# Supplementary material for: Estimation of bacterial diversity using next generation sequencing of 16S rDNA: a comparison of different workflows
Source: BMC Bioinformatics. 2011 Dec 14;12:473. doi: 10.1186/1471-2105-12-473 (PMC3258296; doi:10.1186/1471-2105-12-473)
Supplement: Additional file 3 — This file contains the FASTA formatted sequences of all the datasets used in this study. Zip file contents are briefly described in the included README file. [file 1471-2105-12-473-S3.ZIP]

Archive with 16 entries (16 files):
- dset/60species.fas
- dset/60x50.fas
- dset/60x50mutinter.fas
- dset/60x50mutstack.fas
- dset/Control-t1.fas
- dset/Control-t2.fas
- dset/Glyphosate-t1.fas
- dset/Glyphosate-t2.fas
- dset/GTZ-t1.fas
- dset/GTZ-t2.fas
- dset/Hao_skin_axillary_hv5.fas
- dset/Huse_gb_2007_8_7_r143_s2.fas
- dset/QuinceArtficialGSFLXClean.fas
- dset/QuincePriestPotGSFLXClean.fas
- dset/README
- dset/Youssef.fas
