# Supplementary material for: Estimation of bacterial diversity using next generation sequencing of 16S rDNA: a comparison of different workflows
Source: BMC Bioinformatics. 2011 Dec 14;12:473. doi: 10.1186/1471-2105-12-473 (PMC3258296; doi:10.1186/1471-2105-12-473)
Supplement: Additional file 3 — This file contains the FASTA formatted sequences of all the datasets used in this study. Zip file contents are briefly described in the included README file. [file 1471-2105-12-473-S3.ZIP › dset/60species.fas]

>AF538931_Hyphomicrobium_sulfonivorans
cgacagccatgcaacacctgtgtatcggcctattgctaggaggatcccatctctggaaac
cgtccgaccatgtcaagagctggtaaggttcttcgcgttgc
>AF363135_Bradyrhizobium_japonicum
cgacagccatgcagcacctgtgttccaggctccgaagagaaggccacatctctgcgaccg
gtcctggacatgtcaagggctggtaaggttctgcgcgttgc
>DQ310706_Mesorhizobium_loti
cgacagccatgcagcacctgtcaccggtccagccgaactgaaggtatccatctctggaaa
ccgcgccgggatgtcaagggctggtaaggttctgcgcgttgct
>AY167839_Chelatococcus_asaccharovorans
cgacagccatgcagcacctgtgttcccgccagccgaactgaaggatcctgtctccaggac
ccaaacgggactggtaaggttctgcgcgttgct
>X90760_Skermanella_parooensis
cgacagccatgcagcacctgtgcgncgtccggccgaaccgaaaggctcatctctgagccc
gcgacgcccatgtcaagggctggtaaggttctgcgcgttgct
>AM743175_Azospirillum_sp.
cgacagccatgcagcacctgtgcggcgtccggccgaaccgaaaggtccatctctggaccc
gcgacgcccatgtcaagggctggtaaggttctgcgcgttgct
>AY367026_Sphingomonas_sp.
cgacagccatgcagcacctgtcactcatccagccgaactgaagaaaccatctctggaaat
cgcgatgaggatgtcaaacgctggtaaggttctgcgcgttgct
>AF530131_Shewanella_colwelliana
cgacagccatgcagcacttgtctcacagttcccgaaggcactaatccatctctggaaagt
tctgtgggatgtcaagagtaggtaaggttcttcgcgttgc
>EU855746_Xanthomonas_campestris
cgacagccatgcagcacctgtctcacggttcccgaaggcacccaatccatctctggaaag
ttccgtggatgtcaagaccaggtaaggttcttcgcgttgc
>EU360125_Pseudomonas_mediterranea
cgacagccatgcagcacctgtctcaatgttcccgaaggcaccaatccatctctggaaagt
tcattggatgtcaaggctggtaaggttcttcgcgttgct
>AM747393_Legionella_dresdeniensis
cgacagccatgcagcacctgtatcagtgttcccgaaggcacttccacatctctgcaaaat
tcactgtatgtcaagggtaggtaaggttcttcgcgttgc
>FJ486138_uncultured_Aquicella_sp.
cgacagccatgcagcacctgtctctgcgctcctttcggcacccccaactctcattagggt
tcgcaggatgtcaagggtaggtaaggttcttcgcgttgc
>AY691545_Pantoea_agglomerans
cgacagccatgcagcacctgtctcagagttcccgaaagcaccaaagcatctctgctaagt
tctctggatgtcaagagtagtaaggttcttcgcgttgc
>DQ366688_uncultured_Haemophilus_sp.
acagccatgcagcacctgtctcatggttcccgaaggcactcccgctatctctacaggatt
ccatgggatgtcaagagtaggtaaggttcttcgcgttgc
>EF076758_Rheinheimera_aquimaris
cgacagccatgcagcacctgtcttagcgttcccgaaggcacaactgcatctctgcaatct
tcgctagatgtcaagagtaggtaaggttcttcgcgttgc
>AY234615_bacterium_Ellin5264
cgacagccatgcagcacctgtctctgggttccttgcggcacccccgaatctcttcagggt
tcccaggatgtcaagaccaggtaaggttcttcgcgttgc
>AM936268_uncultured_Polyangiaceae bacterium
cgacagccatgcagcacctaaccacaggttccccgaagggcacatcgacctttcgaccga
cttcctgcgttttctagcccaggtaaggttcttcgcgttgc
>AJ233945_Nannocystis_aggregans
cgacagccatgcagcaccttctcaccggctccccgaagggcaccccagcctttcagccag
gttccagtggatttaacccaggtaaggttctgcgcgttgc
>FJ418118_uncultured_Myxococcales_bacterium
cgacagccatgcagcacctaaccacgagttctccgaagagcaccccgaactttcgctcgg
gtcctcgtactttctagccccccaggtaaggttcttcgcgttgc
>AM935473_uncultured_Desulfuromonadales_bacterium
cgacagccatgcagcacctgaaccaccagtccccgaagggaagatcctatctctaggact
gtctgatgttgtctagcccaggtaaggttcttcgcgttgc
>EF606819_uncultured_Bdellovibrio_sp.
cgacagccatgcagcacctgtgaaccggcccttgcgggcggggacatttctgccaccctt
ccagttcatgtcaagcccaggtaaggttcttcgcgttgc
>AJ298940_Micrococcus_lylae
cgacaaccatgcaccacctgtgaaccagccccgaagggaaaccgcatctctgcggcgatc
tagtccatgtcaagccttggtaaggttcttcgcgttgc
>EF173341_uncultured_Alcaligenes_sp.
cgacagccatgcagcacctgtctcacggttccttgcggcactcccaaatctcttcgggat
tccgtggatgtcaagaccaggtaaggttcttcgcgttgc
>EF019646_uncultured_Oxalobacteraceae_bacterium
cgacagccatgcagcacctctgtggcggcccccgaaggggaagacctgtttccagaccgg
tccaccacagttcaagcccaggtaaggttcttcgcgttgc
>CU466738_uncultured_Bacteroidetes_bacterium
cgacagccatgcagcacctcgcacattgtccgaagaaggtcacgtttccgcgactgtcaa
tgcacgttcaagccctggtaaggttcctcgcgt
>AM935145_uncultured_Chlorobi_bacterium
cgacagccatgcagcacctccgccggctcccttgcgggtcgttcccctttcagggttcta
ctaccggcagttcaagcccaggtaaggttcttcgcgt
>AM935820_uncultured_Planctomycetales_bacterium
cgacagccatgcagcacctgtgcaggttccacccgaaggcgtcactctcctttcagagag
ctaatccctgcatgtcaaacccaggataaggttcttcgcgttgc
>EF212893_Paenibacillus_provencensis
cgacaaccatgcaccacctgtctcctctgtcccgaaggaaaggtatatctctataccgrt
cagagggatgtcaagacctggaaggttcttcgcgttgct
>M59107_Clostridium_lituseburense
cgacaaccatgcaccacctgtcacttctgtccccgaagggaaatctccgattagggagag
gtcaaaaggatgtcaagcttaggtaaggttcttcgcgttgc
>FM209153_uncultured_Chloroflexi_bacterium
cgacagccatgcagcacctgtgcgacaccctcgaaggacttcggctttcaccgctctgca
gtcgcatgtcaagccctgg
>EU375221_uncultured_Thermomicrobium_sp.
cgacagccatgcagcacctgtggatcaccctcgaaggccaaccgctttcacggctctgca
gatccatgtcaaaccctggtaaggttcttcgcgttgc
>EF054879_Mycobacterium_arosiense
cgacagccatgcaccacctgcacacaggccacaagggaacgcctatctctagacgcgtcc
tgtgcatgtcaaacccaggtaaggttcttcgcgttgc
>EF466123_Nocardioides_islandiensis
cgacagccatgcaccacctgtacaccgacaaaaaggggcaccatctctggcgctttccgg
cgtatgtcaaacccaggtaaggttcttcgcgttgc
>EF466120_Marmoricola_sp.
cgacagccatgcaccacctgtatgcgagtgtccaaagagctctctatctctagagagttc
tcgcatatgtcaaacccaaggttcttcgcgttgc
>EU722519_Pseudonocardia_alaniniphila
cgacagccatgcaccacctgcacaccagccacaagggaaccgatatctctaccggcgtct
agtgcatgtaaggttcttcgcgttgc
>AF328681_Lechevalieria_aerocolonigenes
cgacagccatgcaccacctgtacaccggccacaagggggcccgatatctctaccggtttc
cagtgcatgtcaagcccaggtaaggttcttcgcgttgc
>U58528_Dactylosporangium_aurantiacum
cgacagccatgcaccacctgtgaacgcccccgaaggacaccacatctctgcggctttagc
gcccatgtcaaacccaggtaaggttcttcgcgttgc
>EU593733_Streptomyces_thermocarboxydus
cgacagccatgcaccacctgtacaccgaccacaagggggcaccatctctgatgctttccg
gtgtatgtcaagccttggtaaggttcttcgcgttgc
>AM935529_uncultured_Rubrobacteridae_bacterium
cgacagccatgcaccacctgtgtaagtgtcccgaaggaagaccgtgtttccacggctgtc
acaaacatgtcaagcccaggtaaggttcttcgcgttgc
>EU631792_uncultured_Conexibacteraceae_bacterium
cgacagccatgcaccacctgtgtaagtgtcccgaaggaagaccatgtttccatggctgtc
acctacatgtcaaacccaggtaaggttcttcgcgttgc
>AJ519368_uncultured_Holophaga_sp.
cgacagccatgcagcacctctacgagtgtccttgcggaagaccactttcgtagttgtcac
tcgctgttcaagcctgggtaaggttcttcgcgttgc
>AM935078_uncultured_Solibacter_sp.
cgacagccatgcagcacctcgaccccactcccttgcgggataaccatgtttccatgatcg
ttaagaggccgttcgagcccaggtaaggttcttcgcgttgc
>AY730501_uncultured_Chlamydiales_bacterium
cgacagccatgcagcacctgtgcagcggtcccgaaggaagactccatttctggagctgtc
cactgcatgtcaagcctggg
>EU630729_uncultured_Parachlamydiaceae_bacterium
cgacagccatgcagcacctgtgcagatgtcccgaaggaaagctctctagagcggtcatct
gcatgtcaaacctgggaaggttcttcgcgttgc
>EU634621_uncultured_Spartobacteria_bacterium
cgacagccatgcagcacctgtgcaaattcttgatattgctaccaagtcgctaactttcat
taacttagagatgcatgtcaagaccaggtaaggttcttcgcgttgc
>DQ263467_uncultured_Verrucomicrobium_sp.
cgacagccatgcagcacctgtgtaagctgcccttgcgggctcgtcccactttcatggttc
tactacttgcatgtcaaggccaggtaaggttcttcgcgttgc
>X99390_Opitutus_sp.VeGlc2
cgacagccatgcagcacctgtgcaccagtcccgaaggaaagcaccctttcaggtgcggtc
tagtgcatgtcaaggctaggtaaggttcttcgcgttgc
>DQ676361_uncultured_Termite_group_1
cgacagccatgcagcacctcgactaacaaccgactttacggttcgtctcctgtttccagg
actctactattagccgtttgagcccaggtaaggttcttcgcgttgc
>AY852181_uncultured_Gemmatimonas_sp.
cgacagccatgcagcacctgtccacgtgtcccgaaggagggcccctgtttccaggggctt
tcacgtggatgtcaagcccaggtaaggttcttcgcgttgct
>EU930421_Azotobacter_chroococcum
cgacagccatgcagcacctgtgtctgagttcccgaaggcaccaatccatctctggaaagt
tctcagcatgtcaaggccaggtaaggttcttcgcgttgct
>DQ989484_uncultured_Pseudomonas_sp.
cgacagccatgcagcacctgtgtctgagttcccgaaggcaccaatccatctctggaaagt
tctcagcatgtcaaggccaggtaaggttcttcgcgttgct
>AF448044_Burkholderia_sp.
cgacagccatgcagcacctgtgttacggctccctttcgggcacctccacctctcaggcag
ggttccgtacatgtcaagggtaggtaaggtttttcgcgttgc
>AJ224039_Nitrospira_sp.
cgacagccatgcagcacctgagcaggctggtattgctacctcgttgggctttcaccctcc
tactacctgcatgtccagcctgggtaaggttcttcgcgttgc
>AB360346_Acidimicrobidae_bacterium
cgacagccatgcaccacctgtgtaaagccccgaaggacaccctatctctagagcttttct
ctacatgtcaaacccaggtaaggttcttcgcgttgc
>AF114805_Saccharothrix_coeruleofusca
cgacagccatgcaccacctgtacaccagtccgaagaggcctacatctctgcaggtttccg
gtgcatgtcaagcccaggtaaggttcttcgcgttgc
>AY894325_Dermacoccus_sp.
cgacaaccatgcaccacctgtacaccagtccgaagacgcacacatctctgcatgattccg
gtgtatgtcaagccttggtaaggttcttcgcgttgc
>EU551675_Amycolatopsis_sp.
cgacagccatgcaccacctgcacaccggccacaagggggccgacatctctgccggtttcc
agtgcatgtcaagcccaggtaaggttcttcgcgttgc
>EU427317_Gordonia_amicalis
cgacagccatgcaccacctgtacaccaaccacaaggggggctatatctctacagctttct
ggtgtatgtcaaacccaggtaaggttcttcgcgttgc
>AJ314848_Oerskovia_jenensis
cgacaaccatgcaccacctgtacaccgaccttgcggggcaaccatctctggaagtttccg
gtgtatgtcaagccttggtaaggttcttcgcgttgc
>AB037012_Actinoplanes_utahensis
cgacagccatgcaccacctgtcaccggccccgaaggaccccgcatctctgcgagttttcc
ggcgatgtcaaacccaggtaaggttcttcgcgttgc
