# Supplementary material for: Estimation of bacterial diversity using next generation sequencing of 16S rDNA: a comparison of different workflows
Source: BMC Bioinformatics. 2011 Dec 14;12:473. doi: 10.1186/1471-2105-12-473 (PMC3258296; doi:10.1186/1471-2105-12-473)
Supplement: Additional file 3 — This file contains the FASTA formatted sequences of all the datasets used in this study. Zip file contents are briefly described in the included README file. [file 1471-2105-12-473-S3.ZIP › dset/60x50.fas]

>AF538931_Hyphomicrobium_sulfonivorans
cgacagccatgcaacacctgtgtatcggcctattgctaggaggatcccatctctggaaac
cgtccgaccatgtcaagagctggtaaggttcttcgcgttgc
>A1
cgacagccatgcaacacctgtgtatcggcctattgctaggaggatcccatctctggaaac
cgtccgaccatgtcaagagctggtaaggttcttcgcgttgc
>A2
cgacagccatgcaacacctgtgtatcggcctattgctaggaggatcccatctctggaaac
cgtccgaccatgtcaagagctggtaaggttcttcgcgttgc
>A3
cgacagccatgcaacacctgtgtatcggcctattgctaggaggatcccatctctggaaac
cgtccgaccatgtcaagagctggtaaggttcttcgcgttgc
>A4
cgacagccatgcaacacctgtgtatcggcctattgctaggaggatcccatctctggaaac
cgtccgaccatgtcaagagctggtaaggttcttcgcgttgc
>A5
cgacagccatgcaacacctgtgtatcggcctattgctaggaggatcccatctctggaaac
cgtccgaccatgtcaagagctggtaaggttcttcgcgttgc
>A6
cgacagccatgcaacacctgtgtatcggcctattgctaggaggatcccatctctggaaac
cgtccgaccatgtcaagagctggtaaggttcttcgcgttgc
>A7
cgacagccatgcaacacctgtgtatcggcctattgctaggaggatcccatctctggaaac
cgtccgaccatgtcaagagctggtaaggttcttcgcgttgc
>A8
cgacagccatgcaacacctgtgtatcggcctattgctaggaggatcccatctctggaaac
cgtccgaccatgtcaagagctggtaaggttcttcgcgttgc
>A9
cgacagccatgcaacacctgtgtatcggcctattgctaggaggatcccatctctggaaac
cgtccgaccatgtcaagagctggtaaggttcttcgcgttgc
>A10
cgacagccatgcaacacctgtgtatcggcctattgctaggaggatcccatctctggaaac
cgtccgaccatgtcaagagctggtaaggttcttcgcgttgc
>A11
cgacagccatgcaacacctgtgtatcggcctattgctaggaggatcccatctctggaaac
cgtccgaccatgtcaagagctggtaaggttcttcgcgttgc
>A12
cgacagccatgcaacacctgtgtatcggcctattgctaggaggatcccatctctggaaac
cgtccgaccatgtcaagagctggtaaggttcttcgcgttgc
>A13
cgacagccatgcaacacctgtgtatcggcctattgctaggaggatcccatctctggaaac
cgtccgaccatgtcaagagctggtaaggttcttcgcgttgc
>A14
cgacagccatgcaacacctgtgtatcggcctattgctaggaggatcccatctctggaaac
cgtccgaccatgtcaagagctggtaaggttcttcgcgttgc
>A15
cgacagccatgcaacacctgtgtatcggcctattgctaggaggatcccatctctggaaac
cgtccgaccatgtcaagagctggtaaggttcttcgcgttgc
>A16
cgacagccatgcaacacctgtgtatcggcctattgctaggaggatcccatctctggaaac
cgtccgaccatgtcaagagctggtaaggttcttcgcgttgc
>A17
cgacagccatgcaacacctgtgtatcggcctattgctaggaggatcccatctctggaaac
cgtccgaccatgtcaagagctggtaaggttcttcgcgttgc
>A18
cgacagccatgcaacacctgtgtatcggcctattgctaggaggatcccatctctggaaac
cgtccgaccatgtcaagagctggtaaggttcttcgcgttgc
>A19
cgacagccatgcaacacctgtgtatcggcctattgctaggaggatcccatctctggaaac
cgtccgaccatgtcaagagctggtaaggttcttcgcgttgc
>A20
cgacagccatgcaacacctgtgtatcggcctattgctaggaggatcccatctctggaaac
cgtccgaccatgtcaagagctggtaaggttcttcgcgttgc
>A21
cgacagccatgcaacacctgtgtatcggcctattgctaggaggatcccatctctggaaac
cgtccgaccatgtcaagagctggtaaggttcttcgcgttgc
>A22
cgacagccatgcaacacctgtgtatcggcctattgctaggaggatcccatctctggaaac
cgtccgaccatgtcaagagctggtaaggttcttcgcgttgc
>A23
cgacagccatgcaacacctgtgtatcggcctattgctaggaggatcccatctctggaaac
cgtccgaccatgtcaagagctggtaaggttcttcgcgttgc
>A24
cgacagccatgcaacacctgtgtatcggcctattgctaggaggatcccatctctggaaac
cgtccgaccatgtcaagagctggtaaggttcttcgcgttgc
>A25
cgacagccatgcaacacctgtgtatcggcctattgctaggaggatcccatctctggaaac
cgtccgaccatgtcaagagctggtaaggttcttcgcgttgc
>A26
cgacagccatgcaacacctgtgtatcggcctattgctaggaggatcccatctctggaaac
cgtccgaccatgtcaagagctggtaaggttcttcgcgttgc
>A27
cgacagccatgcaacacctgtgtatcggcctattgctaggaggatcccatctctggaaac
cgtccgaccatgtcaagagctggtaaggttcttcgcgttgc
>A28
cgacagccatgcaacacctgtgtatcggcctattgctaggaggatcccatctctggaaac
cgtccgaccatgtcaagagctggtaaggttcttcgcgttgc
>A29
cgacagccatgcaacacctgtgtatcggcctattgctaggaggatcccatctctggaaac
cgtccgaccatgtcaagagctggtaaggttcttcgcgttgc
>A30
cgacagccatgcaacacctgtgtatcggcctattgctaggaggatcccatctctggaaac
cgtccgaccatgtcaagagctggtaaggttcttcgcgttgc
>A31
cgacagccatgcaacacctgtgtatcggcctattgctaggaggatcccatctctggaaac
cgtccgaccatgtcaagagctggtaaggttcttcgcgttgc
>A32
cgacagccatgcaacacctgtgtatcggcctattgctaggaggatcccatctctggaaac
cgtccgaccatgtcaagagctggtaaggttcttcgcgttgc
>A33
cgacagccatgcaacacctgtgtatcggcctattgctaggaggatcccatctctggaaac
cgtccgaccatgtcaagagctggtaaggttcttcgcgttgc
>A34
cgacagccatgcaacacctgtgtatcggcctattgctaggaggatcccatctctggaaac
cgtccgaccatgtcaagagctggtaaggttcttcgcgttgc
>A35
cgacagccatgcaacacctgtgtatcggcctattgctaggaggatcccatctctggaaac
cgtccgaccatgtcaagagctggtaaggttcttcgcgttgc
>A36
cgacagccatgcaacacctgtgtatcggcctattgctaggaggatcccatctctggaaac
cgtccgaccatgtcaagagctggtaaggttcttcgcgttgc
>A37
cgacagccatgcaacacctgtgtatcggcctattgctaggaggatcccatctctggaaac
cgtccgaccatgtcaagagctggtaaggttcttcgcgttgc
>A38
cgacagccatgcaacacctgtgtatcggcctattgctaggaggatcccatctctggaaac
cgtccgaccatgtcaagagctggtaaggttcttcgcgttgc
>A39
cgacagccatgcaacacctgtgtatcggcctattgctaggaggatcccatctctggaaac
cgtccgaccatgtcaagagctggtaaggttcttcgcgttgc
>A40
cgacagccatgcaacacctgtgtatcggcctattgctaggaggatcccatctctggaaac
cgtccgaccatgtcaagagctggtaaggttcttcgcgttgc
>A41
cgacagccatgcaacacctgtgtatcggcctattgctaggaggatcccatctctggaaac
cgtccgaccatgtcaagagctggtaaggttcttcgcgttgc
>A42
cgacagccatgcaacacctgtgtatcggcctattgctaggaggatcccatctctggaaac
cgtccgaccatgtcaagagctggtaaggttcttcgcgttgc
>A43
cgacagccatgcaacacctgtgtatcggcctattgctaggaggatcccatctctggaaac
cgtccgaccatgtcaagagctggtaaggttcttcgcgttgc
>A44
cgacagccatgcaacacctgtgtatcggcctattgctaggaggatcccatctctggaaac
cgtccgaccatgtcaagagctggtaaggttcttcgcgttgc
>A45
cgacagccatgcaacacctgtgtatcggcctattgctaggaggatcccatctctggaaac
cgtccgaccatgtcaagagctggtaaggttcttcgcgttgc
>A46
cgacagccatgcaacacctgtgtatcggcctattgctaggaggatcccatctctggaaac
cgtccgaccatgtcaagagctggtaaggttcttcgcgttgc
>A47
cgacagccatgcaacacctgtgtatcggcctattgctaggaggatcccatctctggaaac
cgtccgaccatgtcaagagctggtaaggttcttcgcgttgc
>A48
cgacagccatgcaacacctgtgtatcggcctattgctaggaggatcccatctctggaaac
cgtccgaccatgtcaagagctggtaaggttcttcgcgttgc
>A49
cgacagccatgcaacacctgtgtatcggcctattgctaggaggatcccatctctggaaac
cgtccgaccatgtcaagagctggtaaggttcttcgcgttgc
>AF363135_Bradyrhizobium_japonicum
cgacagccatgcagcacctgtgttccaggctccgaagagaaggccacatctctgcgaccg
gtcctggacatgtcaagggctggtaaggttctgcgcgttgc
>B1
cgacagccatgcagcacctgtgttccaggctccgaagagaaggccacatctctgcgaccg
gtcctggacatgtcaagggctggtaaggttctgcgcgttgc
>B2
cgacagccatgcagcacctgtgttccaggctccgaagagaaggccacatctctgcgaccg
gtcctggacatgtcaagggctggtaaggttctgcgcgttgc
>B3
cgacagccatgcagcacctgtgttccaggctccgaagagaaggccacatctctgcgaccg
gtcctggacatgtcaagggctggtaaggttctgcgcgttgc
>B4
cgacagccatgcagcacctgtgttccaggctccgaagagaaggccacatctctgcgaccg
gtcctggacatgtcaagggctggtaaggttctgcgcgttgc
>B5
cgacagccatgcagcacctgtgttccaggctccgaagagaaggccacatctctgcgaccg
gtcctggacatgtcaagggctggtaaggttctgcgcgttgc
>B6
cgacagccatgcagcacctgtgttccaggctccgaagagaaggccacatctctgcgaccg
gtcctggacatgtcaagggctggtaaggttctgcgcgttgc
>B7
cgacagccatgcagcacctgtgttccaggctccgaagagaaggccacatctctgcgaccg
gtcctggacatgtcaagggctggtaaggttctgcgcgttgc
>B8
cgacagccatgcagcacctgtgttccaggctccgaagagaaggccacatctctgcgaccg
gtcctggacatgtcaagggctggtaaggttctgcgcgttgc
>B9
cgacagccatgcagcacctgtgttccaggctccgaagagaaggccacatctctgcgaccg
gtcctggacatgtcaagggctggtaaggttctgcgcgttgc
>B10
cgacagccatgcagcacctgtgttccaggctccgaagagaaggccacatctctgcgaccg
gtcctggacatgtcaagggctggtaaggttctgcgcgttgc
>B11
cgacagccatgcagcacctgtgttccaggctccgaagagaaggccacatctctgcgaccg
gtcctggacatgtcaagggctggtaaggttctgcgcgttgc
>B12
cgacagccatgcagcacctgtgttccaggctccgaagagaaggccacatctctgcgaccg
gtcctggacatgtcaagggctggtaaggttctgcgcgttgc
>B13
cgacagccatgcagcacctgtgttccaggctccgaagagaaggccacatctctgcgaccg
gtcctggacatgtcaagggctggtaaggttctgcgcgttgc
>B14
cgacagccatgcagcacctgtgttccaggctccgaagagaaggccacatctctgcgaccg
gtcctggacatgtcaagggctggtaaggttctgcgcgttgc
>B15
cgacagccatgcagcacctgtgttccaggctccgaagagaaggccacatctctgcgaccg
gtcctggacatgtcaagggctggtaaggttctgcgcgttgc
>B16
cgacagccatgcagcacctgtgttccaggctccgaagagaaggccacatctctgcgaccg
gtcctggacatgtcaagggctggtaaggttctgcgcgttgc
>B17
cgacagccatgcagcacctgtgttccaggctccgaagagaaggccacatctctgcgaccg
gtcctggacatgtcaagggctggtaaggttctgcgcgttgc
>B18
cgacagccatgcagcacctgtgttccaggctccgaagagaaggccacatctctgcgaccg
gtcctggacatgtcaagggctggtaaggttctgcgcgttgc
>B19
cgacagccatgcagcacctgtgttccaggctccgaagagaaggccacatctctgcgaccg
gtcctggacatgtcaagggctggtaaggttctgcgcgttgc
>B20
cgacagccatgcagcacctgtgttccaggctccgaagagaaggccacatctctgcgaccg
gtcctggacatgtcaagggctggtaaggttctgcgcgttgc
>B21
cgacagccatgcagcacctgtgttccaggctccgaagagaaggccacatctctgcgaccg
gtcctggacatgtcaagggctggtaaggttctgcgcgttgc
>B22
cgacagccatgcagcacctgtgttccaggctccgaagagaaggccacatctctgcgaccg
gtcctggacatgtcaagggctggtaaggttctgcgcgttgc
>B23
cgacagccatgcagcacctgtgttccaggctccgaagagaaggccacatctctgcgaccg
gtcctggacatgtcaagggctggtaaggttctgcgcgttgc
>B24
cgacagccatgcagcacctgtgttccaggctccgaagagaaggccacatctctgcgaccg
gtcctggacatgtcaagggctggtaaggttctgcgcgttgc
>B25
cgacagccatgcagcacctgtgttccaggctccgaagagaaggccacatctctgcgaccg
gtcctggacatgtcaagggctggtaaggttctgcgcgttgc
>B26
cgacagccatgcagcacctgtgttccaggctccgaagagaaggccacatctctgcgaccg
gtcctggacatgtcaagggctggtaaggttctgcgcgttgc
>B27
cgacagccatgcagcacctgtgttccaggctccgaagagaaggccacatctctgcgaccg
gtcctggacatgtcaagggctggtaaggttctgcgcgttgc
>B28
cgacagccatgcagcacctgtgttccaggctccgaagagaaggccacatctctgcgaccg
gtcctggacatgtcaagggctggtaaggttctgcgcgttgc
>B29
cgacagccatgcagcacctgtgttccaggctccgaagagaaggccacatctctgcgaccg
gtcctggacatgtcaagggctggtaaggttctgcgcgttgc
>B30
cgacagccatgcagcacctgtgttccaggctccgaagagaaggccacatctctgcgaccg
gtcctggacatgtcaagggctggtaaggttctgcgcgttgc
>B31
cgacagccatgcagcacctgtgttccaggctccgaagagaaggccacatctctgcgaccg
gtcctggacatgtcaagggctggtaaggttctgcgcgttgc
>B32
cgacagccatgcagcacctgtgttccaggctccgaagagaaggccacatctctgcgaccg
gtcctggacatgtcaagggctggtaaggttctgcgcgttgc
>B33
cgacagccatgcagcacctgtgttccaggctccgaagagaaggccacatctctgcgaccg
gtcctggacatgtcaagggctggtaaggttctgcgcgttgc
>B34
cgacagccatgcagcacctgtgttccaggctccgaagagaaggccacatctctgcgaccg
gtcctggacatgtcaagggctggtaaggttctgcgcgttgc
>B35
cgacagccatgcagcacctgtgttccaggctccgaagagaaggccacatctctgcgaccg
gtcctggacatgtcaagggctggtaaggttctgcgcgttgc
>B36
cgacagccatgcagcacctgtgttccaggctccgaagagaaggccacatctctgcgaccg
gtcctggacatgtcaagggctggtaaggttctgcgcgttgc
>B37
cgacagccatgcagcacctgtgttccaggctccgaagagaaggccacatctctgcgaccg
gtcctggacatgtcaagggctggtaaggttctgcgcgttgc
>B38
cgacagccatgcagcacctgtgttccaggctccgaagagaaggccacatctctgcgaccg
gtcctggacatgtcaagggctggtaaggttctgcgcgttgc
>B39
cgacagccatgcagcacctgtgttccaggctccgaagagaaggccacatctctgcgaccg
gtcctggacatgtcaagggctggtaaggttctgcgcgttgc
>B40
cgacagccatgcagcacctgtgttccaggctccgaagagaaggccacatctctgcgaccg
gtcctggacatgtcaagggctggtaaggttctgcgcgttgc
>B41
cgacagccatgcagcacctgtgttccaggctccgaagagaaggccacatctctgcgaccg
gtcctggacatgtcaagggctggtaaggttctgcgcgttgc
>B42
cgacagccatgcagcacctgtgttccaggctccgaagagaaggccacatctctgcgaccg
gtcctggacatgtcaagggctggtaaggttctgcgcgttgc
>B43
cgacagccatgcagcacctgtgttccaggctccgaagagaaggccacatctctgcgaccg
gtcctggacatgtcaagggctggtaaggttctgcgcgttgc
>B44
cgacagccatgcagcacctgtgttccaggctccgaagagaaggccacatctctgcgaccg
gtcctggacatgtcaagggctggtaaggttctgcgcgttgc
>B45
cgacagccatgcagcacctgtgttccaggctccgaagagaaggccacatctctgcgaccg
gtcctggacatgtcaagggctggtaaggttctgcgcgttgc
>B46
cgacagccatgcagcacctgtgttccaggctccgaagagaaggccacatctctgcgaccg
gtcctggacatgtcaagggctggtaaggttctgcgcgttgc
>B47
cgacagccatgcagcacctgtgttccaggctccgaagagaaggccacatctctgcgaccg
gtcctggacatgtcaagggctggtaaggttctgcgcgttgc
>B48
cgacagccatgcagcacctgtgttccaggctccgaagagaaggccacatctctgcgaccg
gtcctggacatgtcaagggctggtaaggttctgcgcgttgc
>B49
cgacagccatgcagcacctgtgttccaggctccgaagagaaggccacatctctgcgaccg
gtcctggacatgtcaagggctggtaaggttctgcgcgttgc
>DQ310706_Mesorhizobium_loti
cgacagccatgcagcacctgtcaccggtccagccgaactgaaggtatccatctctggaaa
ccgcgccgggatgtcaagggctggtaaggttctgcgcgttgct
>C1
cgacagccatgcagcacctgtcaccggtccagccgaactgaaggtatccatctctggaaa
ccgcgccgggatgtcaagggctggtaaggttctgcgcgttgct
>C2
cgacagccatgcagcacctgtcaccggtccagccgaactgaaggtatccatctctggaaa
ccgcgccgggatgtcaagggctggtaaggttctgcgcgttgct
>C3
cgacagccatgcagcacctgtcaccggtccagccgaactgaaggtatccatctctggaaa
ccgcgccgggatgtcaagggctggtaaggttctgcgcgttgct
>C4
cgacagccatgcagcacctgtcaccggtccagccgaactgaaggtatccatctctggaaa
ccgcgccgggatgtcaagggctggtaaggttctgcgcgttgct
>C5
cgacagccatgcagcacctgtcaccggtccagccgaactgaaggtatccatctctggaaa
ccgcgccgggatgtcaagggctggtaaggttctgcgcgttgct
>C6
cgacagccatgcagcacctgtcaccggtccagccgaactgaaggtatccatctctggaaa
ccgcgccgggatgtcaagggctggtaaggttctgcgcgttgct
>C7
cgacagccatgcagcacctgtcaccggtccagccgaactgaaggtatccatctctggaaa
ccgcgccgggatgtcaagggctggtaaggttctgcgcgttgct
>C8
cgacagccatgcagcacctgtcaccggtccagccgaactgaaggtatccatctctggaaa
ccgcgccgggatgtcaagggctggtaaggttctgcgcgttgct
>C9
cgacagccatgcagcacctgtcaccggtccagccgaactgaaggtatccatctctggaaa
ccgcgccgggatgtcaagggctggtaaggttctgcgcgttgct
>C10
cgacagccatgcagcacctgtcaccggtccagccgaactgaaggtatccatctctggaaa
ccgcgccgggatgtcaagggctggtaaggttctgcgcgttgct
>C11
cgacagccatgcagcacctgtcaccggtccagccgaactgaaggtatccatctctggaaa
ccgcgccgggatgtcaagggctggtaaggttctgcgcgttgct
>C12
cgacagccatgcagcacctgtcaccggtccagccgaactgaaggtatccatctctggaaa
ccgcgccgggatgtcaagggctggtaaggttctgcgcgttgct
>C13
cgacagccatgcagcacctgtcaccggtccagccgaactgaaggtatccatctctggaaa
ccgcgccgggatgtcaagggctggtaaggttctgcgcgttgct
>C14
cgacagccatgcagcacctgtcaccggtccagccgaactgaaggtatccatctctggaaa
ccgcgccgggatgtcaagggctggtaaggttctgcgcgttgct
>C15
cgacagccatgcagcacctgtcaccggtccagccgaactgaaggtatccatctctggaaa
ccgcgccgggatgtcaagggctggtaaggttctgcgcgttgct
>C16
cgacagccatgcagcacctgtcaccggtccagccgaactgaaggtatccatctctggaaa
ccgcgccgggatgtcaagggctggtaaggttctgcgcgttgct
>C17
cgacagccatgcagcacctgtcaccggtccagccgaactgaaggtatccatctctggaaa
ccgcgccgggatgtcaagggctggtaaggttctgcgcgttgct
>C18
cgacagccatgcagcacctgtcaccggtccagccgaactgaaggtatccatctctggaaa
ccgcgccgggatgtcaagggctggtaaggttctgcgcgttgct
>C19
cgacagccatgcagcacctgtcaccggtccagccgaactgaaggtatccatctctggaaa
ccgcgccgggatgtcaagggctggtaaggttctgcgcgttgct
>C20
cgacagccatgcagcacctgtcaccggtccagccgaactgaaggtatccatctctggaaa
ccgcgccgggatgtcaagggctggtaaggttctgcgcgttgct
>C21
cgacagccatgcagcacctgtcaccggtccagccgaactgaaggtatccatctctggaaa
ccgcgccgggatgtcaagggctggtaaggttctgcgcgttgct
>C22
cgacagccatgcagcacctgtcaccggtccagccgaactgaaggtatccatctctggaaa
ccgcgccgggatgtcaagggctggtaaggttctgcgcgttgct
>C23
cgacagccatgcagcacctgtcaccggtccagccgaactgaaggtatccatctctggaaa
ccgcgccgggatgtcaagggctggtaaggttctgcgcgttgct
>C24
cgacagccatgcagcacctgtcaccggtccagccgaactgaaggtatccatctctggaaa
ccgcgccgggatgtcaagggctggtaaggttctgcgcgttgct
>C25
cgacagccatgcagcacctgtcaccggtccagccgaactgaaggtatccatctctggaaa
ccgcgccgggatgtcaagggctggtaaggttctgcgcgttgct
>C26
cgacagccatgcagcacctgtcaccggtccagccgaactgaaggtatccatctctggaaa
ccgcgccgggatgtcaagggctggtaaggttctgcgcgttgct
>C27
cgacagccatgcagcacctgtcaccggtccagccgaactgaaggtatccatctctggaaa
ccgcgccgggatgtcaagggctggtaaggttctgcgcgttgct
>C28
cgacagccatgcagcacctgtcaccggtccagccgaactgaaggtatccatctctggaaa
ccgcgccgggatgtcaagggctggtaaggttctgcgcgttgct
>C29
cgacagccatgcagcacctgtcaccggtccagccgaactgaaggtatccatctctggaaa
ccgcgccgggatgtcaagggctggtaaggttctgcgcgttgct
>C30
cgacagccatgcagcacctgtcaccggtccagccgaactgaaggtatccatctctggaaa
ccgcgccgggatgtcaagggctggtaaggttctgcgcgttgct
>C31
cgacagccatgcagcacctgtcaccggtccagccgaactgaaggtatccatctctggaaa
ccgcgccgggatgtcaagggctggtaaggttctgcgcgttgct
>C32
cgacagccatgcagcacctgtcaccggtccagccgaactgaaggtatccatctctggaaa
ccgcgccgggatgtcaagggctggtaaggttctgcgcgttgct
>C33
cgacagccatgcagcacctgtcaccggtccagccgaactgaaggtatccatctctggaaa
ccgcgccgggatgtcaagggctggtaaggttctgcgcgttgct
>C34
cgacagccatgcagcacctgtcaccggtccagccgaactgaaggtatccatctctggaaa
ccgcgccgggatgtcaagggctggtaaggttctgcgcgttgct
>C35
cgacagccatgcagcacctgtcaccggtccagccgaactgaaggtatccatctctggaaa
ccgcgccgggatgtcaagggctggtaaggttctgcgcgttgct
>C36
cgacagccatgcagcacctgtcaccggtccagccgaactgaaggtatccatctctggaaa
ccgcgccgggatgtcaagggctggtaaggttctgcgcgttgct
>C37
cgacagccatgcagcacctgtcaccggtccagccgaactgaaggtatccatctctggaaa
ccgcgccgggatgtcaagggctggtaaggttctgcgcgttgct
>C38
cgacagccatgcagcacctgtcaccggtccagccgaactgaaggtatccatctctggaaa
ccgcgccgggatgtcaagggctggtaaggttctgcgcgttgct
>C39
cgacagccatgcagcacctgtcaccggtccagccgaactgaaggtatccatctctggaaa
ccgcgccgggatgtcaagggctggtaaggttctgcgcgttgct
>C40
cgacagccatgcagcacctgtcaccggtccagccgaactgaaggtatccatctctggaaa
ccgcgccgggatgtcaagggctggtaaggttctgcgcgttgct
>C41
cgacagccatgcagcacctgtcaccggtccagccgaactgaaggtatccatctctggaaa
ccgcgccgggatgtcaagggctggtaaggttctgcgcgttgct
>C42
cgacagccatgcagcacctgtcaccggtccagccgaactgaaggtatccatctctggaaa
ccgcgccgggatgtcaagggctggtaaggttctgcgcgttgct
>C43
cgacagccatgcagcacctgtcaccggtccagccgaactgaaggtatccatctctggaaa
ccgcgccgggatgtcaagggctggtaaggttctgcgcgttgct
>C44
cgacagccatgcagcacctgtcaccggtccagccgaactgaaggtatccatctctggaaa
ccgcgccgggatgtcaagggctggtaaggttctgcgcgttgct
>C45
cgacagccatgcagcacctgtcaccggtccagccgaactgaaggtatccatctctggaaa
ccgcgccgggatgtcaagggctggtaaggttctgcgcgttgct
>C46
cgacagccatgcagcacctgtcaccggtccagccgaactgaaggtatccatctctggaaa
ccgcgccgggatgtcaagggctggtaaggttctgcgcgttgct
>C47
cgacagccatgcagcacctgtcaccggtccagccgaactgaaggtatccatctctggaaa
ccgcgccgggatgtcaagggctggtaaggttctgcgcgttgct
>C48
cgacagccatgcagcacctgtcaccggtccagccgaactgaaggtatccatctctggaaa
ccgcgccgggatgtcaagggctggtaaggttctgcgcgttgct
>C49
cgacagccatgcagcacctgtcaccggtccagccgaactgaaggtatccatctctggaaa
ccgcgccgggatgtcaagggctggtaaggttctgcgcgttgct
>AY167839_Chelatococcus_asaccharovorans
cgacagccatgcagcacctgtgttcccgccagccgaactgaaggatcctgtctccaggac
ccaaacgggactggtaaggttctgcgcgttgct
>D1
cgacagccatgcagcacctgtgttcccgccagccgaactgaaggatcctgtctccaggac
ccaaacgggactggtaaggttctgcgcgttgct
>D2
cgacagccatgcagcacctgtgttcccgccagccgaactgaaggatcctgtctccaggac
ccaaacgggactggtaaggttctgcgcgttgct
>D3
cgacagccatgcagcacctgtgttcccgccagccgaactgaaggatcctgtctccaggac
ccaaacgggactggtaaggttctgcgcgttgct
>D4
cgacagccatgcagcacctgtgttcccgccagccgaactgaaggatcctgtctccaggac
ccaaacgggactggtaaggttctgcgcgttgct
>D5
cgacagccatgcagcacctgtgttcccgccagccgaactgaaggatcctgtctccaggac
ccaaacgggactggtaaggttctgcgcgttgct
>D6
cgacagccatgcagcacctgtgttcccgccagccgaactgaaggatcctgtctccaggac
ccaaacgggactggtaaggttctgcgcgttgct
>D7
cgacagccatgcagcacctgtgttcccgccagccgaactgaaggatcctgtctccaggac
ccaaacgggactggtaaggttctgcgcgttgct
>D8
cgacagccatgcagcacctgtgttcccgccagccgaactgaaggatcctgtctccaggac
ccaaacgggactggtaaggttctgcgcgttgct
>D9
cgacagccatgcagcacctgtgttcccgccagccgaactgaaggatcctgtctccaggac
ccaaacgggactggtaaggttctgcgcgttgct
>D10
cgacagccatgcagcacctgtgttcccgccagccgaactgaaggatcctgtctccaggac
ccaaacgggactggtaaggttctgcgcgttgct
>D11
cgacagccatgcagcacctgtgttcccgccagccgaactgaaggatcctgtctccaggac
ccaaacgggactggtaaggttctgcgcgttgct
>D12
cgacagccatgcagcacctgtgttcccgccagccgaactgaaggatcctgtctccaggac
ccaaacgggactggtaaggttctgcgcgttgct
>D13
cgacagccatgcagcacctgtgttcccgccagccgaactgaaggatcctgtctccaggac
ccaaacgggactggtaaggttctgcgcgttgct
>D14
cgacagccatgcagcacctgtgttcccgccagccgaactgaaggatcctgtctccaggac
ccaaacgggactggtaaggttctgcgcgttgct
>D15
cgacagccatgcagcacctgtgttcccgccagccgaactgaaggatcctgtctccaggac
ccaaacgggactggtaaggttctgcgcgttgct
>D16
cgacagccatgcagcacctgtgttcccgccagccgaactgaaggatcctgtctccaggac
ccaaacgggactggtaaggttctgcgcgttgct
>D17
cgacagccatgcagcacctgtgttcccgccagccgaactgaaggatcctgtctccaggac
ccaaacgggactggtaaggttctgcgcgttgct
>D18
cgacagccatgcagcacctgtgttcccgccagccgaactgaaggatcctgtctccaggac
ccaaacgggactggtaaggttctgcgcgttgct
>D19
cgacagccatgcagcacctgtgttcccgccagccgaactgaaggatcctgtctccaggac
ccaaacgggactggtaaggttctgcgcgttgct
>D20
cgacagccatgcagcacctgtgttcccgccagccgaactgaaggatcctgtctccaggac
ccaaacgggactggtaaggttctgcgcgttgct
>D21
cgacagccatgcagcacctgtgttcccgccagccgaactgaaggatcctgtctccaggac
ccaaacgggactggtaaggttctgcgcgttgct
>D22
cgacagccatgcagcacctgtgttcccgccagccgaactgaaggatcctgtctccaggac
ccaaacgggactggtaaggttctgcgcgttgct
>D23
cgacagccatgcagcacctgtgttcccgccagccgaactgaaggatcctgtctccaggac
ccaaacgggactggtaaggttctgcgcgttgct
>D24
cgacagccatgcagcacctgtgttcccgccagccgaactgaaggatcctgtctccaggac
ccaaacgggactggtaaggttctgcgcgttgct
>D25
cgacagccatgcagcacctgtgttcccgccagccgaactgaaggatcctgtctccaggac
ccaaacgggactggtaaggttctgcgcgttgct
>D26
cgacagccatgcagcacctgtgttcccgccagccgaactgaaggatcctgtctccaggac
ccaaacgggactggtaaggttctgcgcgttgct
>D27
cgacagccatgcagcacctgtgttcccgccagccgaactgaaggatcctgtctccaggac
ccaaacgggactggtaaggttctgcgcgttgct
>D28
cgacagccatgcagcacctgtgttcccgccagccgaactgaaggatcctgtctccaggac
ccaaacgggactggtaaggttctgcgcgttgct
>D29
cgacagccatgcagcacctgtgttcccgccagccgaactgaaggatcctgtctccaggac
ccaaacgggactggtaaggttctgcgcgttgct
>D30
cgacagccatgcagcacctgtgttcccgccagccgaactgaaggatcctgtctccaggac
ccaaacgggactggtaaggttctgcgcgttgct
>D31
cgacagccatgcagcacctgtgttcccgccagccgaactgaaggatcctgtctccaggac
ccaaacgggactggtaaggttctgcgcgttgct
>D32
cgacagccatgcagcacctgtgttcccgccagccgaactgaaggatcctgtctccaggac
ccaaacgggactggtaaggttctgcgcgttgct
>D33
cgacagccatgcagcacctgtgttcccgccagccgaactgaaggatcctgtctccaggac
ccaaacgggactggtaaggttctgcgcgttgct
>D34
cgacagccatgcagcacctgtgttcccgccagccgaactgaaggatcctgtctccaggac
ccaaacgggactggtaaggttctgcgcgttgct
>D35
cgacagccatgcagcacctgtgttcccgccagccgaactgaaggatcctgtctccaggac
ccaaacgggactggtaaggttctgcgcgttgct
>D36
cgacagccatgcagcacctgtgttcccgccagccgaactgaaggatcctgtctccaggac
ccaaacgggactggtaaggttctgcgcgttgct
>D37
cgacagccatgcagcacctgtgttcccgccagccgaactgaaggatcctgtctccaggac
ccaaacgggactggtaaggttctgcgcgttgct
>D38
cgacagccatgcagcacctgtgttcccgccagccgaactgaaggatcctgtctccaggac
ccaaacgggactggtaaggttctgcgcgttgct
>D39
cgacagccatgcagcacctgtgttcccgccagccgaactgaaggatcctgtctccaggac
ccaaacgggactggtaaggttctgcgcgttgct
>D40
cgacagccatgcagcacctgtgttcccgccagccgaactgaaggatcctgtctccaggac
ccaaacgggactggtaaggttctgcgcgttgct
>D41
cgacagccatgcagcacctgtgttcccgccagccgaactgaaggatcctgtctccaggac
ccaaacgggactggtaaggttctgcgcgttgct
>D42
cgacagccatgcagcacctgtgttcccgccagccgaactgaaggatcctgtctccaggac
ccaaacgggactggtaaggttctgcgcgttgct
>D43
cgacagccatgcagcacctgtgttcccgccagccgaactgaaggatcctgtctccaggac
ccaaacgggactggtaaggttctgcgcgttgct
>D44
cgacagccatgcagcacctgtgttcccgccagccgaactgaaggatcctgtctccaggac
ccaaacgggactggtaaggttctgcgcgttgct
>D45
cgacagccatgcagcacctgtgttcccgccagccgaactgaaggatcctgtctccaggac
ccaaacgggactggtaaggttctgcgcgttgct
>D46
cgacagccatgcagcacctgtgttcccgccagccgaactgaaggatcctgtctccaggac
ccaaacgggactggtaaggttctgcgcgttgct
>D47
cgacagccatgcagcacctgtgttcccgccagccgaactgaaggatcctgtctccaggac
ccaaacgggactggtaaggttctgcgcgttgct
>D48
cgacagccatgcagcacctgtgttcccgccagccgaactgaaggatcctgtctccaggac
ccaaacgggactggtaaggttctgcgcgttgct
>D49
cgacagccatgcagcacctgtgttcccgccagccgaactgaaggatcctgtctccaggac
ccaaacgggactggtaaggttctgcgcgttgct
>X90760_Skermanella_parooensis
cgacagccatgcagcacctgtgcgncgtccggccgaaccgaaaggctcatctctgagccc
gcgacgcccatgtcaagggctggtaaggttctgcgcgttgct
>E1
cgacagccatgcagcacctgtgcgncgtccggccgaaccgaaaggctcatctctgagccc
gcgacgcccatgtcaagggctggtaaggttctgcgcgttgct
>E2
cgacagccatgcagcacctgtgcgncgtccggccgaaccgaaaggctcatctctgagccc
gcgacgcccatgtcaagggctggtaaggttctgcgcgttgct
>E3
cgacagccatgcagcacctgtgcgncgtccggccgaaccgaaaggctcatctctgagccc
gcgacgcccatgtcaagggctggtaaggttctgcgcgttgct
>E4
cgacagccatgcagcacctgtgcgncgtccggccgaaccgaaaggctcatctctgagccc
gcgacgcccatgtcaagggctggtaaggttctgcgcgttgct
>E5
cgacagccatgcagcacctgtgcgncgtccggccgaaccgaaaggctcatctctgagccc
gcgacgcccatgtcaagggctggtaaggttctgcgcgttgct
>E6
cgacagccatgcagcacctgtgcgncgtccggccgaaccgaaaggctcatctctgagccc
gcgacgcccatgtcaagggctggtaaggttctgcgcgttgct
>E7
cgacagccatgcagcacctgtgcgncgtccggccgaaccgaaaggctcatctctgagccc
gcgacgcccatgtcaagggctggtaaggttctgcgcgttgct
>E8
cgacagccatgcagcacctgtgcgncgtccggccgaaccgaaaggctcatctctgagccc
gcgacgcccatgtcaagggctggtaaggttctgcgcgttgct
>E9
cgacagccatgcagcacctgtgcgncgtccggccgaaccgaaaggctcatctctgagccc
gcgacgcccatgtcaagggctggtaaggttctgcgcgttgct
>E10
cgacagccatgcagcacctgtgcgncgtccggccgaaccgaaaggctcatctctgagccc
gcgacgcccatgtcaagggctggtaaggttctgcgcgttgct
>E11
cgacagccatgcagcacctgtgcgncgtccggccgaaccgaaaggctcatctctgagccc
gcgacgcccatgtcaagggctggtaaggttctgcgcgttgct
>E12
cgacagccatgcagcacctgtgcgncgtccggccgaaccgaaaggctcatctctgagccc
gcgacgcccatgtcaagggctggtaaggttctgcgcgttgct
>E13
cgacagccatgcagcacctgtgcgncgtccggccgaaccgaaaggctcatctctgagccc
gcgacgcccatgtcaagggctggtaaggttctgcgcgttgct
>E14
cgacagccatgcagcacctgtgcgncgtccggccgaaccgaaaggctcatctctgagccc
gcgacgcccatgtcaagggctggtaaggttctgcgcgttgct
>E15
cgacagccatgcagcacctgtgcgncgtccggccgaaccgaaaggctcatctctgagccc
gcgacgcccatgtcaagggctggtaaggttctgcgcgttgct
>E16
cgacagccatgcagcacctgtgcgncgtccggccgaaccgaaaggctcatctctgagccc
gcgacgcccatgtcaagggctggtaaggttctgcgcgttgct
>E17
cgacagccatgcagcacctgtgcgncgtccggccgaaccgaaaggctcatctctgagccc
gcgacgcccatgtcaagggctggtaaggttctgcgcgttgct
>E18
cgacagccatgcagcacctgtgcgncgtccggccgaaccgaaaggctcatctctgagccc
gcgacgcccatgtcaagggctggtaaggttctgcgcgttgct
>E19
cgacagccatgcagcacctgtgcgncgtccggccgaaccgaaaggctcatctctgagccc
gcgacgcccatgtcaagggctggtaaggttctgcgcgttgct
>E20
cgacagccatgcagcacctgtgcgncgtccggccgaaccgaaaggctcatctctgagccc
gcgacgcccatgtcaagggctggtaaggttctgcgcgttgct
>E21
cgacagccatgcagcacctgtgcgncgtccggccgaaccgaaaggctcatctctgagccc
gcgacgcccatgtcaagggctggtaaggttctgcgcgttgct
>E22
cgacagccatgcagcacctgtgcgncgtccggccgaaccgaaaggctcatctctgagccc
gcgacgcccatgtcaagggctggtaaggttctgcgcgttgct
>E23
cgacagccatgcagcacctgtgcgncgtccggccgaaccgaaaggctcatctctgagccc
gcgacgcccatgtcaagggctggtaaggttctgcgcgttgct
>E24
cgacagccatgcagcacctgtgcgncgtccggccgaaccgaaaggctcatctctgagccc
gcgacgcccatgtcaagggctggtaaggttctgcgcgttgct
>E25
cgacagccatgcagcacctgtgcgncgtccggccgaaccgaaaggctcatctctgagccc
gcgacgcccatgtcaagggctggtaaggttctgcgcgttgct
>E26
cgacagccatgcagcacctgtgcgncgtccggccgaaccgaaaggctcatctctgagccc
gcgacgcccatgtcaagggctggtaaggttctgcgcgttgct
>E27
cgacagccatgcagcacctgtgcgncgtccggccgaaccgaaaggctcatctctgagccc
gcgacgcccatgtcaagggctggtaaggttctgcgcgttgct
>E28
cgacagccatgcagcacctgtgcgncgtccggccgaaccgaaaggctcatctctgagccc
gcgacgcccatgtcaagggctggtaaggttctgcgcgttgct
>E29
cgacagccatgcagcacctgtgcgncgtccggccgaaccgaaaggctcatctctgagccc
gcgacgcccatgtcaagggctggtaaggttctgcgcgttgct
>E30
cgacagccatgcagcacctgtgcgncgtccggccgaaccgaaaggctcatctctgagccc
gcgacgcccatgtcaagggctggtaaggttctgcgcgttgct
>E31
cgacagccatgcagcacctgtgcgncgtccggccgaaccgaaaggctcatctctgagccc
gcgacgcccatgtcaagggctggtaaggttctgcgcgttgct
>E32
cgacagccatgcagcacctgtgcgncgtccggccgaaccgaaaggctcatctctgagccc
gcgacgcccatgtcaagggctggtaaggttctgcgcgttgct
>E33
cgacagccatgcagcacctgtgcgncgtccggccgaaccgaaaggctcatctctgagccc
gcgacgcccatgtcaagggctggtaaggttctgcgcgttgct
>E34
cgacagccatgcagcacctgtgcgncgtccggccgaaccgaaaggctcatctctgagccc
gcgacgcccatgtcaagggctggtaaggttctgcgcgttgct
>E35
cgacagccatgcagcacctgtgcgncgtccggccgaaccgaaaggctcatctctgagccc
gcgacgcccatgtcaagggctggtaaggttctgcgcgttgct
>E36
cgacagccatgcagcacctgtgcgncgtccggccgaaccgaaaggctcatctctgagccc
gcgacgcccatgtcaagggctggtaaggttctgcgcgttgct
>E37
cgacagccatgcagcacctgtgcgncgtccggccgaaccgaaaggctcatctctgagccc
gcgacgcccatgtcaagggctggtaaggttctgcgcgttgct
>E38
cgacagccatgcagcacctgtgcgncgtccggccgaaccgaaaggctcatctctgagccc
gcgacgcccatgtcaagggctggtaaggttctgcgcgttgct
>E39
cgacagccatgcagcacctgtgcgncgtccggccgaaccgaaaggctcatctctgagccc
gcgacgcccatgtcaagggctggtaaggttctgcgcgttgct
>E40
cgacagccatgcagcacctgtgcgncgtccggccgaaccgaaaggctcatctctgagccc
gcgacgcccatgtcaagggctggtaaggttctgcgcgttgct
>E41
cgacagccatgcagcacctgtgcgncgtccggccgaaccgaaaggctcatctctgagccc
gcgacgcccatgtcaagggctggtaaggttctgcgcgttgct
>E42
cgacagccatgcagcacctgtgcgncgtccggccgaaccgaaaggctcatctctgagccc
gcgacgcccatgtcaagggctggtaaggttctgcgcgttgct
>E43
cgacagccatgcagcacctgtgcgncgtccggccgaaccgaaaggctcatctctgagccc
gcgacgcccatgtcaagggctggtaaggttctgcgcgttgct
>E44
cgacagccatgcagcacctgtgcgncgtccggccgaaccgaaaggctcatctctgagccc
gcgacgcccatgtcaagggctggtaaggttctgcgcgttgct
>E45
cgacagccatgcagcacctgtgcgncgtccggccgaaccgaaaggctcatctctgagccc
gcgacgcccatgtcaagggctggtaaggttctgcgcgttgct
>E46
cgacagccatgcagcacctgtgcgncgtccggccgaaccgaaaggctcatctctgagccc
gcgacgcccatgtcaagggctggtaaggttctgcgcgttgct
>E47
cgacagccatgcagcacctgtgcgncgtccggccgaaccgaaaggctcatctctgagccc
gcgacgcccatgtcaagggctggtaaggttctgcgcgttgct
>E48
cgacagccatgcagcacctgtgcgncgtccggccgaaccgaaaggctcatctctgagccc
gcgacgcccatgtcaagggctggtaaggttctgcgcgttgct
>E49
cgacagccatgcagcacctgtgcgncgtccggccgaaccgaaaggctcatctctgagccc
gcgacgcccatgtcaagggctggtaaggttctgcgcgttgct
>AM743175_Azospirillum_sp.
cgacagccatgcagcacctgtgcggcgtccggccgaaccgaaaggtccatctctggaccc
gcgacgcccatgtcaagggctggtaaggttctgcgcgttgct
>F1
cgacagccatgcagcacctgtgcggcgtccggccgaaccgaaaggtccatctctggaccc
gcgacgcccatgtcaagggctggtaaggttctgcgcgttgct
>F2
cgacagccatgcagcacctgtgcggcgtccggccgaaccgaaaggtccatctctggaccc
gcgacgcccatgtcaagggctggtaaggttctgcgcgttgct
>F3
cgacagccatgcagcacctgtgcggcgtccggccgaaccgaaaggtccatctctggaccc
gcgacgcccatgtcaagggctggtaaggttctgcgcgttgct
>F4
cgacagccatgcagcacctgtgcggcgtccggccgaaccgaaaggtccatctctggaccc
gcgacgcccatgtcaagggctggtaaggttctgcgcgttgct
>F5
cgacagccatgcagcacctgtgcggcgtccggccgaaccgaaaggtccatctctggaccc
gcgacgcccatgtcaagggctggtaaggttctgcgcgttgct
>F6
cgacagccatgcagcacctgtgcggcgtccggccgaaccgaaaggtccatctctggaccc
gcgacgcccatgtcaagggctggtaaggttctgcgcgttgct
>F7
cgacagccatgcagcacctgtgcggcgtccggccgaaccgaaaggtccatctctggaccc
gcgacgcccatgtcaagggctggtaaggttctgcgcgttgct
>F8
cgacagccatgcagcacctgtgcggcgtccggccgaaccgaaaggtccatctctggaccc
gcgacgcccatgtcaagggctggtaaggttctgcgcgttgct
>F9
cgacagccatgcagcacctgtgcggcgtccggccgaaccgaaaggtccatctctggaccc
gcgacgcccatgtcaagggctggtaaggttctgcgcgttgct
>F10
cgacagccatgcagcacctgtgcggcgtccggccgaaccgaaaggtccatctctggaccc
gcgacgcccatgtcaagggctggtaaggttctgcgcgttgct
>F11
cgacagccatgcagcacctgtgcggcgtccggccgaaccgaaaggtccatctctggaccc
gcgacgcccatgtcaagggctggtaaggttctgcgcgttgct
>F12
cgacagccatgcagcacctgtgcggcgtccggccgaaccgaaaggtccatctctggaccc
gcgacgcccatgtcaagggctggtaaggttctgcgcgttgct
>F13
cgacagccatgcagcacctgtgcggcgtccggccgaaccgaaaggtccatctctggaccc
gcgacgcccatgtcaagggctggtaaggttctgcgcgttgct
>F14
cgacagccatgcagcacctgtgcggcgtccggccgaaccgaaaggtccatctctggaccc
gcgacgcccatgtcaagggctggtaaggttctgcgcgttgct
>F15
cgacagccatgcagcacctgtgcggcgtccggccgaaccgaaaggtccatctctggaccc
gcgacgcccatgtcaagggctggtaaggttctgcgcgttgct
>F16
cgacagccatgcagcacctgtgcggcgtccggccgaaccgaaaggtccatctctggaccc
gcgacgcccatgtcaagggctggtaaggttctgcgcgttgct
>F17
cgacagccatgcagcacctgtgcggcgtccggccgaaccgaaaggtccatctctggaccc
gcgacgcccatgtcaagggctggtaaggttctgcgcgttgct
>F18
cgacagccatgcagcacctgtgcggcgtccggccgaaccgaaaggtccatctctggaccc
gcgacgcccatgtcaagggctggtaaggttctgcgcgttgct
>F19
cgacagccatgcagcacctgtgcggcgtccggccgaaccgaaaggtccatctctggaccc
gcgacgcccatgtcaagggctggtaaggttctgcgcgttgct
>F20
cgacagccatgcagcacctgtgcggcgtccggccgaaccgaaaggtccatctctggaccc
gcgacgcccatgtcaagggctggtaaggttctgcgcgttgct
>F21
cgacagccatgcagcacctgtgcggcgtccggccgaaccgaaaggtccatctctggaccc
gcgacgcccatgtcaagggctggtaaggttctgcgcgttgct
>F22
cgacagccatgcagcacctgtgcggcgtccggccgaaccgaaaggtccatctctggaccc
gcgacgcccatgtcaagggctggtaaggttctgcgcgttgct
>F23
cgacagccatgcagcacctgtgcggcgtccggccgaaccgaaaggtccatctctggaccc
gcgacgcccatgtcaagggctggtaaggttctgcgcgttgct
>F24
cgacagccatgcagcacctgtgcggcgtccggccgaaccgaaaggtccatctctggaccc
gcgacgcccatgtcaagggctggtaaggttctgcgcgttgct
>F25
cgacagccatgcagcacctgtgcggcgtccggccgaaccgaaaggtccatctctggaccc
gcgacgcccatgtcaagggctggtaaggttctgcgcgttgct
>F26
cgacagccatgcagcacctgtgcggcgtccggccgaaccgaaaggtccatctctggaccc
gcgacgcccatgtcaagggctggtaaggttctgcgcgttgct
>F27
cgacagccatgcagcacctgtgcggcgtccggccgaaccgaaaggtccatctctggaccc
gcgacgcccatgtcaagggctggtaaggttctgcgcgttgct
>F28
cgacagccatgcagcacctgtgcggcgtccggccgaaccgaaaggtccatctctggaccc
gcgacgcccatgtcaagggctggtaaggttctgcgcgttgct
>F29
cgacagccatgcagcacctgtgcggcgtccggccgaaccgaaaggtccatctctggaccc
gcgacgcccatgtcaagggctggtaaggttctgcgcgttgct
>F30
cgacagccatgcagcacctgtgcggcgtccggccgaaccgaaaggtccatctctggaccc
gcgacgcccatgtcaagggctggtaaggttctgcgcgttgct
>F31
cgacagccatgcagcacctgtgcggcgtccggccgaaccgaaaggtccatctctggaccc
gcgacgcccatgtcaagggctggtaaggttctgcgcgttgct
>F32
cgacagccatgcagcacctgtgcggcgtccggccgaaccgaaaggtccatctctggaccc
gcgacgcccatgtcaagggctggtaaggttctgcgcgttgct
>F33
cgacagccatgcagcacctgtgcggcgtccggccgaaccgaaaggtccatctctggaccc
gcgacgcccatgtcaagggctggtaaggttctgcgcgttgct
>F34
cgacagccatgcagcacctgtgcggcgtccggccgaaccgaaaggtccatctctggaccc
gcgacgcccatgtcaagggctggtaaggttctgcgcgttgct
>F35
cgacagccatgcagcacctgtgcggcgtccggccgaaccgaaaggtccatctctggaccc
gcgacgcccatgtcaagggctggtaaggttctgcgcgttgct
>F36
cgacagccatgcagcacctgtgcggcgtccggccgaaccgaaaggtccatctctggaccc
gcgacgcccatgtcaagggctggtaaggttctgcgcgttgct
>F37
cgacagccatgcagcacctgtgcggcgtccggccgaaccgaaaggtccatctctggaccc
gcgacgcccatgtcaagggctggtaaggttctgcgcgttgct
>F38
cgacagccatgcagcacctgtgcggcgtccggccgaaccgaaaggtccatctctggaccc
gcgacgcccatgtcaagggctggtaaggttctgcgcgttgct
>F39
cgacagccatgcagcacctgtgcggcgtccggccgaaccgaaaggtccatctctggaccc
gcgacgcccatgtcaagggctggtaaggttctgcgcgttgct
>F40
cgacagccatgcagcacctgtgcggcgtccggccgaaccgaaaggtccatctctggaccc
gcgacgcccatgtcaagggctggtaaggttctgcgcgttgct
>F41
cgacagccatgcagcacctgtgcggcgtccggccgaaccgaaaggtccatctctggaccc
gcgacgcccatgtcaagggctggtaaggttctgcgcgttgct
>F42
cgacagccatgcagcacctgtgcggcgtccggccgaaccgaaaggtccatctctggaccc
gcgacgcccatgtcaagggctggtaaggttctgcgcgttgct
>F43
cgacagccatgcagcacctgtgcggcgtccggccgaaccgaaaggtccatctctggaccc
gcgacgcccatgtcaagggctggtaaggttctgcgcgttgct
>F44
cgacagccatgcagcacctgtgcggcgtccggccgaaccgaaaggtccatctctggaccc
gcgacgcccatgtcaagggctggtaaggttctgcgcgttgct
>F45
cgacagccatgcagcacctgtgcggcgtccggccgaaccgaaaggtccatctctggaccc
gcgacgcccatgtcaagggctggtaaggttctgcgcgttgct
>F46
cgacagccatgcagcacctgtgcggcgtccggccgaaccgaaaggtccatctctggaccc
gcgacgcccatgtcaagggctggtaaggttctgcgcgttgct
>F47
cgacagccatgcagcacctgtgcggcgtccggccgaaccgaaaggtccatctctggaccc
gcgacgcccatgtcaagggctggtaaggttctgcgcgttgct
>F48
cgacagccatgcagcacctgtgcggcgtccggccgaaccgaaaggtccatctctggaccc
gcgacgcccatgtcaagggctggtaaggttctgcgcgttgct
>F49
cgacagccatgcagcacctgtgcggcgtccggccgaaccgaaaggtccatctctggaccc
gcgacgcccatgtcaagggctggtaaggttctgcgcgttgct
>AY367026_Sphingomonas_sp.
cgacagccatgcagcacctgtcactcatccagccgaactgaagaaaccatctctggaaat
cgcgatgaggatgtcaaacgctggtaaggttctgcgcgttgct
>G1
cgacagccatgcagcacctgtcactcatccagccgaactgaagaaaccatctctggaaat
cgcgatgaggatgtcaaacgctggtaaggttctgcgcgttgct
>G2
cgacagccatgcagcacctgtcactcatccagccgaactgaagaaaccatctctggaaat
cgcgatgaggatgtcaaacgctggtaaggttctgcgcgttgct
>G3
cgacagccatgcagcacctgtcactcatccagccgaactgaagaaaccatctctggaaat
cgcgatgaggatgtcaaacgctggtaaggttctgcgcgttgct
>G4
cgacagccatgcagcacctgtcactcatccagccgaactgaagaaaccatctctggaaat
cgcgatgaggatgtcaaacgctggtaaggttctgcgcgttgct
>G5
cgacagccatgcagcacctgtcactcatccagccgaactgaagaaaccatctctggaaat
cgcgatgaggatgtcaaacgctggtaaggttctgcgcgttgct
>G6
cgacagccatgcagcacctgtcactcatccagccgaactgaagaaaccatctctggaaat
cgcgatgaggatgtcaaacgctggtaaggttctgcgcgttgct
>G7
cgacagccatgcagcacctgtcactcatccagccgaactgaagaaaccatctctggaaat
cgcgatgaggatgtcaaacgctggtaaggttctgcgcgttgct
>G8
cgacagccatgcagcacctgtcactcatccagccgaactgaagaaaccatctctggaaat
cgcgatgaggatgtcaaacgctggtaaggttctgcgcgttgct
>G9
cgacagccatgcagcacctgtcactcatccagccgaactgaagaaaccatctctggaaat
cgcgatgaggatgtcaaacgctggtaaggttctgcgcgttgct
>G10
cgacagccatgcagcacctgtcactcatccagccgaactgaagaaaccatctctggaaat
cgcgatgaggatgtcaaacgctggtaaggttctgcgcgttgct
>G11
cgacagccatgcagcacctgtcactcatccagccgaactgaagaaaccatctctggaaat
cgcgatgaggatgtcaaacgctggtaaggttctgcgcgttgct
>G12
cgacagccatgcagcacctgtcactcatccagccgaactgaagaaaccatctctggaaat
cgcgatgaggatgtcaaacgctggtaaggttctgcgcgttgct
>G13
cgacagccatgcagcacctgtcactcatccagccgaactgaagaaaccatctctggaaat
cgcgatgaggatgtcaaacgctggtaaggttctgcgcgttgct
>G14
cgacagccatgcagcacctgtcactcatccagccgaactgaagaaaccatctctggaaat
cgcgatgaggatgtcaaacgctggtaaggttctgcgcgttgct
>G15
cgacagccatgcagcacctgtcactcatccagccgaactgaagaaaccatctctggaaat
cgcgatgaggatgtcaaacgctggtaaggttctgcgcgttgct
>G16
cgacagccatgcagcacctgtcactcatccagccgaactgaagaaaccatctctggaaat
cgcgatgaggatgtcaaacgctggtaaggttctgcgcgttgct
>G17
cgacagccatgcagcacctgtcactcatccagccgaactgaagaaaccatctctggaaat
cgcgatgaggatgtcaaacgctggtaaggttctgcgcgttgct
>G18
cgacagccatgcagcacctgtcactcatccagccgaactgaagaaaccatctctggaaat
cgcgatgaggatgtcaaacgctggtaaggttctgcgcgttgct
>G19
cgacagccatgcagcacctgtcactcatccagccgaactgaagaaaccatctctggaaat
cgcgatgaggatgtcaaacgctggtaaggttctgcgcgttgct
>G20
cgacagccatgcagcacctgtcactcatccagccgaactgaagaaaccatctctggaaat
cgcgatgaggatgtcaaacgctggtaaggttctgcgcgttgct
>G21
cgacagccatgcagcacctgtcactcatccagccgaactgaagaaaccatctctggaaat
cgcgatgaggatgtcaaacgctggtaaggttctgcgcgttgct
>G22
cgacagccatgcagcacctgtcactcatccagccgaactgaagaaaccatctctggaaat
cgcgatgaggatgtcaaacgctggtaaggttctgcgcgttgct
>G23
cgacagccatgcagcacctgtcactcatccagccgaactgaagaaaccatctctggaaat
cgcgatgaggatgtcaaacgctggtaaggttctgcgcgttgct
>G24
cgacagccatgcagcacctgtcactcatccagccgaactgaagaaaccatctctggaaat
cgcgatgaggatgtcaaacgctggtaaggttctgcgcgttgct
>G25
cgacagccatgcagcacctgtcactcatccagccgaactgaagaaaccatctctggaaat
cgcgatgaggatgtcaaacgctggtaaggttctgcgcgttgct
>G26
cgacagccatgcagcacctgtcactcatccagccgaactgaagaaaccatctctggaaat
cgcgatgaggatgtcaaacgctggtaaggttctgcgcgttgct
>G27
cgacagccatgcagcacctgtcactcatccagccgaactgaagaaaccatctctggaaat
cgcgatgaggatgtcaaacgctggtaaggttctgcgcgttgct
>G28
cgacagccatgcagcacctgtcactcatccagccgaactgaagaaaccatctctggaaat
cgcgatgaggatgtcaaacgctggtaaggttctgcgcgttgct
>G29
cgacagccatgcagcacctgtcactcatccagccgaactgaagaaaccatctctggaaat
cgcgatgaggatgtcaaacgctggtaaggttctgcgcgttgct
>G30
cgacagccatgcagcacctgtcactcatccagccgaactgaagaaaccatctctggaaat
cgcgatgaggatgtcaaacgctggtaaggttctgcgcgttgct
>G31
cgacagccatgcagcacctgtcactcatccagccgaactgaagaaaccatctctggaaat
cgcgatgaggatgtcaaacgctggtaaggttctgcgcgttgct
>G32
cgacagccatgcagcacctgtcactcatccagccgaactgaagaaaccatctctggaaat
cgcgatgaggatgtcaaacgctggtaaggttctgcgcgttgct
>G33
cgacagccatgcagcacctgtcactcatccagccgaactgaagaaaccatctctggaaat
cgcgatgaggatgtcaaacgctggtaaggttctgcgcgttgct
>G34
cgacagccatgcagcacctgtcactcatccagccgaactgaagaaaccatctctggaaat
cgcgatgaggatgtcaaacgctggtaaggttctgcgcgttgct
>G35
cgacagccatgcagcacctgtcactcatccagccgaactgaagaaaccatctctggaaat
cgcgatgaggatgtcaaacgctggtaaggttctgcgcgttgct
>G36
cgacagccatgcagcacctgtcactcatccagccgaactgaagaaaccatctctggaaat
cgcgatgaggatgtcaaacgctggtaaggttctgcgcgttgct
>G37
cgacagccatgcagcacctgtcactcatccagccgaactgaagaaaccatctctggaaat
cgcgatgaggatgtcaaacgctggtaaggttctgcgcgttgct
>G38
cgacagccatgcagcacctgtcactcatccagccgaactgaagaaaccatctctggaaat
cgcgatgaggatgtcaaacgctggtaaggttctgcgcgttgct
>G39
cgacagccatgcagcacctgtcactcatccagccgaactgaagaaaccatctctggaaat
cgcgatgaggatgtcaaacgctggtaaggttctgcgcgttgct
>G40
cgacagccatgcagcacctgtcactcatccagccgaactgaagaaaccatctctggaaat
cgcgatgaggatgtcaaacgctggtaaggttctgcgcgttgct
>G41
cgacagccatgcagcacctgtcactcatccagccgaactgaagaaaccatctctggaaat
cgcgatgaggatgtcaaacgctggtaaggttctgcgcgttgct
>G42
cgacagccatgcagcacctgtcactcatccagccgaactgaagaaaccatctctggaaat
cgcgatgaggatgtcaaacgctggtaaggttctgcgcgttgct
>G43
cgacagccatgcagcacctgtcactcatccagccgaactgaagaaaccatctctggaaat
cgcgatgaggatgtcaaacgctggtaaggttctgcgcgttgct
>G44
cgacagccatgcagcacctgtcactcatccagccgaactgaagaaaccatctctggaaat
cgcgatgaggatgtcaaacgctggtaaggttctgcgcgttgct
>G45
cgacagccatgcagcacctgtcactcatccagccgaactgaagaaaccatctctggaaat
cgcgatgaggatgtcaaacgctggtaaggttctgcgcgttgct
>G46
cgacagccatgcagcacctgtcactcatccagccgaactgaagaaaccatctctggaaat
cgcgatgaggatgtcaaacgctggtaaggttctgcgcgttgct
>G47
cgacagccatgcagcacctgtcactcatccagccgaactgaagaaaccatctctggaaat
cgcgatgaggatgtcaaacgctggtaaggttctgcgcgttgct
>G48
cgacagccatgcagcacctgtcactcatccagccgaactgaagaaaccatctctggaaat
cgcgatgaggatgtcaaacgctggtaaggttctgcgcgttgct
>G49
cgacagccatgcagcacctgtcactcatccagccgaactgaagaaaccatctctggaaat
cgcgatgaggatgtcaaacgctggtaaggttctgcgcgttgct
>AF530131_Shewanella_colwelliana
cgacagccatgcagcacttgtctcacagttcccgaaggcactaatccatctctggaaagt
tctgtgggatgtcaagagtaggtaaggttcttcgcgttgc
>H1
cgacagccatgcagcacttgtctcacagttcccgaaggcactaatccatctctggaaagt
tctgtgggatgtcaagagtaggtaaggttcttcgcgttgc
>H2
cgacagccatgcagcacttgtctcacagttcccgaaggcactaatccatctctggaaagt
tctgtgggatgtcaagagtaggtaaggttcttcgcgttgc
>H3
cgacagccatgcagcacttgtctcacagttcccgaaggcactaatccatctctggaaagt
tctgtgggatgtcaagagtaggtaaggttcttcgcgttgc
>H4
cgacagccatgcagcacttgtctcacagttcccgaaggcactaatccatctctggaaagt
tctgtgggatgtcaagagtaggtaaggttcttcgcgttgc
>H5
cgacagccatgcagcacttgtctcacagttcccgaaggcactaatccatctctggaaagt
tctgtgggatgtcaagagtaggtaaggttcttcgcgttgc
>H6
cgacagccatgcagcacttgtctcacagttcccgaaggcactaatccatctctggaaagt
tctgtgggatgtcaagagtaggtaaggttcttcgcgttgc
>H7
cgacagccatgcagcacttgtctcacagttcccgaaggcactaatccatctctggaaagt
tctgtgggatgtcaagagtaggtaaggttcttcgcgttgc
>H8
cgacagccatgcagcacttgtctcacagttcccgaaggcactaatccatctctggaaagt
tctgtgggatgtcaagagtaggtaaggttcttcgcgttgc
>H9
cgacagccatgcagcacttgtctcacagttcccgaaggcactaatccatctctggaaagt
tctgtgggatgtcaagagtaggtaaggttcttcgcgttgc
>H10
cgacagccatgcagcacttgtctcacagttcccgaaggcactaatccatctctggaaagt
tctgtgggatgtcaagagtaggtaaggttcttcgcgttgc
>H11
cgacagccatgcagcacttgtctcacagttcccgaaggcactaatccatctctggaaagt
tctgtgggatgtcaagagtaggtaaggttcttcgcgttgc
>H12
cgacagccatgcagcacttgtctcacagttcccgaaggcactaatccatctctggaaagt
tctgtgggatgtcaagagtaggtaaggttcttcgcgttgc
>H13
cgacagccatgcagcacttgtctcacagttcccgaaggcactaatccatctctggaaagt
tctgtgggatgtcaagagtaggtaaggttcttcgcgttgc
>H14
cgacagccatgcagcacttgtctcacagttcccgaaggcactaatccatctctggaaagt
tctgtgggatgtcaagagtaggtaaggttcttcgcgttgc
>H15
cgacagccatgcagcacttgtctcacagttcccgaaggcactaatccatctctggaaagt
tctgtgggatgtcaagagtaggtaaggttcttcgcgttgc
>H16
cgacagccatgcagcacttgtctcacagttcccgaaggcactaatccatctctggaaagt
tctgtgggatgtcaagagtaggtaaggttcttcgcgttgc
>H17
cgacagccatgcagcacttgtctcacagttcccgaaggcactaatccatctctggaaagt
tctgtgggatgtcaagagtaggtaaggttcttcgcgttgc
>H18
cgacagccatgcagcacttgtctcacagttcccgaaggcactaatccatctctggaaagt
tctgtgggatgtcaagagtaggtaaggttcttcgcgttgc
>H19
cgacagccatgcagcacttgtctcacagttcccgaaggcactaatccatctctggaaagt
tctgtgggatgtcaagagtaggtaaggttcttcgcgttgc
>H20
cgacagccatgcagcacttgtctcacagttcccgaaggcactaatccatctctggaaagt
tctgtgggatgtcaagagtaggtaaggttcttcgcgttgc
>H21
cgacagccatgcagcacttgtctcacagttcccgaaggcactaatccatctctggaaagt
tctgtgggatgtcaagagtaggtaaggttcttcgcgttgc
>H22
cgacagccatgcagcacttgtctcacagttcccgaaggcactaatccatctctggaaagt
tctgtgggatgtcaagagtaggtaaggttcttcgcgttgc
>H23
cgacagccatgcagcacttgtctcacagttcccgaaggcactaatccatctctggaaagt
tctgtgggatgtcaagagtaggtaaggttcttcgcgttgc
>H24
cgacagccatgcagcacttgtctcacagttcccgaaggcactaatccatctctggaaagt
tctgtgggatgtcaagagtaggtaaggttcttcgcgttgc
>H25
cgacagccatgcagcacttgtctcacagttcccgaaggcactaatccatctctggaaagt
tctgtgggatgtcaagagtaggtaaggttcttcgcgttgc
>H26
cgacagccatgcagcacttgtctcacagttcccgaaggcactaatccatctctggaaagt
tctgtgggatgtcaagagtaggtaaggttcttcgcgttgc
>H27
cgacagccatgcagcacttgtctcacagttcccgaaggcactaatccatctctggaaagt
tctgtgggatgtcaagagtaggtaaggttcttcgcgttgc
>H28
cgacagccatgcagcacttgtctcacagttcccgaaggcactaatccatctctggaaagt
tctgtgggatgtcaagagtaggtaaggttcttcgcgttgc
>H29
cgacagccatgcagcacttgtctcacagttcccgaaggcactaatccatctctggaaagt
tctgtgggatgtcaagagtaggtaaggttcttcgcgttgc
>H30
cgacagccatgcagcacttgtctcacagttcccgaaggcactaatccatctctggaaagt
tctgtgggatgtcaagagtaggtaaggttcttcgcgttgc
>H31
cgacagccatgcagcacttgtctcacagttcccgaaggcactaatccatctctggaaagt
tctgtgggatgtcaagagtaggtaaggttcttcgcgttgc
>H32
cgacagccatgcagcacttgtctcacagttcccgaaggcactaatccatctctggaaagt
tctgtgggatgtcaagagtaggtaaggttcttcgcgttgc
>H33
cgacagccatgcagcacttgtctcacagttcccgaaggcactaatccatctctggaaagt
tctgtgggatgtcaagagtaggtaaggttcttcgcgttgc
>H34
cgacagccatgcagcacttgtctcacagttcccgaaggcactaatccatctctggaaagt
tctgtgggatgtcaagagtaggtaaggttcttcgcgttgc
>H35
cgacagccatgcagcacttgtctcacagttcccgaaggcactaatccatctctggaaagt
tctgtgggatgtcaagagtaggtaaggttcttcgcgttgc
>H36
cgacagccatgcagcacttgtctcacagttcccgaaggcactaatccatctctggaaagt
tctgtgggatgtcaagagtaggtaaggttcttcgcgttgc
>H37
cgacagccatgcagcacttgtctcacagttcccgaaggcactaatccatctctggaaagt
tctgtgggatgtcaagagtaggtaaggttcttcgcgttgc
>H38
cgacagccatgcagcacttgtctcacagttcccgaaggcactaatccatctctggaaagt
tctgtgggatgtcaagagtaggtaaggttcttcgcgttgc
>H39
cgacagccatgcagcacttgtctcacagttcccgaaggcactaatccatctctggaaagt
tctgtgggatgtcaagagtaggtaaggttcttcgcgttgc
>H40
cgacagccatgcagcacttgtctcacagttcccgaaggcactaatccatctctggaaagt
tctgtgggatgtcaagagtaggtaaggttcttcgcgttgc
>H41
cgacagccatgcagcacttgtctcacagttcccgaaggcactaatccatctctggaaagt
tctgtgggatgtcaagagtaggtaaggttcttcgcgttgc
>H42
cgacagccatgcagcacttgtctcacagttcccgaaggcactaatccatctctggaaagt
tctgtgggatgtcaagagtaggtaaggttcttcgcgttgc
>H43
cgacagccatgcagcacttgtctcacagttcccgaaggcactaatccatctctggaaagt
tctgtgggatgtcaagagtaggtaaggttcttcgcgttgc
>H44
cgacagccatgcagcacttgtctcacagttcccgaaggcactaatccatctctggaaagt
tctgtgggatgtcaagagtaggtaaggttcttcgcgttgc
>H45
cgacagccatgcagcacttgtctcacagttcccgaaggcactaatccatctctggaaagt
tctgtgggatgtcaagagtaggtaaggttcttcgcgttgc
>H46
cgacagccatgcagcacttgtctcacagttcccgaaggcactaatccatctctggaaagt
tctgtgggatgtcaagagtaggtaaggttcttcgcgttgc
>H47
cgacagccatgcagcacttgtctcacagttcccgaaggcactaatccatctctggaaagt
tctgtgggatgtcaagagtaggtaaggttcttcgcgttgc
>H48
cgacagccatgcagcacttgtctcacagttcccgaaggcactaatccatctctggaaagt
tctgtgggatgtcaagagtaggtaaggttcttcgcgttgc
>H49
cgacagccatgcagcacttgtctcacagttcccgaaggcactaatccatctctggaaagt
tctgtgggatgtcaagagtaggtaaggttcttcgcgttgc
>EU855746_Xanthomonas_campestris
cgacagccatgcagcacctgtctcacggttcccgaaggcacccaatccatctctggaaag
ttccgtggatgtcaagaccaggtaaggttcttcgcgttgc
>I1
cgacagccatgcagcacctgtctcacggttcccgaaggcacccaatccatctctggaaag
ttccgtggatgtcaagaccaggtaaggttcttcgcgttgc
>I2
cgacagccatgcagcacctgtctcacggttcccgaaggcacccaatccatctctggaaag
ttccgtggatgtcaagaccaggtaaggttcttcgcgttgc
>I3
cgacagccatgcagcacctgtctcacggttcccgaaggcacccaatccatctctggaaag
ttccgtggatgtcaagaccaggtaaggttcttcgcgttgc
>I4
cgacagccatgcagcacctgtctcacggttcccgaaggcacccaatccatctctggaaag
ttccgtggatgtcaagaccaggtaaggttcttcgcgttgc
>I5
cgacagccatgcagcacctgtctcacggttcccgaaggcacccaatccatctctggaaag
ttccgtggatgtcaagaccaggtaaggttcttcgcgttgc
>I6
cgacagccatgcagcacctgtctcacggttcccgaaggcacccaatccatctctggaaag
ttccgtggatgtcaagaccaggtaaggttcttcgcgttgc
>I7
cgacagccatgcagcacctgtctcacggttcccgaaggcacccaatccatctctggaaag
ttccgtggatgtcaagaccaggtaaggttcttcgcgttgc
>I8
cgacagccatgcagcacctgtctcacggttcccgaaggcacccaatccatctctggaaag
ttccgtggatgtcaagaccaggtaaggttcttcgcgttgc
>I9
cgacagccatgcagcacctgtctcacggttcccgaaggcacccaatccatctctggaaag
ttccgtggatgtcaagaccaggtaaggttcttcgcgttgc
>I10
cgacagccatgcagcacctgtctcacggttcccgaaggcacccaatccatctctggaaag
ttccgtggatgtcaagaccaggtaaggttcttcgcgttgc
>I11
cgacagccatgcagcacctgtctcacggttcccgaaggcacccaatccatctctggaaag
ttccgtggatgtcaagaccaggtaaggttcttcgcgttgc
>I12
cgacagccatgcagcacctgtctcacggttcccgaaggcacccaatccatctctggaaag
ttccgtggatgtcaagaccaggtaaggttcttcgcgttgc
>I13
cgacagccatgcagcacctgtctcacggttcccgaaggcacccaatccatctctggaaag
ttccgtggatgtcaagaccaggtaaggttcttcgcgttgc
>I14
cgacagccatgcagcacctgtctcacggttcccgaaggcacccaatccatctctggaaag
ttccgtggatgtcaagaccaggtaaggttcttcgcgttgc
>I15
cgacagccatgcagcacctgtctcacggttcccgaaggcacccaatccatctctggaaag
ttccgtggatgtcaagaccaggtaaggttcttcgcgttgc
>I16
cgacagccatgcagcacctgtctcacggttcccgaaggcacccaatccatctctggaaag
ttccgtggatgtcaagaccaggtaaggttcttcgcgttgc
>I17
cgacagccatgcagcacctgtctcacggttcccgaaggcacccaatccatctctggaaag
ttccgtggatgtcaagaccaggtaaggttcttcgcgttgc
>I18
cgacagccatgcagcacctgtctcacggttcccgaaggcacccaatccatctctggaaag
ttccgtggatgtcaagaccaggtaaggttcttcgcgttgc
>I19
cgacagccatgcagcacctgtctcacggttcccgaaggcacccaatccatctctggaaag
ttccgtggatgtcaagaccaggtaaggttcttcgcgttgc
>I20
cgacagccatgcagcacctgtctcacggttcccgaaggcacccaatccatctctggaaag
ttccgtggatgtcaagaccaggtaaggttcttcgcgttgc
>I21
cgacagccatgcagcacctgtctcacggttcccgaaggcacccaatccatctctggaaag
ttccgtggatgtcaagaccaggtaaggttcttcgcgttgc
>I22
cgacagccatgcagcacctgtctcacggttcccgaaggcacccaatccatctctggaaag
ttccgtggatgtcaagaccaggtaaggttcttcgcgttgc
>I23
cgacagccatgcagcacctgtctcacggttcccgaaggcacccaatccatctctggaaag
ttccgtggatgtcaagaccaggtaaggttcttcgcgttgc
>I24
cgacagccatgcagcacctgtctcacggttcccgaaggcacccaatccatctctggaaag
ttccgtggatgtcaagaccaggtaaggttcttcgcgttgc
>I25
cgacagccatgcagcacctgtctcacggttcccgaaggcacccaatccatctctggaaag
ttccgtggatgtcaagaccaggtaaggttcttcgcgttgc
>I26
cgacagccatgcagcacctgtctcacggttcccgaaggcacccaatccatctctggaaag
ttccgtggatgtcaagaccaggtaaggttcttcgcgttgc
>I27
cgacagccatgcagcacctgtctcacggttcccgaaggcacccaatccatctctggaaag
ttccgtggatgtcaagaccaggtaaggttcttcgcgttgc
>I28
cgacagccatgcagcacctgtctcacggttcccgaaggcacccaatccatctctggaaag
ttccgtggatgtcaagaccaggtaaggttcttcgcgttgc
>I29
cgacagccatgcagcacctgtctcacggttcccgaaggcacccaatccatctctggaaag
ttccgtggatgtcaagaccaggtaaggttcttcgcgttgc
>I30
cgacagccatgcagcacctgtctcacggttcccgaaggcacccaatccatctctggaaag
ttccgtggatgtcaagaccaggtaaggttcttcgcgttgc
>I31
cgacagccatgcagcacctgtctcacggttcccgaaggcacccaatccatctctggaaag
ttccgtggatgtcaagaccaggtaaggttcttcgcgttgc
>I32
cgacagccatgcagcacctgtctcacggttcccgaaggcacccaatccatctctggaaag
ttccgtggatgtcaagaccaggtaaggttcttcgcgttgc
>I33
cgacagccatgcagcacctgtctcacggttcccgaaggcacccaatccatctctggaaag
ttccgtggatgtcaagaccaggtaaggttcttcgcgttgc
>I34
cgacagccatgcagcacctgtctcacggttcccgaaggcacccaatccatctctggaaag
ttccgtggatgtcaagaccaggtaaggttcttcgcgttgc
>I35
cgacagccatgcagcacctgtctcacggttcccgaaggcacccaatccatctctggaaag
ttccgtggatgtcaagaccaggtaaggttcttcgcgttgc
>I36
cgacagccatgcagcacctgtctcacggttcccgaaggcacccaatccatctctggaaag
ttccgtggatgtcaagaccaggtaaggttcttcgcgttgc
>I37
cgacagccatgcagcacctgtctcacggttcccgaaggcacccaatccatctctggaaag
ttccgtggatgtcaagaccaggtaaggttcttcgcgttgc
>I38
cgacagccatgcagcacctgtctcacggttcccgaaggcacccaatccatctctggaaag
ttccgtggatgtcaagaccaggtaaggttcttcgcgttgc
>I39
cgacagccatgcagcacctgtctcacggttcccgaaggcacccaatccatctctggaaag
ttccgtggatgtcaagaccaggtaaggttcttcgcgttgc
>I40
cgacagccatgcagcacctgtctcacggttcccgaaggcacccaatccatctctggaaag
ttccgtggatgtcaagaccaggtaaggttcttcgcgttgc
>I41
cgacagccatgcagcacctgtctcacggttcccgaaggcacccaatccatctctggaaag
ttccgtggatgtcaagaccaggtaaggttcttcgcgttgc
>I42
cgacagccatgcagcacctgtctcacggttcccgaaggcacccaatccatctctggaaag
ttccgtggatgtcaagaccaggtaaggttcttcgcgttgc
>I43
cgacagccatgcagcacctgtctcacggttcccgaaggcacccaatccatctctggaaag
ttccgtggatgtcaagaccaggtaaggttcttcgcgttgc
>I44
cgacagccatgcagcacctgtctcacggttcccgaaggcacccaatccatctctggaaag
ttccgtggatgtcaagaccaggtaaggttcttcgcgttgc
>I45
cgacagccatgcagcacctgtctcacggttcccgaaggcacccaatccatctctggaaag
ttccgtggatgtcaagaccaggtaaggttcttcgcgttgc
>I46
cgacagccatgcagcacctgtctcacggttcccgaaggcacccaatccatctctggaaag
ttccgtggatgtcaagaccaggtaaggttcttcgcgttgc
>I47
cgacagccatgcagcacctgtctcacggttcccgaaggcacccaatccatctctggaaag
ttccgtggatgtcaagaccaggtaaggttcttcgcgttgc
>I48
cgacagccatgcagcacctgtctcacggttcccgaaggcacccaatccatctctggaaag
ttccgtggatgtcaagaccaggtaaggttcttcgcgttgc
>I49
cgacagccatgcagcacctgtctcacggttcccgaaggcacccaatccatctctggaaag
ttccgtggatgtcaagaccaggtaaggttcttcgcgttgc
>EU360125_Pseudomonas_mediterranea
cgacagccatgcagcacctgtctcaatgttcccgaaggcaccaatccatctctggaaagt
tcattggatgtcaaggctggtaaggttcttcgcgttgct
>J1
cgacagccatgcagcacctgtctcaatgttcccgaaggcaccaatccatctctggaaagt
tcattggatgtcaaggctggtaaggttcttcgcgttgct
>J2
cgacagccatgcagcacctgtctcaatgttcccgaaggcaccaatccatctctggaaagt
tcattggatgtcaaggctggtaaggttcttcgcgttgct
>J3
cgacagccatgcagcacctgtctcaatgttcccgaaggcaccaatccatctctggaaagt
tcattggatgtcaaggctggtaaggttcttcgcgttgct
>J4
cgacagccatgcagcacctgtctcaatgttcccgaaggcaccaatccatctctggaaagt
tcattggatgtcaaggctggtaaggttcttcgcgttgct
>J5
cgacagccatgcagcacctgtctcaatgttcccgaaggcaccaatccatctctggaaagt
tcattggatgtcaaggctggtaaggttcttcgcgttgct
>J6
cgacagccatgcagcacctgtctcaatgttcccgaaggcaccaatccatctctggaaagt
tcattggatgtcaaggctggtaaggttcttcgcgttgct
>J7
cgacagccatgcagcacctgtctcaatgttcccgaaggcaccaatccatctctggaaagt
tcattggatgtcaaggctggtaaggttcttcgcgttgct
>J8
cgacagccatgcagcacctgtctcaatgttcccgaaggcaccaatccatctctggaaagt
tcattggatgtcaaggctggtaaggttcttcgcgttgct
>J9
cgacagccatgcagcacctgtctcaatgttcccgaaggcaccaatccatctctggaaagt
tcattggatgtcaaggctggtaaggttcttcgcgttgct
>J10
cgacagccatgcagcacctgtctcaatgttcccgaaggcaccaatccatctctggaaagt
tcattggatgtcaaggctggtaaggttcttcgcgttgct
>J11
cgacagccatgcagcacctgtctcaatgttcccgaaggcaccaatccatctctggaaagt
tcattggatgtcaaggctggtaaggttcttcgcgttgct
>J12
cgacagccatgcagcacctgtctcaatgttcccgaaggcaccaatccatctctggaaagt
tcattggatgtcaaggctggtaaggttcttcgcgttgct
>J13
cgacagccatgcagcacctgtctcaatgttcccgaaggcaccaatccatctctggaaagt
tcattggatgtcaaggctggtaaggttcttcgcgttgct
>J14
cgacagccatgcagcacctgtctcaatgttcccgaaggcaccaatccatctctggaaagt
tcattggatgtcaaggctggtaaggttcttcgcgttgct
>J15
cgacagccatgcagcacctgtctcaatgttcccgaaggcaccaatccatctctggaaagt
tcattggatgtcaaggctggtaaggttcttcgcgttgct
>J16
cgacagccatgcagcacctgtctcaatgttcccgaaggcaccaatccatctctggaaagt
tcattggatgtcaaggctggtaaggttcttcgcgttgct
>J17
cgacagccatgcagcacctgtctcaatgttcccgaaggcaccaatccatctctggaaagt
tcattggatgtcaaggctggtaaggttcttcgcgttgct
>J18
cgacagccatgcagcacctgtctcaatgttcccgaaggcaccaatccatctctggaaagt
tcattggatgtcaaggctggtaaggttcttcgcgttgct
>J19
cgacagccatgcagcacctgtctcaatgttcccgaaggcaccaatccatctctggaaagt
tcattggatgtcaaggctggtaaggttcttcgcgttgct
>J20
cgacagccatgcagcacctgtctcaatgttcccgaaggcaccaatccatctctggaaagt
tcattggatgtcaaggctggtaaggttcttcgcgttgct
>J21
cgacagccatgcagcacctgtctcaatgttcccgaaggcaccaatccatctctggaaagt
tcattggatgtcaaggctggtaaggttcttcgcgttgct
>J22
cgacagccatgcagcacctgtctcaatgttcccgaaggcaccaatccatctctggaaagt
tcattggatgtcaaggctggtaaggttcttcgcgttgct
>J23
cgacagccatgcagcacctgtctcaatgttcccgaaggcaccaatccatctctggaaagt
tcattggatgtcaaggctggtaaggttcttcgcgttgct
>J24
cgacagccatgcagcacctgtctcaatgttcccgaaggcaccaatccatctctggaaagt
tcattggatgtcaaggctggtaaggttcttcgcgttgct
>J25
cgacagccatgcagcacctgtctcaatgttcccgaaggcaccaatccatctctggaaagt
tcattggatgtcaaggctggtaaggttcttcgcgttgct
>J26
cgacagccatgcagcacctgtctcaatgttcccgaaggcaccaatccatctctggaaagt
tcattggatgtcaaggctggtaaggttcttcgcgttgct
>J27
cgacagccatgcagcacctgtctcaatgttcccgaaggcaccaatccatctctggaaagt
tcattggatgtcaaggctggtaaggttcttcgcgttgct
>J28
cgacagccatgcagcacctgtctcaatgttcccgaaggcaccaatccatctctggaaagt
tcattggatgtcaaggctggtaaggttcttcgcgttgct
>J29
cgacagccatgcagcacctgtctcaatgttcccgaaggcaccaatccatctctggaaagt
tcattggatgtcaaggctggtaaggttcttcgcgttgct
>J30
cgacagccatgcagcacctgtctcaatgttcccgaaggcaccaatccatctctggaaagt
tcattggatgtcaaggctggtaaggttcttcgcgttgct
>J31
cgacagccatgcagcacctgtctcaatgttcccgaaggcaccaatccatctctggaaagt
tcattggatgtcaaggctggtaaggttcttcgcgttgct
>J32
cgacagccatgcagcacctgtctcaatgttcccgaaggcaccaatccatctctggaaagt
tcattggatgtcaaggctggtaaggttcttcgcgttgct
>J33
cgacagccatgcagcacctgtctcaatgttcccgaaggcaccaatccatctctggaaagt
tcattggatgtcaaggctggtaaggttcttcgcgttgct
>J34
cgacagccatgcagcacctgtctcaatgttcccgaaggcaccaatccatctctggaaagt
tcattggatgtcaaggctggtaaggttcttcgcgttgct
>J35
cgacagccatgcagcacctgtctcaatgttcccgaaggcaccaatccatctctggaaagt
tcattggatgtcaaggctggtaaggttcttcgcgttgct
>J36
cgacagccatgcagcacctgtctcaatgttcccgaaggcaccaatccatctctggaaagt
tcattggatgtcaaggctggtaaggttcttcgcgttgct
>J37
cgacagccatgcagcacctgtctcaatgttcccgaaggcaccaatccatctctggaaagt
tcattggatgtcaaggctggtaaggttcttcgcgttgct
>J38
cgacagccatgcagcacctgtctcaatgttcccgaaggcaccaatccatctctggaaagt
tcattggatgtcaaggctggtaaggttcttcgcgttgct
>J39
cgacagccatgcagcacctgtctcaatgttcccgaaggcaccaatccatctctggaaagt
tcattggatgtcaaggctggtaaggttcttcgcgttgct
>J40
cgacagccatgcagcacctgtctcaatgttcccgaaggcaccaatccatctctggaaagt
tcattggatgtcaaggctggtaaggttcttcgcgttgct
>J41
cgacagccatgcagcacctgtctcaatgttcccgaaggcaccaatccatctctggaaagt
tcattggatgtcaaggctggtaaggttcttcgcgttgct
>J42
cgacagccatgcagcacctgtctcaatgttcccgaaggcaccaatccatctctggaaagt
tcattggatgtcaaggctggtaaggttcttcgcgttgct
>J43
cgacagccatgcagcacctgtctcaatgttcccgaaggcaccaatccatctctggaaagt
tcattggatgtcaaggctggtaaggttcttcgcgttgct
>J44
cgacagccatgcagcacctgtctcaatgttcccgaaggcaccaatccatctctggaaagt
tcattggatgtcaaggctggtaaggttcttcgcgttgct
>J45
cgacagccatgcagcacctgtctcaatgttcccgaaggcaccaatccatctctggaaagt
tcattggatgtcaaggctggtaaggttcttcgcgttgct
>J46
cgacagccatgcagcacctgtctcaatgttcccgaaggcaccaatccatctctggaaagt
tcattggatgtcaaggctggtaaggttcttcgcgttgct
>J47
cgacagccatgcagcacctgtctcaatgttcccgaaggcaccaatccatctctggaaagt
tcattggatgtcaaggctggtaaggttcttcgcgttgct
>J48
cgacagccatgcagcacctgtctcaatgttcccgaaggcaccaatccatctctggaaagt
tcattggatgtcaaggctggtaaggttcttcgcgttgct
>J49
cgacagccatgcagcacctgtctcaatgttcccgaaggcaccaatccatctctggaaagt
tcattggatgtcaaggctggtaaggttcttcgcgttgct
>AM747393_Legionella_dresdeniensis
cgacagccatgcagcacctgtatcagtgttcccgaaggcacttccacatctctgcaaaat
tcactgtatgtcaagggtaggtaaggttcttcgcgttgc
>K1
cgacagccatgcagcacctgtatcagtgttcccgaaggcacttccacatctctgcaaaat
tcactgtatgtcaagggtaggtaaggttcttcgcgttgc
>K2
cgacagccatgcagcacctgtatcagtgttcccgaaggcacttccacatctctgcaaaat
tcactgtatgtcaagggtaggtaaggttcttcgcgttgc
>K3
cgacagccatgcagcacctgtatcagtgttcccgaaggcacttccacatctctgcaaaat
tcactgtatgtcaagggtaggtaaggttcttcgcgttgc
>K4
cgacagccatgcagcacctgtatcagtgttcccgaaggcacttccacatctctgcaaaat
tcactgtatgtcaagggtaggtaaggttcttcgcgttgc
>K5
cgacagccatgcagcacctgtatcagtgttcccgaaggcacttccacatctctgcaaaat
tcactgtatgtcaagggtaggtaaggttcttcgcgttgc
>K6
cgacagccatgcagcacctgtatcagtgttcccgaaggcacttccacatctctgcaaaat
tcactgtatgtcaagggtaggtaaggttcttcgcgttgc
>K7
cgacagccatgcagcacctgtatcagtgttcccgaaggcacttccacatctctgcaaaat
tcactgtatgtcaagggtaggtaaggttcttcgcgttgc
>K8
cgacagccatgcagcacctgtatcagtgttcccgaaggcacttccacatctctgcaaaat
tcactgtatgtcaagggtaggtaaggttcttcgcgttgc
>K9
cgacagccatgcagcacctgtatcagtgttcccgaaggcacttccacatctctgcaaaat
tcactgtatgtcaagggtaggtaaggttcttcgcgttgc
>K10
cgacagccatgcagcacctgtatcagtgttcccgaaggcacttccacatctctgcaaaat
tcactgtatgtcaagggtaggtaaggttcttcgcgttgc
>K11
cgacagccatgcagcacctgtatcagtgttcccgaaggcacttccacatctctgcaaaat
tcactgtatgtcaagggtaggtaaggttcttcgcgttgc
>K12
cgacagccatgcagcacctgtatcagtgttcccgaaggcacttccacatctctgcaaaat
tcactgtatgtcaagggtaggtaaggttcttcgcgttgc
>K13
cgacagccatgcagcacctgtatcagtgttcccgaaggcacttccacatctctgcaaaat
tcactgtatgtcaagggtaggtaaggttcttcgcgttgc
>K14
cgacagccatgcagcacctgtatcagtgttcccgaaggcacttccacatctctgcaaaat
tcactgtatgtcaagggtaggtaaggttcttcgcgttgc
>K15
cgacagccatgcagcacctgtatcagtgttcccgaaggcacttccacatctctgcaaaat
tcactgtatgtcaagggtaggtaaggttcttcgcgttgc
>K16
cgacagccatgcagcacctgtatcagtgttcccgaaggcacttccacatctctgcaaaat
tcactgtatgtcaagggtaggtaaggttcttcgcgttgc
>K17
cgacagccatgcagcacctgtatcagtgttcccgaaggcacttccacatctctgcaaaat
tcactgtatgtcaagggtaggtaaggttcttcgcgttgc
>K18
cgacagccatgcagcacctgtatcagtgttcccgaaggcacttccacatctctgcaaaat
tcactgtatgtcaagggtaggtaaggttcttcgcgttgc
>K19
cgacagccatgcagcacctgtatcagtgttcccgaaggcacttccacatctctgcaaaat
tcactgtatgtcaagggtaggtaaggttcttcgcgttgc
>K20
cgacagccatgcagcacctgtatcagtgttcccgaaggcacttccacatctctgcaaaat
tcactgtatgtcaagggtaggtaaggttcttcgcgttgc
>K21
cgacagccatgcagcacctgtatcagtgttcccgaaggcacttccacatctctgcaaaat
tcactgtatgtcaagggtaggtaaggttcttcgcgttgc
>K22
cgacagccatgcagcacctgtatcagtgttcccgaaggcacttccacatctctgcaaaat
tcactgtatgtcaagggtaggtaaggttcttcgcgttgc
>K23
cgacagccatgcagcacctgtatcagtgttcccgaaggcacttccacatctctgcaaaat
tcactgtatgtcaagggtaggtaaggttcttcgcgttgc
>K24
cgacagccatgcagcacctgtatcagtgttcccgaaggcacttccacatctctgcaaaat
tcactgtatgtcaagggtaggtaaggttcttcgcgttgc
>K25
cgacagccatgcagcacctgtatcagtgttcccgaaggcacttccacatctctgcaaaat
tcactgtatgtcaagggtaggtaaggttcttcgcgttgc
>K26
cgacagccatgcagcacctgtatcagtgttcccgaaggcacttccacatctctgcaaaat
tcactgtatgtcaagggtaggtaaggttcttcgcgttgc
>K27
cgacagccatgcagcacctgtatcagtgttcccgaaggcacttccacatctctgcaaaat
tcactgtatgtcaagggtaggtaaggttcttcgcgttgc
>K28
cgacagccatgcagcacctgtatcagtgttcccgaaggcacttccacatctctgcaaaat
tcactgtatgtcaagggtaggtaaggttcttcgcgttgc
>K29
cgacagccatgcagcacctgtatcagtgttcccgaaggcacttccacatctctgcaaaat
tcactgtatgtcaagggtaggtaaggttcttcgcgttgc
>K30
cgacagccatgcagcacctgtatcagtgttcccgaaggcacttccacatctctgcaaaat
tcactgtatgtcaagggtaggtaaggttcttcgcgttgc
>K31
cgacagccatgcagcacctgtatcagtgttcccgaaggcacttccacatctctgcaaaat
tcactgtatgtcaagggtaggtaaggttcttcgcgttgc
>K32
cgacagccatgcagcacctgtatcagtgttcccgaaggcacttccacatctctgcaaaat
tcactgtatgtcaagggtaggtaaggttcttcgcgttgc
>K33
cgacagccatgcagcacctgtatcagtgttcccgaaggcacttccacatctctgcaaaat
tcactgtatgtcaagggtaggtaaggttcttcgcgttgc
>K34
cgacagccatgcagcacctgtatcagtgttcccgaaggcacttccacatctctgcaaaat
tcactgtatgtcaagggtaggtaaggttcttcgcgttgc
>K35
cgacagccatgcagcacctgtatcagtgttcccgaaggcacttccacatctctgcaaaat
tcactgtatgtcaagggtaggtaaggttcttcgcgttgc
>K36
cgacagccatgcagcacctgtatcagtgttcccgaaggcacttccacatctctgcaaaat
tcactgtatgtcaagggtaggtaaggttcttcgcgttgc
>K37
cgacagccatgcagcacctgtatcagtgttcccgaaggcacttccacatctctgcaaaat
tcactgtatgtcaagggtaggtaaggttcttcgcgttgc
>K38
cgacagccatgcagcacctgtatcagtgttcccgaaggcacttccacatctctgcaaaat
tcactgtatgtcaagggtaggtaaggttcttcgcgttgc
>K39
cgacagccatgcagcacctgtatcagtgttcccgaaggcacttccacatctctgcaaaat
tcactgtatgtcaagggtaggtaaggttcttcgcgttgc
>K40
cgacagccatgcagcacctgtatcagtgttcccgaaggcacttccacatctctgcaaaat
tcactgtatgtcaagggtaggtaaggttcttcgcgttgc
>K41
cgacagccatgcagcacctgtatcagtgttcccgaaggcacttccacatctctgcaaaat
tcactgtatgtcaagggtaggtaaggttcttcgcgttgc
>K42
cgacagccatgcagcacctgtatcagtgttcccgaaggcacttccacatctctgcaaaat
tcactgtatgtcaagggtaggtaaggttcttcgcgttgc
>K43
cgacagccatgcagcacctgtatcagtgttcccgaaggcacttccacatctctgcaaaat
tcactgtatgtcaagggtaggtaaggttcttcgcgttgc
>K44
cgacagccatgcagcacctgtatcagtgttcccgaaggcacttccacatctctgcaaaat
tcactgtatgtcaagggtaggtaaggttcttcgcgttgc
>K45
cgacagccatgcagcacctgtatcagtgttcccgaaggcacttccacatctctgcaaaat
tcactgtatgtcaagggtaggtaaggttcttcgcgttgc
>K46
cgacagccatgcagcacctgtatcagtgttcccgaaggcacttccacatctctgcaaaat
tcactgtatgtcaagggtaggtaaggttcttcgcgttgc
>K47
cgacagccatgcagcacctgtatcagtgttcccgaaggcacttccacatctctgcaaaat
tcactgtatgtcaagggtaggtaaggttcttcgcgttgc
>K48
cgacagccatgcagcacctgtatcagtgttcccgaaggcacttccacatctctgcaaaat
tcactgtatgtcaagggtaggtaaggttcttcgcgttgc
>K49
cgacagccatgcagcacctgtatcagtgttcccgaaggcacttccacatctctgcaaaat
tcactgtatgtcaagggtaggtaaggttcttcgcgttgc
>FJ486138_uncultured_Aquicella_sp.
cgacagccatgcagcacctgtctctgcgctcctttcggcacccccaactctcattagggt
tcgcaggatgtcaagggtaggtaaggttcttcgcgttgc
>L1
cgacagccatgcagcacctgtctctgcgctcctttcggcacccccaactctcattagggt
tcgcaggatgtcaagggtaggtaaggttcttcgcgttgc
>L2
cgacagccatgcagcacctgtctctgcgctcctttcggcacccccaactctcattagggt
tcgcaggatgtcaagggtaggtaaggttcttcgcgttgc
>L3
cgacagccatgcagcacctgtctctgcgctcctttcggcacccccaactctcattagggt
tcgcaggatgtcaagggtaggtaaggttcttcgcgttgc
>L4
cgacagccatgcagcacctgtctctgcgctcctttcggcacccccaactctcattagggt
tcgcaggatgtcaagggtaggtaaggttcttcgcgttgc
>L5
cgacagccatgcagcacctgtctctgcgctcctttcggcacccccaactctcattagggt
tcgcaggatgtcaagggtaggtaaggttcttcgcgttgc
>L6
cgacagccatgcagcacctgtctctgcgctcctttcggcacccccaactctcattagggt
tcgcaggatgtcaagggtaggtaaggttcttcgcgttgc
>L7
cgacagccatgcagcacctgtctctgcgctcctttcggcacccccaactctcattagggt
tcgcaggatgtcaagggtaggtaaggttcttcgcgttgc
>L8
cgacagccatgcagcacctgtctctgcgctcctttcggcacccccaactctcattagggt
tcgcaggatgtcaagggtaggtaaggttcttcgcgttgc
>L9
cgacagccatgcagcacctgtctctgcgctcctttcggcacccccaactctcattagggt
tcgcaggatgtcaagggtaggtaaggttcttcgcgttgc
>L10
cgacagccatgcagcacctgtctctgcgctcctttcggcacccccaactctcattagggt
tcgcaggatgtcaagggtaggtaaggttcttcgcgttgc
>L11
cgacagccatgcagcacctgtctctgcgctcctttcggcacccccaactctcattagggt
tcgcaggatgtcaagggtaggtaaggttcttcgcgttgc
>L12
cgacagccatgcagcacctgtctctgcgctcctttcggcacccccaactctcattagggt
tcgcaggatgtcaagggtaggtaaggttcttcgcgttgc
>L13
cgacagccatgcagcacctgtctctgcgctcctttcggcacccccaactctcattagggt
tcgcaggatgtcaagggtaggtaaggttcttcgcgttgc
>L14
cgacagccatgcagcacctgtctctgcgctcctttcggcacccccaactctcattagggt
tcgcaggatgtcaagggtaggtaaggttcttcgcgttgc
>L15
cgacagccatgcagcacctgtctctgcgctcctttcggcacccccaactctcattagggt
tcgcaggatgtcaagggtaggtaaggttcttcgcgttgc
>L16
cgacagccatgcagcacctgtctctgcgctcctttcggcacccccaactctcattagggt
tcgcaggatgtcaagggtaggtaaggttcttcgcgttgc
>L17
cgacagccatgcagcacctgtctctgcgctcctttcggcacccccaactctcattagggt
tcgcaggatgtcaagggtaggtaaggttcttcgcgttgc
>L18
cgacagccatgcagcacctgtctctgcgctcctttcggcacccccaactctcattagggt
tcgcaggatgtcaagggtaggtaaggttcttcgcgttgc
>L19
cgacagccatgcagcacctgtctctgcgctcctttcggcacccccaactctcattagggt
tcgcaggatgtcaagggtaggtaaggttcttcgcgttgc
>L20
cgacagccatgcagcacctgtctctgcgctcctttcggcacccccaactctcattagggt
tcgcaggatgtcaagggtaggtaaggttcttcgcgttgc
>L21
cgacagccatgcagcacctgtctctgcgctcctttcggcacccccaactctcattagggt
tcgcaggatgtcaagggtaggtaaggttcttcgcgttgc
>L22
cgacagccatgcagcacctgtctctgcgctcctttcggcacccccaactctcattagggt
tcgcaggatgtcaagggtaggtaaggttcttcgcgttgc
>L23
cgacagccatgcagcacctgtctctgcgctcctttcggcacccccaactctcattagggt
tcgcaggatgtcaagggtaggtaaggttcttcgcgttgc
>L24
cgacagccatgcagcacctgtctctgcgctcctttcggcacccccaactctcattagggt
tcgcaggatgtcaagggtaggtaaggttcttcgcgttgc
>L25
cgacagccatgcagcacctgtctctgcgctcctttcggcacccccaactctcattagggt
tcgcaggatgtcaagggtaggtaaggttcttcgcgttgc
>L26
cgacagccatgcagcacctgtctctgcgctcctttcggcacccccaactctcattagggt
tcgcaggatgtcaagggtaggtaaggttcttcgcgttgc
>L27
cgacagccatgcagcacctgtctctgcgctcctttcggcacccccaactctcattagggt
tcgcaggatgtcaagggtaggtaaggttcttcgcgttgc
>L28
cgacagccatgcagcacctgtctctgcgctcctttcggcacccccaactctcattagggt
tcgcaggatgtcaagggtaggtaaggttcttcgcgttgc
>L29
cgacagccatgcagcacctgtctctgcgctcctttcggcacccccaactctcattagggt
tcgcaggatgtcaagggtaggtaaggttcttcgcgttgc
>L30
cgacagccatgcagcacctgtctctgcgctcctttcggcacccccaactctcattagggt
tcgcaggatgtcaagggtaggtaaggttcttcgcgttgc
>L31
cgacagccatgcagcacctgtctctgcgctcctttcggcacccccaactctcattagggt
tcgcaggatgtcaagggtaggtaaggttcttcgcgttgc
>L32
cgacagccatgcagcacctgtctctgcgctcctttcggcacccccaactctcattagggt
tcgcaggatgtcaagggtaggtaaggttcttcgcgttgc
>L33
cgacagccatgcagcacctgtctctgcgctcctttcggcacccccaactctcattagggt
tcgcaggatgtcaagggtaggtaaggttcttcgcgttgc
>L34
cgacagccatgcagcacctgtctctgcgctcctttcggcacccccaactctcattagggt
tcgcaggatgtcaagggtaggtaaggttcttcgcgttgc
>L35
cgacagccatgcagcacctgtctctgcgctcctttcggcacccccaactctcattagggt
tcgcaggatgtcaagggtaggtaaggttcttcgcgttgc
>L36
cgacagccatgcagcacctgtctctgcgctcctttcggcacccccaactctcattagggt
tcgcaggatgtcaagggtaggtaaggttcttcgcgttgc
>L37
cgacagccatgcagcacctgtctctgcgctcctttcggcacccccaactctcattagggt
tcgcaggatgtcaagggtaggtaaggttcttcgcgttgc
>L38
cgacagccatgcagcacctgtctctgcgctcctttcggcacccccaactctcattagggt
tcgcaggatgtcaagggtaggtaaggttcttcgcgttgc
>L39
cgacagccatgcagcacctgtctctgcgctcctttcggcacccccaactctcattagggt
tcgcaggatgtcaagggtaggtaaggttcttcgcgttgc
>L40
cgacagccatgcagcacctgtctctgcgctcctttcggcacccccaactctcattagggt
tcgcaggatgtcaagggtaggtaaggttcttcgcgttgc
>L41
cgacagccatgcagcacctgtctctgcgctcctttcggcacccccaactctcattagggt
tcgcaggatgtcaagggtaggtaaggttcttcgcgttgc
>L42
cgacagccatgcagcacctgtctctgcgctcctttcggcacccccaactctcattagggt
tcgcaggatgtcaagggtaggtaaggttcttcgcgttgc
>L43
cgacagccatgcagcacctgtctctgcgctcctttcggcacccccaactctcattagggt
tcgcaggatgtcaagggtaggtaaggttcttcgcgttgc
>L44
cgacagccatgcagcacctgtctctgcgctcctttcggcacccccaactctcattagggt
tcgcaggatgtcaagggtaggtaaggttcttcgcgttgc
>L45
cgacagccatgcagcacctgtctctgcgctcctttcggcacccccaactctcattagggt
tcgcaggatgtcaagggtaggtaaggttcttcgcgttgc
>L46
cgacagccatgcagcacctgtctctgcgctcctttcggcacccccaactctcattagggt
tcgcaggatgtcaagggtaggtaaggttcttcgcgttgc
>L47
cgacagccatgcagcacctgtctctgcgctcctttcggcacccccaactctcattagggt
tcgcaggatgtcaagggtaggtaaggttcttcgcgttgc
>L48
cgacagccatgcagcacctgtctctgcgctcctttcggcacccccaactctcattagggt
tcgcaggatgtcaagggtaggtaaggttcttcgcgttgc
>L49
cgacagccatgcagcacctgtctctgcgctcctttcggcacccccaactctcattagggt
tcgcaggatgtcaagggtaggtaaggttcttcgcgttgc
>AY691545_Pantoea_agglomerans
cgacagccatgcagcacctgtctcagagttcccgaaagcaccaaagcatctctgctaagt
tctctggatgtcaagagtagtaaggttcttcgcgttgc
>M1
cgacagccatgcagcacctgtctcagagttcccgaaagcaccaaagcatctctgctaagt
tctctggatgtcaagagtagtaaggttcttcgcgttgc
>M2
cgacagccatgcagcacctgtctcagagttcccgaaagcaccaaagcatctctgctaagt
tctctggatgtcaagagtagtaaggttcttcgcgttgc
>M3
cgacagccatgcagcacctgtctcagagttcccgaaagcaccaaagcatctctgctaagt
tctctggatgtcaagagtagtaaggttcttcgcgttgc
>M4
cgacagccatgcagcacctgtctcagagttcccgaaagcaccaaagcatctctgctaagt
tctctggatgtcaagagtagtaaggttcttcgcgttgc
>M5
cgacagccatgcagcacctgtctcagagttcccgaaagcaccaaagcatctctgctaagt
tctctggatgtcaagagtagtaaggttcttcgcgttgc
>M6
cgacagccatgcagcacctgtctcagagttcccgaaagcaccaaagcatctctgctaagt
tctctggatgtcaagagtagtaaggttcttcgcgttgc
>M7
cgacagccatgcagcacctgtctcagagttcccgaaagcaccaaagcatctctgctaagt
tctctggatgtcaagagtagtaaggttcttcgcgttgc
>M8
cgacagccatgcagcacctgtctcagagttcccgaaagcaccaaagcatctctgctaagt
tctctggatgtcaagagtagtaaggttcttcgcgttgc
>M9
cgacagccatgcagcacctgtctcagagttcccgaaagcaccaaagcatctctgctaagt
tctctggatgtcaagagtagtaaggttcttcgcgttgc
>M10
cgacagccatgcagcacctgtctcagagttcccgaaagcaccaaagcatctctgctaagt
tctctggatgtcaagagtagtaaggttcttcgcgttgc
>M11
cgacagccatgcagcacctgtctcagagttcccgaaagcaccaaagcatctctgctaagt
tctctggatgtcaagagtagtaaggttcttcgcgttgc
>M12
cgacagccatgcagcacctgtctcagagttcccgaaagcaccaaagcatctctgctaagt
tctctggatgtcaagagtagtaaggttcttcgcgttgc
>M13
cgacagccatgcagcacctgtctcagagttcccgaaagcaccaaagcatctctgctaagt
tctctggatgtcaagagtagtaaggttcttcgcgttgc
>M14
cgacagccatgcagcacctgtctcagagttcccgaaagcaccaaagcatctctgctaagt
tctctggatgtcaagagtagtaaggttcttcgcgttgc
>M15
cgacagccatgcagcacctgtctcagagttcccgaaagcaccaaagcatctctgctaagt
tctctggatgtcaagagtagtaaggttcttcgcgttgc
>M16
cgacagccatgcagcacctgtctcagagttcccgaaagcaccaaagcatctctgctaagt
tctctggatgtcaagagtagtaaggttcttcgcgttgc
>M17
cgacagccatgcagcacctgtctcagagttcccgaaagcaccaaagcatctctgctaagt
tctctggatgtcaagagtagtaaggttcttcgcgttgc
>M18
cgacagccatgcagcacctgtctcagagttcccgaaagcaccaaagcatctctgctaagt
tctctggatgtcaagagtagtaaggttcttcgcgttgc
>M19
cgacagccatgcagcacctgtctcagagttcccgaaagcaccaaagcatctctgctaagt
tctctggatgtcaagagtagtaaggttcttcgcgttgc
>M20
cgacagccatgcagcacctgtctcagagttcccgaaagcaccaaagcatctctgctaagt
tctctggatgtcaagagtagtaaggttcttcgcgttgc
>M21
cgacagccatgcagcacctgtctcagagttcccgaaagcaccaaagcatctctgctaagt
tctctggatgtcaagagtagtaaggttcttcgcgttgc
>M22
cgacagccatgcagcacctgtctcagagttcccgaaagcaccaaagcatctctgctaagt
tctctggatgtcaagagtagtaaggttcttcgcgttgc
>M23
cgacagccatgcagcacctgtctcagagttcccgaaagcaccaaagcatctctgctaagt
tctctggatgtcaagagtagtaaggttcttcgcgttgc
>M24
cgacagccatgcagcacctgtctcagagttcccgaaagcaccaaagcatctctgctaagt
tctctggatgtcaagagtagtaaggttcttcgcgttgc
>M25
cgacagccatgcagcacctgtctcagagttcccgaaagcaccaaagcatctctgctaagt
tctctggatgtcaagagtagtaaggttcttcgcgttgc
>M26
cgacagccatgcagcacctgtctcagagttcccgaaagcaccaaagcatctctgctaagt
tctctggatgtcaagagtagtaaggttcttcgcgttgc
>M27
cgacagccatgcagcacctgtctcagagttcccgaaagcaccaaagcatctctgctaagt
tctctggatgtcaagagtagtaaggttcttcgcgttgc
>M28
cgacagccatgcagcacctgtctcagagttcccgaaagcaccaaagcatctctgctaagt
tctctggatgtcaagagtagtaaggttcttcgcgttgc
>M29
cgacagccatgcagcacctgtctcagagttcccgaaagcaccaaagcatctctgctaagt
tctctggatgtcaagagtagtaaggttcttcgcgttgc
>M30
cgacagccatgcagcacctgtctcagagttcccgaaagcaccaaagcatctctgctaagt
tctctggatgtcaagagtagtaaggttcttcgcgttgc
>M31
cgacagccatgcagcacctgtctcagagttcccgaaagcaccaaagcatctctgctaagt
tctctggatgtcaagagtagtaaggttcttcgcgttgc
>M32
cgacagccatgcagcacctgtctcagagttcccgaaagcaccaaagcatctctgctaagt
tctctggatgtcaagagtagtaaggttcttcgcgttgc
>M33
cgacagccatgcagcacctgtctcagagttcccgaaagcaccaaagcatctctgctaagt
tctctggatgtcaagagtagtaaggttcttcgcgttgc
>M34
cgacagccatgcagcacctgtctcagagttcccgaaagcaccaaagcatctctgctaagt
tctctggatgtcaagagtagtaaggttcttcgcgttgc
>M35
cgacagccatgcagcacctgtctcagagttcccgaaagcaccaaagcatctctgctaagt
tctctggatgtcaagagtagtaaggttcttcgcgttgc
>M36
cgacagccatgcagcacctgtctcagagttcccgaaagcaccaaagcatctctgctaagt
tctctggatgtcaagagtagtaaggttcttcgcgttgc
>M37
cgacagccatgcagcacctgtctcagagttcccgaaagcaccaaagcatctctgctaagt
tctctggatgtcaagagtagtaaggttcttcgcgttgc
>M38
cgacagccatgcagcacctgtctcagagttcccgaaagcaccaaagcatctctgctaagt
tctctggatgtcaagagtagtaaggttcttcgcgttgc
>M39
cgacagccatgcagcacctgtctcagagttcccgaaagcaccaaagcatctctgctaagt
tctctggatgtcaagagtagtaaggttcttcgcgttgc
>M40
cgacagccatgcagcacctgtctcagagttcccgaaagcaccaaagcatctctgctaagt
tctctggatgtcaagagtagtaaggttcttcgcgttgc
>M41
cgacagccatgcagcacctgtctcagagttcccgaaagcaccaaagcatctctgctaagt
tctctggatgtcaagagtagtaaggttcttcgcgttgc
>M42
cgacagccatgcagcacctgtctcagagttcccgaaagcaccaaagcatctctgctaagt
tctctggatgtcaagagtagtaaggttcttcgcgttgc
>M43
cgacagccatgcagcacctgtctcagagttcccgaaagcaccaaagcatctctgctaagt
tctctggatgtcaagagtagtaaggttcttcgcgttgc
>M44
cgacagccatgcagcacctgtctcagagttcccgaaagcaccaaagcatctctgctaagt
tctctggatgtcaagagtagtaaggttcttcgcgttgc
>M45
cgacagccatgcagcacctgtctcagagttcccgaaagcaccaaagcatctctgctaagt
tctctggatgtcaagagtagtaaggttcttcgcgttgc
>M46
cgacagccatgcagcacctgtctcagagttcccgaaagcaccaaagcatctctgctaagt
tctctggatgtcaagagtagtaaggttcttcgcgttgc
>M47
cgacagccatgcagcacctgtctcagagttcccgaaagcaccaaagcatctctgctaagt
tctctggatgtcaagagtagtaaggttcttcgcgttgc
>M48
cgacagccatgcagcacctgtctcagagttcccgaaagcaccaaagcatctctgctaagt
tctctggatgtcaagagtagtaaggttcttcgcgttgc
>M49
cgacagccatgcagcacctgtctcagagttcccgaaagcaccaaagcatctctgctaagt
tctctggatgtcaagagtagtaaggttcttcgcgttgc
>DQ366688_uncultured_Haemophilus_sp.
acagccatgcagcacctgtctcatggttcccgaaggcactcccgctatctctacaggatt
ccatgggatgtcaagagtaggtaaggttcttcgcgttgc
>N1
acagccatgcagcacctgtctcatggttcccgaaggcactcccgctatctctacaggatt
ccatgggatgtcaagagtaggtaaggttcttcgcgttgc
>N2
acagccatgcagcacctgtctcatggttcccgaaggcactcccgctatctctacaggatt
ccatgggatgtcaagagtaggtaaggttcttcgcgttgc
>N3
acagccatgcagcacctgtctcatggttcccgaaggcactcccgctatctctacaggatt
ccatgggatgtcaagagtaggtaaggttcttcgcgttgc
>N4
acagccatgcagcacctgtctcatggttcccgaaggcactcccgctatctctacaggatt
ccatgggatgtcaagagtaggtaaggttcttcgcgttgc
>N5
acagccatgcagcacctgtctcatggttcccgaaggcactcccgctatctctacaggatt
ccatgggatgtcaagagtaggtaaggttcttcgcgttgc
>N6
acagccatgcagcacctgtctcatggttcccgaaggcactcccgctatctctacaggatt
ccatgggatgtcaagagtaggtaaggttcttcgcgttgc
>N7
acagccatgcagcacctgtctcatggttcccgaaggcactcccgctatctctacaggatt
ccatgggatgtcaagagtaggtaaggttcttcgcgttgc
>N8
acagccatgcagcacctgtctcatggttcccgaaggcactcccgctatctctacaggatt
ccatgggatgtcaagagtaggtaaggttcttcgcgttgc
>N9
acagccatgcagcacctgtctcatggttcccgaaggcactcccgctatctctacaggatt
ccatgggatgtcaagagtaggtaaggttcttcgcgttgc
>N10
acagccatgcagcacctgtctcatggttcccgaaggcactcccgctatctctacaggatt
ccatgggatgtcaagagtaggtaaggttcttcgcgttgc
>N11
acagccatgcagcacctgtctcatggttcccgaaggcactcccgctatctctacaggatt
ccatgggatgtcaagagtaggtaaggttcttcgcgttgc
>N12
acagccatgcagcacctgtctcatggttcccgaaggcactcccgctatctctacaggatt
ccatgggatgtcaagagtaggtaaggttcttcgcgttgc
>N13
acagccatgcagcacctgtctcatggttcccgaaggcactcccgctatctctacaggatt
ccatgggatgtcaagagtaggtaaggttcttcgcgttgc
>N14
acagccatgcagcacctgtctcatggttcccgaaggcactcccgctatctctacaggatt
ccatgggatgtcaagagtaggtaaggttcttcgcgttgc
>N15
acagccatgcagcacctgtctcatggttcccgaaggcactcccgctatctctacaggatt
ccatgggatgtcaagagtaggtaaggttcttcgcgttgc
>N16
acagccatgcagcacctgtctcatggttcccgaaggcactcccgctatctctacaggatt
ccatgggatgtcaagagtaggtaaggttcttcgcgttgc
>N17
acagccatgcagcacctgtctcatggttcccgaaggcactcccgctatctctacaggatt
ccatgggatgtcaagagtaggtaaggttcttcgcgttgc
>N18
acagccatgcagcacctgtctcatggttcccgaaggcactcccgctatctctacaggatt
ccatgggatgtcaagagtaggtaaggttcttcgcgttgc
>N19
acagccatgcagcacctgtctcatggttcccgaaggcactcccgctatctctacaggatt
ccatgggatgtcaagagtaggtaaggttcttcgcgttgc
>N20
acagccatgcagcacctgtctcatggttcccgaaggcactcccgctatctctacaggatt
ccatgggatgtcaagagtaggtaaggttcttcgcgttgc
>N21
acagccatgcagcacctgtctcatggttcccgaaggcactcccgctatctctacaggatt
ccatgggatgtcaagagtaggtaaggttcttcgcgttgc
>N22
acagccatgcagcacctgtctcatggttcccgaaggcactcccgctatctctacaggatt
ccatgggatgtcaagagtaggtaaggttcttcgcgttgc
>N23
acagccatgcagcacctgtctcatggttcccgaaggcactcccgctatctctacaggatt
ccatgggatgtcaagagtaggtaaggttcttcgcgttgc
>N24
acagccatgcagcacctgtctcatggttcccgaaggcactcccgctatctctacaggatt
ccatgggatgtcaagagtaggtaaggttcttcgcgttgc
>N25
acagccatgcagcacctgtctcatggttcccgaaggcactcccgctatctctacaggatt
ccatgggatgtcaagagtaggtaaggttcttcgcgttgc
>N26
acagccatgcagcacctgtctcatggttcccgaaggcactcccgctatctctacaggatt
ccatgggatgtcaagagtaggtaaggttcttcgcgttgc
>N27
acagccatgcagcacctgtctcatggttcccgaaggcactcccgctatctctacaggatt
ccatgggatgtcaagagtaggtaaggttcttcgcgttgc
>N28
acagccatgcagcacctgtctcatggttcccgaaggcactcccgctatctctacaggatt
ccatgggatgtcaagagtaggtaaggttcttcgcgttgc
>N29
acagccatgcagcacctgtctcatggttcccgaaggcactcccgctatctctacaggatt
ccatgggatgtcaagagtaggtaaggttcttcgcgttgc
>N30
acagccatgcagcacctgtctcatggttcccgaaggcactcccgctatctctacaggatt
ccatgggatgtcaagagtaggtaaggttcttcgcgttgc
>N31
acagccatgcagcacctgtctcatggttcccgaaggcactcccgctatctctacaggatt
ccatgggatgtcaagagtaggtaaggttcttcgcgttgc
>N32
acagccatgcagcacctgtctcatggttcccgaaggcactcccgctatctctacaggatt
ccatgggatgtcaagagtaggtaaggttcttcgcgttgc
>N33
acagccatgcagcacctgtctcatggttcccgaaggcactcccgctatctctacaggatt
ccatgggatgtcaagagtaggtaaggttcttcgcgttgc
>N34
acagccatgcagcacctgtctcatggttcccgaaggcactcccgctatctctacaggatt
ccatgggatgtcaagagtaggtaaggttcttcgcgttgc
>N35
acagccatgcagcacctgtctcatggttcccgaaggcactcccgctatctctacaggatt
ccatgggatgtcaagagtaggtaaggttcttcgcgttgc
>N36
acagccatgcagcacctgtctcatggttcccgaaggcactcccgctatctctacaggatt
ccatgggatgtcaagagtaggtaaggttcttcgcgttgc
>N37
acagccatgcagcacctgtctcatggttcccgaaggcactcccgctatctctacaggatt
ccatgggatgtcaagagtaggtaaggttcttcgcgttgc
>N38
acagccatgcagcacctgtctcatggttcccgaaggcactcccgctatctctacaggatt
ccatgggatgtcaagagtaggtaaggttcttcgcgttgc
>N39
acagccatgcagcacctgtctcatggttcccgaaggcactcccgctatctctacaggatt
ccatgggatgtcaagagtaggtaaggttcttcgcgttgc
>N40
acagccatgcagcacctgtctcatggttcccgaaggcactcccgctatctctacaggatt
ccatgggatgtcaagagtaggtaaggttcttcgcgttgc
>N41
acagccatgcagcacctgtctcatggttcccgaaggcactcccgctatctctacaggatt
ccatgggatgtcaagagtaggtaaggttcttcgcgttgc
>N42
acagccatgcagcacctgtctcatggttcccgaaggcactcccgctatctctacaggatt
ccatgggatgtcaagagtaggtaaggttcttcgcgttgc
>N43
acagccatgcagcacctgtctcatggttcccgaaggcactcccgctatctctacaggatt
ccatgggatgtcaagagtaggtaaggttcttcgcgttgc
>N44
acagccatgcagcacctgtctcatggttcccgaaggcactcccgctatctctacaggatt
ccatgggatgtcaagagtaggtaaggttcttcgcgttgc
>N45
acagccatgcagcacctgtctcatggttcccgaaggcactcccgctatctctacaggatt
ccatgggatgtcaagagtaggtaaggttcttcgcgttgc
>N46
acagccatgcagcacctgtctcatggttcccgaaggcactcccgctatctctacaggatt
ccatgggatgtcaagagtaggtaaggttcttcgcgttgc
>N47
acagccatgcagcacctgtctcatggttcccgaaggcactcccgctatctctacaggatt
ccatgggatgtcaagagtaggtaaggttcttcgcgttgc
>N48
acagccatgcagcacctgtctcatggttcccgaaggcactcccgctatctctacaggatt
ccatgggatgtcaagagtaggtaaggttcttcgcgttgc
>N49
acagccatgcagcacctgtctcatggttcccgaaggcactcccgctatctctacaggatt
ccatgggatgtcaagagtaggtaaggttcttcgcgttgc
>EF076758_Rheinheimera_aquimaris
cgacagccatgcagcacctgtcttagcgttcccgaaggcacaactgcatctctgcaatct
tcgctagatgtcaagagtaggtaaggttcttcgcgttgc
>O1
cgacagccatgcagcacctgtcttagcgttcccgaaggcacaactgcatctctgcaatct
tcgctagatgtcaagagtaggtaaggttcttcgcgttgc
>O2
cgacagccatgcagcacctgtcttagcgttcccgaaggcacaactgcatctctgcaatct
tcgctagatgtcaagagtaggtaaggttcttcgcgttgc
>O3
cgacagccatgcagcacctgtcttagcgttcccgaaggcacaactgcatctctgcaatct
tcgctagatgtcaagagtaggtaaggttcttcgcgttgc
>O4
cgacagccatgcagcacctgtcttagcgttcccgaaggcacaactgcatctctgcaatct
tcgctagatgtcaagagtaggtaaggttcttcgcgttgc
>O5
cgacagccatgcagcacctgtcttagcgttcccgaaggcacaactgcatctctgcaatct
tcgctagatgtcaagagtaggtaaggttcttcgcgttgc
>O6
cgacagccatgcagcacctgtcttagcgttcccgaaggcacaactgcatctctgcaatct
tcgctagatgtcaagagtaggtaaggttcttcgcgttgc
>O7
cgacagccatgcagcacctgtcttagcgttcccgaaggcacaactgcatctctgcaatct
tcgctagatgtcaagagtaggtaaggttcttcgcgttgc
>O8
cgacagccatgcagcacctgtcttagcgttcccgaaggcacaactgcatctctgcaatct
tcgctagatgtcaagagtaggtaaggttcttcgcgttgc
>O9
cgacagccatgcagcacctgtcttagcgttcccgaaggcacaactgcatctctgcaatct
tcgctagatgtcaagagtaggtaaggttcttcgcgttgc
>O10
cgacagccatgcagcacctgtcttagcgttcccgaaggcacaactgcatctctgcaatct
tcgctagatgtcaagagtaggtaaggttcttcgcgttgc
>O11
cgacagccatgcagcacctgtcttagcgttcccgaaggcacaactgcatctctgcaatct
tcgctagatgtcaagagtaggtaaggttcttcgcgttgc
>O12
cgacagccatgcagcacctgtcttagcgttcccgaaggcacaactgcatctctgcaatct
tcgctagatgtcaagagtaggtaaggttcttcgcgttgc
>O13
cgacagccatgcagcacctgtcttagcgttcccgaaggcacaactgcatctctgcaatct
tcgctagatgtcaagagtaggtaaggttcttcgcgttgc
>O14
cgacagccatgcagcacctgtcttagcgttcccgaaggcacaactgcatctctgcaatct
tcgctagatgtcaagagtaggtaaggttcttcgcgttgc
>O15
cgacagccatgcagcacctgtcttagcgttcccgaaggcacaactgcatctctgcaatct
tcgctagatgtcaagagtaggtaaggttcttcgcgttgc
>O16
cgacagccatgcagcacctgtcttagcgttcccgaaggcacaactgcatctctgcaatct
tcgctagatgtcaagagtaggtaaggttcttcgcgttgc
>O17
cgacagccatgcagcacctgtcttagcgttcccgaaggcacaactgcatctctgcaatct
tcgctagatgtcaagagtaggtaaggttcttcgcgttgc
>O18
cgacagccatgcagcacctgtcttagcgttcccgaaggcacaactgcatctctgcaatct
tcgctagatgtcaagagtaggtaaggttcttcgcgttgc
>O19
cgacagccatgcagcacctgtcttagcgttcccgaaggcacaactgcatctctgcaatct
tcgctagatgtcaagagtaggtaaggttcttcgcgttgc
>O20
cgacagccatgcagcacctgtcttagcgttcccgaaggcacaactgcatctctgcaatct
tcgctagatgtcaagagtaggtaaggttcttcgcgttgc
>O21
cgacagccatgcagcacctgtcttagcgttcccgaaggcacaactgcatctctgcaatct
tcgctagatgtcaagagtaggtaaggttcttcgcgttgc
>O22
cgacagccatgcagcacctgtcttagcgttcccgaaggcacaactgcatctctgcaatct
tcgctagatgtcaagagtaggtaaggttcttcgcgttgc
>O23
cgacagccatgcagcacctgtcttagcgttcccgaaggcacaactgcatctctgcaatct
tcgctagatgtcaagagtaggtaaggttcttcgcgttgc
>O24
cgacagccatgcagcacctgtcttagcgttcccgaaggcacaactgcatctctgcaatct
tcgctagatgtcaagagtaggtaaggttcttcgcgttgc
>O25
cgacagccatgcagcacctgtcttagcgttcccgaaggcacaactgcatctctgcaatct
tcgctagatgtcaagagtaggtaaggttcttcgcgttgc
>O26
cgacagccatgcagcacctgtcttagcgttcccgaaggcacaactgcatctctgcaatct
tcgctagatgtcaagagtaggtaaggttcttcgcgttgc
>O27
cgacagccatgcagcacctgtcttagcgttcccgaaggcacaactgcatctctgcaatct
tcgctagatgtcaagagtaggtaaggttcttcgcgttgc
>O28
cgacagccatgcagcacctgtcttagcgttcccgaaggcacaactgcatctctgcaatct
tcgctagatgtcaagagtaggtaaggttcttcgcgttgc
>O29
cgacagccatgcagcacctgtcttagcgttcccgaaggcacaactgcatctctgcaatct
tcgctagatgtcaagagtaggtaaggttcttcgcgttgc
>O30
cgacagccatgcagcacctgtcttagcgttcccgaaggcacaactgcatctctgcaatct
tcgctagatgtcaagagtaggtaaggttcttcgcgttgc
>O31
cgacagccatgcagcacctgtcttagcgttcccgaaggcacaactgcatctctgcaatct
tcgctagatgtcaagagtaggtaaggttcttcgcgttgc
>O32
cgacagccatgcagcacctgtcttagcgttcccgaaggcacaactgcatctctgcaatct
tcgctagatgtcaagagtaggtaaggttcttcgcgttgc
>O33
cgacagccatgcagcacctgtcttagcgttcccgaaggcacaactgcatctctgcaatct
tcgctagatgtcaagagtaggtaaggttcttcgcgttgc
>O34
cgacagccatgcagcacctgtcttagcgttcccgaaggcacaactgcatctctgcaatct
tcgctagatgtcaagagtaggtaaggttcttcgcgttgc
>O35
cgacagccatgcagcacctgtcttagcgttcccgaaggcacaactgcatctctgcaatct
tcgctagatgtcaagagtaggtaaggttcttcgcgttgc
>O36
cgacagccatgcagcacctgtcttagcgttcccgaaggcacaactgcatctctgcaatct
tcgctagatgtcaagagtaggtaaggttcttcgcgttgc
>O37
cgacagccatgcagcacctgtcttagcgttcccgaaggcacaactgcatctctgcaatct
tcgctagatgtcaagagtaggtaaggttcttcgcgttgc
>O38
cgacagccatgcagcacctgtcttagcgttcccgaaggcacaactgcatctctgcaatct
tcgctagatgtcaagagtaggtaaggttcttcgcgttgc
>O39
cgacagccatgcagcacctgtcttagcgttcccgaaggcacaactgcatctctgcaatct
tcgctagatgtcaagagtaggtaaggttcttcgcgttgc
>O40
cgacagccatgcagcacctgtcttagcgttcccgaaggcacaactgcatctctgcaatct
tcgctagatgtcaagagtaggtaaggttcttcgcgttgc
>O41
cgacagccatgcagcacctgtcttagcgttcccgaaggcacaactgcatctctgcaatct
tcgctagatgtcaagagtaggtaaggttcttcgcgttgc
>O42
cgacagccatgcagcacctgtcttagcgttcccgaaggcacaactgcatctctgcaatct
tcgctagatgtcaagagtaggtaaggttcttcgcgttgc
>O43
cgacagccatgcagcacctgtcttagcgttcccgaaggcacaactgcatctctgcaatct
tcgctagatgtcaagagtaggtaaggttcttcgcgttgc
>O44
cgacagccatgcagcacctgtcttagcgttcccgaaggcacaactgcatctctgcaatct
tcgctagatgtcaagagtaggtaaggttcttcgcgttgc
>O45
cgacagccatgcagcacctgtcttagcgttcccgaaggcacaactgcatctctgcaatct
tcgctagatgtcaagagtaggtaaggttcttcgcgttgc
>O46
cgacagccatgcagcacctgtcttagcgttcccgaaggcacaactgcatctctgcaatct
tcgctagatgtcaagagtaggtaaggttcttcgcgttgc
>O47
cgacagccatgcagcacctgtcttagcgttcccgaaggcacaactgcatctctgcaatct
tcgctagatgtcaagagtaggtaaggttcttcgcgttgc
>O48
cgacagccatgcagcacctgtcttagcgttcccgaaggcacaactgcatctctgcaatct
tcgctagatgtcaagagtaggtaaggttcttcgcgttgc
>O49
cgacagccatgcagcacctgtcttagcgttcccgaaggcacaactgcatctctgcaatct
tcgctagatgtcaagagtaggtaaggttcttcgcgttgc
>AY234615_bacterium_Ellin5264
cgacagccatgcagcacctgtctctgggttccttgcggcacccccgaatctcttcagggt
tcccaggatgtcaagaccaggtaaggttcttcgcgttgc
>P1
cgacagccatgcagcacctgtctctgggttccttgcggcacccccgaatctcttcagggt
tcccaggatgtcaagaccaggtaaggttcttcgcgttgc
>P2
cgacagccatgcagcacctgtctctgggttccttgcggcacccccgaatctcttcagggt
tcccaggatgtcaagaccaggtaaggttcttcgcgttgc
>P3
cgacagccatgcagcacctgtctctgggttccttgcggcacccccgaatctcttcagggt
tcccaggatgtcaagaccaggtaaggttcttcgcgttgc
>P4
cgacagccatgcagcacctgtctctgggttccttgcggcacccccgaatctcttcagggt
tcccaggatgtcaagaccaggtaaggttcttcgcgttgc
>P5
cgacagccatgcagcacctgtctctgggttccttgcggcacccccgaatctcttcagggt
tcccaggatgtcaagaccaggtaaggttcttcgcgttgc
>P6
cgacagccatgcagcacctgtctctgggttccttgcggcacccccgaatctcttcagggt
tcccaggatgtcaagaccaggtaaggttcttcgcgttgc
>P7
cgacagccatgcagcacctgtctctgggttccttgcggcacccccgaatctcttcagggt
tcccaggatgtcaagaccaggtaaggttcttcgcgttgc
>P8
cgacagccatgcagcacctgtctctgggttccttgcggcacccccgaatctcttcagggt
tcccaggatgtcaagaccaggtaaggttcttcgcgttgc
>P9
cgacagccatgcagcacctgtctctgggttccttgcggcacccccgaatctcttcagggt
tcccaggatgtcaagaccaggtaaggttcttcgcgttgc
>P10
cgacagccatgcagcacctgtctctgggttccttgcggcacccccgaatctcttcagggt
tcccaggatgtcaagaccaggtaaggttcttcgcgttgc
>P11
cgacagccatgcagcacctgtctctgggttccttgcggcacccccgaatctcttcagggt
tcccaggatgtcaagaccaggtaaggttcttcgcgttgc
>P12
cgacagccatgcagcacctgtctctgggttccttgcggcacccccgaatctcttcagggt
tcccaggatgtcaagaccaggtaaggttcttcgcgttgc
>P13
cgacagccatgcagcacctgtctctgggttccttgcggcacccccgaatctcttcagggt
tcccaggatgtcaagaccaggtaaggttcttcgcgttgc
>P14
cgacagccatgcagcacctgtctctgggttccttgcggcacccccgaatctcttcagggt
tcccaggatgtcaagaccaggtaaggttcttcgcgttgc
>P15
cgacagccatgcagcacctgtctctgggttccttgcggcacccccgaatctcttcagggt
tcccaggatgtcaagaccaggtaaggttcttcgcgttgc
>P16
cgacagccatgcagcacctgtctctgggttccttgcggcacccccgaatctcttcagggt
tcccaggatgtcaagaccaggtaaggttcttcgcgttgc
>P17
cgacagccatgcagcacctgtctctgggttccttgcggcacccccgaatctcttcagggt
tcccaggatgtcaagaccaggtaaggttcttcgcgttgc
>P18
cgacagccatgcagcacctgtctctgggttccttgcggcacccccgaatctcttcagggt
tcccaggatgtcaagaccaggtaaggttcttcgcgttgc
>P19
cgacagccatgcagcacctgtctctgggttccttgcggcacccccgaatctcttcagggt
tcccaggatgtcaagaccaggtaaggttcttcgcgttgc
>P20
cgacagccatgcagcacctgtctctgggttccttgcggcacccccgaatctcttcagggt
tcccaggatgtcaagaccaggtaaggttcttcgcgttgc
>P21
cgacagccatgcagcacctgtctctgggttccttgcggcacccccgaatctcttcagggt
tcccaggatgtcaagaccaggtaaggttcttcgcgttgc
>P22
cgacagccatgcagcacctgtctctgggttccttgcggcacccccgaatctcttcagggt
tcccaggatgtcaagaccaggtaaggttcttcgcgttgc
>P23
cgacagccatgcagcacctgtctctgggttccttgcggcacccccgaatctcttcagggt
tcccaggatgtcaagaccaggtaaggttcttcgcgttgc
>P24
cgacagccatgcagcacctgtctctgggttccttgcggcacccccgaatctcttcagggt
tcccaggatgtcaagaccaggtaaggttcttcgcgttgc
>P25
cgacagccatgcagcacctgtctctgggttccttgcggcacccccgaatctcttcagggt
tcccaggatgtcaagaccaggtaaggttcttcgcgttgc
>P26
cgacagccatgcagcacctgtctctgggttccttgcggcacccccgaatctcttcagggt
tcccaggatgtcaagaccaggtaaggttcttcgcgttgc
>P27
cgacagccatgcagcacctgtctctgggttccttgcggcacccccgaatctcttcagggt
tcccaggatgtcaagaccaggtaaggttcttcgcgttgc
>P28
cgacagccatgcagcacctgtctctgggttccttgcggcacccccgaatctcttcagggt
tcccaggatgtcaagaccaggtaaggttcttcgcgttgc
>P29
cgacagccatgcagcacctgtctctgggttccttgcggcacccccgaatctcttcagggt
tcccaggatgtcaagaccaggtaaggttcttcgcgttgc
>P30
cgacagccatgcagcacctgtctctgggttccttgcggcacccccgaatctcttcagggt
tcccaggatgtcaagaccaggtaaggttcttcgcgttgc
>P31
cgacagccatgcagcacctgtctctgggttccttgcggcacccccgaatctcttcagggt
tcccaggatgtcaagaccaggtaaggttcttcgcgttgc
>P32
cgacagccatgcagcacctgtctctgggttccttgcggcacccccgaatctcttcagggt
tcccaggatgtcaagaccaggtaaggttcttcgcgttgc
>P33
cgacagccatgcagcacctgtctctgggttccttgcggcacccccgaatctcttcagggt
tcccaggatgtcaagaccaggtaaggttcttcgcgttgc
>P34
cgacagccatgcagcacctgtctctgggttccttgcggcacccccgaatctcttcagggt
tcccaggatgtcaagaccaggtaaggttcttcgcgttgc
>P35
cgacagccatgcagcacctgtctctgggttccttgcggcacccccgaatctcttcagggt
tcccaggatgtcaagaccaggtaaggttcttcgcgttgc
>P36
cgacagccatgcagcacctgtctctgggttccttgcggcacccccgaatctcttcagggt
tcccaggatgtcaagaccaggtaaggttcttcgcgttgc
>P37
cgacagccatgcagcacctgtctctgggttccttgcggcacccccgaatctcttcagggt
tcccaggatgtcaagaccaggtaaggttcttcgcgttgc
>P38
cgacagccatgcagcacctgtctctgggttccttgcggcacccccgaatctcttcagggt
tcccaggatgtcaagaccaggtaaggttcttcgcgttgc
>P39
cgacagccatgcagcacctgtctctgggttccttgcggcacccccgaatctcttcagggt
tcccaggatgtcaagaccaggtaaggttcttcgcgttgc
>P40
cgacagccatgcagcacctgtctctgggttccttgcggcacccccgaatctcttcagggt
tcccaggatgtcaagaccaggtaaggttcttcgcgttgc
>P41
cgacagccatgcagcacctgtctctgggttccttgcggcacccccgaatctcttcagggt
tcccaggatgtcaagaccaggtaaggttcttcgcgttgc
>P42
cgacagccatgcagcacctgtctctgggttccttgcggcacccccgaatctcttcagggt
tcccaggatgtcaagaccaggtaaggttcttcgcgttgc
>P43
cgacagccatgcagcacctgtctctgggttccttgcggcacccccgaatctcttcagggt
tcccaggatgtcaagaccaggtaaggttcttcgcgttgc
>P44
cgacagccatgcagcacctgtctctgggttccttgcggcacccccgaatctcttcagggt
tcccaggatgtcaagaccaggtaaggttcttcgcgttgc
>P45
cgacagccatgcagcacctgtctctgggttccttgcggcacccccgaatctcttcagggt
tcccaggatgtcaagaccaggtaaggttcttcgcgttgc
>P46
cgacagccatgcagcacctgtctctgggttccttgcggcacccccgaatctcttcagggt
tcccaggatgtcaagaccaggtaaggttcttcgcgttgc
>P47
cgacagccatgcagcacctgtctctgggttccttgcggcacccccgaatctcttcagggt
tcccaggatgtcaagaccaggtaaggttcttcgcgttgc
>P48
cgacagccatgcagcacctgtctctgggttccttgcggcacccccgaatctcttcagggt
tcccaggatgtcaagaccaggtaaggttcttcgcgttgc
>P49
cgacagccatgcagcacctgtctctgggttccttgcggcacccccgaatctcttcagggt
tcccaggatgtcaagaccaggtaaggttcttcgcgttgc
>AM936268_uncultured_Polyangiaceae bacterium
cgacagccatgcagcacctaaccacaggttccccgaagggcacatcgacctttcgaccga
cttcctgcgttttctagcccaggtaaggttcttcgcgttgc
>Q1
cgacagccatgcagcacctaaccacaggttccccgaagggcacatcgacctttcgaccga
cttcctgcgttttctagcccaggtaaggttcttcgcgttgc
>Q2
cgacagccatgcagcacctaaccacaggttccccgaagggcacatcgacctttcgaccga
cttcctgcgttttctagcccaggtaaggttcttcgcgttgc
>Q3
cgacagccatgcagcacctaaccacaggttccccgaagggcacatcgacctttcgaccga
cttcctgcgttttctagcccaggtaaggttcttcgcgttgc
>Q4
cgacagccatgcagcacctaaccacaggttccccgaagggcacatcgacctttcgaccga
cttcctgcgttttctagcccaggtaaggttcttcgcgttgc
>Q5
cgacagccatgcagcacctaaccacaggttccccgaagggcacatcgacctttcgaccga
cttcctgcgttttctagcccaggtaaggttcttcgcgttgc
>Q6
cgacagccatgcagcacctaaccacaggttccccgaagggcacatcgacctttcgaccga
cttcctgcgttttctagcccaggtaaggttcttcgcgttgc
>Q7
cgacagccatgcagcacctaaccacaggttccccgaagggcacatcgacctttcgaccga
cttcctgcgttttctagcccaggtaaggttcttcgcgttgc
>Q8
cgacagccatgcagcacctaaccacaggttccccgaagggcacatcgacctttcgaccga
cttcctgcgttttctagcccaggtaaggttcttcgcgttgc
>Q9
cgacagccatgcagcacctaaccacaggttccccgaagggcacatcgacctttcgaccga
cttcctgcgttttctagcccaggtaaggttcttcgcgttgc
>Q10
cgacagccatgcagcacctaaccacaggttccccgaagggcacatcgacctttcgaccga
cttcctgcgttttctagcccaggtaaggttcttcgcgttgc
>Q11
cgacagccatgcagcacctaaccacaggttccccgaagggcacatcgacctttcgaccga
cttcctgcgttttctagcccaggtaaggttcttcgcgttgc
>Q12
cgacagccatgcagcacctaaccacaggttccccgaagggcacatcgacctttcgaccga
cttcctgcgttttctagcccaggtaaggttcttcgcgttgc
>Q13
cgacagccatgcagcacctaaccacaggttccccgaagggcacatcgacctttcgaccga
cttcctgcgttttctagcccaggtaaggttcttcgcgttgc
>Q14
cgacagccatgcagcacctaaccacaggttccccgaagggcacatcgacctttcgaccga
cttcctgcgttttctagcccaggtaaggttcttcgcgttgc
>Q15
cgacagccatgcagcacctaaccacaggttccccgaagggcacatcgacctttcgaccga
cttcctgcgttttctagcccaggtaaggttcttcgcgttgc
>Q16
cgacagccatgcagcacctaaccacaggttccccgaagggcacatcgacctttcgaccga
cttcctgcgttttctagcccaggtaaggttcttcgcgttgc
>Q17
cgacagccatgcagcacctaaccacaggttccccgaagggcacatcgacctttcgaccga
cttcctgcgttttctagcccaggtaaggttcttcgcgttgc
>Q18
cgacagccatgcagcacctaaccacaggttccccgaagggcacatcgacctttcgaccga
cttcctgcgttttctagcccaggtaaggttcttcgcgttgc
>Q19
cgacagccatgcagcacctaaccacaggttccccgaagggcacatcgacctttcgaccga
cttcctgcgttttctagcccaggtaaggttcttcgcgttgc
>Q20
cgacagccatgcagcacctaaccacaggttccccgaagggcacatcgacctttcgaccga
cttcctgcgttttctagcccaggtaaggttcttcgcgttgc
>Q21
cgacagccatgcagcacctaaccacaggttccccgaagggcacatcgacctttcgaccga
cttcctgcgttttctagcccaggtaaggttcttcgcgttgc
>Q22
cgacagccatgcagcacctaaccacaggttccccgaagggcacatcgacctttcgaccga
cttcctgcgttttctagcccaggtaaggttcttcgcgttgc
>Q23
cgacagccatgcagcacctaaccacaggttccccgaagggcacatcgacctttcgaccga
cttcctgcgttttctagcccaggtaaggttcttcgcgttgc
>Q24
cgacagccatgcagcacctaaccacaggttccccgaagggcacatcgacctttcgaccga
cttcctgcgttttctagcccaggtaaggttcttcgcgttgc
>Q25
cgacagccatgcagcacctaaccacaggttccccgaagggcacatcgacctttcgaccga
cttcctgcgttttctagcccaggtaaggttcttcgcgttgc
>Q26
cgacagccatgcagcacctaaccacaggttccccgaagggcacatcgacctttcgaccga
cttcctgcgttttctagcccaggtaaggttcttcgcgttgc
>Q27
cgacagccatgcagcacctaaccacaggttccccgaagggcacatcgacctttcgaccga
cttcctgcgttttctagcccaggtaaggttcttcgcgttgc
>Q28
cgacagccatgcagcacctaaccacaggttccccgaagggcacatcgacctttcgaccga
cttcctgcgttttctagcccaggtaaggttcttcgcgttgc
>Q29
cgacagccatgcagcacctaaccacaggttccccgaagggcacatcgacctttcgaccga
cttcctgcgttttctagcccaggtaaggttcttcgcgttgc
>Q30
cgacagccatgcagcacctaaccacaggttccccgaagggcacatcgacctttcgaccga
cttcctgcgttttctagcccaggtaaggttcttcgcgttgc
>Q31
cgacagccatgcagcacctaaccacaggttccccgaagggcacatcgacctttcgaccga
cttcctgcgttttctagcccaggtaaggttcttcgcgttgc
>Q32
cgacagccatgcagcacctaaccacaggttccccgaagggcacatcgacctttcgaccga
cttcctgcgttttctagcccaggtaaggttcttcgcgttgc
>Q33
cgacagccatgcagcacctaaccacaggttccccgaagggcacatcgacctttcgaccga
cttcctgcgttttctagcccaggtaaggttcttcgcgttgc
>Q34
cgacagccatgcagcacctaaccacaggttccccgaagggcacatcgacctttcgaccga
cttcctgcgttttctagcccaggtaaggttcttcgcgttgc
>Q35
cgacagccatgcagcacctaaccacaggttccccgaagggcacatcgacctttcgaccga
cttcctgcgttttctagcccaggtaaggttcttcgcgttgc
>Q36
cgacagccatgcagcacctaaccacaggttccccgaagggcacatcgacctttcgaccga
cttcctgcgttttctagcccaggtaaggttcttcgcgttgc
>Q37
cgacagccatgcagcacctaaccacaggttccccgaagggcacatcgacctttcgaccga
cttcctgcgttttctagcccaggtaaggttcttcgcgttgc
>Q38
cgacagccatgcagcacctaaccacaggttccccgaagggcacatcgacctttcgaccga
cttcctgcgttttctagcccaggtaaggttcttcgcgttgc
>Q39
cgacagccatgcagcacctaaccacaggttccccgaagggcacatcgacctttcgaccga
cttcctgcgttttctagcccaggtaaggttcttcgcgttgc
>Q40
cgacagccatgcagcacctaaccacaggttccccgaagggcacatcgacctttcgaccga
cttcctgcgttttctagcccaggtaaggttcttcgcgttgc
>Q41
cgacagccatgcagcacctaaccacaggttccccgaagggcacatcgacctttcgaccga
cttcctgcgttttctagcccaggtaaggttcttcgcgttgc
>Q42
cgacagccatgcagcacctaaccacaggttccccgaagggcacatcgacctttcgaccga
cttcctgcgttttctagcccaggtaaggttcttcgcgttgc
>Q43
cgacagccatgcagcacctaaccacaggttccccgaagggcacatcgacctttcgaccga
cttcctgcgttttctagcccaggtaaggttcttcgcgttgc
>Q44
cgacagccatgcagcacctaaccacaggttccccgaagggcacatcgacctttcgaccga
cttcctgcgttttctagcccaggtaaggttcttcgcgttgc
>Q45
cgacagccatgcagcacctaaccacaggttccccgaagggcacatcgacctttcgaccga
cttcctgcgttttctagcccaggtaaggttcttcgcgttgc
>Q46
cgacagccatgcagcacctaaccacaggttccccgaagggcacatcgacctttcgaccga
cttcctgcgttttctagcccaggtaaggttcttcgcgttgc
>Q47
cgacagccatgcagcacctaaccacaggttccccgaagggcacatcgacctttcgaccga
cttcctgcgttttctagcccaggtaaggttcttcgcgttgc
>Q48
cgacagccatgcagcacctaaccacaggttccccgaagggcacatcgacctttcgaccga
cttcctgcgttttctagcccaggtaaggttcttcgcgttgc
>Q49
cgacagccatgcagcacctaaccacaggttccccgaagggcacatcgacctttcgaccga
cttcctgcgttttctagcccaggtaaggttcttcgcgttgc
>AJ233945_Nannocystis_aggregans
cgacagccatgcagcaccttctcaccggctccccgaagggcaccccagcctttcagccag
gttccagtggatttaacccaggtaaggttctgcgcgttgc
>R1
cgacagccatgcagcaccttctcaccggctccccgaagggcaccccagcctttcagccag
gttccagtggatttaacccaggtaaggttctgcgcgttgc
>R2
cgacagccatgcagcaccttctcaccggctccccgaagggcaccccagcctttcagccag
gttccagtggatttaacccaggtaaggttctgcgcgttgc
>R3
cgacagccatgcagcaccttctcaccggctccccgaagggcaccccagcctttcagccag
gttccagtggatttaacccaggtaaggttctgcgcgttgc
>R4
cgacagccatgcagcaccttctcaccggctccccgaagggcaccccagcctttcagccag
gttccagtggatttaacccaggtaaggttctgcgcgttgc
>R5
cgacagccatgcagcaccttctcaccggctccccgaagggcaccccagcctttcagccag
gttccagtggatttaacccaggtaaggttctgcgcgttgc
>R6
cgacagccatgcagcaccttctcaccggctccccgaagggcaccccagcctttcagccag
gttccagtggatttaacccaggtaaggttctgcgcgttgc
>R7
cgacagccatgcagcaccttctcaccggctccccgaagggcaccccagcctttcagccag
gttccagtggatttaacccaggtaaggttctgcgcgttgc
>R8
cgacagccatgcagcaccttctcaccggctccccgaagggcaccccagcctttcagccag
gttccagtggatttaacccaggtaaggttctgcgcgttgc
>R9
cgacagccatgcagcaccttctcaccggctccccgaagggcaccccagcctttcagccag
gttccagtggatttaacccaggtaaggttctgcgcgttgc
>R10
cgacagccatgcagcaccttctcaccggctccccgaagggcaccccagcctttcagccag
gttccagtggatttaacccaggtaaggttctgcgcgttgc
>R11
cgacagccatgcagcaccttctcaccggctccccgaagggcaccccagcctttcagccag
gttccagtggatttaacccaggtaaggttctgcgcgttgc
>R12
cgacagccatgcagcaccttctcaccggctccccgaagggcaccccagcctttcagccag
gttccagtggatttaacccaggtaaggttctgcgcgttgc
>R13
cgacagccatgcagcaccttctcaccggctccccgaagggcaccccagcctttcagccag
gttccagtggatttaacccaggtaaggttctgcgcgttgc
>R14
cgacagccatgcagcaccttctcaccggctccccgaagggcaccccagcctttcagccag
gttccagtggatttaacccaggtaaggttctgcgcgttgc
>R15
cgacagccatgcagcaccttctcaccggctccccgaagggcaccccagcctttcagccag
gttccagtggatttaacccaggtaaggttctgcgcgttgc
>R16
cgacagccatgcagcaccttctcaccggctccccgaagggcaccccagcctttcagccag
gttccagtggatttaacccaggtaaggttctgcgcgttgc
>R17
cgacagccatgcagcaccttctcaccggctccccgaagggcaccccagcctttcagccag
gttccagtggatttaacccaggtaaggttctgcgcgttgc
>R18
cgacagccatgcagcaccttctcaccggctccccgaagggcaccccagcctttcagccag
gttccagtggatttaacccaggtaaggttctgcgcgttgc
>R19
cgacagccatgcagcaccttctcaccggctccccgaagggcaccccagcctttcagccag
gttccagtggatttaacccaggtaaggttctgcgcgttgc
>R20
cgacagccatgcagcaccttctcaccggctccccgaagggcaccccagcctttcagccag
gttccagtggatttaacccaggtaaggttctgcgcgttgc
>R21
cgacagccatgcagcaccttctcaccggctccccgaagggcaccccagcctttcagccag
gttccagtggatttaacccaggtaaggttctgcgcgttgc
>R22
cgacagccatgcagcaccttctcaccggctccccgaagggcaccccagcctttcagccag
gttccagtggatttaacccaggtaaggttctgcgcgttgc
>R23
cgacagccatgcagcaccttctcaccggctccccgaagggcaccccagcctttcagccag
gttccagtggatttaacccaggtaaggttctgcgcgttgc
>R24
cgacagccatgcagcaccttctcaccggctccccgaagggcaccccagcctttcagccag
gttccagtggatttaacccaggtaaggttctgcgcgttgc
>R25
cgacagccatgcagcaccttctcaccggctccccgaagggcaccccagcctttcagccag
gttccagtggatttaacccaggtaaggttctgcgcgttgc
>R26
cgacagccatgcagcaccttctcaccggctccccgaagggcaccccagcctttcagccag
gttccagtggatttaacccaggtaaggttctgcgcgttgc
>R27
cgacagccatgcagcaccttctcaccggctccccgaagggcaccccagcctttcagccag
gttccagtggatttaacccaggtaaggttctgcgcgttgc
>R28
cgacagccatgcagcaccttctcaccggctccccgaagggcaccccagcctttcagccag
gttccagtggatttaacccaggtaaggttctgcgcgttgc
>R29
cgacagccatgcagcaccttctcaccggctccccgaagggcaccccagcctttcagccag
gttccagtggatttaacccaggtaaggttctgcgcgttgc
>R30
cgacagccatgcagcaccttctcaccggctccccgaagggcaccccagcctttcagccag
gttccagtggatttaacccaggtaaggttctgcgcgttgc
>R31
cgacagccatgcagcaccttctcaccggctccccgaagggcaccccagcctttcagccag
gttccagtggatttaacccaggtaaggttctgcgcgttgc
>R32
cgacagccatgcagcaccttctcaccggctccccgaagggcaccccagcctttcagccag
gttccagtggatttaacccaggtaaggttctgcgcgttgc
>R33
cgacagccatgcagcaccttctcaccggctccccgaagggcaccccagcctttcagccag
gttccagtggatttaacccaggtaaggttctgcgcgttgc
>R34
cgacagccatgcagcaccttctcaccggctccccgaagggcaccccagcctttcagccag
gttccagtggatttaacccaggtaaggttctgcgcgttgc
>R35
cgacagccatgcagcaccttctcaccggctccccgaagggcaccccagcctttcagccag
gttccagtggatttaacccaggtaaggttctgcgcgttgc
>R36
cgacagccatgcagcaccttctcaccggctccccgaagggcaccccagcctttcagccag
gttccagtggatttaacccaggtaaggttctgcgcgttgc
>R37
cgacagccatgcagcaccttctcaccggctccccgaagggcaccccagcctttcagccag
gttccagtggatttaacccaggtaaggttctgcgcgttgc
>R38
cgacagccatgcagcaccttctcaccggctccccgaagggcaccccagcctttcagccag
gttccagtggatttaacccaggtaaggttctgcgcgttgc
>R39
cgacagccatgcagcaccttctcaccggctccccgaagggcaccccagcctttcagccag
gttccagtggatttaacccaggtaaggttctgcgcgttgc
>R40
cgacagccatgcagcaccttctcaccggctccccgaagggcaccccagcctttcagccag
gttccagtggatttaacccaggtaaggttctgcgcgttgc
>R41
cgacagccatgcagcaccttctcaccggctccccgaagggcaccccagcctttcagccag
gttccagtggatttaacccaggtaaggttctgcgcgttgc
>R42
cgacagccatgcagcaccttctcaccggctccccgaagggcaccccagcctttcagccag
gttccagtggatttaacccaggtaaggttctgcgcgttgc
>R43
cgacagccatgcagcaccttctcaccggctccccgaagggcaccccagcctttcagccag
gttccagtggatttaacccaggtaaggttctgcgcgttgc
>R44
cgacagccatgcagcaccttctcaccggctccccgaagggcaccccagcctttcagccag
gttccagtggatttaacccaggtaaggttctgcgcgttgc
>R45
cgacagccatgcagcaccttctcaccggctccccgaagggcaccccagcctttcagccag
gttccagtggatttaacccaggtaaggttctgcgcgttgc
>R46
cgacagccatgcagcaccttctcaccggctccccgaagggcaccccagcctttcagccag
gttccagtggatttaacccaggtaaggttctgcgcgttgc
>R47
cgacagccatgcagcaccttctcaccggctccccgaagggcaccccagcctttcagccag
gttccagtggatttaacccaggtaaggttctgcgcgttgc
>R48
cgacagccatgcagcaccttctcaccggctccccgaagggcaccccagcctttcagccag
gttccagtggatttaacccaggtaaggttctgcgcgttgc
>R49
cgacagccatgcagcaccttctcaccggctccccgaagggcaccccagcctttcagccag
gttccagtggatttaacccaggtaaggttctgcgcgttgc
>FJ418118_uncultured_Myxococcales_bacterium
cgacagccatgcagcacctaaccacgagttctccgaagagcaccccgaactttcgctcgg
gtcctcgtactttctagccccccaggtaaggttcttcgcgttgc
>S1
cgacagccatgcagcacctaaccacgagttctccgaagagcaccccgaactttcgctcgg
gtcctcgtactttctagccccccaggtaaggttcttcgcgttgc
>S2
cgacagccatgcagcacctaaccacgagttctccgaagagcaccccgaactttcgctcgg
gtcctcgtactttctagccccccaggtaaggttcttcgcgttgc
>S3
cgacagccatgcagcacctaaccacgagttctccgaagagcaccccgaactttcgctcgg
gtcctcgtactttctagccccccaggtaaggttcttcgcgttgc
>S4
cgacagccatgcagcacctaaccacgagttctccgaagagcaccccgaactttcgctcgg
gtcctcgtactttctagccccccaggtaaggttcttcgcgttgc
>S5
cgacagccatgcagcacctaaccacgagttctccgaagagcaccccgaactttcgctcgg
gtcctcgtactttctagccccccaggtaaggttcttcgcgttgc
>S6
cgacagccatgcagcacctaaccacgagttctccgaagagcaccccgaactttcgctcgg
gtcctcgtactttctagccccccaggtaaggttcttcgcgttgc
>S7
cgacagccatgcagcacctaaccacgagttctccgaagagcaccccgaactttcgctcgg
gtcctcgtactttctagccccccaggtaaggttcttcgcgttgc
>S8
cgacagccatgcagcacctaaccacgagttctccgaagagcaccccgaactttcgctcgg
gtcctcgtactttctagccccccaggtaaggttcttcgcgttgc
>S9
cgacagccatgcagcacctaaccacgagttctccgaagagcaccccgaactttcgctcgg
gtcctcgtactttctagccccccaggtaaggttcttcgcgttgc
>S10
cgacagccatgcagcacctaaccacgagttctccgaagagcaccccgaactttcgctcgg
gtcctcgtactttctagccccccaggtaaggttcttcgcgttgc
>S11
cgacagccatgcagcacctaaccacgagttctccgaagagcaccccgaactttcgctcgg
gtcctcgtactttctagccccccaggtaaggttcttcgcgttgc
>S12
cgacagccatgcagcacctaaccacgagttctccgaagagcaccccgaactttcgctcgg
gtcctcgtactttctagccccccaggtaaggttcttcgcgttgc
>S13
cgacagccatgcagcacctaaccacgagttctccgaagagcaccccgaactttcgctcgg
gtcctcgtactttctagccccccaggtaaggttcttcgcgttgc
>S14
cgacagccatgcagcacctaaccacgagttctccgaagagcaccccgaactttcgctcgg
gtcctcgtactttctagccccccaggtaaggttcttcgcgttgc
>S15
cgacagccatgcagcacctaaccacgagttctccgaagagcaccccgaactttcgctcgg
gtcctcgtactttctagccccccaggtaaggttcttcgcgttgc
>S16
cgacagccatgcagcacctaaccacgagttctccgaagagcaccccgaactttcgctcgg
gtcctcgtactttctagccccccaggtaaggttcttcgcgttgc
>S17
cgacagccatgcagcacctaaccacgagttctccgaagagcaccccgaactttcgctcgg
gtcctcgtactttctagccccccaggtaaggttcttcgcgttgc
>S18
cgacagccatgcagcacctaaccacgagttctccgaagagcaccccgaactttcgctcgg
gtcctcgtactttctagccccccaggtaaggttcttcgcgttgc
>S19
cgacagccatgcagcacctaaccacgagttctccgaagagcaccccgaactttcgctcgg
gtcctcgtactttctagccccccaggtaaggttcttcgcgttgc
>S20
cgacagccatgcagcacctaaccacgagttctccgaagagcaccccgaactttcgctcgg
gtcctcgtactttctagccccccaggtaaggttcttcgcgttgc
>S21
cgacagccatgcagcacctaaccacgagttctccgaagagcaccccgaactttcgctcgg
gtcctcgtactttctagccccccaggtaaggttcttcgcgttgc
>S22
cgacagccatgcagcacctaaccacgagttctccgaagagcaccccgaactttcgctcgg
gtcctcgtactttctagccccccaggtaaggttcttcgcgttgc
>S23
cgacagccatgcagcacctaaccacgagttctccgaagagcaccccgaactttcgctcgg
gtcctcgtactttctagccccccaggtaaggttcttcgcgttgc
>S24
cgacagccatgcagcacctaaccacgagttctccgaagagcaccccgaactttcgctcgg
gtcctcgtactttctagccccccaggtaaggttcttcgcgttgc
>S25
cgacagccatgcagcacctaaccacgagttctccgaagagcaccccgaactttcgctcgg
gtcctcgtactttctagccccccaggtaaggttcttcgcgttgc
>S26
cgacagccatgcagcacctaaccacgagttctccgaagagcaccccgaactttcgctcgg
gtcctcgtactttctagccccccaggtaaggttcttcgcgttgc
>S27
cgacagccatgcagcacctaaccacgagttctccgaagagcaccccgaactttcgctcgg
gtcctcgtactttctagccccccaggtaaggttcttcgcgttgc
>S28
cgacagccatgcagcacctaaccacgagttctccgaagagcaccccgaactttcgctcgg
gtcctcgtactttctagccccccaggtaaggttcttcgcgttgc
>S29
cgacagccatgcagcacctaaccacgagttctccgaagagcaccccgaactttcgctcgg
gtcctcgtactttctagccccccaggtaaggttcttcgcgttgc
>S30
cgacagccatgcagcacctaaccacgagttctccgaagagcaccccgaactttcgctcgg
gtcctcgtactttctagccccccaggtaaggttcttcgcgttgc
>S31
cgacagccatgcagcacctaaccacgagttctccgaagagcaccccgaactttcgctcgg
gtcctcgtactttctagccccccaggtaaggttcttcgcgttgc
>S32
cgacagccatgcagcacctaaccacgagttctccgaagagcaccccgaactttcgctcgg
gtcctcgtactttctagccccccaggtaaggttcttcgcgttgc
>S33
cgacagccatgcagcacctaaccacgagttctccgaagagcaccccgaactttcgctcgg
gtcctcgtactttctagccccccaggtaaggttcttcgcgttgc
>S34
cgacagccatgcagcacctaaccacgagttctccgaagagcaccccgaactttcgctcgg
gtcctcgtactttctagccccccaggtaaggttcttcgcgttgc
>S35
cgacagccatgcagcacctaaccacgagttctccgaagagcaccccgaactttcgctcgg
gtcctcgtactttctagccccccaggtaaggttcttcgcgttgc
>S36
cgacagccatgcagcacctaaccacgagttctccgaagagcaccccgaactttcgctcgg
gtcctcgtactttctagccccccaggtaaggttcttcgcgttgc
>S37
cgacagccatgcagcacctaaccacgagttctccgaagagcaccccgaactttcgctcgg
gtcctcgtactttctagccccccaggtaaggttcttcgcgttgc
>S38
cgacagccatgcagcacctaaccacgagttctccgaagagcaccccgaactttcgctcgg
gtcctcgtactttctagccccccaggtaaggttcttcgcgttgc
>S39
cgacagccatgcagcacctaaccacgagttctccgaagagcaccccgaactttcgctcgg
gtcctcgtactttctagccccccaggtaaggttcttcgcgttgc
>S40
cgacagccatgcagcacctaaccacgagttctccgaagagcaccccgaactttcgctcgg
gtcctcgtactttctagccccccaggtaaggttcttcgcgttgc
>S41
cgacagccatgcagcacctaaccacgagttctccgaagagcaccccgaactttcgctcgg
gtcctcgtactttctagccccccaggtaaggttcttcgcgttgc
>S42
cgacagccatgcagcacctaaccacgagttctccgaagagcaccccgaactttcgctcgg
gtcctcgtactttctagccccccaggtaaggttcttcgcgttgc
>S43
cgacagccatgcagcacctaaccacgagttctccgaagagcaccccgaactttcgctcgg
gtcctcgtactttctagccccccaggtaaggttcttcgcgttgc
>S44
cgacagccatgcagcacctaaccacgagttctccgaagagcaccccgaactttcgctcgg
gtcctcgtactttctagccccccaggtaaggttcttcgcgttgc
>S45
cgacagccatgcagcacctaaccacgagttctccgaagagcaccccgaactttcgctcgg
gtcctcgtactttctagccccccaggtaaggttcttcgcgttgc
>S46
cgacagccatgcagcacctaaccacgagttctccgaagagcaccccgaactttcgctcgg
gtcctcgtactttctagccccccaggtaaggttcttcgcgttgc
>S47
cgacagccatgcagcacctaaccacgagttctccgaagagcaccccgaactttcgctcgg
gtcctcgtactttctagccccccaggtaaggttcttcgcgttgc
>S48
cgacagccatgcagcacctaaccacgagttctccgaagagcaccccgaactttcgctcgg
gtcctcgtactttctagccccccaggtaaggttcttcgcgttgc
>S49
cgacagccatgcagcacctaaccacgagttctccgaagagcaccccgaactttcgctcgg
gtcctcgtactttctagccccccaggtaaggttcttcgcgttgc
>AM935473_uncultured_Desulfuromonadales_bacterium
cgacagccatgcagcacctgaaccaccagtccccgaagggaagatcctatctctaggact
gtctgatgttgtctagcccaggtaaggttcttcgcgttgc
>T1
cgacagccatgcagcacctgaaccaccagtccccgaagggaagatcctatctctaggact
gtctgatgttgtctagcccaggtaaggttcttcgcgttgc
>T2
cgacagccatgcagcacctgaaccaccagtccccgaagggaagatcctatctctaggact
gtctgatgttgtctagcccaggtaaggttcttcgcgttgc
>T3
cgacagccatgcagcacctgaaccaccagtccccgaagggaagatcctatctctaggact
gtctgatgttgtctagcccaggtaaggttcttcgcgttgc
>T4
cgacagccatgcagcacctgaaccaccagtccccgaagggaagatcctatctctaggact
gtctgatgttgtctagcccaggtaaggttcttcgcgttgc
>T5
cgacagccatgcagcacctgaaccaccagtccccgaagggaagatcctatctctaggact
gtctgatgttgtctagcccaggtaaggttcttcgcgttgc
>T6
cgacagccatgcagcacctgaaccaccagtccccgaagggaagatcctatctctaggact
gtctgatgttgtctagcccaggtaaggttcttcgcgttgc
>T7
cgacagccatgcagcacctgaaccaccagtccccgaagggaagatcctatctctaggact
gtctgatgttgtctagcccaggtaaggttcttcgcgttgc
>T8
cgacagccatgcagcacctgaaccaccagtccccgaagggaagatcctatctctaggact
gtctgatgttgtctagcccaggtaaggttcttcgcgttgc
>T9
cgacagccatgcagcacctgaaccaccagtccccgaagggaagatcctatctctaggact
gtctgatgttgtctagcccaggtaaggttcttcgcgttgc
>T10
cgacagccatgcagcacctgaaccaccagtccccgaagggaagatcctatctctaggact
gtctgatgttgtctagcccaggtaaggttcttcgcgttgc
>T11
cgacagccatgcagcacctgaaccaccagtccccgaagggaagatcctatctctaggact
gtctgatgttgtctagcccaggtaaggttcttcgcgttgc
>T12
cgacagccatgcagcacctgaaccaccagtccccgaagggaagatcctatctctaggact
gtctgatgttgtctagcccaggtaaggttcttcgcgttgc
>T13
cgacagccatgcagcacctgaaccaccagtccccgaagggaagatcctatctctaggact
gtctgatgttgtctagcccaggtaaggttcttcgcgttgc
>T14
cgacagccatgcagcacctgaaccaccagtccccgaagggaagatcctatctctaggact
gtctgatgttgtctagcccaggtaaggttcttcgcgttgc
>T15
cgacagccatgcagcacctgaaccaccagtccccgaagggaagatcctatctctaggact
gtctgatgttgtctagcccaggtaaggttcttcgcgttgc
>T16
cgacagccatgcagcacctgaaccaccagtccccgaagggaagatcctatctctaggact
gtctgatgttgtctagcccaggtaaggttcttcgcgttgc
>T17
cgacagccatgcagcacctgaaccaccagtccccgaagggaagatcctatctctaggact
gtctgatgttgtctagcccaggtaaggttcttcgcgttgc
>T18
cgacagccatgcagcacctgaaccaccagtccccgaagggaagatcctatctctaggact
gtctgatgttgtctagcccaggtaaggttcttcgcgttgc
>T19
cgacagccatgcagcacctgaaccaccagtccccgaagggaagatcctatctctaggact
gtctgatgttgtctagcccaggtaaggttcttcgcgttgc
>T20
cgacagccatgcagcacctgaaccaccagtccccgaagggaagatcctatctctaggact
gtctgatgttgtctagcccaggtaaggttcttcgcgttgc
>T21
cgacagccatgcagcacctgaaccaccagtccccgaagggaagatcctatctctaggact
gtctgatgttgtctagcccaggtaaggttcttcgcgttgc
>T22
cgacagccatgcagcacctgaaccaccagtccccgaagggaagatcctatctctaggact
gtctgatgttgtctagcccaggtaaggttcttcgcgttgc
>T23
cgacagccatgcagcacctgaaccaccagtccccgaagggaagatcctatctctaggact
gtctgatgttgtctagcccaggtaaggttcttcgcgttgc
>T24
cgacagccatgcagcacctgaaccaccagtccccgaagggaagatcctatctctaggact
gtctgatgttgtctagcccaggtaaggttcttcgcgttgc
>T25
cgacagccatgcagcacctgaaccaccagtccccgaagggaagatcctatctctaggact
gtctgatgttgtctagcccaggtaaggttcttcgcgttgc
>T26
cgacagccatgcagcacctgaaccaccagtccccgaagggaagatcctatctctaggact
gtctgatgttgtctagcccaggtaaggttcttcgcgttgc
>T27
cgacagccatgcagcacctgaaccaccagtccccgaagggaagatcctatctctaggact
gtctgatgttgtctagcccaggtaaggttcttcgcgttgc
>T28
cgacagccatgcagcacctgaaccaccagtccccgaagggaagatcctatctctaggact
gtctgatgttgtctagcccaggtaaggttcttcgcgttgc
>T29
cgacagccatgcagcacctgaaccaccagtccccgaagggaagatcctatctctaggact
gtctgatgttgtctagcccaggtaaggttcttcgcgttgc
>T30
cgacagccatgcagcacctgaaccaccagtccccgaagggaagatcctatctctaggact
gtctgatgttgtctagcccaggtaaggttcttcgcgttgc
>T31
cgacagccatgcagcacctgaaccaccagtccccgaagggaagatcctatctctaggact
gtctgatgttgtctagcccaggtaaggttcttcgcgttgc
>T32
cgacagccatgcagcacctgaaccaccagtccccgaagggaagatcctatctctaggact
gtctgatgttgtctagcccaggtaaggttcttcgcgttgc
>T33
cgacagccatgcagcacctgaaccaccagtccccgaagggaagatcctatctctaggact
gtctgatgttgtctagcccaggtaaggttcttcgcgttgc
>T34
cgacagccatgcagcacctgaaccaccagtccccgaagggaagatcctatctctaggact
gtctgatgttgtctagcccaggtaaggttcttcgcgttgc
>T35
cgacagccatgcagcacctgaaccaccagtccccgaagggaagatcctatctctaggact
gtctgatgttgtctagcccaggtaaggttcttcgcgttgc
>T36
cgacagccatgcagcacctgaaccaccagtccccgaagggaagatcctatctctaggact
gtctgatgttgtctagcccaggtaaggttcttcgcgttgc
>T37
cgacagccatgcagcacctgaaccaccagtccccgaagggaagatcctatctctaggact
gtctgatgttgtctagcccaggtaaggttcttcgcgttgc
>T38
cgacagccatgcagcacctgaaccaccagtccccgaagggaagatcctatctctaggact
gtctgatgttgtctagcccaggtaaggttcttcgcgttgc
>T39
cgacagccatgcagcacctgaaccaccagtccccgaagggaagatcctatctctaggact
gtctgatgttgtctagcccaggtaaggttcttcgcgttgc
>T40
cgacagccatgcagcacctgaaccaccagtccccgaagggaagatcctatctctaggact
gtctgatgttgtctagcccaggtaaggttcttcgcgttgc
>T41
cgacagccatgcagcacctgaaccaccagtccccgaagggaagatcctatctctaggact
gtctgatgttgtctagcccaggtaaggttcttcgcgttgc
>T42
cgacagccatgcagcacctgaaccaccagtccccgaagggaagatcctatctctaggact
gtctgatgttgtctagcccaggtaaggttcttcgcgttgc
>T43
cgacagccatgcagcacctgaaccaccagtccccgaagggaagatcctatctctaggact
gtctgatgttgtctagcccaggtaaggttcttcgcgttgc
>T44
cgacagccatgcagcacctgaaccaccagtccccgaagggaagatcctatctctaggact
gtctgatgttgtctagcccaggtaaggttcttcgcgttgc
>T45
cgacagccatgcagcacctgaaccaccagtccccgaagggaagatcctatctctaggact
gtctgatgttgtctagcccaggtaaggttcttcgcgttgc
>T46
cgacagccatgcagcacctgaaccaccagtccccgaagggaagatcctatctctaggact
gtctgatgttgtctagcccaggtaaggttcttcgcgttgc
>T47
cgacagccatgcagcacctgaaccaccagtccccgaagggaagatcctatctctaggact
gtctgatgttgtctagcccaggtaaggttcttcgcgttgc
>T48
cgacagccatgcagcacctgaaccaccagtccccgaagggaagatcctatctctaggact
gtctgatgttgtctagcccaggtaaggttcttcgcgttgc
>T49
cgacagccatgcagcacctgaaccaccagtccccgaagggaagatcctatctctaggact
gtctgatgttgtctagcccaggtaaggttcttcgcgttgc
>EF606819_uncultured_Bdellovibrio_sp.
cgacagccatgcagcacctgtgaaccggcccttgcgggcggggacatttctgccaccctt
ccagttcatgtcaagcccaggtaaggttcttcgcgttgc
>U1
cgacagccatgcagcacctgtgaaccggcccttgcgggcggggacatttctgccaccctt
ccagttcatgtcaagcccaggtaaggttcttcgcgttgc
>U2
cgacagccatgcagcacctgtgaaccggcccttgcgggcggggacatttctgccaccctt
ccagttcatgtcaagcccaggtaaggttcttcgcgttgc
>U3
cgacagccatgcagcacctgtgaaccggcccttgcgggcggggacatttctgccaccctt
ccagttcatgtcaagcccaggtaaggttcttcgcgttgc
>U4
cgacagccatgcagcacctgtgaaccggcccttgcgggcggggacatttctgccaccctt
ccagttcatgtcaagcccaggtaaggttcttcgcgttgc
>U5
cgacagccatgcagcacctgtgaaccggcccttgcgggcggggacatttctgccaccctt
ccagttcatgtcaagcccaggtaaggttcttcgcgttgc
>U6
cgacagccatgcagcacctgtgaaccggcccttgcgggcggggacatttctgccaccctt
ccagttcatgtcaagcccaggtaaggttcttcgcgttgc
>U7
cgacagccatgcagcacctgtgaaccggcccttgcgggcggggacatttctgccaccctt
ccagttcatgtcaagcccaggtaaggttcttcgcgttgc
>U8
cgacagccatgcagcacctgtgaaccggcccttgcgggcggggacatttctgccaccctt
ccagttcatgtcaagcccaggtaaggttcttcgcgttgc
>U9
cgacagccatgcagcacctgtgaaccggcccttgcgggcggggacatttctgccaccctt
ccagttcatgtcaagcccaggtaaggttcttcgcgttgc
>U10
cgacagccatgcagcacctgtgaaccggcccttgcgggcggggacatttctgccaccctt
ccagttcatgtcaagcccaggtaaggttcttcgcgttgc
>U11
cgacagccatgcagcacctgtgaaccggcccttgcgggcggggacatttctgccaccctt
ccagttcatgtcaagcccaggtaaggttcttcgcgttgc
>U12
cgacagccatgcagcacctgtgaaccggcccttgcgggcggggacatttctgccaccctt
ccagttcatgtcaagcccaggtaaggttcttcgcgttgc
>U13
cgacagccatgcagcacctgtgaaccggcccttgcgggcggggacatttctgccaccctt
ccagttcatgtcaagcccaggtaaggttcttcgcgttgc
>U14
cgacagccatgcagcacctgtgaaccggcccttgcgggcggggacatttctgccaccctt
ccagttcatgtcaagcccaggtaaggttcttcgcgttgc
>U15
cgacagccatgcagcacctgtgaaccggcccttgcgggcggggacatttctgccaccctt
ccagttcatgtcaagcccaggtaaggttcttcgcgttgc
>U16
cgacagccatgcagcacctgtgaaccggcccttgcgggcggggacatttctgccaccctt
ccagttcatgtcaagcccaggtaaggttcttcgcgttgc
>U17
cgacagccatgcagcacctgtgaaccggcccttgcgggcggggacatttctgccaccctt
ccagttcatgtcaagcccaggtaaggttcttcgcgttgc
>U18
cgacagccatgcagcacctgtgaaccggcccttgcgggcggggacatttctgccaccctt
ccagttcatgtcaagcccaggtaaggttcttcgcgttgc
>U19
cgacagccatgcagcacctgtgaaccggcccttgcgggcggggacatttctgccaccctt
ccagttcatgtcaagcccaggtaaggttcttcgcgttgc
>U20
cgacagccatgcagcacctgtgaaccggcccttgcgggcggggacatttctgccaccctt
ccagttcatgtcaagcccaggtaaggttcttcgcgttgc
>U21
cgacagccatgcagcacctgtgaaccggcccttgcgggcggggacatttctgccaccctt
ccagttcatgtcaagcccaggtaaggttcttcgcgttgc
>U22
cgacagccatgcagcacctgtgaaccggcccttgcgggcggggacatttctgccaccctt
ccagttcatgtcaagcccaggtaaggttcttcgcgttgc
>U23
cgacagccatgcagcacctgtgaaccggcccttgcgggcggggacatttctgccaccctt
ccagttcatgtcaagcccaggtaaggttcttcgcgttgc
>U24
cgacagccatgcagcacctgtgaaccggcccttgcgggcggggacatttctgccaccctt
ccagttcatgtcaagcccaggtaaggttcttcgcgttgc
>U25
cgacagccatgcagcacctgtgaaccggcccttgcgggcggggacatttctgccaccctt
ccagttcatgtcaagcccaggtaaggttcttcgcgttgc
>U26
cgacagccatgcagcacctgtgaaccggcccttgcgggcggggacatttctgccaccctt
ccagttcatgtcaagcccaggtaaggttcttcgcgttgc
>U27
cgacagccatgcagcacctgtgaaccggcccttgcgggcggggacatttctgccaccctt
ccagttcatgtcaagcccaggtaaggttcttcgcgttgc
>U28
cgacagccatgcagcacctgtgaaccggcccttgcgggcggggacatttctgccaccctt
ccagttcatgtcaagcccaggtaaggttcttcgcgttgc
>U29
cgacagccatgcagcacctgtgaaccggcccttgcgggcggggacatttctgccaccctt
ccagttcatgtcaagcccaggtaaggttcttcgcgttgc
>U30
cgacagccatgcagcacctgtgaaccggcccttgcgggcggggacatttctgccaccctt
ccagttcatgtcaagcccaggtaaggttcttcgcgttgc
>U31
cgacagccatgcagcacctgtgaaccggcccttgcgggcggggacatttctgccaccctt
ccagttcatgtcaagcccaggtaaggttcttcgcgttgc
>U32
cgacagccatgcagcacctgtgaaccggcccttgcgggcggggacatttctgccaccctt
ccagttcatgtcaagcccaggtaaggttcttcgcgttgc
>U33
cgacagccatgcagcacctgtgaaccggcccttgcgggcggggacatttctgccaccctt
ccagttcatgtcaagcccaggtaaggttcttcgcgttgc
>U34
cgacagccatgcagcacctgtgaaccggcccttgcgggcggggacatttctgccaccctt
ccagttcatgtcaagcccaggtaaggttcttcgcgttgc
>U35
cgacagccatgcagcacctgtgaaccggcccttgcgggcggggacatttctgccaccctt
ccagttcatgtcaagcccaggtaaggttcttcgcgttgc
>U36
cgacagccatgcagcacctgtgaaccggcccttgcgggcggggacatttctgccaccctt
ccagttcatgtcaagcccaggtaaggttcttcgcgttgc
>U37
cgacagccatgcagcacctgtgaaccggcccttgcgggcggggacatttctgccaccctt
ccagttcatgtcaagcccaggtaaggttcttcgcgttgc
>U38
cgacagccatgcagcacctgtgaaccggcccttgcgggcggggacatttctgccaccctt
ccagttcatgtcaagcccaggtaaggttcttcgcgttgc
>U39
cgacagccatgcagcacctgtgaaccggcccttgcgggcggggacatttctgccaccctt
ccagttcatgtcaagcccaggtaaggttcttcgcgttgc
>U40
cgacagccatgcagcacctgtgaaccggcccttgcgggcggggacatttctgccaccctt
ccagttcatgtcaagcccaggtaaggttcttcgcgttgc
>U41
cgacagccatgcagcacctgtgaaccggcccttgcgggcggggacatttctgccaccctt
ccagttcatgtcaagcccaggtaaggttcttcgcgttgc
>U42
cgacagccatgcagcacctgtgaaccggcccttgcgggcggggacatttctgccaccctt
ccagttcatgtcaagcccaggtaaggttcttcgcgttgc
>U43
cgacagccatgcagcacctgtgaaccggcccttgcgggcggggacatttctgccaccctt
ccagttcatgtcaagcccaggtaaggttcttcgcgttgc
>U44
cgacagccatgcagcacctgtgaaccggcccttgcgggcggggacatttctgccaccctt
ccagttcatgtcaagcccaggtaaggttcttcgcgttgc
>U45
cgacagccatgcagcacctgtgaaccggcccttgcgggcggggacatttctgccaccctt
ccagttcatgtcaagcccaggtaaggttcttcgcgttgc
>U46
cgacagccatgcagcacctgtgaaccggcccttgcgggcggggacatttctgccaccctt
ccagttcatgtcaagcccaggtaaggttcttcgcgttgc
>U47
cgacagccatgcagcacctgtgaaccggcccttgcgggcggggacatttctgccaccctt
ccagttcatgtcaagcccaggtaaggttcttcgcgttgc
>U48
cgacagccatgcagcacctgtgaaccggcccttgcgggcggggacatttctgccaccctt
ccagttcatgtcaagcccaggtaaggttcttcgcgttgc
>U49
cgacagccatgcagcacctgtgaaccggcccttgcgggcggggacatttctgccaccctt
ccagttcatgtcaagcccaggtaaggttcttcgcgttgc
>AJ298940_Micrococcus_lylae
cgacaaccatgcaccacctgtgaaccagccccgaagggaaaccgcatctctgcggcgatc
tagtccatgtcaagccttggtaaggttcttcgcgttgc
>V1
cgacaaccatgcaccacctgtgaaccagccccgaagggaaaccgcatctctgcggcgatc
tagtccatgtcaagccttggtaaggttcttcgcgttgc
>V2
cgacaaccatgcaccacctgtgaaccagccccgaagggaaaccgcatctctgcggcgatc
tagtccatgtcaagccttggtaaggttcttcgcgttgc
>V3
cgacaaccatgcaccacctgtgaaccagccccgaagggaaaccgcatctctgcggcgatc
tagtccatgtcaagccttggtaaggttcttcgcgttgc
>V4
cgacaaccatgcaccacctgtgaaccagccccgaagggaaaccgcatctctgcggcgatc
tagtccatgtcaagccttggtaaggttcttcgcgttgc
>V5
cgacaaccatgcaccacctgtgaaccagccccgaagggaaaccgcatctctgcggcgatc
tagtccatgtcaagccttggtaaggttcttcgcgttgc
>V6
cgacaaccatgcaccacctgtgaaccagccccgaagggaaaccgcatctctgcggcgatc
tagtccatgtcaagccttggtaaggttcttcgcgttgc
>V7
cgacaaccatgcaccacctgtgaaccagccccgaagggaaaccgcatctctgcggcgatc
tagtccatgtcaagccttggtaaggttcttcgcgttgc
>V8
cgacaaccatgcaccacctgtgaaccagccccgaagggaaaccgcatctctgcggcgatc
tagtccatgtcaagccttggtaaggttcttcgcgttgc
>V9
cgacaaccatgcaccacctgtgaaccagccccgaagggaaaccgcatctctgcggcgatc
tagtccatgtcaagccttggtaaggttcttcgcgttgc
>V10
cgacaaccatgcaccacctgtgaaccagccccgaagggaaaccgcatctctgcggcgatc
tagtccatgtcaagccttggtaaggttcttcgcgttgc
>V11
cgacaaccatgcaccacctgtgaaccagccccgaagggaaaccgcatctctgcggcgatc
tagtccatgtcaagccttggtaaggttcttcgcgttgc
>V12
cgacaaccatgcaccacctgtgaaccagccccgaagggaaaccgcatctctgcggcgatc
tagtccatgtcaagccttggtaaggttcttcgcgttgc
>V13
cgacaaccatgcaccacctgtgaaccagccccgaagggaaaccgcatctctgcggcgatc
tagtccatgtcaagccttggtaaggttcttcgcgttgc
>V14
cgacaaccatgcaccacctgtgaaccagccccgaagggaaaccgcatctctgcggcgatc
tagtccatgtcaagccttggtaaggttcttcgcgttgc
>V15
cgacaaccatgcaccacctgtgaaccagccccgaagggaaaccgcatctctgcggcgatc
tagtccatgtcaagccttggtaaggttcttcgcgttgc
>V16
cgacaaccatgcaccacctgtgaaccagccccgaagggaaaccgcatctctgcggcgatc
tagtccatgtcaagccttggtaaggttcttcgcgttgc
>V17
cgacaaccatgcaccacctgtgaaccagccccgaagggaaaccgcatctctgcggcgatc
tagtccatgtcaagccttggtaaggttcttcgcgttgc
>V18
cgacaaccatgcaccacctgtgaaccagccccgaagggaaaccgcatctctgcggcgatc
tagtccatgtcaagccttggtaaggttcttcgcgttgc
>V19
cgacaaccatgcaccacctgtgaaccagccccgaagggaaaccgcatctctgcggcgatc
tagtccatgtcaagccttggtaaggttcttcgcgttgc
>V20
cgacaaccatgcaccacctgtgaaccagccccgaagggaaaccgcatctctgcggcgatc
tagtccatgtcaagccttggtaaggttcttcgcgttgc
>V21
cgacaaccatgcaccacctgtgaaccagccccgaagggaaaccgcatctctgcggcgatc
tagtccatgtcaagccttggtaaggttcttcgcgttgc
>V22
cgacaaccatgcaccacctgtgaaccagccccgaagggaaaccgcatctctgcggcgatc
tagtccatgtcaagccttggtaaggttcttcgcgttgc
>V23
cgacaaccatgcaccacctgtgaaccagccccgaagggaaaccgcatctctgcggcgatc
tagtccatgtcaagccttggtaaggttcttcgcgttgc
>V24
cgacaaccatgcaccacctgtgaaccagccccgaagggaaaccgcatctctgcggcgatc
tagtccatgtcaagccttggtaaggttcttcgcgttgc
>V25
cgacaaccatgcaccacctgtgaaccagccccgaagggaaaccgcatctctgcggcgatc
tagtccatgtcaagccttggtaaggttcttcgcgttgc
>V26
cgacaaccatgcaccacctgtgaaccagccccgaagggaaaccgcatctctgcggcgatc
tagtccatgtcaagccttggtaaggttcttcgcgttgc
>V27
cgacaaccatgcaccacctgtgaaccagccccgaagggaaaccgcatctctgcggcgatc
tagtccatgtcaagccttggtaaggttcttcgcgttgc
>V28
cgacaaccatgcaccacctgtgaaccagccccgaagggaaaccgcatctctgcggcgatc
tagtccatgtcaagccttggtaaggttcttcgcgttgc
>V29
cgacaaccatgcaccacctgtgaaccagccccgaagggaaaccgcatctctgcggcgatc
tagtccatgtcaagccttggtaaggttcttcgcgttgc
>V30
cgacaaccatgcaccacctgtgaaccagccccgaagggaaaccgcatctctgcggcgatc
tagtccatgtcaagccttggtaaggttcttcgcgttgc
>V31
cgacaaccatgcaccacctgtgaaccagccccgaagggaaaccgcatctctgcggcgatc
tagtccatgtcaagccttggtaaggttcttcgcgttgc
>V32
cgacaaccatgcaccacctgtgaaccagccccgaagggaaaccgcatctctgcggcgatc
tagtccatgtcaagccttggtaaggttcttcgcgttgc
>V33
cgacaaccatgcaccacctgtgaaccagccccgaagggaaaccgcatctctgcggcgatc
tagtccatgtcaagccttggtaaggttcttcgcgttgc
>V34
cgacaaccatgcaccacctgtgaaccagccccgaagggaaaccgcatctctgcggcgatc
tagtccatgtcaagccttggtaaggttcttcgcgttgc
>V35
cgacaaccatgcaccacctgtgaaccagccccgaagggaaaccgcatctctgcggcgatc
tagtccatgtcaagccttggtaaggttcttcgcgttgc
>V36
cgacaaccatgcaccacctgtgaaccagccccgaagggaaaccgcatctctgcggcgatc
tagtccatgtcaagccttggtaaggttcttcgcgttgc
>V37
cgacaaccatgcaccacctgtgaaccagccccgaagggaaaccgcatctctgcggcgatc
tagtccatgtcaagccttggtaaggttcttcgcgttgc
>V38
cgacaaccatgcaccacctgtgaaccagccccgaagggaaaccgcatctctgcggcgatc
tagtccatgtcaagccttggtaaggttcttcgcgttgc
>V39
cgacaaccatgcaccacctgtgaaccagccccgaagggaaaccgcatctctgcggcgatc
tagtccatgtcaagccttggtaaggttcttcgcgttgc
>V40
cgacaaccatgcaccacctgtgaaccagccccgaagggaaaccgcatctctgcggcgatc
tagtccatgtcaagccttggtaaggttcttcgcgttgc
>V41
cgacaaccatgcaccacctgtgaaccagccccgaagggaaaccgcatctctgcggcgatc
tagtccatgtcaagccttggtaaggttcttcgcgttgc
>V42
cgacaaccatgcaccacctgtgaaccagccccgaagggaaaccgcatctctgcggcgatc
tagtccatgtcaagccttggtaaggttcttcgcgttgc
>V43
cgacaaccatgcaccacctgtgaaccagccccgaagggaaaccgcatctctgcggcgatc
tagtccatgtcaagccttggtaaggttcttcgcgttgc
>V44
cgacaaccatgcaccacctgtgaaccagccccgaagggaaaccgcatctctgcggcgatc
tagtccatgtcaagccttggtaaggttcttcgcgttgc
>V45
cgacaaccatgcaccacctgtgaaccagccccgaagggaaaccgcatctctgcggcgatc
tagtccatgtcaagccttggtaaggttcttcgcgttgc
>V46
cgacaaccatgcaccacctgtgaaccagccccgaagggaaaccgcatctctgcggcgatc
tagtccatgtcaagccttggtaaggttcttcgcgttgc
>V47
cgacaaccatgcaccacctgtgaaccagccccgaagggaaaccgcatctctgcggcgatc
tagtccatgtcaagccttggtaaggttcttcgcgttgc
>V48
cgacaaccatgcaccacctgtgaaccagccccgaagggaaaccgcatctctgcggcgatc
tagtccatgtcaagccttggtaaggttcttcgcgttgc
>V49
cgacaaccatgcaccacctgtgaaccagccccgaagggaaaccgcatctctgcggcgatc
tagtccatgtcaagccttggtaaggttcttcgcgttgc
>EF173341_uncultured_Alcaligenes_sp.
cgacagccatgcagcacctgtctcacggttccttgcggcactcccaaatctcttcgggat
tccgtggatgtcaagaccaggtaaggttcttcgcgttgc
>W1
cgacagccatgcagcacctgtctcacggttccttgcggcactcccaaatctcttcgggat
tccgtggatgtcaagaccaggtaaggttcttcgcgttgc
>W2
cgacagccatgcagcacctgtctcacggttccttgcggcactcccaaatctcttcgggat
tccgtggatgtcaagaccaggtaaggttcttcgcgttgc
>W3
cgacagccatgcagcacctgtctcacggttccttgcggcactcccaaatctcttcgggat
tccgtggatgtcaagaccaggtaaggttcttcgcgttgc
>W4
cgacagccatgcagcacctgtctcacggttccttgcggcactcccaaatctcttcgggat
tccgtggatgtcaagaccaggtaaggttcttcgcgttgc
>W5
cgacagccatgcagcacctgtctcacggttccttgcggcactcccaaatctcttcgggat
tccgtggatgtcaagaccaggtaaggttcttcgcgttgc
>W6
cgacagccatgcagcacctgtctcacggttccttgcggcactcccaaatctcttcgggat
tccgtggatgtcaagaccaggtaaggttcttcgcgttgc
>W7
cgacagccatgcagcacctgtctcacggttccttgcggcactcccaaatctcttcgggat
tccgtggatgtcaagaccaggtaaggttcttcgcgttgc
>W8
cgacagccatgcagcacctgtctcacggttccttgcggcactcccaaatctcttcgggat
tccgtggatgtcaagaccaggtaaggttcttcgcgttgc
>W9
cgacagccatgcagcacctgtctcacggttccttgcggcactcccaaatctcttcgggat
tccgtggatgtcaagaccaggtaaggttcttcgcgttgc
>W10
cgacagccatgcagcacctgtctcacggttccttgcggcactcccaaatctcttcgggat
tccgtggatgtcaagaccaggtaaggttcttcgcgttgc
>W11
cgacagccatgcagcacctgtctcacggttccttgcggcactcccaaatctcttcgggat
tccgtggatgtcaagaccaggtaaggttcttcgcgttgc
>W12
cgacagccatgcagcacctgtctcacggttccttgcggcactcccaaatctcttcgggat
tccgtggatgtcaagaccaggtaaggttcttcgcgttgc
>W13
cgacagccatgcagcacctgtctcacggttccttgcggcactcccaaatctcttcgggat
tccgtggatgtcaagaccaggtaaggttcttcgcgttgc
>W14
cgacagccatgcagcacctgtctcacggttccttgcggcactcccaaatctcttcgggat
tccgtggatgtcaagaccaggtaaggttcttcgcgttgc
>W15
cgacagccatgcagcacctgtctcacggttccttgcggcactcccaaatctcttcgggat
tccgtggatgtcaagaccaggtaaggttcttcgcgttgc
>W16
cgacagccatgcagcacctgtctcacggttccttgcggcactcccaaatctcttcgggat
tccgtggatgtcaagaccaggtaaggttcttcgcgttgc
>W17
cgacagccatgcagcacctgtctcacggttccttgcggcactcccaaatctcttcgggat
tccgtggatgtcaagaccaggtaaggttcttcgcgttgc
>W18
cgacagccatgcagcacctgtctcacggttccttgcggcactcccaaatctcttcgggat
tccgtggatgtcaagaccaggtaaggttcttcgcgttgc
>W19
cgacagccatgcagcacctgtctcacggttccttgcggcactcccaaatctcttcgggat
tccgtggatgtcaagaccaggtaaggttcttcgcgttgc
>W20
cgacagccatgcagcacctgtctcacggttccttgcggcactcccaaatctcttcgggat
tccgtggatgtcaagaccaggtaaggttcttcgcgttgc
>W21
cgacagccatgcagcacctgtctcacggttccttgcggcactcccaaatctcttcgggat
tccgtggatgtcaagaccaggtaaggttcttcgcgttgc
>W22
cgacagccatgcagcacctgtctcacggttccttgcggcactcccaaatctcttcgggat
tccgtggatgtcaagaccaggtaaggttcttcgcgttgc
>W23
cgacagccatgcagcacctgtctcacggttccttgcggcactcccaaatctcttcgggat
tccgtggatgtcaagaccaggtaaggttcttcgcgttgc
>W24
cgacagccatgcagcacctgtctcacggttccttgcggcactcccaaatctcttcgggat
tccgtggatgtcaagaccaggtaaggttcttcgcgttgc
>W25
cgacagccatgcagcacctgtctcacggttccttgcggcactcccaaatctcttcgggat
tccgtggatgtcaagaccaggtaaggttcttcgcgttgc
>W26
cgacagccatgcagcacctgtctcacggttccttgcggcactcccaaatctcttcgggat
tccgtggatgtcaagaccaggtaaggttcttcgcgttgc
>W27
cgacagccatgcagcacctgtctcacggttccttgcggcactcccaaatctcttcgggat
tccgtggatgtcaagaccaggtaaggttcttcgcgttgc
>W28
cgacagccatgcagcacctgtctcacggttccttgcggcactcccaaatctcttcgggat
tccgtggatgtcaagaccaggtaaggttcttcgcgttgc
>W29
cgacagccatgcagcacctgtctcacggttccttgcggcactcccaaatctcttcgggat
tccgtggatgtcaagaccaggtaaggttcttcgcgttgc
>W30
cgacagccatgcagcacctgtctcacggttccttgcggcactcccaaatctcttcgggat
tccgtggatgtcaagaccaggtaaggttcttcgcgttgc
>W31
cgacagccatgcagcacctgtctcacggttccttgcggcactcccaaatctcttcgggat
tccgtggatgtcaagaccaggtaaggttcttcgcgttgc
>W32
cgacagccatgcagcacctgtctcacggttccttgcggcactcccaaatctcttcgggat
tccgtggatgtcaagaccaggtaaggttcttcgcgttgc
>W33
cgacagccatgcagcacctgtctcacggttccttgcggcactcccaaatctcttcgggat
tccgtggatgtcaagaccaggtaaggttcttcgcgttgc
>W34
cgacagccatgcagcacctgtctcacggttccttgcggcactcccaaatctcttcgggat
tccgtggatgtcaagaccaggtaaggttcttcgcgttgc
>W35
cgacagccatgcagcacctgtctcacggttccttgcggcactcccaaatctcttcgggat
tccgtggatgtcaagaccaggtaaggttcttcgcgttgc
>W36
cgacagccatgcagcacctgtctcacggttccttgcggcactcccaaatctcttcgggat
tccgtggatgtcaagaccaggtaaggttcttcgcgttgc
>W37
cgacagccatgcagcacctgtctcacggttccttgcggcactcccaaatctcttcgggat
tccgtggatgtcaagaccaggtaaggttcttcgcgttgc
>W38
cgacagccatgcagcacctgtctcacggttccttgcggcactcccaaatctcttcgggat
tccgtggatgtcaagaccaggtaaggttcttcgcgttgc
>W39
cgacagccatgcagcacctgtctcacggttccttgcggcactcccaaatctcttcgggat
tccgtggatgtcaagaccaggtaaggttcttcgcgttgc
>W40
cgacagccatgcagcacctgtctcacggttccttgcggcactcccaaatctcttcgggat
tccgtggatgtcaagaccaggtaaggttcttcgcgttgc
>W41
cgacagccatgcagcacctgtctcacggttccttgcggcactcccaaatctcttcgggat
tccgtggatgtcaagaccaggtaaggttcttcgcgttgc
>W42
cgacagccatgcagcacctgtctcacggttccttgcggcactcccaaatctcttcgggat
tccgtggatgtcaagaccaggtaaggttcttcgcgttgc
>W43
cgacagccatgcagcacctgtctcacggttccttgcggcactcccaaatctcttcgggat
tccgtggatgtcaagaccaggtaaggttcttcgcgttgc
>W44
cgacagccatgcagcacctgtctcacggttccttgcggcactcccaaatctcttcgggat
tccgtggatgtcaagaccaggtaaggttcttcgcgttgc
>W45
cgacagccatgcagcacctgtctcacggttccttgcggcactcccaaatctcttcgggat
tccgtggatgtcaagaccaggtaaggttcttcgcgttgc
>W46
cgacagccatgcagcacctgtctcacggttccttgcggcactcccaaatctcttcgggat
tccgtggatgtcaagaccaggtaaggttcttcgcgttgc
>W47
cgacagccatgcagcacctgtctcacggttccttgcggcactcccaaatctcttcgggat
tccgtggatgtcaagaccaggtaaggttcttcgcgttgc
>W48
cgacagccatgcagcacctgtctcacggttccttgcggcactcccaaatctcttcgggat
tccgtggatgtcaagaccaggtaaggttcttcgcgttgc
>W49
cgacagccatgcagcacctgtctcacggttccttgcggcactcccaaatctcttcgggat
tccgtggatgtcaagaccaggtaaggttcttcgcgttgc
>EF019646_uncultured_Oxalobacteraceae_bacterium
cgacagccatgcagcacctctgtggcggcccccgaaggggaagacctgtttccagaccgg
tccaccacagttcaagcccaggtaaggttcttcgcgttgc
>X1
cgacagccatgcagcacctctgtggcggcccccgaaggggaagacctgtttccagaccgg
tccaccacagttcaagcccaggtaaggttcttcgcgttgc
>X2
cgacagccatgcagcacctctgtggcggcccccgaaggggaagacctgtttccagaccgg
tccaccacagttcaagcccaggtaaggttcttcgcgttgc
>X3
cgacagccatgcagcacctctgtggcggcccccgaaggggaagacctgtttccagaccgg
tccaccacagttcaagcccaggtaaggttcttcgcgttgc
>X4
cgacagccatgcagcacctctgtggcggcccccgaaggggaagacctgtttccagaccgg
tccaccacagttcaagcccaggtaaggttcttcgcgttgc
>X5
cgacagccatgcagcacctctgtggcggcccccgaaggggaagacctgtttccagaccgg
tccaccacagttcaagcccaggtaaggttcttcgcgttgc
>X6
cgacagccatgcagcacctctgtggcggcccccgaaggggaagacctgtttccagaccgg
tccaccacagttcaagcccaggtaaggttcttcgcgttgc
>X7
cgacagccatgcagcacctctgtggcggcccccgaaggggaagacctgtttccagaccgg
tccaccacagttcaagcccaggtaaggttcttcgcgttgc
>X8
cgacagccatgcagcacctctgtggcggcccccgaaggggaagacctgtttccagaccgg
tccaccacagttcaagcccaggtaaggttcttcgcgttgc
>X9
cgacagccatgcagcacctctgtggcggcccccgaaggggaagacctgtttccagaccgg
tccaccacagttcaagcccaggtaaggttcttcgcgttgc
>X10
cgacagccatgcagcacctctgtggcggcccccgaaggggaagacctgtttccagaccgg
tccaccacagttcaagcccaggtaaggttcttcgcgttgc
>X11
cgacagccatgcagcacctctgtggcggcccccgaaggggaagacctgtttccagaccgg
tccaccacagttcaagcccaggtaaggttcttcgcgttgc
>X12
cgacagccatgcagcacctctgtggcggcccccgaaggggaagacctgtttccagaccgg
tccaccacagttcaagcccaggtaaggttcttcgcgttgc
>X13
cgacagccatgcagcacctctgtggcggcccccgaaggggaagacctgtttccagaccgg
tccaccacagttcaagcccaggtaaggttcttcgcgttgc
>X14
cgacagccatgcagcacctctgtggcggcccccgaaggggaagacctgtttccagaccgg
tccaccacagttcaagcccaggtaaggttcttcgcgttgc
>X15
cgacagccatgcagcacctctgtggcggcccccgaaggggaagacctgtttccagaccgg
tccaccacagttcaagcccaggtaaggttcttcgcgttgc
>X16
cgacagccatgcagcacctctgtggcggcccccgaaggggaagacctgtttccagaccgg
tccaccacagttcaagcccaggtaaggttcttcgcgttgc
>X17
cgacagccatgcagcacctctgtggcggcccccgaaggggaagacctgtttccagaccgg
tccaccacagttcaagcccaggtaaggttcttcgcgttgc
>X18
cgacagccatgcagcacctctgtggcggcccccgaaggggaagacctgtttccagaccgg
tccaccacagttcaagcccaggtaaggttcttcgcgttgc
>X19
cgacagccatgcagcacctctgtggcggcccccgaaggggaagacctgtttccagaccgg
tccaccacagttcaagcccaggtaaggttcttcgcgttgc
>X20
cgacagccatgcagcacctctgtggcggcccccgaaggggaagacctgtttccagaccgg
tccaccacagttcaagcccaggtaaggttcttcgcgttgc
>X21
cgacagccatgcagcacctctgtggcggcccccgaaggggaagacctgtttccagaccgg
tccaccacagttcaagcccaggtaaggttcttcgcgttgc
>X22
cgacagccatgcagcacctctgtggcggcccccgaaggggaagacctgtttccagaccgg
tccaccacagttcaagcccaggtaaggttcttcgcgttgc
>X23
cgacagccatgcagcacctctgtggcggcccccgaaggggaagacctgtttccagaccgg
tccaccacagttcaagcccaggtaaggttcttcgcgttgc
>X24
cgacagccatgcagcacctctgtggcggcccccgaaggggaagacctgtttccagaccgg
tccaccacagttcaagcccaggtaaggttcttcgcgttgc
>X25
cgacagccatgcagcacctctgtggcggcccccgaaggggaagacctgtttccagaccgg
tccaccacagttcaagcccaggtaaggttcttcgcgttgc
>X26
cgacagccatgcagcacctctgtggcggcccccgaaggggaagacctgtttccagaccgg
tccaccacagttcaagcccaggtaaggttcttcgcgttgc
>X27
cgacagccatgcagcacctctgtggcggcccccgaaggggaagacctgtttccagaccgg
tccaccacagttcaagcccaggtaaggttcttcgcgttgc
>X28
cgacagccatgcagcacctctgtggcggcccccgaaggggaagacctgtttccagaccgg
tccaccacagttcaagcccaggtaaggttcttcgcgttgc
>X29
cgacagccatgcagcacctctgtggcggcccccgaaggggaagacctgtttccagaccgg
tccaccacagttcaagcccaggtaaggttcttcgcgttgc
>X30
cgacagccatgcagcacctctgtggcggcccccgaaggggaagacctgtttccagaccgg
tccaccacagttcaagcccaggtaaggttcttcgcgttgc
>X31
cgacagccatgcagcacctctgtggcggcccccgaaggggaagacctgtttccagaccgg
tccaccacagttcaagcccaggtaaggttcttcgcgttgc
>X32
cgacagccatgcagcacctctgtggcggcccccgaaggggaagacctgtttccagaccgg
tccaccacagttcaagcccaggtaaggttcttcgcgttgc
>X33
cgacagccatgcagcacctctgtggcggcccccgaaggggaagacctgtttccagaccgg
tccaccacagttcaagcccaggtaaggttcttcgcgttgc
>X34
cgacagccatgcagcacctctgtggcggcccccgaaggggaagacctgtttccagaccgg
tccaccacagttcaagcccaggtaaggttcttcgcgttgc
>X35
cgacagccatgcagcacctctgtggcggcccccgaaggggaagacctgtttccagaccgg
tccaccacagttcaagcccaggtaaggttcttcgcgttgc
>X36
cgacagccatgcagcacctctgtggcggcccccgaaggggaagacctgtttccagaccgg
tccaccacagttcaagcccaggtaaggttcttcgcgttgc
>X37
cgacagccatgcagcacctctgtggcggcccccgaaggggaagacctgtttccagaccgg
tccaccacagttcaagcccaggtaaggttcttcgcgttgc
>X38
cgacagccatgcagcacctctgtggcggcccccgaaggggaagacctgtttccagaccgg
tccaccacagttcaagcccaggtaaggttcttcgcgttgc
>X39
cgacagccatgcagcacctctgtggcggcccccgaaggggaagacctgtttccagaccgg
tccaccacagttcaagcccaggtaaggttcttcgcgttgc
>X40
cgacagccatgcagcacctctgtggcggcccccgaaggggaagacctgtttccagaccgg
tccaccacagttcaagcccaggtaaggttcttcgcgttgc
>X41
cgacagccatgcagcacctctgtggcggcccccgaaggggaagacctgtttccagaccgg
tccaccacagttcaagcccaggtaaggttcttcgcgttgc
>X42
cgacagccatgcagcacctctgtggcggcccccgaaggggaagacctgtttccagaccgg
tccaccacagttcaagcccaggtaaggttcttcgcgttgc
>X43
cgacagccatgcagcacctctgtggcggcccccgaaggggaagacctgtttccagaccgg
tccaccacagttcaagcccaggtaaggttcttcgcgttgc
>X44
cgacagccatgcagcacctctgtggcggcccccgaaggggaagacctgtttccagaccgg
tccaccacagttcaagcccaggtaaggttcttcgcgttgc
>X45
cgacagccatgcagcacctctgtggcggcccccgaaggggaagacctgtttccagaccgg
tccaccacagttcaagcccaggtaaggttcttcgcgttgc
>X46
cgacagccatgcagcacctctgtggcggcccccgaaggggaagacctgtttccagaccgg
tccaccacagttcaagcccaggtaaggttcttcgcgttgc
>X47
cgacagccatgcagcacctctgtggcggcccccgaaggggaagacctgtttccagaccgg
tccaccacagttcaagcccaggtaaggttcttcgcgttgc
>X48
cgacagccatgcagcacctctgtggcggcccccgaaggggaagacctgtttccagaccgg
tccaccacagttcaagcccaggtaaggttcttcgcgttgc
>X49
cgacagccatgcagcacctctgtggcggcccccgaaggggaagacctgtttccagaccgg
tccaccacagttcaagcccaggtaaggttcttcgcgttgc
>CU466738_uncultured_Bacteroidetes_bacterium
cgacagccatgcagcacctcgcacattgtccgaagaaggtcacgtttccgcgactgtcaa
tgcacgttcaagccctggtaaggttcctcgcgt
>Y1
cgacagccatgcagcacctcgcacattgtccgaagaaggtcacgtttccgcgactgtcaa
tgcacgttcaagccctggtaaggttcctcgcgt
>Y2
cgacagccatgcagcacctcgcacattgtccgaagaaggtcacgtttccgcgactgtcaa
tgcacgttcaagccctggtaaggttcctcgcgt
>Y3
cgacagccatgcagcacctcgcacattgtccgaagaaggtcacgtttccgcgactgtcaa
tgcacgttcaagccctggtaaggttcctcgcgt
>Y4
cgacagccatgcagcacctcgcacattgtccgaagaaggtcacgtttccgcgactgtcaa
tgcacgttcaagccctggtaaggttcctcgcgt
>Y5
cgacagccatgcagcacctcgcacattgtccgaagaaggtcacgtttccgcgactgtcaa
tgcacgttcaagccctggtaaggttcctcgcgt
>Y6
cgacagccatgcagcacctcgcacattgtccgaagaaggtcacgtttccgcgactgtcaa
tgcacgttcaagccctggtaaggttcctcgcgt
>Y7
cgacagccatgcagcacctcgcacattgtccgaagaaggtcacgtttccgcgactgtcaa
tgcacgttcaagccctggtaaggttcctcgcgt
>Y8
cgacagccatgcagcacctcgcacattgtccgaagaaggtcacgtttccgcgactgtcaa
tgcacgttcaagccctggtaaggttcctcgcgt
>Y9
cgacagccatgcagcacctcgcacattgtccgaagaaggtcacgtttccgcgactgtcaa
tgcacgttcaagccctggtaaggttcctcgcgt
>Y10
cgacagccatgcagcacctcgcacattgtccgaagaaggtcacgtttccgcgactgtcaa
tgcacgttcaagccctggtaaggttcctcgcgt
>Y11
cgacagccatgcagcacctcgcacattgtccgaagaaggtcacgtttccgcgactgtcaa
tgcacgttcaagccctggtaaggttcctcgcgt
>Y12
cgacagccatgcagcacctcgcacattgtccgaagaaggtcacgtttccgcgactgtcaa
tgcacgttcaagccctggtaaggttcctcgcgt
>Y13
cgacagccatgcagcacctcgcacattgtccgaagaaggtcacgtttccgcgactgtcaa
tgcacgttcaagccctggtaaggttcctcgcgt
>Y14
cgacagccatgcagcacctcgcacattgtccgaagaaggtcacgtttccgcgactgtcaa
tgcacgttcaagccctggtaaggttcctcgcgt
>Y15
cgacagccatgcagcacctcgcacattgtccgaagaaggtcacgtttccgcgactgtcaa
tgcacgttcaagccctggtaaggttcctcgcgt
>Y16
cgacagccatgcagcacctcgcacattgtccgaagaaggtcacgtttccgcgactgtcaa
tgcacgttcaagccctggtaaggttcctcgcgt
>Y17
cgacagccatgcagcacctcgcacattgtccgaagaaggtcacgtttccgcgactgtcaa
tgcacgttcaagccctggtaaggttcctcgcgt
>Y18
cgacagccatgcagcacctcgcacattgtccgaagaaggtcacgtttccgcgactgtcaa
tgcacgttcaagccctggtaaggttcctcgcgt
>Y19
cgacagccatgcagcacctcgcacattgtccgaagaaggtcacgtttccgcgactgtcaa
tgcacgttcaagccctggtaaggttcctcgcgt
>Y20
cgacagccatgcagcacctcgcacattgtccgaagaaggtcacgtttccgcgactgtcaa
tgcacgttcaagccctggtaaggttcctcgcgt
>Y21
cgacagccatgcagcacctcgcacattgtccgaagaaggtcacgtttccgcgactgtcaa
tgcacgttcaagccctggtaaggttcctcgcgt
>Y22
cgacagccatgcagcacctcgcacattgtccgaagaaggtcacgtttccgcgactgtcaa
tgcacgttcaagccctggtaaggttcctcgcgt
>Y23
cgacagccatgcagcacctcgcacattgtccgaagaaggtcacgtttccgcgactgtcaa
tgcacgttcaagccctggtaaggttcctcgcgt
>Y24
cgacagccatgcagcacctcgcacattgtccgaagaaggtcacgtttccgcgactgtcaa
tgcacgttcaagccctggtaaggttcctcgcgt
>Y25
cgacagccatgcagcacctcgcacattgtccgaagaaggtcacgtttccgcgactgtcaa
tgcacgttcaagccctggtaaggttcctcgcgt
>Y26
cgacagccatgcagcacctcgcacattgtccgaagaaggtcacgtttccgcgactgtcaa
tgcacgttcaagccctggtaaggttcctcgcgt
>Y27
cgacagccatgcagcacctcgcacattgtccgaagaaggtcacgtttccgcgactgtcaa
tgcacgttcaagccctggtaaggttcctcgcgt
>Y28
cgacagccatgcagcacctcgcacattgtccgaagaaggtcacgtttccgcgactgtcaa
tgcacgttcaagccctggtaaggttcctcgcgt
>Y29
cgacagccatgcagcacctcgcacattgtccgaagaaggtcacgtttccgcgactgtcaa
tgcacgttcaagccctggtaaggttcctcgcgt
>Y30
cgacagccatgcagcacctcgcacattgtccgaagaaggtcacgtttccgcgactgtcaa
tgcacgttcaagccctggtaaggttcctcgcgt
>Y31
cgacagccatgcagcacctcgcacattgtccgaagaaggtcacgtttccgcgactgtcaa
tgcacgttcaagccctggtaaggttcctcgcgt
>Y32
cgacagccatgcagcacctcgcacattgtccgaagaaggtcacgtttccgcgactgtcaa
tgcacgttcaagccctggtaaggttcctcgcgt
>Y33
cgacagccatgcagcacctcgcacattgtccgaagaaggtcacgtttccgcgactgtcaa
tgcacgttcaagccctggtaaggttcctcgcgt
>Y34
cgacagccatgcagcacctcgcacattgtccgaagaaggtcacgtttccgcgactgtcaa
tgcacgttcaagccctggtaaggttcctcgcgt
>Y35
cgacagccatgcagcacctcgcacattgtccgaagaaggtcacgtttccgcgactgtcaa
tgcacgttcaagccctggtaaggttcctcgcgt
>Y36
cgacagccatgcagcacctcgcacattgtccgaagaaggtcacgtttccgcgactgtcaa
tgcacgttcaagccctggtaaggttcctcgcgt
>Y37
cgacagccatgcagcacctcgcacattgtccgaagaaggtcacgtttccgcgactgtcaa
tgcacgttcaagccctggtaaggttcctcgcgt
>Y38
cgacagccatgcagcacctcgcacattgtccgaagaaggtcacgtttccgcgactgtcaa
tgcacgttcaagccctggtaaggttcctcgcgt
>Y39
cgacagccatgcagcacctcgcacattgtccgaagaaggtcacgtttccgcgactgtcaa
tgcacgttcaagccctggtaaggttcctcgcgt
>Y40
cgacagccatgcagcacctcgcacattgtccgaagaaggtcacgtttccgcgactgtcaa
tgcacgttcaagccctggtaaggttcctcgcgt
>Y41
cgacagccatgcagcacctcgcacattgtccgaagaaggtcacgtttccgcgactgtcaa
tgcacgttcaagccctggtaaggttcctcgcgt
>Y42
cgacagccatgcagcacctcgcacattgtccgaagaaggtcacgtttccgcgactgtcaa
tgcacgttcaagccctggtaaggttcctcgcgt
>Y43
cgacagccatgcagcacctcgcacattgtccgaagaaggtcacgtttccgcgactgtcaa
tgcacgttcaagccctggtaaggttcctcgcgt
>Y44
cgacagccatgcagcacctcgcacattgtccgaagaaggtcacgtttccgcgactgtcaa
tgcacgttcaagccctggtaaggttcctcgcgt
>Y45
cgacagccatgcagcacctcgcacattgtccgaagaaggtcacgtttccgcgactgtcaa
tgcacgttcaagccctggtaaggttcctcgcgt
>Y46
cgacagccatgcagcacctcgcacattgtccgaagaaggtcacgtttccgcgactgtcaa
tgcacgttcaagccctggtaaggttcctcgcgt
>Y47
cgacagccatgcagcacctcgcacattgtccgaagaaggtcacgtttccgcgactgtcaa
tgcacgttcaagccctggtaaggttcctcgcgt
>Y48
cgacagccatgcagcacctcgcacattgtccgaagaaggtcacgtttccgcgactgtcaa
tgcacgttcaagccctggtaaggttcctcgcgt
>Y49
cgacagccatgcagcacctcgcacattgtccgaagaaggtcacgtttccgcgactgtcaa
tgcacgttcaagccctggtaaggttcctcgcgt
>AM935145_uncultured_Chlorobi_bacterium
cgacagccatgcagcacctccgccggctcccttgcgggtcgttcccctttcagggttcta
ctaccggcagttcaagcccaggtaaggttcttcgcgt
>Z1
cgacagccatgcagcacctccgccggctcccttgcgggtcgttcccctttcagggttcta
ctaccggcagttcaagcccaggtaaggttcttcgcgt
>Z2
cgacagccatgcagcacctccgccggctcccttgcgggtcgttcccctttcagggttcta
ctaccggcagttcaagcccaggtaaggttcttcgcgt
>Z3
cgacagccatgcagcacctccgccggctcccttgcgggtcgttcccctttcagggttcta
ctaccggcagttcaagcccaggtaaggttcttcgcgt
>Z4
cgacagccatgcagcacctccgccggctcccttgcgggtcgttcccctttcagggttcta
ctaccggcagttcaagcccaggtaaggttcttcgcgt
>Z5
cgacagccatgcagcacctccgccggctcccttgcgggtcgttcccctttcagggttcta
ctaccggcagttcaagcccaggtaaggttcttcgcgt
>Z6
cgacagccatgcagcacctccgccggctcccttgcgggtcgttcccctttcagggttcta
ctaccggcagttcaagcccaggtaaggttcttcgcgt
>Z7
cgacagccatgcagcacctccgccggctcccttgcgggtcgttcccctttcagggttcta
ctaccggcagttcaagcccaggtaaggttcttcgcgt
>Z8
cgacagccatgcagcacctccgccggctcccttgcgggtcgttcccctttcagggttcta
ctaccggcagttcaagcccaggtaaggttcttcgcgt
>Z9
cgacagccatgcagcacctccgccggctcccttgcgggtcgttcccctttcagggttcta
ctaccggcagttcaagcccaggtaaggttcttcgcgt
>Z10
cgacagccatgcagcacctccgccggctcccttgcgggtcgttcccctttcagggttcta
ctaccggcagttcaagcccaggtaaggttcttcgcgt
>Z11
cgacagccatgcagcacctccgccggctcccttgcgggtcgttcccctttcagggttcta
ctaccggcagttcaagcccaggtaaggttcttcgcgt
>Z12
cgacagccatgcagcacctccgccggctcccttgcgggtcgttcccctttcagggttcta
ctaccggcagttcaagcccaggtaaggttcttcgcgt
>Z13
cgacagccatgcagcacctccgccggctcccttgcgggtcgttcccctttcagggttcta
ctaccggcagttcaagcccaggtaaggttcttcgcgt
>Z14
cgacagccatgcagcacctccgccggctcccttgcgggtcgttcccctttcagggttcta
ctaccggcagttcaagcccaggtaaggttcttcgcgt
>Z15
cgacagccatgcagcacctccgccggctcccttgcgggtcgttcccctttcagggttcta
ctaccggcagttcaagcccaggtaaggttcttcgcgt
>Z16
cgacagccatgcagcacctccgccggctcccttgcgggtcgttcccctttcagggttcta
ctaccggcagttcaagcccaggtaaggttcttcgcgt
>Z17
cgacagccatgcagcacctccgccggctcccttgcgggtcgttcccctttcagggttcta
ctaccggcagttcaagcccaggtaaggttcttcgcgt
>Z18
cgacagccatgcagcacctccgccggctcccttgcgggtcgttcccctttcagggttcta
ctaccggcagttcaagcccaggtaaggttcttcgcgt
>Z19
cgacagccatgcagcacctccgccggctcccttgcgggtcgttcccctttcagggttcta
ctaccggcagttcaagcccaggtaaggttcttcgcgt
>Z20
cgacagccatgcagcacctccgccggctcccttgcgggtcgttcccctttcagggttcta
ctaccggcagttcaagcccaggtaaggttcttcgcgt
>Z21
cgacagccatgcagcacctccgccggctcccttgcgggtcgttcccctttcagggttcta
ctaccggcagttcaagcccaggtaaggttcttcgcgt
>Z22
cgacagccatgcagcacctccgccggctcccttgcgggtcgttcccctttcagggttcta
ctaccggcagttcaagcccaggtaaggttcttcgcgt
>Z23
cgacagccatgcagcacctccgccggctcccttgcgggtcgttcccctttcagggttcta
ctaccggcagttcaagcccaggtaaggttcttcgcgt
>Z24
cgacagccatgcagcacctccgccggctcccttgcgggtcgttcccctttcagggttcta
ctaccggcagttcaagcccaggtaaggttcttcgcgt
>Z25
cgacagccatgcagcacctccgccggctcccttgcgggtcgttcccctttcagggttcta
ctaccggcagttcaagcccaggtaaggttcttcgcgt
>Z26
cgacagccatgcagcacctccgccggctcccttgcgggtcgttcccctttcagggttcta
ctaccggcagttcaagcccaggtaaggttcttcgcgt
>Z27
cgacagccatgcagcacctccgccggctcccttgcgggtcgttcccctttcagggttcta
ctaccggcagttcaagcccaggtaaggttcttcgcgt
>Z28
cgacagccatgcagcacctccgccggctcccttgcgggtcgttcccctttcagggttcta
ctaccggcagttcaagcccaggtaaggttcttcgcgt
>Z29
cgacagccatgcagcacctccgccggctcccttgcgggtcgttcccctttcagggttcta
ctaccggcagttcaagcccaggtaaggttcttcgcgt
>Z30
cgacagccatgcagcacctccgccggctcccttgcgggtcgttcccctttcagggttcta
ctaccggcagttcaagcccaggtaaggttcttcgcgt
>Z31
cgacagccatgcagcacctccgccggctcccttgcgggtcgttcccctttcagggttcta
ctaccggcagttcaagcccaggtaaggttcttcgcgt
>Z32
cgacagccatgcagcacctccgccggctcccttgcgggtcgttcccctttcagggttcta
ctaccggcagttcaagcccaggtaaggttcttcgcgt
>Z33
cgacagccatgcagcacctccgccggctcccttgcgggtcgttcccctttcagggttcta
ctaccggcagttcaagcccaggtaaggttcttcgcgt
>Z34
cgacagccatgcagcacctccgccggctcccttgcgggtcgttcccctttcagggttcta
ctaccggcagttcaagcccaggtaaggttcttcgcgt
>Z35
cgacagccatgcagcacctccgccggctcccttgcgggtcgttcccctttcagggttcta
ctaccggcagttcaagcccaggtaaggttcttcgcgt
>Z36
cgacagccatgcagcacctccgccggctcccttgcgggtcgttcccctttcagggttcta
ctaccggcagttcaagcccaggtaaggttcttcgcgt
>Z37
cgacagccatgcagcacctccgccggctcccttgcgggtcgttcccctttcagggttcta
ctaccggcagttcaagcccaggtaaggttcttcgcgt
>Z38
cgacagccatgcagcacctccgccggctcccttgcgggtcgttcccctttcagggttcta
ctaccggcagttcaagcccaggtaaggttcttcgcgt
>Z39
cgacagccatgcagcacctccgccggctcccttgcgggtcgttcccctttcagggttcta
ctaccggcagttcaagcccaggtaaggttcttcgcgt
>Z40
cgacagccatgcagcacctccgccggctcccttgcgggtcgttcccctttcagggttcta
ctaccggcagttcaagcccaggtaaggttcttcgcgt
>Z41
cgacagccatgcagcacctccgccggctcccttgcgggtcgttcccctttcagggttcta
ctaccggcagttcaagcccaggtaaggttcttcgcgt
>Z42
cgacagccatgcagcacctccgccggctcccttgcgggtcgttcccctttcagggttcta
ctaccggcagttcaagcccaggtaaggttcttcgcgt
>Z43
cgacagccatgcagcacctccgccggctcccttgcgggtcgttcccctttcagggttcta
ctaccggcagttcaagcccaggtaaggttcttcgcgt
>Z44
cgacagccatgcagcacctccgccggctcccttgcgggtcgttcccctttcagggttcta
ctaccggcagttcaagcccaggtaaggttcttcgcgt
>Z45
cgacagccatgcagcacctccgccggctcccttgcgggtcgttcccctttcagggttcta
ctaccggcagttcaagcccaggtaaggttcttcgcgt
>Z46
cgacagccatgcagcacctccgccggctcccttgcgggtcgttcccctttcagggttcta
ctaccggcagttcaagcccaggtaaggttcttcgcgt
>Z47
cgacagccatgcagcacctccgccggctcccttgcgggtcgttcccctttcagggttcta
ctaccggcagttcaagcccaggtaaggttcttcgcgt
>Z48
cgacagccatgcagcacctccgccggctcccttgcgggtcgttcccctttcagggttcta
ctaccggcagttcaagcccaggtaaggttcttcgcgt
>Z49
cgacagccatgcagcacctccgccggctcccttgcgggtcgttcccctttcagggttcta
ctaccggcagttcaagcccaggtaaggttcttcgcgt
>AM935820_uncultured_Planctomycetales_bacterium
cgacagccatgcagcacctgtgcaggttccacccgaaggcgtcactctcctttcagagag
ctaatccctgcatgtcaaacccaggataaggttcttcgcgttgc
>AA1
cgacagccatgcagcacctgtgcaggttccacccgaaggcgtcactctcctttcagagag
ctaatccctgcatgtcaaacccaggataaggttcttcgcgttgc
>AA2
cgacagccatgcagcacctgtgcaggttccacccgaaggcgtcactctcctttcagagag
ctaatccctgcatgtcaaacccaggataaggttcttcgcgttgc
>AA3
cgacagccatgcagcacctgtgcaggttccacccgaaggcgtcactctcctttcagagag
ctaatccctgcatgtcaaacccaggataaggttcttcgcgttgc
>AA4
cgacagccatgcagcacctgtgcaggttccacccgaaggcgtcactctcctttcagagag
ctaatccctgcatgtcaaacccaggataaggttcttcgcgttgc
>AA5
cgacagccatgcagcacctgtgcaggttccacccgaaggcgtcactctcctttcagagag
ctaatccctgcatgtcaaacccaggataaggttcttcgcgttgc
>AA6
cgacagccatgcagcacctgtgcaggttccacccgaaggcgtcactctcctttcagagag
ctaatccctgcatgtcaaacccaggataaggttcttcgcgttgc
>AA7
cgacagccatgcagcacctgtgcaggttccacccgaaggcgtcactctcctttcagagag
ctaatccctgcatgtcaaacccaggataaggttcttcgcgttgc
>AA8
cgacagccatgcagcacctgtgcaggttccacccgaaggcgtcactctcctttcagagag
ctaatccctgcatgtcaaacccaggataaggttcttcgcgttgc
>AA9
cgacagccatgcagcacctgtgcaggttccacccgaaggcgtcactctcctttcagagag
ctaatccctgcatgtcaaacccaggataaggttcttcgcgttgc
>AA10
cgacagccatgcagcacctgtgcaggttccacccgaaggcgtcactctcctttcagagag
ctaatccctgcatgtcaaacccaggataaggttcttcgcgttgc
>AA11
cgacagccatgcagcacctgtgcaggttccacccgaaggcgtcactctcctttcagagag
ctaatccctgcatgtcaaacccaggataaggttcttcgcgttgc
>AA12
cgacagccatgcagcacctgtgcaggttccacccgaaggcgtcactctcctttcagagag
ctaatccctgcatgtcaaacccaggataaggttcttcgcgttgc
>AA13
cgacagccatgcagcacctgtgcaggttccacccgaaggcgtcactctcctttcagagag
ctaatccctgcatgtcaaacccaggataaggttcttcgcgttgc
>AA14
cgacagccatgcagcacctgtgcaggttccacccgaaggcgtcactctcctttcagagag
ctaatccctgcatgtcaaacccaggataaggttcttcgcgttgc
>AA15
cgacagccatgcagcacctgtgcaggttccacccgaaggcgtcactctcctttcagagag
ctaatccctgcatgtcaaacccaggataaggttcttcgcgttgc
>AA16
cgacagccatgcagcacctgtgcaggttccacccgaaggcgtcactctcctttcagagag
ctaatccctgcatgtcaaacccaggataaggttcttcgcgttgc
>AA17
cgacagccatgcagcacctgtgcaggttccacccgaaggcgtcactctcctttcagagag
ctaatccctgcatgtcaaacccaggataaggttcttcgcgttgc
>AA18
cgacagccatgcagcacctgtgcaggttccacccgaaggcgtcactctcctttcagagag
ctaatccctgcatgtcaaacccaggataaggttcttcgcgttgc
>AA19
cgacagccatgcagcacctgtgcaggttccacccgaaggcgtcactctcctttcagagag
ctaatccctgcatgtcaaacccaggataaggttcttcgcgttgc
>AA20
cgacagccatgcagcacctgtgcaggttccacccgaaggcgtcactctcctttcagagag
ctaatccctgcatgtcaaacccaggataaggttcttcgcgttgc
>AA21
cgacagccatgcagcacctgtgcaggttccacccgaaggcgtcactctcctttcagagag
ctaatccctgcatgtcaaacccaggataaggttcttcgcgttgc
>AA22
cgacagccatgcagcacctgtgcaggttccacccgaaggcgtcactctcctttcagagag
ctaatccctgcatgtcaaacccaggataaggttcttcgcgttgc
>AA23
cgacagccatgcagcacctgtgcaggttccacccgaaggcgtcactctcctttcagagag
ctaatccctgcatgtcaaacccaggataaggttcttcgcgttgc
>AA24
cgacagccatgcagcacctgtgcaggttccacccgaaggcgtcactctcctttcagagag
ctaatccctgcatgtcaaacccaggataaggttcttcgcgttgc
>AA25
cgacagccatgcagcacctgtgcaggttccacccgaaggcgtcactctcctttcagagag
ctaatccctgcatgtcaaacccaggataaggttcttcgcgttgc
>AA26
cgacagccatgcagcacctgtgcaggttccacccgaaggcgtcactctcctttcagagag
ctaatccctgcatgtcaaacccaggataaggttcttcgcgttgc
>AA27
cgacagccatgcagcacctgtgcaggttccacccgaaggcgtcactctcctttcagagag
ctaatccctgcatgtcaaacccaggataaggttcttcgcgttgc
>AA28
cgacagccatgcagcacctgtgcaggttccacccgaaggcgtcactctcctttcagagag
ctaatccctgcatgtcaaacccaggataaggttcttcgcgttgc
>AA29
cgacagccatgcagcacctgtgcaggttccacccgaaggcgtcactctcctttcagagag
ctaatccctgcatgtcaaacccaggataaggttcttcgcgttgc
>AA30
cgacagccatgcagcacctgtgcaggttccacccgaaggcgtcactctcctttcagagag
ctaatccctgcatgtcaaacccaggataaggttcttcgcgttgc
>AA31
cgacagccatgcagcacctgtgcaggttccacccgaaggcgtcactctcctttcagagag
ctaatccctgcatgtcaaacccaggataaggttcttcgcgttgc
>AA32
cgacagccatgcagcacctgtgcaggttccacccgaaggcgtcactctcctttcagagag
ctaatccctgcatgtcaaacccaggataaggttcttcgcgttgc
>AA33
cgacagccatgcagcacctgtgcaggttccacccgaaggcgtcactctcctttcagagag
ctaatccctgcatgtcaaacccaggataaggttcttcgcgttgc
>AA34
cgacagccatgcagcacctgtgcaggttccacccgaaggcgtcactctcctttcagagag
ctaatccctgcatgtcaaacccaggataaggttcttcgcgttgc
>AA35
cgacagccatgcagcacctgtgcaggttccacccgaaggcgtcactctcctttcagagag
ctaatccctgcatgtcaaacccaggataaggttcttcgcgttgc
>AA36
cgacagccatgcagcacctgtgcaggttccacccgaaggcgtcactctcctttcagagag
ctaatccctgcatgtcaaacccaggataaggttcttcgcgttgc
>AA37
cgacagccatgcagcacctgtgcaggttccacccgaaggcgtcactctcctttcagagag
ctaatccctgcatgtcaaacccaggataaggttcttcgcgttgc
>AA38
cgacagccatgcagcacctgtgcaggttccacccgaaggcgtcactctcctttcagagag
ctaatccctgcatgtcaaacccaggataaggttcttcgcgttgc
>AA39
cgacagccatgcagcacctgtgcaggttccacccgaaggcgtcactctcctttcagagag
ctaatccctgcatgtcaaacccaggataaggttcttcgcgttgc
>AA40
cgacagccatgcagcacctgtgcaggttccacccgaaggcgtcactctcctttcagagag
ctaatccctgcatgtcaaacccaggataaggttcttcgcgttgc
>AA41
cgacagccatgcagcacctgtgcaggttccacccgaaggcgtcactctcctttcagagag
ctaatccctgcatgtcaaacccaggataaggttcttcgcgttgc
>AA42
cgacagccatgcagcacctgtgcaggttccacccgaaggcgtcactctcctttcagagag
ctaatccctgcatgtcaaacccaggataaggttcttcgcgttgc
>AA43
cgacagccatgcagcacctgtgcaggttccacccgaaggcgtcactctcctttcagagag
ctaatccctgcatgtcaaacccaggataaggttcttcgcgttgc
>AA44
cgacagccatgcagcacctgtgcaggttccacccgaaggcgtcactctcctttcagagag
ctaatccctgcatgtcaaacccaggataaggttcttcgcgttgc
>AA45
cgacagccatgcagcacctgtgcaggttccacccgaaggcgtcactctcctttcagagag
ctaatccctgcatgtcaaacccaggataaggttcttcgcgttgc
>AA46
cgacagccatgcagcacctgtgcaggttccacccgaaggcgtcactctcctttcagagag
ctaatccctgcatgtcaaacccaggataaggttcttcgcgttgc
>AA47
cgacagccatgcagcacctgtgcaggttccacccgaaggcgtcactctcctttcagagag
ctaatccctgcatgtcaaacccaggataaggttcttcgcgttgc
>AA48
cgacagccatgcagcacctgtgcaggttccacccgaaggcgtcactctcctttcagagag
ctaatccctgcatgtcaaacccaggataaggttcttcgcgttgc
>AA49
cgacagccatgcagcacctgtgcaggttccacccgaaggcgtcactctcctttcagagag
ctaatccctgcatgtcaaacccaggataaggttcttcgcgttgc
>EF212893_Paenibacillus_provencensis
cgacaaccatgcaccacctgtctcctctgtcccgaaggaaaggtatatctctataccgrt
cagagggatgtcaagacctggaaggttcttcgcgttgct
>AB1
cgacaaccatgcaccacctgtctcctctgtcccgaaggaaaggtatatctctataccgrt
cagagggatgtcaagacctggaaggttcttcgcgttgct
>AB2
cgacaaccatgcaccacctgtctcctctgtcccgaaggaaaggtatatctctataccgrt
cagagggatgtcaagacctggaaggttcttcgcgttgct
>AB3
cgacaaccatgcaccacctgtctcctctgtcccgaaggaaaggtatatctctataccgrt
cagagggatgtcaagacctggaaggttcttcgcgttgct
>AB4
cgacaaccatgcaccacctgtctcctctgtcccgaaggaaaggtatatctctataccgrt
cagagggatgtcaagacctggaaggttcttcgcgttgct
>AB5
cgacaaccatgcaccacctgtctcctctgtcccgaaggaaaggtatatctctataccgrt
cagagggatgtcaagacctggaaggttcttcgcgttgct
>AB6
cgacaaccatgcaccacctgtctcctctgtcccgaaggaaaggtatatctctataccgrt
cagagggatgtcaagacctggaaggttcttcgcgttgct
>AB7
cgacaaccatgcaccacctgtctcctctgtcccgaaggaaaggtatatctctataccgrt
cagagggatgtcaagacctggaaggttcttcgcgttgct
>AB8
cgacaaccatgcaccacctgtctcctctgtcccgaaggaaaggtatatctctataccgrt
cagagggatgtcaagacctggaaggttcttcgcgttgct
>AB9
cgacaaccatgcaccacctgtctcctctgtcccgaaggaaaggtatatctctataccgrt
cagagggatgtcaagacctggaaggttcttcgcgttgct
>AB10
cgacaaccatgcaccacctgtctcctctgtcccgaaggaaaggtatatctctataccgrt
cagagggatgtcaagacctggaaggttcttcgcgttgct
>AB11
cgacaaccatgcaccacctgtctcctctgtcccgaaggaaaggtatatctctataccgrt
cagagggatgtcaagacctggaaggttcttcgcgttgct
>AB12
cgacaaccatgcaccacctgtctcctctgtcccgaaggaaaggtatatctctataccgrt
cagagggatgtcaagacctggaaggttcttcgcgttgct
>AB13
cgacaaccatgcaccacctgtctcctctgtcccgaaggaaaggtatatctctataccgrt
cagagggatgtcaagacctggaaggttcttcgcgttgct
>AB14
cgacaaccatgcaccacctgtctcctctgtcccgaaggaaaggtatatctctataccgrt
cagagggatgtcaagacctggaaggttcttcgcgttgct
>AB15
cgacaaccatgcaccacctgtctcctctgtcccgaaggaaaggtatatctctataccgrt
cagagggatgtcaagacctggaaggttcttcgcgttgct
>AB16
cgacaaccatgcaccacctgtctcctctgtcccgaaggaaaggtatatctctataccgrt
cagagggatgtcaagacctggaaggttcttcgcgttgct
>AB17
cgacaaccatgcaccacctgtctcctctgtcccgaaggaaaggtatatctctataccgrt
cagagggatgtcaagacctggaaggttcttcgcgttgct
>AB18
cgacaaccatgcaccacctgtctcctctgtcccgaaggaaaggtatatctctataccgrt
cagagggatgtcaagacctggaaggttcttcgcgttgct
>AB19
cgacaaccatgcaccacctgtctcctctgtcccgaaggaaaggtatatctctataccgrt
cagagggatgtcaagacctggaaggttcttcgcgttgct
>AB20
cgacaaccatgcaccacctgtctcctctgtcccgaaggaaaggtatatctctataccgrt
cagagggatgtcaagacctggaaggttcttcgcgttgct
>AB21
cgacaaccatgcaccacctgtctcctctgtcccgaaggaaaggtatatctctataccgrt
cagagggatgtcaagacctggaaggttcttcgcgttgct
>AB22
cgacaaccatgcaccacctgtctcctctgtcccgaaggaaaggtatatctctataccgrt
cagagggatgtcaagacctggaaggttcttcgcgttgct
>AB23
cgacaaccatgcaccacctgtctcctctgtcccgaaggaaaggtatatctctataccgrt
cagagggatgtcaagacctggaaggttcttcgcgttgct
>AB24
cgacaaccatgcaccacctgtctcctctgtcccgaaggaaaggtatatctctataccgrt
cagagggatgtcaagacctggaaggttcttcgcgttgct
>AB25
cgacaaccatgcaccacctgtctcctctgtcccgaaggaaaggtatatctctataccgrt
cagagggatgtcaagacctggaaggttcttcgcgttgct
>AB26
cgacaaccatgcaccacctgtctcctctgtcccgaaggaaaggtatatctctataccgrt
cagagggatgtcaagacctggaaggttcttcgcgttgct
>AB27
cgacaaccatgcaccacctgtctcctctgtcccgaaggaaaggtatatctctataccgrt
cagagggatgtcaagacctggaaggttcttcgcgttgct
>AB28
cgacaaccatgcaccacctgtctcctctgtcccgaaggaaaggtatatctctataccgrt
cagagggatgtcaagacctggaaggttcttcgcgttgct
>AB29
cgacaaccatgcaccacctgtctcctctgtcccgaaggaaaggtatatctctataccgrt
cagagggatgtcaagacctggaaggttcttcgcgttgct
>AB30
cgacaaccatgcaccacctgtctcctctgtcccgaaggaaaggtatatctctataccgrt
cagagggatgtcaagacctggaaggttcttcgcgttgct
>AB31
cgacaaccatgcaccacctgtctcctctgtcccgaaggaaaggtatatctctataccgrt
cagagggatgtcaagacctggaaggttcttcgcgttgct
>AB32
cgacaaccatgcaccacctgtctcctctgtcccgaaggaaaggtatatctctataccgrt
cagagggatgtcaagacctggaaggttcttcgcgttgct
>AB33
cgacaaccatgcaccacctgtctcctctgtcccgaaggaaaggtatatctctataccgrt
cagagggatgtcaagacctggaaggttcttcgcgttgct
>AB34
cgacaaccatgcaccacctgtctcctctgtcccgaaggaaaggtatatctctataccgrt
cagagggatgtcaagacctggaaggttcttcgcgttgct
>AB35
cgacaaccatgcaccacctgtctcctctgtcccgaaggaaaggtatatctctataccgrt
cagagggatgtcaagacctggaaggttcttcgcgttgct
>AB36
cgacaaccatgcaccacctgtctcctctgtcccgaaggaaaggtatatctctataccgrt
cagagggatgtcaagacctggaaggttcttcgcgttgct
>AB37
cgacaaccatgcaccacctgtctcctctgtcccgaaggaaaggtatatctctataccgrt
cagagggatgtcaagacctggaaggttcttcgcgttgct
>AB38
cgacaaccatgcaccacctgtctcctctgtcccgaaggaaaggtatatctctataccgrt
cagagggatgtcaagacctggaaggttcttcgcgttgct
>AB39
cgacaaccatgcaccacctgtctcctctgtcccgaaggaaaggtatatctctataccgrt
cagagggatgtcaagacctggaaggttcttcgcgttgct
>AB40
cgacaaccatgcaccacctgtctcctctgtcccgaaggaaaggtatatctctataccgrt
cagagggatgtcaagacctggaaggttcttcgcgttgct
>AB41
cgacaaccatgcaccacctgtctcctctgtcccgaaggaaaggtatatctctataccgrt
cagagggatgtcaagacctggaaggttcttcgcgttgct
>AB42
cgacaaccatgcaccacctgtctcctctgtcccgaaggaaaggtatatctctataccgrt
cagagggatgtcaagacctggaaggttcttcgcgttgct
>AB43
cgacaaccatgcaccacctgtctcctctgtcccgaaggaaaggtatatctctataccgrt
cagagggatgtcaagacctggaaggttcttcgcgttgct
>AB44
cgacaaccatgcaccacctgtctcctctgtcccgaaggaaaggtatatctctataccgrt
cagagggatgtcaagacctggaaggttcttcgcgttgct
>AB45
cgacaaccatgcaccacctgtctcctctgtcccgaaggaaaggtatatctctataccgrt
cagagggatgtcaagacctggaaggttcttcgcgttgct
>AB46
cgacaaccatgcaccacctgtctcctctgtcccgaaggaaaggtatatctctataccgrt
cagagggatgtcaagacctggaaggttcttcgcgttgct
>AB47
cgacaaccatgcaccacctgtctcctctgtcccgaaggaaaggtatatctctataccgrt
cagagggatgtcaagacctggaaggttcttcgcgttgct
>AB48
cgacaaccatgcaccacctgtctcctctgtcccgaaggaaaggtatatctctataccgrt
cagagggatgtcaagacctggaaggttcttcgcgttgct
>AB49
cgacaaccatgcaccacctgtctcctctgtcccgaaggaaaggtatatctctataccgrt
cagagggatgtcaagacctggaaggttcttcgcgttgct
>M59107_Clostridium_lituseburense
cgacaaccatgcaccacctgtcacttctgtccccgaagggaaatctccgattagggagag
gtcaaaaggatgtcaagcttaggtaaggttcttcgcgttgc
>AC1
cgacaaccatgcaccacctgtcacttctgtccccgaagggaaatctccgattagggagag
gtcaaaaggatgtcaagcttaggtaaggttcttcgcgttgc
>AC2
cgacaaccatgcaccacctgtcacttctgtccccgaagggaaatctccgattagggagag
gtcaaaaggatgtcaagcttaggtaaggttcttcgcgttgc
>AC3
cgacaaccatgcaccacctgtcacttctgtccccgaagggaaatctccgattagggagag
gtcaaaaggatgtcaagcttaggtaaggttcttcgcgttgc
>AC4
cgacaaccatgcaccacctgtcacttctgtccccgaagggaaatctccgattagggagag
gtcaaaaggatgtcaagcttaggtaaggttcttcgcgttgc
>AC5
cgacaaccatgcaccacctgtcacttctgtccccgaagggaaatctccgattagggagag
gtcaaaaggatgtcaagcttaggtaaggttcttcgcgttgc
>AC6
cgacaaccatgcaccacctgtcacttctgtccccgaagggaaatctccgattagggagag
gtcaaaaggatgtcaagcttaggtaaggttcttcgcgttgc
>AC7
cgacaaccatgcaccacctgtcacttctgtccccgaagggaaatctccgattagggagag
gtcaaaaggatgtcaagcttaggtaaggttcttcgcgttgc
>AC8
cgacaaccatgcaccacctgtcacttctgtccccgaagggaaatctccgattagggagag
gtcaaaaggatgtcaagcttaggtaaggttcttcgcgttgc
>AC9
cgacaaccatgcaccacctgtcacttctgtccccgaagggaaatctccgattagggagag
gtcaaaaggatgtcaagcttaggtaaggttcttcgcgttgc
>AC10
cgacaaccatgcaccacctgtcacttctgtccccgaagggaaatctccgattagggagag
gtcaaaaggatgtcaagcttaggtaaggttcttcgcgttgc
>AC11
cgacaaccatgcaccacctgtcacttctgtccccgaagggaaatctccgattagggagag
gtcaaaaggatgtcaagcttaggtaaggttcttcgcgttgc
>AC12
cgacaaccatgcaccacctgtcacttctgtccccgaagggaaatctccgattagggagag
gtcaaaaggatgtcaagcttaggtaaggttcttcgcgttgc
>AC13
cgacaaccatgcaccacctgtcacttctgtccccgaagggaaatctccgattagggagag
gtcaaaaggatgtcaagcttaggtaaggttcttcgcgttgc
>AC14
cgacaaccatgcaccacctgtcacttctgtccccgaagggaaatctccgattagggagag
gtcaaaaggatgtcaagcttaggtaaggttcttcgcgttgc
>AC15
cgacaaccatgcaccacctgtcacttctgtccccgaagggaaatctccgattagggagag
gtcaaaaggatgtcaagcttaggtaaggttcttcgcgttgc
>AC16
cgacaaccatgcaccacctgtcacttctgtccccgaagggaaatctccgattagggagag
gtcaaaaggatgtcaagcttaggtaaggttcttcgcgttgc
>AC17
cgacaaccatgcaccacctgtcacttctgtccccgaagggaaatctccgattagggagag
gtcaaaaggatgtcaagcttaggtaaggttcttcgcgttgc
>AC18
cgacaaccatgcaccacctgtcacttctgtccccgaagggaaatctccgattagggagag
gtcaaaaggatgtcaagcttaggtaaggttcttcgcgttgc
>AC19
cgacaaccatgcaccacctgtcacttctgtccccgaagggaaatctccgattagggagag
gtcaaaaggatgtcaagcttaggtaaggttcttcgcgttgc
>AC20
cgacaaccatgcaccacctgtcacttctgtccccgaagggaaatctccgattagggagag
gtcaaaaggatgtcaagcttaggtaaggttcttcgcgttgc
>AC21
cgacaaccatgcaccacctgtcacttctgtccccgaagggaaatctccgattagggagag
gtcaaaaggatgtcaagcttaggtaaggttcttcgcgttgc
>AC22
cgacaaccatgcaccacctgtcacttctgtccccgaagggaaatctccgattagggagag
gtcaaaaggatgtcaagcttaggtaaggttcttcgcgttgc
>AC23
cgacaaccatgcaccacctgtcacttctgtccccgaagggaaatctccgattagggagag
gtcaaaaggatgtcaagcttaggtaaggttcttcgcgttgc
>AC24
cgacaaccatgcaccacctgtcacttctgtccccgaagggaaatctccgattagggagag
gtcaaaaggatgtcaagcttaggtaaggttcttcgcgttgc
>AC25
cgacaaccatgcaccacctgtcacttctgtccccgaagggaaatctccgattagggagag
gtcaaaaggatgtcaagcttaggtaaggttcttcgcgttgc
>AC26
cgacaaccatgcaccacctgtcacttctgtccccgaagggaaatctccgattagggagag
gtcaaaaggatgtcaagcttaggtaaggttcttcgcgttgc
>AC27
cgacaaccatgcaccacctgtcacttctgtccccgaagggaaatctccgattagggagag
gtcaaaaggatgtcaagcttaggtaaggttcttcgcgttgc
>AC28
cgacaaccatgcaccacctgtcacttctgtccccgaagggaaatctccgattagggagag
gtcaaaaggatgtcaagcttaggtaaggttcttcgcgttgc
>AC29
cgacaaccatgcaccacctgtcacttctgtccccgaagggaaatctccgattagggagag
gtcaaaaggatgtcaagcttaggtaaggttcttcgcgttgc
>AC30
cgacaaccatgcaccacctgtcacttctgtccccgaagggaaatctccgattagggagag
gtcaaaaggatgtcaagcttaggtaaggttcttcgcgttgc
>AC31
cgacaaccatgcaccacctgtcacttctgtccccgaagggaaatctccgattagggagag
gtcaaaaggatgtcaagcttaggtaaggttcttcgcgttgc
>AC32
cgacaaccatgcaccacctgtcacttctgtccccgaagggaaatctccgattagggagag
gtcaaaaggatgtcaagcttaggtaaggttcttcgcgttgc
>AC33
cgacaaccatgcaccacctgtcacttctgtccccgaagggaaatctccgattagggagag
gtcaaaaggatgtcaagcttaggtaaggttcttcgcgttgc
>AC34
cgacaaccatgcaccacctgtcacttctgtccccgaagggaaatctccgattagggagag
gtcaaaaggatgtcaagcttaggtaaggttcttcgcgttgc
>AC35
cgacaaccatgcaccacctgtcacttctgtccccgaagggaaatctccgattagggagag
gtcaaaaggatgtcaagcttaggtaaggttcttcgcgttgc
>AC36
cgacaaccatgcaccacctgtcacttctgtccccgaagggaaatctccgattagggagag
gtcaaaaggatgtcaagcttaggtaaggttcttcgcgttgc
>AC37
cgacaaccatgcaccacctgtcacttctgtccccgaagggaaatctccgattagggagag
gtcaaaaggatgtcaagcttaggtaaggttcttcgcgttgc
>AC38
cgacaaccatgcaccacctgtcacttctgtccccgaagggaaatctccgattagggagag
gtcaaaaggatgtcaagcttaggtaaggttcttcgcgttgc
>AC39
cgacaaccatgcaccacctgtcacttctgtccccgaagggaaatctccgattagggagag
gtcaaaaggatgtcaagcttaggtaaggttcttcgcgttgc
>AC40
cgacaaccatgcaccacctgtcacttctgtccccgaagggaaatctccgattagggagag
gtcaaaaggatgtcaagcttaggtaaggttcttcgcgttgc
>AC41
cgacaaccatgcaccacctgtcacttctgtccccgaagggaaatctccgattagggagag
gtcaaaaggatgtcaagcttaggtaaggttcttcgcgttgc
>AC42
cgacaaccatgcaccacctgtcacttctgtccccgaagggaaatctccgattagggagag
gtcaaaaggatgtcaagcttaggtaaggttcttcgcgttgc
>AC43
cgacaaccatgcaccacctgtcacttctgtccccgaagggaaatctccgattagggagag
gtcaaaaggatgtcaagcttaggtaaggttcttcgcgttgc
>AC44
cgacaaccatgcaccacctgtcacttctgtccccgaagggaaatctccgattagggagag
gtcaaaaggatgtcaagcttaggtaaggttcttcgcgttgc
>AC45
cgacaaccatgcaccacctgtcacttctgtccccgaagggaaatctccgattagggagag
gtcaaaaggatgtcaagcttaggtaaggttcttcgcgttgc
>AC46
cgacaaccatgcaccacctgtcacttctgtccccgaagggaaatctccgattagggagag
gtcaaaaggatgtcaagcttaggtaaggttcttcgcgttgc
>AC47
cgacaaccatgcaccacctgtcacttctgtccccgaagggaaatctccgattagggagag
gtcaaaaggatgtcaagcttaggtaaggttcttcgcgttgc
>AC48
cgacaaccatgcaccacctgtcacttctgtccccgaagggaaatctccgattagggagag
gtcaaaaggatgtcaagcttaggtaaggttcttcgcgttgc
>AC49
cgacaaccatgcaccacctgtcacttctgtccccgaagggaaatctccgattagggagag
gtcaaaaggatgtcaagcttaggtaaggttcttcgcgttgc
>FM209153_uncultured_Chloroflexi_bacterium
cgacagccatgcagcacctgtgcgacaccctcgaaggacttcggctttcaccgctctgca
gtcgcatgtcaagccctgg
>AD1
cgacagccatgcagcacctgtgcgacaccctcgaaggacttcggctttcaccgctctgca
gtcgcatgtcaagccctgg
>AD2
cgacagccatgcagcacctgtgcgacaccctcgaaggacttcggctttcaccgctctgca
gtcgcatgtcaagccctgg
>AD3
cgacagccatgcagcacctgtgcgacaccctcgaaggacttcggctttcaccgctctgca
gtcgcatgtcaagccctgg
>AD4
cgacagccatgcagcacctgtgcgacaccctcgaaggacttcggctttcaccgctctgca
gtcgcatgtcaagccctgg
>AD5
cgacagccatgcagcacctgtgcgacaccctcgaaggacttcggctttcaccgctctgca
gtcgcatgtcaagccctgg
>AD6
cgacagccatgcagcacctgtgcgacaccctcgaaggacttcggctttcaccgctctgca
gtcgcatgtcaagccctgg
>AD7
cgacagccatgcagcacctgtgcgacaccctcgaaggacttcggctttcaccgctctgca
gtcgcatgtcaagccctgg
>AD8
cgacagccatgcagcacctgtgcgacaccctcgaaggacttcggctttcaccgctctgca
gtcgcatgtcaagccctgg
>AD9
cgacagccatgcagcacctgtgcgacaccctcgaaggacttcggctttcaccgctctgca
gtcgcatgtcaagccctgg
>AD10
cgacagccatgcagcacctgtgcgacaccctcgaaggacttcggctttcaccgctctgca
gtcgcatgtcaagccctgg
>AD11
cgacagccatgcagcacctgtgcgacaccctcgaaggacttcggctttcaccgctctgca
gtcgcatgtcaagccctgg
>AD12
cgacagccatgcagcacctgtgcgacaccctcgaaggacttcggctttcaccgctctgca
gtcgcatgtcaagccctgg
>AD13
cgacagccatgcagcacctgtgcgacaccctcgaaggacttcggctttcaccgctctgca
gtcgcatgtcaagccctgg
>AD14
cgacagccatgcagcacctgtgcgacaccctcgaaggacttcggctttcaccgctctgca
gtcgcatgtcaagccctgg
>AD15
cgacagccatgcagcacctgtgcgacaccctcgaaggacttcggctttcaccgctctgca
gtcgcatgtcaagccctgg
>AD16
cgacagccatgcagcacctgtgcgacaccctcgaaggacttcggctttcaccgctctgca
gtcgcatgtcaagccctgg
>AD17
cgacagccatgcagcacctgtgcgacaccctcgaaggacttcggctttcaccgctctgca
gtcgcatgtcaagccctgg
>AD18
cgacagccatgcagcacctgtgcgacaccctcgaaggacttcggctttcaccgctctgca
gtcgcatgtcaagccctgg
>AD19
cgacagccatgcagcacctgtgcgacaccctcgaaggacttcggctttcaccgctctgca
gtcgcatgtcaagccctgg
>AD20
cgacagccatgcagcacctgtgcgacaccctcgaaggacttcggctttcaccgctctgca
gtcgcatgtcaagccctgg
>AD21
cgacagccatgcagcacctgtgcgacaccctcgaaggacttcggctttcaccgctctgca
gtcgcatgtcaagccctgg
>AD22
cgacagccatgcagcacctgtgcgacaccctcgaaggacttcggctttcaccgctctgca
gtcgcatgtcaagccctgg
>AD23
cgacagccatgcagcacctgtgcgacaccctcgaaggacttcggctttcaccgctctgca
gtcgcatgtcaagccctgg
>AD24
cgacagccatgcagcacctgtgcgacaccctcgaaggacttcggctttcaccgctctgca
gtcgcatgtcaagccctgg
>AD25
cgacagccatgcagcacctgtgcgacaccctcgaaggacttcggctttcaccgctctgca
gtcgcatgtcaagccctgg
>AD26
cgacagccatgcagcacctgtgcgacaccctcgaaggacttcggctttcaccgctctgca
gtcgcatgtcaagccctgg
>AD27
cgacagccatgcagcacctgtgcgacaccctcgaaggacttcggctttcaccgctctgca
gtcgcatgtcaagccctgg
>AD28
cgacagccatgcagcacctgtgcgacaccctcgaaggacttcggctttcaccgctctgca
gtcgcatgtcaagccctgg
>AD29
cgacagccatgcagcacctgtgcgacaccctcgaaggacttcggctttcaccgctctgca
gtcgcatgtcaagccctgg
>AD30
cgacagccatgcagcacctgtgcgacaccctcgaaggacttcggctttcaccgctctgca
gtcgcatgtcaagccctgg
>AD31
cgacagccatgcagcacctgtgcgacaccctcgaaggacttcggctttcaccgctctgca
gtcgcatgtcaagccctgg
>AD32
cgacagccatgcagcacctgtgcgacaccctcgaaggacttcggctttcaccgctctgca
gtcgcatgtcaagccctgg
>AD33
cgacagccatgcagcacctgtgcgacaccctcgaaggacttcggctttcaccgctctgca
gtcgcatgtcaagccctgg
>AD34
cgacagccatgcagcacctgtgcgacaccctcgaaggacttcggctttcaccgctctgca
gtcgcatgtcaagccctgg
>AD35
cgacagccatgcagcacctgtgcgacaccctcgaaggacttcggctttcaccgctctgca
gtcgcatgtcaagccctgg
>AD36
cgacagccatgcagcacctgtgcgacaccctcgaaggacttcggctttcaccgctctgca
gtcgcatgtcaagccctgg
>AD37
cgacagccatgcagcacctgtgcgacaccctcgaaggacttcggctttcaccgctctgca
gtcgcatgtcaagccctgg
>AD38
cgacagccatgcagcacctgtgcgacaccctcgaaggacttcggctttcaccgctctgca
gtcgcatgtcaagccctgg
>AD39
cgacagccatgcagcacctgtgcgacaccctcgaaggacttcggctttcaccgctctgca
gtcgcatgtcaagccctgg
>AD40
cgacagccatgcagcacctgtgcgacaccctcgaaggacttcggctttcaccgctctgca
gtcgcatgtcaagccctgg
>AD41
cgacagccatgcagcacctgtgcgacaccctcgaaggacttcggctttcaccgctctgca
gtcgcatgtcaagccctgg
>AD42
cgacagccatgcagcacctgtgcgacaccctcgaaggacttcggctttcaccgctctgca
gtcgcatgtcaagccctgg
>AD43
cgacagccatgcagcacctgtgcgacaccctcgaaggacttcggctttcaccgctctgca
gtcgcatgtcaagccctgg
>AD44
cgacagccatgcagcacctgtgcgacaccctcgaaggacttcggctttcaccgctctgca
gtcgcatgtcaagccctgg
>AD45
cgacagccatgcagcacctgtgcgacaccctcgaaggacttcggctttcaccgctctgca
gtcgcatgtcaagccctgg
>AD46
cgacagccatgcagcacctgtgcgacaccctcgaaggacttcggctttcaccgctctgca
gtcgcatgtcaagccctgg
>AD47
cgacagccatgcagcacctgtgcgacaccctcgaaggacttcggctttcaccgctctgca
gtcgcatgtcaagccctgg
>AD48
cgacagccatgcagcacctgtgcgacaccctcgaaggacttcggctttcaccgctctgca
gtcgcatgtcaagccctgg
>AD49
cgacagccatgcagcacctgtgcgacaccctcgaaggacttcggctttcaccgctctgca
gtcgcatgtcaagccctgg
>EU375221_uncultured_Thermomicrobium_sp.
cgacagccatgcagcacctgtggatcaccctcgaaggccaaccgctttcacggctctgca
gatccatgtcaaaccctggtaaggttcttcgcgttgc
>AE1
cgacagccatgcagcacctgtggatcaccctcgaaggccaaccgctttcacggctctgca
gatccatgtcaaaccctggtaaggttcttcgcgttgc
>AE2
cgacagccatgcagcacctgtggatcaccctcgaaggccaaccgctttcacggctctgca
gatccatgtcaaaccctggtaaggttcttcgcgttgc
>AE3
cgacagccatgcagcacctgtggatcaccctcgaaggccaaccgctttcacggctctgca
gatccatgtcaaaccctggtaaggttcttcgcgttgc
>AE4
cgacagccatgcagcacctgtggatcaccctcgaaggccaaccgctttcacggctctgca
gatccatgtcaaaccctggtaaggttcttcgcgttgc
>AE5
cgacagccatgcagcacctgtggatcaccctcgaaggccaaccgctttcacggctctgca
gatccatgtcaaaccctggtaaggttcttcgcgttgc
>AE6
cgacagccatgcagcacctgtggatcaccctcgaaggccaaccgctttcacggctctgca
gatccatgtcaaaccctggtaaggttcttcgcgttgc
>AE7
cgacagccatgcagcacctgtggatcaccctcgaaggccaaccgctttcacggctctgca
gatccatgtcaaaccctggtaaggttcttcgcgttgc
>AE8
cgacagccatgcagcacctgtggatcaccctcgaaggccaaccgctttcacggctctgca
gatccatgtcaaaccctggtaaggttcttcgcgttgc
>AE9
cgacagccatgcagcacctgtggatcaccctcgaaggccaaccgctttcacggctctgca
gatccatgtcaaaccctggtaaggttcttcgcgttgc
>AE10
cgacagccatgcagcacctgtggatcaccctcgaaggccaaccgctttcacggctctgca
gatccatgtcaaaccctggtaaggttcttcgcgttgc
>AE11
cgacagccatgcagcacctgtggatcaccctcgaaggccaaccgctttcacggctctgca
gatccatgtcaaaccctggtaaggttcttcgcgttgc
>AE12
cgacagccatgcagcacctgtggatcaccctcgaaggccaaccgctttcacggctctgca
gatccatgtcaaaccctggtaaggttcttcgcgttgc
>AE13
cgacagccatgcagcacctgtggatcaccctcgaaggccaaccgctttcacggctctgca
gatccatgtcaaaccctggtaaggttcttcgcgttgc
>AE14
cgacagccatgcagcacctgtggatcaccctcgaaggccaaccgctttcacggctctgca
gatccatgtcaaaccctggtaaggttcttcgcgttgc
>AE15
cgacagccatgcagcacctgtggatcaccctcgaaggccaaccgctttcacggctctgca
gatccatgtcaaaccctggtaaggttcttcgcgttgc
>AE16
cgacagccatgcagcacctgtggatcaccctcgaaggccaaccgctttcacggctctgca
gatccatgtcaaaccctggtaaggttcttcgcgttgc
>AE17
cgacagccatgcagcacctgtggatcaccctcgaaggccaaccgctttcacggctctgca
gatccatgtcaaaccctggtaaggttcttcgcgttgc
>AE18
cgacagccatgcagcacctgtggatcaccctcgaaggccaaccgctttcacggctctgca
gatccatgtcaaaccctggtaaggttcttcgcgttgc
>AE19
cgacagccatgcagcacctgtggatcaccctcgaaggccaaccgctttcacggctctgca
gatccatgtcaaaccctggtaaggttcttcgcgttgc
>AE20
cgacagccatgcagcacctgtggatcaccctcgaaggccaaccgctttcacggctctgca
gatccatgtcaaaccctggtaaggttcttcgcgttgc
>AE21
cgacagccatgcagcacctgtggatcaccctcgaaggccaaccgctttcacggctctgca
gatccatgtcaaaccctggtaaggttcttcgcgttgc
>AE22
cgacagccatgcagcacctgtggatcaccctcgaaggccaaccgctttcacggctctgca
gatccatgtcaaaccctggtaaggttcttcgcgttgc
>AE23
cgacagccatgcagcacctgtggatcaccctcgaaggccaaccgctttcacggctctgca
gatccatgtcaaaccctggtaaggttcttcgcgttgc
>AE24
cgacagccatgcagcacctgtggatcaccctcgaaggccaaccgctttcacggctctgca
gatccatgtcaaaccctggtaaggttcttcgcgttgc
>AE25
cgacagccatgcagcacctgtggatcaccctcgaaggccaaccgctttcacggctctgca
gatccatgtcaaaccctggtaaggttcttcgcgttgc
>AE26
cgacagccatgcagcacctgtggatcaccctcgaaggccaaccgctttcacggctctgca
gatccatgtcaaaccctggtaaggttcttcgcgttgc
>AE27
cgacagccatgcagcacctgtggatcaccctcgaaggccaaccgctttcacggctctgca
gatccatgtcaaaccctggtaaggttcttcgcgttgc
>AE28
cgacagccatgcagcacctgtggatcaccctcgaaggccaaccgctttcacggctctgca
gatccatgtcaaaccctggtaaggttcttcgcgttgc
>AE29
cgacagccatgcagcacctgtggatcaccctcgaaggccaaccgctttcacggctctgca
gatccatgtcaaaccctggtaaggttcttcgcgttgc
>AE30
cgacagccatgcagcacctgtggatcaccctcgaaggccaaccgctttcacggctctgca
gatccatgtcaaaccctggtaaggttcttcgcgttgc
>AE31
cgacagccatgcagcacctgtggatcaccctcgaaggccaaccgctttcacggctctgca
gatccatgtcaaaccctggtaaggttcttcgcgttgc
>AE32
cgacagccatgcagcacctgtggatcaccctcgaaggccaaccgctttcacggctctgca
gatccatgtcaaaccctggtaaggttcttcgcgttgc
>AE33
cgacagccatgcagcacctgtggatcaccctcgaaggccaaccgctttcacggctctgca
gatccatgtcaaaccctggtaaggttcttcgcgttgc
>AE34
cgacagccatgcagcacctgtggatcaccctcgaaggccaaccgctttcacggctctgca
gatccatgtcaaaccctggtaaggttcttcgcgttgc
>AE35
cgacagccatgcagcacctgtggatcaccctcgaaggccaaccgctttcacggctctgca
gatccatgtcaaaccctggtaaggttcttcgcgttgc
>AE36
cgacagccatgcagcacctgtggatcaccctcgaaggccaaccgctttcacggctctgca
gatccatgtcaaaccctggtaaggttcttcgcgttgc
>AE37
cgacagccatgcagcacctgtggatcaccctcgaaggccaaccgctttcacggctctgca
gatccatgtcaaaccctggtaaggttcttcgcgttgc
>AE38
cgacagccatgcagcacctgtggatcaccctcgaaggccaaccgctttcacggctctgca
gatccatgtcaaaccctggtaaggttcttcgcgttgc
>AE39
cgacagccatgcagcacctgtggatcaccctcgaaggccaaccgctttcacggctctgca
gatccatgtcaaaccctggtaaggttcttcgcgttgc
>AE40
cgacagccatgcagcacctgtggatcaccctcgaaggccaaccgctttcacggctctgca
gatccatgtcaaaccctggtaaggttcttcgcgttgc
>AE41
cgacagccatgcagcacctgtggatcaccctcgaaggccaaccgctttcacggctctgca
gatccatgtcaaaccctggtaaggttcttcgcgttgc
>AE42
cgacagccatgcagcacctgtggatcaccctcgaaggccaaccgctttcacggctctgca
gatccatgtcaaaccctggtaaggttcttcgcgttgc
>AE43
cgacagccatgcagcacctgtggatcaccctcgaaggccaaccgctttcacggctctgca
gatccatgtcaaaccctggtaaggttcttcgcgttgc
>AE44
cgacagccatgcagcacctgtggatcaccctcgaaggccaaccgctttcacggctctgca
gatccatgtcaaaccctggtaaggttcttcgcgttgc
>AE45
cgacagccatgcagcacctgtggatcaccctcgaaggccaaccgctttcacggctctgca
gatccatgtcaaaccctggtaaggttcttcgcgttgc
>AE46
cgacagccatgcagcacctgtggatcaccctcgaaggccaaccgctttcacggctctgca
gatccatgtcaaaccctggtaaggttcttcgcgttgc
>AE47
cgacagccatgcagcacctgtggatcaccctcgaaggccaaccgctttcacggctctgca
gatccatgtcaaaccctggtaaggttcttcgcgttgc
>AE48
cgacagccatgcagcacctgtggatcaccctcgaaggccaaccgctttcacggctctgca
gatccatgtcaaaccctggtaaggttcttcgcgttgc
>AE49
cgacagccatgcagcacctgtggatcaccctcgaaggccaaccgctttcacggctctgca
gatccatgtcaaaccctggtaaggttcttcgcgttgc
>EF054879_Mycobacterium_arosiense
cgacagccatgcaccacctgcacacaggccacaagggaacgcctatctctagacgcgtcc
tgtgcatgtcaaacccaggtaaggttcttcgcgttgc
>AF1
cgacagccatgcaccacctgcacacaggccacaagggaacgcctatctctagacgcgtcc
tgtgcatgtcaaacccaggtaaggttcttcgcgttgc
>AF2
cgacagccatgcaccacctgcacacaggccacaagggaacgcctatctctagacgcgtcc
tgtgcatgtcaaacccaggtaaggttcttcgcgttgc
>AF3
cgacagccatgcaccacctgcacacaggccacaagggaacgcctatctctagacgcgtcc
tgtgcatgtcaaacccaggtaaggttcttcgcgttgc
>AF4
cgacagccatgcaccacctgcacacaggccacaagggaacgcctatctctagacgcgtcc
tgtgcatgtcaaacccaggtaaggttcttcgcgttgc
>AF5
cgacagccatgcaccacctgcacacaggccacaagggaacgcctatctctagacgcgtcc
tgtgcatgtcaaacccaggtaaggttcttcgcgttgc
>AF6
cgacagccatgcaccacctgcacacaggccacaagggaacgcctatctctagacgcgtcc
tgtgcatgtcaaacccaggtaaggttcttcgcgttgc
>AF7
cgacagccatgcaccacctgcacacaggccacaagggaacgcctatctctagacgcgtcc
tgtgcatgtcaaacccaggtaaggttcttcgcgttgc
>AF8
cgacagccatgcaccacctgcacacaggccacaagggaacgcctatctctagacgcgtcc
tgtgcatgtcaaacccaggtaaggttcttcgcgttgc
>AF9
cgacagccatgcaccacctgcacacaggccacaagggaacgcctatctctagacgcgtcc
tgtgcatgtcaaacccaggtaaggttcttcgcgttgc
>AF10
cgacagccatgcaccacctgcacacaggccacaagggaacgcctatctctagacgcgtcc
tgtgcatgtcaaacccaggtaaggttcttcgcgttgc
>AF11
cgacagccatgcaccacctgcacacaggccacaagggaacgcctatctctagacgcgtcc
tgtgcatgtcaaacccaggtaaggttcttcgcgttgc
>AF12
cgacagccatgcaccacctgcacacaggccacaagggaacgcctatctctagacgcgtcc
tgtgcatgtcaaacccaggtaaggttcttcgcgttgc
>AF13
cgacagccatgcaccacctgcacacaggccacaagggaacgcctatctctagacgcgtcc
tgtgcatgtcaaacccaggtaaggttcttcgcgttgc
>AF14
cgacagccatgcaccacctgcacacaggccacaagggaacgcctatctctagacgcgtcc
tgtgcatgtcaaacccaggtaaggttcttcgcgttgc
>AF15
cgacagccatgcaccacctgcacacaggccacaagggaacgcctatctctagacgcgtcc
tgtgcatgtcaaacccaggtaaggttcttcgcgttgc
>AF16
cgacagccatgcaccacctgcacacaggccacaagggaacgcctatctctagacgcgtcc
tgtgcatgtcaaacccaggtaaggttcttcgcgttgc
>AF17
cgacagccatgcaccacctgcacacaggccacaagggaacgcctatctctagacgcgtcc
tgtgcatgtcaaacccaggtaaggttcttcgcgttgc
>AF18
cgacagccatgcaccacctgcacacaggccacaagggaacgcctatctctagacgcgtcc
tgtgcatgtcaaacccaggtaaggttcttcgcgttgc
>AF19
cgacagccatgcaccacctgcacacaggccacaagggaacgcctatctctagacgcgtcc
tgtgcatgtcaaacccaggtaaggttcttcgcgttgc
>AF20
cgacagccatgcaccacctgcacacaggccacaagggaacgcctatctctagacgcgtcc
tgtgcatgtcaaacccaggtaaggttcttcgcgttgc
>AF21
cgacagccatgcaccacctgcacacaggccacaagggaacgcctatctctagacgcgtcc
tgtgcatgtcaaacccaggtaaggttcttcgcgttgc
>AF22
cgacagccatgcaccacctgcacacaggccacaagggaacgcctatctctagacgcgtcc
tgtgcatgtcaaacccaggtaaggttcttcgcgttgc
>AF23
cgacagccatgcaccacctgcacacaggccacaagggaacgcctatctctagacgcgtcc
tgtgcatgtcaaacccaggtaaggttcttcgcgttgc
>AF24
cgacagccatgcaccacctgcacacaggccacaagggaacgcctatctctagacgcgtcc
tgtgcatgtcaaacccaggtaaggttcttcgcgttgc
>AF25
cgacagccatgcaccacctgcacacaggccacaagggaacgcctatctctagacgcgtcc
tgtgcatgtcaaacccaggtaaggttcttcgcgttgc
>AF26
cgacagccatgcaccacctgcacacaggccacaagggaacgcctatctctagacgcgtcc
tgtgcatgtcaaacccaggtaaggttcttcgcgttgc
>AF27
cgacagccatgcaccacctgcacacaggccacaagggaacgcctatctctagacgcgtcc
tgtgcatgtcaaacccaggtaaggttcttcgcgttgc
>AF28
cgacagccatgcaccacctgcacacaggccacaagggaacgcctatctctagacgcgtcc
tgtgcatgtcaaacccaggtaaggttcttcgcgttgc
>AF29
cgacagccatgcaccacctgcacacaggccacaagggaacgcctatctctagacgcgtcc
tgtgcatgtcaaacccaggtaaggttcttcgcgttgc
>AF30
cgacagccatgcaccacctgcacacaggccacaagggaacgcctatctctagacgcgtcc
tgtgcatgtcaaacccaggtaaggttcttcgcgttgc
>AF31
cgacagccatgcaccacctgcacacaggccacaagggaacgcctatctctagacgcgtcc
tgtgcatgtcaaacccaggtaaggttcttcgcgttgc
>AF32
cgacagccatgcaccacctgcacacaggccacaagggaacgcctatctctagacgcgtcc
tgtgcatgtcaaacccaggtaaggttcttcgcgttgc
>AF33
cgacagccatgcaccacctgcacacaggccacaagggaacgcctatctctagacgcgtcc
tgtgcatgtcaaacccaggtaaggttcttcgcgttgc
>AF34
cgacagccatgcaccacctgcacacaggccacaagggaacgcctatctctagacgcgtcc
tgtgcatgtcaaacccaggtaaggttcttcgcgttgc
>AF35
cgacagccatgcaccacctgcacacaggccacaagggaacgcctatctctagacgcgtcc
tgtgcatgtcaaacccaggtaaggttcttcgcgttgc
>AF36
cgacagccatgcaccacctgcacacaggccacaagggaacgcctatctctagacgcgtcc
tgtgcatgtcaaacccaggtaaggttcttcgcgttgc
>AF37
cgacagccatgcaccacctgcacacaggccacaagggaacgcctatctctagacgcgtcc
tgtgcatgtcaaacccaggtaaggttcttcgcgttgc
>AF38
cgacagccatgcaccacctgcacacaggccacaagggaacgcctatctctagacgcgtcc
tgtgcatgtcaaacccaggtaaggttcttcgcgttgc
>AF39
cgacagccatgcaccacctgcacacaggccacaagggaacgcctatctctagacgcgtcc
tgtgcatgtcaaacccaggtaaggttcttcgcgttgc
>AF40
cgacagccatgcaccacctgcacacaggccacaagggaacgcctatctctagacgcgtcc
tgtgcatgtcaaacccaggtaaggttcttcgcgttgc
>AF41
cgacagccatgcaccacctgcacacaggccacaagggaacgcctatctctagacgcgtcc
tgtgcatgtcaaacccaggtaaggttcttcgcgttgc
>AF42
cgacagccatgcaccacctgcacacaggccacaagggaacgcctatctctagacgcgtcc
tgtgcatgtcaaacccaggtaaggttcttcgcgttgc
>AF43
cgacagccatgcaccacctgcacacaggccacaagggaacgcctatctctagacgcgtcc
tgtgcatgtcaaacccaggtaaggttcttcgcgttgc
>AF44
cgacagccatgcaccacctgcacacaggccacaagggaacgcctatctctagacgcgtcc
tgtgcatgtcaaacccaggtaaggttcttcgcgttgc
>AF45
cgacagccatgcaccacctgcacacaggccacaagggaacgcctatctctagacgcgtcc
tgtgcatgtcaaacccaggtaaggttcttcgcgttgc
>AF46
cgacagccatgcaccacctgcacacaggccacaagggaacgcctatctctagacgcgtcc
tgtgcatgtcaaacccaggtaaggttcttcgcgttgc
>AF47
cgacagccatgcaccacctgcacacaggccacaagggaacgcctatctctagacgcgtcc
tgtgcatgtcaaacccaggtaaggttcttcgcgttgc
>AF48
cgacagccatgcaccacctgcacacaggccacaagggaacgcctatctctagacgcgtcc
tgtgcatgtcaaacccaggtaaggttcttcgcgttgc
>AF49
cgacagccatgcaccacctgcacacaggccacaagggaacgcctatctctagacgcgtcc
tgtgcatgtcaaacccaggtaaggttcttcgcgttgc
>EF466123_Nocardioides_islandiensis
cgacagccatgcaccacctgtacaccgacaaaaaggggcaccatctctggcgctttccgg
cgtatgtcaaacccaggtaaggttcttcgcgttgc
>AG1
cgacagccatgcaccacctgtacaccgacaaaaaggggcaccatctctggcgctttccgg
cgtatgtcaaacccaggtaaggttcttcgcgttgc
>AG2
cgacagccatgcaccacctgtacaccgacaaaaaggggcaccatctctggcgctttccgg
cgtatgtcaaacccaggtaaggttcttcgcgttgc
>AG3
cgacagccatgcaccacctgtacaccgacaaaaaggggcaccatctctggcgctttccgg
cgtatgtcaaacccaggtaaggttcttcgcgttgc
>AG4
cgacagccatgcaccacctgtacaccgacaaaaaggggcaccatctctggcgctttccgg
cgtatgtcaaacccaggtaaggttcttcgcgttgc
>AG5
cgacagccatgcaccacctgtacaccgacaaaaaggggcaccatctctggcgctttccgg
cgtatgtcaaacccaggtaaggttcttcgcgttgc
>AG6
cgacagccatgcaccacctgtacaccgacaaaaaggggcaccatctctggcgctttccgg
cgtatgtcaaacccaggtaaggttcttcgcgttgc
>AG7
cgacagccatgcaccacctgtacaccgacaaaaaggggcaccatctctggcgctttccgg
cgtatgtcaaacccaggtaaggttcttcgcgttgc
>AG8
cgacagccatgcaccacctgtacaccgacaaaaaggggcaccatctctggcgctttccgg
cgtatgtcaaacccaggtaaggttcttcgcgttgc
>AG9
cgacagccatgcaccacctgtacaccgacaaaaaggggcaccatctctggcgctttccgg
cgtatgtcaaacccaggtaaggttcttcgcgttgc
>AG10
cgacagccatgcaccacctgtacaccgacaaaaaggggcaccatctctggcgctttccgg
cgtatgtcaaacccaggtaaggttcttcgcgttgc
>AG11
cgacagccatgcaccacctgtacaccgacaaaaaggggcaccatctctggcgctttccgg
cgtatgtcaaacccaggtaaggttcttcgcgttgc
>AG12
cgacagccatgcaccacctgtacaccgacaaaaaggggcaccatctctggcgctttccgg
cgtatgtcaaacccaggtaaggttcttcgcgttgc
>AG13
cgacagccatgcaccacctgtacaccgacaaaaaggggcaccatctctggcgctttccgg
cgtatgtcaaacccaggtaaggttcttcgcgttgc
>AG14
cgacagccatgcaccacctgtacaccgacaaaaaggggcaccatctctggcgctttccgg
cgtatgtcaaacccaggtaaggttcttcgcgttgc
>AG15
cgacagccatgcaccacctgtacaccgacaaaaaggggcaccatctctggcgctttccgg
cgtatgtcaaacccaggtaaggttcttcgcgttgc
>AG16
cgacagccatgcaccacctgtacaccgacaaaaaggggcaccatctctggcgctttccgg
cgtatgtcaaacccaggtaaggttcttcgcgttgc
>AG17
cgacagccatgcaccacctgtacaccgacaaaaaggggcaccatctctggcgctttccgg
cgtatgtcaaacccaggtaaggttcttcgcgttgc
>AG18
cgacagccatgcaccacctgtacaccgacaaaaaggggcaccatctctggcgctttccgg
cgtatgtcaaacccaggtaaggttcttcgcgttgc
>AG19
cgacagccatgcaccacctgtacaccgacaaaaaggggcaccatctctggcgctttccgg
cgtatgtcaaacccaggtaaggttcttcgcgttgc
>AG20
cgacagccatgcaccacctgtacaccgacaaaaaggggcaccatctctggcgctttccgg
cgtatgtcaaacccaggtaaggttcttcgcgttgc
>AG21
cgacagccatgcaccacctgtacaccgacaaaaaggggcaccatctctggcgctttccgg
cgtatgtcaaacccaggtaaggttcttcgcgttgc
>AG22
cgacagccatgcaccacctgtacaccgacaaaaaggggcaccatctctggcgctttccgg
cgtatgtcaaacccaggtaaggttcttcgcgttgc
>AG23
cgacagccatgcaccacctgtacaccgacaaaaaggggcaccatctctggcgctttccgg
cgtatgtcaaacccaggtaaggttcttcgcgttgc
>AG24
cgacagccatgcaccacctgtacaccgacaaaaaggggcaccatctctggcgctttccgg
cgtatgtcaaacccaggtaaggttcttcgcgttgc
>AG25
cgacagccatgcaccacctgtacaccgacaaaaaggggcaccatctctggcgctttccgg
cgtatgtcaaacccaggtaaggttcttcgcgttgc
>AG26
cgacagccatgcaccacctgtacaccgacaaaaaggggcaccatctctggcgctttccgg
cgtatgtcaaacccaggtaaggttcttcgcgttgc
>AG27
cgacagccatgcaccacctgtacaccgacaaaaaggggcaccatctctggcgctttccgg
cgtatgtcaaacccaggtaaggttcttcgcgttgc
>AG28
cgacagccatgcaccacctgtacaccgacaaaaaggggcaccatctctggcgctttccgg
cgtatgtcaaacccaggtaaggttcttcgcgttgc
>AG29
cgacagccatgcaccacctgtacaccgacaaaaaggggcaccatctctggcgctttccgg
cgtatgtcaaacccaggtaaggttcttcgcgttgc
>AG30
cgacagccatgcaccacctgtacaccgacaaaaaggggcaccatctctggcgctttccgg
cgtatgtcaaacccaggtaaggttcttcgcgttgc
>AG31
cgacagccatgcaccacctgtacaccgacaaaaaggggcaccatctctggcgctttccgg
cgtatgtcaaacccaggtaaggttcttcgcgttgc
>AG32
cgacagccatgcaccacctgtacaccgacaaaaaggggcaccatctctggcgctttccgg
cgtatgtcaaacccaggtaaggttcttcgcgttgc
>AG33
cgacagccatgcaccacctgtacaccgacaaaaaggggcaccatctctggcgctttccgg
cgtatgtcaaacccaggtaaggttcttcgcgttgc
>AG34
cgacagccatgcaccacctgtacaccgacaaaaaggggcaccatctctggcgctttccgg
cgtatgtcaaacccaggtaaggttcttcgcgttgc
>AG35
cgacagccatgcaccacctgtacaccgacaaaaaggggcaccatctctggcgctttccgg
cgtatgtcaaacccaggtaaggttcttcgcgttgc
>AG36
cgacagccatgcaccacctgtacaccgacaaaaaggggcaccatctctggcgctttccgg
cgtatgtcaaacccaggtaaggttcttcgcgttgc
>AG37
cgacagccatgcaccacctgtacaccgacaaaaaggggcaccatctctggcgctttccgg
cgtatgtcaaacccaggtaaggttcttcgcgttgc
>AG38
cgacagccatgcaccacctgtacaccgacaaaaaggggcaccatctctggcgctttccgg
cgtatgtcaaacccaggtaaggttcttcgcgttgc
>AG39
cgacagccatgcaccacctgtacaccgacaaaaaggggcaccatctctggcgctttccgg
cgtatgtcaaacccaggtaaggttcttcgcgttgc
>AG40
cgacagccatgcaccacctgtacaccgacaaaaaggggcaccatctctggcgctttccgg
cgtatgtcaaacccaggtaaggttcttcgcgttgc
>AG41
cgacagccatgcaccacctgtacaccgacaaaaaggggcaccatctctggcgctttccgg
cgtatgtcaaacccaggtaaggttcttcgcgttgc
>AG42
cgacagccatgcaccacctgtacaccgacaaaaaggggcaccatctctggcgctttccgg
cgtatgtcaaacccaggtaaggttcttcgcgttgc
>AG43
cgacagccatgcaccacctgtacaccgacaaaaaggggcaccatctctggcgctttccgg
cgtatgtcaaacccaggtaaggttcttcgcgttgc
>AG44
cgacagccatgcaccacctgtacaccgacaaaaaggggcaccatctctggcgctttccgg
cgtatgtcaaacccaggtaaggttcttcgcgttgc
>AG45
cgacagccatgcaccacctgtacaccgacaaaaaggggcaccatctctggcgctttccgg
cgtatgtcaaacccaggtaaggttcttcgcgttgc
>AG46
cgacagccatgcaccacctgtacaccgacaaaaaggggcaccatctctggcgctttccgg
cgtatgtcaaacccaggtaaggttcttcgcgttgc
>AG47
cgacagccatgcaccacctgtacaccgacaaaaaggggcaccatctctggcgctttccgg
cgtatgtcaaacccaggtaaggttcttcgcgttgc
>AG48
cgacagccatgcaccacctgtacaccgacaaaaaggggcaccatctctggcgctttccgg
cgtatgtcaaacccaggtaaggttcttcgcgttgc
>AG49
cgacagccatgcaccacctgtacaccgacaaaaaggggcaccatctctggcgctttccgg
cgtatgtcaaacccaggtaaggttcttcgcgttgc
>EF466120_Marmoricola_sp.
cgacagccatgcaccacctgtatgcgagtgtccaaagagctctctatctctagagagttc
tcgcatatgtcaaacccaaggttcttcgcgttgc
>AH1
cgacagccatgcaccacctgtatgcgagtgtccaaagagctctctatctctagagagttc
tcgcatatgtcaaacccaaggttcttcgcgttgc
>AH2
cgacagccatgcaccacctgtatgcgagtgtccaaagagctctctatctctagagagttc
tcgcatatgtcaaacccaaggttcttcgcgttgc
>AH3
cgacagccatgcaccacctgtatgcgagtgtccaaagagctctctatctctagagagttc
tcgcatatgtcaaacccaaggttcttcgcgttgc
>AH4
cgacagccatgcaccacctgtatgcgagtgtccaaagagctctctatctctagagagttc
tcgcatatgtcaaacccaaggttcttcgcgttgc
>AH5
cgacagccatgcaccacctgtatgcgagtgtccaaagagctctctatctctagagagttc
tcgcatatgtcaaacccaaggttcttcgcgttgc
>AH6
cgacagccatgcaccacctgtatgcgagtgtccaaagagctctctatctctagagagttc
tcgcatatgtcaaacccaaggttcttcgcgttgc
>AH7
cgacagccatgcaccacctgtatgcgagtgtccaaagagctctctatctctagagagttc
tcgcatatgtcaaacccaaggttcttcgcgttgc
>AH8
cgacagccatgcaccacctgtatgcgagtgtccaaagagctctctatctctagagagttc
tcgcatatgtcaaacccaaggttcttcgcgttgc
>AH9
cgacagccatgcaccacctgtatgcgagtgtccaaagagctctctatctctagagagttc
tcgcatatgtcaaacccaaggttcttcgcgttgc
>AH10
cgacagccatgcaccacctgtatgcgagtgtccaaagagctctctatctctagagagttc
tcgcatatgtcaaacccaaggttcttcgcgttgc
>AH11
cgacagccatgcaccacctgtatgcgagtgtccaaagagctctctatctctagagagttc
tcgcatatgtcaaacccaaggttcttcgcgttgc
>AH12
cgacagccatgcaccacctgtatgcgagtgtccaaagagctctctatctctagagagttc
tcgcatatgtcaaacccaaggttcttcgcgttgc
>AH13
cgacagccatgcaccacctgtatgcgagtgtccaaagagctctctatctctagagagttc
tcgcatatgtcaaacccaaggttcttcgcgttgc
>AH14
cgacagccatgcaccacctgtatgcgagtgtccaaagagctctctatctctagagagttc
tcgcatatgtcaaacccaaggttcttcgcgttgc
>AH15
cgacagccatgcaccacctgtatgcgagtgtccaaagagctctctatctctagagagttc
tcgcatatgtcaaacccaaggttcttcgcgttgc
>AH16
cgacagccatgcaccacctgtatgcgagtgtccaaagagctctctatctctagagagttc
tcgcatatgtcaaacccaaggttcttcgcgttgc
>AH17
cgacagccatgcaccacctgtatgcgagtgtccaaagagctctctatctctagagagttc
tcgcatatgtcaaacccaaggttcttcgcgttgc
>AH18
cgacagccatgcaccacctgtatgcgagtgtccaaagagctctctatctctagagagttc
tcgcatatgtcaaacccaaggttcttcgcgttgc
>AH19
cgacagccatgcaccacctgtatgcgagtgtccaaagagctctctatctctagagagttc
tcgcatatgtcaaacccaaggttcttcgcgttgc
>AH20
cgacagccatgcaccacctgtatgcgagtgtccaaagagctctctatctctagagagttc
tcgcatatgtcaaacccaaggttcttcgcgttgc
>AH21
cgacagccatgcaccacctgtatgcgagtgtccaaagagctctctatctctagagagttc
tcgcatatgtcaaacccaaggttcttcgcgttgc
>AH22
cgacagccatgcaccacctgtatgcgagtgtccaaagagctctctatctctagagagttc
tcgcatatgtcaaacccaaggttcttcgcgttgc
>AH23
cgacagccatgcaccacctgtatgcgagtgtccaaagagctctctatctctagagagttc
tcgcatatgtcaaacccaaggttcttcgcgttgc
>AH24
cgacagccatgcaccacctgtatgcgagtgtccaaagagctctctatctctagagagttc
tcgcatatgtcaaacccaaggttcttcgcgttgc
>AH25
cgacagccatgcaccacctgtatgcgagtgtccaaagagctctctatctctagagagttc
tcgcatatgtcaaacccaaggttcttcgcgttgc
>AH26
cgacagccatgcaccacctgtatgcgagtgtccaaagagctctctatctctagagagttc
tcgcatatgtcaaacccaaggttcttcgcgttgc
>AH27
cgacagccatgcaccacctgtatgcgagtgtccaaagagctctctatctctagagagttc
tcgcatatgtcaaacccaaggttcttcgcgttgc
>AH28
cgacagccatgcaccacctgtatgcgagtgtccaaagagctctctatctctagagagttc
tcgcatatgtcaaacccaaggttcttcgcgttgc
>AH29
cgacagccatgcaccacctgtatgcgagtgtccaaagagctctctatctctagagagttc
tcgcatatgtcaaacccaaggttcttcgcgttgc
>AH30
cgacagccatgcaccacctgtatgcgagtgtccaaagagctctctatctctagagagttc
tcgcatatgtcaaacccaaggttcttcgcgttgc
>AH31
cgacagccatgcaccacctgtatgcgagtgtccaaagagctctctatctctagagagttc
tcgcatatgtcaaacccaaggttcttcgcgttgc
>AH32
cgacagccatgcaccacctgtatgcgagtgtccaaagagctctctatctctagagagttc
tcgcatatgtcaaacccaaggttcttcgcgttgc
>AH33
cgacagccatgcaccacctgtatgcgagtgtccaaagagctctctatctctagagagttc
tcgcatatgtcaaacccaaggttcttcgcgttgc
>AH34
cgacagccatgcaccacctgtatgcgagtgtccaaagagctctctatctctagagagttc
tcgcatatgtcaaacccaaggttcttcgcgttgc
>AH35
cgacagccatgcaccacctgtatgcgagtgtccaaagagctctctatctctagagagttc
tcgcatatgtcaaacccaaggttcttcgcgttgc
>AH36
cgacagccatgcaccacctgtatgcgagtgtccaaagagctctctatctctagagagttc
tcgcatatgtcaaacccaaggttcttcgcgttgc
>AH37
cgacagccatgcaccacctgtatgcgagtgtccaaagagctctctatctctagagagttc
tcgcatatgtcaaacccaaggttcttcgcgttgc
>AH38
cgacagccatgcaccacctgtatgcgagtgtccaaagagctctctatctctagagagttc
tcgcatatgtcaaacccaaggttcttcgcgttgc
>AH39
cgacagccatgcaccacctgtatgcgagtgtccaaagagctctctatctctagagagttc
tcgcatatgtcaaacccaaggttcttcgcgttgc
>AH40
cgacagccatgcaccacctgtatgcgagtgtccaaagagctctctatctctagagagttc
tcgcatatgtcaaacccaaggttcttcgcgttgc
>AH41
cgacagccatgcaccacctgtatgcgagtgtccaaagagctctctatctctagagagttc
tcgcatatgtcaaacccaaggttcttcgcgttgc
>AH42
cgacagccatgcaccacctgtatgcgagtgtccaaagagctctctatctctagagagttc
tcgcatatgtcaaacccaaggttcttcgcgttgc
>AH43
cgacagccatgcaccacctgtatgcgagtgtccaaagagctctctatctctagagagttc
tcgcatatgtcaaacccaaggttcttcgcgttgc
>AH44
cgacagccatgcaccacctgtatgcgagtgtccaaagagctctctatctctagagagttc
tcgcatatgtcaaacccaaggttcttcgcgttgc
>AH45
cgacagccatgcaccacctgtatgcgagtgtccaaagagctctctatctctagagagttc
tcgcatatgtcaaacccaaggttcttcgcgttgc
>AH46
cgacagccatgcaccacctgtatgcgagtgtccaaagagctctctatctctagagagttc
tcgcatatgtcaaacccaaggttcttcgcgttgc
>AH47
cgacagccatgcaccacctgtatgcgagtgtccaaagagctctctatctctagagagttc
tcgcatatgtcaaacccaaggttcttcgcgttgc
>AH48
cgacagccatgcaccacctgtatgcgagtgtccaaagagctctctatctctagagagttc
tcgcatatgtcaaacccaaggttcttcgcgttgc
>AH49
cgacagccatgcaccacctgtatgcgagtgtccaaagagctctctatctctagagagttc
tcgcatatgtcaaacccaaggttcttcgcgttgc
>EU722519_Pseudonocardia_alaniniphila
cgacagccatgcaccacctgcacaccagccacaagggaaccgatatctctaccggcgtct
agtgcatgtaaggttcttcgcgttgc
>AI1
cgacagccatgcaccacctgcacaccagccacaagggaaccgatatctctaccggcgtct
agtgcatgtaaggttcttcgcgttgc
>AI2
cgacagccatgcaccacctgcacaccagccacaagggaaccgatatctctaccggcgtct
agtgcatgtaaggttcttcgcgttgc
>AI3
cgacagccatgcaccacctgcacaccagccacaagggaaccgatatctctaccggcgtct
agtgcatgtaaggttcttcgcgttgc
>AI4
cgacagccatgcaccacctgcacaccagccacaagggaaccgatatctctaccggcgtct
agtgcatgtaaggttcttcgcgttgc
>AI5
cgacagccatgcaccacctgcacaccagccacaagggaaccgatatctctaccggcgtct
agtgcatgtaaggttcttcgcgttgc
>AI6
cgacagccatgcaccacctgcacaccagccacaagggaaccgatatctctaccggcgtct
agtgcatgtaaggttcttcgcgttgc
>AI7
cgacagccatgcaccacctgcacaccagccacaagggaaccgatatctctaccggcgtct
agtgcatgtaaggttcttcgcgttgc
>AI8
cgacagccatgcaccacctgcacaccagccacaagggaaccgatatctctaccggcgtct
agtgcatgtaaggttcttcgcgttgc
>AI9
cgacagccatgcaccacctgcacaccagccacaagggaaccgatatctctaccggcgtct
agtgcatgtaaggttcttcgcgttgc
>AI10
cgacagccatgcaccacctgcacaccagccacaagggaaccgatatctctaccggcgtct
agtgcatgtaaggttcttcgcgttgc
>AI11
cgacagccatgcaccacctgcacaccagccacaagggaaccgatatctctaccggcgtct
agtgcatgtaaggttcttcgcgttgc
>AI12
cgacagccatgcaccacctgcacaccagccacaagggaaccgatatctctaccggcgtct
agtgcatgtaaggttcttcgcgttgc
>AI13
cgacagccatgcaccacctgcacaccagccacaagggaaccgatatctctaccggcgtct
agtgcatgtaaggttcttcgcgttgc
>AI14
cgacagccatgcaccacctgcacaccagccacaagggaaccgatatctctaccggcgtct
agtgcatgtaaggttcttcgcgttgc
>AI15
cgacagccatgcaccacctgcacaccagccacaagggaaccgatatctctaccggcgtct
agtgcatgtaaggttcttcgcgttgc
>AI16
cgacagccatgcaccacctgcacaccagccacaagggaaccgatatctctaccggcgtct
agtgcatgtaaggttcttcgcgttgc
>AI17
cgacagccatgcaccacctgcacaccagccacaagggaaccgatatctctaccggcgtct
agtgcatgtaaggttcttcgcgttgc
>AI18
cgacagccatgcaccacctgcacaccagccacaagggaaccgatatctctaccggcgtct
agtgcatgtaaggttcttcgcgttgc
>AI19
cgacagccatgcaccacctgcacaccagccacaagggaaccgatatctctaccggcgtct
agtgcatgtaaggttcttcgcgttgc
>AI20
cgacagccatgcaccacctgcacaccagccacaagggaaccgatatctctaccggcgtct
agtgcatgtaaggttcttcgcgttgc
>AI21
cgacagccatgcaccacctgcacaccagccacaagggaaccgatatctctaccggcgtct
agtgcatgtaaggttcttcgcgttgc
>AI22
cgacagccatgcaccacctgcacaccagccacaagggaaccgatatctctaccggcgtct
agtgcatgtaaggttcttcgcgttgc
>AI23
cgacagccatgcaccacctgcacaccagccacaagggaaccgatatctctaccggcgtct
agtgcatgtaaggttcttcgcgttgc
>AI24
cgacagccatgcaccacctgcacaccagccacaagggaaccgatatctctaccggcgtct
agtgcatgtaaggttcttcgcgttgc
>AI25
cgacagccatgcaccacctgcacaccagccacaagggaaccgatatctctaccggcgtct
agtgcatgtaaggttcttcgcgttgc
>AI26
cgacagccatgcaccacctgcacaccagccacaagggaaccgatatctctaccggcgtct
agtgcatgtaaggttcttcgcgttgc
>AI27
cgacagccatgcaccacctgcacaccagccacaagggaaccgatatctctaccggcgtct
agtgcatgtaaggttcttcgcgttgc
>AI28
cgacagccatgcaccacctgcacaccagccacaagggaaccgatatctctaccggcgtct
agtgcatgtaaggttcttcgcgttgc
>AI29
cgacagccatgcaccacctgcacaccagccacaagggaaccgatatctctaccggcgtct
agtgcatgtaaggttcttcgcgttgc
>AI30
cgacagccatgcaccacctgcacaccagccacaagggaaccgatatctctaccggcgtct
agtgcatgtaaggttcttcgcgttgc
>AI31
cgacagccatgcaccacctgcacaccagccacaagggaaccgatatctctaccggcgtct
agtgcatgtaaggttcttcgcgttgc
>AI32
cgacagccatgcaccacctgcacaccagccacaagggaaccgatatctctaccggcgtct
agtgcatgtaaggttcttcgcgttgc
>AI33
cgacagccatgcaccacctgcacaccagccacaagggaaccgatatctctaccggcgtct
agtgcatgtaaggttcttcgcgttgc
>AI34
cgacagccatgcaccacctgcacaccagccacaagggaaccgatatctctaccggcgtct
agtgcatgtaaggttcttcgcgttgc
>AI35
cgacagccatgcaccacctgcacaccagccacaagggaaccgatatctctaccggcgtct
agtgcatgtaaggttcttcgcgttgc
>AI36
cgacagccatgcaccacctgcacaccagccacaagggaaccgatatctctaccggcgtct
agtgcatgtaaggttcttcgcgttgc
>AI37
cgacagccatgcaccacctgcacaccagccacaagggaaccgatatctctaccggcgtct
agtgcatgtaaggttcttcgcgttgc
>AI38
cgacagccatgcaccacctgcacaccagccacaagggaaccgatatctctaccggcgtct
agtgcatgtaaggttcttcgcgttgc
>AI39
cgacagccatgcaccacctgcacaccagccacaagggaaccgatatctctaccggcgtct
agtgcatgtaaggttcttcgcgttgc
>AI40
cgacagccatgcaccacctgcacaccagccacaagggaaccgatatctctaccggcgtct
agtgcatgtaaggttcttcgcgttgc
>AI41
cgacagccatgcaccacctgcacaccagccacaagggaaccgatatctctaccggcgtct
agtgcatgtaaggttcttcgcgttgc
>AI42
cgacagccatgcaccacctgcacaccagccacaagggaaccgatatctctaccggcgtct
agtgcatgtaaggttcttcgcgttgc
>AI43
cgacagccatgcaccacctgcacaccagccacaagggaaccgatatctctaccggcgtct
agtgcatgtaaggttcttcgcgttgc
>AI44
cgacagccatgcaccacctgcacaccagccacaagggaaccgatatctctaccggcgtct
agtgcatgtaaggttcttcgcgttgc
>AI45
cgacagccatgcaccacctgcacaccagccacaagggaaccgatatctctaccggcgtct
agtgcatgtaaggttcttcgcgttgc
>AI46
cgacagccatgcaccacctgcacaccagccacaagggaaccgatatctctaccggcgtct
agtgcatgtaaggttcttcgcgttgc
>AI47
cgacagccatgcaccacctgcacaccagccacaagggaaccgatatctctaccggcgtct
agtgcatgtaaggttcttcgcgttgc
>AI48
cgacagccatgcaccacctgcacaccagccacaagggaaccgatatctctaccggcgtct
agtgcatgtaaggttcttcgcgttgc
>AI49
cgacagccatgcaccacctgcacaccagccacaagggaaccgatatctctaccggcgtct
agtgcatgtaaggttcttcgcgttgc
>AF328681_Lechevalieria_aerocolonigenes
cgacagccatgcaccacctgtacaccggccacaagggggcccgatatctctaccggtttc
cagtgcatgtcaagcccaggtaaggttcttcgcgttgc
>AJ1
cgacagccatgcaccacctgtacaccggccacaagggggcccgatatctctaccggtttc
cagtgcatgtcaagcccaggtaaggttcttcgcgttgc
>AJ2
cgacagccatgcaccacctgtacaccggccacaagggggcccgatatctctaccggtttc
cagtgcatgtcaagcccaggtaaggttcttcgcgttgc
>AJ3
cgacagccatgcaccacctgtacaccggccacaagggggcccgatatctctaccggtttc
cagtgcatgtcaagcccaggtaaggttcttcgcgttgc
>AJ4
cgacagccatgcaccacctgtacaccggccacaagggggcccgatatctctaccggtttc
cagtgcatgtcaagcccaggtaaggttcttcgcgttgc
>AJ5
cgacagccatgcaccacctgtacaccggccacaagggggcccgatatctctaccggtttc
cagtgcatgtcaagcccaggtaaggttcttcgcgttgc
>AJ6
cgacagccatgcaccacctgtacaccggccacaagggggcccgatatctctaccggtttc
cagtgcatgtcaagcccaggtaaggttcttcgcgttgc
>AJ7
cgacagccatgcaccacctgtacaccggccacaagggggcccgatatctctaccggtttc
cagtgcatgtcaagcccaggtaaggttcttcgcgttgc
>AJ8
cgacagccatgcaccacctgtacaccggccacaagggggcccgatatctctaccggtttc
cagtgcatgtcaagcccaggtaaggttcttcgcgttgc
>AJ9
cgacagccatgcaccacctgtacaccggccacaagggggcccgatatctctaccggtttc
cagtgcatgtcaagcccaggtaaggttcttcgcgttgc
>AJ10
cgacagccatgcaccacctgtacaccggccacaagggggcccgatatctctaccggtttc
cagtgcatgtcaagcccaggtaaggttcttcgcgttgc
>AJ11
cgacagccatgcaccacctgtacaccggccacaagggggcccgatatctctaccggtttc
cagtgcatgtcaagcccaggtaaggttcttcgcgttgc
>AJ12
cgacagccatgcaccacctgtacaccggccacaagggggcccgatatctctaccggtttc
cagtgcatgtcaagcccaggtaaggttcttcgcgttgc
>AJ13
cgacagccatgcaccacctgtacaccggccacaagggggcccgatatctctaccggtttc
cagtgcatgtcaagcccaggtaaggttcttcgcgttgc
>AJ14
cgacagccatgcaccacctgtacaccggccacaagggggcccgatatctctaccggtttc
cagtgcatgtcaagcccaggtaaggttcttcgcgttgc
>AJ15
cgacagccatgcaccacctgtacaccggccacaagggggcccgatatctctaccggtttc
cagtgcatgtcaagcccaggtaaggttcttcgcgttgc
>AJ16
cgacagccatgcaccacctgtacaccggccacaagggggcccgatatctctaccggtttc
cagtgcatgtcaagcccaggtaaggttcttcgcgttgc
>AJ17
cgacagccatgcaccacctgtacaccggccacaagggggcccgatatctctaccggtttc
cagtgcatgtcaagcccaggtaaggttcttcgcgttgc
>AJ18
cgacagccatgcaccacctgtacaccggccacaagggggcccgatatctctaccggtttc
cagtgcatgtcaagcccaggtaaggttcttcgcgttgc
>AJ19
cgacagccatgcaccacctgtacaccggccacaagggggcccgatatctctaccggtttc
cagtgcatgtcaagcccaggtaaggttcttcgcgttgc
>AJ20
cgacagccatgcaccacctgtacaccggccacaagggggcccgatatctctaccggtttc
cagtgcatgtcaagcccaggtaaggttcttcgcgttgc
>AJ21
cgacagccatgcaccacctgtacaccggccacaagggggcccgatatctctaccggtttc
cagtgcatgtcaagcccaggtaaggttcttcgcgttgc
>AJ22
cgacagccatgcaccacctgtacaccggccacaagggggcccgatatctctaccggtttc
cagtgcatgtcaagcccaggtaaggttcttcgcgttgc
>AJ23
cgacagccatgcaccacctgtacaccggccacaagggggcccgatatctctaccggtttc
cagtgcatgtcaagcccaggtaaggttcttcgcgttgc
>AJ24
cgacagccatgcaccacctgtacaccggccacaagggggcccgatatctctaccggtttc
cagtgcatgtcaagcccaggtaaggttcttcgcgttgc
>AJ25
cgacagccatgcaccacctgtacaccggccacaagggggcccgatatctctaccggtttc
cagtgcatgtcaagcccaggtaaggttcttcgcgttgc
>AJ26
cgacagccatgcaccacctgtacaccggccacaagggggcccgatatctctaccggtttc
cagtgcatgtcaagcccaggtaaggttcttcgcgttgc
>AJ27
cgacagccatgcaccacctgtacaccggccacaagggggcccgatatctctaccggtttc
cagtgcatgtcaagcccaggtaaggttcttcgcgttgc
>AJ28
cgacagccatgcaccacctgtacaccggccacaagggggcccgatatctctaccggtttc
cagtgcatgtcaagcccaggtaaggttcttcgcgttgc
>AJ29
cgacagccatgcaccacctgtacaccggccacaagggggcccgatatctctaccggtttc
cagtgcatgtcaagcccaggtaaggttcttcgcgttgc
>AJ30
cgacagccatgcaccacctgtacaccggccacaagggggcccgatatctctaccggtttc
cagtgcatgtcaagcccaggtaaggttcttcgcgttgc
>AJ31
cgacagccatgcaccacctgtacaccggccacaagggggcccgatatctctaccggtttc
cagtgcatgtcaagcccaggtaaggttcttcgcgttgc
>AJ32
cgacagccatgcaccacctgtacaccggccacaagggggcccgatatctctaccggtttc
cagtgcatgtcaagcccaggtaaggttcttcgcgttgc
>AJ33
cgacagccatgcaccacctgtacaccggccacaagggggcccgatatctctaccggtttc
cagtgcatgtcaagcccaggtaaggttcttcgcgttgc
>AJ34
cgacagccatgcaccacctgtacaccggccacaagggggcccgatatctctaccggtttc
cagtgcatgtcaagcccaggtaaggttcttcgcgttgc
>AJ35
cgacagccatgcaccacctgtacaccggccacaagggggcccgatatctctaccggtttc
cagtgcatgtcaagcccaggtaaggttcttcgcgttgc
>AJ36
cgacagccatgcaccacctgtacaccggccacaagggggcccgatatctctaccggtttc
cagtgcatgtcaagcccaggtaaggttcttcgcgttgc
>AJ37
cgacagccatgcaccacctgtacaccggccacaagggggcccgatatctctaccggtttc
cagtgcatgtcaagcccaggtaaggttcttcgcgttgc
>AJ38
cgacagccatgcaccacctgtacaccggccacaagggggcccgatatctctaccggtttc
cagtgcatgtcaagcccaggtaaggttcttcgcgttgc
>AJ39
cgacagccatgcaccacctgtacaccggccacaagggggcccgatatctctaccggtttc
cagtgcatgtcaagcccaggtaaggttcttcgcgttgc
>AJ40
cgacagccatgcaccacctgtacaccggccacaagggggcccgatatctctaccggtttc
cagtgcatgtcaagcccaggtaaggttcttcgcgttgc
>AJ41
cgacagccatgcaccacctgtacaccggccacaagggggcccgatatctctaccggtttc
cagtgcatgtcaagcccaggtaaggttcttcgcgttgc
>AJ42
cgacagccatgcaccacctgtacaccggccacaagggggcccgatatctctaccggtttc
cagtgcatgtcaagcccaggtaaggttcttcgcgttgc
>AJ43
cgacagccatgcaccacctgtacaccggccacaagggggcccgatatctctaccggtttc
cagtgcatgtcaagcccaggtaaggttcttcgcgttgc
>AJ44
cgacagccatgcaccacctgtacaccggccacaagggggcccgatatctctaccggtttc
cagtgcatgtcaagcccaggtaaggttcttcgcgttgc
>AJ45
cgacagccatgcaccacctgtacaccggccacaagggggcccgatatctctaccggtttc
cagtgcatgtcaagcccaggtaaggttcttcgcgttgc
>AJ46
cgacagccatgcaccacctgtacaccggccacaagggggcccgatatctctaccggtttc
cagtgcatgtcaagcccaggtaaggttcttcgcgttgc
>AJ47
cgacagccatgcaccacctgtacaccggccacaagggggcccgatatctctaccggtttc
cagtgcatgtcaagcccaggtaaggttcttcgcgttgc
>AJ48
cgacagccatgcaccacctgtacaccggccacaagggggcccgatatctctaccggtttc
cagtgcatgtcaagcccaggtaaggttcttcgcgttgc
>AJ49
cgacagccatgcaccacctgtacaccggccacaagggggcccgatatctctaccggtttc
cagtgcatgtcaagcccaggtaaggttcttcgcgttgc
>U58528_Dactylosporangium_aurantiacum
cgacagccatgcaccacctgtgaacgcccccgaaggacaccacatctctgcggctttagc
gcccatgtcaaacccaggtaaggttcttcgcgttgc
>AK1
cgacagccatgcaccacctgtgaacgcccccgaaggacaccacatctctgcggctttagc
gcccatgtcaaacccaggtaaggttcttcgcgttgc
>AK2
cgacagccatgcaccacctgtgaacgcccccgaaggacaccacatctctgcggctttagc
gcccatgtcaaacccaggtaaggttcttcgcgttgc
>AK3
cgacagccatgcaccacctgtgaacgcccccgaaggacaccacatctctgcggctttagc
gcccatgtcaaacccaggtaaggttcttcgcgttgc
>AK4
cgacagccatgcaccacctgtgaacgcccccgaaggacaccacatctctgcggctttagc
gcccatgtcaaacccaggtaaggttcttcgcgttgc
>AK5
cgacagccatgcaccacctgtgaacgcccccgaaggacaccacatctctgcggctttagc
gcccatgtcaaacccaggtaaggttcttcgcgttgc
>AK6
cgacagccatgcaccacctgtgaacgcccccgaaggacaccacatctctgcggctttagc
gcccatgtcaaacccaggtaaggttcttcgcgttgc
>AK7
cgacagccatgcaccacctgtgaacgcccccgaaggacaccacatctctgcggctttagc
gcccatgtcaaacccaggtaaggttcttcgcgttgc
>AK8
cgacagccatgcaccacctgtgaacgcccccgaaggacaccacatctctgcggctttagc
gcccatgtcaaacccaggtaaggttcttcgcgttgc
>AK9
cgacagccatgcaccacctgtgaacgcccccgaaggacaccacatctctgcggctttagc
gcccatgtcaaacccaggtaaggttcttcgcgttgc
>AK10
cgacagccatgcaccacctgtgaacgcccccgaaggacaccacatctctgcggctttagc
gcccatgtcaaacccaggtaaggttcttcgcgttgc
>AK11
cgacagccatgcaccacctgtgaacgcccccgaaggacaccacatctctgcggctttagc
gcccatgtcaaacccaggtaaggttcttcgcgttgc
>AK12
cgacagccatgcaccacctgtgaacgcccccgaaggacaccacatctctgcggctttagc
gcccatgtcaaacccaggtaaggttcttcgcgttgc
>AK13
cgacagccatgcaccacctgtgaacgcccccgaaggacaccacatctctgcggctttagc
gcccatgtcaaacccaggtaaggttcttcgcgttgc
>AK14
cgacagccatgcaccacctgtgaacgcccccgaaggacaccacatctctgcggctttagc
gcccatgtcaaacccaggtaaggttcttcgcgttgc
>AK15
cgacagccatgcaccacctgtgaacgcccccgaaggacaccacatctctgcggctttagc
gcccatgtcaaacccaggtaaggttcttcgcgttgc
>AK16
cgacagccatgcaccacctgtgaacgcccccgaaggacaccacatctctgcggctttagc
gcccatgtcaaacccaggtaaggttcttcgcgttgc
>AK17
cgacagccatgcaccacctgtgaacgcccccgaaggacaccacatctctgcggctttagc
gcccatgtcaaacccaggtaaggttcttcgcgttgc
>AK18
cgacagccatgcaccacctgtgaacgcccccgaaggacaccacatctctgcggctttagc
gcccatgtcaaacccaggtaaggttcttcgcgttgc
>AK19
cgacagccatgcaccacctgtgaacgcccccgaaggacaccacatctctgcggctttagc
gcccatgtcaaacccaggtaaggttcttcgcgttgc
>AK20
cgacagccatgcaccacctgtgaacgcccccgaaggacaccacatctctgcggctttagc
gcccatgtcaaacccaggtaaggttcttcgcgttgc
>AK21
cgacagccatgcaccacctgtgaacgcccccgaaggacaccacatctctgcggctttagc
gcccatgtcaaacccaggtaaggttcttcgcgttgc
>AK22
cgacagccatgcaccacctgtgaacgcccccgaaggacaccacatctctgcggctttagc
gcccatgtcaaacccaggtaaggttcttcgcgttgc
>AK23
cgacagccatgcaccacctgtgaacgcccccgaaggacaccacatctctgcggctttagc
gcccatgtcaaacccaggtaaggttcttcgcgttgc
>AK24
cgacagccatgcaccacctgtgaacgcccccgaaggacaccacatctctgcggctttagc
gcccatgtcaaacccaggtaaggttcttcgcgttgc
>AK25
cgacagccatgcaccacctgtgaacgcccccgaaggacaccacatctctgcggctttagc
gcccatgtcaaacccaggtaaggttcttcgcgttgc
>AK26
cgacagccatgcaccacctgtgaacgcccccgaaggacaccacatctctgcggctttagc
gcccatgtcaaacccaggtaaggttcttcgcgttgc
>AK27
cgacagccatgcaccacctgtgaacgcccccgaaggacaccacatctctgcggctttagc
gcccatgtcaaacccaggtaaggttcttcgcgttgc
>AK28
cgacagccatgcaccacctgtgaacgcccccgaaggacaccacatctctgcggctttagc
gcccatgtcaaacccaggtaaggttcttcgcgttgc
>AK29
cgacagccatgcaccacctgtgaacgcccccgaaggacaccacatctctgcggctttagc
gcccatgtcaaacccaggtaaggttcttcgcgttgc
>AK30
cgacagccatgcaccacctgtgaacgcccccgaaggacaccacatctctgcggctttagc
gcccatgtcaaacccaggtaaggttcttcgcgttgc
>AK31
cgacagccatgcaccacctgtgaacgcccccgaaggacaccacatctctgcggctttagc
gcccatgtcaaacccaggtaaggttcttcgcgttgc
>AK32
cgacagccatgcaccacctgtgaacgcccccgaaggacaccacatctctgcggctttagc
gcccatgtcaaacccaggtaaggttcttcgcgttgc
>AK33
cgacagccatgcaccacctgtgaacgcccccgaaggacaccacatctctgcggctttagc
gcccatgtcaaacccaggtaaggttcttcgcgttgc
>AK34
cgacagccatgcaccacctgtgaacgcccccgaaggacaccacatctctgcggctttagc
gcccatgtcaaacccaggtaaggttcttcgcgttgc
>AK35
cgacagccatgcaccacctgtgaacgcccccgaaggacaccacatctctgcggctttagc
gcccatgtcaaacccaggtaaggttcttcgcgttgc
>AK36
cgacagccatgcaccacctgtgaacgcccccgaaggacaccacatctctgcggctttagc
gcccatgtcaaacccaggtaaggttcttcgcgttgc
>AK37
cgacagccatgcaccacctgtgaacgcccccgaaggacaccacatctctgcggctttagc
gcccatgtcaaacccaggtaaggttcttcgcgttgc
>AK38
cgacagccatgcaccacctgtgaacgcccccgaaggacaccacatctctgcggctttagc
gcccatgtcaaacccaggtaaggttcttcgcgttgc
>AK39
cgacagccatgcaccacctgtgaacgcccccgaaggacaccacatctctgcggctttagc
gcccatgtcaaacccaggtaaggttcttcgcgttgc
>AK40
cgacagccatgcaccacctgtgaacgcccccgaaggacaccacatctctgcggctttagc
gcccatgtcaaacccaggtaaggttcttcgcgttgc
>AK41
cgacagccatgcaccacctgtgaacgcccccgaaggacaccacatctctgcggctttagc
gcccatgtcaaacccaggtaaggttcttcgcgttgc
>AK42
cgacagccatgcaccacctgtgaacgcccccgaaggacaccacatctctgcggctttagc
gcccatgtcaaacccaggtaaggttcttcgcgttgc
>AK43
cgacagccatgcaccacctgtgaacgcccccgaaggacaccacatctctgcggctttagc
gcccatgtcaaacccaggtaaggttcttcgcgttgc
>AK44
cgacagccatgcaccacctgtgaacgcccccgaaggacaccacatctctgcggctttagc
gcccatgtcaaacccaggtaaggttcttcgcgttgc
>AK45
cgacagccatgcaccacctgtgaacgcccccgaaggacaccacatctctgcggctttagc
gcccatgtcaaacccaggtaaggttcttcgcgttgc
>AK46
cgacagccatgcaccacctgtgaacgcccccgaaggacaccacatctctgcggctttagc
gcccatgtcaaacccaggtaaggttcttcgcgttgc
>AK47
cgacagccatgcaccacctgtgaacgcccccgaaggacaccacatctctgcggctttagc
gcccatgtcaaacccaggtaaggttcttcgcgttgc
>AK48
cgacagccatgcaccacctgtgaacgcccccgaaggacaccacatctctgcggctttagc
gcccatgtcaaacccaggtaaggttcttcgcgttgc
>AK49
cgacagccatgcaccacctgtgaacgcccccgaaggacaccacatctctgcggctttagc
gcccatgtcaaacccaggtaaggttcttcgcgttgc
>EU593733_Streptomyces_thermocarboxydus
cgacagccatgcaccacctgtacaccgaccacaagggggcaccatctctgatgctttccg
gtgtatgtcaagccttggtaaggttcttcgcgttgc
>AL1
cgacagccatgcaccacctgtacaccgaccacaagggggcaccatctctgatgctttccg
gtgtatgtcaagccttggtaaggttcttcgcgttgc
>AL2
cgacagccatgcaccacctgtacaccgaccacaagggggcaccatctctgatgctttccg
gtgtatgtcaagccttggtaaggttcttcgcgttgc
>AL3
cgacagccatgcaccacctgtacaccgaccacaagggggcaccatctctgatgctttccg
gtgtatgtcaagccttggtaaggttcttcgcgttgc
>AL4
cgacagccatgcaccacctgtacaccgaccacaagggggcaccatctctgatgctttccg
gtgtatgtcaagccttggtaaggttcttcgcgttgc
>AL5
cgacagccatgcaccacctgtacaccgaccacaagggggcaccatctctgatgctttccg
gtgtatgtcaagccttggtaaggttcttcgcgttgc
>AL6
cgacagccatgcaccacctgtacaccgaccacaagggggcaccatctctgatgctttccg
gtgtatgtcaagccttggtaaggttcttcgcgttgc
>AL7
cgacagccatgcaccacctgtacaccgaccacaagggggcaccatctctgatgctttccg
gtgtatgtcaagccttggtaaggttcttcgcgttgc
>AL8
cgacagccatgcaccacctgtacaccgaccacaagggggcaccatctctgatgctttccg
gtgtatgtcaagccttggtaaggttcttcgcgttgc
>AL9
cgacagccatgcaccacctgtacaccgaccacaagggggcaccatctctgatgctttccg
gtgtatgtcaagccttggtaaggttcttcgcgttgc
>AL10
cgacagccatgcaccacctgtacaccgaccacaagggggcaccatctctgatgctttccg
gtgtatgtcaagccttggtaaggttcttcgcgttgc
>AL11
cgacagccatgcaccacctgtacaccgaccacaagggggcaccatctctgatgctttccg
gtgtatgtcaagccttggtaaggttcttcgcgttgc
>AL12
cgacagccatgcaccacctgtacaccgaccacaagggggcaccatctctgatgctttccg
gtgtatgtcaagccttggtaaggttcttcgcgttgc
>AL13
cgacagccatgcaccacctgtacaccgaccacaagggggcaccatctctgatgctttccg
gtgtatgtcaagccttggtaaggttcttcgcgttgc
>AL14
cgacagccatgcaccacctgtacaccgaccacaagggggcaccatctctgatgctttccg
gtgtatgtcaagccttggtaaggttcttcgcgttgc
>AL15
cgacagccatgcaccacctgtacaccgaccacaagggggcaccatctctgatgctttccg
gtgtatgtcaagccttggtaaggttcttcgcgttgc
>AL16
cgacagccatgcaccacctgtacaccgaccacaagggggcaccatctctgatgctttccg
gtgtatgtcaagccttggtaaggttcttcgcgttgc
>AL17
cgacagccatgcaccacctgtacaccgaccacaagggggcaccatctctgatgctttccg
gtgtatgtcaagccttggtaaggttcttcgcgttgc
>AL18
cgacagccatgcaccacctgtacaccgaccacaagggggcaccatctctgatgctttccg
gtgtatgtcaagccttggtaaggttcttcgcgttgc
>AL19
cgacagccatgcaccacctgtacaccgaccacaagggggcaccatctctgatgctttccg
gtgtatgtcaagccttggtaaggttcttcgcgttgc
>AL20
cgacagccatgcaccacctgtacaccgaccacaagggggcaccatctctgatgctttccg
gtgtatgtcaagccttggtaaggttcttcgcgttgc
>AL21
cgacagccatgcaccacctgtacaccgaccacaagggggcaccatctctgatgctttccg
gtgtatgtcaagccttggtaaggttcttcgcgttgc
>AL22
cgacagccatgcaccacctgtacaccgaccacaagggggcaccatctctgatgctttccg
gtgtatgtcaagccttggtaaggttcttcgcgttgc
>AL23
cgacagccatgcaccacctgtacaccgaccacaagggggcaccatctctgatgctttccg
gtgtatgtcaagccttggtaaggttcttcgcgttgc
>AL24
cgacagccatgcaccacctgtacaccgaccacaagggggcaccatctctgatgctttccg
gtgtatgtcaagccttggtaaggttcttcgcgttgc
>AL25
cgacagccatgcaccacctgtacaccgaccacaagggggcaccatctctgatgctttccg
gtgtatgtcaagccttggtaaggttcttcgcgttgc
>AL26
cgacagccatgcaccacctgtacaccgaccacaagggggcaccatctctgatgctttccg
gtgtatgtcaagccttggtaaggttcttcgcgttgc
>AL27
cgacagccatgcaccacctgtacaccgaccacaagggggcaccatctctgatgctttccg
gtgtatgtcaagccttggtaaggttcttcgcgttgc
>AL28
cgacagccatgcaccacctgtacaccgaccacaagggggcaccatctctgatgctttccg
gtgtatgtcaagccttggtaaggttcttcgcgttgc
>AL29
cgacagccatgcaccacctgtacaccgaccacaagggggcaccatctctgatgctttccg
gtgtatgtcaagccttggtaaggttcttcgcgttgc
>AL30
cgacagccatgcaccacctgtacaccgaccacaagggggcaccatctctgatgctttccg
gtgtatgtcaagccttggtaaggttcttcgcgttgc
>AL31
cgacagccatgcaccacctgtacaccgaccacaagggggcaccatctctgatgctttccg
gtgtatgtcaagccttggtaaggttcttcgcgttgc
>AL32
cgacagccatgcaccacctgtacaccgaccacaagggggcaccatctctgatgctttccg
gtgtatgtcaagccttggtaaggttcttcgcgttgc
>AL33
cgacagccatgcaccacctgtacaccgaccacaagggggcaccatctctgatgctttccg
gtgtatgtcaagccttggtaaggttcttcgcgttgc
>AL34
cgacagccatgcaccacctgtacaccgaccacaagggggcaccatctctgatgctttccg
gtgtatgtcaagccttggtaaggttcttcgcgttgc
>AL35
cgacagccatgcaccacctgtacaccgaccacaagggggcaccatctctgatgctttccg
gtgtatgtcaagccttggtaaggttcttcgcgttgc
>AL36
cgacagccatgcaccacctgtacaccgaccacaagggggcaccatctctgatgctttccg
gtgtatgtcaagccttggtaaggttcttcgcgttgc
>AL37
cgacagccatgcaccacctgtacaccgaccacaagggggcaccatctctgatgctttccg
gtgtatgtcaagccttggtaaggttcttcgcgttgc
>AL38
cgacagccatgcaccacctgtacaccgaccacaagggggcaccatctctgatgctttccg
gtgtatgtcaagccttggtaaggttcttcgcgttgc
>AL39
cgacagccatgcaccacctgtacaccgaccacaagggggcaccatctctgatgctttccg
gtgtatgtcaagccttggtaaggttcttcgcgttgc
>AL40
cgacagccatgcaccacctgtacaccgaccacaagggggcaccatctctgatgctttccg
gtgtatgtcaagccttggtaaggttcttcgcgttgc
>AL41
cgacagccatgcaccacctgtacaccgaccacaagggggcaccatctctgatgctttccg
gtgtatgtcaagccttggtaaggttcttcgcgttgc
>AL42
cgacagccatgcaccacctgtacaccgaccacaagggggcaccatctctgatgctttccg
gtgtatgtcaagccttggtaaggttcttcgcgttgc
>AL43
cgacagccatgcaccacctgtacaccgaccacaagggggcaccatctctgatgctttccg
gtgtatgtcaagccttggtaaggttcttcgcgttgc
>AL44
cgacagccatgcaccacctgtacaccgaccacaagggggcaccatctctgatgctttccg
gtgtatgtcaagccttggtaaggttcttcgcgttgc
>AL45
cgacagccatgcaccacctgtacaccgaccacaagggggcaccatctctgatgctttccg
gtgtatgtcaagccttggtaaggttcttcgcgttgc
>AL46
cgacagccatgcaccacctgtacaccgaccacaagggggcaccatctctgatgctttccg
gtgtatgtcaagccttggtaaggttcttcgcgttgc
>AL47
cgacagccatgcaccacctgtacaccgaccacaagggggcaccatctctgatgctttccg
gtgtatgtcaagccttggtaaggttcttcgcgttgc
>AL48
cgacagccatgcaccacctgtacaccgaccacaagggggcaccatctctgatgctttccg
gtgtatgtcaagccttggtaaggttcttcgcgttgc
>AL49
cgacagccatgcaccacctgtacaccgaccacaagggggcaccatctctgatgctttccg
gtgtatgtcaagccttggtaaggttcttcgcgttgc
>AM935529_uncultured_Rubrobacteridae_bacterium
cgacagccatgcaccacctgtgtaagtgtcccgaaggaagaccgtgtttccacggctgtc
acaaacatgtcaagcccaggtaaggttcttcgcgttgc
>AM1
cgacagccatgcaccacctgtgtaagtgtcccgaaggaagaccgtgtttccacggctgtc
acaaacatgtcaagcccaggtaaggttcttcgcgttgc
>AM2
cgacagccatgcaccacctgtgtaagtgtcccgaaggaagaccgtgtttccacggctgtc
acaaacatgtcaagcccaggtaaggttcttcgcgttgc
>AM3
cgacagccatgcaccacctgtgtaagtgtcccgaaggaagaccgtgtttccacggctgtc
acaaacatgtcaagcccaggtaaggttcttcgcgttgc
>AM4
cgacagccatgcaccacctgtgtaagtgtcccgaaggaagaccgtgtttccacggctgtc
acaaacatgtcaagcccaggtaaggttcttcgcgttgc
>AM5
cgacagccatgcaccacctgtgtaagtgtcccgaaggaagaccgtgtttccacggctgtc
acaaacatgtcaagcccaggtaaggttcttcgcgttgc
>AM6
cgacagccatgcaccacctgtgtaagtgtcccgaaggaagaccgtgtttccacggctgtc
acaaacatgtcaagcccaggtaaggttcttcgcgttgc
>AM7
cgacagccatgcaccacctgtgtaagtgtcccgaaggaagaccgtgtttccacggctgtc
acaaacatgtcaagcccaggtaaggttcttcgcgttgc
>AM8
cgacagccatgcaccacctgtgtaagtgtcccgaaggaagaccgtgtttccacggctgtc
acaaacatgtcaagcccaggtaaggttcttcgcgttgc
>AM9
cgacagccatgcaccacctgtgtaagtgtcccgaaggaagaccgtgtttccacggctgtc
acaaacatgtcaagcccaggtaaggttcttcgcgttgc
>AM10
cgacagccatgcaccacctgtgtaagtgtcccgaaggaagaccgtgtttccacggctgtc
acaaacatgtcaagcccaggtaaggttcttcgcgttgc
>AM11
cgacagccatgcaccacctgtgtaagtgtcccgaaggaagaccgtgtttccacggctgtc
acaaacatgtcaagcccaggtaaggttcttcgcgttgc
>AM12
cgacagccatgcaccacctgtgtaagtgtcccgaaggaagaccgtgtttccacggctgtc
acaaacatgtcaagcccaggtaaggttcttcgcgttgc
>AM13
cgacagccatgcaccacctgtgtaagtgtcccgaaggaagaccgtgtttccacggctgtc
acaaacatgtcaagcccaggtaaggttcttcgcgttgc
>AM14
cgacagccatgcaccacctgtgtaagtgtcccgaaggaagaccgtgtttccacggctgtc
acaaacatgtcaagcccaggtaaggttcttcgcgttgc
>AM15
cgacagccatgcaccacctgtgtaagtgtcccgaaggaagaccgtgtttccacggctgtc
acaaacatgtcaagcccaggtaaggttcttcgcgttgc
>AM16
cgacagccatgcaccacctgtgtaagtgtcccgaaggaagaccgtgtttccacggctgtc
acaaacatgtcaagcccaggtaaggttcttcgcgttgc
>AM17
cgacagccatgcaccacctgtgtaagtgtcccgaaggaagaccgtgtttccacggctgtc
acaaacatgtcaagcccaggtaaggttcttcgcgttgc
>AM18
cgacagccatgcaccacctgtgtaagtgtcccgaaggaagaccgtgtttccacggctgtc
acaaacatgtcaagcccaggtaaggttcttcgcgttgc
>AM19
cgacagccatgcaccacctgtgtaagtgtcccgaaggaagaccgtgtttccacggctgtc
acaaacatgtcaagcccaggtaaggttcttcgcgttgc
>AM20
cgacagccatgcaccacctgtgtaagtgtcccgaaggaagaccgtgtttccacggctgtc
acaaacatgtcaagcccaggtaaggttcttcgcgttgc
>AM21
cgacagccatgcaccacctgtgtaagtgtcccgaaggaagaccgtgtttccacggctgtc
acaaacatgtcaagcccaggtaaggttcttcgcgttgc
>AM22
cgacagccatgcaccacctgtgtaagtgtcccgaaggaagaccgtgtttccacggctgtc
acaaacatgtcaagcccaggtaaggttcttcgcgttgc
>AM23
cgacagccatgcaccacctgtgtaagtgtcccgaaggaagaccgtgtttccacggctgtc
acaaacatgtcaagcccaggtaaggttcttcgcgttgc
>AM24
cgacagccatgcaccacctgtgtaagtgtcccgaaggaagaccgtgtttccacggctgtc
acaaacatgtcaagcccaggtaaggttcttcgcgttgc
>AM25
cgacagccatgcaccacctgtgtaagtgtcccgaaggaagaccgtgtttccacggctgtc
acaaacatgtcaagcccaggtaaggttcttcgcgttgc
>AM26
cgacagccatgcaccacctgtgtaagtgtcccgaaggaagaccgtgtttccacggctgtc
acaaacatgtcaagcccaggtaaggttcttcgcgttgc
>AM27
cgacagccatgcaccacctgtgtaagtgtcccgaaggaagaccgtgtttccacggctgtc
acaaacatgtcaagcccaggtaaggttcttcgcgttgc
>AM28
cgacagccatgcaccacctgtgtaagtgtcccgaaggaagaccgtgtttccacggctgtc
acaaacatgtcaagcccaggtaaggttcttcgcgttgc
>AM29
cgacagccatgcaccacctgtgtaagtgtcccgaaggaagaccgtgtttccacggctgtc
acaaacatgtcaagcccaggtaaggttcttcgcgttgc
>AM30
cgacagccatgcaccacctgtgtaagtgtcccgaaggaagaccgtgtttccacggctgtc
acaaacatgtcaagcccaggtaaggttcttcgcgttgc
>AM31
cgacagccatgcaccacctgtgtaagtgtcccgaaggaagaccgtgtttccacggctgtc
acaaacatgtcaagcccaggtaaggttcttcgcgttgc
>AM32
cgacagccatgcaccacctgtgtaagtgtcccgaaggaagaccgtgtttccacggctgtc
acaaacatgtcaagcccaggtaaggttcttcgcgttgc
>AM33
cgacagccatgcaccacctgtgtaagtgtcccgaaggaagaccgtgtttccacggctgtc
acaaacatgtcaagcccaggtaaggttcttcgcgttgc
>AM34
cgacagccatgcaccacctgtgtaagtgtcccgaaggaagaccgtgtttccacggctgtc
acaaacatgtcaagcccaggtaaggttcttcgcgttgc
>AM35
cgacagccatgcaccacctgtgtaagtgtcccgaaggaagaccgtgtttccacggctgtc
acaaacatgtcaagcccaggtaaggttcttcgcgttgc
>AM36
cgacagccatgcaccacctgtgtaagtgtcccgaaggaagaccgtgtttccacggctgtc
acaaacatgtcaagcccaggtaaggttcttcgcgttgc
>AM37
cgacagccatgcaccacctgtgtaagtgtcccgaaggaagaccgtgtttccacggctgtc
acaaacatgtcaagcccaggtaaggttcttcgcgttgc
>AM38
cgacagccatgcaccacctgtgtaagtgtcccgaaggaagaccgtgtttccacggctgtc
acaaacatgtcaagcccaggtaaggttcttcgcgttgc
>AM39
cgacagccatgcaccacctgtgtaagtgtcccgaaggaagaccgtgtttccacggctgtc
acaaacatgtcaagcccaggtaaggttcttcgcgttgc
>AM40
cgacagccatgcaccacctgtgtaagtgtcccgaaggaagaccgtgtttccacggctgtc
acaaacatgtcaagcccaggtaaggttcttcgcgttgc
>AM41
cgacagccatgcaccacctgtgtaagtgtcccgaaggaagaccgtgtttccacggctgtc
acaaacatgtcaagcccaggtaaggttcttcgcgttgc
>AM42
cgacagccatgcaccacctgtgtaagtgtcccgaaggaagaccgtgtttccacggctgtc
acaaacatgtcaagcccaggtaaggttcttcgcgttgc
>AM43
cgacagccatgcaccacctgtgtaagtgtcccgaaggaagaccgtgtttccacggctgtc
acaaacatgtcaagcccaggtaaggttcttcgcgttgc
>AM44
cgacagccatgcaccacctgtgtaagtgtcccgaaggaagaccgtgtttccacggctgtc
acaaacatgtcaagcccaggtaaggttcttcgcgttgc
>AM45
cgacagccatgcaccacctgtgtaagtgtcccgaaggaagaccgtgtttccacggctgtc
acaaacatgtcaagcccaggtaaggttcttcgcgttgc
>AM46
cgacagccatgcaccacctgtgtaagtgtcccgaaggaagaccgtgtttccacggctgtc
acaaacatgtcaagcccaggtaaggttcttcgcgttgc
>AM47
cgacagccatgcaccacctgtgtaagtgtcccgaaggaagaccgtgtttccacggctgtc
acaaacatgtcaagcccaggtaaggttcttcgcgttgc
>AM48
cgacagccatgcaccacctgtgtaagtgtcccgaaggaagaccgtgtttccacggctgtc
acaaacatgtcaagcccaggtaaggttcttcgcgttgc
>AM49
cgacagccatgcaccacctgtgtaagtgtcccgaaggaagaccgtgtttccacggctgtc
acaaacatgtcaagcccaggtaaggttcttcgcgttgc
>EU631792_uncultured_Conexibacteraceae_bacterium
cgacagccatgcaccacctgtgtaagtgtcccgaaggaagaccatgtttccatggctgtc
acctacatgtcaaacccaggtaaggttcttcgcgttgc
>AN1
cgacagccatgcaccacctgtgtaagtgtcccgaaggaagaccatgtttccatggctgtc
acctacatgtcaaacccaggtaaggttcttcgcgttgc
>AN2
cgacagccatgcaccacctgtgtaagtgtcccgaaggaagaccatgtttccatggctgtc
acctacatgtcaaacccaggtaaggttcttcgcgttgc
>AN3
cgacagccatgcaccacctgtgtaagtgtcccgaaggaagaccatgtttccatggctgtc
acctacatgtcaaacccaggtaaggttcttcgcgttgc
>AN4
cgacagccatgcaccacctgtgtaagtgtcccgaaggaagaccatgtttccatggctgtc
acctacatgtcaaacccaggtaaggttcttcgcgttgc
>AN5
cgacagccatgcaccacctgtgtaagtgtcccgaaggaagaccatgtttccatggctgtc
acctacatgtcaaacccaggtaaggttcttcgcgttgc
>AN6
cgacagccatgcaccacctgtgtaagtgtcccgaaggaagaccatgtttccatggctgtc
acctacatgtcaaacccaggtaaggttcttcgcgttgc
>AN7
cgacagccatgcaccacctgtgtaagtgtcccgaaggaagaccatgtttccatggctgtc
acctacatgtcaaacccaggtaaggttcttcgcgttgc
>AN8
cgacagccatgcaccacctgtgtaagtgtcccgaaggaagaccatgtttccatggctgtc
acctacatgtcaaacccaggtaaggttcttcgcgttgc
>AN9
cgacagccatgcaccacctgtgtaagtgtcccgaaggaagaccatgtttccatggctgtc
acctacatgtcaaacccaggtaaggttcttcgcgttgc
>AN10
cgacagccatgcaccacctgtgtaagtgtcccgaaggaagaccatgtttccatggctgtc
acctacatgtcaaacccaggtaaggttcttcgcgttgc
>AN11
cgacagccatgcaccacctgtgtaagtgtcccgaaggaagaccatgtttccatggctgtc
acctacatgtcaaacccaggtaaggttcttcgcgttgc
>AN12
cgacagccatgcaccacctgtgtaagtgtcccgaaggaagaccatgtttccatggctgtc
acctacatgtcaaacccaggtaaggttcttcgcgttgc
>AN13
cgacagccatgcaccacctgtgtaagtgtcccgaaggaagaccatgtttccatggctgtc
acctacatgtcaaacccaggtaaggttcttcgcgttgc
>AN14
cgacagccatgcaccacctgtgtaagtgtcccgaaggaagaccatgtttccatggctgtc
acctacatgtcaaacccaggtaaggttcttcgcgttgc
>AN15
cgacagccatgcaccacctgtgtaagtgtcccgaaggaagaccatgtttccatggctgtc
acctacatgtcaaacccaggtaaggttcttcgcgttgc
>AN16
cgacagccatgcaccacctgtgtaagtgtcccgaaggaagaccatgtttccatggctgtc
acctacatgtcaaacccaggtaaggttcttcgcgttgc
>AN17
cgacagccatgcaccacctgtgtaagtgtcccgaaggaagaccatgtttccatggctgtc
acctacatgtcaaacccaggtaaggttcttcgcgttgc
>AN18
cgacagccatgcaccacctgtgtaagtgtcccgaaggaagaccatgtttccatggctgtc
acctacatgtcaaacccaggtaaggttcttcgcgttgc
>AN19
cgacagccatgcaccacctgtgtaagtgtcccgaaggaagaccatgtttccatggctgtc
acctacatgtcaaacccaggtaaggttcttcgcgttgc
>AN20
cgacagccatgcaccacctgtgtaagtgtcccgaaggaagaccatgtttccatggctgtc
acctacatgtcaaacccaggtaaggttcttcgcgttgc
>AN21
cgacagccatgcaccacctgtgtaagtgtcccgaaggaagaccatgtttccatggctgtc
acctacatgtcaaacccaggtaaggttcttcgcgttgc
>AN22
cgacagccatgcaccacctgtgtaagtgtcccgaaggaagaccatgtttccatggctgtc
acctacatgtcaaacccaggtaaggttcttcgcgttgc
>AN23
cgacagccatgcaccacctgtgtaagtgtcccgaaggaagaccatgtttccatggctgtc
acctacatgtcaaacccaggtaaggttcttcgcgttgc
>AN24
cgacagccatgcaccacctgtgtaagtgtcccgaaggaagaccatgtttccatggctgtc
acctacatgtcaaacccaggtaaggttcttcgcgttgc
>AN25
cgacagccatgcaccacctgtgtaagtgtcccgaaggaagaccatgtttccatggctgtc
acctacatgtcaaacccaggtaaggttcttcgcgttgc
>AN26
cgacagccatgcaccacctgtgtaagtgtcccgaaggaagaccatgtttccatggctgtc
acctacatgtcaaacccaggtaaggttcttcgcgttgc
>AN27
cgacagccatgcaccacctgtgtaagtgtcccgaaggaagaccatgtttccatggctgtc
acctacatgtcaaacccaggtaaggttcttcgcgttgc
>AN28
cgacagccatgcaccacctgtgtaagtgtcccgaaggaagaccatgtttccatggctgtc
acctacatgtcaaacccaggtaaggttcttcgcgttgc
>AN29
cgacagccatgcaccacctgtgtaagtgtcccgaaggaagaccatgtttccatggctgtc
acctacatgtcaaacccaggtaaggttcttcgcgttgc
>AN30
cgacagccatgcaccacctgtgtaagtgtcccgaaggaagaccatgtttccatggctgtc
acctacatgtcaaacccaggtaaggttcttcgcgttgc
>AN31
cgacagccatgcaccacctgtgtaagtgtcccgaaggaagaccatgtttccatggctgtc
acctacatgtcaaacccaggtaaggttcttcgcgttgc
>AN32
cgacagccatgcaccacctgtgtaagtgtcccgaaggaagaccatgtttccatggctgtc
acctacatgtcaaacccaggtaaggttcttcgcgttgc
>AN33
cgacagccatgcaccacctgtgtaagtgtcccgaaggaagaccatgtttccatggctgtc
acctacatgtcaaacccaggtaaggttcttcgcgttgc
>AN34
cgacagccatgcaccacctgtgtaagtgtcccgaaggaagaccatgtttccatggctgtc
acctacatgtcaaacccaggtaaggttcttcgcgttgc
>AN35
cgacagccatgcaccacctgtgtaagtgtcccgaaggaagaccatgtttccatggctgtc
acctacatgtcaaacccaggtaaggttcttcgcgttgc
>AN36
cgacagccatgcaccacctgtgtaagtgtcccgaaggaagaccatgtttccatggctgtc
acctacatgtcaaacccaggtaaggttcttcgcgttgc
>AN37
cgacagccatgcaccacctgtgtaagtgtcccgaaggaagaccatgtttccatggctgtc
acctacatgtcaaacccaggtaaggttcttcgcgttgc
>AN38
cgacagccatgcaccacctgtgtaagtgtcccgaaggaagaccatgtttccatggctgtc
acctacatgtcaaacccaggtaaggttcttcgcgttgc
>AN39
cgacagccatgcaccacctgtgtaagtgtcccgaaggaagaccatgtttccatggctgtc
acctacatgtcaaacccaggtaaggttcttcgcgttgc
>AN40
cgacagccatgcaccacctgtgtaagtgtcccgaaggaagaccatgtttccatggctgtc
acctacatgtcaaacccaggtaaggttcttcgcgttgc
>AN41
cgacagccatgcaccacctgtgtaagtgtcccgaaggaagaccatgtttccatggctgtc
acctacatgtcaaacccaggtaaggttcttcgcgttgc
>AN42
cgacagccatgcaccacctgtgtaagtgtcccgaaggaagaccatgtttccatggctgtc
acctacatgtcaaacccaggtaaggttcttcgcgttgc
>AN43
cgacagccatgcaccacctgtgtaagtgtcccgaaggaagaccatgtttccatggctgtc
acctacatgtcaaacccaggtaaggttcttcgcgttgc
>AN44
cgacagccatgcaccacctgtgtaagtgtcccgaaggaagaccatgtttccatggctgtc
acctacatgtcaaacccaggtaaggttcttcgcgttgc
>AN45
cgacagccatgcaccacctgtgtaagtgtcccgaaggaagaccatgtttccatggctgtc
acctacatgtcaaacccaggtaaggttcttcgcgttgc
>AN46
cgacagccatgcaccacctgtgtaagtgtcccgaaggaagaccatgtttccatggctgtc
acctacatgtcaaacccaggtaaggttcttcgcgttgc
>AN47
cgacagccatgcaccacctgtgtaagtgtcccgaaggaagaccatgtttccatggctgtc
acctacatgtcaaacccaggtaaggttcttcgcgttgc
>AN48
cgacagccatgcaccacctgtgtaagtgtcccgaaggaagaccatgtttccatggctgtc
acctacatgtcaaacccaggtaaggttcttcgcgttgc
>AN49
cgacagccatgcaccacctgtgtaagtgtcccgaaggaagaccatgtttccatggctgtc
acctacatgtcaaacccaggtaaggttcttcgcgttgc
>AJ519368_uncultured_Holophaga_sp.
cgacagccatgcagcacctctacgagtgtccttgcggaagaccactttcgtagttgtcac
tcgctgttcaagcctgggtaaggttcttcgcgttgc
>AO1
cgacagccatgcagcacctctacgagtgtccttgcggaagaccactttcgtagttgtcac
tcgctgttcaagcctgggtaaggttcttcgcgttgc
>AO2
cgacagccatgcagcacctctacgagtgtccttgcggaagaccactttcgtagttgtcac
tcgctgttcaagcctgggtaaggttcttcgcgttgc
>AO3
cgacagccatgcagcacctctacgagtgtccttgcggaagaccactttcgtagttgtcac
tcgctgttcaagcctgggtaaggttcttcgcgttgc
>AO4
cgacagccatgcagcacctctacgagtgtccttgcggaagaccactttcgtagttgtcac
tcgctgttcaagcctgggtaaggttcttcgcgttgc
>AO5
cgacagccatgcagcacctctacgagtgtccttgcggaagaccactttcgtagttgtcac
tcgctgttcaagcctgggtaaggttcttcgcgttgc
>AO6
cgacagccatgcagcacctctacgagtgtccttgcggaagaccactttcgtagttgtcac
tcgctgttcaagcctgggtaaggttcttcgcgttgc
>AO7
cgacagccatgcagcacctctacgagtgtccttgcggaagaccactttcgtagttgtcac
tcgctgttcaagcctgggtaaggttcttcgcgttgc
>AO8
cgacagccatgcagcacctctacgagtgtccttgcggaagaccactttcgtagttgtcac
tcgctgttcaagcctgggtaaggttcttcgcgttgc
>AO9
cgacagccatgcagcacctctacgagtgtccttgcggaagaccactttcgtagttgtcac
tcgctgttcaagcctgggtaaggttcttcgcgttgc
>AO10
cgacagccatgcagcacctctacgagtgtccttgcggaagaccactttcgtagttgtcac
tcgctgttcaagcctgggtaaggttcttcgcgttgc
>AO11
cgacagccatgcagcacctctacgagtgtccttgcggaagaccactttcgtagttgtcac
tcgctgttcaagcctgggtaaggttcttcgcgttgc
>AO12
cgacagccatgcagcacctctacgagtgtccttgcggaagaccactttcgtagttgtcac
tcgctgttcaagcctgggtaaggttcttcgcgttgc
>AO13
cgacagccatgcagcacctctacgagtgtccttgcggaagaccactttcgtagttgtcac
tcgctgttcaagcctgggtaaggttcttcgcgttgc
>AO14
cgacagccatgcagcacctctacgagtgtccttgcggaagaccactttcgtagttgtcac
tcgctgttcaagcctgggtaaggttcttcgcgttgc
>AO15
cgacagccatgcagcacctctacgagtgtccttgcggaagaccactttcgtagttgtcac
tcgctgttcaagcctgggtaaggttcttcgcgttgc
>AO16
cgacagccatgcagcacctctacgagtgtccttgcggaagaccactttcgtagttgtcac
tcgctgttcaagcctgggtaaggttcttcgcgttgc
>AO17
cgacagccatgcagcacctctacgagtgtccttgcggaagaccactttcgtagttgtcac
tcgctgttcaagcctgggtaaggttcttcgcgttgc
>AO18
cgacagccatgcagcacctctacgagtgtccttgcggaagaccactttcgtagttgtcac
tcgctgttcaagcctgggtaaggttcttcgcgttgc
>AO19
cgacagccatgcagcacctctacgagtgtccttgcggaagaccactttcgtagttgtcac
tcgctgttcaagcctgggtaaggttcttcgcgttgc
>AO20
cgacagccatgcagcacctctacgagtgtccttgcggaagaccactttcgtagttgtcac
tcgctgttcaagcctgggtaaggttcttcgcgttgc
>AO21
cgacagccatgcagcacctctacgagtgtccttgcggaagaccactttcgtagttgtcac
tcgctgttcaagcctgggtaaggttcttcgcgttgc
>AO22
cgacagccatgcagcacctctacgagtgtccttgcggaagaccactttcgtagttgtcac
tcgctgttcaagcctgggtaaggttcttcgcgttgc
>AO23
cgacagccatgcagcacctctacgagtgtccttgcggaagaccactttcgtagttgtcac
tcgctgttcaagcctgggtaaggttcttcgcgttgc
>AO24
cgacagccatgcagcacctctacgagtgtccttgcggaagaccactttcgtagttgtcac
tcgctgttcaagcctgggtaaggttcttcgcgttgc
>AO25
cgacagccatgcagcacctctacgagtgtccttgcggaagaccactttcgtagttgtcac
tcgctgttcaagcctgggtaaggttcttcgcgttgc
>AO26
cgacagccatgcagcacctctacgagtgtccttgcggaagaccactttcgtagttgtcac
tcgctgttcaagcctgggtaaggttcttcgcgttgc
>AO27
cgacagccatgcagcacctctacgagtgtccttgcggaagaccactttcgtagttgtcac
tcgctgttcaagcctgggtaaggttcttcgcgttgc
>AO28
cgacagccatgcagcacctctacgagtgtccttgcggaagaccactttcgtagttgtcac
tcgctgttcaagcctgggtaaggttcttcgcgttgc
>AO29
cgacagccatgcagcacctctacgagtgtccttgcggaagaccactttcgtagttgtcac
tcgctgttcaagcctgggtaaggttcttcgcgttgc
>AO30
cgacagccatgcagcacctctacgagtgtccttgcggaagaccactttcgtagttgtcac
tcgctgttcaagcctgggtaaggttcttcgcgttgc
>AO31
cgacagccatgcagcacctctacgagtgtccttgcggaagaccactttcgtagttgtcac
tcgctgttcaagcctgggtaaggttcttcgcgttgc
>AO32
cgacagccatgcagcacctctacgagtgtccttgcggaagaccactttcgtagttgtcac
tcgctgttcaagcctgggtaaggttcttcgcgttgc
>AO33
cgacagccatgcagcacctctacgagtgtccttgcggaagaccactttcgtagttgtcac
tcgctgttcaagcctgggtaaggttcttcgcgttgc
>AO34
cgacagccatgcagcacctctacgagtgtccttgcggaagaccactttcgtagttgtcac
tcgctgttcaagcctgggtaaggttcttcgcgttgc
>AO35
cgacagccatgcagcacctctacgagtgtccttgcggaagaccactttcgtagttgtcac
tcgctgttcaagcctgggtaaggttcttcgcgttgc
>AO36
cgacagccatgcagcacctctacgagtgtccttgcggaagaccactttcgtagttgtcac
tcgctgttcaagcctgggtaaggttcttcgcgttgc
>AO37
cgacagccatgcagcacctctacgagtgtccttgcggaagaccactttcgtagttgtcac
tcgctgttcaagcctgggtaaggttcttcgcgttgc
>AO38
cgacagccatgcagcacctctacgagtgtccttgcggaagaccactttcgtagttgtcac
tcgctgttcaagcctgggtaaggttcttcgcgttgc
>AO39
cgacagccatgcagcacctctacgagtgtccttgcggaagaccactttcgtagttgtcac
tcgctgttcaagcctgggtaaggttcttcgcgttgc
>AO40
cgacagccatgcagcacctctacgagtgtccttgcggaagaccactttcgtagttgtcac
tcgctgttcaagcctgggtaaggttcttcgcgttgc
>AO41
cgacagccatgcagcacctctacgagtgtccttgcggaagaccactttcgtagttgtcac
tcgctgttcaagcctgggtaaggttcttcgcgttgc
>AO42
cgacagccatgcagcacctctacgagtgtccttgcggaagaccactttcgtagttgtcac
tcgctgttcaagcctgggtaaggttcttcgcgttgc
>AO43
cgacagccatgcagcacctctacgagtgtccttgcggaagaccactttcgtagttgtcac
tcgctgttcaagcctgggtaaggttcttcgcgttgc
>AO44
cgacagccatgcagcacctctacgagtgtccttgcggaagaccactttcgtagttgtcac
tcgctgttcaagcctgggtaaggttcttcgcgttgc
>AO45
cgacagccatgcagcacctctacgagtgtccttgcggaagaccactttcgtagttgtcac
tcgctgttcaagcctgggtaaggttcttcgcgttgc
>AO46
cgacagccatgcagcacctctacgagtgtccttgcggaagaccactttcgtagttgtcac
tcgctgttcaagcctgggtaaggttcttcgcgttgc
>AO47
cgacagccatgcagcacctctacgagtgtccttgcggaagaccactttcgtagttgtcac
tcgctgttcaagcctgggtaaggttcttcgcgttgc
>AO48
cgacagccatgcagcacctctacgagtgtccttgcggaagaccactttcgtagttgtcac
tcgctgttcaagcctgggtaaggttcttcgcgttgc
>AO49
cgacagccatgcagcacctctacgagtgtccttgcggaagaccactttcgtagttgtcac
tcgctgttcaagcctgggtaaggttcttcgcgttgc
>AM935078_uncultured_Solibacter_sp.
cgacagccatgcagcacctcgaccccactcccttgcgggataaccatgtttccatgatcg
ttaagaggccgttcgagcccaggtaaggttcttcgcgttgc
>AP1
cgacagccatgcagcacctcgaccccactcccttgcgggataaccatgtttccatgatcg
ttaagaggccgttcgagcccaggtaaggttcttcgcgttgc
>AP2
cgacagccatgcagcacctcgaccccactcccttgcgggataaccatgtttccatgatcg
ttaagaggccgttcgagcccaggtaaggttcttcgcgttgc
>AP3
cgacagccatgcagcacctcgaccccactcccttgcgggataaccatgtttccatgatcg
ttaagaggccgttcgagcccaggtaaggttcttcgcgttgc
>AP4
cgacagccatgcagcacctcgaccccactcccttgcgggataaccatgtttccatgatcg
ttaagaggccgttcgagcccaggtaaggttcttcgcgttgc
>AP5
cgacagccatgcagcacctcgaccccactcccttgcgggataaccatgtttccatgatcg
ttaagaggccgttcgagcccaggtaaggttcttcgcgttgc
>AP6
cgacagccatgcagcacctcgaccccactcccttgcgggataaccatgtttccatgatcg
ttaagaggccgttcgagcccaggtaaggttcttcgcgttgc
>AP7
cgacagccatgcagcacctcgaccccactcccttgcgggataaccatgtttccatgatcg
ttaagaggccgttcgagcccaggtaaggttcttcgcgttgc
>AP8
cgacagccatgcagcacctcgaccccactcccttgcgggataaccatgtttccatgatcg
ttaagaggccgttcgagcccaggtaaggttcttcgcgttgc
>AP9
cgacagccatgcagcacctcgaccccactcccttgcgggataaccatgtttccatgatcg
ttaagaggccgttcgagcccaggtaaggttcttcgcgttgc
>AP10
cgacagccatgcagcacctcgaccccactcccttgcgggataaccatgtttccatgatcg
ttaagaggccgttcgagcccaggtaaggttcttcgcgttgc
>AP11
cgacagccatgcagcacctcgaccccactcccttgcgggataaccatgtttccatgatcg
ttaagaggccgttcgagcccaggtaaggttcttcgcgttgc
>AP12
cgacagccatgcagcacctcgaccccactcccttgcgggataaccatgtttccatgatcg
ttaagaggccgttcgagcccaggtaaggttcttcgcgttgc
>AP13
cgacagccatgcagcacctcgaccccactcccttgcgggataaccatgtttccatgatcg
ttaagaggccgttcgagcccaggtaaggttcttcgcgttgc
>AP14
cgacagccatgcagcacctcgaccccactcccttgcgggataaccatgtttccatgatcg
ttaagaggccgttcgagcccaggtaaggttcttcgcgttgc
>AP15
cgacagccatgcagcacctcgaccccactcccttgcgggataaccatgtttccatgatcg
ttaagaggccgttcgagcccaggtaaggttcttcgcgttgc
>AP16
cgacagccatgcagcacctcgaccccactcccttgcgggataaccatgtttccatgatcg
ttaagaggccgttcgagcccaggtaaggttcttcgcgttgc
>AP17
cgacagccatgcagcacctcgaccccactcccttgcgggataaccatgtttccatgatcg
ttaagaggccgttcgagcccaggtaaggttcttcgcgttgc
>AP18
cgacagccatgcagcacctcgaccccactcccttgcgggataaccatgtttccatgatcg
ttaagaggccgttcgagcccaggtaaggttcttcgcgttgc
>AP19
cgacagccatgcagcacctcgaccccactcccttgcgggataaccatgtttccatgatcg
ttaagaggccgttcgagcccaggtaaggttcttcgcgttgc
>AP20
cgacagccatgcagcacctcgaccccactcccttgcgggataaccatgtttccatgatcg
ttaagaggccgttcgagcccaggtaaggttcttcgcgttgc
>AP21
cgacagccatgcagcacctcgaccccactcccttgcgggataaccatgtttccatgatcg
ttaagaggccgttcgagcccaggtaaggttcttcgcgttgc
>AP22
cgacagccatgcagcacctcgaccccactcccttgcgggataaccatgtttccatgatcg
ttaagaggccgttcgagcccaggtaaggttcttcgcgttgc
>AP23
cgacagccatgcagcacctcgaccccactcccttgcgggataaccatgtttccatgatcg
ttaagaggccgttcgagcccaggtaaggttcttcgcgttgc
>AP24
cgacagccatgcagcacctcgaccccactcccttgcgggataaccatgtttccatgatcg
ttaagaggccgttcgagcccaggtaaggttcttcgcgttgc
>AP25
cgacagccatgcagcacctcgaccccactcccttgcgggataaccatgtttccatgatcg
ttaagaggccgttcgagcccaggtaaggttcttcgcgttgc
>AP26
cgacagccatgcagcacctcgaccccactcccttgcgggataaccatgtttccatgatcg
ttaagaggccgttcgagcccaggtaaggttcttcgcgttgc
>AP27
cgacagccatgcagcacctcgaccccactcccttgcgggataaccatgtttccatgatcg
ttaagaggccgttcgagcccaggtaaggttcttcgcgttgc
>AP28
cgacagccatgcagcacctcgaccccactcccttgcgggataaccatgtttccatgatcg
ttaagaggccgttcgagcccaggtaaggttcttcgcgttgc
>AP29
cgacagccatgcagcacctcgaccccactcccttgcgggataaccatgtttccatgatcg
ttaagaggccgttcgagcccaggtaaggttcttcgcgttgc
>AP30
cgacagccatgcagcacctcgaccccactcccttgcgggataaccatgtttccatgatcg
ttaagaggccgttcgagcccaggtaaggttcttcgcgttgc
>AP31
cgacagccatgcagcacctcgaccccactcccttgcgggataaccatgtttccatgatcg
ttaagaggccgttcgagcccaggtaaggttcttcgcgttgc
>AP32
cgacagccatgcagcacctcgaccccactcccttgcgggataaccatgtttccatgatcg
ttaagaggccgttcgagcccaggtaaggttcttcgcgttgc
>AP33
cgacagccatgcagcacctcgaccccactcccttgcgggataaccatgtttccatgatcg
ttaagaggccgttcgagcccaggtaaggttcttcgcgttgc
>AP34
cgacagccatgcagcacctcgaccccactcccttgcgggataaccatgtttccatgatcg
ttaagaggccgttcgagcccaggtaaggttcttcgcgttgc
>AP35
cgacagccatgcagcacctcgaccccactcccttgcgggataaccatgtttccatgatcg
ttaagaggccgttcgagcccaggtaaggttcttcgcgttgc
>AP36
cgacagccatgcagcacctcgaccccactcccttgcgggataaccatgtttccatgatcg
ttaagaggccgttcgagcccaggtaaggttcttcgcgttgc
>AP37
cgacagccatgcagcacctcgaccccactcccttgcgggataaccatgtttccatgatcg
ttaagaggccgttcgagcccaggtaaggttcttcgcgttgc
>AP38
cgacagccatgcagcacctcgaccccactcccttgcgggataaccatgtttccatgatcg
ttaagaggccgttcgagcccaggtaaggttcttcgcgttgc
>AP39
cgacagccatgcagcacctcgaccccactcccttgcgggataaccatgtttccatgatcg
ttaagaggccgttcgagcccaggtaaggttcttcgcgttgc
>AP40
cgacagccatgcagcacctcgaccccactcccttgcgggataaccatgtttccatgatcg
ttaagaggccgttcgagcccaggtaaggttcttcgcgttgc
>AP41
cgacagccatgcagcacctcgaccccactcccttgcgggataaccatgtttccatgatcg
ttaagaggccgttcgagcccaggtaaggttcttcgcgttgc
>AP42
cgacagccatgcagcacctcgaccccactcccttgcgggataaccatgtttccatgatcg
ttaagaggccgttcgagcccaggtaaggttcttcgcgttgc
>AP43
cgacagccatgcagcacctcgaccccactcccttgcgggataaccatgtttccatgatcg
ttaagaggccgttcgagcccaggtaaggttcttcgcgttgc
>AP44
cgacagccatgcagcacctcgaccccactcccttgcgggataaccatgtttccatgatcg
ttaagaggccgttcgagcccaggtaaggttcttcgcgttgc
>AP45
cgacagccatgcagcacctcgaccccactcccttgcgggataaccatgtttccatgatcg
ttaagaggccgttcgagcccaggtaaggttcttcgcgttgc
>AP46
cgacagccatgcagcacctcgaccccactcccttgcgggataaccatgtttccatgatcg
ttaagaggccgttcgagcccaggtaaggttcttcgcgttgc
>AP47
cgacagccatgcagcacctcgaccccactcccttgcgggataaccatgtttccatgatcg
ttaagaggccgttcgagcccaggtaaggttcttcgcgttgc
>AP48
cgacagccatgcagcacctcgaccccactcccttgcgggataaccatgtttccatgatcg
ttaagaggccgttcgagcccaggtaaggttcttcgcgttgc
>AP49
cgacagccatgcagcacctcgaccccactcccttgcgggataaccatgtttccatgatcg
ttaagaggccgttcgagcccaggtaaggttcttcgcgttgc
>AY730501_uncultured_Chlamydiales_bacterium
cgacagccatgcagcacctgtgcagcggtcccgaaggaagactccatttctggagctgtc
cactgcatgtcaagcctggg
>AQ1
cgacagccatgcagcacctgtgcagcggtcccgaaggaagactccatttctggagctgtc
cactgcatgtcaagcctggg
>AQ2
cgacagccatgcagcacctgtgcagcggtcccgaaggaagactccatttctggagctgtc
cactgcatgtcaagcctggg
>AQ3
cgacagccatgcagcacctgtgcagcggtcccgaaggaagactccatttctggagctgtc
cactgcatgtcaagcctggg
>AQ4
cgacagccatgcagcacctgtgcagcggtcccgaaggaagactccatttctggagctgtc
cactgcatgtcaagcctggg
>AQ5
cgacagccatgcagcacctgtgcagcggtcccgaaggaagactccatttctggagctgtc
cactgcatgtcaagcctggg
>AQ6
cgacagccatgcagcacctgtgcagcggtcccgaaggaagactccatttctggagctgtc
cactgcatgtcaagcctggg
>AQ7
cgacagccatgcagcacctgtgcagcggtcccgaaggaagactccatttctggagctgtc
cactgcatgtcaagcctggg
>AQ8
cgacagccatgcagcacctgtgcagcggtcccgaaggaagactccatttctggagctgtc
cactgcatgtcaagcctggg
>AQ9
cgacagccatgcagcacctgtgcagcggtcccgaaggaagactccatttctggagctgtc
cactgcatgtcaagcctggg
>AQ10
cgacagccatgcagcacctgtgcagcggtcccgaaggaagactccatttctggagctgtc
cactgcatgtcaagcctggg
>AQ11
cgacagccatgcagcacctgtgcagcggtcccgaaggaagactccatttctggagctgtc
cactgcatgtcaagcctggg
>AQ12
cgacagccatgcagcacctgtgcagcggtcccgaaggaagactccatttctggagctgtc
cactgcatgtcaagcctggg
>AQ13
cgacagccatgcagcacctgtgcagcggtcccgaaggaagactccatttctggagctgtc
cactgcatgtcaagcctggg
>AQ14
cgacagccatgcagcacctgtgcagcggtcccgaaggaagactccatttctggagctgtc
cactgcatgtcaagcctggg
>AQ15
cgacagccatgcagcacctgtgcagcggtcccgaaggaagactccatttctggagctgtc
cactgcatgtcaagcctggg
>AQ16
cgacagccatgcagcacctgtgcagcggtcccgaaggaagactccatttctggagctgtc
cactgcatgtcaagcctggg
>AQ17
cgacagccatgcagcacctgtgcagcggtcccgaaggaagactccatttctggagctgtc
cactgcatgtcaagcctggg
>AQ18
cgacagccatgcagcacctgtgcagcggtcccgaaggaagactccatttctggagctgtc
cactgcatgtcaagcctggg
>AQ19
cgacagccatgcagcacctgtgcagcggtcccgaaggaagactccatttctggagctgtc
cactgcatgtcaagcctggg
>AQ20
cgacagccatgcagcacctgtgcagcggtcccgaaggaagactccatttctggagctgtc
cactgcatgtcaagcctggg
>AQ21
cgacagccatgcagcacctgtgcagcggtcccgaaggaagactccatttctggagctgtc
cactgcatgtcaagcctggg
>AQ22
cgacagccatgcagcacctgtgcagcggtcccgaaggaagactccatttctggagctgtc
cactgcatgtcaagcctggg
>AQ23
cgacagccatgcagcacctgtgcagcggtcccgaaggaagactccatttctggagctgtc
cactgcatgtcaagcctggg
>AQ24
cgacagccatgcagcacctgtgcagcggtcccgaaggaagactccatttctggagctgtc
cactgcatgtcaagcctggg
>AQ25
cgacagccatgcagcacctgtgcagcggtcccgaaggaagactccatttctggagctgtc
cactgcatgtcaagcctggg
>AQ26
cgacagccatgcagcacctgtgcagcggtcccgaaggaagactccatttctggagctgtc
cactgcatgtcaagcctggg
>AQ27
cgacagccatgcagcacctgtgcagcggtcccgaaggaagactccatttctggagctgtc
cactgcatgtcaagcctggg
>AQ28
cgacagccatgcagcacctgtgcagcggtcccgaaggaagactccatttctggagctgtc
cactgcatgtcaagcctggg
>AQ29
cgacagccatgcagcacctgtgcagcggtcccgaaggaagactccatttctggagctgtc
cactgcatgtcaagcctggg
>AQ30
cgacagccatgcagcacctgtgcagcggtcccgaaggaagactccatttctggagctgtc
cactgcatgtcaagcctggg
>AQ31
cgacagccatgcagcacctgtgcagcggtcccgaaggaagactccatttctggagctgtc
cactgcatgtcaagcctggg
>AQ32
cgacagccatgcagcacctgtgcagcggtcccgaaggaagactccatttctggagctgtc
cactgcatgtcaagcctggg
>AQ33
cgacagccatgcagcacctgtgcagcggtcccgaaggaagactccatttctggagctgtc
cactgcatgtcaagcctggg
>AQ34
cgacagccatgcagcacctgtgcagcggtcccgaaggaagactccatttctggagctgtc
cactgcatgtcaagcctggg
>AQ35
cgacagccatgcagcacctgtgcagcggtcccgaaggaagactccatttctggagctgtc
cactgcatgtcaagcctggg
>AQ36
cgacagccatgcagcacctgtgcagcggtcccgaaggaagactccatttctggagctgtc
cactgcatgtcaagcctggg
>AQ37
cgacagccatgcagcacctgtgcagcggtcccgaaggaagactccatttctggagctgtc
cactgcatgtcaagcctggg
>AQ38
cgacagccatgcagcacctgtgcagcggtcccgaaggaagactccatttctggagctgtc
cactgcatgtcaagcctggg
>AQ39
cgacagccatgcagcacctgtgcagcggtcccgaaggaagactccatttctggagctgtc
cactgcatgtcaagcctggg
>AQ40
cgacagccatgcagcacctgtgcagcggtcccgaaggaagactccatttctggagctgtc
cactgcatgtcaagcctggg
>AQ41
cgacagccatgcagcacctgtgcagcggtcccgaaggaagactccatttctggagctgtc
cactgcatgtcaagcctggg
>AQ42
cgacagccatgcagcacctgtgcagcggtcccgaaggaagactccatttctggagctgtc
cactgcatgtcaagcctggg
>AQ43
cgacagccatgcagcacctgtgcagcggtcccgaaggaagactccatttctggagctgtc
cactgcatgtcaagcctggg
>AQ44
cgacagccatgcagcacctgtgcagcggtcccgaaggaagactccatttctggagctgtc
cactgcatgtcaagcctggg
>AQ45
cgacagccatgcagcacctgtgcagcggtcccgaaggaagactccatttctggagctgtc
cactgcatgtcaagcctggg
>AQ46
cgacagccatgcagcacctgtgcagcggtcccgaaggaagactccatttctggagctgtc
cactgcatgtcaagcctggg
>AQ47
cgacagccatgcagcacctgtgcagcggtcccgaaggaagactccatttctggagctgtc
cactgcatgtcaagcctggg
>AQ48
cgacagccatgcagcacctgtgcagcggtcccgaaggaagactccatttctggagctgtc
cactgcatgtcaagcctggg
>AQ49
cgacagccatgcagcacctgtgcagcggtcccgaaggaagactccatttctggagctgtc
cactgcatgtcaagcctggg
>EU630729_uncultured_Parachlamydiaceae_bacterium
cgacagccatgcagcacctgtgcagatgtcccgaaggaaagctctctagagcggtcatct
gcatgtcaaacctgggaaggttcttcgcgttgc
>AR1
cgacagccatgcagcacctgtgcagatgtcccgaaggaaagctctctagagcggtcatct
gcatgtcaaacctgggaaggttcttcgcgttgc
>AR2
cgacagccatgcagcacctgtgcagatgtcccgaaggaaagctctctagagcggtcatct
gcatgtcaaacctgggaaggttcttcgcgttgc
>AR3
cgacagccatgcagcacctgtgcagatgtcccgaaggaaagctctctagagcggtcatct
gcatgtcaaacctgggaaggttcttcgcgttgc
>AR4
cgacagccatgcagcacctgtgcagatgtcccgaaggaaagctctctagagcggtcatct
gcatgtcaaacctgggaaggttcttcgcgttgc
>AR5
cgacagccatgcagcacctgtgcagatgtcccgaaggaaagctctctagagcggtcatct
gcatgtcaaacctgggaaggttcttcgcgttgc
>AR6
cgacagccatgcagcacctgtgcagatgtcccgaaggaaagctctctagagcggtcatct
gcatgtcaaacctgggaaggttcttcgcgttgc
>AR7
cgacagccatgcagcacctgtgcagatgtcccgaaggaaagctctctagagcggtcatct
gcatgtcaaacctgggaaggttcttcgcgttgc
>AR8
cgacagccatgcagcacctgtgcagatgtcccgaaggaaagctctctagagcggtcatct
gcatgtcaaacctgggaaggttcttcgcgttgc
>AR9
cgacagccatgcagcacctgtgcagatgtcccgaaggaaagctctctagagcggtcatct
gcatgtcaaacctgggaaggttcttcgcgttgc
>AR10
cgacagccatgcagcacctgtgcagatgtcccgaaggaaagctctctagagcggtcatct
gcatgtcaaacctgggaaggttcttcgcgttgc
>AR11
cgacagccatgcagcacctgtgcagatgtcccgaaggaaagctctctagagcggtcatct
gcatgtcaaacctgggaaggttcttcgcgttgc
>AR12
cgacagccatgcagcacctgtgcagatgtcccgaaggaaagctctctagagcggtcatct
gcatgtcaaacctgggaaggttcttcgcgttgc
>AR13
cgacagccatgcagcacctgtgcagatgtcccgaaggaaagctctctagagcggtcatct
gcatgtcaaacctgggaaggttcttcgcgttgc
>AR14
cgacagccatgcagcacctgtgcagatgtcccgaaggaaagctctctagagcggtcatct
gcatgtcaaacctgggaaggttcttcgcgttgc
>AR15
cgacagccatgcagcacctgtgcagatgtcccgaaggaaagctctctagagcggtcatct
gcatgtcaaacctgggaaggttcttcgcgttgc
>AR16
cgacagccatgcagcacctgtgcagatgtcccgaaggaaagctctctagagcggtcatct
gcatgtcaaacctgggaaggttcttcgcgttgc
>AR17
cgacagccatgcagcacctgtgcagatgtcccgaaggaaagctctctagagcggtcatct
gcatgtcaaacctgggaaggttcttcgcgttgc
>AR18
cgacagccatgcagcacctgtgcagatgtcccgaaggaaagctctctagagcggtcatct
gcatgtcaaacctgggaaggttcttcgcgttgc
>AR19
cgacagccatgcagcacctgtgcagatgtcccgaaggaaagctctctagagcggtcatct
gcatgtcaaacctgggaaggttcttcgcgttgc
>AR20
cgacagccatgcagcacctgtgcagatgtcccgaaggaaagctctctagagcggtcatct
gcatgtcaaacctgggaaggttcttcgcgttgc
>AR21
cgacagccatgcagcacctgtgcagatgtcccgaaggaaagctctctagagcggtcatct
gcatgtcaaacctgggaaggttcttcgcgttgc
>AR22
cgacagccatgcagcacctgtgcagatgtcccgaaggaaagctctctagagcggtcatct
gcatgtcaaacctgggaaggttcttcgcgttgc
>AR23
cgacagccatgcagcacctgtgcagatgtcccgaaggaaagctctctagagcggtcatct
gcatgtcaaacctgggaaggttcttcgcgttgc
>AR24
cgacagccatgcagcacctgtgcagatgtcccgaaggaaagctctctagagcggtcatct
gcatgtcaaacctgggaaggttcttcgcgttgc
>AR25
cgacagccatgcagcacctgtgcagatgtcccgaaggaaagctctctagagcggtcatct
gcatgtcaaacctgggaaggttcttcgcgttgc
>AR26
cgacagccatgcagcacctgtgcagatgtcccgaaggaaagctctctagagcggtcatct
gcatgtcaaacctgggaaggttcttcgcgttgc
>AR27
cgacagccatgcagcacctgtgcagatgtcccgaaggaaagctctctagagcggtcatct
gcatgtcaaacctgggaaggttcttcgcgttgc
>AR28
cgacagccatgcagcacctgtgcagatgtcccgaaggaaagctctctagagcggtcatct
gcatgtcaaacctgggaaggttcttcgcgttgc
>AR29
cgacagccatgcagcacctgtgcagatgtcccgaaggaaagctctctagagcggtcatct
gcatgtcaaacctgggaaggttcttcgcgttgc
>AR30
cgacagccatgcagcacctgtgcagatgtcccgaaggaaagctctctagagcggtcatct
gcatgtcaaacctgggaaggttcttcgcgttgc
>AR31
cgacagccatgcagcacctgtgcagatgtcccgaaggaaagctctctagagcggtcatct
gcatgtcaaacctgggaaggttcttcgcgttgc
>AR32
cgacagccatgcagcacctgtgcagatgtcccgaaggaaagctctctagagcggtcatct
gcatgtcaaacctgggaaggttcttcgcgttgc
>AR33
cgacagccatgcagcacctgtgcagatgtcccgaaggaaagctctctagagcggtcatct
gcatgtcaaacctgggaaggttcttcgcgttgc
>AR34
cgacagccatgcagcacctgtgcagatgtcccgaaggaaagctctctagagcggtcatct
gcatgtcaaacctgggaaggttcttcgcgttgc
>AR35
cgacagccatgcagcacctgtgcagatgtcccgaaggaaagctctctagagcggtcatct
gcatgtcaaacctgggaaggttcttcgcgttgc
>AR36
cgacagccatgcagcacctgtgcagatgtcccgaaggaaagctctctagagcggtcatct
gcatgtcaaacctgggaaggttcttcgcgttgc
>AR37
cgacagccatgcagcacctgtgcagatgtcccgaaggaaagctctctagagcggtcatct
gcatgtcaaacctgggaaggttcttcgcgttgc
>AR38
cgacagccatgcagcacctgtgcagatgtcccgaaggaaagctctctagagcggtcatct
gcatgtcaaacctgggaaggttcttcgcgttgc
>AR39
cgacagccatgcagcacctgtgcagatgtcccgaaggaaagctctctagagcggtcatct
gcatgtcaaacctgggaaggttcttcgcgttgc
>AR40
cgacagccatgcagcacctgtgcagatgtcccgaaggaaagctctctagagcggtcatct
gcatgtcaaacctgggaaggttcttcgcgttgc
>AR41
cgacagccatgcagcacctgtgcagatgtcccgaaggaaagctctctagagcggtcatct
gcatgtcaaacctgggaaggttcttcgcgttgc
>AR42
cgacagccatgcagcacctgtgcagatgtcccgaaggaaagctctctagagcggtcatct
gcatgtcaaacctgggaaggttcttcgcgttgc
>AR43
cgacagccatgcagcacctgtgcagatgtcccgaaggaaagctctctagagcggtcatct
gcatgtcaaacctgggaaggttcttcgcgttgc
>AR44
cgacagccatgcagcacctgtgcagatgtcccgaaggaaagctctctagagcggtcatct
gcatgtcaaacctgggaaggttcttcgcgttgc
>AR45
cgacagccatgcagcacctgtgcagatgtcccgaaggaaagctctctagagcggtcatct
gcatgtcaaacctgggaaggttcttcgcgttgc
>AR46
cgacagccatgcagcacctgtgcagatgtcccgaaggaaagctctctagagcggtcatct
gcatgtcaaacctgggaaggttcttcgcgttgc
>AR47
cgacagccatgcagcacctgtgcagatgtcccgaaggaaagctctctagagcggtcatct
gcatgtcaaacctgggaaggttcttcgcgttgc
>AR48
cgacagccatgcagcacctgtgcagatgtcccgaaggaaagctctctagagcggtcatct
gcatgtcaaacctgggaaggttcttcgcgttgc
>AR49
cgacagccatgcagcacctgtgcagatgtcccgaaggaaagctctctagagcggtcatct
gcatgtcaaacctgggaaggttcttcgcgttgc
>EU634621_uncultured_Spartobacteria_bacterium
cgacagccatgcagcacctgtgcaaattcttgatattgctaccaagtcgctaactttcat
taacttagagatgcatgtcaagaccaggtaaggttcttcgcgttgc
>AS1
cgacagccatgcagcacctgtgcaaattcttgatattgctaccaagtcgctaactttcat
taacttagagatgcatgtcaagaccaggtaaggttcttcgcgttgc
>AS2
cgacagccatgcagcacctgtgcaaattcttgatattgctaccaagtcgctaactttcat
taacttagagatgcatgtcaagaccaggtaaggttcttcgcgttgc
>AS3
cgacagccatgcagcacctgtgcaaattcttgatattgctaccaagtcgctaactttcat
taacttagagatgcatgtcaagaccaggtaaggttcttcgcgttgc
>AS4
cgacagccatgcagcacctgtgcaaattcttgatattgctaccaagtcgctaactttcat
taacttagagatgcatgtcaagaccaggtaaggttcttcgcgttgc
>AS5
cgacagccatgcagcacctgtgcaaattcttgatattgctaccaagtcgctaactttcat
taacttagagatgcatgtcaagaccaggtaaggttcttcgcgttgc
>AS6
cgacagccatgcagcacctgtgcaaattcttgatattgctaccaagtcgctaactttcat
taacttagagatgcatgtcaagaccaggtaaggttcttcgcgttgc
>AS7
cgacagccatgcagcacctgtgcaaattcttgatattgctaccaagtcgctaactttcat
taacttagagatgcatgtcaagaccaggtaaggttcttcgcgttgc
>AS8
cgacagccatgcagcacctgtgcaaattcttgatattgctaccaagtcgctaactttcat
taacttagagatgcatgtcaagaccaggtaaggttcttcgcgttgc
>AS9
cgacagccatgcagcacctgtgcaaattcttgatattgctaccaagtcgctaactttcat
taacttagagatgcatgtcaagaccaggtaaggttcttcgcgttgc
>AS10
cgacagccatgcagcacctgtgcaaattcttgatattgctaccaagtcgctaactttcat
taacttagagatgcatgtcaagaccaggtaaggttcttcgcgttgc
>AS11
cgacagccatgcagcacctgtgcaaattcttgatattgctaccaagtcgctaactttcat
taacttagagatgcatgtcaagaccaggtaaggttcttcgcgttgc
>AS12
cgacagccatgcagcacctgtgcaaattcttgatattgctaccaagtcgctaactttcat
taacttagagatgcatgtcaagaccaggtaaggttcttcgcgttgc
>AS13
cgacagccatgcagcacctgtgcaaattcttgatattgctaccaagtcgctaactttcat
taacttagagatgcatgtcaagaccaggtaaggttcttcgcgttgc
>AS14
cgacagccatgcagcacctgtgcaaattcttgatattgctaccaagtcgctaactttcat
taacttagagatgcatgtcaagaccaggtaaggttcttcgcgttgc
>AS15
cgacagccatgcagcacctgtgcaaattcttgatattgctaccaagtcgctaactttcat
taacttagagatgcatgtcaagaccaggtaaggttcttcgcgttgc
>AS16
cgacagccatgcagcacctgtgcaaattcttgatattgctaccaagtcgctaactttcat
taacttagagatgcatgtcaagaccaggtaaggttcttcgcgttgc
>AS17
cgacagccatgcagcacctgtgcaaattcttgatattgctaccaagtcgctaactttcat
taacttagagatgcatgtcaagaccaggtaaggttcttcgcgttgc
>AS18
cgacagccatgcagcacctgtgcaaattcttgatattgctaccaagtcgctaactttcat
taacttagagatgcatgtcaagaccaggtaaggttcttcgcgttgc
>AS19
cgacagccatgcagcacctgtgcaaattcttgatattgctaccaagtcgctaactttcat
taacttagagatgcatgtcaagaccaggtaaggttcttcgcgttgc
>AS20
cgacagccatgcagcacctgtgcaaattcttgatattgctaccaagtcgctaactttcat
taacttagagatgcatgtcaagaccaggtaaggttcttcgcgttgc
>AS21
cgacagccatgcagcacctgtgcaaattcttgatattgctaccaagtcgctaactttcat
taacttagagatgcatgtcaagaccaggtaaggttcttcgcgttgc
>AS22
cgacagccatgcagcacctgtgcaaattcttgatattgctaccaagtcgctaactttcat
taacttagagatgcatgtcaagaccaggtaaggttcttcgcgttgc
>AS23
cgacagccatgcagcacctgtgcaaattcttgatattgctaccaagtcgctaactttcat
taacttagagatgcatgtcaagaccaggtaaggttcttcgcgttgc
>AS24
cgacagccatgcagcacctgtgcaaattcttgatattgctaccaagtcgctaactttcat
taacttagagatgcatgtcaagaccaggtaaggttcttcgcgttgc
>AS25
cgacagccatgcagcacctgtgcaaattcttgatattgctaccaagtcgctaactttcat
taacttagagatgcatgtcaagaccaggtaaggttcttcgcgttgc
>AS26
cgacagccatgcagcacctgtgcaaattcttgatattgctaccaagtcgctaactttcat
taacttagagatgcatgtcaagaccaggtaaggttcttcgcgttgc
>AS27
cgacagccatgcagcacctgtgcaaattcttgatattgctaccaagtcgctaactttcat
taacttagagatgcatgtcaagaccaggtaaggttcttcgcgttgc
>AS28
cgacagccatgcagcacctgtgcaaattcttgatattgctaccaagtcgctaactttcat
taacttagagatgcatgtcaagaccaggtaaggttcttcgcgttgc
>AS29
cgacagccatgcagcacctgtgcaaattcttgatattgctaccaagtcgctaactttcat
taacttagagatgcatgtcaagaccaggtaaggttcttcgcgttgc
>AS30
cgacagccatgcagcacctgtgcaaattcttgatattgctaccaagtcgctaactttcat
taacttagagatgcatgtcaagaccaggtaaggttcttcgcgttgc
>AS31
cgacagccatgcagcacctgtgcaaattcttgatattgctaccaagtcgctaactttcat
taacttagagatgcatgtcaagaccaggtaaggttcttcgcgttgc
>AS32
cgacagccatgcagcacctgtgcaaattcttgatattgctaccaagtcgctaactttcat
taacttagagatgcatgtcaagaccaggtaaggttcttcgcgttgc
>AS33
cgacagccatgcagcacctgtgcaaattcttgatattgctaccaagtcgctaactttcat
taacttagagatgcatgtcaagaccaggtaaggttcttcgcgttgc
>AS34
cgacagccatgcagcacctgtgcaaattcttgatattgctaccaagtcgctaactttcat
taacttagagatgcatgtcaagaccaggtaaggttcttcgcgttgc
>AS35
cgacagccatgcagcacctgtgcaaattcttgatattgctaccaagtcgctaactttcat
taacttagagatgcatgtcaagaccaggtaaggttcttcgcgttgc
>AS36
cgacagccatgcagcacctgtgcaaattcttgatattgctaccaagtcgctaactttcat
taacttagagatgcatgtcaagaccaggtaaggttcttcgcgttgc
>AS37
cgacagccatgcagcacctgtgcaaattcttgatattgctaccaagtcgctaactttcat
taacttagagatgcatgtcaagaccaggtaaggttcttcgcgttgc
>AS38
cgacagccatgcagcacctgtgcaaattcttgatattgctaccaagtcgctaactttcat
taacttagagatgcatgtcaagaccaggtaaggttcttcgcgttgc
>AS39
cgacagccatgcagcacctgtgcaaattcttgatattgctaccaagtcgctaactttcat
taacttagagatgcatgtcaagaccaggtaaggttcttcgcgttgc
>AS40
cgacagccatgcagcacctgtgcaaattcttgatattgctaccaagtcgctaactttcat
taacttagagatgcatgtcaagaccaggtaaggttcttcgcgttgc
>AS41
cgacagccatgcagcacctgtgcaaattcttgatattgctaccaagtcgctaactttcat
taacttagagatgcatgtcaagaccaggtaaggttcttcgcgttgc
>AS42
cgacagccatgcagcacctgtgcaaattcttgatattgctaccaagtcgctaactttcat
taacttagagatgcatgtcaagaccaggtaaggttcttcgcgttgc
>AS43
cgacagccatgcagcacctgtgcaaattcttgatattgctaccaagtcgctaactttcat
taacttagagatgcatgtcaagaccaggtaaggttcttcgcgttgc
>AS44
cgacagccatgcagcacctgtgcaaattcttgatattgctaccaagtcgctaactttcat
taacttagagatgcatgtcaagaccaggtaaggttcttcgcgttgc
>AS45
cgacagccatgcagcacctgtgcaaattcttgatattgctaccaagtcgctaactttcat
taacttagagatgcatgtcaagaccaggtaaggttcttcgcgttgc
>AS46
cgacagccatgcagcacctgtgcaaattcttgatattgctaccaagtcgctaactttcat
taacttagagatgcatgtcaagaccaggtaaggttcttcgcgttgc
>AS47
cgacagccatgcagcacctgtgcaaattcttgatattgctaccaagtcgctaactttcat
taacttagagatgcatgtcaagaccaggtaaggttcttcgcgttgc
>AS48
cgacagccatgcagcacctgtgcaaattcttgatattgctaccaagtcgctaactttcat
taacttagagatgcatgtcaagaccaggtaaggttcttcgcgttgc
>AS49
cgacagccatgcagcacctgtgcaaattcttgatattgctaccaagtcgctaactttcat
taacttagagatgcatgtcaagaccaggtaaggttcttcgcgttgc
>DQ263467_uncultured_Verrucomicrobium_sp.
cgacagccatgcagcacctgtgtaagctgcccttgcgggctcgtcccactttcatggttc
tactacttgcatgtcaaggccaggtaaggttcttcgcgttgc
>AT1
cgacagccatgcagcacctgtgtaagctgcccttgcgggctcgtcccactttcatggttc
tactacttgcatgtcaaggccaggtaaggttcttcgcgttgc
>AT2
cgacagccatgcagcacctgtgtaagctgcccttgcgggctcgtcccactttcatggttc
tactacttgcatgtcaaggccaggtaaggttcttcgcgttgc
>AT3
cgacagccatgcagcacctgtgtaagctgcccttgcgggctcgtcccactttcatggttc
tactacttgcatgtcaaggccaggtaaggttcttcgcgttgc
>AT4
cgacagccatgcagcacctgtgtaagctgcccttgcgggctcgtcccactttcatggttc
tactacttgcatgtcaaggccaggtaaggttcttcgcgttgc
>AT5
cgacagccatgcagcacctgtgtaagctgcccttgcgggctcgtcccactttcatggttc
tactacttgcatgtcaaggccaggtaaggttcttcgcgttgc
>AT6
cgacagccatgcagcacctgtgtaagctgcccttgcgggctcgtcccactttcatggttc
tactacttgcatgtcaaggccaggtaaggttcttcgcgttgc
>AT7
cgacagccatgcagcacctgtgtaagctgcccttgcgggctcgtcccactttcatggttc
tactacttgcatgtcaaggccaggtaaggttcttcgcgttgc
>AT8
cgacagccatgcagcacctgtgtaagctgcccttgcgggctcgtcccactttcatggttc
tactacttgcatgtcaaggccaggtaaggttcttcgcgttgc
>AT9
cgacagccatgcagcacctgtgtaagctgcccttgcgggctcgtcccactttcatggttc
tactacttgcatgtcaaggccaggtaaggttcttcgcgttgc
>AT10
cgacagccatgcagcacctgtgtaagctgcccttgcgggctcgtcccactttcatggttc
tactacttgcatgtcaaggccaggtaaggttcttcgcgttgc
>AT11
cgacagccatgcagcacctgtgtaagctgcccttgcgggctcgtcccactttcatggttc
tactacttgcatgtcaaggccaggtaaggttcttcgcgttgc
>AT12
cgacagccatgcagcacctgtgtaagctgcccttgcgggctcgtcccactttcatggttc
tactacttgcatgtcaaggccaggtaaggttcttcgcgttgc
>AT13
cgacagccatgcagcacctgtgtaagctgcccttgcgggctcgtcccactttcatggttc
tactacttgcatgtcaaggccaggtaaggttcttcgcgttgc
>AT14
cgacagccatgcagcacctgtgtaagctgcccttgcgggctcgtcccactttcatggttc
tactacttgcatgtcaaggccaggtaaggttcttcgcgttgc
>AT15
cgacagccatgcagcacctgtgtaagctgcccttgcgggctcgtcccactttcatggttc
tactacttgcatgtcaaggccaggtaaggttcttcgcgttgc
>AT16
cgacagccatgcagcacctgtgtaagctgcccttgcgggctcgtcccactttcatggttc
tactacttgcatgtcaaggccaggtaaggttcttcgcgttgc
>AT17
cgacagccatgcagcacctgtgtaagctgcccttgcgggctcgtcccactttcatggttc
tactacttgcatgtcaaggccaggtaaggttcttcgcgttgc
>AT18
cgacagccatgcagcacctgtgtaagctgcccttgcgggctcgtcccactttcatggttc
tactacttgcatgtcaaggccaggtaaggttcttcgcgttgc
>AT19
cgacagccatgcagcacctgtgtaagctgcccttgcgggctcgtcccactttcatggttc
tactacttgcatgtcaaggccaggtaaggttcttcgcgttgc
>AT20
cgacagccatgcagcacctgtgtaagctgcccttgcgggctcgtcccactttcatggttc
tactacttgcatgtcaaggccaggtaaggttcttcgcgttgc
>AT21
cgacagccatgcagcacctgtgtaagctgcccttgcgggctcgtcccactttcatggttc
tactacttgcatgtcaaggccaggtaaggttcttcgcgttgc
>AT22
cgacagccatgcagcacctgtgtaagctgcccttgcgggctcgtcccactttcatggttc
tactacttgcatgtcaaggccaggtaaggttcttcgcgttgc
>AT23
cgacagccatgcagcacctgtgtaagctgcccttgcgggctcgtcccactttcatggttc
tactacttgcatgtcaaggccaggtaaggttcttcgcgttgc
>AT24
cgacagccatgcagcacctgtgtaagctgcccttgcgggctcgtcccactttcatggttc
tactacttgcatgtcaaggccaggtaaggttcttcgcgttgc
>AT25
cgacagccatgcagcacctgtgtaagctgcccttgcgggctcgtcccactttcatggttc
tactacttgcatgtcaaggccaggtaaggttcttcgcgttgc
>AT26
cgacagccatgcagcacctgtgtaagctgcccttgcgggctcgtcccactttcatggttc
tactacttgcatgtcaaggccaggtaaggttcttcgcgttgc
>AT27
cgacagccatgcagcacctgtgtaagctgcccttgcgggctcgtcccactttcatggttc
tactacttgcatgtcaaggccaggtaaggttcttcgcgttgc
>AT28
cgacagccatgcagcacctgtgtaagctgcccttgcgggctcgtcccactttcatggttc
tactacttgcatgtcaaggccaggtaaggttcttcgcgttgc
>AT29
cgacagccatgcagcacctgtgtaagctgcccttgcgggctcgtcccactttcatggttc
tactacttgcatgtcaaggccaggtaaggttcttcgcgttgc
>AT30
cgacagccatgcagcacctgtgtaagctgcccttgcgggctcgtcccactttcatggttc
tactacttgcatgtcaaggccaggtaaggttcttcgcgttgc
>AT31
cgacagccatgcagcacctgtgtaagctgcccttgcgggctcgtcccactttcatggttc
tactacttgcatgtcaaggccaggtaaggttcttcgcgttgc
>AT32
cgacagccatgcagcacctgtgtaagctgcccttgcgggctcgtcccactttcatggttc
tactacttgcatgtcaaggccaggtaaggttcttcgcgttgc
>AT33
cgacagccatgcagcacctgtgtaagctgcccttgcgggctcgtcccactttcatggttc
tactacttgcatgtcaaggccaggtaaggttcttcgcgttgc
>AT34
cgacagccatgcagcacctgtgtaagctgcccttgcgggctcgtcccactttcatggttc
tactacttgcatgtcaaggccaggtaaggttcttcgcgttgc
>AT35
cgacagccatgcagcacctgtgtaagctgcccttgcgggctcgtcccactttcatggttc
tactacttgcatgtcaaggccaggtaaggttcttcgcgttgc
>AT36
cgacagccatgcagcacctgtgtaagctgcccttgcgggctcgtcccactttcatggttc
tactacttgcatgtcaaggccaggtaaggttcttcgcgttgc
>AT37
cgacagccatgcagcacctgtgtaagctgcccttgcgggctcgtcccactttcatggttc
tactacttgcatgtcaaggccaggtaaggttcttcgcgttgc
>AT38
cgacagccatgcagcacctgtgtaagctgcccttgcgggctcgtcccactttcatggttc
tactacttgcatgtcaaggccaggtaaggttcttcgcgttgc
>AT39
cgacagccatgcagcacctgtgtaagctgcccttgcgggctcgtcccactttcatggttc
tactacttgcatgtcaaggccaggtaaggttcttcgcgttgc
>AT40
cgacagccatgcagcacctgtgtaagctgcccttgcgggctcgtcccactttcatggttc
tactacttgcatgtcaaggccaggtaaggttcttcgcgttgc
>AT41
cgacagccatgcagcacctgtgtaagctgcccttgcgggctcgtcccactttcatggttc
tactacttgcatgtcaaggccaggtaaggttcttcgcgttgc
>AT42
cgacagccatgcagcacctgtgtaagctgcccttgcgggctcgtcccactttcatggttc
tactacttgcatgtcaaggccaggtaaggttcttcgcgttgc
>AT43
cgacagccatgcagcacctgtgtaagctgcccttgcgggctcgtcccactttcatggttc
tactacttgcatgtcaaggccaggtaaggttcttcgcgttgc
>AT44
cgacagccatgcagcacctgtgtaagctgcccttgcgggctcgtcccactttcatggttc
tactacttgcatgtcaaggccaggtaaggttcttcgcgttgc
>AT45
cgacagccatgcagcacctgtgtaagctgcccttgcgggctcgtcccactttcatggttc
tactacttgcatgtcaaggccaggtaaggttcttcgcgttgc
>AT46
cgacagccatgcagcacctgtgtaagctgcccttgcgggctcgtcccactttcatggttc
tactacttgcatgtcaaggccaggtaaggttcttcgcgttgc
>AT47
cgacagccatgcagcacctgtgtaagctgcccttgcgggctcgtcccactttcatggttc
tactacttgcatgtcaaggccaggtaaggttcttcgcgttgc
>AT48
cgacagccatgcagcacctgtgtaagctgcccttgcgggctcgtcccactttcatggttc
tactacttgcatgtcaaggccaggtaaggttcttcgcgttgc
>AT49
cgacagccatgcagcacctgtgtaagctgcccttgcgggctcgtcccactttcatggttc
tactacttgcatgtcaaggccaggtaaggttcttcgcgttgc
>X99390_Opitutus_sp.VeGlc2
cgacagccatgcagcacctgtgcaccagtcccgaaggaaagcaccctttcaggtgcggtc
tagtgcatgtcaaggctaggtaaggttcttcgcgttgc
>AU1
cgacagccatgcagcacctgtgcaccagtcccgaaggaaagcaccctttcaggtgcggtc
tagtgcatgtcaaggctaggtaaggttcttcgcgttgc
>AU2
cgacagccatgcagcacctgtgcaccagtcccgaaggaaagcaccctttcaggtgcggtc
tagtgcatgtcaaggctaggtaaggttcttcgcgttgc
>AU3
cgacagccatgcagcacctgtgcaccagtcccgaaggaaagcaccctttcaggtgcggtc
tagtgcatgtcaaggctaggtaaggttcttcgcgttgc
>AU4
cgacagccatgcagcacctgtgcaccagtcccgaaggaaagcaccctttcaggtgcggtc
tagtgcatgtcaaggctaggtaaggttcttcgcgttgc
>AU5
cgacagccatgcagcacctgtgcaccagtcccgaaggaaagcaccctttcaggtgcggtc
tagtgcatgtcaaggctaggtaaggttcttcgcgttgc
>AU6
cgacagccatgcagcacctgtgcaccagtcccgaaggaaagcaccctttcaggtgcggtc
tagtgcatgtcaaggctaggtaaggttcttcgcgttgc
>AU7
cgacagccatgcagcacctgtgcaccagtcccgaaggaaagcaccctttcaggtgcggtc
tagtgcatgtcaaggctaggtaaggttcttcgcgttgc
>AU8
cgacagccatgcagcacctgtgcaccagtcccgaaggaaagcaccctttcaggtgcggtc
tagtgcatgtcaaggctaggtaaggttcttcgcgttgc
>AU9
cgacagccatgcagcacctgtgcaccagtcccgaaggaaagcaccctttcaggtgcggtc
tagtgcatgtcaaggctaggtaaggttcttcgcgttgc
>AU10
cgacagccatgcagcacctgtgcaccagtcccgaaggaaagcaccctttcaggtgcggtc
tagtgcatgtcaaggctaggtaaggttcttcgcgttgc
>AU11
cgacagccatgcagcacctgtgcaccagtcccgaaggaaagcaccctttcaggtgcggtc
tagtgcatgtcaaggctaggtaaggttcttcgcgttgc
>AU12
cgacagccatgcagcacctgtgcaccagtcccgaaggaaagcaccctttcaggtgcggtc
tagtgcatgtcaaggctaggtaaggttcttcgcgttgc
>AU13
cgacagccatgcagcacctgtgcaccagtcccgaaggaaagcaccctttcaggtgcggtc
tagtgcatgtcaaggctaggtaaggttcttcgcgttgc
>AU14
cgacagccatgcagcacctgtgcaccagtcccgaaggaaagcaccctttcaggtgcggtc
tagtgcatgtcaaggctaggtaaggttcttcgcgttgc
>AU15
cgacagccatgcagcacctgtgcaccagtcccgaaggaaagcaccctttcaggtgcggtc
tagtgcatgtcaaggctaggtaaggttcttcgcgttgc
>AU16
cgacagccatgcagcacctgtgcaccagtcccgaaggaaagcaccctttcaggtgcggtc
tagtgcatgtcaaggctaggtaaggttcttcgcgttgc
>AU17
cgacagccatgcagcacctgtgcaccagtcccgaaggaaagcaccctttcaggtgcggtc
tagtgcatgtcaaggctaggtaaggttcttcgcgttgc
>AU18
cgacagccatgcagcacctgtgcaccagtcccgaaggaaagcaccctttcaggtgcggtc
tagtgcatgtcaaggctaggtaaggttcttcgcgttgc
>AU19
cgacagccatgcagcacctgtgcaccagtcccgaaggaaagcaccctttcaggtgcggtc
tagtgcatgtcaaggctaggtaaggttcttcgcgttgc
>AU20
cgacagccatgcagcacctgtgcaccagtcccgaaggaaagcaccctttcaggtgcggtc
tagtgcatgtcaaggctaggtaaggttcttcgcgttgc
>AU21
cgacagccatgcagcacctgtgcaccagtcccgaaggaaagcaccctttcaggtgcggtc
tagtgcatgtcaaggctaggtaaggttcttcgcgttgc
>AU22
cgacagccatgcagcacctgtgcaccagtcccgaaggaaagcaccctttcaggtgcggtc
tagtgcatgtcaaggctaggtaaggttcttcgcgttgc
>AU23
cgacagccatgcagcacctgtgcaccagtcccgaaggaaagcaccctttcaggtgcggtc
tagtgcatgtcaaggctaggtaaggttcttcgcgttgc
>AU24
cgacagccatgcagcacctgtgcaccagtcccgaaggaaagcaccctttcaggtgcggtc
tagtgcatgtcaaggctaggtaaggttcttcgcgttgc
>AU25
cgacagccatgcagcacctgtgcaccagtcccgaaggaaagcaccctttcaggtgcggtc
tagtgcatgtcaaggctaggtaaggttcttcgcgttgc
>AU26
cgacagccatgcagcacctgtgcaccagtcccgaaggaaagcaccctttcaggtgcggtc
tagtgcatgtcaaggctaggtaaggttcttcgcgttgc
>AU27
cgacagccatgcagcacctgtgcaccagtcccgaaggaaagcaccctttcaggtgcggtc
tagtgcatgtcaaggctaggtaaggttcttcgcgttgc
>AU28
cgacagccatgcagcacctgtgcaccagtcccgaaggaaagcaccctttcaggtgcggtc
tagtgcatgtcaaggctaggtaaggttcttcgcgttgc
>AU29
cgacagccatgcagcacctgtgcaccagtcccgaaggaaagcaccctttcaggtgcggtc
tagtgcatgtcaaggctaggtaaggttcttcgcgttgc
>AU30
cgacagccatgcagcacctgtgcaccagtcccgaaggaaagcaccctttcaggtgcggtc
tagtgcatgtcaaggctaggtaaggttcttcgcgttgc
>AU31
cgacagccatgcagcacctgtgcaccagtcccgaaggaaagcaccctttcaggtgcggtc
tagtgcatgtcaaggctaggtaaggttcttcgcgttgc
>AU32
cgacagccatgcagcacctgtgcaccagtcccgaaggaaagcaccctttcaggtgcggtc
tagtgcatgtcaaggctaggtaaggttcttcgcgttgc
>AU33
cgacagccatgcagcacctgtgcaccagtcccgaaggaaagcaccctttcaggtgcggtc
tagtgcatgtcaaggctaggtaaggttcttcgcgttgc
>AU34
cgacagccatgcagcacctgtgcaccagtcccgaaggaaagcaccctttcaggtgcggtc
tagtgcatgtcaaggctaggtaaggttcttcgcgttgc
>AU35
cgacagccatgcagcacctgtgcaccagtcccgaaggaaagcaccctttcaggtgcggtc
tagtgcatgtcaaggctaggtaaggttcttcgcgttgc
>AU36
cgacagccatgcagcacctgtgcaccagtcccgaaggaaagcaccctttcaggtgcggtc
tagtgcatgtcaaggctaggtaaggttcttcgcgttgc
>AU37
cgacagccatgcagcacctgtgcaccagtcccgaaggaaagcaccctttcaggtgcggtc
tagtgcatgtcaaggctaggtaaggttcttcgcgttgc
>AU38
cgacagccatgcagcacctgtgcaccagtcccgaaggaaagcaccctttcaggtgcggtc
tagtgcatgtcaaggctaggtaaggttcttcgcgttgc
>AU39
cgacagccatgcagcacctgtgcaccagtcccgaaggaaagcaccctttcaggtgcggtc
tagtgcatgtcaaggctaggtaaggttcttcgcgttgc
>AU40
cgacagccatgcagcacctgtgcaccagtcccgaaggaaagcaccctttcaggtgcggtc
tagtgcatgtcaaggctaggtaaggttcttcgcgttgc
>AU41
cgacagccatgcagcacctgtgcaccagtcccgaaggaaagcaccctttcaggtgcggtc
tagtgcatgtcaaggctaggtaaggttcttcgcgttgc
>AU42
cgacagccatgcagcacctgtgcaccagtcccgaaggaaagcaccctttcaggtgcggtc
tagtgcatgtcaaggctaggtaaggttcttcgcgttgc
>AU43
cgacagccatgcagcacctgtgcaccagtcccgaaggaaagcaccctttcaggtgcggtc
tagtgcatgtcaaggctaggtaaggttcttcgcgttgc
>AU44
cgacagccatgcagcacctgtgcaccagtcccgaaggaaagcaccctttcaggtgcggtc
tagtgcatgtcaaggctaggtaaggttcttcgcgttgc
>AU45
cgacagccatgcagcacctgtgcaccagtcccgaaggaaagcaccctttcaggtgcggtc
tagtgcatgtcaaggctaggtaaggttcttcgcgttgc
>AU46
cgacagccatgcagcacctgtgcaccagtcccgaaggaaagcaccctttcaggtgcggtc
tagtgcatgtcaaggctaggtaaggttcttcgcgttgc
>AU47
cgacagccatgcagcacctgtgcaccagtcccgaaggaaagcaccctttcaggtgcggtc
tagtgcatgtcaaggctaggtaaggttcttcgcgttgc
>AU48
cgacagccatgcagcacctgtgcaccagtcccgaaggaaagcaccctttcaggtgcggtc
tagtgcatgtcaaggctaggtaaggttcttcgcgttgc
>AU49
cgacagccatgcagcacctgtgcaccagtcccgaaggaaagcaccctttcaggtgcggtc
tagtgcatgtcaaggctaggtaaggttcttcgcgttgc
>DQ676361_uncultured_Termite_group_1
cgacagccatgcagcacctcgactaacaaccgactttacggttcgtctcctgtttccagg
actctactattagccgtttgagcccaggtaaggttcttcgcgttgc
>AV1
cgacagccatgcagcacctcgactaacaaccgactttacggttcgtctcctgtttccagg
actctactattagccgtttgagcccaggtaaggttcttcgcgttgc
>AV2
cgacagccatgcagcacctcgactaacaaccgactttacggttcgtctcctgtttccagg
actctactattagccgtttgagcccaggtaaggttcttcgcgttgc
>AV3
cgacagccatgcagcacctcgactaacaaccgactttacggttcgtctcctgtttccagg
actctactattagccgtttgagcccaggtaaggttcttcgcgttgc
>AV4
cgacagccatgcagcacctcgactaacaaccgactttacggttcgtctcctgtttccagg
actctactattagccgtttgagcccaggtaaggttcttcgcgttgc
>AV5
cgacagccatgcagcacctcgactaacaaccgactttacggttcgtctcctgtttccagg
actctactattagccgtttgagcccaggtaaggttcttcgcgttgc
>AV6
cgacagccatgcagcacctcgactaacaaccgactttacggttcgtctcctgtttccagg
actctactattagccgtttgagcccaggtaaggttcttcgcgttgc
>AV7
cgacagccatgcagcacctcgactaacaaccgactttacggttcgtctcctgtttccagg
actctactattagccgtttgagcccaggtaaggttcttcgcgttgc
>AV8
cgacagccatgcagcacctcgactaacaaccgactttacggttcgtctcctgtttccagg
actctactattagccgtttgagcccaggtaaggttcttcgcgttgc
>AV9
cgacagccatgcagcacctcgactaacaaccgactttacggttcgtctcctgtttccagg
actctactattagccgtttgagcccaggtaaggttcttcgcgttgc
>AV10
cgacagccatgcagcacctcgactaacaaccgactttacggttcgtctcctgtttccagg
actctactattagccgtttgagcccaggtaaggttcttcgcgttgc
>AV11
cgacagccatgcagcacctcgactaacaaccgactttacggttcgtctcctgtttccagg
actctactattagccgtttgagcccaggtaaggttcttcgcgttgc
>AV12
cgacagccatgcagcacctcgactaacaaccgactttacggttcgtctcctgtttccagg
actctactattagccgtttgagcccaggtaaggttcttcgcgttgc
>AV13
cgacagccatgcagcacctcgactaacaaccgactttacggttcgtctcctgtttccagg
actctactattagccgtttgagcccaggtaaggttcttcgcgttgc
>AV14
cgacagccatgcagcacctcgactaacaaccgactttacggttcgtctcctgtttccagg
actctactattagccgtttgagcccaggtaaggttcttcgcgttgc
>AV15
cgacagccatgcagcacctcgactaacaaccgactttacggttcgtctcctgtttccagg
actctactattagccgtttgagcccaggtaaggttcttcgcgttgc
>AV16
cgacagccatgcagcacctcgactaacaaccgactttacggttcgtctcctgtttccagg
actctactattagccgtttgagcccaggtaaggttcttcgcgttgc
>AV17
cgacagccatgcagcacctcgactaacaaccgactttacggttcgtctcctgtttccagg
actctactattagccgtttgagcccaggtaaggttcttcgcgttgc
>AV18
cgacagccatgcagcacctcgactaacaaccgactttacggttcgtctcctgtttccagg
actctactattagccgtttgagcccaggtaaggttcttcgcgttgc
>AV19
cgacagccatgcagcacctcgactaacaaccgactttacggttcgtctcctgtttccagg
actctactattagccgtttgagcccaggtaaggttcttcgcgttgc
>AV20
cgacagccatgcagcacctcgactaacaaccgactttacggttcgtctcctgtttccagg
actctactattagccgtttgagcccaggtaaggttcttcgcgttgc
>AV21
cgacagccatgcagcacctcgactaacaaccgactttacggttcgtctcctgtttccagg
actctactattagccgtttgagcccaggtaaggttcttcgcgttgc
>AV22
cgacagccatgcagcacctcgactaacaaccgactttacggttcgtctcctgtttccagg
actctactattagccgtttgagcccaggtaaggttcttcgcgttgc
>AV23
cgacagccatgcagcacctcgactaacaaccgactttacggttcgtctcctgtttccagg
actctactattagccgtttgagcccaggtaaggttcttcgcgttgc
>AV24
cgacagccatgcagcacctcgactaacaaccgactttacggttcgtctcctgtttccagg
actctactattagccgtttgagcccaggtaaggttcttcgcgttgc
>AV25
cgacagccatgcagcacctcgactaacaaccgactttacggttcgtctcctgtttccagg
actctactattagccgtttgagcccaggtaaggttcttcgcgttgc
>AV26
cgacagccatgcagcacctcgactaacaaccgactttacggttcgtctcctgtttccagg
actctactattagccgtttgagcccaggtaaggttcttcgcgttgc
>AV27
cgacagccatgcagcacctcgactaacaaccgactttacggttcgtctcctgtttccagg
actctactattagccgtttgagcccaggtaaggttcttcgcgttgc
>AV28
cgacagccatgcagcacctcgactaacaaccgactttacggttcgtctcctgtttccagg
actctactattagccgtttgagcccaggtaaggttcttcgcgttgc
>AV29
cgacagccatgcagcacctcgactaacaaccgactttacggttcgtctcctgtttccagg
actctactattagccgtttgagcccaggtaaggttcttcgcgttgc
>AV30
cgacagccatgcagcacctcgactaacaaccgactttacggttcgtctcctgtttccagg
actctactattagccgtttgagcccaggtaaggttcttcgcgttgc
>AV31
cgacagccatgcagcacctcgactaacaaccgactttacggttcgtctcctgtttccagg
actctactattagccgtttgagcccaggtaaggttcttcgcgttgc
>AV32
cgacagccatgcagcacctcgactaacaaccgactttacggttcgtctcctgtttccagg
actctactattagccgtttgagcccaggtaaggttcttcgcgttgc
>AV33
cgacagccatgcagcacctcgactaacaaccgactttacggttcgtctcctgtttccagg
actctactattagccgtttgagcccaggtaaggttcttcgcgttgc
>AV34
cgacagccatgcagcacctcgactaacaaccgactttacggttcgtctcctgtttccagg
actctactattagccgtttgagcccaggtaaggttcttcgcgttgc
>AV35
cgacagccatgcagcacctcgactaacaaccgactttacggttcgtctcctgtttccagg
actctactattagccgtttgagcccaggtaaggttcttcgcgttgc
>AV36
cgacagccatgcagcacctcgactaacaaccgactttacggttcgtctcctgtttccagg
actctactattagccgtttgagcccaggtaaggttcttcgcgttgc
>AV37
cgacagccatgcagcacctcgactaacaaccgactttacggttcgtctcctgtttccagg
actctactattagccgtttgagcccaggtaaggttcttcgcgttgc
>AV38
cgacagccatgcagcacctcgactaacaaccgactttacggttcgtctcctgtttccagg
actctactattagccgtttgagcccaggtaaggttcttcgcgttgc
>AV39
cgacagccatgcagcacctcgactaacaaccgactttacggttcgtctcctgtttccagg
actctactattagccgtttgagcccaggtaaggttcttcgcgttgc
>AV40
cgacagccatgcagcacctcgactaacaaccgactttacggttcgtctcctgtttccagg
actctactattagccgtttgagcccaggtaaggttcttcgcgttgc
>AV41
cgacagccatgcagcacctcgactaacaaccgactttacggttcgtctcctgtttccagg
actctactattagccgtttgagcccaggtaaggttcttcgcgttgc
>AV42
cgacagccatgcagcacctcgactaacaaccgactttacggttcgtctcctgtttccagg
actctactattagccgtttgagcccaggtaaggttcttcgcgttgc
>AV43
cgacagccatgcagcacctcgactaacaaccgactttacggttcgtctcctgtttccagg
actctactattagccgtttgagcccaggtaaggttcttcgcgttgc
>AV44
cgacagccatgcagcacctcgactaacaaccgactttacggttcgtctcctgtttccagg
actctactattagccgtttgagcccaggtaaggttcttcgcgttgc
>AV45
cgacagccatgcagcacctcgactaacaaccgactttacggttcgtctcctgtttccagg
actctactattagccgtttgagcccaggtaaggttcttcgcgttgc
>AV46
cgacagccatgcagcacctcgactaacaaccgactttacggttcgtctcctgtttccagg
actctactattagccgtttgagcccaggtaaggttcttcgcgttgc
>AV47
cgacagccatgcagcacctcgactaacaaccgactttacggttcgtctcctgtttccagg
actctactattagccgtttgagcccaggtaaggttcttcgcgttgc
>AV48
cgacagccatgcagcacctcgactaacaaccgactttacggttcgtctcctgtttccagg
actctactattagccgtttgagcccaggtaaggttcttcgcgttgc
>AV49
cgacagccatgcagcacctcgactaacaaccgactttacggttcgtctcctgtttccagg
actctactattagccgtttgagcccaggtaaggttcttcgcgttgc
>AY852181_uncultured_Gemmatimonas_sp.
cgacagccatgcagcacctgtccacgtgtcccgaaggagggcccctgtttccaggggctt
tcacgtggatgtcaagcccaggtaaggttcttcgcgttgct
>AW1
cgacagccatgcagcacctgtccacgtgtcccgaaggagggcccctgtttccaggggctt
tcacgtggatgtcaagcccaggtaaggttcttcgcgttgct
>AW2
cgacagccatgcagcacctgtccacgtgtcccgaaggagggcccctgtttccaggggctt
tcacgtggatgtcaagcccaggtaaggttcttcgcgttgct
>AW3
cgacagccatgcagcacctgtccacgtgtcccgaaggagggcccctgtttccaggggctt
tcacgtggatgtcaagcccaggtaaggttcttcgcgttgct
>AW4
cgacagccatgcagcacctgtccacgtgtcccgaaggagggcccctgtttccaggggctt
tcacgtggatgtcaagcccaggtaaggttcttcgcgttgct
>AW5
cgacagccatgcagcacctgtccacgtgtcccgaaggagggcccctgtttccaggggctt
tcacgtggatgtcaagcccaggtaaggttcttcgcgttgct
>AW6
cgacagccatgcagcacctgtccacgtgtcccgaaggagggcccctgtttccaggggctt
tcacgtggatgtcaagcccaggtaaggttcttcgcgttgct
>AW7
cgacagccatgcagcacctgtccacgtgtcccgaaggagggcccctgtttccaggggctt
tcacgtggatgtcaagcccaggtaaggttcttcgcgttgct
>AW8
cgacagccatgcagcacctgtccacgtgtcccgaaggagggcccctgtttccaggggctt
tcacgtggatgtcaagcccaggtaaggttcttcgcgttgct
>AW9
cgacagccatgcagcacctgtccacgtgtcccgaaggagggcccctgtttccaggggctt
tcacgtggatgtcaagcccaggtaaggttcttcgcgttgct
>AW10
cgacagccatgcagcacctgtccacgtgtcccgaaggagggcccctgtttccaggggctt
tcacgtggatgtcaagcccaggtaaggttcttcgcgttgct
>AW11
cgacagccatgcagcacctgtccacgtgtcccgaaggagggcccctgtttccaggggctt
tcacgtggatgtcaagcccaggtaaggttcttcgcgttgct
>AW12
cgacagccatgcagcacctgtccacgtgtcccgaaggagggcccctgtttccaggggctt
tcacgtggatgtcaagcccaggtaaggttcttcgcgttgct
>AW13
cgacagccatgcagcacctgtccacgtgtcccgaaggagggcccctgtttccaggggctt
tcacgtggatgtcaagcccaggtaaggttcttcgcgttgct
>AW14
cgacagccatgcagcacctgtccacgtgtcccgaaggagggcccctgtttccaggggctt
tcacgtggatgtcaagcccaggtaaggttcttcgcgttgct
>AW15
cgacagccatgcagcacctgtccacgtgtcccgaaggagggcccctgtttccaggggctt
tcacgtggatgtcaagcccaggtaaggttcttcgcgttgct
>AW16
cgacagccatgcagcacctgtccacgtgtcccgaaggagggcccctgtttccaggggctt
tcacgtggatgtcaagcccaggtaaggttcttcgcgttgct
>AW17
cgacagccatgcagcacctgtccacgtgtcccgaaggagggcccctgtttccaggggctt
tcacgtggatgtcaagcccaggtaaggttcttcgcgttgct
>AW18
cgacagccatgcagcacctgtccacgtgtcccgaaggagggcccctgtttccaggggctt
tcacgtggatgtcaagcccaggtaaggttcttcgcgttgct
>AW19
cgacagccatgcagcacctgtccacgtgtcccgaaggagggcccctgtttccaggggctt
tcacgtggatgtcaagcccaggtaaggttcttcgcgttgct
>AW20
cgacagccatgcagcacctgtccacgtgtcccgaaggagggcccctgtttccaggggctt
tcacgtggatgtcaagcccaggtaaggttcttcgcgttgct
>AW21
cgacagccatgcagcacctgtccacgtgtcccgaaggagggcccctgtttccaggggctt
tcacgtggatgtcaagcccaggtaaggttcttcgcgttgct
>AW22
cgacagccatgcagcacctgtccacgtgtcccgaaggagggcccctgtttccaggggctt
tcacgtggatgtcaagcccaggtaaggttcttcgcgttgct
>AW23
cgacagccatgcagcacctgtccacgtgtcccgaaggagggcccctgtttccaggggctt
tcacgtggatgtcaagcccaggtaaggttcttcgcgttgct
>AW24
cgacagccatgcagcacctgtccacgtgtcccgaaggagggcccctgtttccaggggctt
tcacgtggatgtcaagcccaggtaaggttcttcgcgttgct
>AW25
cgacagccatgcagcacctgtccacgtgtcccgaaggagggcccctgtttccaggggctt
tcacgtggatgtcaagcccaggtaaggttcttcgcgttgct
>AW26
cgacagccatgcagcacctgtccacgtgtcccgaaggagggcccctgtttccaggggctt
tcacgtggatgtcaagcccaggtaaggttcttcgcgttgct
>AW27
cgacagccatgcagcacctgtccacgtgtcccgaaggagggcccctgtttccaggggctt
tcacgtggatgtcaagcccaggtaaggttcttcgcgttgct
>AW28
cgacagccatgcagcacctgtccacgtgtcccgaaggagggcccctgtttccaggggctt
tcacgtggatgtcaagcccaggtaaggttcttcgcgttgct
>AW29
cgacagccatgcagcacctgtccacgtgtcccgaaggagggcccctgtttccaggggctt
tcacgtggatgtcaagcccaggtaaggttcttcgcgttgct
>AW30
cgacagccatgcagcacctgtccacgtgtcccgaaggagggcccctgtttccaggggctt
tcacgtggatgtcaagcccaggtaaggttcttcgcgttgct
>AW31
cgacagccatgcagcacctgtccacgtgtcccgaaggagggcccctgtttccaggggctt
tcacgtggatgtcaagcccaggtaaggttcttcgcgttgct
>AW32
cgacagccatgcagcacctgtccacgtgtcccgaaggagggcccctgtttccaggggctt
tcacgtggatgtcaagcccaggtaaggttcttcgcgttgct
>AW33
cgacagccatgcagcacctgtccacgtgtcccgaaggagggcccctgtttccaggggctt
tcacgtggatgtcaagcccaggtaaggttcttcgcgttgct
>AW34
cgacagccatgcagcacctgtccacgtgtcccgaaggagggcccctgtttccaggggctt
tcacgtggatgtcaagcccaggtaaggttcttcgcgttgct
>AW35
cgacagccatgcagcacctgtccacgtgtcccgaaggagggcccctgtttccaggggctt
tcacgtggatgtcaagcccaggtaaggttcttcgcgttgct
>AW36
cgacagccatgcagcacctgtccacgtgtcccgaaggagggcccctgtttccaggggctt
tcacgtggatgtcaagcccaggtaaggttcttcgcgttgct
>AW37
cgacagccatgcagcacctgtccacgtgtcccgaaggagggcccctgtttccaggggctt
tcacgtggatgtcaagcccaggtaaggttcttcgcgttgct
>AW38
cgacagccatgcagcacctgtccacgtgtcccgaaggagggcccctgtttccaggggctt
tcacgtggatgtcaagcccaggtaaggttcttcgcgttgct
>AW39
cgacagccatgcagcacctgtccacgtgtcccgaaggagggcccctgtttccaggggctt
tcacgtggatgtcaagcccaggtaaggttcttcgcgttgct
>AW40
cgacagccatgcagcacctgtccacgtgtcccgaaggagggcccctgtttccaggggctt
tcacgtggatgtcaagcccaggtaaggttcttcgcgttgct
>AW41
cgacagccatgcagcacctgtccacgtgtcccgaaggagggcccctgtttccaggggctt
tcacgtggatgtcaagcccaggtaaggttcttcgcgttgct
>AW42
cgacagccatgcagcacctgtccacgtgtcccgaaggagggcccctgtttccaggggctt
tcacgtggatgtcaagcccaggtaaggttcttcgcgttgct
>AW43
cgacagccatgcagcacctgtccacgtgtcccgaaggagggcccctgtttccaggggctt
tcacgtggatgtcaagcccaggtaaggttcttcgcgttgct
>AW44
cgacagccatgcagcacctgtccacgtgtcccgaaggagggcccctgtttccaggggctt
tcacgtggatgtcaagcccaggtaaggttcttcgcgttgct
>AW45
cgacagccatgcagcacctgtccacgtgtcccgaaggagggcccctgtttccaggggctt
tcacgtggatgtcaagcccaggtaaggttcttcgcgttgct
>AW46
cgacagccatgcagcacctgtccacgtgtcccgaaggagggcccctgtttccaggggctt
tcacgtggatgtcaagcccaggtaaggttcttcgcgttgct
>AW47
cgacagccatgcagcacctgtccacgtgtcccgaaggagggcccctgtttccaggggctt
tcacgtggatgtcaagcccaggtaaggttcttcgcgttgct
>AW48
cgacagccatgcagcacctgtccacgtgtcccgaaggagggcccctgtttccaggggctt
tcacgtggatgtcaagcccaggtaaggttcttcgcgttgct
>AW49
cgacagccatgcagcacctgtccacgtgtcccgaaggagggcccctgtttccaggggctt
tcacgtggatgtcaagcccaggtaaggttcttcgcgttgct
>EU930421_Azotobacter_chroococcum
cgacagccatgcagcacctgtgtctgagttcccgaaggcaccaatccatctctggaaagt
tctcagcatgtcaaggccaggtaaggttcttcgcgttgct
>AX1
cgacagccatgcagcacctgtgtctgagttcccgaaggcaccaatccatctctggaaagt
tctcagcatgtcaaggccaggtaaggttcttcgcgttgct
>AX2
cgacagccatgcagcacctgtgtctgagttcccgaaggcaccaatccatctctggaaagt
tctcagcatgtcaaggccaggtaaggttcttcgcgttgct
>AX3
cgacagccatgcagcacctgtgtctgagttcccgaaggcaccaatccatctctggaaagt
tctcagcatgtcaaggccaggtaaggttcttcgcgttgct
>AX4
cgacagccatgcagcacctgtgtctgagttcccgaaggcaccaatccatctctggaaagt
tctcagcatgtcaaggccaggtaaggttcttcgcgttgct
>AX5
cgacagccatgcagcacctgtgtctgagttcccgaaggcaccaatccatctctggaaagt
tctcagcatgtcaaggccaggtaaggttcttcgcgttgct
>AX6
cgacagccatgcagcacctgtgtctgagttcccgaaggcaccaatccatctctggaaagt
tctcagcatgtcaaggccaggtaaggttcttcgcgttgct
>AX7
cgacagccatgcagcacctgtgtctgagttcccgaaggcaccaatccatctctggaaagt
tctcagcatgtcaaggccaggtaaggttcttcgcgttgct
>AX8
cgacagccatgcagcacctgtgtctgagttcccgaaggcaccaatccatctctggaaagt
tctcagcatgtcaaggccaggtaaggttcttcgcgttgct
>AX9
cgacagccatgcagcacctgtgtctgagttcccgaaggcaccaatccatctctggaaagt
tctcagcatgtcaaggccaggtaaggttcttcgcgttgct
>AX10
cgacagccatgcagcacctgtgtctgagttcccgaaggcaccaatccatctctggaaagt
tctcagcatgtcaaggccaggtaaggttcttcgcgttgct
>AX11
cgacagccatgcagcacctgtgtctgagttcccgaaggcaccaatccatctctggaaagt
tctcagcatgtcaaggccaggtaaggttcttcgcgttgct
>AX12
cgacagccatgcagcacctgtgtctgagttcccgaaggcaccaatccatctctggaaagt
tctcagcatgtcaaggccaggtaaggttcttcgcgttgct
>AX13
cgacagccatgcagcacctgtgtctgagttcccgaaggcaccaatccatctctggaaagt
tctcagcatgtcaaggccaggtaaggttcttcgcgttgct
>AX14
cgacagccatgcagcacctgtgtctgagttcccgaaggcaccaatccatctctggaaagt
tctcagcatgtcaaggccaggtaaggttcttcgcgttgct
>AX15
cgacagccatgcagcacctgtgtctgagttcccgaaggcaccaatccatctctggaaagt
tctcagcatgtcaaggccaggtaaggttcttcgcgttgct
>AX16
cgacagccatgcagcacctgtgtctgagttcccgaaggcaccaatccatctctggaaagt
tctcagcatgtcaaggccaggtaaggttcttcgcgttgct
>AX17
cgacagccatgcagcacctgtgtctgagttcccgaaggcaccaatccatctctggaaagt
tctcagcatgtcaaggccaggtaaggttcttcgcgttgct
>AX18
cgacagccatgcagcacctgtgtctgagttcccgaaggcaccaatccatctctggaaagt
tctcagcatgtcaaggccaggtaaggttcttcgcgttgct
>AX19
cgacagccatgcagcacctgtgtctgagttcccgaaggcaccaatccatctctggaaagt
tctcagcatgtcaaggccaggtaaggttcttcgcgttgct
>AX20
cgacagccatgcagcacctgtgtctgagttcccgaaggcaccaatccatctctggaaagt
tctcagcatgtcaaggccaggtaaggttcttcgcgttgct
>AX21
cgacagccatgcagcacctgtgtctgagttcccgaaggcaccaatccatctctggaaagt
tctcagcatgtcaaggccaggtaaggttcttcgcgttgct
>AX22
cgacagccatgcagcacctgtgtctgagttcccgaaggcaccaatccatctctggaaagt
tctcagcatgtcaaggccaggtaaggttcttcgcgttgct
>AX23
cgacagccatgcagcacctgtgtctgagttcccgaaggcaccaatccatctctggaaagt
tctcagcatgtcaaggccaggtaaggttcttcgcgttgct
>AX24
cgacagccatgcagcacctgtgtctgagttcccgaaggcaccaatccatctctggaaagt
tctcagcatgtcaaggccaggtaaggttcttcgcgttgct
>AX25
cgacagccatgcagcacctgtgtctgagttcccgaaggcaccaatccatctctggaaagt
tctcagcatgtcaaggccaggtaaggttcttcgcgttgct
>AX26
cgacagccatgcagcacctgtgtctgagttcccgaaggcaccaatccatctctggaaagt
tctcagcatgtcaaggccaggtaaggttcttcgcgttgct
>AX27
cgacagccatgcagcacctgtgtctgagttcccgaaggcaccaatccatctctggaaagt
tctcagcatgtcaaggccaggtaaggttcttcgcgttgct
>AX28
cgacagccatgcagcacctgtgtctgagttcccgaaggcaccaatccatctctggaaagt
tctcagcatgtcaaggccaggtaaggttcttcgcgttgct
>AX29
cgacagccatgcagcacctgtgtctgagttcccgaaggcaccaatccatctctggaaagt
tctcagcatgtcaaggccaggtaaggttcttcgcgttgct
>AX30
cgacagccatgcagcacctgtgtctgagttcccgaaggcaccaatccatctctggaaagt
tctcagcatgtcaaggccaggtaaggttcttcgcgttgct
>AX31
cgacagccatgcagcacctgtgtctgagttcccgaaggcaccaatccatctctggaaagt
tctcagcatgtcaaggccaggtaaggttcttcgcgttgct
>AX32
cgacagccatgcagcacctgtgtctgagttcccgaaggcaccaatccatctctggaaagt
tctcagcatgtcaaggccaggtaaggttcttcgcgttgct
>AX33
cgacagccatgcagcacctgtgtctgagttcccgaaggcaccaatccatctctggaaagt
tctcagcatgtcaaggccaggtaaggttcttcgcgttgct
>AX34
cgacagccatgcagcacctgtgtctgagttcccgaaggcaccaatccatctctggaaagt
tctcagcatgtcaaggccaggtaaggttcttcgcgttgct
>AX35
cgacagccatgcagcacctgtgtctgagttcccgaaggcaccaatccatctctggaaagt
tctcagcatgtcaaggccaggtaaggttcttcgcgttgct
>AX36
cgacagccatgcagcacctgtgtctgagttcccgaaggcaccaatccatctctggaaagt
tctcagcatgtcaaggccaggtaaggttcttcgcgttgct
>AX37
cgacagccatgcagcacctgtgtctgagttcccgaaggcaccaatccatctctggaaagt
tctcagcatgtcaaggccaggtaaggttcttcgcgttgct
>AX38
cgacagccatgcagcacctgtgtctgagttcccgaaggcaccaatccatctctggaaagt
tctcagcatgtcaaggccaggtaaggttcttcgcgttgct
>AX39
cgacagccatgcagcacctgtgtctgagttcccgaaggcaccaatccatctctggaaagt
tctcagcatgtcaaggccaggtaaggttcttcgcgttgct
>AX40
cgacagccatgcagcacctgtgtctgagttcccgaaggcaccaatccatctctggaaagt
tctcagcatgtcaaggccaggtaaggttcttcgcgttgct
>AX41
cgacagccatgcagcacctgtgtctgagttcccgaaggcaccaatccatctctggaaagt
tctcagcatgtcaaggccaggtaaggttcttcgcgttgct
>AX42
cgacagccatgcagcacctgtgtctgagttcccgaaggcaccaatccatctctggaaagt
tctcagcatgtcaaggccaggtaaggttcttcgcgttgct
>AX43
cgacagccatgcagcacctgtgtctgagttcccgaaggcaccaatccatctctggaaagt
tctcagcatgtcaaggccaggtaaggttcttcgcgttgct
>AX44
cgacagccatgcagcacctgtgtctgagttcccgaaggcaccaatccatctctggaaagt
tctcagcatgtcaaggccaggtaaggttcttcgcgttgct
>AX45
cgacagccatgcagcacctgtgtctgagttcccgaaggcaccaatccatctctggaaagt
tctcagcatgtcaaggccaggtaaggttcttcgcgttgct
>AX46
cgacagccatgcagcacctgtgtctgagttcccgaaggcaccaatccatctctggaaagt
tctcagcatgtcaaggccaggtaaggttcttcgcgttgct
>AX47
cgacagccatgcagcacctgtgtctgagttcccgaaggcaccaatccatctctggaaagt
tctcagcatgtcaaggccaggtaaggttcttcgcgttgct
>AX48
cgacagccatgcagcacctgtgtctgagttcccgaaggcaccaatccatctctggaaagt
tctcagcatgtcaaggccaggtaaggttcttcgcgttgct
>AX49
cgacagccatgcagcacctgtgtctgagttcccgaaggcaccaatccatctctggaaagt
tctcagcatgtcaaggccaggtaaggttcttcgcgttgct
>DQ989484_uncultured_Pseudomonas_sp.
cgacagccatgcagcacctgtgtctgagttcccgaaggcaccaatccatctctggaaagt
tctcagcatgtcaaggccaggtaaggttcttcgcgttgct
>AY1
cgacagccatgcagcacctgtgtctgagttcccgaaggcaccaatccatctctggaaagt
tctcagcatgtcaaggccaggtaaggttcttcgcgttgct
>AY2
cgacagccatgcagcacctgtgtctgagttcccgaaggcaccaatccatctctggaaagt
tctcagcatgtcaaggccaggtaaggttcttcgcgttgct
>AY3
cgacagccatgcagcacctgtgtctgagttcccgaaggcaccaatccatctctggaaagt
tctcagcatgtcaaggccaggtaaggttcttcgcgttgct
>AY4
cgacagccatgcagcacctgtgtctgagttcccgaaggcaccaatccatctctggaaagt
tctcagcatgtcaaggccaggtaaggttcttcgcgttgct
>AY5
cgacagccatgcagcacctgtgtctgagttcccgaaggcaccaatccatctctggaaagt
tctcagcatgtcaaggccaggtaaggttcttcgcgttgct
>AY6
cgacagccatgcagcacctgtgtctgagttcccgaaggcaccaatccatctctggaaagt
tctcagcatgtcaaggccaggtaaggttcttcgcgttgct
>AY7
cgacagccatgcagcacctgtgtctgagttcccgaaggcaccaatccatctctggaaagt
tctcagcatgtcaaggccaggtaaggttcttcgcgttgct
>AY8
cgacagccatgcagcacctgtgtctgagttcccgaaggcaccaatccatctctggaaagt
tctcagcatgtcaaggccaggtaaggttcttcgcgttgct
>AY9
cgacagccatgcagcacctgtgtctgagttcccgaaggcaccaatccatctctggaaagt
tctcagcatgtcaaggccaggtaaggttcttcgcgttgct
>AY10
cgacagccatgcagcacctgtgtctgagttcccgaaggcaccaatccatctctggaaagt
tctcagcatgtcaaggccaggtaaggttcttcgcgttgct
>AY11
cgacagccatgcagcacctgtgtctgagttcccgaaggcaccaatccatctctggaaagt
tctcagcatgtcaaggccaggtaaggttcttcgcgttgct
>AY12
cgacagccatgcagcacctgtgtctgagttcccgaaggcaccaatccatctctggaaagt
tctcagcatgtcaaggccaggtaaggttcttcgcgttgct
>AY13
cgacagccatgcagcacctgtgtctgagttcccgaaggcaccaatccatctctggaaagt
tctcagcatgtcaaggccaggtaaggttcttcgcgttgct
>AY14
cgacagccatgcagcacctgtgtctgagttcccgaaggcaccaatccatctctggaaagt
tctcagcatgtcaaggccaggtaaggttcttcgcgttgct
>AY15
cgacagccatgcagcacctgtgtctgagttcccgaaggcaccaatccatctctggaaagt
tctcagcatgtcaaggccaggtaaggttcttcgcgttgct
>AY16
cgacagccatgcagcacctgtgtctgagttcccgaaggcaccaatccatctctggaaagt
tctcagcatgtcaaggccaggtaaggttcttcgcgttgct
>AY17
cgacagccatgcagcacctgtgtctgagttcccgaaggcaccaatccatctctggaaagt
tctcagcatgtcaaggccaggtaaggttcttcgcgttgct
>AY18
cgacagccatgcagcacctgtgtctgagttcccgaaggcaccaatccatctctggaaagt
tctcagcatgtcaaggccaggtaaggttcttcgcgttgct
>AY19
cgacagccatgcagcacctgtgtctgagttcccgaaggcaccaatccatctctggaaagt
tctcagcatgtcaaggccaggtaaggttcttcgcgttgct
>AY20
cgacagccatgcagcacctgtgtctgagttcccgaaggcaccaatccatctctggaaagt
tctcagcatgtcaaggccaggtaaggttcttcgcgttgct
>AY21
cgacagccatgcagcacctgtgtctgagttcccgaaggcaccaatccatctctggaaagt
tctcagcatgtcaaggccaggtaaggttcttcgcgttgct
>AY22
cgacagccatgcagcacctgtgtctgagttcccgaaggcaccaatccatctctggaaagt
tctcagcatgtcaaggccaggtaaggttcttcgcgttgct
>AY23
cgacagccatgcagcacctgtgtctgagttcccgaaggcaccaatccatctctggaaagt
tctcagcatgtcaaggccaggtaaggttcttcgcgttgct
>AY24
cgacagccatgcagcacctgtgtctgagttcccgaaggcaccaatccatctctggaaagt
tctcagcatgtcaaggccaggtaaggttcttcgcgttgct
>AY25
cgacagccatgcagcacctgtgtctgagttcccgaaggcaccaatccatctctggaaagt
tctcagcatgtcaaggccaggtaaggttcttcgcgttgct
>AY26
cgacagccatgcagcacctgtgtctgagttcccgaaggcaccaatccatctctggaaagt
tctcagcatgtcaaggccaggtaaggttcttcgcgttgct
>AY27
cgacagccatgcagcacctgtgtctgagttcccgaaggcaccaatccatctctggaaagt
tctcagcatgtcaaggccaggtaaggttcttcgcgttgct
>AY28
cgacagccatgcagcacctgtgtctgagttcccgaaggcaccaatccatctctggaaagt
tctcagcatgtcaaggccaggtaaggttcttcgcgttgct
>AY29
cgacagccatgcagcacctgtgtctgagttcccgaaggcaccaatccatctctggaaagt
tctcagcatgtcaaggccaggtaaggttcttcgcgttgct
>AY30
cgacagccatgcagcacctgtgtctgagttcccgaaggcaccaatccatctctggaaagt
tctcagcatgtcaaggccaggtaaggttcttcgcgttgct
>AY31
cgacagccatgcagcacctgtgtctgagttcccgaaggcaccaatccatctctggaaagt
tctcagcatgtcaaggccaggtaaggttcttcgcgttgct
>AY32
cgacagccatgcagcacctgtgtctgagttcccgaaggcaccaatccatctctggaaagt
tctcagcatgtcaaggccaggtaaggttcttcgcgttgct
>AY33
cgacagccatgcagcacctgtgtctgagttcccgaaggcaccaatccatctctggaaagt
tctcagcatgtcaaggccaggtaaggttcttcgcgttgct
>AY34
cgacagccatgcagcacctgtgtctgagttcccgaaggcaccaatccatctctggaaagt
tctcagcatgtcaaggccaggtaaggttcttcgcgttgct
>AY35
cgacagccatgcagcacctgtgtctgagttcccgaaggcaccaatccatctctggaaagt
tctcagcatgtcaaggccaggtaaggttcttcgcgttgct
>AY36
cgacagccatgcagcacctgtgtctgagttcccgaaggcaccaatccatctctggaaagt
tctcagcatgtcaaggccaggtaaggttcttcgcgttgct
>AY37
cgacagccatgcagcacctgtgtctgagttcccgaaggcaccaatccatctctggaaagt
tctcagcatgtcaaggccaggtaaggttcttcgcgttgct
>AY38
cgacagccatgcagcacctgtgtctgagttcccgaaggcaccaatccatctctggaaagt
tctcagcatgtcaaggccaggtaaggttcttcgcgttgct
>AY39
cgacagccatgcagcacctgtgtctgagttcccgaaggcaccaatccatctctggaaagt
tctcagcatgtcaaggccaggtaaggttcttcgcgttgct
>AY40
cgacagccatgcagcacctgtgtctgagttcccgaaggcaccaatccatctctggaaagt
tctcagcatgtcaaggccaggtaaggttcttcgcgttgct
>AY41
cgacagccatgcagcacctgtgtctgagttcccgaaggcaccaatccatctctggaaagt
tctcagcatgtcaaggccaggtaaggttcttcgcgttgct
>AY42
cgacagccatgcagcacctgtgtctgagttcccgaaggcaccaatccatctctggaaagt
tctcagcatgtcaaggccaggtaaggttcttcgcgttgct
>AY43
cgacagccatgcagcacctgtgtctgagttcccgaaggcaccaatccatctctggaaagt
tctcagcatgtcaaggccaggtaaggttcttcgcgttgct
>AY44
cgacagccatgcagcacctgtgtctgagttcccgaaggcaccaatccatctctggaaagt
tctcagcatgtcaaggccaggtaaggttcttcgcgttgct
>AY45
cgacagccatgcagcacctgtgtctgagttcccgaaggcaccaatccatctctggaaagt
tctcagcatgtcaaggccaggtaaggttcttcgcgttgct
>AY46
cgacagccatgcagcacctgtgtctgagttcccgaaggcaccaatccatctctggaaagt
tctcagcatgtcaaggccaggtaaggttcttcgcgttgct
>AY47
cgacagccatgcagcacctgtgtctgagttcccgaaggcaccaatccatctctggaaagt
tctcagcatgtcaaggccaggtaaggttcttcgcgttgct
>AY48
cgacagccatgcagcacctgtgtctgagttcccgaaggcaccaatccatctctggaaagt
tctcagcatgtcaaggccaggtaaggttcttcgcgttgct
>AY49
cgacagccatgcagcacctgtgtctgagttcccgaaggcaccaatccatctctggaaagt
tctcagcatgtcaaggccaggtaaggttcttcgcgttgct
>AF448044_Burkholderia_sp.
cgacagccatgcagcacctgtgttacggctccctttcgggcacctccacctctcaggcag
ggttccgtacatgtcaagggtaggtaaggtttttcgcgttgc
>AZ1
cgacagccatgcagcacctgtgttacggctccctttcgggcacctccacctctcaggcag
ggttccgtacatgtcaagggtaggtaaggtttttcgcgttgc
>AZ2
cgacagccatgcagcacctgtgttacggctccctttcgggcacctccacctctcaggcag
ggttccgtacatgtcaagggtaggtaaggtttttcgcgttgc
>AZ3
cgacagccatgcagcacctgtgttacggctccctttcgggcacctccacctctcaggcag
ggttccgtacatgtcaagggtaggtaaggtttttcgcgttgc
>AZ4
cgacagccatgcagcacctgtgttacggctccctttcgggcacctccacctctcaggcag
ggttccgtacatgtcaagggtaggtaaggtttttcgcgttgc
>AZ5
cgacagccatgcagcacctgtgttacggctccctttcgggcacctccacctctcaggcag
ggttccgtacatgtcaagggtaggtaaggtttttcgcgttgc
>AZ6
cgacagccatgcagcacctgtgttacggctccctttcgggcacctccacctctcaggcag
ggttccgtacatgtcaagggtaggtaaggtttttcgcgttgc
>AZ7
cgacagccatgcagcacctgtgttacggctccctttcgggcacctccacctctcaggcag
ggttccgtacatgtcaagggtaggtaaggtttttcgcgttgc
>AZ8
cgacagccatgcagcacctgtgttacggctccctttcgggcacctccacctctcaggcag
ggttccgtacatgtcaagggtaggtaaggtttttcgcgttgc
>AZ9
cgacagccatgcagcacctgtgttacggctccctttcgggcacctccacctctcaggcag
ggttccgtacatgtcaagggtaggtaaggtttttcgcgttgc
>AZ10
cgacagccatgcagcacctgtgttacggctccctttcgggcacctccacctctcaggcag
ggttccgtacatgtcaagggtaggtaaggtttttcgcgttgc
>AZ11
cgacagccatgcagcacctgtgttacggctccctttcgggcacctccacctctcaggcag
ggttccgtacatgtcaagggtaggtaaggtttttcgcgttgc
>AZ12
cgacagccatgcagcacctgtgttacggctccctttcgggcacctccacctctcaggcag
ggttccgtacatgtcaagggtaggtaaggtttttcgcgttgc
>AZ13
cgacagccatgcagcacctgtgttacggctccctttcgggcacctccacctctcaggcag
ggttccgtacatgtcaagggtaggtaaggtttttcgcgttgc
>AZ14
cgacagccatgcagcacctgtgttacggctccctttcgggcacctccacctctcaggcag
ggttccgtacatgtcaagggtaggtaaggtttttcgcgttgc
>AZ15
cgacagccatgcagcacctgtgttacggctccctttcgggcacctccacctctcaggcag
ggttccgtacatgtcaagggtaggtaaggtttttcgcgttgc
>AZ16
cgacagccatgcagcacctgtgttacggctccctttcgggcacctccacctctcaggcag
ggttccgtacatgtcaagggtaggtaaggtttttcgcgttgc
>AZ17
cgacagccatgcagcacctgtgttacggctccctttcgggcacctccacctctcaggcag
ggttccgtacatgtcaagggtaggtaaggtttttcgcgttgc
>AZ18
cgacagccatgcagcacctgtgttacggctccctttcgggcacctccacctctcaggcag
ggttccgtacatgtcaagggtaggtaaggtttttcgcgttgc
>AZ19
cgacagccatgcagcacctgtgttacggctccctttcgggcacctccacctctcaggcag
ggttccgtacatgtcaagggtaggtaaggtttttcgcgttgc
>AZ20
cgacagccatgcagcacctgtgttacggctccctttcgggcacctccacctctcaggcag
ggttccgtacatgtcaagggtaggtaaggtttttcgcgttgc
>AZ21
cgacagccatgcagcacctgtgttacggctccctttcgggcacctccacctctcaggcag
ggttccgtacatgtcaagggtaggtaaggtttttcgcgttgc
>AZ22
cgacagccatgcagcacctgtgttacggctccctttcgggcacctccacctctcaggcag
ggttccgtacatgtcaagggtaggtaaggtttttcgcgttgc
>AZ23
cgacagccatgcagcacctgtgttacggctccctttcgggcacctccacctctcaggcag
ggttccgtacatgtcaagggtaggtaaggtttttcgcgttgc
>AZ24
cgacagccatgcagcacctgtgttacggctccctttcgggcacctccacctctcaggcag
ggttccgtacatgtcaagggtaggtaaggtttttcgcgttgc
>AZ25
cgacagccatgcagcacctgtgttacggctccctttcgggcacctccacctctcaggcag
ggttccgtacatgtcaagggtaggtaaggtttttcgcgttgc
>AZ26
cgacagccatgcagcacctgtgttacggctccctttcgggcacctccacctctcaggcag
ggttccgtacatgtcaagggtaggtaaggtttttcgcgttgc
>AZ27
cgacagccatgcagcacctgtgttacggctccctttcgggcacctccacctctcaggcag
ggttccgtacatgtcaagggtaggtaaggtttttcgcgttgc
>AZ28
cgacagccatgcagcacctgtgttacggctccctttcgggcacctccacctctcaggcag
ggttccgtacatgtcaagggtaggtaaggtttttcgcgttgc
>AZ29
cgacagccatgcagcacctgtgttacggctccctttcgggcacctccacctctcaggcag
ggttccgtacatgtcaagggtaggtaaggtttttcgcgttgc
>AZ30
cgacagccatgcagcacctgtgttacggctccctttcgggcacctccacctctcaggcag
ggttccgtacatgtcaagggtaggtaaggtttttcgcgttgc
>AZ31
cgacagccatgcagcacctgtgttacggctccctttcgggcacctccacctctcaggcag
ggttccgtacatgtcaagggtaggtaaggtttttcgcgttgc
>AZ32
cgacagccatgcagcacctgtgttacggctccctttcgggcacctccacctctcaggcag
ggttccgtacatgtcaagggtaggtaaggtttttcgcgttgc
>AZ33
cgacagccatgcagcacctgtgttacggctccctttcgggcacctccacctctcaggcag
ggttccgtacatgtcaagggtaggtaaggtttttcgcgttgc
>AZ34
cgacagccatgcagcacctgtgttacggctccctttcgggcacctccacctctcaggcag
ggttccgtacatgtcaagggtaggtaaggtttttcgcgttgc
>AZ35
cgacagccatgcagcacctgtgttacggctccctttcgggcacctccacctctcaggcag
ggttccgtacatgtcaagggtaggtaaggtttttcgcgttgc
>AZ36
cgacagccatgcagcacctgtgttacggctccctttcgggcacctccacctctcaggcag
ggttccgtacatgtcaagggtaggtaaggtttttcgcgttgc
>AZ37
cgacagccatgcagcacctgtgttacggctccctttcgggcacctccacctctcaggcag
ggttccgtacatgtcaagggtaggtaaggtttttcgcgttgc
>AZ38
cgacagccatgcagcacctgtgttacggctccctttcgggcacctccacctctcaggcag
ggttccgtacatgtcaagggtaggtaaggtttttcgcgttgc
>AZ39
cgacagccatgcagcacctgtgttacggctccctttcgggcacctccacctctcaggcag
ggttccgtacatgtcaagggtaggtaaggtttttcgcgttgc
>AZ40
cgacagccatgcagcacctgtgttacggctccctttcgggcacctccacctctcaggcag
ggttccgtacatgtcaagggtaggtaaggtttttcgcgttgc
>AZ41
cgacagccatgcagcacctgtgttacggctccctttcgggcacctccacctctcaggcag
ggttccgtacatgtcaagggtaggtaaggtttttcgcgttgc
>AZ42
cgacagccatgcagcacctgtgttacggctccctttcgggcacctccacctctcaggcag
ggttccgtacatgtcaagggtaggtaaggtttttcgcgttgc
>AZ43
cgacagccatgcagcacctgtgttacggctccctttcgggcacctccacctctcaggcag
ggttccgtacatgtcaagggtaggtaaggtttttcgcgttgc
>AZ44
cgacagccatgcagcacctgtgttacggctccctttcgggcacctccacctctcaggcag
ggttccgtacatgtcaagggtaggtaaggtttttcgcgttgc
>AZ45
cgacagccatgcagcacctgtgttacggctccctttcgggcacctccacctctcaggcag
ggttccgtacatgtcaagggtaggtaaggtttttcgcgttgc
>AZ46
cgacagccatgcagcacctgtgttacggctccctttcgggcacctccacctctcaggcag
ggttccgtacatgtcaagggtaggtaaggtttttcgcgttgc
>AZ47
cgacagccatgcagcacctgtgttacggctccctttcgggcacctccacctctcaggcag
ggttccgtacatgtcaagggtaggtaaggtttttcgcgttgc
>AZ48
cgacagccatgcagcacctgtgttacggctccctttcgggcacctccacctctcaggcag
ggttccgtacatgtcaagggtaggtaaggtttttcgcgttgc
>AZ49
cgacagccatgcagcacctgtgttacggctccctttcgggcacctccacctctcaggcag
ggttccgtacatgtcaagggtaggtaaggtttttcgcgttgc
>AJ224039_Nitrospira_sp.
cgacagccatgcagcacctgagcaggctggtattgctacctcgttgggctttcaccctcc
tactacctgcatgtccagcctgggtaaggttcttcgcgttgc
>BA1
cgacagccatgcagcacctgagcaggctggtattgctacctcgttgggctttcaccctcc
tactacctgcatgtccagcctgggtaaggttcttcgcgttgc
>BA2
cgacagccatgcagcacctgagcaggctggtattgctacctcgttgggctttcaccctcc
tactacctgcatgtccagcctgggtaaggttcttcgcgttgc
>BA3
cgacagccatgcagcacctgagcaggctggtattgctacctcgttgggctttcaccctcc
tactacctgcatgtccagcctgggtaaggttcttcgcgttgc
>BA4
cgacagccatgcagcacctgagcaggctggtattgctacctcgttgggctttcaccctcc
tactacctgcatgtccagcctgggtaaggttcttcgcgttgc
>BA5
cgacagccatgcagcacctgagcaggctggtattgctacctcgttgggctttcaccctcc
tactacctgcatgtccagcctgggtaaggttcttcgcgttgc
>BA6
cgacagccatgcagcacctgagcaggctggtattgctacctcgttgggctttcaccctcc
tactacctgcatgtccagcctgggtaaggttcttcgcgttgc
>BA7
cgacagccatgcagcacctgagcaggctggtattgctacctcgttgggctttcaccctcc
tactacctgcatgtccagcctgggtaaggttcttcgcgttgc
>BA8
cgacagccatgcagcacctgagcaggctggtattgctacctcgttgggctttcaccctcc
tactacctgcatgtccagcctgggtaaggttcttcgcgttgc
>BA9
cgacagccatgcagcacctgagcaggctggtattgctacctcgttgggctttcaccctcc
tactacctgcatgtccagcctgggtaaggttcttcgcgttgc
>BA10
cgacagccatgcagcacctgagcaggctggtattgctacctcgttgggctttcaccctcc
tactacctgcatgtccagcctgggtaaggttcttcgcgttgc
>BA11
cgacagccatgcagcacctgagcaggctggtattgctacctcgttgggctttcaccctcc
tactacctgcatgtccagcctgggtaaggttcttcgcgttgc
>BA12
cgacagccatgcagcacctgagcaggctggtattgctacctcgttgggctttcaccctcc
tactacctgcatgtccagcctgggtaaggttcttcgcgttgc
>BA13
cgacagccatgcagcacctgagcaggctggtattgctacctcgttgggctttcaccctcc
tactacctgcatgtccagcctgggtaaggttcttcgcgttgc
>BA14
cgacagccatgcagcacctgagcaggctggtattgctacctcgttgggctttcaccctcc
tactacctgcatgtccagcctgggtaaggttcttcgcgttgc
>BA15
cgacagccatgcagcacctgagcaggctggtattgctacctcgttgggctttcaccctcc
tactacctgcatgtccagcctgggtaaggttcttcgcgttgc
>BA16
cgacagccatgcagcacctgagcaggctggtattgctacctcgttgggctttcaccctcc
tactacctgcatgtccagcctgggtaaggttcttcgcgttgc
>BA17
cgacagccatgcagcacctgagcaggctggtattgctacctcgttgggctttcaccctcc
tactacctgcatgtccagcctgggtaaggttcttcgcgttgc
>BA18
cgacagccatgcagcacctgagcaggctggtattgctacctcgttgggctttcaccctcc
tactacctgcatgtccagcctgggtaaggttcttcgcgttgc
>BA19
cgacagccatgcagcacctgagcaggctggtattgctacctcgttgggctttcaccctcc
tactacctgcatgtccagcctgggtaaggttcttcgcgttgc
>BA20
cgacagccatgcagcacctgagcaggctggtattgctacctcgttgggctttcaccctcc
tactacctgcatgtccagcctgggtaaggttcttcgcgttgc
>BA21
cgacagccatgcagcacctgagcaggctggtattgctacctcgttgggctttcaccctcc
tactacctgcatgtccagcctgggtaaggttcttcgcgttgc
>BA22
cgacagccatgcagcacctgagcaggctggtattgctacctcgttgggctttcaccctcc
tactacctgcatgtccagcctgggtaaggttcttcgcgttgc
>BA23
cgacagccatgcagcacctgagcaggctggtattgctacctcgttgggctttcaccctcc
tactacctgcatgtccagcctgggtaaggttcttcgcgttgc
>BA24
cgacagccatgcagcacctgagcaggctggtattgctacctcgttgggctttcaccctcc
tactacctgcatgtccagcctgggtaaggttcttcgcgttgc
>BA25
cgacagccatgcagcacctgagcaggctggtattgctacctcgttgggctttcaccctcc
tactacctgcatgtccagcctgggtaaggttcttcgcgttgc
>BA26
cgacagccatgcagcacctgagcaggctggtattgctacctcgttgggctttcaccctcc
tactacctgcatgtccagcctgggtaaggttcttcgcgttgc
>BA27
cgacagccatgcagcacctgagcaggctggtattgctacctcgttgggctttcaccctcc
tactacctgcatgtccagcctgggtaaggttcttcgcgttgc
>BA28
cgacagccatgcagcacctgagcaggctggtattgctacctcgttgggctttcaccctcc
tactacctgcatgtccagcctgggtaaggttcttcgcgttgc
>BA29
cgacagccatgcagcacctgagcaggctggtattgctacctcgttgggctttcaccctcc
tactacctgcatgtccagcctgggtaaggttcttcgcgttgc
>BA30
cgacagccatgcagcacctgagcaggctggtattgctacctcgttgggctttcaccctcc
tactacctgcatgtccagcctgggtaaggttcttcgcgttgc
>BA31
cgacagccatgcagcacctgagcaggctggtattgctacctcgttgggctttcaccctcc
tactacctgcatgtccagcctgggtaaggttcttcgcgttgc
>BA32
cgacagccatgcagcacctgagcaggctggtattgctacctcgttgggctttcaccctcc
tactacctgcatgtccagcctgggtaaggttcttcgcgttgc
>BA33
cgacagccatgcagcacctgagcaggctggtattgctacctcgttgggctttcaccctcc
tactacctgcatgtccagcctgggtaaggttcttcgcgttgc
>BA34
cgacagccatgcagcacctgagcaggctggtattgctacctcgttgggctttcaccctcc
tactacctgcatgtccagcctgggtaaggttcttcgcgttgc
>BA35
cgacagccatgcagcacctgagcaggctggtattgctacctcgttgggctttcaccctcc
tactacctgcatgtccagcctgggtaaggttcttcgcgttgc
>BA36
cgacagccatgcagcacctgagcaggctggtattgctacctcgttgggctttcaccctcc
tactacctgcatgtccagcctgggtaaggttcttcgcgttgc
>BA37
cgacagccatgcagcacctgagcaggctggtattgctacctcgttgggctttcaccctcc
tactacctgcatgtccagcctgggtaaggttcttcgcgttgc
>BA38
cgacagccatgcagcacctgagcaggctggtattgctacctcgttgggctttcaccctcc
tactacctgcatgtccagcctgggtaaggttcttcgcgttgc
>BA39
cgacagccatgcagcacctgagcaggctggtattgctacctcgttgggctttcaccctcc
tactacctgcatgtccagcctgggtaaggttcttcgcgttgc
>BA40
cgacagccatgcagcacctgagcaggctggtattgctacctcgttgggctttcaccctcc
tactacctgcatgtccagcctgggtaaggttcttcgcgttgc
>BA41
cgacagccatgcagcacctgagcaggctggtattgctacctcgttgggctttcaccctcc
tactacctgcatgtccagcctgggtaaggttcttcgcgttgc
>BA42
cgacagccatgcagcacctgagcaggctggtattgctacctcgttgggctttcaccctcc
tactacctgcatgtccagcctgggtaaggttcttcgcgttgc
>BA43
cgacagccatgcagcacctgagcaggctggtattgctacctcgttgggctttcaccctcc
tactacctgcatgtccagcctgggtaaggttcttcgcgttgc
>BA44
cgacagccatgcagcacctgagcaggctggtattgctacctcgttgggctttcaccctcc
tactacctgcatgtccagcctgggtaaggttcttcgcgttgc
>BA45
cgacagccatgcagcacctgagcaggctggtattgctacctcgttgggctttcaccctcc
tactacctgcatgtccagcctgggtaaggttcttcgcgttgc
>BA46
cgacagccatgcagcacctgagcaggctggtattgctacctcgttgggctttcaccctcc
tactacctgcatgtccagcctgggtaaggttcttcgcgttgc
>BA47
cgacagccatgcagcacctgagcaggctggtattgctacctcgttgggctttcaccctcc
tactacctgcatgtccagcctgggtaaggttcttcgcgttgc
>BA48
cgacagccatgcagcacctgagcaggctggtattgctacctcgttgggctttcaccctcc
tactacctgcatgtccagcctgggtaaggttcttcgcgttgc
>BA49
cgacagccatgcagcacctgagcaggctggtattgctacctcgttgggctttcaccctcc
tactacctgcatgtccagcctgggtaaggttcttcgcgttgc
>AB360346_Acidimicrobidae_bacterium
cgacagccatgcaccacctgtgtaaagccccgaaggacaccctatctctagagcttttct
ctacatgtcaaacccaggtaaggttcttcgcgttgc
>BB1
cgacagccatgcaccacctgtgtaaagccccgaaggacaccctatctctagagcttttct
ctacatgtcaaacccaggtaaggttcttcgcgttgc
>BB2
cgacagccatgcaccacctgtgtaaagccccgaaggacaccctatctctagagcttttct
ctacatgtcaaacccaggtaaggttcttcgcgttgc
>BB3
cgacagccatgcaccacctgtgtaaagccccgaaggacaccctatctctagagcttttct
ctacatgtcaaacccaggtaaggttcttcgcgttgc
>BB4
cgacagccatgcaccacctgtgtaaagccccgaaggacaccctatctctagagcttttct
ctacatgtcaaacccaggtaaggttcttcgcgttgc
>BB5
cgacagccatgcaccacctgtgtaaagccccgaaggacaccctatctctagagcttttct
ctacatgtcaaacccaggtaaggttcttcgcgttgc
>BB6
cgacagccatgcaccacctgtgtaaagccccgaaggacaccctatctctagagcttttct
ctacatgtcaaacccaggtaaggttcttcgcgttgc
>BB7
cgacagccatgcaccacctgtgtaaagccccgaaggacaccctatctctagagcttttct
ctacatgtcaaacccaggtaaggttcttcgcgttgc
>BB8
cgacagccatgcaccacctgtgtaaagccccgaaggacaccctatctctagagcttttct
ctacatgtcaaacccaggtaaggttcttcgcgttgc
>BB9
cgacagccatgcaccacctgtgtaaagccccgaaggacaccctatctctagagcttttct
ctacatgtcaaacccaggtaaggttcttcgcgttgc
>BB10
cgacagccatgcaccacctgtgtaaagccccgaaggacaccctatctctagagcttttct
ctacatgtcaaacccaggtaaggttcttcgcgttgc
>BB11
cgacagccatgcaccacctgtgtaaagccccgaaggacaccctatctctagagcttttct
ctacatgtcaaacccaggtaaggttcttcgcgttgc
>BB12
cgacagccatgcaccacctgtgtaaagccccgaaggacaccctatctctagagcttttct
ctacatgtcaaacccaggtaaggttcttcgcgttgc
>BB13
cgacagccatgcaccacctgtgtaaagccccgaaggacaccctatctctagagcttttct
ctacatgtcaaacccaggtaaggttcttcgcgttgc
>BB14
cgacagccatgcaccacctgtgtaaagccccgaaggacaccctatctctagagcttttct
ctacatgtcaaacccaggtaaggttcttcgcgttgc
>BB15
cgacagccatgcaccacctgtgtaaagccccgaaggacaccctatctctagagcttttct
ctacatgtcaaacccaggtaaggttcttcgcgttgc
>BB16
cgacagccatgcaccacctgtgtaaagccccgaaggacaccctatctctagagcttttct
ctacatgtcaaacccaggtaaggttcttcgcgttgc
>BB17
cgacagccatgcaccacctgtgtaaagccccgaaggacaccctatctctagagcttttct
ctacatgtcaaacccaggtaaggttcttcgcgttgc
>BB18
cgacagccatgcaccacctgtgtaaagccccgaaggacaccctatctctagagcttttct
ctacatgtcaaacccaggtaaggttcttcgcgttgc
>BB19
cgacagccatgcaccacctgtgtaaagccccgaaggacaccctatctctagagcttttct
ctacatgtcaaacccaggtaaggttcttcgcgttgc
>BB20
cgacagccatgcaccacctgtgtaaagccccgaaggacaccctatctctagagcttttct
ctacatgtcaaacccaggtaaggttcttcgcgttgc
>BB21
cgacagccatgcaccacctgtgtaaagccccgaaggacaccctatctctagagcttttct
ctacatgtcaaacccaggtaaggttcttcgcgttgc
>BB22
cgacagccatgcaccacctgtgtaaagccccgaaggacaccctatctctagagcttttct
ctacatgtcaaacccaggtaaggttcttcgcgttgc
>BB23
cgacagccatgcaccacctgtgtaaagccccgaaggacaccctatctctagagcttttct
ctacatgtcaaacccaggtaaggttcttcgcgttgc
>BB24
cgacagccatgcaccacctgtgtaaagccccgaaggacaccctatctctagagcttttct
ctacatgtcaaacccaggtaaggttcttcgcgttgc
>BB25
cgacagccatgcaccacctgtgtaaagccccgaaggacaccctatctctagagcttttct
ctacatgtcaaacccaggtaaggttcttcgcgttgc
>BB26
cgacagccatgcaccacctgtgtaaagccccgaaggacaccctatctctagagcttttct
ctacatgtcaaacccaggtaaggttcttcgcgttgc
>BB27
cgacagccatgcaccacctgtgtaaagccccgaaggacaccctatctctagagcttttct
ctacatgtcaaacccaggtaaggttcttcgcgttgc
>BB28
cgacagccatgcaccacctgtgtaaagccccgaaggacaccctatctctagagcttttct
ctacatgtcaaacccaggtaaggttcttcgcgttgc
>BB29
cgacagccatgcaccacctgtgtaaagccccgaaggacaccctatctctagagcttttct
ctacatgtcaaacccaggtaaggttcttcgcgttgc
>BB30
cgacagccatgcaccacctgtgtaaagccccgaaggacaccctatctctagagcttttct
ctacatgtcaaacccaggtaaggttcttcgcgttgc
>BB31
cgacagccatgcaccacctgtgtaaagccccgaaggacaccctatctctagagcttttct
ctacatgtcaaacccaggtaaggttcttcgcgttgc
>BB32
cgacagccatgcaccacctgtgtaaagccccgaaggacaccctatctctagagcttttct
ctacatgtcaaacccaggtaaggttcttcgcgttgc
>BB33
cgacagccatgcaccacctgtgtaaagccccgaaggacaccctatctctagagcttttct
ctacatgtcaaacccaggtaaggttcttcgcgttgc
>BB34
cgacagccatgcaccacctgtgtaaagccccgaaggacaccctatctctagagcttttct
ctacatgtcaaacccaggtaaggttcttcgcgttgc
>BB35
cgacagccatgcaccacctgtgtaaagccccgaaggacaccctatctctagagcttttct
ctacatgtcaaacccaggtaaggttcttcgcgttgc
>BB36
cgacagccatgcaccacctgtgtaaagccccgaaggacaccctatctctagagcttttct
ctacatgtcaaacccaggtaaggttcttcgcgttgc
>BB37
cgacagccatgcaccacctgtgtaaagccccgaaggacaccctatctctagagcttttct
ctacatgtcaaacccaggtaaggttcttcgcgttgc
>BB38
cgacagccatgcaccacctgtgtaaagccccgaaggacaccctatctctagagcttttct
ctacatgtcaaacccaggtaaggttcttcgcgttgc
>BB39
cgacagccatgcaccacctgtgtaaagccccgaaggacaccctatctctagagcttttct
ctacatgtcaaacccaggtaaggttcttcgcgttgc
>BB40
cgacagccatgcaccacctgtgtaaagccccgaaggacaccctatctctagagcttttct
ctacatgtcaaacccaggtaaggttcttcgcgttgc
>BB41
cgacagccatgcaccacctgtgtaaagccccgaaggacaccctatctctagagcttttct
ctacatgtcaaacccaggtaaggttcttcgcgttgc
>BB42
cgacagccatgcaccacctgtgtaaagccccgaaggacaccctatctctagagcttttct
ctacatgtcaaacccaggtaaggttcttcgcgttgc
>BB43
cgacagccatgcaccacctgtgtaaagccccgaaggacaccctatctctagagcttttct
ctacatgtcaaacccaggtaaggttcttcgcgttgc
>BB44
cgacagccatgcaccacctgtgtaaagccccgaaggacaccctatctctagagcttttct
ctacatgtcaaacccaggtaaggttcttcgcgttgc
>BB45
cgacagccatgcaccacctgtgtaaagccccgaaggacaccctatctctagagcttttct
ctacatgtcaaacccaggtaaggttcttcgcgttgc
>BB46
cgacagccatgcaccacctgtgtaaagccccgaaggacaccctatctctagagcttttct
ctacatgtcaaacccaggtaaggttcttcgcgttgc
>BB47
cgacagccatgcaccacctgtgtaaagccccgaaggacaccctatctctagagcttttct
ctacatgtcaaacccaggtaaggttcttcgcgttgc
>BB48
cgacagccatgcaccacctgtgtaaagccccgaaggacaccctatctctagagcttttct
ctacatgtcaaacccaggtaaggttcttcgcgttgc
>BB49
cgacagccatgcaccacctgtgtaaagccccgaaggacaccctatctctagagcttttct
ctacatgtcaaacccaggtaaggttcttcgcgttgc
>AF114805_Saccharothrix_coeruleofusca
cgacagccatgcaccacctgtacaccagtccgaagaggcctacatctctgcaggtttccg
gtgcatgtcaagcccaggtaaggttcttcgcgttgc
>BC1
cgacagccatgcaccacctgtacaccagtccgaagaggcctacatctctgcaggtttccg
gtgcatgtcaagcccaggtaaggttcttcgcgttgc
>BC2
cgacagccatgcaccacctgtacaccagtccgaagaggcctacatctctgcaggtttccg
gtgcatgtcaagcccaggtaaggttcttcgcgttgc
>BC3
cgacagccatgcaccacctgtacaccagtccgaagaggcctacatctctgcaggtttccg
gtgcatgtcaagcccaggtaaggttcttcgcgttgc
>BC4
cgacagccatgcaccacctgtacaccagtccgaagaggcctacatctctgcaggtttccg
gtgcatgtcaagcccaggtaaggttcttcgcgttgc
>BC5
cgacagccatgcaccacctgtacaccagtccgaagaggcctacatctctgcaggtttccg
gtgcatgtcaagcccaggtaaggttcttcgcgttgc
>BC6
cgacagccatgcaccacctgtacaccagtccgaagaggcctacatctctgcaggtttccg
gtgcatgtcaagcccaggtaaggttcttcgcgttgc
>BC7
cgacagccatgcaccacctgtacaccagtccgaagaggcctacatctctgcaggtttccg
gtgcatgtcaagcccaggtaaggttcttcgcgttgc
>BC8
cgacagccatgcaccacctgtacaccagtccgaagaggcctacatctctgcaggtttccg
gtgcatgtcaagcccaggtaaggttcttcgcgttgc
>BC9
cgacagccatgcaccacctgtacaccagtccgaagaggcctacatctctgcaggtttccg
gtgcatgtcaagcccaggtaaggttcttcgcgttgc
>BC10
cgacagccatgcaccacctgtacaccagtccgaagaggcctacatctctgcaggtttccg
gtgcatgtcaagcccaggtaaggttcttcgcgttgc
>BC11
cgacagccatgcaccacctgtacaccagtccgaagaggcctacatctctgcaggtttccg
gtgcatgtcaagcccaggtaaggttcttcgcgttgc
>BC12
cgacagccatgcaccacctgtacaccagtccgaagaggcctacatctctgcaggtttccg
gtgcatgtcaagcccaggtaaggttcttcgcgttgc
>BC13
cgacagccatgcaccacctgtacaccagtccgaagaggcctacatctctgcaggtttccg
gtgcatgtcaagcccaggtaaggttcttcgcgttgc
>BC14
cgacagccatgcaccacctgtacaccagtccgaagaggcctacatctctgcaggtttccg
gtgcatgtcaagcccaggtaaggttcttcgcgttgc
>BC15
cgacagccatgcaccacctgtacaccagtccgaagaggcctacatctctgcaggtttccg
gtgcatgtcaagcccaggtaaggttcttcgcgttgc
>BC16
cgacagccatgcaccacctgtacaccagtccgaagaggcctacatctctgcaggtttccg
gtgcatgtcaagcccaggtaaggttcttcgcgttgc
>BC17
cgacagccatgcaccacctgtacaccagtccgaagaggcctacatctctgcaggtttccg
gtgcatgtcaagcccaggtaaggttcttcgcgttgc
>BC18
cgacagccatgcaccacctgtacaccagtccgaagaggcctacatctctgcaggtttccg
gtgcatgtcaagcccaggtaaggttcttcgcgttgc
>BC19
cgacagccatgcaccacctgtacaccagtccgaagaggcctacatctctgcaggtttccg
gtgcatgtcaagcccaggtaaggttcttcgcgttgc
>BC20
cgacagccatgcaccacctgtacaccagtccgaagaggcctacatctctgcaggtttccg
gtgcatgtcaagcccaggtaaggttcttcgcgttgc
>BC21
cgacagccatgcaccacctgtacaccagtccgaagaggcctacatctctgcaggtttccg
gtgcatgtcaagcccaggtaaggttcttcgcgttgc
>BC22
cgacagccatgcaccacctgtacaccagtccgaagaggcctacatctctgcaggtttccg
gtgcatgtcaagcccaggtaaggttcttcgcgttgc
>BC23
cgacagccatgcaccacctgtacaccagtccgaagaggcctacatctctgcaggtttccg
gtgcatgtcaagcccaggtaaggttcttcgcgttgc
>BC24
cgacagccatgcaccacctgtacaccagtccgaagaggcctacatctctgcaggtttccg
gtgcatgtcaagcccaggtaaggttcttcgcgttgc
>BC25
cgacagccatgcaccacctgtacaccagtccgaagaggcctacatctctgcaggtttccg
gtgcatgtcaagcccaggtaaggttcttcgcgttgc
>BC26
cgacagccatgcaccacctgtacaccagtccgaagaggcctacatctctgcaggtttccg
gtgcatgtcaagcccaggtaaggttcttcgcgttgc
>BC27
cgacagccatgcaccacctgtacaccagtccgaagaggcctacatctctgcaggtttccg
gtgcatgtcaagcccaggtaaggttcttcgcgttgc
>BC28
cgacagccatgcaccacctgtacaccagtccgaagaggcctacatctctgcaggtttccg
gtgcatgtcaagcccaggtaaggttcttcgcgttgc
>BC29
cgacagccatgcaccacctgtacaccagtccgaagaggcctacatctctgcaggtttccg
gtgcatgtcaagcccaggtaaggttcttcgcgttgc
>BC30
cgacagccatgcaccacctgtacaccagtccgaagaggcctacatctctgcaggtttccg
gtgcatgtcaagcccaggtaaggttcttcgcgttgc
>BC31
cgacagccatgcaccacctgtacaccagtccgaagaggcctacatctctgcaggtttccg
gtgcatgtcaagcccaggtaaggttcttcgcgttgc
>BC32
cgacagccatgcaccacctgtacaccagtccgaagaggcctacatctctgcaggtttccg
gtgcatgtcaagcccaggtaaggttcttcgcgttgc
>BC33
cgacagccatgcaccacctgtacaccagtccgaagaggcctacatctctgcaggtttccg
gtgcatgtcaagcccaggtaaggttcttcgcgttgc
>BC34
cgacagccatgcaccacctgtacaccagtccgaagaggcctacatctctgcaggtttccg
gtgcatgtcaagcccaggtaaggttcttcgcgttgc
>BC35
cgacagccatgcaccacctgtacaccagtccgaagaggcctacatctctgcaggtttccg
gtgcatgtcaagcccaggtaaggttcttcgcgttgc
>BC36
cgacagccatgcaccacctgtacaccagtccgaagaggcctacatctctgcaggtttccg
gtgcatgtcaagcccaggtaaggttcttcgcgttgc
>BC37
cgacagccatgcaccacctgtacaccagtccgaagaggcctacatctctgcaggtttccg
gtgcatgtcaagcccaggtaaggttcttcgcgttgc
>BC38
cgacagccatgcaccacctgtacaccagtccgaagaggcctacatctctgcaggtttccg
gtgcatgtcaagcccaggtaaggttcttcgcgttgc
>BC39
cgacagccatgcaccacctgtacaccagtccgaagaggcctacatctctgcaggtttccg
gtgcatgtcaagcccaggtaaggttcttcgcgttgc
>BC40
cgacagccatgcaccacctgtacaccagtccgaagaggcctacatctctgcaggtttccg
gtgcatgtcaagcccaggtaaggttcttcgcgttgc
>BC41
cgacagccatgcaccacctgtacaccagtccgaagaggcctacatctctgcaggtttccg
gtgcatgtcaagcccaggtaaggttcttcgcgttgc
>BC42
cgacagccatgcaccacctgtacaccagtccgaagaggcctacatctctgcaggtttccg
gtgcatgtcaagcccaggtaaggttcttcgcgttgc
>BC43
cgacagccatgcaccacctgtacaccagtccgaagaggcctacatctctgcaggtttccg
gtgcatgtcaagcccaggtaaggttcttcgcgttgc
>BC44
cgacagccatgcaccacctgtacaccagtccgaagaggcctacatctctgcaggtttccg
gtgcatgtcaagcccaggtaaggttcttcgcgttgc
>BC45
cgacagccatgcaccacctgtacaccagtccgaagaggcctacatctctgcaggtttccg
gtgcatgtcaagcccaggtaaggttcttcgcgttgc
>BC46
cgacagccatgcaccacctgtacaccagtccgaagaggcctacatctctgcaggtttccg
gtgcatgtcaagcccaggtaaggttcttcgcgttgc
>BC47
cgacagccatgcaccacctgtacaccagtccgaagaggcctacatctctgcaggtttccg
gtgcatgtcaagcccaggtaaggttcttcgcgttgc
>BC48
cgacagccatgcaccacctgtacaccagtccgaagaggcctacatctctgcaggtttccg
gtgcatgtcaagcccaggtaaggttcttcgcgttgc
>BC49
cgacagccatgcaccacctgtacaccagtccgaagaggcctacatctctgcaggtttccg
gtgcatgtcaagcccaggtaaggttcttcgcgttgc
>AY894325_Dermacoccus_sp.
cgacaaccatgcaccacctgtacaccagtccgaagacgcacacatctctgcatgattccg
gtgtatgtcaagccttggtaaggttcttcgcgttgc
>BD1
cgacaaccatgcaccacctgtacaccagtccgaagacgcacacatctctgcatgattccg
gtgtatgtcaagccttggtaaggttcttcgcgttgc
>BD2
cgacaaccatgcaccacctgtacaccagtccgaagacgcacacatctctgcatgattccg
gtgtatgtcaagccttggtaaggttcttcgcgttgc
>BD3
cgacaaccatgcaccacctgtacaccagtccgaagacgcacacatctctgcatgattccg
gtgtatgtcaagccttggtaaggttcttcgcgttgc
>BD4
cgacaaccatgcaccacctgtacaccagtccgaagacgcacacatctctgcatgattccg
gtgtatgtcaagccttggtaaggttcttcgcgttgc
>BD5
cgacaaccatgcaccacctgtacaccagtccgaagacgcacacatctctgcatgattccg
gtgtatgtcaagccttggtaaggttcttcgcgttgc
>BD6
cgacaaccatgcaccacctgtacaccagtccgaagacgcacacatctctgcatgattccg
gtgtatgtcaagccttggtaaggttcttcgcgttgc
>BD7
cgacaaccatgcaccacctgtacaccagtccgaagacgcacacatctctgcatgattccg
gtgtatgtcaagccttggtaaggttcttcgcgttgc
>BD8
cgacaaccatgcaccacctgtacaccagtccgaagacgcacacatctctgcatgattccg
gtgtatgtcaagccttggtaaggttcttcgcgttgc
>BD9
cgacaaccatgcaccacctgtacaccagtccgaagacgcacacatctctgcatgattccg
gtgtatgtcaagccttggtaaggttcttcgcgttgc
>BD10
cgacaaccatgcaccacctgtacaccagtccgaagacgcacacatctctgcatgattccg
gtgtatgtcaagccttggtaaggttcttcgcgttgc
>BD11
cgacaaccatgcaccacctgtacaccagtccgaagacgcacacatctctgcatgattccg
gtgtatgtcaagccttggtaaggttcttcgcgttgc
>BD12
cgacaaccatgcaccacctgtacaccagtccgaagacgcacacatctctgcatgattccg
gtgtatgtcaagccttggtaaggttcttcgcgttgc
>BD13
cgacaaccatgcaccacctgtacaccagtccgaagacgcacacatctctgcatgattccg
gtgtatgtcaagccttggtaaggttcttcgcgttgc
>BD14
cgacaaccatgcaccacctgtacaccagtccgaagacgcacacatctctgcatgattccg
gtgtatgtcaagccttggtaaggttcttcgcgttgc
>BD15
cgacaaccatgcaccacctgtacaccagtccgaagacgcacacatctctgcatgattccg
gtgtatgtcaagccttggtaaggttcttcgcgttgc
>BD16
cgacaaccatgcaccacctgtacaccagtccgaagacgcacacatctctgcatgattccg
gtgtatgtcaagccttggtaaggttcttcgcgttgc
>BD17
cgacaaccatgcaccacctgtacaccagtccgaagacgcacacatctctgcatgattccg
gtgtatgtcaagccttggtaaggttcttcgcgttgc
>BD18
cgacaaccatgcaccacctgtacaccagtccgaagacgcacacatctctgcatgattccg
gtgtatgtcaagccttggtaaggttcttcgcgttgc
>BD19
cgacaaccatgcaccacctgtacaccagtccgaagacgcacacatctctgcatgattccg
gtgtatgtcaagccttggtaaggttcttcgcgttgc
>BD20
cgacaaccatgcaccacctgtacaccagtccgaagacgcacacatctctgcatgattccg
gtgtatgtcaagccttggtaaggttcttcgcgttgc
>BD21
cgacaaccatgcaccacctgtacaccagtccgaagacgcacacatctctgcatgattccg
gtgtatgtcaagccttggtaaggttcttcgcgttgc
>BD22
cgacaaccatgcaccacctgtacaccagtccgaagacgcacacatctctgcatgattccg
gtgtatgtcaagccttggtaaggttcttcgcgttgc
>BD23
cgacaaccatgcaccacctgtacaccagtccgaagacgcacacatctctgcatgattccg
gtgtatgtcaagccttggtaaggttcttcgcgttgc
>BD24
cgacaaccatgcaccacctgtacaccagtccgaagacgcacacatctctgcatgattccg
gtgtatgtcaagccttggtaaggttcttcgcgttgc
>BD25
cgacaaccatgcaccacctgtacaccagtccgaagacgcacacatctctgcatgattccg
gtgtatgtcaagccttggtaaggttcttcgcgttgc
>BD26
cgacaaccatgcaccacctgtacaccagtccgaagacgcacacatctctgcatgattccg
gtgtatgtcaagccttggtaaggttcttcgcgttgc
>BD27
cgacaaccatgcaccacctgtacaccagtccgaagacgcacacatctctgcatgattccg
gtgtatgtcaagccttggtaaggttcttcgcgttgc
>BD28
cgacaaccatgcaccacctgtacaccagtccgaagacgcacacatctctgcatgattccg
gtgtatgtcaagccttggtaaggttcttcgcgttgc
>BD29
cgacaaccatgcaccacctgtacaccagtccgaagacgcacacatctctgcatgattccg
gtgtatgtcaagccttggtaaggttcttcgcgttgc
>BD30
cgacaaccatgcaccacctgtacaccagtccgaagacgcacacatctctgcatgattccg
gtgtatgtcaagccttggtaaggttcttcgcgttgc
>BD31
cgacaaccatgcaccacctgtacaccagtccgaagacgcacacatctctgcatgattccg
gtgtatgtcaagccttggtaaggttcttcgcgttgc
>BD32
cgacaaccatgcaccacctgtacaccagtccgaagacgcacacatctctgcatgattccg
gtgtatgtcaagccttggtaaggttcttcgcgttgc
>BD33
cgacaaccatgcaccacctgtacaccagtccgaagacgcacacatctctgcatgattccg
gtgtatgtcaagccttggtaaggttcttcgcgttgc
>BD34
cgacaaccatgcaccacctgtacaccagtccgaagacgcacacatctctgcatgattccg
gtgtatgtcaagccttggtaaggttcttcgcgttgc
>BD35
cgacaaccatgcaccacctgtacaccagtccgaagacgcacacatctctgcatgattccg
gtgtatgtcaagccttggtaaggttcttcgcgttgc
>BD36
cgacaaccatgcaccacctgtacaccagtccgaagacgcacacatctctgcatgattccg
gtgtatgtcaagccttggtaaggttcttcgcgttgc
>BD37
cgacaaccatgcaccacctgtacaccagtccgaagacgcacacatctctgcatgattccg
gtgtatgtcaagccttggtaaggttcttcgcgttgc
>BD38
cgacaaccatgcaccacctgtacaccagtccgaagacgcacacatctctgcatgattccg
gtgtatgtcaagccttggtaaggttcttcgcgttgc
>BD39
cgacaaccatgcaccacctgtacaccagtccgaagacgcacacatctctgcatgattccg
gtgtatgtcaagccttggtaaggttcttcgcgttgc
>BD40
cgacaaccatgcaccacctgtacaccagtccgaagacgcacacatctctgcatgattccg
gtgtatgtcaagccttggtaaggttcttcgcgttgc
>BD41
cgacaaccatgcaccacctgtacaccagtccgaagacgcacacatctctgcatgattccg
gtgtatgtcaagccttggtaaggttcttcgcgttgc
>BD42
cgacaaccatgcaccacctgtacaccagtccgaagacgcacacatctctgcatgattccg
gtgtatgtcaagccttggtaaggttcttcgcgttgc
>BD43
cgacaaccatgcaccacctgtacaccagtccgaagacgcacacatctctgcatgattccg
gtgtatgtcaagccttggtaaggttcttcgcgttgc
>BD44
cgacaaccatgcaccacctgtacaccagtccgaagacgcacacatctctgcatgattccg
gtgtatgtcaagccttggtaaggttcttcgcgttgc
>BD45
cgacaaccatgcaccacctgtacaccagtccgaagacgcacacatctctgcatgattccg
gtgtatgtcaagccttggtaaggttcttcgcgttgc
>BD46
cgacaaccatgcaccacctgtacaccagtccgaagacgcacacatctctgcatgattccg
gtgtatgtcaagccttggtaaggttcttcgcgttgc
>BD47
cgacaaccatgcaccacctgtacaccagtccgaagacgcacacatctctgcatgattccg
gtgtatgtcaagccttggtaaggttcttcgcgttgc
>BD48
cgacaaccatgcaccacctgtacaccagtccgaagacgcacacatctctgcatgattccg
gtgtatgtcaagccttggtaaggttcttcgcgttgc
>BD49
cgacaaccatgcaccacctgtacaccagtccgaagacgcacacatctctgcatgattccg
gtgtatgtcaagccttggtaaggttcttcgcgttgc
>EU551675_Amycolatopsis_sp.
cgacagccatgcaccacctgcacaccggccacaagggggccgacatctctgccggtttcc
agtgcatgtcaagcccaggtaaggttcttcgcgttgc
>BE1
cgacagccatgcaccacctgcacaccggccacaagggggccgacatctctgccggtttcc
agtgcatgtcaagcccaggtaaggttcttcgcgttgc
>BE2
cgacagccatgcaccacctgcacaccggccacaagggggccgacatctctgccggtttcc
agtgcatgtcaagcccaggtaaggttcttcgcgttgc
>BE3
cgacagccatgcaccacctgcacaccggccacaagggggccgacatctctgccggtttcc
agtgcatgtcaagcccaggtaaggttcttcgcgttgc
>BE4
cgacagccatgcaccacctgcacaccggccacaagggggccgacatctctgccggtttcc
agtgcatgtcaagcccaggtaaggttcttcgcgttgc
>BE5
cgacagccatgcaccacctgcacaccggccacaagggggccgacatctctgccggtttcc
agtgcatgtcaagcccaggtaaggttcttcgcgttgc
>BE6
cgacagccatgcaccacctgcacaccggccacaagggggccgacatctctgccggtttcc
agtgcatgtcaagcccaggtaaggttcttcgcgttgc
>BE7
cgacagccatgcaccacctgcacaccggccacaagggggccgacatctctgccggtttcc
agtgcatgtcaagcccaggtaaggttcttcgcgttgc
>BE8
cgacagccatgcaccacctgcacaccggccacaagggggccgacatctctgccggtttcc
agtgcatgtcaagcccaggtaaggttcttcgcgttgc
>BE9
cgacagccatgcaccacctgcacaccggccacaagggggccgacatctctgccggtttcc
agtgcatgtcaagcccaggtaaggttcttcgcgttgc
>BE10
cgacagccatgcaccacctgcacaccggccacaagggggccgacatctctgccggtttcc
agtgcatgtcaagcccaggtaaggttcttcgcgttgc
>BE11
cgacagccatgcaccacctgcacaccggccacaagggggccgacatctctgccggtttcc
agtgcatgtcaagcccaggtaaggttcttcgcgttgc
>BE12
cgacagccatgcaccacctgcacaccggccacaagggggccgacatctctgccggtttcc
agtgcatgtcaagcccaggtaaggttcttcgcgttgc
>BE13
cgacagccatgcaccacctgcacaccggccacaagggggccgacatctctgccggtttcc
agtgcatgtcaagcccaggtaaggttcttcgcgttgc
>BE14
cgacagccatgcaccacctgcacaccggccacaagggggccgacatctctgccggtttcc
agtgcatgtcaagcccaggtaaggttcttcgcgttgc
>BE15
cgacagccatgcaccacctgcacaccggccacaagggggccgacatctctgccggtttcc
agtgcatgtcaagcccaggtaaggttcttcgcgttgc
>BE16
cgacagccatgcaccacctgcacaccggccacaagggggccgacatctctgccggtttcc
agtgcatgtcaagcccaggtaaggttcttcgcgttgc
>BE17
cgacagccatgcaccacctgcacaccggccacaagggggccgacatctctgccggtttcc
agtgcatgtcaagcccaggtaaggttcttcgcgttgc
>BE18
cgacagccatgcaccacctgcacaccggccacaagggggccgacatctctgccggtttcc
agtgcatgtcaagcccaggtaaggttcttcgcgttgc
>BE19
cgacagccatgcaccacctgcacaccggccacaagggggccgacatctctgccggtttcc
agtgcatgtcaagcccaggtaaggttcttcgcgttgc
>BE20
cgacagccatgcaccacctgcacaccggccacaagggggccgacatctctgccggtttcc
agtgcatgtcaagcccaggtaaggttcttcgcgttgc
>BE21
cgacagccatgcaccacctgcacaccggccacaagggggccgacatctctgccggtttcc
agtgcatgtcaagcccaggtaaggttcttcgcgttgc
>BE22
cgacagccatgcaccacctgcacaccggccacaagggggccgacatctctgccggtttcc
agtgcatgtcaagcccaggtaaggttcttcgcgttgc
>BE23
cgacagccatgcaccacctgcacaccggccacaagggggccgacatctctgccggtttcc
agtgcatgtcaagcccaggtaaggttcttcgcgttgc
>BE24
cgacagccatgcaccacctgcacaccggccacaagggggccgacatctctgccggtttcc
agtgcatgtcaagcccaggtaaggttcttcgcgttgc
>BE25
cgacagccatgcaccacctgcacaccggccacaagggggccgacatctctgccggtttcc
agtgcatgtcaagcccaggtaaggttcttcgcgttgc
>BE26
cgacagccatgcaccacctgcacaccggccacaagggggccgacatctctgccggtttcc
agtgcatgtcaagcccaggtaaggttcttcgcgttgc
>BE27
cgacagccatgcaccacctgcacaccggccacaagggggccgacatctctgccggtttcc
agtgcatgtcaagcccaggtaaggttcttcgcgttgc
>BE28
cgacagccatgcaccacctgcacaccggccacaagggggccgacatctctgccggtttcc
agtgcatgtcaagcccaggtaaggttcttcgcgttgc
>BE29
cgacagccatgcaccacctgcacaccggccacaagggggccgacatctctgccggtttcc
agtgcatgtcaagcccaggtaaggttcttcgcgttgc
>BE30
cgacagccatgcaccacctgcacaccggccacaagggggccgacatctctgccggtttcc
agtgcatgtcaagcccaggtaaggttcttcgcgttgc
>BE31
cgacagccatgcaccacctgcacaccggccacaagggggccgacatctctgccggtttcc
agtgcatgtcaagcccaggtaaggttcttcgcgttgc
>BE32
cgacagccatgcaccacctgcacaccggccacaagggggccgacatctctgccggtttcc
agtgcatgtcaagcccaggtaaggttcttcgcgttgc
>BE33
cgacagccatgcaccacctgcacaccggccacaagggggccgacatctctgccggtttcc
agtgcatgtcaagcccaggtaaggttcttcgcgttgc
>BE34
cgacagccatgcaccacctgcacaccggccacaagggggccgacatctctgccggtttcc
agtgcatgtcaagcccaggtaaggttcttcgcgttgc
>BE35
cgacagccatgcaccacctgcacaccggccacaagggggccgacatctctgccggtttcc
agtgcatgtcaagcccaggtaaggttcttcgcgttgc
>BE36
cgacagccatgcaccacctgcacaccggccacaagggggccgacatctctgccggtttcc
agtgcatgtcaagcccaggtaaggttcttcgcgttgc
>BE37
cgacagccatgcaccacctgcacaccggccacaagggggccgacatctctgccggtttcc
agtgcatgtcaagcccaggtaaggttcttcgcgttgc
>BE38
cgacagccatgcaccacctgcacaccggccacaagggggccgacatctctgccggtttcc
agtgcatgtcaagcccaggtaaggttcttcgcgttgc
>BE39
cgacagccatgcaccacctgcacaccggccacaagggggccgacatctctgccggtttcc
agtgcatgtcaagcccaggtaaggttcttcgcgttgc
>BE40
cgacagccatgcaccacctgcacaccggccacaagggggccgacatctctgccggtttcc
agtgcatgtcaagcccaggtaaggttcttcgcgttgc
>BE41
cgacagccatgcaccacctgcacaccggccacaagggggccgacatctctgccggtttcc
agtgcatgtcaagcccaggtaaggttcttcgcgttgc
>BE42
cgacagccatgcaccacctgcacaccggccacaagggggccgacatctctgccggtttcc
agtgcatgtcaagcccaggtaaggttcttcgcgttgc
>BE43
cgacagccatgcaccacctgcacaccggccacaagggggccgacatctctgccggtttcc
agtgcatgtcaagcccaggtaaggttcttcgcgttgc
>BE44
cgacagccatgcaccacctgcacaccggccacaagggggccgacatctctgccggtttcc
agtgcatgtcaagcccaggtaaggttcttcgcgttgc
>BE45
cgacagccatgcaccacctgcacaccggccacaagggggccgacatctctgccggtttcc
agtgcatgtcaagcccaggtaaggttcttcgcgttgc
>BE46
cgacagccatgcaccacctgcacaccggccacaagggggccgacatctctgccggtttcc
agtgcatgtcaagcccaggtaaggttcttcgcgttgc
>BE47
cgacagccatgcaccacctgcacaccggccacaagggggccgacatctctgccggtttcc
agtgcatgtcaagcccaggtaaggttcttcgcgttgc
>BE48
cgacagccatgcaccacctgcacaccggccacaagggggccgacatctctgccggtttcc
agtgcatgtcaagcccaggtaaggttcttcgcgttgc
>BE49
cgacagccatgcaccacctgcacaccggccacaagggggccgacatctctgccggtttcc
agtgcatgtcaagcccaggtaaggttcttcgcgttgc
>EU427317_Gordonia_amicalis
cgacagccatgcaccacctgtacaccaaccacaaggggggctatatctctacagctttct
ggtgtatgtcaaacccaggtaaggttcttcgcgttgc
>BF1
cgacagccatgcaccacctgtacaccaaccacaaggggggctatatctctacagctttct
ggtgtatgtcaaacccaggtaaggttcttcgcgttgc
>BF2
cgacagccatgcaccacctgtacaccaaccacaaggggggctatatctctacagctttct
ggtgtatgtcaaacccaggtaaggttcttcgcgttgc
>BF3
cgacagccatgcaccacctgtacaccaaccacaaggggggctatatctctacagctttct
ggtgtatgtcaaacccaggtaaggttcttcgcgttgc
>BF4
cgacagccatgcaccacctgtacaccaaccacaaggggggctatatctctacagctttct
ggtgtatgtcaaacccaggtaaggttcttcgcgttgc
>BF5
cgacagccatgcaccacctgtacaccaaccacaaggggggctatatctctacagctttct
ggtgtatgtcaaacccaggtaaggttcttcgcgttgc
>BF6
cgacagccatgcaccacctgtacaccaaccacaaggggggctatatctctacagctttct
ggtgtatgtcaaacccaggtaaggttcttcgcgttgc
>BF7
cgacagccatgcaccacctgtacaccaaccacaaggggggctatatctctacagctttct
ggtgtatgtcaaacccaggtaaggttcttcgcgttgc
>BF8
cgacagccatgcaccacctgtacaccaaccacaaggggggctatatctctacagctttct
ggtgtatgtcaaacccaggtaaggttcttcgcgttgc
>BF9
cgacagccatgcaccacctgtacaccaaccacaaggggggctatatctctacagctttct
ggtgtatgtcaaacccaggtaaggttcttcgcgttgc
>BF10
cgacagccatgcaccacctgtacaccaaccacaaggggggctatatctctacagctttct
ggtgtatgtcaaacccaggtaaggttcttcgcgttgc
>BF11
cgacagccatgcaccacctgtacaccaaccacaaggggggctatatctctacagctttct
ggtgtatgtcaaacccaggtaaggttcttcgcgttgc
>BF12
cgacagccatgcaccacctgtacaccaaccacaaggggggctatatctctacagctttct
ggtgtatgtcaaacccaggtaaggttcttcgcgttgc
>BF13
cgacagccatgcaccacctgtacaccaaccacaaggggggctatatctctacagctttct
ggtgtatgtcaaacccaggtaaggttcttcgcgttgc
>BF14
cgacagccatgcaccacctgtacaccaaccacaaggggggctatatctctacagctttct
ggtgtatgtcaaacccaggtaaggttcttcgcgttgc
>BF15
cgacagccatgcaccacctgtacaccaaccacaaggggggctatatctctacagctttct
ggtgtatgtcaaacccaggtaaggttcttcgcgttgc
>BF16
cgacagccatgcaccacctgtacaccaaccacaaggggggctatatctctacagctttct
ggtgtatgtcaaacccaggtaaggttcttcgcgttgc
>BF17
cgacagccatgcaccacctgtacaccaaccacaaggggggctatatctctacagctttct
ggtgtatgtcaaacccaggtaaggttcttcgcgttgc
>BF18
cgacagccatgcaccacctgtacaccaaccacaaggggggctatatctctacagctttct
ggtgtatgtcaaacccaggtaaggttcttcgcgttgc
>BF19
cgacagccatgcaccacctgtacaccaaccacaaggggggctatatctctacagctttct
ggtgtatgtcaaacccaggtaaggttcttcgcgttgc
>BF20
cgacagccatgcaccacctgtacaccaaccacaaggggggctatatctctacagctttct
ggtgtatgtcaaacccaggtaaggttcttcgcgttgc
>BF21
cgacagccatgcaccacctgtacaccaaccacaaggggggctatatctctacagctttct
ggtgtatgtcaaacccaggtaaggttcttcgcgttgc
>BF22
cgacagccatgcaccacctgtacaccaaccacaaggggggctatatctctacagctttct
ggtgtatgtcaaacccaggtaaggttcttcgcgttgc
>BF23
cgacagccatgcaccacctgtacaccaaccacaaggggggctatatctctacagctttct
ggtgtatgtcaaacccaggtaaggttcttcgcgttgc
>BF24
cgacagccatgcaccacctgtacaccaaccacaaggggggctatatctctacagctttct
ggtgtatgtcaaacccaggtaaggttcttcgcgttgc
>BF25
cgacagccatgcaccacctgtacaccaaccacaaggggggctatatctctacagctttct
ggtgtatgtcaaacccaggtaaggttcttcgcgttgc
>BF26
cgacagccatgcaccacctgtacaccaaccacaaggggggctatatctctacagctttct
ggtgtatgtcaaacccaggtaaggttcttcgcgttgc
>BF27
cgacagccatgcaccacctgtacaccaaccacaaggggggctatatctctacagctttct
ggtgtatgtcaaacccaggtaaggttcttcgcgttgc
>BF28
cgacagccatgcaccacctgtacaccaaccacaaggggggctatatctctacagctttct
ggtgtatgtcaaacccaggtaaggttcttcgcgttgc
>BF29
cgacagccatgcaccacctgtacaccaaccacaaggggggctatatctctacagctttct
ggtgtatgtcaaacccaggtaaggttcttcgcgttgc
>BF30
cgacagccatgcaccacctgtacaccaaccacaaggggggctatatctctacagctttct
ggtgtatgtcaaacccaggtaaggttcttcgcgttgc
>BF31
cgacagccatgcaccacctgtacaccaaccacaaggggggctatatctctacagctttct
ggtgtatgtcaaacccaggtaaggttcttcgcgttgc
>BF32
cgacagccatgcaccacctgtacaccaaccacaaggggggctatatctctacagctttct
ggtgtatgtcaaacccaggtaaggttcttcgcgttgc
>BF33
cgacagccatgcaccacctgtacaccaaccacaaggggggctatatctctacagctttct
ggtgtatgtcaaacccaggtaaggttcttcgcgttgc
>BF34
cgacagccatgcaccacctgtacaccaaccacaaggggggctatatctctacagctttct
ggtgtatgtcaaacccaggtaaggttcttcgcgttgc
>BF35
cgacagccatgcaccacctgtacaccaaccacaaggggggctatatctctacagctttct
ggtgtatgtcaaacccaggtaaggttcttcgcgttgc
>BF36
cgacagccatgcaccacctgtacaccaaccacaaggggggctatatctctacagctttct
ggtgtatgtcaaacccaggtaaggttcttcgcgttgc
>BF37
cgacagccatgcaccacctgtacaccaaccacaaggggggctatatctctacagctttct
ggtgtatgtcaaacccaggtaaggttcttcgcgttgc
>BF38
cgacagccatgcaccacctgtacaccaaccacaaggggggctatatctctacagctttct
ggtgtatgtcaaacccaggtaaggttcttcgcgttgc
>BF39
cgacagccatgcaccacctgtacaccaaccacaaggggggctatatctctacagctttct
ggtgtatgtcaaacccaggtaaggttcttcgcgttgc
>BF40
cgacagccatgcaccacctgtacaccaaccacaaggggggctatatctctacagctttct
ggtgtatgtcaaacccaggtaaggttcttcgcgttgc
>BF41
cgacagccatgcaccacctgtacaccaaccacaaggggggctatatctctacagctttct
ggtgtatgtcaaacccaggtaaggttcttcgcgttgc
>BF42
cgacagccatgcaccacctgtacaccaaccacaaggggggctatatctctacagctttct
ggtgtatgtcaaacccaggtaaggttcttcgcgttgc
>BF43
cgacagccatgcaccacctgtacaccaaccacaaggggggctatatctctacagctttct
ggtgtatgtcaaacccaggtaaggttcttcgcgttgc
>BF44
cgacagccatgcaccacctgtacaccaaccacaaggggggctatatctctacagctttct
ggtgtatgtcaaacccaggtaaggttcttcgcgttgc
>BF45
cgacagccatgcaccacctgtacaccaaccacaaggggggctatatctctacagctttct
ggtgtatgtcaaacccaggtaaggttcttcgcgttgc
>BF46
cgacagccatgcaccacctgtacaccaaccacaaggggggctatatctctacagctttct
ggtgtatgtcaaacccaggtaaggttcttcgcgttgc
>BF47
cgacagccatgcaccacctgtacaccaaccacaaggggggctatatctctacagctttct
ggtgtatgtcaaacccaggtaaggttcttcgcgttgc
>BF48
cgacagccatgcaccacctgtacaccaaccacaaggggggctatatctctacagctttct
ggtgtatgtcaaacccaggtaaggttcttcgcgttgc
>BF49
cgacagccatgcaccacctgtacaccaaccacaaggggggctatatctctacagctttct
ggtgtatgtcaaacccaggtaaggttcttcgcgttgc
>AJ314848_Oerskovia_jenensis
cgacaaccatgcaccacctgtacaccgaccttgcggggcaaccatctctggaagtttccg
gtgtatgtcaagccttggtaaggttcttcgcgttgc
>BG1
cgacaaccatgcaccacctgtacaccgaccttgcggggcaaccatctctggaagtttccg
gtgtatgtcaagccttggtaaggttcttcgcgttgc
>BG2
cgacaaccatgcaccacctgtacaccgaccttgcggggcaaccatctctggaagtttccg
gtgtatgtcaagccttggtaaggttcttcgcgttgc
>BG3
cgacaaccatgcaccacctgtacaccgaccttgcggggcaaccatctctggaagtttccg
gtgtatgtcaagccttggtaaggttcttcgcgttgc
>BG4
cgacaaccatgcaccacctgtacaccgaccttgcggggcaaccatctctggaagtttccg
gtgtatgtcaagccttggtaaggttcttcgcgttgc
>BG5
cgacaaccatgcaccacctgtacaccgaccttgcggggcaaccatctctggaagtttccg
gtgtatgtcaagccttggtaaggttcttcgcgttgc
>BG6
cgacaaccatgcaccacctgtacaccgaccttgcggggcaaccatctctggaagtttccg
gtgtatgtcaagccttggtaaggttcttcgcgttgc
>BG7
cgacaaccatgcaccacctgtacaccgaccttgcggggcaaccatctctggaagtttccg
gtgtatgtcaagccttggtaaggttcttcgcgttgc
>BG8
cgacaaccatgcaccacctgtacaccgaccttgcggggcaaccatctctggaagtttccg
gtgtatgtcaagccttggtaaggttcttcgcgttgc
>BG9
cgacaaccatgcaccacctgtacaccgaccttgcggggcaaccatctctggaagtttccg
gtgtatgtcaagccttggtaaggttcttcgcgttgc
>BG10
cgacaaccatgcaccacctgtacaccgaccttgcggggcaaccatctctggaagtttccg
gtgtatgtcaagccttggtaaggttcttcgcgttgc
>BG11
cgacaaccatgcaccacctgtacaccgaccttgcggggcaaccatctctggaagtttccg
gtgtatgtcaagccttggtaaggttcttcgcgttgc
>BG12
cgacaaccatgcaccacctgtacaccgaccttgcggggcaaccatctctggaagtttccg
gtgtatgtcaagccttggtaaggttcttcgcgttgc
>BG13
cgacaaccatgcaccacctgtacaccgaccttgcggggcaaccatctctggaagtttccg
gtgtatgtcaagccttggtaaggttcttcgcgttgc
>BG14
cgacaaccatgcaccacctgtacaccgaccttgcggggcaaccatctctggaagtttccg
gtgtatgtcaagccttggtaaggttcttcgcgttgc
>BG15
cgacaaccatgcaccacctgtacaccgaccttgcggggcaaccatctctggaagtttccg
gtgtatgtcaagccttggtaaggttcttcgcgttgc
>BG16
cgacaaccatgcaccacctgtacaccgaccttgcggggcaaccatctctggaagtttccg
gtgtatgtcaagccttggtaaggttcttcgcgttgc
>BG17
cgacaaccatgcaccacctgtacaccgaccttgcggggcaaccatctctggaagtttccg
gtgtatgtcaagccttggtaaggttcttcgcgttgc
>BG18
cgacaaccatgcaccacctgtacaccgaccttgcggggcaaccatctctggaagtttccg
gtgtatgtcaagccttggtaaggttcttcgcgttgc
>BG19
cgacaaccatgcaccacctgtacaccgaccttgcggggcaaccatctctggaagtttccg
gtgtatgtcaagccttggtaaggttcttcgcgttgc
>BG20
cgacaaccatgcaccacctgtacaccgaccttgcggggcaaccatctctggaagtttccg
gtgtatgtcaagccttggtaaggttcttcgcgttgc
>BG21
cgacaaccatgcaccacctgtacaccgaccttgcggggcaaccatctctggaagtttccg
gtgtatgtcaagccttggtaaggttcttcgcgttgc
>BG22
cgacaaccatgcaccacctgtacaccgaccttgcggggcaaccatctctggaagtttccg
gtgtatgtcaagccttggtaaggttcttcgcgttgc
>BG23
cgacaaccatgcaccacctgtacaccgaccttgcggggcaaccatctctggaagtttccg
gtgtatgtcaagccttggtaaggttcttcgcgttgc
>BG24
cgacaaccatgcaccacctgtacaccgaccttgcggggcaaccatctctggaagtttccg
gtgtatgtcaagccttggtaaggttcttcgcgttgc
>BG25
cgacaaccatgcaccacctgtacaccgaccttgcggggcaaccatctctggaagtttccg
gtgtatgtcaagccttggtaaggttcttcgcgttgc
>BG26
cgacaaccatgcaccacctgtacaccgaccttgcggggcaaccatctctggaagtttccg
gtgtatgtcaagccttggtaaggttcttcgcgttgc
>BG27
cgacaaccatgcaccacctgtacaccgaccttgcggggcaaccatctctggaagtttccg
gtgtatgtcaagccttggtaaggttcttcgcgttgc
>BG28
cgacaaccatgcaccacctgtacaccgaccttgcggggcaaccatctctggaagtttccg
gtgtatgtcaagccttggtaaggttcttcgcgttgc
>BG29
cgacaaccatgcaccacctgtacaccgaccttgcggggcaaccatctctggaagtttccg
gtgtatgtcaagccttggtaaggttcttcgcgttgc
>BG30
cgacaaccatgcaccacctgtacaccgaccttgcggggcaaccatctctggaagtttccg
gtgtatgtcaagccttggtaaggttcttcgcgttgc
>BG31
cgacaaccatgcaccacctgtacaccgaccttgcggggcaaccatctctggaagtttccg
gtgtatgtcaagccttggtaaggttcttcgcgttgc
>BG32
cgacaaccatgcaccacctgtacaccgaccttgcggggcaaccatctctggaagtttccg
gtgtatgtcaagccttggtaaggttcttcgcgttgc
>BG33
cgacaaccatgcaccacctgtacaccgaccttgcggggcaaccatctctggaagtttccg
gtgtatgtcaagccttggtaaggttcttcgcgttgc
>BG34
cgacaaccatgcaccacctgtacaccgaccttgcggggcaaccatctctggaagtttccg
gtgtatgtcaagccttggtaaggttcttcgcgttgc
>BG35
cgacaaccatgcaccacctgtacaccgaccttgcggggcaaccatctctggaagtttccg
gtgtatgtcaagccttggtaaggttcttcgcgttgc
>BG36
cgacaaccatgcaccacctgtacaccgaccttgcggggcaaccatctctggaagtttccg
gtgtatgtcaagccttggtaaggttcttcgcgttgc
>BG37
cgacaaccatgcaccacctgtacaccgaccttgcggggcaaccatctctggaagtttccg
gtgtatgtcaagccttggtaaggttcttcgcgttgc
>BG38
cgacaaccatgcaccacctgtacaccgaccttgcggggcaaccatctctggaagtttccg
gtgtatgtcaagccttggtaaggttcttcgcgttgc
>BG39
cgacaaccatgcaccacctgtacaccgaccttgcggggcaaccatctctggaagtttccg
gtgtatgtcaagccttggtaaggttcttcgcgttgc
>BG40
cgacaaccatgcaccacctgtacaccgaccttgcggggcaaccatctctggaagtttccg
gtgtatgtcaagccttggtaaggttcttcgcgttgc
>BG41
cgacaaccatgcaccacctgtacaccgaccttgcggggcaaccatctctggaagtttccg
gtgtatgtcaagccttggtaaggttcttcgcgttgc
>BG42
cgacaaccatgcaccacctgtacaccgaccttgcggggcaaccatctctggaagtttccg
gtgtatgtcaagccttggtaaggttcttcgcgttgc
>BG43
cgacaaccatgcaccacctgtacaccgaccttgcggggcaaccatctctggaagtttccg
gtgtatgtcaagccttggtaaggttcttcgcgttgc
>BG44
cgacaaccatgcaccacctgtacaccgaccttgcggggcaaccatctctggaagtttccg
gtgtatgtcaagccttggtaaggttcttcgcgttgc
>BG45
cgacaaccatgcaccacctgtacaccgaccttgcggggcaaccatctctggaagtttccg
gtgtatgtcaagccttggtaaggttcttcgcgttgc
>BG46
cgacaaccatgcaccacctgtacaccgaccttgcggggcaaccatctctggaagtttccg
gtgtatgtcaagccttggtaaggttcttcgcgttgc
>BG47
cgacaaccatgcaccacctgtacaccgaccttgcggggcaaccatctctggaagtttccg
gtgtatgtcaagccttggtaaggttcttcgcgttgc
>BG48
cgacaaccatgcaccacctgtacaccgaccttgcggggcaaccatctctggaagtttccg
gtgtatgtcaagccttggtaaggttcttcgcgttgc
>BG49
cgacaaccatgcaccacctgtacaccgaccttgcggggcaaccatctctggaagtttccg
gtgtatgtcaagccttggtaaggttcttcgcgttgc
>AB037012_Actinoplanes_utahensis
cgacagccatgcaccacctgtcaccggccccgaaggaccccgcatctctgcgagttttcc
ggcgatgtcaaacccaggtaaggttcttcgcgttgc
>BH1
cgacagccatgcaccacctgtcaccggccccgaaggaccccgcatctctgcgagttttcc
ggcgatgtcaaacccaggtaaggttcttcgcgttgc
>BH2
cgacagccatgcaccacctgtcaccggccccgaaggaccccgcatctctgcgagttttcc
ggcgatgtcaaacccaggtaaggttcttcgcgttgc
>BH3
cgacagccatgcaccacctgtcaccggccccgaaggaccccgcatctctgcgagttttcc
ggcgatgtcaaacccaggtaaggttcttcgcgttgc
>BH4
cgacagccatgcaccacctgtcaccggccccgaaggaccccgcatctctgcgagttttcc
ggcgatgtcaaacccaggtaaggttcttcgcgttgc
>BH5
cgacagccatgcaccacctgtcaccggccccgaaggaccccgcatctctgcgagttttcc
ggcgatgtcaaacccaggtaaggttcttcgcgttgc
>BH6
cgacagccatgcaccacctgtcaccggccccgaaggaccccgcatctctgcgagttttcc
ggcgatgtcaaacccaggtaaggttcttcgcgttgc
>BH7
cgacagccatgcaccacctgtcaccggccccgaaggaccccgcatctctgcgagttttcc
ggcgatgtcaaacccaggtaaggttcttcgcgttgc
>BH8
cgacagccatgcaccacctgtcaccggccccgaaggaccccgcatctctgcgagttttcc
ggcgatgtcaaacccaggtaaggttcttcgcgttgc
>BH9
cgacagccatgcaccacctgtcaccggccccgaaggaccccgcatctctgcgagttttcc
ggcgatgtcaaacccaggtaaggttcttcgcgttgc
>BH10
cgacagccatgcaccacctgtcaccggccccgaaggaccccgcatctctgcgagttttcc
ggcgatgtcaaacccaggtaaggttcttcgcgttgc
>BH11
cgacagccatgcaccacctgtcaccggccccgaaggaccccgcatctctgcgagttttcc
ggcgatgtcaaacccaggtaaggttcttcgcgttgc
>BH12
cgacagccatgcaccacctgtcaccggccccgaaggaccccgcatctctgcgagttttcc
ggcgatgtcaaacccaggtaaggttcttcgcgttgc
>BH13
cgacagccatgcaccacctgtcaccggccccgaaggaccccgcatctctgcgagttttcc
ggcgatgtcaaacccaggtaaggttcttcgcgttgc
>BH14
cgacagccatgcaccacctgtcaccggccccgaaggaccccgcatctctgcgagttttcc
ggcgatgtcaaacccaggtaaggttcttcgcgttgc
>BH15
cgacagccatgcaccacctgtcaccggccccgaaggaccccgcatctctgcgagttttcc
ggcgatgtcaaacccaggtaaggttcttcgcgttgc
>BH16
cgacagccatgcaccacctgtcaccggccccgaaggaccccgcatctctgcgagttttcc
ggcgatgtcaaacccaggtaaggttcttcgcgttgc
>BH17
cgacagccatgcaccacctgtcaccggccccgaaggaccccgcatctctgcgagttttcc
ggcgatgtcaaacccaggtaaggttcttcgcgttgc
>BH18
cgacagccatgcaccacctgtcaccggccccgaaggaccccgcatctctgcgagttttcc
ggcgatgtcaaacccaggtaaggttcttcgcgttgc
>BH19
cgacagccatgcaccacctgtcaccggccccgaaggaccccgcatctctgcgagttttcc
ggcgatgtcaaacccaggtaaggttcttcgcgttgc
>BH20
cgacagccatgcaccacctgtcaccggccccgaaggaccccgcatctctgcgagttttcc
ggcgatgtcaaacccaggtaaggttcttcgcgttgc
>BH21
cgacagccatgcaccacctgtcaccggccccgaaggaccccgcatctctgcgagttttcc
ggcgatgtcaaacccaggtaaggttcttcgcgttgc
>BH22
cgacagccatgcaccacctgtcaccggccccgaaggaccccgcatctctgcgagttttcc
ggcgatgtcaaacccaggtaaggttcttcgcgttgc
>BH23
cgacagccatgcaccacctgtcaccggccccgaaggaccccgcatctctgcgagttttcc
ggcgatgtcaaacccaggtaaggttcttcgcgttgc
>BH24
cgacagccatgcaccacctgtcaccggccccgaaggaccccgcatctctgcgagttttcc
ggcgatgtcaaacccaggtaaggttcttcgcgttgc
>BH25
cgacagccatgcaccacctgtcaccggccccgaaggaccccgcatctctgcgagttttcc
ggcgatgtcaaacccaggtaaggttcttcgcgttgc
>BH26
cgacagccatgcaccacctgtcaccggccccgaaggaccccgcatctctgcgagttttcc
ggcgatgtcaaacccaggtaaggttcttcgcgttgc
>BH27
cgacagccatgcaccacctgtcaccggccccgaaggaccccgcatctctgcgagttttcc
ggcgatgtcaaacccaggtaaggttcttcgcgttgc
>BH28
cgacagccatgcaccacctgtcaccggccccgaaggaccccgcatctctgcgagttttcc
ggcgatgtcaaacccaggtaaggttcttcgcgttgc
>BH29
cgacagccatgcaccacctgtcaccggccccgaaggaccccgcatctctgcgagttttcc
ggcgatgtcaaacccaggtaaggttcttcgcgttgc
>BH30
cgacagccatgcaccacctgtcaccggccccgaaggaccccgcatctctgcgagttttcc
ggcgatgtcaaacccaggtaaggttcttcgcgttgc
>BH31
cgacagccatgcaccacctgtcaccggccccgaaggaccccgcatctctgcgagttttcc
ggcgatgtcaaacccaggtaaggttcttcgcgttgc
>BH32
cgacagccatgcaccacctgtcaccggccccgaaggaccccgcatctctgcgagttttcc
ggcgatgtcaaacccaggtaaggttcttcgcgttgc
>BH33
cgacagccatgcaccacctgtcaccggccccgaaggaccccgcatctctgcgagttttcc
ggcgatgtcaaacccaggtaaggttcttcgcgttgc
>BH34
cgacagccatgcaccacctgtcaccggccccgaaggaccccgcatctctgcgagttttcc
ggcgatgtcaaacccaggtaaggttcttcgcgttgc
>BH35
cgacagccatgcaccacctgtcaccggccccgaaggaccccgcatctctgcgagttttcc
ggcgatgtcaaacccaggtaaggttcttcgcgttgc
>BH36
cgacagccatgcaccacctgtcaccggccccgaaggaccccgcatctctgcgagttttcc
ggcgatgtcaaacccaggtaaggttcttcgcgttgc
>BH37
cgacagccatgcaccacctgtcaccggccccgaaggaccccgcatctctgcgagttttcc
ggcgatgtcaaacccaggtaaggttcttcgcgttgc
>BH38
cgacagccatgcaccacctgtcaccggccccgaaggaccccgcatctctgcgagttttcc
ggcgatgtcaaacccaggtaaggttcttcgcgttgc
>BH39
cgacagccatgcaccacctgtcaccggccccgaaggaccccgcatctctgcgagttttcc
ggcgatgtcaaacccaggtaaggttcttcgcgttgc
>BH40
cgacagccatgcaccacctgtcaccggccccgaaggaccccgcatctctgcgagttttcc
ggcgatgtcaaacccaggtaaggttcttcgcgttgc
>BH41
cgacagccatgcaccacctgtcaccggccccgaaggaccccgcatctctgcgagttttcc
ggcgatgtcaaacccaggtaaggttcttcgcgttgc
>BH42
cgacagccatgcaccacctgtcaccggccccgaaggaccccgcatctctgcgagttttcc
ggcgatgtcaaacccaggtaaggttcttcgcgttgc
>BH43
cgacagccatgcaccacctgtcaccggccccgaaggaccccgcatctctgcgagttttcc
ggcgatgtcaaacccaggtaaggttcttcgcgttgc
>BH44
cgacagccatgcaccacctgtcaccggccccgaaggaccccgcatctctgcgagttttcc
ggcgatgtcaaacccaggtaaggttcttcgcgttgc
>BH45
cgacagccatgcaccacctgtcaccggccccgaaggaccccgcatctctgcgagttttcc
ggcgatgtcaaacccaggtaaggttcttcgcgttgc
>BH46
cgacagccatgcaccacctgtcaccggccccgaaggaccccgcatctctgcgagttttcc
ggcgatgtcaaacccaggtaaggttcttcgcgttgc
>BH47
cgacagccatgcaccacctgtcaccggccccgaaggaccccgcatctctgcgagttttcc
ggcgatgtcaaacccaggtaaggttcttcgcgttgc
>BH48
cgacagccatgcaccacctgtcaccggccccgaaggaccccgcatctctgcgagttttcc
ggcgatgtcaaacccaggtaaggttcttcgcgttgc
>BH49
cgacagccatgcaccacctgtcaccggccccgaaggaccccgcatctctgcgagttttcc
ggcgatgtcaaacccaggtaaggttcttcgcgttgc
