# Supplementary material for: Estimation of bacterial diversity using next generation sequencing of 16S rDNA: a comparison of different workflows
Source: BMC Bioinformatics. 2011 Dec 14;12:473. doi: 10.1186/1471-2105-12-473 (PMC3258296; doi:10.1186/1471-2105-12-473)
Supplement: Additional file 3 — This file contains the FASTA formatted sequences of all the datasets used in this study. Zip file contents are briefly described in the included README file. [file 1471-2105-12-473-S3.ZIP › dset/60x50mutinter.fas]

>AF538931_Hyphomicrobium_sulfonivorans
cgacagccatgcaacacctgtgtatcggcctattgctaggaggatccccatctctggaaa
ccgtccgaccatgtcaagagctggtaaggttcttcgcgttgc
>AF363135_Bradyrhizobium_japonicum
cgacagccatgcagcacctgtgttccaggctccgaagagaaggccacatctctgcgaccg
gtcctggaCatgtcaagggctggtaaggttctgcgcgttgc
>DQ310706_Mesorhizobium_loti
cgacagccatgcagcacctgtcaccggtccagccgaactgaaggtatccatctctggaaa
ccggcgccgggatgtcaagggctggtaaggttctgcgcgttgct
>AY167839_Chelatococcus_asaccharovorans
cgacagccatgcagcacctgtgttcccgccagccgaactgaaggatcctgtctccaggac
ccaaacgggactggtaaggttctAgcgcgttgct
>X90760_Skermanella_parooensis
cgacagccatgcagcacctgtgcgncgtccggccgAaaccgaaaggctcatctctgagcc
cgcgacgcccatgtcaagggctggtaaggttctgcgcgttgct
>AM743175_Azospirillum_sp.
cgacagccatgcagcacctgtgcggcgtccggccgaaccgaaaggtccatcCtctggacc
cgcgacgcccatgtcaagggctggtaaggttctgcgcgttgct
>AY367026_Sphingomonas_sp.
cgacagccatgcagcacctgtcactcatccagccgaactgaagcaaaccatctctggaaa
tcgcgatgaggatgtcaaacgctggtaaggttctgcgcgttgct
>AF530131_Shewanella_colwelliana
cgacagccatgcagcacttgtctcacagttcccgaaggcactaaatccatctctggaaag
ttctgtgggatgtcaagagtaggtaaggttcttcgcgttgc
>EU855746_Xanthomonas_campestris
cgacagccatgcagcacctgtctcacggttcccgaaggcaTcccaatccatctctggaaa
gttccgtggatgtcaagaccaggtaaggttcttcgcgttgc
>EU360125_Pseudomonas_mediterranea
cgcagccatgcagcacctgtctcaatgttcccgaaggcaccaatccatctctggaaagtt
cattggatgtcaaggctggtaaggttcttcgcgttgct
>AM747393_Legionella_dresdeniensis
cgacagccatgcagcacctgtatcagtgttcccgaaggcacttccacatctTctgcaaaa
ttcactgtatgtcaagggtaggtaaggttcttcgcgttgc
>FJ486138_uncultured_Aquicella_sp.
cgacagccatgcagccacctgtctctgcgctcctttcggcacccccaactctcattaggg
ttcgcaggatgtcaagggtaggtaaggttcttcgcgttgc
>AY691545_Pantoea_agglomerans
cgTacagccatgcagcacctgtctcagagttcccgaaagcaccaaagcatctctgctaag
ttctctggatgtcaagagtagtaaggttcttcgcgttgc
>DQ366688_uncultured_Haemophilus_sp.
acagccatgcagcacctgtctcatggttcccgaaggcactAcccgctatctctacaggat
tccatgggatgtcaagagtaggtaaggttcttcgcgttgc
>EF076758_Rheinheimera_aquimaris
cgacagcatgcagcacctgtcttagcgttcccgaaggcacaactgcatctctgcaatctt
cgctagatgtcaagagtaggtaaggttcttcgcgttgc
>AY234615_bacterium_Ellin5264
cgacagccatgcagcacctgtctctgggttccttgcggcacccccgaatctcttcaaggg
ttcccaggatgtcaagaccaggtaaggttcttcgcgttgc
>AM936268_uncultured_Polyangiaceae bacterium
cgacagccatgcagcacctaaccacaggttccccgaagggcacatcgacctttcgaccga
cttcctgcgttttctagcccaggtaagggttcttcgcgttgc
>AJ233945_Nannocystis_aggregans
cgacagccatgcagcaccttctcaccggctccccgaagggcaccccagcctttcagccag
gtttccagtggatttaacccaggtaaggttctgcgcgttgc
>FJ418118_uncultured_Myxococcales_bacterium
cgacagccatgcagcacctaacAcacgagttctccgaagagcaccccgaactttcgctcg
ggtcctcgtactttctagccccccaggtaaggttcttcgcgttgc
>AM935473_uncultured_Desulfuromonadales_bacterium
cgacagccatgcagcacctgaaccaccagtccccgaagggaagatcctatctctaggact
gtctgatgttgtctagcccaggtaaggttcttcgcgttgac
>EF606819_uncultured_Bdellovibrio_sp.
cgacagccatgcaggcacctgtgaaccggcccttgcgggcggggacatttctgccaccct
tccagttcatgtcaagcccaggtaaggttcttcgcgttgc
>AJ298940_Micrococcus_lylae
cgacaaccatgcaccacctgtgaaccagccccgaagggaaaccgcatctctgcggcgatc
tagtccatgtcaagccttggtaaggttctttcgcgttgc
>EF173341_uncultured_Alcaligenes_sp.
cgacagccatgcagcacctgtctcacggttccttgcggcactcccaaatctcttcgggat
tccgtggTtgtcaagaccaggtaaggttcttcgcgttgc
>EF019646_uncultured_Oxalobacteraceae_bacterium
cgacagccatgcagcactctgtggcggcccccgaaggggaagacctgtttccagaccggt
ccaccacagttcaagcccaggtaaggttcttcgcgttgc
>CU466738_uncultured_Bacteroidetes_bacterium
cgacagccatgcagcacctcgcacattgtccgaagaaggtcacgtttccgcgacGtgtca
atgcacgttcaagccctggtaaggttcctcgcgt
>AM935145_uncultured_Chlorobi_bacterium
cgacagcGatgcagcacctccgccggctcccttgcgggtcgttcccctttcagggttcta
ctaccggcagttcaagcccaggtaaggttcttcgcgt
>AM935820_uncultured_Planctomycetales_bacterium
cgacagccatgcagcacctgtgcaggttccacccgaaggcgtcactctcctttcagagag
ctaatccctgcatgtcaaacccaggataaggttcttcgcgttCgc
>EF212893_Paenibacillus_provencensis
cgacaaccatgcaccacctgtctcctctgtcccgaaggaaaggtatatctctataccgrt
tcagagggatgtcaagacctggaaggttcttcgcgttgct
>M59107_Clostridium_lituseburense
cgacaaccatgcaccaacctgtcacttctgtccccgaagggaaatctccgattagggaga
ggtcaaaaggatgtcaagcttaggtaaggttcttcgcgttgc
>FM209153_uncultured_Chloroflexi_bacterium
cgacagccatgcagcacctgtgcgacaccctcgaaggacttcggctttcaccgctctgca
gtcgcatgtcaagccctTg
>EU375221_uncultured_Thermomicrobium_sp.
cgacagccatgcagcacctgtggatcaccctcgTaggccaaccgctttcacggctctgca
gatccatgtcaaaccctggtaaggttcttcgcgttgc
>EF054879_Mycobacterium_arosiense
cgacagccatgcaccacctgcacacaggccacaagggaacgcctattctagacgcgtcct
gtgcatgtcaaacccaggtaaggttcttcgcgttgc
>EF466123_Nocardioides_islandiensis
cgacagccatgcaccacctgtacaccgacaaaaaggggcaccatctcctggcgctttccg
gcgtatgtcaaacccaggtaaggttcttcgcgttgc
>EF466120_Marmoricola_sp.
cgacagccatgcaccacctgtatgcgagtgtccaaagagctctcttctctagagagttct
cgcatatgtcaaacccaaggttcttcgcgttgc
>EU722519_Pseudonocardia_alaniniphila
cgacagccatgcaccacctggcacaccagccacaagggaaccgatatctctaccggcgtc
tagtgcatgtaaggttcttcgcgttgc
>AF328681_Lechevalieria_aerocolonigenes
cgacagccatgcaccacctgtacaccggccacaagggggcccgatatctctaccggtttc
cagtgcatgtGcaagcccaggtaaggttcttcgcgttgc
>U58528_Dactylosporangium_aurantiacum
cgacagccatgcaccacctgtgaacgcccccgaaggacaccacatctctgcggctttagc
gcccatgtcaaacccaggtaaggttcttcgcGgttgc
>EU593733_Streptomyces_thermocarboxydus
cgacagccatgcaccacctgtacaccgaccacaagggggcaccatctctgatgctttccg
gtgtatgtcaagccttggtaaggttctcgcgttgc
>AM935529_uncultured_Rubrobacteridae_bacterium
cgacagccatcaccacctgtgtaagtgtcccgaaggaagaccgtgtttccacggctgtca
caaacatgtcaagcccaggtaaggttcttcgcgttgc
>EU631792_uncultured_Conexibacteraceae_bacterium
cgacagccatgcaccacctgtgtaagtgtcccgaaggaagaccatgtattccatggctgt
cacctacatgtcaaacccaggtaaggttcttcgcgttgc
>AJ519368_uncultured_Holophaga_sp.
cgacagccatgcagcacctctacgagtgtccttgcggaagaccactttcgtagttgtcca
ctcgctgttcaagcctgggtaaggttcttcgcgttgc
>AM935078_uncultured_Solibacter_sp.
cgacagccatgcagcacctcgaccccactcccttgcgggataaccatgtttccatgatcg
ttaagaggccgttcgagcccaggtaaggttTttcgcgttgc
>AY730501_uncultured_Chlamydiales_bacterium
cgacagccatgcagcacctgtgcagcggcccgaaggaagactccatttctggagctgtcc
actgcatgtcaagcctggg
>EU630729_uncultured_Parachlamydiaceae_bacterium
cgacagccatgcagcacctgtgcagatgtcccgaaggaaacgctctctagagcggtcatc
tgcatgtcaaacctgggaaggttcttcgcgttgc
>EU634621_uncultured_Spartobacteria_bacterium
cgacagccatgcagcacctgtgcaaattcttgatattgctaccaagtcgctaactttcat
tacttagagatgcatgtcaagaccaggtaaggttcttcgcgttgc
>DQ263467_uncultured_Verrucomicrobium_sp.
cgacagccatgcagcacctgtgtaagctgcccttgcgggctcgtcccactttcatggttc
tactacttgcatgtcaaggccaggtaggttcttcgcgttgc
>X99390_Opitutus_sp.VeGlc2
cgacagccatgcagcacctgtgcaccagtcccgaaggaaagcaAccctttcaggtgcggt
ctagtgcatgtcaaggctaggtaaggttcttcgcgttgc
>DQ676361_uncultured_Termite_group_1
cgacagccatgcagcacctcgactaacaaccgactttaTcggttcgtctcctgtttccag
gactctactattagccgtttgagcccaggtaaggttcttcgcgttgc
>AY852181_uncultured_Gemmatimonas_sp.
cgaagccatgcagcacctgtccacgtgtcccgaaggagggcccctgtttccaggggcttt
cacgtggatgtcaagcccaggtaaggttcttcgcgttgct
>EU930421_Azotobacter_chroococcum
cgacagccatgcagcacctgtgtctgagttcccgaaggcaccaatccatctctggaaagt
tctcagcatgtcaaggccaggtaagtgttcttcgcgttgct
>DQ989484_uncultured_Pseudomonas_sp.
cgacagccatgcagcacctgtgtTtgagttcccgaaggcaccaatccatctctggaaagt
tctcagcatgtcaaggccaggtaaggttcttcgcgttgct
>AF448044_Burkholderia_sp.
cgacagccatgcagcacctgtgttacggctccctttcgggcacctccacctctcaggcag
ggttccgtacatgtcaagggtaggtaaggtttttcgcAgttgc
>AJ224039_Nitrospira_sp.
cgacagccatgcagcTacctgagcaggctggtattgctacctcgttgggctttcaccctc
ctactacctgcatgtccagcctgggtaaggttcttcgcgttgc
>AB360346_Acidimicrobidae_bacterium
cgacagccatgcaccacctgtgtaaagccccgaaggacaccctatctctagagcttttct
tacatgtcaaacccaggtaaggttcttcgcgttgc
>AF114805_Saccharothrix_coeruleofusca
cgacagccatgcaccacctgtacaccagtccgaagaggcctacatctctgcaggtttccg
gtgcatgtcaagcccaggtaaggttctttcgcgttgc
>AY894325_Dermacoccus_sp.
cgacaaccatgcaccacctgtacaccagtccgaagacgcacacatctctgcatgattccg
gtgtatgtcaagccttggtaaggttcttcgcGgttgc
>EU551675_Amycolatopsis_sp.
cgacagccatgcaccacctgcacaccggccacaagggggccgacatctctgccgggtttc
cagtgcatgtcaagcccaggtaaggttcttcgcgttgc
>EU427317_Gordonia_amicalis
cgacagccatgcaccacctgtacaccaaccacaagggggggctatatctctacagctttc
tggtgtatgtcaaacccaggtaaggttcttcgcgttgc
>AJ314848_Oerskovia_jenensis
cgacaaccatgcaccacctgtTacaccgaccttgcggggcaaccatctctggaagtttcc
ggtgtatgtcaagccttggtaaggttcttcgcgttgc
>AB037012_Actinoplanes_utahensis
cgacagccatgcaccacctgtcaccggccccgaaggaccccgcatctctggcgagttttc
cggcgatgtcaaacccaggtaaggttcttcgcgttgc
>AF538931_Hyphomicrobium_sulfonivorans
cgacagccatgcaacacctgtgtatcggcctattgctaggaggatcccatctctggaaaC
cgtccgaccatgtcaagagctggtaaggttcttcgcgttgc
>AF363135_Bradyrhizobium_japonicum
cgacagccatgcagcacctgtgttccaggctccgaagagaaggccacatctctgcgaccg
gtcctggacatgtcaagggctggtaaggtttgcgcgttgc
>DQ310706_Mesorhizobium_loti
cgacagccatgcagcacctgtcaccggtccagccgaactgaaggtatccatctctggaaa
ccgcgccgggatgtcaagggtggtaaggttctgcgcgttgct
>AY167839_Chelatococcus_asaccharovorans
cgacagccatgcagcacctgtgttcccgccagccgaacttgaaggatcctgtctccagga
cccaaacgggactggtaaggttctgcgcgttgct
>X90760_Skermanella_parooensis
cgacagccatgcagcacctgtgcgncgtccggccgaaccgaaaggctcatctctgagccc
gcgacgcccatgtcaagggtggtaaggttctgcgcgttgct
>AM743175_Azospirillum_sp.
cgacagccatgcagcacctgtgcggcgtAcggccgaaccgaaaggtccatctctggaccc
gcgacgcccatgtcaagggctggtaaggttctgcgcgttgct
>AY367026_Sphingomonas_sp.
cgacagccatgcagcacctgtcactcatccagccgaactgaagaaaccatctctggaaat
cgcgatgaggatgtcaaacgctggtaaggttctgcgcgttgctt
>AF530131_Shewanella_colwelliana
cgacagccatgcagcacttgtctcacagttcccgaaggcactaatccatctctggaaaag
ttctgtgggatgtcaagagtaggtaaggttcttcgcgttgc
>EU855746_Xanthomonas_campestris
cgacagccatgcagcgacctgtctcacggttcccgaaggcacccaatccatctctggaaa
gttccgtggatgtcaagaccaggtaaggttcttcgcgttgc
>EU360125_Pseudomonas_mediterranea
cgacagccatgcagcaGctgtctcaatgttcccgaaggcaccaatccatctctggaaagt
tcattggatgtcaaggctggtaaggttcttcgcgttgct
>AM747393_Legionella_dresdeniensis
cggacagccatgcagcacctgtatcagtgttcccgaaggcacttccacatctctgcaaaa
ttcactgtatgtcaagggtaggtaaggttcttcgcgttgc
>FJ486138_uncultured_Aquicella_sp.
cgacagccatgcagcacctgtctctgcgctcctttcggcacccccaactctcattagggt
tcgcaggatgtcaagggtaggtGaaggttcttcgcgttgc
>AY691545_Pantoea_agglomerans
cgacagccatgcagcacctgtctcagagttcccgaaagcaccaAaagcatctctgctaag
ttctctggatgtcaagagtagtaaggttcttcgcgttgc
>DQ366688_uncultured_Haemophilus_sp.
acagccatgcagcacctgtctcatggttcccgaaggcactcccgctTtctctacaggatt
ccatgggatgtcaagagtaggtaaggttcttcgcgttgc
>EF076758_Rheinheimera_aquimaris
cgacagccatgcagccacctgtcttagcgttcccgaaggcacaactgcatctctgcaatc
ttcgctagatgtcaagagtaggtaaggttcttcgcgttgc
>AY234615_bacterium_Ellin5264
cgacagccatgcagcacctgtctctgggttccttgcggcacccccgaatctcttcagggG
ttcccaggatgtcaagaccaggtaaggttcttcgcgttgc
>AM936268_uncultured_Polyangiaceae bacterium
cgacagccatgcagcacctaaccacaggtccccgaagggcacatcgacctttcgaccgac
ttcctgcgttttctagcccaggtaaggttcttcgcgttgc
>AJ233945_Nannocystis_aggregans
cgacagccatgcagcaccttctcaccggctccccgaagggcaccccagcctttcagccag
gttccagtggatttaacccaGggtaaggttctgcgcgttgc
>FJ418118_uncultured_Myxococcales_bacterium
cgacagccatgcagcacctaaccacgagttctccgaagagcaccccGaactttcgctcgg
gtcctcgtactttctagccccccaggtaaggttcttcgcgttgc
>AM935473_uncultured_Desulfuromonadales_bacterium
cgacagccatgcagcacctgaaccaccagtccccgaagggaagatGctatctctaggact
gtctgatgttgtctagcccaggtaaggttcttcgcgttgc
>EF606819_uncultured_Bdellovibrio_sp.
cgacagccatgcagcacctgtgaaccggcccttgcgggcggggacatttctgccaccctt
ccagttcatgtcaagcccaggtaagTgttcttcgcgttgc
>AJ298940_Micrococcus_lylae
cgacaaccatgcaccacctgtgaaccagcccccgaagggaaaccgcatctctgcggcgat
ctagtccatgtcaagccttggtaaggttcttcgcgttgc
>EF173341_uncultured_Alcaligenes_sp.
cgacagcccatgcagcacctgtctcacggttccttgcggcactcccaaatctcttcggga
ttccgtggatgtcaagaccaggtaaggttcttcgcgttgc
>EF019646_uncultured_Oxalobacteraceae_bacterium
cgacagccatgcagcacctctgtggcggcccccgaaggggaagacctgtttccagAaccg
gtccaccacagttcaagcccaggtaaggttcttcgcgttgc
>CU466738_uncultured_Bacteroidetes_bacterium
cgacagccatgcagcacctcgcacattgtccgaagaaggtcacgtttccgcgactgtcaa
tgcacgttcaagccctggtaaggttcctcgcTt
>AM935145_uncultured_Chlorobi_bacterium
cgagcagccatgcagcacctccgccggctcccttgcgggtcgttcccctttcagggttct
actaccggcagttcaagcccaggtaaggttcttcgcgt
>AM935820_uncultured_Planctomycetales_bacterium
cgacagccatgcagcacctgtgcaggttccacccgaaggcgtcactctcctttcagagag
ctaatcGctgcatgtcaaacccaggataaggttcttcgcgttgc
>EF212893_Paenibacillus_provencensis
cgacaaaccatgcaccacctgtctcctctgtcccgaaggaaaggtatatctctataccgr
tcagagggatgtcaagacctggaaggttcttcgcgttgct
>M59107_Clostridium_lituseburense
cgacaaccatgcaccaccttgtcacttctgtccccgaagggaaatctccgattagggaga
ggtcaaaaggatgtcaagcttaggtaaggttcttcgcgttgc
>FM209153_uncultured_Chloroflexi_bacterium
cgacagccatgcagcacctgtgcgacaccctcgaaggacttcggctttcacGcgctctgc
agtcgcatgtcaagccctgg
>EU375221_uncultured_Thermomicrobium_sp.
cgacagccatgcagcactgtggatcaccctcgaaggccaaccgctttcacggctctgcag
atccatgtcaaaccctggtaaggttcttcgcgttgc
>EF054879_Mycobacterium_arosiense
cgacagccatgcaccacctgcacacaggccacaagggaacgcctattctctagacgcgtc
ctgtgcatgtcaaacccaggtaaggttcttcgcgttgc
>EF466123_Nocardioides_islandiensis
cgacagccatgcaccacctgtacaccgacaaaaaggggcaccatctctggcgctttccgg
cgtatgtcaaacccCaggtaaggttcttcgcgttgc
>EF466120_Marmoricola_sp.
cgacagccatgcaccacctgtatgcgagtgtccaaagagctctctatctctagagagttc
tcgcatatgtcaaacccGaggttcttcgcgttgc
>EU722519_Pseudonocardia_alaniniphila
cgacagccatgcaccacctgcacaccagccacaagggaaccgatatctctaccGgcgtct
agtgcatgtaaggttcttcgcgttgc
>AF328681_Lechevalieria_aerocolonigenes
cgacagccatgcaccacctgtTcaccggccacaagggggcccgatatctctaccggtttc
cagtgcatgtcaagcccaggtaaggttcttcgcgttgc
>U58528_Dactylosporangium_aurantiacum
cgacagccatgcaccacctgtgaacgcccccgaaggacaccacatctctcgcggctttag
cgcccatgtcaaacccaggtaaggttcttcgcgttgc
>EU593733_Streptomyces_thermocarboxydus
cgacagccatgcaccacctgtacaccgaccacaagggggcaccatctctgatgctttccg
gtgtatgtcaagccttggtaaggttcttAgcgttgc
>AM935529_uncultured_Rubrobacteridae_bacterium
cgacagccatgcaccacctgtgtaagtgtcccgaaggaagaccgtgtttccacggctgtc
acaaacatgtcaagcccaggtaaggttcttcgTgttgc
>EU631792_uncultured_Conexibacteraceae_bacterium
cgacAgccatgcaccacctgtgtaagtgtcccgaaggaagaccatgtttccatggctgtc
acctacatgtcaaacccaggtaaggttcttcgcgttgc
>AJ519368_uncultured_Holophaga_sp.
cgacagccatgcagcacctctacgagtgtccttgcggaagaccactttcgtagttgtcac
tcgctgttcaaagcctgggtaaggttcttcgcgttgc
>AM935078_uncultured_Solibacter_sp.
cgacagccatgcagcactcgaccccactcccttgcgggataaccatgtttccatgatcgt
taagaggccgttcgagcccaggtaaggttcttcgcgttgc
>AY730501_uncultured_Chlamydiales_bacterium
cgacagccatgcagcacctgtgcagcggtcccgaaggaagactccatttctggagctgtc
cactgcatgtcaaAcctggg
>EU630729_uncultured_Parachlamydiaceae_bacterium
cgacagcctgcagcacctgtgcagatgtcccgaaggaaagctctctagagcggtcatctg
catgtcaaacctgggaaggttcttcgcgttgc
>EU634621_uncultured_Spartobacteria_bacterium
cgacagccatgcagcacctgtgcaaattcttgatattgctaccaagtcgctaactttcat
taacttagagatgcatgtcGagaccaggtaaggttcttcgcgttgc
>DQ263467_uncultured_Verrucomicrobium_sp.
cgacagccatgcagcacctgtgtaagctgcccttgcgggctcgtcccactttcatggttc
tactacttgcatgtcaaggccaggtaaggtcttcgcgttgc
>X99390_Opitutus_sp.VeGlc2
cgacagccatgcagcacctgtGgcaccagtcccgaaggaaagcaccctttcaggtgcggt
ctagtgcatgtcaaggctaggtaaggttcttcgcgttgc
>DQ676361_uncultured_Termite_group_1
cgacagccatgcagcacctcgactaacaaccgactttacggttcgtctcctgtttccagg
actctactattagccgtttgagcccaggtaaggttcttcgcgttgcc
>AY852181_uncultured_Gemmatimonas_sp.
cgacagccatgcagcacctgtccacgtgtcccgaaggaggggcccctgtttccaggggct
ttcacgtggatgtcaagcccaggtaaggttcttcgcgttgct
>EU930421_Azotobacter_chroococcum
cgacagccatgcagcacctgtgtctgagttcccgaaggcaccaatccatctcgtggaaag
ttctcagcatgtcaaggccaggtaaggttcttcgcgttgct
>DQ989484_uncultured_Pseudomonas_sp.
cgacagccatgcagcacctgtgtctgagttcccgaaggcaccaatccatctctggaaagt
tactcagcatgtcaaggccaggtaaggttcttcgcgttgct
>AF448044_Burkholderia_sp.
cgacagccatgcagcacctgtgttacggctccctttcTgggcacctccacctctcaggca
gggttccgtacatgtcaagggtaggtaaggtttttcgcgttgc
>AJ224039_Nitrospira_sp.
cgacagccatgcagcacctgagcaggctggtattgctacctcgttgggctttcaccctcc
tactacctgcatgtccAagcctgggtaaggttcttcgcgttgc
>AB360346_Acidimicrobidae_bacterium
cgacagccatgcaccacctgtgtaaagccccgaagggacaccctatctctagagcttttc
tctacatgtcaaacccaggtaaggttcttcgcgttgc
>AF114805_Saccharothrix_coeruleofusca
cgacagccatgcaccacctgtacaccagtccgaagaggcctacatctctgcaggtttccg
tgcatgtcaagcccaggtaaggttcttcgcgttgc
>AY894325_Dermacoccus_sp.
cgacaaccatgcaccacctgtacaccagtccgaagacgcacacatctctgcatgattccg
gtgtatgtcaagccttggtaaggttcttcgcgttc
>EU551675_Amycolatopsis_sp.
cgacagccatgcaccacctgcacaccggccacaagggggccgacatctctgccggtttcc
agtgcatgtcaagcccaggtaaggttcttcgcgttggc
>EU427317_Gordonia_amicalis
cgacagccatgcaccaacctgtacaccaaccacaaggggggctatatctctacagctttc
tggtgtatgtcaaacccaggtaaggttcttcgcgttgc
>AJ314848_Oerskovia_jenensis
cgacaaccatgcaccacAtgtacaccgaccttgcggggcaaccatctctggaagtttccg
gtgtatgtcaagccttggtaaggttcttcgcgttgc
>AB037012_Actinoplanes_utahensis
cgacagccatgcaccacctgtcaccggccccgaaggaccccgcatctctgcgagttttcc
ggcgatgtcaaacccaggtaaggtCcttcgcgttgc
>AF538931_Hyphomicrobium_sulfonivorans
cgacagccatgcaacacctgtgtatcggcctattgctaggaggatcccatctctggaaaa
ccgtccgaccatgtcaagagctggtaaggttcttcgcgttgc
>AF363135_Bradyrhizobium_japonicum
cgacagccatgcagcacctgtgttccaggctccgaagagaAaggccacatctctgcgacc
ggtcctggacatgtcaagggctggtaaggttctgcgcgttgc
>DQ310706_Mesorhizobium_loti
cgacagccatgcagcaccctgtcaccggtccagccgaactgaaggtatccatctctggaa
accgcgccgggatgtcaagggctggtaaggttctgcgcgttgct
>AY167839_Chelatococcus_asaccharovorans
cgacagccatgcagcacctgtgttccgccagccgaactgaaggatcctgtctccaggacc
caaacgggactggtaaggttctgcgcgttgct
>X90760_Skermanella_parooensis
cgacagccatgcagcacctgtgcgncgtccggccgaaccgaaaggctcatcctgagcccg
cgacgcccatgtcaagggctggtaaggttctgcgcgttgct
>AM743175_Azospirillum_sp.
cgacagccatgcagcacctgtgcggcgtccggccgaaccgaaaggtccatctctCggacc
cgcgacgcccatgtcaagggctggtaaggttctgcgcgttgct
>AY367026_Sphingomonas_sp.
cgaagccatgcagcacctgtcactcatccagccgaactgaagaaaccatctctggaaatc
gcgatgaggatgtcaaacgctggtaaggttctgcgcgttgct
>AF530131_Shewanella_colwelliana
cgacagccatgcagcacttgtctcacagttcccgaaggcactaaatccatctctggaaag
ttctgtgggatgtcaagagtaggtaaggttcttcgcgttgc
>EU855746_Xanthomonas_campestris
cgacagccatgcagcacctgtctcacggttcccgaaggcacccaatccattctggaaagt
tccgtggatgtcaagaccaggtaaggttcttcgcgttgc
>EU360125_Pseudomonas_mediterranea
cgacagccatgcagcacctgtctcaatttcccgaaggcaccaatccatctctggaaagtt
cattggatgtcaaggctggtaaggttcttcgcgttgct
>AM747393_Legionella_dresdeniensis
cgacagccatgcagcacctgtatcagtgttcccgaaggcacttccacatTtctgcaaaat
tcactgtatgtcaagggtaggtaaggttcttcgcgttgc
>FJ486138_uncultured_Aquicella_sp.
cgacagccatgcagcTcctgtctctgcgctcctttcggcacccccaactctcattagggt
tcgcaggatgtcaagggtaggtaaggttcttcgcgttgc
>AY691545_Pantoea_agglomerans
cgacagccatgcagcacctgtctcagagttcccgaaagcaccaaagcatctctgctaagt
tctctggatgtcaagagatagtaaggttcttcgcgttgc
>DQ366688_uncultured_Haemophilus_sp.
acagccatgcagcacctgtctcatggttccgaaggcactcccgctatctctacaggattc
catgggatgtcaagagtaggtaaggttcttcgcgttgc
>EF076758_Rheinheimera_aquimaris
cgacagccatgcagcacctgtacttagcgttcccgaaggcacaactgcatctctgcaatc
ttcgctagatgtcaagagtaggtaaggttcttcgcgttgc
>AY234615_bacterium_Ellin5264
cgacagccatgcagcacctgtctcgggttccttgcggcacccccgaatctcttcagggtt
cccaggatgtcaagaccaggtaaggttcttcgcgttgc
>AM936268_uncultured_Polyangiaceae bacterium
cgacagccatgcagcacctaaccacaggttcTccgaagggcacatcgacctttcgaccga
cttcctgcgttttctagcccaggtaaggttcttcgcgttgc
>AJ233945_Nannocystis_aggregans
cgacagccatgcagcaccttctcaccggctcccccgaagggcaccccagcctttcagcca
ggttccagtggatttaacccaggtaaggttctgcgcgttgc
>FJ418118_uncultured_Myxococcales_bacterium
cgacagccatgcagcacctaaccacgagttctccgaagagcaccccgaacttttcgctcg
ggtcctcgtactttctagccccccaggtaaggttcttcgcgttgc
>AM935473_uncultured_Desulfuromonadales_bacterium
cgacagcccatgcagcacctgaaccaccagtccccgaagggaagatcctatctctaggac
tgtctgatgttgtctagcccaggtaaggttcttcgcgttgc
>EF606819_uncultured_Bdellovibrio_sp.
cgacagccatgcagcacctgtgaaccggcccttgcgggcggggacatttctgccaccctt
ccagttcatgtcaaGgcccaggtaaggttcttcgcgttgc
>AJ298940_Micrococcus_lylae
cgacaaccatgcaccacctgtgaaccagccccgaagggaaaccgcatctctgcggcgatc
Tagtccatgtcaagccttggtaaggttcttcgcgttgc
>EF173341_uncultured_Alcaligenes_sp.
cgacagccatgcagcacctgtctcaccggttccttgcggcactcccaaatctcttcggga
ttccgtggatgtcaagaccaggtaaggttcttcgcgttgc
>EF019646_uncultured_Oxalobacteraceae_bacterium
cgacagccatgcagcacctcctgtggcggcccccgaaggggaagacctgtttccagaccg
gtccaccacagttcaagcccaggtaaggttcttcgcgttgc
>CU466738_uncultured_Bacteroidetes_bacterium
cgacagccatgcagcacctcgcacattgtccgaagaaggtcacgtttccgcgactgtcaa
tgcacgttcaaagccctggtaaggttcctcgcgt
>AM935145_uncultured_Chlorobi_bacterium
cgacagccatgcagcacctccgccggctcccttgcgggtcgttcccctttcagggttcta
ctaccggcaggttcaagcccaggtaaggttcttcgcgt
>AM935820_uncultured_Planctomycetales_bacterium
cgacagccatgcagcacctgtgcaggttccacccgaaggcgtcactctcctttcaagaga
gctaatccctgcatgtcaaacccaggataaggttcttcgcgttgc
>EF212893_Paenibacillus_provencensis
cgacaaccatgcaaccacctgtctcctctgtcccgaaggaaaggtatatctctataccgr
tcagagggatgtcaagacctggaaggttcttcgcgttgct
>M59107_Clostridium_lituseburense
cgacaaccatgcaccacctgtcacttctgtccccgaagggaaatctccgattagggagaT
gtcaaaaggatgtcaagcttaggtaaggttcttcgcgttgc
>FM209153_uncultured_Chloroflexi_bacterium
cgacagccatgcagcacctgtgcgacaccctcgaaggacttcggctttcaccgctctgca
gtcgcatgAcaagccctgg
>EU375221_uncultured_Thermomicrobium_sp.
cgacagccatgcagcacctgtggatcaccctcgaaggccaaccgctttcacggctctgca
gatccatgtcaaaccctggtaaggttttcgcgttgc
>EF054879_Mycobacterium_arosiense
cgacagccatgcaccacctgcacacaggcGacaagggaacgcctatctctagacgcgtcc
tgtgcatgtcaaacccaggtaaggttcttcgcgttgc
>EF466123_Nocardioides_islandiensis
cgacagccatgcaccacctgtacaccgacaaaaaggggcaccatctctggcgctttccgg
cgtatgtcaaacccaGgtaaggttcttcgcgttgc
>EF466120_Marmoricola_sp.
cgacagccatgcaccacctgtatgcgagtgtccaaagagctctctatctactagagagtt
ctcgcatatgtcaaacccaaggttcttcgcgttgc
>EU722519_Pseudonocardia_alaniniphila
cgacagccatgcaccacctgcacaccagccacaagggaaccgatatctctaccggcgtct
agtgcatgtaaggttctcgcgttgc
>AF328681_Lechevalieria_aerocolonigenes
cgacagccatgcacccctgtacaccggccacaagggggcccgatatctctaccggtttcc
agtgcatgtcaagcccaggtaaggttcttcgcgttgc
>U58528_Dactylosporangium_aurantiacum
cgacagccatgcaccacctgtgaacgcccccgaaggacaccacaatctctgcggctttag
cgcccatgtcaaacccaggtaaggttcttcgcgttgc
>EU593733_Streptomyces_thermocarboxydus
cgacagcGcatgcaccacctgtacaccgaccacaagggggcaccatctctgatgctttcc
ggtgtatgtcaagccttggtaaggttcttcgcgttgc
>AM935529_uncultured_Rubrobacteridae_bacterium
cgacagccatgcaccacctgtgtaagtgtcccgaaggaagaccgtgtttccacggctgtc
acaaacatgtcaagcAccaggtaaggttcttcgcgttgc
>EU631792_uncultured_Conexibacteraceae_bacterium
cgacagccatgcaccacctgtgtaagtgtcccgaaggaagaccatgtttccatggctgtc
acctacatgtcaaacccacggtaaggttcttcgcgttgc
>AJ519368_uncultured_Holophaga_sp.
cgacagccatgcagcacctctacgagtgtccttgcggaagaccactttcgtagttgtcct
cgctgttcaagcctgggtaaggttcttcgcgttgc
>AM935078_uncultured_Solibacter_sp.
cgacagccatgcagcacctcgaccccactcccttgcGgggataaccatgtttccatgatc
gttaagaggccgttcgagcccaggtaaggttcttcgcgttgc
>AY730501_uncultured_Chlamydiales_bacterium
cgacagccatgcagcacctgtgcagcggtcccgaaggaagactccatttctggagctgtc
cactgcatgtcaagctggg
>EU630729_uncultured_Parachlamydiaceae_bacterium
cgacagccatgcagcacctgtgcagatgtcccgaaggaaagctctctagagcggtcatct
gcatgCcaaacctgggaaggttcttcgcgttgc
>EU634621_uncultured_Spartobacteria_bacterium
cgacagccatgcagcacctgtgcaaattcttgatattgctaccaagtcgctaactttcat
taacttagaGgatgcatgtcaagaccaggtaaggttcttcgcgttgc
>DQ263467_uncultured_Verrucomicrobium_sp.
cgacagccatgcagcacctggtaagctgcccttgcgggctcgtcccactttcatggttct
actacttgcatgtcaaggccaggtaaggttcttcgcgttgc
>X99390_Opitutus_sp.VeGlc2
cgacagccatgcagcacctgtgcaccagtcccgaaggaaagcaccctttcaggtgcggtc
tagtgcatgtcaaggctaggtaaggttcttcgcggttgc
>DQ676361_uncultured_Termite_group_1
cgacagccatgcagcacctcgactaacaaccgactttacggttcgtctcctgtttccagg
aactctactattagccgtttgagcccaggtaaggttcttcgcgttgc
>AY852181_uncultured_Gemmatimonas_sp.
cgacagccatgcagcacctgtccacgtgtcccgaaggagggcccctgtttccaggggctt
tcacgtggcatgtcaagcccaggtaaggttcttcgcgttgct
>EU930421_Azotobacter_chroococcum
cgacagccatgcagcacctgtgtctgagttcccCgaaggcaccaatccatctctggaaag
ttctcagcatgtcaaggccaggtaaggttcttcgcgttgct
>DQ989484_uncultured_Pseudomonas_sp.
cgacagccatgcagcacctgtgtcgagttcccgaaggcaccaatccatctctggaaagtt
ctcagcatgtcaaggccaggtaaggttcttcgcgttgct
>AF448044_Burkholderia_sp.
cgacagccatgcagcacctgtgttacggcctccctttcgggcacctccacctctcaggca
gggttccgtacatgtcaagggtaggtaaggtttttcgcgttgc
>AJ224039_Nitrospira_sp.
cgacagccatgcagcacctgagcaggctggtattgctactcgttgggctttcaccctcct
actacctgcatgtccagcctgggtaaggttcttcgcgttgc
>AB360346_Acidimicrobidae_bacterium
cgacagccatgcaccacctgtgtaaagccccgaaggacaccctattctctagagcttttc
tctacatgtcaaacccaggtaaggttcttcgcgttgc
>AF114805_Saccharothrix_coeruleofusca
cgacagccatgcaccacctgtacaccagtccgaagaggcctaacatctctgcaggtttcc
ggtgcatgtcaagcccaggtaaggttcttcgcgttgc
>AY894325_Dermacoccus_sp.
cgacaaccatgcaccaccCtgtacaccagtccgaagacgcacacatctctgcatgattcc
ggtgtatgtcaagccttggtaaggttcttcgcgttgc
>EU551675_Amycolatopsis_sp.
cgacagccatgcaccacctgcacaccggccacaagggggccgacatctctgccggtttcc
agtgcatgtcaagcccagggtaaggttcttcgcgttgc
>EU427317_Gordonia_amicalis
cgacagccatgcaccacctgtacaccaaccacaagggggGgctatatctctacagctttc
tggtgtatgtcaaacccaggtaaggttcttcgcgttgc
>AJ314848_Oerskovia_jenensis
cgacaaccatgcaccacctgtacaccgaccttgcggggcaaccatctcggaagtttccgg
tgtatgtcaagccttggtaaggttcttcgcgttgc
>AB037012_Actinoplanes_utahensis
cgacagccatgcaccacctgtcaccggccccgaaggaccccgcatctctgcgagttttcc
ggcgatgtcaaacccaggtaaggtGcttcgcgttgc
>AF538931_Hyphomicrobium_sulfonivorans
cgacagccatgcaacacctgtgtatcggcctattgctaggaggatcccatctcctggaaa
ccgtccgaccatgtcaagagctggtaaggttcttcgcgttgc
>AF363135_Bradyrhizobium_japonicum
cgacagccatgcagcacctgtgttccaggctccgaagagaaggccacatctctgcgaccg
gtcctggacatgtcaagggctggtaaggttctgcgGgttgc
>DQ310706_Mesorhizobium_loti
cgacagccatgcagcacctgtcaccggtccagcacgaactgaaggtatccatctctggaa
accgcgccgggatgtcaagggctggtaaggttctgcgcgttgct
>AY167839_Chelatococcus_asaccharovorans
cgacagccatgcagcacctgtgttcccgccgccgaactgaaggatcctgtctccaggacc
caaacgggactggtaaggttctgcgcgttgct
>X90760_Skermanella_parooensis
cgacagccatgcagcacctgtgcgncgtccggccgaaccgaaaggctcatctctgagccc
gcgacgcccatgtcaagggctggtgaaggttctgcgcgttgct
>AM743175_Azospirillum_sp.
cgacagccatgcagcacctgtgcggcgtccggccgaaccgaaaggtccatGctctggacc
cgcgacgcccatgtcaagggctggtaaggttctgcgcgttgct
>AY367026_Sphingomonas_sp.
cgacagccatgcagcacctgtcactcatccagccgaactgaagaaaccatctctggaaat
cgcgatgaggatgtcaaacgctggtaagttctgcgcgttgct
>AF530131_Shewanella_colwelliana
cgacagccatgcagcacttgtctcacagttcccgaaggcactaatcgcatctctggaaag
ttctgtgggatgtcaagagtaggtaaggttcttcgcgttgc
>EU855746_Xanthomonas_campestris
cgacagccaatgcagcacctgtctcacggttcccgaaggcacccaatccatctctggaaa
gttccgtggatgtcaagaccaggtaaggttcttcgcgttgc
>EU360125_Pseudomonas_mediterranea
cgacagccatgcagcacctgtctcaatgttcccgaaggcactcaatccatctctggaaag
ttcattggatgtcaaggctggtaaggttcttcgcgttgct
>AM747393_Legionella_dresdeniensis
cgacagccatgcagcacctgtatcagtgttcccgaaggcacttccacatctctgcaaaaa
ttcactgtatgtcaagggtaggtaaggttcttcgcgttgc
>FJ486138_uncultured_Aquicella_sp.
cgacagccatgcagcacctgtctctgcgctcctttcggcacccccaactctcattagggt
tcgcaggatgtcaagggtaggtaaggttctttcgcgttgc
>AY691545_Pantoea_agglomerans
cgacagccatgcagcacctgtctcagagttcccgaaagcaccaaagcatctctgctaagt
tcCtctggatgtcaagagtagtaaggttcttcgcgttgc
>DQ366688_uncultured_Haemophilus_sp.
acagccatgcagcacctgtctcatggttcccgaaggcactcccgctatctctacaggatt
ccatgggatgtcaagagtaaggtaaggttcttcgcgttgc
>EF076758_Rheinheimera_aquimaris
cgacagccatgcagcacctgtcttagcgttcccgaaggctacaactgcatctctgcaatc
ttcgctagatgtcaagagtaggtaaggttcttcgcgttgc
>AY234615_bacterium_Ellin5264
cgacagccatgcagcaccGgtctctgggttccttgcggcacccccgaatctcttcagggt
tcccaggatgtcaagaccaggtaaggttcttcgcgttgc
>AM936268_uncultured_Polyangiaceae bacterium
cgacagccatgcagcacctaaccacaggttccccagaagggcacatcgacctttcgaccg
acttcctgcgttttctagcccaggtaaggttcttcgcgttgc
>AJ233945_Nannocystis_aggregans
cgacagccatgcagcaccttctcaccggctccccgaagggcaccccagcctttccagcca
ggttccagtggatttaacccaggtaaggttctgcgcgttgc
>FJ418118_uncultured_Myxococcales_bacterium
cgacagccatgcagcacctaaccacgagttctccgaagagcaccccgaactttcgctcgg
gtcctcgtactttctagccccccaggtaaggttcttcgcgtCtgc
>AM935473_uncultured_Desulfuromonadales_bacterium
cgacagccatgcagcacctgaaccaccagtccccgaagggaagatcctatctctaggact
gtctgatgttgtctagccccaggtaaggttcttcgcgttgc
>EF606819_uncultured_Bdellovibrio_sp.
cgacagccatgcagcaccgtgaaccggcccttgcgggcggggacatttctgccacccttc
cagttcatgtcaagcccaggtaaggttcttcgcgttgc
>AJ298940_Micrococcus_lylae
cgTacaaccatgcaccacctgtgaaccagccccgaagggaaaccgcatctctgcggcgat
ctagtccatgtcaagccttggtaaggttcttcgcgttgc
>EF173341_uncultured_Alcaligenes_sp.
cgacagccatgcagcacctgtctcacggttccttgcggcactcccaaatctcttcgggat
tccgtggatgtcaagaccaggtaaggttcttcggcgttgc
>EF019646_uncultured_Oxalobacteraceae_bacterium
cgacagccatgcagcacctctgtggcggcccccgaaggggaagacctgtttccagaccgg
tccaccacagtcaagcccaggtaaggttcttcgcgttgc
>CU466738_uncultured_Bacteroidetes_bacterium
cgacagccatgcagcacctcgcacattgtccgaaggaaggtcacgtttccgcgactgtca
atgcacgttcaagccctggtaaggttcctcgcgt
>AM935145_uncultured_Chlorobi_bacterium
cgacagccatgcagcacctccgccggctcccttgcgggtcgttcccctttcagggttcgt
actaccggcagttcaagcccaggtaaggttcttcgcgt
>AM935820_uncultured_Planctomycetales_bacterium
cgacagccatgcagcacctgtgcaggttccacccgaaggcgtcactAtcctttcagagag
ctaatccctgcatgtcaaacccaggataaggttcttcgcgttgc
>EF212893_Paenibacillus_provencensis
cgacaaccatgcaccacctgtctcctctgtcccgaaggaaaggtatatctctataccgar
tcagagggatgtcaagacctggaaggttcttcgcgttgct
>M59107_Clostridium_lituseburense
cgacaaccatgcaccacctgtacttctgtccccgaagggaaatctccgattagggagagg
tcaaaaggatgtcaagcttaggtaaggttcttcgcgttgc
>FM209153_uncultured_Chloroflexi_bacterium
cgacagcGatgcagcacctgtgcgacaccctcgaaggacttcggctttcaccgctctgca
gtcgcatgtcaagccctgg
>EU375221_uncultured_Thermomicrobium_sp.
gacagccatgcagcacctgtggatcaccctcgaaggccaaccgctttcacggctctgcag
atccatgtcaaaccctggtaaggttcttcgcgttgc
>EF054879_Mycobacterium_arosiense
cgacagccatgcaccTcctgcacacaggccacaagggaacgcctatctctagacgcgtcc
tgtgcatgtcaaacccaggtaaggttcttcgcgttgc
>EF466123_Nocardioides_islandiensis
cgacagccatgcaccacctgtacaccgacaaaaaggggcaccatctcttggcgctttccg
gcgtatgtcaaacccaggtaaggttcttcgcgttgc
>EF466120_Marmoricola_sp.
cgacagccatgcaccacctgtatgcgagtgtccaaagagctctctatctctagagagttc
tcgcatatgtcaacccaaggttcttcgcgttgc
>EU722519_Pseudonocardia_alaniniphila
cgacagccatgcaccacctgcacagccagccacaagggaaccgatatctctaccggcgtc
tagtgcatgtaaggttcttcgcgttgc
>AF328681_Lechevalieria_aerocolonigenes
cgacagccatgcaccacctgtacaccggccacaagggggcccgatatctctaccggtttc
cagtgcatgtcaaTgcccaggtaaggttcttcgcgttgc
>U58528_Dactylosporangium_aurantiacum
cgaCagccatgcaccacctgtgaacgcccccgaaggacaccacatctctgcggctttagc
gcccatgtcaaacccaggtaaggttcttcgcgttgc
>EU593733_Streptomyces_thermocarboxydus
cgacagccatgcaccacctgtacaccgaccAcaagggggcaccatctctgatgctttccg
gtgtatgtcaagccttggtaaggttcttcgcgttgc
>AM935529_uncultured_Rubrobacteridae_bacterium
cgacagccatgcaccacctgtgtaagtgtcccgaaggaagaccgtgtttccacggctgtc
cacaaacatgtcaagcccaggtaaggttcttcgcgttgc
>EU631792_uncultured_Conexibacteraceae_bacterium
cgacagccatgcaccacctgtgtaagtgtcccgaaggaagaccatgtttccatggctgtc
acctacatgtcaaacccaggtaaggttcttcgcgtgc
>AJ519368_uncultured_Holophaga_sp.
cgacagccatgcagcacctctacgagtgtccttgcggaagaccactttcgtagttgtcaG
ctcgctgttcaagcctgggtaaggttcttcgcgttgc
>AM935078_uncultured_Solibacter_sp.
cgacagccatgcCagcacctcgaccccactcccttgcgggataaccatgtttccatgatc
gttaagaggccgttcgagcccaggtaaggttcttcgcgttgc
>AY730501_uncultured_Chlamydiales_bacterium
cgacagccatgcagcacctgtgcagcggtcccgaaggaagactccatttctggactgtcc
actgcatgtcaagcctggg
>EU630729_uncultured_Parachlamydiaceae_bacterium
cgacagccatgcagcacctgtgcagatgtcccgaaggaaagctctCctagagcggtcatc
tgcatgtcaaacctgggaaggttcttcgcgttgc
>EU634621_uncultured_Spartobacteria_bacterium
cgacagccatgcagcacctgtgcaaattcttgatattgctaccaagtcgctaactttcat
taacttagagatgcatgtcaagaccaggtaaggttcttcgcgttggc
>DQ263467_uncultured_Verrucomicrobium_sp.
cgacagccatgcagcaccctgtgtaagctgcccttgcgggctcgtcccactttcatggtt
ctactacttgcatgtcaaggccaggtaaggttcttcgcgttgc
>X99390_Opitutus_sp.VeGlc2
cgacagccatgcagcacctgtgcaccagtcccgaaggaaagcaccctttcaggtgcggtc
tagtgcatgtcaaggGtaggtaaggttcttcgcgttgc
>DQ676361_uncultured_Termite_group_1
cgacagccatgcagcacctcgactaacaaccgactttacggttcgtctcctgtttccagg
actctactattagccgtttgagcccaggtaaggttcttgcgcgttgc
>AY852181_uncultured_Gemmatimonas_sp.
cgacagccatgcagcaacctgtccacgtgtcccgaaggagggcccctgtttccaggggct
ttcacgtggatgtcaagcccaggtaaggttcttcgcgttgct
>EU930421_Azotobacter_chroococcum
cgacagccatgcagcacctgtgtctgagttcccgaaggcaccaatccTtctctggaaagt
tctcagcatgtcaaggccaggtaaggttcttcgcgttgct
>DQ989484_uncultured_Pseudomonas_sp.
cgacagccatgcagcacctgtgtctgagttcccgaaggcaccaatccatctctggaaaCt
tctcagcatgtcaaggccaggtaaggttcttcgcgttgct
>AF448044_Burkholderia_sp.
cgacagccatgcagcacctgtgttacggctccctttcggggcacctccacctctcaggca
gggttccgtacatgtcaagggtaggtaaggtttttcgcgttgc
>AJ224039_Nitrospira_sp.
cgacagccatgcaGgcacctgagcaggctggtattgctacctcgttgggctttcaccctc
ctactacctgcatgtccagcctgggtaaggttcttcgcgttgc
>AB360346_Acidimicrobidae_bacterium
cgacagccatgcaccacctgtgtaaagccccgaaggacaccctatctctagagcttttct
ctacGtgtcaaacccaggtaaggttcttcgcgttgc
>AF114805_Saccharothrix_coeruleofusca
cgacagccatgcaccacctgtacaccagAccgaagaggcctacatctctgcaggtttccg
gtgcatgtcaagcccaggtaaggttcttcgcgttgc
>AY894325_Dermacoccus_sp.
cgacaaccatgcaccacctgtacaccagtccgaaacgcacacatctctgcatgattccgg
tgtatgtcaagccttggtaaggttcttcgcgttgc
>EU551675_Amycolatopsis_sp.
cgacagccatgcaccacctgcacaccggccacaagggggccgAcatctctgccggtttcc
agtgcatgtcaagcccaggtaaggttcttcgcgttgc
>EU427317_Gordonia_amicalis
cgacagccatgcaccacctgtacaccaaccacaaggggggctatatctctacagctttct
ggtgtatgtcaaacccaggtaaggttcttcgccgttgc
>AJ314848_Oerskovia_jenensis
cgacaaccatgcaccacctgtacaccgaccttgcggggcaaccatctctggaagtttccg
agtgtatgtcaagccttggtaaggttcttcgcgttgc
>AB037012_Actinoplanes_utahensis
cgacagccatgcaccacctgtcaccggccccgaaggacccgcatctctgcgagttttccg
gcgatgtcaaacccaggtaaggttcttcgcgttgc
>AF538931_Hyphomicrobium_sulfonivorans
cgacagccatgcaacGacctgtgtatcggcctattgctaggaggatcccatctctggaaa
ccgtccgaccatgtcaagagctggtaaggttcttcgcgttgc
>AF363135_Bradyrhizobium_japonicum
cgacagccatggcagcacctgtgttccaggctccgaagagaaggccacatctctgcgacc
ggtcctggacatgtcaagggctggtaaggttctgcgcgttgc
>DQ310706_Mesorhizobium_loti
cgacagccatgcagcacctgtcaccggtccagccgaactgaaggtatccatctctggaaa
ccgcgccTgggatgtcaagggctggtaaggttctgcgcgttgct
>AY167839_Chelatococcus_asaccharovorans
cgacagccatgcagcacctgtggttcccgccagccgaactgaaggatcctgtctccagga
cccaaacgggactggtaaggttctgcgcgttgct
>X90760_Skermanella_parooensis
cgacagccatgcagcacctgtgcgncgtccggccgaaccgaaaggctcatctctgagccc
gcgacggcccatgtcaagggctggtaaggttctgcgcgttgct
>AM743175_Azospirillum_sp.
cgacagccatgcagcacctgtgcggcgtccggccgaaccgaaaggtCcatctctggaccc
gcgacgcccatgtcaagggctggtaaggttctgcgcgttgct
>AY367026_Sphingomonas_sp.
cgacagccatgcagcacctgtcactcatccagccgaactgaagaaaccatctctggaaat
cgcgatgaggatgtcaaacgctggtaaggttctgcggcgttgct
>AF530131_Shewanella_colwelliana
cgacagccatgcagcacttgtctcacagttcccgaaggcactaatccatctctggaaagt
tctgtgggatgtcAaagagtaggtaaggttcttcgcgttgc
>EU855746_Xanthomonas_campestris
cgacagccatgcagcacctgtctacggttcccgaaggcacccaatccatctctggaaagt
tccgtggatgtcaagaccaggtaaggttcttcgcgttgc
>EU360125_Pseudomonas_mediterranea
cgacaccatgcagcacctgtctcaatgttcccgaaggcaccaatccatctctggaaagtt
cattggatgtcaaggctggtaaggttcttcgcgttgct
>AM747393_Legionella_dresdeniensis
cgacagccatgcagcacctgtatcagtgttcccgaaggcacttccacatCctctgcaaaa
ttcactgtatgtcaagggtaggtaaggttcttcgcgttgc
>FJ486138_uncultured_Aquicella_sp.
cgacagccatgcagcacctgtctctgcgctccctttcggcacccccaactctcattaggg
ttcgcaggatgtcaagggtaggtaaggttcttcgcgttgc
>AY691545_Pantoea_agglomerans
cgacagccatgcagcacctgtctcagagttcccgaaagcaccaaagcatctctgctaagt
tctctggatgtcaagagtagtaaggttgcttcgcgttgc
>DQ366688_uncultured_Haemophilus_sp.
acagccatgcagcacctgtctcatggttcccgaaggcactcccgctatctctacaggatt
ccatgggatgtcaagagtaggtaaggttcttcgcgCtgc
>EF076758_Rheinheimera_aquimaris
cgacagccatgcagcacctgtcttagcgttcccgaaggcacaactgcatctctgcaatct
tcgctagatgtcaagagtaggtaaggttTcttcgcgttgc
>AY234615_bacterium_Ellin5264
cgacagccatGcagcacctgtctctgggttccttgcggcacccccgaatctcttcagggt
tcccaggatgtcaagaccaggtaaggttcttcgcgttgc
>AM936268_uncultured_Polyangiaceae bacterium
cgacagccatgcagcacctaaccacaggttccccgaagggcacatcgacctttcgaccga
cttcctgcgttCtctagcccaggtaaggttcttcgcgttgc
>AJ233945_Nannocystis_aggregans
cgacagccatgcagcaccttctcaccggctccccgaagggcaccccagcctttcagccag
gttcagtggatttaacccaggtaaggttctgcgcgttgc
>FJ418118_uncultured_Myxococcales_bacterium
cgacagccatgcagccacctaaccacgagttctccgaagagcaccccgaactttcgctcg
ggtcctcgtactttctagccccccaggtaaggttcttcgcgttgc
>AM935473_uncultured_Desulfuromonadales_bacterium
cgaccagccatgcagcacctgaaccaccagtccccgaagggaagatcctatctctaggac
tgtctgatgttgtctagcccaggtaaggttcttcgcgttgc
>EF606819_uncultured_Bdellovibrio_sp.
cgacagccatgcagcacctgtgaaccggcccttgcgggcggggacatttctgccaccctt
ccagttcatgtcaagcccaggtaaggttcttcgcgtgc
>AJ298940_Micrococcus_lylae
cgacaaccatgcaccaccTtgtgaaccagccccgaagggaaaccgcatctctgcggcgat
ctagtccatgtcaagccttggtaaggttcttcgcgttgc
>EF173341_uncultured_Alcaligenes_sp.
cgacCagccatgcagcacctgtctcacggttccttgcggcactcccaaatctcttcggga
ttccgtggatgtcaagaccaggtaaggttcttcgcgttgc
>EF019646_uncultured_Oxalobacteraceae_bacterium
cgacagccatgcagcacctctgtggcggcccccgaaggggaagacctgtttccaaccggt
ccaccacagttcaagcccaggtaaggttcttcgcgttgc
>CU466738_uncultured_Bacteroidetes_bacterium
cgacagccatgcagcacctcgcacattgtccgaagaaggtcacgtttccgcgactgtcaa
tgcacgttcaagccctggtaaggttcctcgcTt
>AM935145_uncultured_Chlorobi_bacterium
cgacagccatgcagcacctccgccggctcccttgcgggtcgttcccctttcagggttcta
ctaccggcagttcaagcccagtaaggttcttcgcgt
>AM935820_uncultured_Planctomycetales_bacterium
cgacagccatgcagcacctgtgcaggttccacccgaaggcgtcactctcctttcagagag
ctaatccctgcatgtcaaacccaggataaggttcttcgcCttgc
>EF212893_Paenibacillus_provencensis
cgacaaccatgcaccacctgtctcctctgtccccgaaggaaaggtatatctctataccgr
tcagagggatgtcaagacctggaaggttcttcgcgttgct
>M59107_Clostridium_lituseburense
cgacaaccatgcaccacctgtcacttctgtccccgaagggaaatctccgattaggagagg
tcaaaaggatgtcaagcttaggtaaggttcttcgcgttgc
>FM209153_uncultured_Chloroflexi_bacterium
cgacagccatgcacgcacctgtgcgacaccctcgaaggacttcggctttcaccgctctgc
agtcgcatgtcaagccctgg
>EU375221_uncultured_Thermomicrobium_sp.
cgacagccatgcagcacctgtggatcaccctcgaaggccaaccgctttcacggctctgca
gatccatgtcaaaaccctggtaaggttcttcgcgttgc
>EF054879_Mycobacterium_arosiense
cgacagccatgcaccacctgcacacaggccacaagggaacgcctatctctagacgcgtcc
tgtgcatgtcaaaccaggtaaggttcttcgcgttgc
>EF466123_Nocardioides_islandiensis
cgacagccatgcaccacctgtacaccgacaaaaaggggcaccatctctggcgctttccgg
cgtatgtcaaacccaggtacaggttcttcgcgttgc
>EF466120_Marmoricola_sp.
cgacagccatgcaccacctgtatgcgagtgtccaaaagagctctctatctctagagagtt
ctcgcatatgtcaaacccaaggttcttcgcgttgc
>EU722519_Pseudonocardia_alaniniphila
cgacagccatgcaccacctgcacaccagccacaaggaaccgatatctctaccggcgtcta
gtgcatgtaaggttcttcgcgttgc
>AF328681_Lechevalieria_aerocolonigenes
cgacagccatgcaccacctgtacaaccggccacaagggggcccgatatctctaccggttt
ccagtgcatgtcaagcccaggtaaggttcttcgcgttgc
>U58528_Dactylosporangium_aurantiacum
cgacagccatgcaccacctgtgaacgcccccgaaggacaccacatctctgcggctttagc
gcccatgtcaaacccaggtaaAgttcttcgcgttgc
>EU593733_Streptomyces_thermocarboxydus
cgacagccatgcaccacctgtacaccgaccacaagggggcaccatctctgatgctttccg
ggtgtatgtcaagccttggtaaggttcttcgcgttgc
>AM935529_uncultured_Rubrobacteridae_bacterium
cgacagccatgcaccacctgtgtaagtgtcccgaaggaagaccgtgtttccacggctgtc
acaaagcatgtcaagcccaggtaaggttcttcgcgttgc
>EU631792_uncultured_Conexibacteraceae_bacterium
cgacagccatgcaccacctgtgtaagtgtcccgaaggaagaccatgtttccatggctgtc
acctacatgtcaaacccaggtaaggttcttcgcgttgTc
>AJ519368_uncultured_Holophaga_sp.
cgacagccatgcagcacctctacgagtgtccttgcggaagaccactttcgtagttgtcac
tcgctgttcaagcctgggtaaggttcttcgcCgttgc
>AM935078_uncultured_Solibacter_sp.
cgacagccatgcagcacctcgaccccactcccttgcgggataaccatgtttccaCgatcg
ttaagaggccgttcgagcccaggtaaggttcttcgcgttgc
>AY730501_uncultured_Chlamydiales_bacterium
cgacagccatgcagcacctgtgcagcggtcccgaaggaagactccatttGctggagctgt
ccactgcatgtcaagcctggg
>EU630729_uncultured_Parachlamydiaceae_bacterium
cgacagccatgcagcacctgtgcagatgtcccggaaggaaagctctctagagcggtcatc
tgcatgtcaaacctgggaaggttcttcgcgttgc
>EU634621_uncultured_Spartobacteria_bacterium
cgactagccatgcagcacctgtgcaaattcttgatattgctaccaagtcgctaactttca
ttaacttagagatgcatgtcaagaccaggtaaggttcttcgcgttgc
>DQ263467_uncultured_Verrucomicrobium_sp.
cgacagccatgcagcTcctgtgtaagctgcccttgcgggctcgtcccactttcatggttc
tactacttgcatgtcaaggccaggtaaggttcttcgcgttgc
>X99390_Opitutus_sp.VeGlc2
cgacagccatgcagcacctgtgcaccagtcccgaaggaaagcacccttcaggtgcggtct
agtgcatgtcaaggctaggtaaggttcttcgcgttgc
>DQ676361_uncultured_Termite_group_1
cgacagccatgcagcacctcgactaacaaccgactttacggttcgtctccgtttccagga
ctctactattagccgtttgagcccaggtaaggttcttcgcgttgc
>AY852181_uncultured_Gemmatimonas_sp.
cgacagccatgcagcacctAgtccacgtgtcccgaaggagggcccctgtttccaggggct
ttcacgtggatgtcaagcccaggtaaggttcttcgcgttgct
>EU930421_Azotobacter_chroococcum
cgacagccatgcagcacctgtgtctgagttcccgaaggcaccaatTccatctctggaaag
ttctcagcatgtcaaggccaggtaaggttcttcgcgttgct
>DQ989484_uncultured_Pseudomonas_sp.
cgacagccatgcagcacctgtgtTtgagttcccgaaggcaccaatccatctctggaaagt
tctcagcatgtcaaggccaggtaaggttcttcgcgttgct
>AF448044_Burkholderia_sp.
cgacagccatgcagcacctgtgttacggctccctttcgggcacctccacctctcaggcag
ggttcctgtacatgtcaagggtaggtaaggtttttcgcgttgc
>AJ224039_Nitrospira_sp.
cgacagccatgcagcacctgagcaggctggtattgctacctcgttgggctttcaccctcc
tactacctgcagtccagcctgggtaaggttcttcgcgttgc
>AB360346_Acidimicrobidae_bacterium
cgacagccatgcaccacctgtgtaaagccccgaagacaccctatctctagagcttttctc
tacatgtcaaacccaggtaaggttcttcgcgttgc
>AF114805_Saccharothrix_coeruleofusca
cgacagccatgcaccaccgtacaccagtccgaagaggcctacatctctgcaggtttccgg
tgcatgtcaagcccaggtaaggttcttcgcgttgc
>AY894325_Dermacoccus_sp.
cgacaaccatgcaccacctgtacaccagtccgaagacgcacacatctctgcatgattccg
gtgtatgtcaagccttggtaaggttcttcgcgtttgc
>EU551675_Amycolatopsis_sp.
cgacagccatgcaccacctgcacaccggccacaagggggccgacatctctgccggttttc
cagtgcatgtcaagcccaggtaaggttcttcgcgttgc
>EU427317_Gordonia_amicalis
cgacagccatgcaccacctgtacaccaaaccacaaggggggctatatctctacagctttc
tggtgtatgtcaaacccaggtaaggttcttcgcgttgc
>AJ314848_Oerskovia_jenensis
cgacaaccatgcaccacctgtacaccgaaccttgcggggcaaccatctctggaagtttcc
ggtgtatgtcaagccttggtaaggttcttcgcgttgc
>AB037012_Actinoplanes_utahensis
cgacagccatgcaccacctgtcaccggccccgaaggaccccgcatctctgcgagttttcc
ggcggatgtcaaacccaggtaaggttcttcgcgttgc
>AF538931_Hyphomicrobium_sulfonivorans
cAgacagccatgcaacacctgtgtatcggcctattgctaggaggatcccatctctggaaa
ccgtccgaccatgtcaagagctggtaaggttcttcgcgttgc
>AF363135_Bradyrhizobium_japonicum
cgacagccatgcagcacctgtgttccaggctccgaagagaaggccacatctctgcgaccg
gtCctggacatgtcaagggctggtaaggttctgcgcgttgc
>DQ310706_Mesorhizobium_loti
cgacagccatgcagcacctgtcaccggtccagccgaactgaaggtatccatctctggaaa
ccgcggccgggatgtcaagggctggtaaggttctgcgcgttgct
>AY167839_Chelatococcus_asaccharovorans
cgacagccatgcagcacctgtgttcccgccagccgaactgaaggatcctgtctccaCgac
ccaaacgggactggtaaggttctgcgcgttgct
>X90760_Skermanella_parooensis
cgacagccatgcagcacctgtgcgncgtccggccgaaccgaaaggctcatctctgagccg
cgacgcccatgtcaagggctggtaaggttctgcgcgttgct
>AM743175_Azospirillum_sp.
cgacagccatgcagcacctgtgcgAgcgtccggccgaaccgaaaggtccatctctggacc
cgcgacgcccatgtcaagggctggtaaggttctgcgcgttgct
>AY367026_Sphingomonas_sp.
cgacagccatgcagcacctgtcactcatccagccgaactgaagaaaccatctctggaaat
cgcgatgaggatgtcaaacgctggtaaggtCtctgcgcgttgct
>AF530131_Shewanella_colwelliana
cgacagccatgcagcacttgtctcacagttcccgaaggcactaatccatctctggaaagt
tctgtggggatgtcaagagtaggtaaggttcttcgcgttgc
>EU855746_Xanthomonas_campestris
cgacagccatgcagcacctgtctcacggttcccgaaggcacccaatccatctctggaaat
tccgtggatgtcaagaccaggtaaggttcttcgcgttgc
>EU360125_Pseudomonas_mediterranea
cgacagccatgcagcacctgtctcaatgttcccgaaggcacaatccatctctggaaagtt
cattggatgtcaaggctggtaaggttcttcgcgttgct
>AM747393_Legionella_dresdeniensis
ccgacagccatgcagcacctgtatcagtgttcccgaaggcacttccacatctctgcaaaa
ttcactgtatgtcaagggtaggtaaggttcttcgcgttgc
>FJ486138_uncultured_Aquicella_sp.
cgacagccatgcagcacctgtctctgcgctcctttcggcacccccaactctcattaaggg
ttcgcaggatgtcaagggtaggtaaggttcttcgcgttgc
>AY691545_Pantoea_agglomerans
cgacagccatgcagcacctgtctcagagttcccgaaagcaccaaagccatctctgctaag
ttctctggatgtcaagagtagtaaggttcttcgcgttgc
>DQ366688_uncultured_Haemophilus_sp.
acagccatgcagcacctgtctcatggttcccgaaggcactcccgctatctctacagggat
tccatgggatgtcaagagtaggtaaggttcttcgcgttgc
>EF076758_Rheinheimera_aquimaris
cgacagccatgcagcacctgtcttagcgttcccgaaggcacaactgcatctctgcaatct
tcgctagatgtccaagagtaggtaaggttcttcgcgttgc
>AY234615_bacterium_Ellin5264
cgacagccagcagcacctgtctctgggttccttgcggcacccccgaatctcttcagggtt
cccaggatgtcaagaccaggtaaggttcttcgcgttgc
>AM936268_uncultured_Polyangiaceae bacterium
cgacagccatgcagcacctaaccacaggttccccgaagggcacatcgacCctttcgaccg
acttcctgcgttttctagcccaggtaaggttcttcgcgttgc
>AJ233945_Nannocystis_aggregans
cgacagccatgcagcaccttctcgaccggctccccgaagggcaccccagcctttcagcca
ggttccagtggatttaacccaggtaaggttctgcgcgttgc
>FJ418118_uncultured_Myxococcales_bacterium
cgacagccatgcagcacctaaccacgagttctccgaagagcaccccgGaactttcgctcg
ggtcctcgtactttctagccccccaggtaaggttcttcgcgttgc
>AM935473_uncultured_Desulfuromonadales_bacterium
cgacagccatgcagcacctgaaccaccagtccccgaagggaagatcctatctctaggact
gtctgatgttgtctagcccaggtaaggttGcttcgcgttgc
>EF606819_uncultured_Bdellovibrio_sp.
cgacagccatgcagcacctgtgaaccggccctttgcgggcggggacatttctgccaccct
tccagttcatgtcaagcccaggtaaggttcttcgcgttgc
>AJ298940_Micrococcus_lylae
cgacaaccatgcaccacctgtgaaccagccccgaagggaaaccgcatctctgcggcgatc
tagtccatGgtcaagccttggtaaggttcttcgcgttgc
>EF173341_uncultured_Alcaligenes_sp.
cgacagccatgcagcacctgtctcacgggttccttgcggcactcccaaatctcttcggga
ttccgtggatgtcaagaccaggtaaggttcttcgcgttgc
>EF019646_uncultured_Oxalobacteraceae_bacterium
cgacagccatAcagcacctctgtggcggcccccgaaggggaagacctgtttccagaccgg
tccaccacagttcaagcccaggtaaggttcttcgcgttgc
>CU466738_uncultured_Bacteroidetes_bacterium
cgacagccatgcagcacctcgcacattGtccgaagaaggtcacgtttccgcgactgtcaa
tgcacgttcaagccctggtaaggttcctcgcgt
>AM935145_uncultured_Chlorobi_bacterium
Cgacagccatgcagcacctccgccggctcccttgcgggtcgttcccctttcagggttcta
ctaccggcagttcaagcccaggtaaggttcttcgcgt
>AM935820_uncultured_Planctomycetales_bacterium
cgacagccatgcagcacctgtgcaggttccacccgaaggcgtcactctcctttcagagag
ctaatccctgcattgtcaaacccaggataaggttcttcgcgttgc
>EF212893_Paenibacillus_provencensis
cgacaaccatgcaccacctgtctcctctAtcccgaaggaaaggtatatctctataccgrt
cagagggatgtcaagacctggaaggttcttcgcgttgct
>M59107_Clostridium_lituseburense
cgacaaccatgcaccacctgtcacttctgtccccgaagggaaatctccgattagggagag
gtcaaaaggatggtcaagcttaggtaaggttcttcgcgttgc
>FM209153_uncultured_Chloroflexi_bacterium
cgacagccatgcagcacctgtgcgacaccctcgaaggacttcggctttcaccgctctgca
gtcCgcatgtcaagccctgg
>EU375221_uncultured_Thermomicrobium_sp.
cgacagccatgcagcacctgtggatcaccctcgaaggccaaccgctttcacggctctgca
gatcatgtcaaaccctggtaaggttcttcgcgttgc
>EF054879_Mycobacterium_arosiense
cgacagccatgcaccacctgcacacaggccacaagggaacgcctatctctaacgcgtcct
gtgcatgtcaaacccaggtaaggttcttcgcgttgc
>EF466123_Nocardioides_islandiensis
cgacagccatgcacccacctgtacaccgacaaaaaggggcaccatctctggcgctttccg
gcgtatgtcaaacccaggtaaggttcttcgcgttgc
>EF466120_Marmoricola_sp.
cgacagccatgcaccacctgtatgcgagtgtccaaagagctctctatctctagagagttt
cgcatatgtcaaacccaaggttcttcgcgttgc
>EU722519_Pseudonocardia_alaniniphila
cgacagccatgcaccaTcctgcacaccagccacaagggaaccgatatctctaccggcgtc
tagtgcatgtaaggttcttcgcgttgc
>AF328681_Lechevalieria_aerocolonigenes
cgacagccatgcaccacctgtacaccggccacaagggggcccatatctctaccggtttcc
agtgcatgtcaagcccaggtaaggttcttcgcgttgc
>U58528_Dactylosporangium_aurantiacum
cgacagccatgcaccacctgtgaacgcccccgaaggacaccacatctctgcgTctttagc
gcccatgtcaaacccaggtaaggttcttcgcgttgc
>EU593733_Streptomyces_thermocarboxydus
cgacagccatgcaccacctgtacaccgaccacaagggAgcaccatctctgatgctttccg
gtgtatgtcaagccttggtaaggttcttcgcgttgc
>AM935529_uncultured_Rubrobacteridae_bacterium
cgacagccatgcaccacctgtgtaagtgtcccgaaggaagaccgtgtttccacggctgtc
acTaaacatgtcaagcccaggtaaggttcttcgcgttgc
>EU631792_uncultured_Conexibacteraceae_bacterium
cgacagccatgcaccacctgtgtaagtgtcccgaaggaagaccaAgtttccatggctgtc
acctacatgtcaaacccaggtaaggttcttcgcgttgc
>AJ519368_uncultured_Holophaga_sp.
cgacagccatgcagcacctctacgagtgtccttgcggaagaccactttcgtaGgttgtca
ctcgctgttcaagcctgggtaaggttcttcgcgttgc
>AM935078_uncultured_Solibacter_sp.
ccgacagccatgcagcacctcgaccccactcccttgcgggataaccatgtttccatgatc
gttaagaggccgttcgagcccaggtaaggttcttcgcgttgc
>AY730501_uncultured_Chlamydiales_bacterium
cgacgccatgcagcacctgtgcagcggtcccgaaggaagactccatttctggagctgtcc
actgcatgtcaagcctggg
>EU630729_uncultured_Parachlamydiaceae_bacterium
cgacagccatgcaagcacctgtgcagatgtcccgaaggaaagctctctagagcggtcatc
tgcatgtcaaacctgggaaggttcttcgcgttgc
>EU634621_uncultured_Spartobacteria_bacterium
cgacagccatgcagcacctgtgcaaattcttgatattgctaccaagtcgctaactttcat
taacttagagatgcatgtcaagaccaggtaagggttcttcgcgttgc
>DQ263467_uncultured_Verrucomicrobium_sp.
cgacagccatgagcacctgtgtaagctgcccttgcgggctcgtcccactttcatggttct
actacttgcatgtcaaggccaggtaaggttcttcgcgttgc
>X99390_Opitutus_sp.VeGlc2
cgacagccatgcagcacctgtgcaccagtcccgaaggaaagcaccctttcaggtgcggtc
tagtgcatgtcaaggctaggtaaggttAttcgcgttgc
>DQ676361_uncultured_Termite_group_1
cgacagccatgcagcacctcgactaacaaccgactttacggttcgtctcctgtttccagg
actctactattagccgtttgagcccaggtaagGgttcttcgcgttgc
>AY852181_uncultured_Gemmatimonas_sp.
cgacagccatgcagcacctgtccacgtgtcccgaaggagggcccctgtttccaggggctt
tcacgtggatgtcaaagcccaggtaaggttcttcgcgttgct
>EU930421_Azotobacter_chroococcum
cgacagccatgcagcacctgtgtctgaAgttcccgaaggcaccaatccatctctggaaag
ttctcagcatgtcaaggccaggtaaggttcttcgcgttgct
>DQ989484_uncultured_Pseudomonas_sp.
cgacagccatgcagcacctgtgtctgagttcccgaaggcaccaatccatctctggaaagt
tctcagcatgtcaaggccaggtaaggttcttcgcgttgAt
>AF448044_Burkholderia_sp.
cgacagccatgagcacctgtgttacggctccctttcgggcacctccacctctcaggcagg
gttccgtacatgtcaagggtaggtaaggtttttcgcgttgc
>AJ224039_Nitrospira_sp.
cgacagccatgcagcacctgagcaggctggtattgctacctcgttgggctttcaccctcc
tactacctgcatgtccagcctgggtaaggttcttcgcgtttgc
>AB360346_Acidimicrobidae_bacterium
cgacagccatgcaccacctgtgtaaagccccgaaggacacccatatctctagagcttttc
tctacatgtcaaacccaggtaaggttcttcgcgttgc
>AF114805_Saccharothrix_coeruleofusca
cgacagccatgcaccacctgtacaccagtccgaagaggcctacatctctgcaggtttccg
gtgcatgtcaagAcccaggtaaggttcttcgcgttgc
>AY894325_Dermacoccus_sp.
cgacaaccatgcaccacctgtacaccagtccgaagacgcacacatctctgcatgattccg
gtgtatgtcaagccttggtaaggttcttcTcgttgc
>EU551675_Amycolatopsis_sp.
cgacagccatgcaccacctgcacaccggccacaagggggccgacatctctgccggtttcc
agtgcatgtcaagcccaggtaaggttTcttcgcgttgc
>EU427317_Gordonia_amicalis
cgacagccatgcaccacctgtacaccaaccacaaggggggctatattctctacagctttc
tggtgtatgtcaaacccaggtaaggttcttcgcgttgc
>AJ314848_Oerskovia_jenensis
cgacaaccatgcaccacctgtacaccgaccttgcggggcaaccatctctggaagtttccg
gtgtatgtcaagccttggtaagCgttcttcgcgttgc
>AB037012_Actinoplanes_utahensis
cgacagccatgcaccacctgtcaccggccccgaaggaccccgcatctctgcgagttttcc
ggcgatgtcaGaacccaggtaaggttcttcgcgttgc
>AF538931_Hyphomicrobium_sulfonivorans
cgacagccatgcaacacctgtgtatcggcctattgctaggaggatcccatctctggaaac
cgTtccgaccatgtcaagagctggtaaggttcttcgcgttgc
>AF363135_Bradyrhizobium_japonicum
cgacagccatgcagcacctgtgttccaggctccgaagagaaggccacatctctggcgacc
ggtcctggacatgtcaagggctggtaaggttctgcgcgttgc
>DQ310706_Mesorhizobium_loti
cgacagccatgcagcacctgtcaccggtccagccgaactgaaggtatccatctctggaaa
ccgcccgggatgtcaagggctggtaaggttctgcgcgttgct
>AY167839_Chelatococcus_asaccharovorans
cgacagccatgcagcacctgtgttcccgccagccgaacttgaaggatcctgtctccagga
cccaaacgggactggtaaggttctgcgcgttgct
>X90760_Skermanella_parooensis
cgacagccatgcagcacctgtgcgncgtccggccgaaccgaaaggctcatActctgagcc
cgcgacgcccatgtcaagggctggtaaggttctgcgcgttgct
>AM743175_Azospirillum_sp.
cgacagccatgcagcacctgtgcggcgtccggccgaaccgaaaggtccatctctggaccc
gcgacgcccatgtcaagggcctggtaaggttctgcgcgttgct
>AY367026_Sphingomonas_sp.
cgacagccatgcagcacctgtcactcatccagccgaactgaagaaaccatctctggaaat
cgcgatgaggatgtcaaacgcAtggtaaggttctgcgcgttgct
>AF530131_Shewanella_colwelliana
cgacagccatgcagcacttgtctcacagttcccgaaggcactaataccatctctggaaag
ttctgtgggatgtcaagagtaggtaaggttcttcgcgttgc
>EU855746_Xanthomonas_campestris
cgacagccatgcagcacctgtctcacggttcccgaaggcacccaatccatctctggaaag
tgtccgtggatgtcaagaccaggtaaggttcttcgcgttgc
>EU360125_Pseudomonas_mediterranea
cgacagccatgcagcacctgtctcaatgttcccgaaggcaccaatccactctggaaagtt
cattggatgtcaaggctggtaaggttcttcgcgttgct
>AM747393_Legionella_dresdeniensis
cgacagccatgcagcacctgtatcagtgttcccgaaggcacttccacatctctgcaaaat
tcactgtatgtcaaggtaggtaaggttcttcgcgttgc
>FJ486138_uncultured_Aquicella_sp.
cgacagccatgcagcacctgtctctgcgctcctttcggcaccccaactctcattagggtt
cgcaggatgtcaagggtaggtaaggttcttcgcgttgc
>AY691545_Pantoea_agglomerans
cgacagccatgcagcacctgtctcagagttcccgaaagcaccaaagcatctctgctaagt
tctctggatgtcaagagtagtaaggttccttcgcgttgc
>DQ366688_uncultured_Haemophilus_sp.
acagccatgcagcAcctgtctcatggttcccgaaggcactcccgctatctctacaggatt
ccatgggatgtcaagagtaggtaaggttcttcgcgttgc
>EF076758_Rheinheimera_aquimaris
cgacagccatgcagcacctgtcttagcgttcccgaaggcacaactgcatctctgcaatct
tcgctagatgtcaagagCaggtaaggttcttcgcgttgc
>AY234615_bacterium_Ellin5264
cgacagccatgcagcacctgtctctgggttccttgcgggcacccccgaatctcttcaggg
ttcccaggatgtcaagaccaggtaaggttcttcgcgttgc
>AM936268_uncultured_Polyangiaceae bacterium
cgacagccatgcagcacctaaccacaggttccccgaagggcacatcgacctttcgaccga
cttcctgcttttctagcccaggtaaggttcttcgcgttgc
>AJ233945_Nannocystis_aggregans
cgacagccatgcagcaccttctcactcggctccccgaagggcaccccagcctttcagcca
ggttccagtggatttaacccaggtaaggttctgcgcgttgc
>FJ418118_uncultured_Myxococcales_bacterium
cgacagccatgcaggcacctaaccacgagttctccgaagagcaccccgaactttcgctcg
ggtcctcgtactttctagccccccaggtaaggttcttcgcgttgc
>AM935473_uncultured_Desulfuromonadales_bacterium
cgacagccatgcagcacctgaaccaccagtccccgaagggaagatcctattctaggactg
tctgatgttgtctagcccaggtaaggttcttcgcgttgc
>EF606819_uncultured_Bdellovibrio_sp.
cgacagccatgcagcacctgtgaaccggcccttgcgggcggggacatttctgccaccctt
ccagttcatgttcaagcccaggtaaggttcttcgcgttgc
>AJ298940_Micrococcus_lylae
cgacaaccatgcaccacctgtgaaccagccccgaagCgaaaccgcatctctgcggcgatc
tagtccatgtcaagccttggtaaggttcttcgcgttgc
>EF173341_uncultured_Alcaligenes_sp.
cgacagccatgcagcacctgtctcacggttccttgcggcactcccaaatctcttcgggat
tccgtggatgtcaagaccaggtaaggttcttcgcAgttgc
>EF019646_uncultured_Oxalobacteraceae_bacterium
cgacagccatgcagcacctctgtggcggcccccgaaggggaagacctgtttccagaccgg
tccaccacagttcaCgcccaggtaaggttcttcgcgttgc
>CU466738_uncultured_Bacteroidetes_bacterium
cgacagccatgcagcacAtcgcacattgtccgaagaaggtcacgtttccgcgactgtcaa
tgcacgttcaagccctggtaaggttcctcgcgt
>AM935145_uncultured_Chlorobi_bacterium
cgacagcccatgcagcacctccgccggctcccttgcgggtcgttcccctttcagggttct
actaccggcagttcaagcccaggtaaggttcttcgcgt
>AM935820_uncultured_Planctomycetales_bacterium
cgacagccatgcagcacctgtgcaggttccacccgaaggcgtcactctcctttcagagag
ctaatccctgcatgtcaaacccaggataagggttcttcgcgttgc
>EF212893_Paenibacillus_provencensis
cgacaaccatgcaccacctgtctccctgtcccgaaggaaaggtatatctctataccgrtc
agagggatgtcaagacctggaaggttcttcgcgttgct
>M59107_Clostridium_lituseburense
cgacaaccatgcaccacctgtcacttctgtccccgaagggaaatctccgattagggagag
gtcaaaaggatgtcaagcCttaggtaaggttcttcgcgttgc
>FM209153_uncultured_Chloroflexi_bacterium
cgacagccatgcagcacctgtgcgacccctcgaaggacttcggctttcaccgctctgcag
tcgcatgtcaagccctgg
>EU375221_uncultured_Thermomicrobium_sp.
cgacagccatgcagcacctgtggatcaccctcgaaggccaaccgctttcacggctctgca
gatccatgtcaaacgcctggtaaggttcttcgcgttgc
>EF054879_Mycobacterium_arosiense
cgacagccatgcaccacctgcacacaggccacaagggaAacgcctatctctagacgcgtc
ctgtgcatgtcaaacccaggtaaggttcttcgcgttgc
>EF466123_Nocardioides_islandiensis
cgacagccatgcaccacctgtacaccgaccaaaaaggggcaccatctctggcgctttccg
gcgtatgtcaaacccaggtaaggttcttcgcgttgc
>EF466120_Marmoricola_sp.
cgacagccatgcaccacctgtatgcgagtgtccaaagagctcctctatctctagagagtt
ctcgcatatgtcaaacccaaggttcttcgcgttgc
>EU722519_Pseudonocardia_alaniniphila
cgacagccatgcaccacctgcaaccagccacaagggaaccgatatctctaccggcgtcta
gtgcatgtaaggttcttcgcgttgc
>AF328681_Lechevalieria_aerocolonigenes
cgacagccatgcaccacctgtacaccggccacaagggggcccgatatctctaccggtttc
cagtgcatgtcaagctccaggtaaggttcttcgcgttgc
>U58528_Dactylosporangium_aurantiacum
cgacagccatgcaccacctgtgaacgcccccgaaggacaccacatctctgcggctttatg
cgcccatgtcaaacccaggtaaggttcttcgcgttgc
>EU593733_Streptomyces_thermocarboxydus
cgacagccatgcaccacctgtacaccgaccacaagggggcaccatctctgatgctttccg
gtgtatgtcaaccttggtaaggttcttcgcgttgc
>AM935529_uncultured_Rubrobacteridae_bacterium
cgacagccatgcaccacctgtgtaagtgtcccgaaggaagaccgtgtttccgacggctgt
cacaaacatgtcaagcccaggtaaggttcttcgcgttgc
>EU631792_uncultured_Conexibacteraceae_bacterium
cgacagccatgcaccacctgtgtaagtgtcccgaaggaagacctgtttccatggctgtca
cctacatgtcaaacccaggtaaggttcttcgcgttgc
>AJ519368_uncultured_Holophaga_sp.
cgacagccatgcagcacctctacgagtgtccttgcggaagaccactttcgtagttgtcac
tTgctgttcaagcctgggtaaggttcttcgcgttgc
>AM935078_uncultured_Solibacter_sp.
cgacagccatgcagcacctcgaccccactcccttgcgggataaccatgtttccatgatcg
ttaagagggccgttcgagcccaggtaaggttcttcgcgttgc
>AY730501_uncultured_Chlamydiales_bacterium
cgacagccatgcagcacctgtgcagccggtcccgaaggaagactccatttctggagctgt
ccactgcatgtcaagcctggg
>EU630729_uncultured_Parachlamydiaceae_bacterium
cgacagccatgcaagcacctgtgcagatgtcccgaaggaaagctctctagagcggtcatc
tgcatgtcaaacctgggaaggttcttcgcgttgc
>EU634621_uncultured_Spartobacteria_bacterium
cgacagccatgcagcacctgtgcaatattcttgatattgctaccaagtcgctaactttca
ttaacttagagatgcatgtcaagaccaggtaaggttcttcgcgttgc
>DQ263467_uncultured_Verrucomicrobium_sp.
cgacagccatgcagcacctgtgtaagctgcccttgcgggctcgtcccactttcatggttc
ttactacttgcatgtcaaggccaggtaaggttcttcgcgttgc
>X99390_Opitutus_sp.VeGlc2
cgacaGgccatgcagcacctgtgcaccagtcccgaaggaaagcaccctttcaggtgcggt
ctagtgcatgtcaaggctaggtaaggttcttcgcgttgc
>DQ676361_uncultured_Termite_group_1
cgacagccatgcagcacctcgactaacaaccgactttacggttcgtctcctgtttccagg
actctactattagccgtttgagcccaggtaagttcttcgcgttgc
>AY852181_uncultured_Gemmatimonas_sp.
cgacagccatgcagcacctgtccacgtgtcccgaaggagggcccctgtttccaggggctt
tcacgtgatgtcaagcccaggtaaggttcttcgcgttgct
>EU930421_Azotobacter_chroococcum
cgacagccatgcagcacctgtgtctgagttcccgaaggcaccaatccatctctggaaagt
tctcagcatgtcagaggccaggtaaggttcttcgcgttgct
>DQ989484_uncultured_Pseudomonas_sp.
cgacagccatgcagcacctgtgtctgagttcccgaaggcaccaatccatGtctggaaagt
tctcagcatgtcaaggccaggtaaggttcttcgcgttgct
>AF448044_Burkholderia_sp.
cgacagccatgcagcacctgtgttacggctccctttcgggcacctccacctctcaggcag
ggttccgacatgtcaagggtaggtaaggtttttcgcgttgc
>AJ224039_Nitrospira_sp.
cgacagccatgcagcacctgagcaggctggtattgctacctcgttTggctttcaccctcc
tactacctgcatgtccagcctgggtaaggttcttcgcgttgc
>AB360346_Acidimicrobidae_bacterium
cgacagccatggcaccacctgtgtaaagccccgaaggacaccctatctctagagcttttc
tctacatgtcaaacccaggtaaggttcttcgcgttgc
>AF114805_Saccharothrix_coeruleofusca
cgacagccatgcaccacctgtacaccagtccgaagaggcctacatctctgcaggtttccg
gtgcatgtcaagccccaggtaaggttcttcgcgttgc
>AY894325_Dermacoccus_sp.
cgacaaccatgcaccacctgtacaccagtccgaagacgcacacatctctgcatgattccg
ggtgtatgtcaagccttggtaaggttcttcgcgttgc
>EU551675_Amycolatopsis_sp.
cgacagccatgcaccacctgcacaccggccacaagggggcccgacatctctgccggtttc
cagtgcatgtcaagcccaggtaaggttcttcgcgttgc
>EU427317_Gordonia_amicalis
cgacagccatgcaccacctgtacaccaaccacaaggggggtctatatctctacagctttc
tggtgtatgtcaaacccaggtaaggttcttcgcgttgc
>AJ314848_Oerskovia_jenensis
cgacaaccatgcaccacctgtacaccgaccttgcggggcaaccatctctggaagttAtcc
ggtgtatgtcaagccttggtaaggttcttcgcgttgc
>AB037012_Actinoplanes_utahensis
cgacagccatgcaccacctgtcaccggcGcccgaaggaccccgcatctctgcgagttttc
cggcgatgtcaaacccaggtaaggttcttcgcgttgc
>AF538931_Hyphomicrobium_sulfonivorans
cgacagccatggcaacacctgtgtatcggcctattgctaggaggatcccatctctggaaa
ccgtccgaccatgtcaagagctggtaaggttcttcgcgttgc
>AF363135_Bradyrhizobium_japonicum
cgacagccatgcagcacctgtgttccagagctccgaagagaaggccacatctctgcgacc
ggtcctggacatgtcaagggctggtaaggttctgcgcgttgc
>DQ310706_Mesorhizobium_loti
cgacagccatgcagcacctgtcaccggtccaccgaactgaaggtatccatctctggaaac
cgcgccgggatgtcaagggctggtaaggttctgcgcgttgct
>AY167839_Chelatococcus_asaccharovorans
cgacagccatgcagcacctgtgttccccgccagccgaactgaaggatcctgtctccagga
cccaaacgggactggtaaggttctgcgcgttgct
>X90760_Skermanella_parooensis
cgacagccatgcagcacctgtgcgncgtccggccgaaccgaaaggctcatctctgagccc
gcgacgcccagtcaagggctggtaaggttctgcgcgttgct
>AM743175_Azospirillum_sp.
cgacagccatgcagcacctgtgcggcgtccggccgaaccgaaaggttccatctctggacc
cgcgacgcccatgtcaagggctggtaaggttctgcgcgttgct
>AY367026_Sphingomonas_sp.
cgacagccatgcagcacctggtcactcatccagccgaactgaagaaaccatctctggaaa
tcgcgatgaggatgtcaaacgctggtaaggttctgcgcgttgct
>AF530131_Shewanella_colwelliana
cgacagccatgcagcacttgtctcacagttcccgaaggcactaatccatctctggaaagt
tctgtgggatgtcaaggagtaggtaaggttcttcgcgttgc
>EU855746_Xanthomonas_campestris
cgacagccatgcagcacctgtctcacggttcccgaaggcacccaatccatctctggaaag
ttccgtggatgtcagaccaggtaaggttcttcgcgttgc
>EU360125_Pseudomonas_mediterranea
cgacagccatgcagcacctgtctcaatgttcccgaaggcaccaatccatctctggaaagt
tcattggatgtcaaggctgagtaaggttcttcgcgttgct
>AM747393_Legionella_dresdeniensis
cgacagccatgcagcacctgtatcagtgttcccgaaggcacttccacatctctgcaaaat
tcactgtatgtcaagaggtaggtaaggttcttcgcgttgc
>FJ486138_uncultured_Aquicella_sp.
cgacagccatgcagcaccAtgtctctgcgctcctttcggcacccccaactctcattaggg
ttcgcaggatgtcaagggtaggtaaggttcttcgcgttgc
>AY691545_Pantoea_agglomerans
cgacagccatgcagcacctgtctcagattcccgaaagcaccaaagcatctctgctaagtt
ctctggatgtcaagagtagtaaggttcttcgcgttgc
>DQ366688_uncultured_Haemophilus_sp.
acagccatgcagcacctgtctcatggttcccgaaggcactcccgctatctctacaggatt
ccatgggattgtcaagagtaggtaaggttcttcgcgttgc
>EF076758_Rheinheimera_aquimaris
cgacagccatgcagcacctgtcttagCgttcccgaaggcacaactgcatctctgcaatct
tcgctagatgtcaagagtaggtaaggttcttcgcgttgc
>AY234615_bacterium_Ellin5264
cgacagccatgcagcacctgtctctgggttccttgcggcacccccgaatccttcagggtt
cccaggatgtcaagaccaggtaaggttcttcgcgttgc
>AM936268_uncultured_Polyangiaceae bacterium
cgacagccatgcagcacctaaccacaggttccccgaagggcacatcCgacctttcgaccg
acttcctgcgttttctagcccaggtaaggttcttcgcgttgc
>AJ233945_Nannocystis_aggregans
cgacagccatcgcagcaccttctcaccggctccccgaagggcaccccagcctttcagcca
ggttccagtggatttaacccaggtaaggttctgcgcgttgc
>FJ418118_uncultured_Myxococcales_bacterium
cgacagccatgcagcacctaaccacgagttcctccgaagagcaccccgaactttcgctcg
ggtcctcgtactttctagccccccaggtaaggttcttcgcgttgc
>AM935473_uncultured_Desulfuromonadales_bacterium
cgacagccatgcagccacctgaaccaccagtccccgaagggaagatcctatctctaggac
tgtctgatgttgtctagcccaggtaaggttcttcgcgttgc
>EF606819_uncultured_Bdellovibrio_sp.
cgacagccatgcagcacctgtgaaccggcccttgcgggcggggacatttctgccaccctt
ccagttcatgtcaagcccaggtaaAggttcttcgcgttgc
>AJ298940_Micrococcus_lylae
cgacaaccatgcaccacctCtgaaccagccccgaagggaaaccgcatctctgcggcgatc
tagtccatgtcaagccttggtaaggttcttcgcgttgc
>EF173341_uncultured_Alcaligenes_sp.
cgacagccatgcagcacctgtctcaAggttccttgcggcactcccaaatctcttcgggat
tccgtggatgtcaagaccaggtaaggttcttcgcgttgc
>EF019646_uncultured_Oxalobacteraceae_bacterium
cgacagccatgcagcacctctgtggcggcccccgaggggaagacctgtttccagaccggt
ccaccacagttcaagcccaggtaaggttcttcgcgttgc
>CU466738_uncultured_Bacteroidetes_bacterium
cgacagccatgcagcacctcgcacattgtccgaagAaggtcacgtttccgcgactgtcaa
tgcacgttcaagccctggtaaggttcctcgcgt
>AM935145_uncultured_Chlorobi_bacterium
cgacagccatgcagcacctccgccggctcccttgcgggtcgttccActttcagggttcta
ctaccggcagttcaagcccaggtaaggttcttcgcgt
>AM935820_uncultured_Planctomycetales_bacterium
cgacagccatgcagcacctgtgcaggttccacccgaaggcgtcactctcctttcagagag
ctaatccctgcatgtcaaacccatggataaggttcttcgcgttgc
>EF212893_Paenibacillus_provencensis
cgacaaccatgcaccacctgtctctctgtcccgaaggaaaggtatatctctataccgrtc
agagggatgtcaagacctggaaggttcttcgcgttgct
>M59107_Clostridium_lituseburense
cgacaaccatgcaccacctgtcacttctgtccccgaagggaaatctccgattaggggaga
ggtcaaaaggatgtcaagcttaggtaaggttcttcgcgttgc
>FM209153_uncultured_Chloroflexi_bacterium
cTacagccatgcagcacctgtgcgacaccctcgaaggacttcggctttcaccgctctgca
gtcgcatgtcaagccctgg
>EU375221_uncultured_Thermomicrobium_sp.
cgacagccatgcagcacctgtggattcaccctcgaaggccaaccgctttcacggctctgc
agatccatgtcaaaccctggtaaggttcttcgcgttgc
>EF054879_Mycobacterium_arosiense
cgacagccatgcaccacctgcaccacaggccacaagggaacgcctatctctagacgcgtc
ctgtgcatgtcaaacccaggtaaggttcttcgcgttgc
>EF466123_Nocardioides_islandiensis
cgacagccatgcaccacctgtacaccgacaaaaaggggcaccatctctggcgctttccgg
cgtatgtcaaaacccaggtaaggttcttcgcgttgc
>EF466120_Marmoricola_sp.
cgacagccatgcaccacctgtatgcgagtgtcccaaagagctctctatctctagagagtt
ctcgcatatgtcaaacccaaggttcttcgcgttgc
>EU722519_Pseudonocardia_alaniniphila
cgacagccatgcaccacctgcacaccagccacaagggaaccgatatctctaccggcgtct
agtgcaatgtaaggttcttcgcgttgc
>AF328681_Lechevalieria_aerocolonigenes
cgacagccatgcaccacctgtTacaccggccacaagggggcccgatatctctaccggttt
ccagtgcatgtcaagcccaggtaaggttcttcgcgttgc
>U58528_Dactylosporangium_aurantiacum
cgacagTccatgcaccacctgtgaacgcccccgaaggacaccacatctctgcggctttag
cgcccatgtcaaacccaggtaaggttcttcgcgttgc
>EU593733_Streptomyces_thermocarboxydus
cgacagccatgcaccacctgtacaccgaccacaagggggcaccatctctgatgctttccg
gtgtatgtcaagccttggtaaggttctCcgcgttgc
>AM935529_uncultured_Rubrobacteridae_bacterium
cgacagccatgcAaccacctgtgtaagtgtcccgaaggaagaccgtgtttccacggctgt
cacaaacatgtcaagcccaggtaaggttcttcgcgttgc
>EU631792_uncultured_Conexibacteraceae_bacterium
cgacagccatgcaccacctgtgtaagtgtcccgaaggaagaccatgtttccatggctgtc
acctacatgtcaaacccaAggtaaggttcttcgcgttgc
>AJ519368_uncultured_Holophaga_sp.
cCgacagccatgcagcacctctacgagtgtccttgcggaagaccactttcgtagttgtca
ctcgctgttcaagcctgggtaaggttcttcgcgttgc
>AM935078_uncultured_Solibacter_sp.
cgacagccatgcagcacctcgaccccactcccttgcgggataaccatgtttccatgatcg
ttaagaggcgttcgagcccaggtaaggttcttcgcgttgc
>AY730501_uncultured_Chlamydiales_bacterium
cgacagccatgcagcacctgtgcagcggtcccgaaggaagactccTtttctggagctgtc
cactgcatgtcaagcctggg
>EU630729_uncultured_Parachlamydiaceae_bacterium
cgacaAgccatgcagcacctgtgcagatgtcccgaaggaaagctctctagagcggtcatc
tgcatgtcaaacctgggaaggttcttcgcgttgc
>EU634621_uncultured_Spartobacteria_bacterium
cgacagcTatgcagcacctgtgcaaattcttgatattgctaccaagtcgctaactttcat
taacttagagatgcatgtcaagaccaggtaaggttcttcgcgttgc
>DQ263467_uncultured_Verrucomicrobium_sp.
cgacagccatgcagcacctgtgtaagctgcccttgcgggctcgtcccactttcatggttc
tactacttgcagtgtcaaggccaggtaaggttcttcgcgttgc
>X99390_Opitutus_sp.VeGlc2
cgacagccatgcagcactgtgcaccagtcccgaaggaaagcaccctttcaggtgcggtct
agtgcatgtcaaggctaggtaaggttcttcgcgttgc
>DQ676361_uncultured_Termite_group_1
cgacagccatgcagtcacctcgactaacaaccgactttacggttcgtctcctgtttccag
gactctactattagccgtttgagcccaggtaaggttcttcgcgttgc
>AY852181_uncultured_Gemmatimonas_sp.
cgacagccTatgcagcacctgtccacgtgtcccgaaggagggcccctgtttccaggggct
ttcacgtggatgtcaagcccaggtaaggttcttcgcgttgct
>EU930421_Azotobacter_chroococcum
cgacagccatgcagcacctgtgtctgagttcccgaaggcTccaatccatctctggaaagt
tctcagcatgtcaaggccaggtaaggttcttcgcgttgct
>DQ989484_uncultured_Pseudomonas_sp.
cgacagccatgcagcacctgtgtctgagttcccgaaggcaccaatccatctctggaaagt
tctcagcatgtcaaggtccaggtaaggttcttcgcgttgct
>AF448044_Burkholderia_sp.
cgacagccatgcagcacctgtgttacggctccctttcgggcacctccacctctcaggcag
ggttccgtacatgtcaagggtaggtaaggttttttcgcgttgc
>AJ224039_Nitrospira_sp.
cgacagccatgcagcacctgagcaggctggtattgctacctcgttgggctttcaccctcc
tactacctgcatAtccagcctgggtaaggttcttcgcgttgc
>AB360346_Acidimicrobidae_bacterium
cgacagccatgcaccacctgtgtaaagccccgaaggacaccctatctctagagcttttcG
ctacatgtcaaacccaggtaaggttcttcgcgttgc
>AF114805_Saccharothrix_coeruleofusca
cgacagccatgcaccacctgtacaccagtccgaagaggcctacatctctgcaggtttccg
gtgcatgtcaagccTaggtaaggttcttcgcgttgc
>AY894325_Dermacoccus_sp.
cgacaaccatgcaccacctgtacaccagtccgaagacgcacacatctctgcatgattccg
gAtgtatgtcaagccttggtaaggttcttcgcgttgc
>EU551675_Amycolatopsis_sp.
cgacagccatgTcaccacctgcacaccggccacaagggggccgacatctctgccggtttc
cagtgcatgtcaagcccaggtaaggttcttcgcgttgc
>EU427317_Gordonia_amicalis
cgacagccatgcaccacctgtacaccaaccacaaggggggctatatctctacagctttct
ggtgtatgtcaaacccaggtaaggttcttcgcgttcgc
>AJ314848_Oerskovia_jenensis
cgacaaccatgcaccacctgtacaccgaccttgcggggcaaccatctctggaagtttccg
gtgtatgtcaagccttggtaaggttcttcgcgtttgc
>AB037012_Actinoplanes_utahensis
cgacagccatgcaccacctgtcaccggccccgaaggaccccgcatctctgcgagttttcc
ggcgatgtcaaacccagggtaaggttcttcgcgttgc
>AF538931_Hyphomicrobium_sulfonivorans
cgacagccatgcaacacctgtgtatcggcctattgctaggaggatcccatctctggaaac
cgtccgaccatgtcaagagctggtTaaggttcttcgcgttgc
>AF363135_Bradyrhizobium_japonicum
cgacagccatgcagcacctgtgttccaggctccgaagagaaggccacatctctgcgaccg
gtcctggacatgtcaagggctggctaaggttctgcgcgttgc
>DQ310706_Mesorhizobium_loti
cgacagccatgcagcacctgtcaccggtgccagccgaactgaaggtatccatctctggaa
accgcgccgggatgtcaagggctggtaaggttctgcgcgttgct
>AY167839_Chelatococcus_asaccharovorans
cgacagccatgcagcacctgtgttcccgccagccgaactgaaggatcctgtctccaggac
ccaaacgggactggtaaggttActgcgcgttgct
>X90760_Skermanella_parooensis
cgacagccatgcagcacctgtgcgncgtccggccgaaccgaaaggctcattctctgagcc
cgcgacgcccatgtcaagggctggtaaggttctgcgcgttgct
>AM743175_Azospirillum_sp.
cgAcagccatgcagcacctgtgcggcgtccggccgaaccgaaaggtccatctctggaccc
gcgacgcccatgtcaagggctggtaaggttctgcgcgttgct
>AY367026_Sphingomonas_sp.
cgacagccatgcagcacctgtcactcatccagccgaactgaagaaaccatctctggaaat
cgcgatgaggatgtcaaacgTtggtaaggttctgcgcgttgct
>AF530131_Shewanella_colwelliana
cgacagccatgagcacttgtctcacagttcccgaaggcactaatccatctctggaaagtt
ctgtgggatgtcaagagtaggtaaggttcttcgcgttgc
>EU855746_Xanthomonas_campestris
cgacagccatgcagcacctgtctcacggttcccgaaggcacccaatccatctctggGaaa
gttccgtggatgtcaagaccaggtaaggttcttcgcgttgc
>EU360125_Pseudomonas_mediterranea
cgacagccatgcagcacctgtcctcaatgttcccgaaggcaccaatccatctctggaaag
ttcattggatgtcaaggctggtaaggttcttcgcgttgct
>AM747393_Legionella_dresdeniensis
cgacagccaatgcagcacctgtatcagtgttcccgaaggcacttccacatctctgcaaaa
ttcactgtatgtcaagggtaggtaaggttcttcgcgttgc
>FJ486138_uncultured_Aquicella_sp.
cgacagccatgcagcacctgtctctgcgctcctttcggcacccccaactctcattagggt
tcgcaggatgtacaagggtaggtaaggttcttcgcgttgc
>AY691545_Pantoea_agglomerans
cgacagccatgcagcacctgtctcagagttcccgaaagcaccaaagcatctctgctaagt
tctctggatgtcaaGagtagtaaggttcttcgcgttgc
>DQ366688_uncultured_Haemophilus_sp.
acagccatgcagcacctgtctcatggttcccgaaggcactcccgctatcctctacaggat
tccatgggatgtcaagagtaggtaaggttcttcgcgttgc
>EF076758_Rheinheimera_aquimaris
cgacagccatgcagcacctgtcttagcgttcccgaaggcacaactgcatctctgcaatct
tcgctagatgtcaagagtaggtaaggttcCttcgcgttgc
>AY234615_bacterium_Ellin5264
cgacagccatgcagcacctgtctctgggttccttgcggcacccccgaatctcttcagggt
tcccaggatgtcaagaccaggtaaggttTttcgcgttgc
>AM936268_uncultured_Polyangiaceae bacterium
cgacagccatgcagcacctaaccacaggttccccgaagggcacatcgacctttcgaccgg
acttcctgcgttttctagcccaggtaaggttcttcgcgttgc
>AJ233945_Nannocystis_aggregans
cgacagccatgcagcaccttctcaccggctccccgaagggcaccccagcctttcagccag
gttcccagtggatttaacccaggtaaggttctgcgcgttgc
>FJ418118_uncultured_Myxococcales_bacterium
cgacagccatgcagcacctaaccacgagttctccgaagagcaccccgaactttcgctccg
ggtcctcgtactttctagccccccaggtaaggttcttcgcgttgc
>AM935473_uncultured_Desulfuromonadales_bacterium
cgacagccatgcagcacctgaaccacccagtccccgaagggaagatcctatctctaggac
tgtctgatgttgtctagcccaggtaaggttcttcgcgttgc
>EF606819_uncultured_Bdellovibrio_sp.
cgacagccatgcagAcacctgtgaaccggcccttgcgggcggggacatttctgccaccct
tccagttcatgtcaagcccaggtaaggttcttcgcgttgc
>AJ298940_Micrococcus_lylae
cgacaaccatgcaccacctgtgaaccagccccgaagggaaaccgcatctctgcggcgatc
tagtccatgtcaaagccttggtaaggttcttcgcgttgc
>EF173341_uncultured_Alcaligenes_sp.
cgacagccatgcagcacctgtctcacggttccttgcggcactcccaaatctcttcgggat
tccgtggatGtcaagaccaggtaaggttcttcgcgttgc
>EF019646_uncultured_Oxalobacteraceae_bacterium
cgacagccatgcagcacctctgtggcggcccccgaaggggaagacctgtttccagaccgg
tccaccacagttcacagcccaggtaaggttcttcgcgttgc
>CU466738_uncultured_Bacteroidetes_bacterium
cgacagccatgcagcacctcgcacattgtccgaagaaggtcaacgtttccgcgactgtca
atgcacgttcaagccctggtaaggttcctcgcgt
>AM935145_uncultured_Chlorobi_bacterium
cgacCgccatgcagcacctccgccggctcccttgcgggtcgttcccctttcagggttcta
ctaccggcagttcaagcccaggtaaggttcttcgcgt
>AM935820_uncultured_Planctomycetales_bacterium
cgacagccatgcagcacctgtgcaggttccacccgaaggcgtcactctcctttcagagag
ctaatccctgcatGtcaaacccaggataaggttcttcgcgttgc
>EF212893_Paenibacillus_provencensis
cgacaaccatgcaccacctgtctcctctgtcccgaaggaaaggtatatctctataccgrt
cagagggatgtgcaagacctggaaggttcttcgcgttgct
>M59107_Clostridium_lituseburense
cgacaaccatgcaccacctgtcacttctgtccccgaagggaaatctccgattagggagag
gtcaaaaggatgtcaagcttaggtaaggttcttcgcgtAtgc
>FM209153_uncultured_Chloroflexi_bacterium
cgacagccatgcagcacctgtgcgacaccctcgaaggacttcggctttcaccgctctgca
gtcgcatgtcaagcctgg
>EU375221_uncultured_Thermomicrobium_sp.
cgacagccatgcagcaacctgtggatcaccctcgaaggccaaccgctttcacggctctgc
agatccatgtcaaaccctggtaaggttcttcgcgttgc
>EF054879_Mycobacterium_arosiense
cgacagccatgcaccacctgcacacaggccacaagggaacgcctatctctagacgcgtcc
tgtgcatgtcaaaccaggtaaggttcttcgcgttgc
>EF466123_Nocardioides_islandiensis
cgacagcTcatgcaccacctgtacaccgacaaaaaggggcaccatctctggcgctttccg
gcgtatgtcaaacccaggtaaggttcttcgcgttgc
>EF466120_Marmoricola_sp.
cgacagccatgcaccacctgtatgcgagtgtccaaagagctctctatctctagagagttc
tcgcatatgtcaaacccaaggttctcgcgttgc
>EU722519_Pseudonocardia_alaniniphila
cgacagccatgcaccacctgcacaccagccacaagggaaccgatatctctaccggcgtct
acgtgcatgtaaggttcttcgcgttgc
>AF328681_Lechevalieria_aerocolonigenes
cgacagccatgcaccacctgtacaccggccacaagggggcccgatatctcCtaccggttt
ccagtgcatgtcaagcccaggtaaggttcttcgcgttgc
>U58528_Dactylosporangium_aurantiacum
cgacagccatgcaccacctgtgaacgcccccgaaggacGccacatctctgcggctttagc
gcccatgtcaaacccaggtaaggttcttcgcgttgc
>EU593733_Streptomyces_thermocarboxydus
cgacagccatgcaccacctgtacaccgaccacaaggggggcaccatctctgatgctttcc
ggtgtatgtcaagccttggtaaggttcttcgcgttgc
>AM935529_uncultured_Rubrobacteridae_bacterium
cgacagccatgcaccacctgtgtaagtgtcccgaaggaagaccGgtgtttccacggctgt
cacaaacatgtcaagcccaggtaaggttcttcgcgttgc
>EU631792_uncultured_Conexibacteraceae_bacterium
cgacagccatgcaccacctgtgtaagtgtcccgaaggaagaccatgtttcctggctgtca
cctacatgtcaaacccaggtaaggttcttcgcgttgc
>AJ519368_uncultured_Holophaga_sp.
cgacagccatgcaagcacctctacgagtgtccttgcggaagaccactttcgtagttgtca
ctcgctgttcaagcctgggtaaggttcttcgcgttgc
>AM935078_uncultured_Solibacter_sp.
cgacagccatgcagcacctcgAccccactcccttgcgggataaccatgtttccatgatcg
ttaagaggccgttcgagcccaggtaaggttcttcgcgttgc
>AY730501_uncultured_Chlamydiales_bacterium
cgacagccatgcagcacctgtgcagcggtcccgaaggaagTactccatttctggagctgt
ccactgcatgtcaagcctggg
>EU630729_uncultured_Parachlamydiaceae_bacterium
cgacagccatgcagcacctgtgcagatgtcccgaaggaaagctctctagagcggtctctg
catgtcaaacctgggaaggttcttcgcgttgc
>EU634621_uncultured_Spartobacteria_bacterium
cgacagccatgcagcacctgtgcaaattcttgatattgctaccaagtcgctaactttcat
taacttagagatgcatgtcaagaccaggtaaggttcTttcgcgttgc
>DQ263467_uncultured_Verrucomicrobium_sp.
cgacagcatgcagcacctgtgtaagctgcccttgcgggctcgtcccactttcatggttct
actacttgcatgtcaaggccaggtaaggttcttcgcgttgc
>X99390_Opitutus_sp.VeGlc2
cgacagccatgcagcacctgtgcaccagtcccgaaggaaagcaccctttcaggtgcggtc
tagtgccatgtcaaggctaggtaaggttcttcgcgttgc
>DQ676361_uncultured_Termite_group_1
cgacagccatgcagcacctcggactaacaaccgactttacggttcgtctcctgtttccag
gactctactattagccgtttgagcccaggtaaggttcttcgcgttgc
>AY852181_uncultured_Gemmatimonas_sp.
cgacagccatgcagcacctgtccacgtgtcccgaaggagggcccctgtttccagggTgct
ttcacgtggatgtcaagcccaggtaaggttcttcgcgttgct
>EU930421_Azotobacter_chroococcum
cgacagccatgcagcacctgtgtctgAgttcccgaaggcaccaatccatctctggaaagt
tctcagcatgtcaaggccaggtaaggttcttcgcgttgct
>DQ989484_uncultured_Pseudomonas_sp.
cgacagccatgcagcacctgtgtctgagttcccgaaggcaccaatccatcttctggaaag
ttctcagcatgtcaaggccaggtaaggttcttcgcgttgct
>AF448044_Burkholderia_sp.
cgacagccatgcagcacctgtgttacggctccctttcgggcacctccacctctcaggcag
ggttcccgtacatgtcaagggtaggtaaggtttttcgcgttgc
>AJ224039_Nitrospira_sp.
cgacAagccatgcagcacctgagcaggctggtattgctacctcgttgggctttcaccctc
ctactacctgcatgtccagcctgggtaaggttcttcgcgttgc
>AB360346_Acidimicrobidae_bacterium
cgacagccatgcaccacctgtgtaaagccccgaaggacaccctatctctagagcttttct
ctacatgtcaaaccccaggtaaggttcttcgcgttgc
>AF114805_Saccharothrix_coeruleofusca
cgacaagccatgcaccacctgtacaccagtccgaagaggcctacatctctgcaggtttcc
ggtgcatgtcaagcccaggtaaggttcttcgcgttgc
>AY894325_Dermacoccus_sp.
cgacaaccatgcaccacctgtacaccagtccgaagacgcacacatctctgcatgattccg
gtgtatgtcaagccttgggtaaggttcttcgcgttgc
>EU551675_Amycolatopsis_sp.
cgacagccatgcaccacctgcacaccggccacaagggggccgacatctctgccggtttcc
agtgcGatgtcaagcccaggtaaggttcttcgcgttgc
>EU427317_Gordonia_amicalis
cgacagccatgcaccacctgtacaccaaccacaaggggggctatatctctacagctttct
ggtgtatgtcaaacccaggtaaggttctTcgcgttgc
>AJ314848_Oerskovia_jenensis
cTgacaaccatgcaccacctgtacaccgaccttgcggggcaaccatctctggaagtttcc
ggtgtatgtcaagccttggtaaggttcttcgcgttgc
>AB037012_Actinoplanes_utahensis
cgacagccatgcaccacctgtcaccggccccgaaggaccccgcatctctgcgagtttTtc
cggcgatgtcaaacccaggtaaggttcttcgcgttgc
>AF538931_Hyphomicrobium_sulfonivorans
cgacagccatgcaacacctgtgtatcggcctattgctaggaggatcccatctctggaaac
cgtccgaccatgtcaagaggctggtaaggttcttcgcgttgc
>AF363135_Bradyrhizobium_japonicum
cgacagccatgcagcacctgtgttccaggctccgaagagaaggccacatctctgcgaccg
gtcctggacatgtcaagggctggCaaggttctgcgcgttgc
>DQ310706_Mesorhizobium_loti
cgacagccatgcagcacctgtcaccggtccagccgaactgaaggtatccatctctggaaa
ccgcgccgggatgtcaagggctggtaaggtttgcgcgttgct
>AY167839_Chelatococcus_asaccharovorans
cgacagccatgcagcacctgtgttcccgccagccgaactgaaggatcctgtctccaggac
ccaaacgggactgCgtaaggttctgcgcgttgct
>X90760_Skermanella_parooensis
cgacagccatgcagcacctgtgcgncgtccggccgaaccgaaaggctcatctctgagccc
gcgaCgcccatgtcaagggctggtaaggttctgcgcgttgct
>AM743175_Azospirillum_sp.
cgacagccatgcagcacctgtgcggcgtccggccgaaccgaaaggtccactctggacccg
cgacgcccatgtcaagggctggtaaggttctgcgcgttgct
>AY367026_Sphingomonas_sp.
cgacagccatgcagcacctgtcactcatccagTccgaactgaagaaaccatctctggaaa
tcgcgatgaggatgtcaaacgctggtaaggttctgcgcgttgct
>AF530131_Shewanella_colwelliana
cgacagccatgcagcacttgtctcacagttcccgaaggcactaatccatctActggaaag
ttctgtgggatgtcaagagtaggtaaggttcttcgcgttgc
>EU855746_Xanthomonas_campestris
cgacagccatgcagcacctgtctcacggttcccgaaCggcacccaatccatctctggaaa
gttccgtggatgtcaagaccaggtaaggttcttcgcgttgc
>EU360125_Pseudomonas_mediterranea
cgacagccatgcagcacctgtctcaatgtcccgaaggcaccaatccatctctggaaagtt
cattggatgtcaaggctggtaaggttcttcgcgttgct
>AM747393_Legionella_dresdeniensis
cgacagccatgcagcaccctgtatcagtgttcccgaaggcacttccacatctctgcaaaa
ttcactgtatgtcaagggtaggtaaggttcttcgcgttgc
>FJ486138_uncultured_Aquicella_sp.
ctgacagccatgcagcacctgtctctgcgctcctttcggcacccccaactctcattaggg
ttcgcaggatgtcaagggtaggtaaggttcttcgcgttgc
>AY691545_Pantoea_agglomerans
cgacagccatgcagcacctgtctcagagttcccgaaagcaccaaagatctctgctaagtt
ctctggatgtcaagagtagtaaggttcttcgcgttgc
>DQ366688_uncultured_Haemophilus_sp.
acagccatgcagcacctgtctcatggttcccgaagggcactcccgctatctctacaggat
tccatgggatgtcaagagtaggtaaggttcttcgcgttgc
>EF076758_Rheinheimera_aquimaris
cgacagccatgcagcacctgtcttagcgttcccgaaggcacaactgcatctctgcaatct
tcgctagatgtcaagagtaggtaaggttcttcgccgttgc
>AY234615_bacterium_Ellin5264
cgacagccatgcagcacctgttctgggttccttgcggcacccccgaatctcttcagggtt
cccaggatgtcaagaccaggtaaggttcttcgcgttgc
>AM936268_uncultured_Polyangiaceae bacterium
cacagccatgcagcacctaaccacaggttccccgaagggcacatcgacctttcgaccgac
ttcctgcgttttctagcccaggtaaggttcttcgcgttgc
>AJ233945_Nannocystis_aggregans
cgacagccatgcagcaccttctcaccggctcccccgaagggcaccccagcctttcagcca
ggttccagtggatttaacccaggtaaggttctgcgcgttgc
>FJ418118_uncultured_Myxococcales_bacterium
cgacagccatgcagcacctaaccacgagttctccgaagagcaccccgaactttcgctcgg
gtcctcgtactttctagccccccaggtaagggttcttcgcgttgc
>AM935473_uncultured_Desulfuromonadales_bacterium
cgacagccatgcagcacctgaaccaccagtccccgaagggaagatcctatctctagggac
tgtctgatgttgtctagcccaggtaaggttcttcgcgttgc
>EF606819_uncultured_Bdellovibrio_sp.
cgacagccatgcagcacctgtgaaccggcccttgcgggcggggacatttctgccaccctt
ccagttcatgtcaagcccaggtGaaggttcttcgcgttgc
>AJ298940_Micrococcus_lylae
cgacaaccatgcaccacctgtTgaaccagccccgaagggaaaccgcatctctgcggcgat
ctagtccatgtcaagccttggtaaggttcttcgcgttgc
>EF173341_uncultured_Alcaligenes_sp.
cgacagccatgcagcacctgtctcacggttccttgcggcactcccaaatctcttcgggat
tccgctggatgtcaagaccaggtaaggttcttcgcgttgc
>EF019646_uncultured_Oxalobacteraceae_bacterium
cgacagccatgcagcacctctgtggcggcccccgaaggggaagacctgtttccagaccgg
tccaccatcagttcaagcccaggtaaggttcttcgcgttgc
>CU466738_uncultured_Bacteroidetes_bacterium
cgacagccatgcagcacctcgcacattgtcccgaagaaggtcacgtttccgcgactgtca
atgcacgttcaagccctggtaaggttcctcgcgt
>AM935145_uncultured_Chlorobi_bacterium
cgacagccatgcagcacctccgccggctcccttgcgggtcgttcccctttcagggttcta
ctaccggcagttcaagcccaggtaaggttcttcggt
>AM935820_uncultured_Planctomycetales_bacterium
cgacagccatgcagcacctgtgcaggttccacccgaaggcgtcactctcctttcagagag
ctaatccctgcatgtcaaaacccaggataaggttcttcgcgttgc
>EF212893_Paenibacillus_provencensis
cgacaaccatgcaccacctgtTctcctctgtcccgaaggaaaggtatatctctataccgr
tcagagggatgtcaagacctggaaggttcttcgcgttgct
>M59107_Clostridium_lituseburense
cgacaaccatgcaccacctgtcacttctgtccccgaagGgaaatctccgattagggagag
gtcaaaaggatgtcaagcttaggtaaggttcttcgcgttgc
>FM209153_uncultured_Chloroflexi_bacterium
Ccgacagccatgcagcacctgtgcgacaccctcgaaggacttcggctttcaccgctctgc
agtcgcatgtcaagccctgg
>EU375221_uncultured_Thermomicrobium_sp.
cgacagccatgcagcacctgtggatcaccctcgaaggccaaccgctttcacggctctgca
gatccatgtcaaaccctgCgtaaggttcttcgcgttgc
>EF054879_Mycobacterium_arosiense
cgacagccatgcaGcacctgcacacaggccacaagggaacgcctatctctagacgcgtcc
tgtgcatgtcaaacccaggtaaggttcttcgcgttgc
>EF466123_Nocardioides_islandiensis
cgacagccatgcaccacctgtacaccgacaaaaaggggcaccatctctggcgctttcccg
gcgtatgtcaaacccaggtaaggttcttcgcgttgc
>EF466120_Marmoricola_sp.
cgacagccatgcaccacctgtatgcgagtgtccaaagagctctctatctctagagagttc
tcgcatatgtcaaacccaaggttcttccgcgttgc
>EU722519_Pseudonocardia_alaniniphila
cgacagccatgcaccacctgcacaccagccacaagggaaccgatatctctacTggcgtct
agtgcatgtaaggttcttcgcgttgc
>AF328681_Lechevalieria_aerocolonigenes
cgacagccatgcaccacctgtacaccggccacaagggggcccgatatctctaccggtttt
ccagtgcatgtcaagcccaggtaaggttcttcgcgttgc
>U58528_Dactylosporangium_aurantiacum
cgacagccatgcaccacctgtgaaacgcccccgaaggacaccacatctctgcggctttag
cgcccatgtcaaacccaggtaaggttcttcgcgttgc
>EU593733_Streptomyces_thermocarboxydus
cgacagccatgcaccacctgtacaccgaccacaagggggcaccatctctgatgctttccg
gtgtatgtcaagccttggtaaggttcttcCgcgttgc
>AM935529_uncultured_Rubrobacteridae_bacterium
cgacagccatgcaccacctgtgtaagtgtcccgaaggaagaccgtgtttccacggctgtc
acaaacatgtcaagcccaggttaaggttcttcgcgttgc
>EU631792_uncultured_Conexibacteraceae_bacterium
cgacagccatgcaccacctgtgtaagtgtcccgaaggaagaccatgtttccatggctgtc
acctacatgtcaaacccaggtaaggttcttcgccgttgc
>AJ519368_uncultured_Holophaga_sp.
cgacagccatgcagcacctctacgagtgtcctgcggaagaccactttcgtagttgtcact
cgctgttcaagcctgggtaaggttcttcgcgttgc
>AM935078_uncultured_Solibacter_sp.
cgacagccatgcagcacctcgaccccactcccttgcgggataaccatgtttccactgatc
gttaagaggccgttcgagcccaggtaaggttcttcgcgttgc
>AY730501_uncultured_Chlamydiales_bacterium
cgacagccatgcagcacctgtgcagcggtcccgaaggaagactccatttGtggagctgtc
cactgcatgtcaagcctggg
>EU630729_uncultured_Parachlamydiaceae_bacterium
cgacagccatgccagcacctgtgcagatgtcccgaaggaaagctctctagagcggtcatc
tgcatgtcaaacctgggaaggttcttcgcgttgc
>EU634621_uncultured_Spartobacteria_bacterium
cgacagccatgcagcacAtgtgcaaattcttgatattgctaccaagtcgctaactttcat
taacttagagatgcatgtcaagaccaggtaaggttcttcgcgttgc
>DQ263467_uncultured_Verrucomicrobium_sp.
cgacagccatgcagcacctgtgtaagctgcccttgcgggctcgtcccactttcatggttc
tactacttgcatgtcaaggccaggtaaggttcttcggttgc
>X99390_Opitutus_sp.VeGlc2
cgacagccatgcagcacctgtgcaccagtcccgaaggaaagcaccctttcaggtgcggtc
tagtgcatgtcaaggctaggtaaggttcttgcgttgc
>DQ676361_uncultured_Termite_group_1
cgacagccatgcagcacctcgacGtaacaaccgactttacggttcgtctcctgtttccag
gactctactattagccgtttgagcccaggtaaggttcttcgcgttgc
>AY852181_uncultured_Gemmatimonas_sp.
cgacagccatgcagcacctgtccacgtgtcccgaaggagggcccctgtttccagtgggct
ttcacgtggatgtcaagcccaggtaaggttcttcgcgttgct
>EU930421_Azotobacter_chroococcum
cgacagccatgcagcacctgtgtctgagttcccgaaggcaccaatccatctctggaaagt
tctcagcatgtcaaggccaggtaagggttcttcgcgttgct
>DQ989484_uncultured_Pseudomonas_sp.
cgacagccatgcagcacctgtgtctgagttcccgaaggcaccaatccatctctgaaagtt
ctcagcatgtcaaggccaggtaaggttcttcgcgttgct
>AF448044_Burkholderia_sp.
cgacgccatgcagcacctgtgttacggctccctttcgggcacctccacctctcaggcagg
gttccgtacatgtcaagggtaggtaaggtttttcgcgttgc
>AJ224039_Nitrospira_sp.
cgacagccatgcagcacctgTagcaggctggtattgctacctcgttgggctttcaccctc
ctactacctgcatgtccagcctgggtaaggttcttcgcgttgc
>AB360346_Acidimicrobidae_bacterium
cgacagccaatgcaccacctgtgtaaagccccgaaggacaccctatctctagagcttttc
tctacatgtcaaacccaggtaaggttcttcgcgttgc
>AF114805_Saccharothrix_coeruleofusca
cgacagccatgcaccacctgtacaccagtccgaagaggcctacatctctgcaggtttccg
gtgcatgtcaagccccaggtaaggttcttcgcgttgc
>AY894325_Dermacoccus_sp.
cgacaaccatgcaccaccttgtacaccagtccgaagacgcacacatctctgcatgattcc
ggtgtatgtcaagccttggtaaggttcttcgcgttgc
>EU551675_Amycolatopsis_sp.
cgacagccatgcaccacctgcacaccggccacaagggggtccgacatctctgccggtttc
cagtgcatgtcaagcccaggtaaggttcttcgcgttgc
>EU427317_Gordonia_amicalis
cgacagccatgcaccacctgtacaccaaccacaaggggggctatatctctacagctttct
ggtgtatgtcaaacccacggtaaggttcttcgcgttgc
>AJ314848_Oerskovia_jenensis
cgagcaaccatgcaccacctgtacaccgaccttgcggggcaaccatctctggaagtttcc
ggtgtatgtcaagccttggtaaggttcttcgcgttgc
>AB037012_Actinoplanes_utahensis
cgacagccatgcaccacctgtcaccggccccgaaggaccccgcatctcAtgcgagttttc
cggcgatgtcaaacccaggtaaggttcttcgcgttgc
>AF538931_Hyphomicrobium_sulfonivorans
cgacagccatgcaacacctgtgtatcggcctattgctaggaggatcccatctctggaaac
cgtccgaccatgtcaagagctggtaaggttgcttcgcgttgc
>AF363135_Bradyrhizobium_japonicum
cgacagccatgcagcacctgtgttccaggctccgaagagaaggccacatctcgcgaccgg
tcctggacatgtcaagggctggtaaggttctgcgcgttgc
>DQ310706_Mesorhizobium_loti
cgacagccatgcagcacctgtcaccggtccagccgaactgaaggtatccatctctggaaa
ccgcgcgggatgtcaagggctggtaaggttctgcgcgttgct
>AY167839_Chelatococcus_asaccharovorans
cgacagccatgcagcacctgtgttccgccagccgaactgaaggatcctgtctccaggacc
caaacgggactggtaaggttctgcgcgttgct
>X90760_Skermanella_parooensis
cgacagccatgcagcacctgtgcgncgtccggcgaaccgaaaggctcatctctgagcccg
cgacgcccatgtcaagggctggtaaggttctgcgcgttgct
>AM743175_Azospirillum_sp.
Gcgacagccatgcagcacctgtgcggcgtccggccgaaccgaaaggtccatctctggacc
cgcgacgcccatgtcaagggctggtaaggttctgcgcgttgct
>AY367026_Sphingomonas_sp.
cgacagccatgcagcacctgtcactcatccagccgaactgaagaaaccatctctggaaat
cgcgatgaggatgtGcaaacgctggtaaggttctgcgcgttgct
>AF530131_Shewanella_colwelliana
cgacagccatgcagcacttgtctcacagttcccgaaggcactaatccatctctggaaagt
tctgtgggatgtcaagagtaggtaaggttccttcgcgttgc
>EU855746_Xanthomonas_campestris
cgaacagccatgcagcacctgtctcacggttcccgaaggcacccaatccatctctggaaa
gttccgtggatgtcaagaccaggtaaggttcttcgcgttgc
>EU360125_Pseudomonas_mediterranea
cgacagccatgcagcacctgtctcaatgttcccgaGaggcaccaatccatctctggaaag
ttcattggatgtcaaggctggtaaggttcttcgcgttgct
>AM747393_Legionella_dresdeniensis
cgacagccatgcagcacctgtatcagtgttcccgCaggcacttccacatctctgcaaaat
tcactgtatgtcaagggtaggtaaggttcttcgcgttgc
>FJ486138_uncultured_Aquicella_sp.
cgacagccatgcagcacctgtctctgcgctcctttcggcacccccaactctcattagggt
tcgcaggatgtcaaCgggtaggtaaggttcttcgcgttgc
>AY691545_Pantoea_agglomerans
cgacagccatgcagcacctgtctcagagattcccgaaagcaccaaagcatctctgctaag
ttctctggatgtcaagagtagtaaggttcttcgcgttgc
>DQ366688_uncultured_Haemophilus_sp.
acagccatgcagcaacctgtctcatggttcccgaaggcactcccgctatctctacaggat
tccatgggatgtcaagagtaggtaaggttcttcgcgttgc
>EF076758_Rheinheimera_aquimaris
cgacagccatgcagcacctgtcttagcgttcccgaaggcacaactgcatctctgcaatct
tcgctagatgtcaagagtacggtaaggttcttcgcgttgc
>AY234615_bacterium_Ellin5264
cgacagccatgcagcacctgtctctgggttccttgcggcacccccgaatctcttcagggt
tcccaggatgtcaagaccaggtaaggttctCtcgcgttgc
>AM936268_uncultured_Polyangiaceae bacterium
cgacagccatgcagcacctaaccacaggttccccgaagggcacatcgacctttcgaccga
cttcctgcgtttAtctagcccaggtaaggttcttcgcgttgc
>AJ233945_Nannocystis_aggregans
cgacagccatgcagcaccttctcaccggctccccgaagggcaccccagcctttcagccgg
ttccagtggatttaacccaggtaaggttctgcgcgttgc
>FJ418118_uncultured_Myxococcales_bacterium
cgacagccatgcagcacctaaccacgagttctccgaagagcaccccgaactttcgctcgg
gtcctcgtactttcagccccccaggtaaggttcttcgcgttgc
>AM935473_uncultured_Desulfuromonadales_bacterium
cgacGagccatgcagcacctgaaccaccagtccccgaagggaagatcctatctctaggac
tgtctgatgttgtctagcccaggtaaggttcttcgcgttgc
>EF606819_uncultured_Bdellovibrio_sp.
cgacagccatgcagcacctgtgaaccggcccttgcgggcggggacatttctgccaccctt
ccagttGcatgtcaagcccaggtaaggttcttcgcgttgc
>AJ298940_Micrococcus_lylae
cgacaaccatgcaccacctgtgaaccagccccgaagggaaaccgcatctctgcggcgatc
tagtccatgtcaagcttggtaaggttcttcgcgttgc
>EF173341_uncultured_Alcaligenes_sp.
cgacagccatgcagcacctgtctcacggttccttgcggcactcccaaatctcttcgggat
tccgtggatgtcaagaccaggtaaggttctcgcgttgc
>EF019646_uncultured_Oxalobacteraceae_bacterium
cgacagccCtgcagcacctctgtggcggcccccgaaggggaagacctgtttccagaccgg
tccaccacagttcaagcccaggtaaggttcttcgcgttgc
>CU466738_uncultured_Bacteroidetes_bacterium
cgacagccatgcagcacctcgcacattgtccgaagaaggtcacgtttccgcgactgtcaa
tgcacgttcaagcActggtaaggttcctcgcgt
>AM935145_uncultured_Chlorobi_bacterium
cgacagccatgcagcacctccgccggctcccttgcgggtcgttccccctttcagggttct
actaccggcagttcaagcccaggtaaggttcttcgcgt
>AM935820_uncultured_Planctomycetales_bacterium
cgacagccatgcagcacctgtgcaggttccacccgaaggcgtcactctcctttcagagag
ctaatccctgcAtgtcaaacccaggataaggttcttcgcgttgc
>EF212893_Paenibacillus_provencensis
cgacaaccatgcaccacctgtctcctctgtcccgaaggaaaggtatatctctataccgrt
cagagggatgttcaagacctggaaggttcttcgcgttgct
>M59107_Clostridium_lituseburense
cgacaaccatgcaccacctgtcacttctgtccccgaaggTgaaatctccgattagggaga
ggtcaaaaggatgtcaagcttaggtaaggttcttcgcgttgc
>FM209153_uncultured_Chloroflexi_bacterium
cgacagccatgcagcacctgtgcgacaccctcgaaGggacttcggctttcaccgctctgc
agtcgcatgtcaagccctgg
>EU375221_uncultured_Thermomicrobium_sp.
cgacagccatgcagcacctgtggatcaccctcgaaggccaaccgctttcacggctctgca
gatccatgtcaaAccctggtaaggttcttcgcgttgc
>EF054879_Mycobacterium_arosiense
cggacagccatgcaccacctgcacacaggccacaagggaacgcctatctctagacgcgtc
ctgtgcatgtcaaacccaggtaaggttcttcgcgttgc
>EF466123_Nocardioides_islandiensis
cgacagccatgcaccacctgtacaccgacaaaaaggggcaccatctctggcgctttcggc
gtatgtcaaacccaggtaaggttcttcgcgttgc
>EF466120_Marmoricola_sp.
cgacagccatgcaccacctgtatgcgagtgtccaaagagctctctatctctagagagttc
tcgatatgtcaaacccaaggttcttcgcgttgc
>EU722519_Pseudonocardia_alaniniphila
cgaCagccatgcaccacctgcacaccagccacaagggaaccgatatctctaccggcgtct
agtgcatgtaaggttcttcgcgttgc
>AF328681_Lechevalieria_aerocolonigenes
cgacagccatgcaccacctgtacaccggccacaagggggcccgatatctctaccggtttc
cagtgcattgtcaagcccaggtaaggttcttcgcgttgc
>U58528_Dactylosporangium_aurantiacum
cgacagccatgcaccacctgtgaacgcccccgaaggacaccacatctctgcggctttagc
gcccatgtcaaacccaggtaaaggttcttcgcgttgc
>EU593733_Streptomyces_thermocarboxydus
cgacagccatgcaccacctgtAacaccgaccacaagggggcaccatctctgatgctttcc
ggtgtatgtcaagccttggtaaggttcttcgcgttgc
>AM935529_uncultured_Rubrobacteridae_bacterium
cgacagccatgcaccacctgtgtaagtgtcccgaaggaagaccgtgtttccacggctgtc
acaaacatgtcaagcccaggtaagggttcttcgcgttgc
>EU631792_uncultured_Conexibacteraceae_bacterium
cgacagccagtgcaccacctgtgtaagtgtcccgaaggaagaccatgtttccatggctgt
cacctacatgtcaaacccaggtaaggttcttcgcgttgc
>AJ519368_uncultured_Holophaga_sp.
cgacagccatgcagcacctctacgagtgtccttgcgggaagaccactttcgtagttgtca
ctcgctgttcaagcctgggtaaggttcttcgcgttgc
>AM935078_uncultured_Solibacter_sp.
cgacagcccatgcagcacctcgaccccactcccttgcgggataaccatgtttccatgatc
gttaagaggccgttcgagcccaggtaaggttcttcgcgttgc
>AY730501_uncultured_Chlamydiales_bacterium
cgacagccatgcagcacctgtgcagcggtcccgaaggaagactccatttctggagActgt
ccactgcatgtcaagcctggg
>EU630729_uncultured_Parachlamydiaceae_bacterium
cgcagccatgcagcacctgtgcagatgtcccgaaggaaagctctctagagcggtcatctg
catgtcaaacctgggaaggttcttcgcgttgc
>EU634621_uncultured_Spartobacteria_bacterium
cgacagccatgcagcacctgtgcaaattcttgatattgctaccaagtcgctaactttcat
taacCttagagatgcatgtcaagaccaggtaaggttcttcgcgttgc
>DQ263467_uncultured_Verrucomicrobium_sp.
cgacagccatgcagcacctgtgtaagctgcccttgcgggctcgtcccactttcatggttc
tactacttgcatgtcaaggccaggtaaggttcttcggttgc
>X99390_Opitutus_sp.VeGlc2
cgacagccatgcagcacctgtgcaccagtcccgaaggaaagcaccctttcaggtgcggtc
taAtgcatgtcaaggctaggtaaggttcttcgcgttgc
>DQ676361_uncultured_Termite_group_1
cgacagccatgcagcacctcgactaacaaccgacAtttacggttcgtctcctgtttccag
gactctactattagccgtttgagcccaggtaaggttcttcgcgttgc
>AY852181_uncultured_Gemmatimonas_sp.
cgacagccatgcagcacctgtccacgtgtcccgaaggGgggcccctgtttccaggggctt
tcacgtggatgtcaagcccaggtaaggttcttcgcgttgct
>EU930421_Azotobacter_chroococcum
cgacagccatgcagcacctgtgtctgagttcccgaaggcaccaaatccatctctggaaag
ttctcagcatgtcaaggccaggtaaggttcttcgcgttgct
>DQ989484_uncultured_Pseudomonas_sp.
cgacagccatgcagcacctgtgtctgagttcccgaaggcTccaatccatctctggaaagt
tctcagcatgtcaaggccaggtaaggttcttcgcgttgct
>AF448044_Burkholderia_sp.
cgacagccatgcagcacctgtgttacggctccctttcgggcacctccacctctcaggcaa
gggttccgtacatgtcaagggtaggtaaggtttttcgcgttgc
>AJ224039_Nitrospira_sp.
cgacagccatgcagcacctgagcaggctgggtattgctacctcgttgggctttcaccctc
ctactacctgcatgtccagcctgggtaaggttcttcgcgttgc
>AB360346_Acidimicrobidae_bacterium
cgacagccatgcaccacctCtgtaaagccccgaaggacaccctatctctagagcttttct
ctacatgtcaaacccaggtaaggttcttcgcgttgc
>AF114805_Saccharothrix_coeruleofusca
cgacagccatgcaccacctgtacaccatccgaagaggcctacatctctgcaggtttccgg
tgcatgtcaagcccaggtaaggttcttcgcgttgc
>AY894325_Dermacoccus_sp.
cgacaaccatgcacGcacctgtacaccagtccgaagacgcacacatctctgcatgattcc
ggtgtatgtcaagccttggtaaggttcttcgcgttgc
>EU551675_Amycolatopsis_sp.
cgacGagccatgcaccacctgcacaccggccacaagggggccgacatctctgccggtttc
cagtgcatgtcaagcccaggtaaggttcttcgcgttgc
>EU427317_Gordonia_amicalis
cgacagccatgcaccaccctgtacaccaaccacaaggggggctatatctctacagctttc
tggtgtatgtcaaacccaggtaaggttcttcgcgttgc
>AJ314848_Oerskovia_jenensis
cgacaaccaCgcaccacctgtacaccgaccttgcggggcaaccatctctggaagtttccg
gtgtatgtcaagccttggtaaggttcttcgcgttgc
>AB037012_Actinoplanes_utahensis
cgacagccatgcaccacctgtcaccggccccgaaggaccccgcatctctgcgGgttttcc
ggcgatgtcaaacccaggtaaggttcttcgcgttgc
>AF538931_Hyphomicrobium_sulfonivorans
cgacagccatgcaacacctgtgtatcggcctattgctaggaggatcccattctggaaacc
gtccgaccatgtcaagagctggtaaggttcttcgcgttgc
>AF363135_Bradyrhizobium_japonicum
cgacagccatgcagcacctgtgttccaggctccgaagagaaggccacatctctgcgaccg
gtcctggactgtcaagggctggtaaggttctgcgcgttgc
>DQ310706_Mesorhizobium_loti
cgacagccatgcagcacctgtcaccggtccagccgaactgaaggtatcccatctctggaa
accgcgccgggatgtcaagggctggtaaggttctgcgcgttgct
>AY167839_Chelatococcus_asaccharovorans
cgacagccatgcagcacctgtgttcccgccagccgaactgaaggatcctgtctccaggac
ccaaacgggactggtaaggtatctgcgcgttgct
>X90760_Skermanella_parooensis
cgacagccatgcagcacctgtgcgncgtccggcgaaccgaaaggctcatctctgagcccg
cgacgcccatgtcaagggctggtaaggttctgcgcgttgct
>AM743175_Azospirillum_sp.
cgacagccaGtgcagcacctgtgcggcgtccggccgaaccgaaaggtccatctctggacc
cgcgacgcccatgtcaagggctggtaaggttctgcgcgttgct
>AY367026_Sphingomonas_sp.
cgacagccatgcagcacctgtcactcatccagccgaactgaagaaaccactctggaaatc
gcgatgaggatgtcaaacgctggtaaggttctgcgcgttgct
>AF530131_Shewanella_colwelliana
cgacagccAatgcagcacttgtctcacagttcccgaaggcactaatccatctctggaaag
ttctgtgggatgtcaagagtaggtaaggttcttcgcgttgc
>EU855746_Xanthomonas_campestris
cgacagccatgcagcacctgtctcacggttcccgaaggcacccaatccatcCtctggaaa
gttccgtggatgtcaagaccaggtaaggttcttcgcgttgc
>EU360125_Pseudomonas_mediterranea
cgacagccatgcagcacctgtctcaatgttccccgaaggcaccaatccatctctggaaag
ttcattggatgtcaaggctggtaaggttcttcgcgttgct
>AM747393_Legionella_dresdeniensis
cgacagccatgcagcacctgtatcagtgttcccgaaggcacttccacatctctgcaagaa
ttcactgtatgtcaagggtaggtaaggttcttcgcgttgc
>FJ486138_uncultured_Aquicella_sp.
cgacagccatgcagcacctgtctctgcgctcctttcggcacccccaactctcattagggt
ttcgcaggatgtcaagggtaggtaaggttcttcgcgttgc
>AY691545_Pantoea_agglomerans
cgacagccatgcagcacctgtctcagagttcTcgaaagcaccaaagcatctctgctaagt
tctctggatgtcaagagtagtaaggttcttcgcgttgc
>DQ366688_uncultured_Haemophilus_sp.
acagccatgcagcacctgtctcatggttcccgaaggcactcccgctatctctacaGggat
tccatgggatgtcaagagtaggtaaggttcttcgcgttgc
>EF076758_Rheinheimera_aquimaris
cAacagccatgcagcacctgtcttagcgttcccgaaggcacaactgcatctctgcaatct
tcgctagatgtcaagagtaggtaaggttcttcgcgttgc
>AY234615_bacterium_Ellin5264
cgacagccatgcagcacctgtctctgggttccttgcggcacccccgaatctcttcagggt
tcccaggatgtcaagacaggtaaggttcttcgcgttgc
>AM936268_uncultured_Polyangiaceae bacterium
cgacagccatgcagcacctaaccacaggttccccgaagggcacatcgacctttcgaccga
cttcctgcgttttctagcccaggtaaggttcttcgcgtGgc
>AJ233945_Nannocystis_aggregans
cgacagccatgcagcaccttctcaccggctccccgaagggcaccccagcctttcagccag
gttccagtggatttaaccctaggtaaggttctgcgcgttgc
>FJ418118_uncultured_Myxococcales_bacterium
cgacagccatgcagcacctaaccacgagttcatccgaagagcaccccgaactttcgctcg
ggtcctcgtactttctagccccccaggtaaggttcttcgcgttgc
>AM935473_uncultured_Desulfuromonadales_bacterium
cgacagccatgcagcactgaaccaccagtccccgaagggaagatcctatctctaggactg
tctgatgttgtctagcccaggtaaggttcttcgcgttgc
>EF606819_uncultured_Bdellovibrio_sp.
cgacagccatgcagcacctgtgaaccggcccttgcgggcggggacaCttctgccaccctt
ccagttcatgtcaagcccaggtaaggttcttcgcgttgc
>AJ298940_Micrococcus_lylae
cgacaaccatgcaccaccCtgtgaaccagccccgaagggaaaccgcatctctgcggcgat
ctagtccatgtcaagccttggtaaggttcttcgcgttgc
>EF173341_uncultured_Alcaligenes_sp.
cgacagccatgcagcacctgtctcacggttccttgcggcactcccaaatctcttcgggat
tccgtggatgtcaagaccaggtaaggttcttcgcgttgtc
>EF019646_uncultured_Oxalobacteraceae_bacterium
cgacagccatgcagcacctctgtggcggcccccgaaggggaagacctgtttccagaccgg
tccaccaacagttcaagcccaggtaaggttcttcgcgttgc
>CU466738_uncultured_Bacteroidetes_bacterium
cgaacagccatgcagcacctcgcacattgtccgaagaaggtcacgtttccgcgactgtca
atgcacgttcaagccctggtaaggttcctcgcgt
>AM935145_uncultured_Chlorobi_bacterium
cgacagccatgcagcacctccgccggctcccttgcgggtcgttcccctttcagggttcta
cctaccggcagttcaagcccaggtaaggttcttcgcgt
>AM935820_uncultured_Planctomycetales_bacterium
cgacagccatgcagcacctgtgcaggttccacccgaaggcgtcactctcctttcagaaga
gctaatccctgcatgtcaaacccaggataaggttcttcgcgttgc
>EF212893_Paenibacillus_provencensis
cgacaaccatgcaccacctgtctcctctgtcccgaaggaaaggtatatctctataccgrt
cagagggatgtcaagacctggaaggttcttacgcgttgct
>M59107_Clostridium_lituseburense
gacaaccatgcaccacctgtcacttctgtccccgaagggaaatctccgattagggagagg
tcaaaaggatgtcaagcttaggtaaggttcttcgcgttgc
>FM209153_uncultured_Chloroflexi_bacterium
cgacagccatgcagcacctgtgcggacaccctcgaaggacttcggctttcaccgctctgc
agtcgcatgtcaagccctgg
>EU375221_uncultured_Thermomicrobium_sp.
cgacagccatgcagcacctgtggatcaccctcgaaggccaccgctttcacggctctgcag
atccatgtcaaaccctggtaaggttcttcgcgttgc
>EF054879_Mycobacterium_arosiense
cgacagccatgcaccacctgcacacaggccacaagggaacgcctatctctagacgcgtcc
tgtgatgtcaaacccaggtaaggttcttcgcgttgc
>EF466123_Nocardioides_islandiensis
cgacagccatgCcaccacctgtacaccgacaaaaaggggcaccatctctggcgctttccg
gcgtatgtcaaacccaggtaaggttcttcgcgttgc
>EF466120_Marmoricola_sp.
cgacagccatgcaccacctgtatgcgagtgtccaaagagctctctatctctagagagttc
tcgcatatgtcaaacccAaggttcttcgcgttgc
>EU722519_Pseudonocardia_alaniniphila
cgacagcctgcaccacctgcacaccagccacaagggaaccgatatctctaccggcgtcta
gtgcatgtaaggttcttcgcgttgc
>AF328681_Lechevalieria_aerocolonigenes
cgacagccatgcaccacctgtacaccggccacaagggggcccgatatctctaccggtttc
cagtgcatagtcaagcccaggtaaggttcttcgcgttgc
>U58528_Dactylosporangium_aurantiacum
cgacagccatgcaccacctgtgaacgcccccgaaggacaccacatctctgcggctttagc
gcccatgtcaaacccaggtaaggttctcgcgttgc
>EU593733_Streptomyces_thermocarboxydus
cgacagccatgcaccacctgtacaccgaccaaagggggcaccatctctgatgctttccgg
tgtatgtcaagccttggtaaggttcttcgcgttgc
>AM935529_uncultured_Rubrobacteridae_bacterium
cgacagccatgcaccacctgtgtaagtgtcccgaaaggaagaccgtgtttccacggctgt
cacaaacatgtcaagcccaggtaaggttcttcgcgttgc
>EU631792_uncultured_Conexibacteraceae_bacterium
cgacgccatgcaccacctgtgtaagtgtcccgaaggaagaccatgtttccatggctgtca
cctacatgtcaaacccaggtaaggttcttcgcgttgc
>AJ519368_uncultured_Holophaga_sp.
cgacagccatgcagcacctctacgagtgtccttgcggaagaccactttcgtagttgtcac
tcgctgttcaagccctgggtaaggttcttcgcgttgc
>AM935078_uncultured_Solibacter_sp.
cgacagccatgcagcacctcgaccccactcccttgcgggataaccatgtttccatgatcg
ttaagaggccgAttcgagcccaggtaaggttcttcgcgttgc
>AY730501_uncultured_Chlamydiales_bacterium
Tcgacagccatgcagcacctgtgcagcggtcccgaaggaagactccatttctggagctgt
ccactgcatgtcaagcctggg
>EU630729_uncultured_Parachlamydiaceae_bacterium
cgacagccatgcagcacctgtgcagatgtcccgaaggaaagctctctagagcggtcatct
gcatgtcaGacctgggaaggttcttcgcgttgc
>EU634621_uncultured_Spartobacteria_bacterium
cgacagccatgcagcacctgtgcaaattcttgatattgctaccaagtcgctaactttcat
taacttagagatgcatgtcaagaccaggtaaggttcttcgcgAttgc
>DQ263467_uncultured_Verrucomicrobium_sp.
cgacagccatgcagcacctgtgtaagctgcccttgcgggctcgtcccactttcatggttc
tactacttgcatgtcaaggccaggtaaggtttcttcgcgttgc
>X99390_Opitutus_sp.VeGlc2
cgacagccatgcagcacctgtgcaccagtcccgaaggaaagcaccctAttcaggtgcggt
ctagtgcatgtcaaggctaggtaaggttcttcgcgttgc
>DQ676361_uncultured_Termite_group_1
cgacagccatgcagcacctcgactaacaaccgactttacggttcgtctcctgtttccagg
actctactattagccgtttgagcccTggtaaggttcttcgcgttgc
>AY852181_uncultured_Gemmatimonas_sp.
cgacagccatgcagcacctgtccacgtgtcccgaaggacgggcccctgtttccaggggct
ttcacgtggatgtcaagcccaggtaaggttcttcgcgttgct
>EU930421_Azotobacter_chroococcum
cgacagccatgcagcacctgtgtctgagttcccgaaggcaccaatccatctctggaaagt
tTctcagcatgtcaaggccaggtaaggttcttcgcgttgct
>DQ989484_uncultured_Pseudomonas_sp.
cgacTgccatgcagcacctgtgtctgagttcccgaaggcaccaatccatctctggaaagt
tctcagcatgtcaaggccaggtaaggttcttcgcgttgct
>AF448044_Burkholderia_sp.
cgacagccatgcagcacctgtgttacggctccctttcgggcacctccacctctcaggcag
ggttccgtacatgtcaaggtaggtaaggtttttcgcgttgc
>AJ224039_Nitrospira_sp.
cgacagccatgcagGacctgagcaggctggtattgctacctcgttgggctttcaccctcc
tactacctgcatgtccagcctgggtaaggttcttcgcgttgc
>AB360346_Acidimicrobidae_bacterium
cgacagccatgcacccacctgtgtaaagccccgaaggacaccctatctctagagcttttc
tctacatgtcaaacccaggtaaggttcttcgcgttgc
>AF114805_Saccharothrix_coeruleofusca
cgacagCccatgcaccacctgtacaccagtccgaagaggcctacatctctgcaggtttcc
ggtgcatgtcaagcccaggtaaggttcttcgcgttgc
>AY894325_Dermacoccus_sp.
cgacaaccatgcaccacctgttacaccagtccgaagacgcacacatctctgcatgattcc
ggtgtatgtcaagccttggtaaggttcttcgcgttgc
>EU551675_Amycolatopsis_sp.
cgacagccatgcaccacctgcacaccggccacaagggggccgacatctcctgccggtttc
cagtgcatgtcaagcccaggtaaggttcttcgcgttgc
>EU427317_Gordonia_amicalis
cgacagccatgcaccacctgtacaccaaccacaaggggggctatatctctacagctttct
ggtgtatgtcaaacccaggtaaggttcttcgcgtCtgc
>AJ314848_Oerskovia_jenensis
cgacaaccatgcaccacctgtacaccgaccttgcggggcaaccattctctggaagtttcc
ggtgtatgtcaagccttggtaaggttcttcgcgttgc
>AB037012_Actinoplanes_utahensis
cgacagccatgcaccacctgtcaccggccccgaaggaccccgcatctctgcgagttttcc
ggcgatgtcaaacccTaggtaaggttcttcgcgttgc
>AF538931_Hyphomicrobium_sulfonivorans
cgacagccatgcaacacctgtgtatcggcctattgctaggaggatcccatctctggaaac
cgtccgaccattcaagagctggtaaggttcttcgcgttgc
>AF363135_Bradyrhizobium_japonicum
cgacagccatcagcacctgtgttccaggctccgaagagaaggccacatctctgcgaccgg
tcctggacatgtcaagggctggtaaggttctgcgcgttgc
>DQ310706_Mesorhizobium_loti
cgacagccatgcagcacctgtcaccggtccagccgaaGctgaaggtatccatctctggaa
accgcgccgggatgtcaagggctggtaaggttctgcgcgttgct
>AY167839_Chelatococcus_asaccharovorans
cgacagccatgcagcacctgtgttccGgccagccgaactgaaggatcctgtctccaggac
ccaaacgggactggtaaggttctgcgcgttgct
>X90760_Skermanella_parooensis
cgacagccatgcagcacctgtgcgncgtccggccgaaccgaaaggctcatctctgagccc
gcgacgcccatgtcaagggctggtaaggttctgcgcgttgt
>AM743175_Azospirillum_sp.
cgacagccatgcagcacctgtgcggcgtccgccgaaccgaaaggtccatctctggacccg
cgacgcccatgtcaagggctggtaaggttctgcgcgttgct
>AY367026_Sphingomonas_sp.
cgacagccatgcagcacctgtcactcatccagccgaacCtgaagaaaccatctctggaaa
tcgcgatgaggatgtcaaacgctggtaaggttctgcgcgttgct
>AF530131_Shewanella_colwelliana
cgacagccatgcagcacttgtctcacagttcccgaaggcactaatccatctctgggaaag
ttctgtgggatgtcaagagtaggtaaggttcttcgcgttgc
>EU855746_Xanthomonas_campestris
cgacagccatgcagCcacctgtctcacggttcccgaaggcacccaatccatctctggaaa
gttccgtggatgtcaagaccaggtaaggttcttcgcgttgc
>EU360125_Pseudomonas_mediterranea
cgacagccatgcagcacctgtctcaatgttcccgaaggcaccaatccatctctggaaagt
tcattggatgtcaaggctggtaaggttcttcgcgtgct
>AM747393_Legionella_dresdeniensis
cgacagccatgcagcacctgtatcagtgttcccgaaggcTcttccacatctctgcaaaat
tcactgtatgtcaagggtaggtaaggttcttcgcgttgc
>FJ486138_uncultured_Aquicella_sp.
cgacagccatgcagcacctgtctctgcgctcctttcggcacccccaactctcattaggtt
cgcaggatgtcaagggtaggtaaggttcttcgcgttgc
>AY691545_Pantoea_agglomerans
cgacagccatgcagcacctgtctcagagttcccgaaagcaccaaagcatctctgctaagt
ttctctggatgtcaagagtagtaaggttcttcgcgttgc
>DQ366688_uncultured_Haemophilus_sp.
acagccatgcagcacctgtctcatggttcCccgaaggcactcccgctatctctacaggat
tccatgggatgtcaagagtaggtaaggttcttcgcgttgc
>EF076758_Rheinheimera_aquimaris
cgacagccatgcagcacctgtcttagcgttcccgaaggcacaactgTcatctctgcaatc
ttcgctagatgtcaagagtaggtaaggttcttcgcgttgc
>AY234615_bacterium_Ellin5264
cgacagccatgcagcacctgtctctgggttccttgcggcacccccgaatctcttcagggt
tcccaggatgtcaagaccaggtaaggttcttcgccgttgc
>AM936268_uncultured_Polyangiaceae bacterium
cgacagccatgcagcacctaaccacaggttccccgaagggcacatcgacctttcgaccga
cttcctgcgttttctagcccGggtaaggttcttcgcgttgc
>AJ233945_Nannocystis_aggregans
cgacagccatgcagcaccttctcaccggctccccgaagggcaccccagcctttcagccag
gttccatggatttaacccaggtaaggttctgcgcgttgc
>FJ418118_uncultured_Myxococcales_bacterium
cgacagccatgcagcacctaaccacgagttctccgaagagcaccccgCactttcgctcgg
gtcctcgtactttctagccccccaggtaaggttcttcgcgttgc
>AM935473_uncultured_Desulfuromonadales_bacterium
cgacagccatgcagcacctgaaccacGcagtccccgaagggaagatcctatctctaggac
tgtctgatgttgtctagcccaggtaaggttcttcgcgttgc
>EF606819_uncultured_Bdellovibrio_sp.
cgacagccatgcagcacctgtgaaccggcccttgcgggcggggacatttctgccaccctt
ccagttcatCtcaagcccaggtaaggttcttcgcgttgc
>AJ298940_Micrococcus_lylae
cgacaaccatgcaccactgtgaaccagccccgaagggaaaccgcatctctgcggcgatct
agtccatgtcaagccttggtaaggttcttcgcgttgc
>EF173341_uncultured_Alcaligenes_sp.
cgacagccatgcagcacctgtctcacggttccttgcggcactcccaaatctcttcggatt
ccgtggatgtcaagaccaggtaaggttcttcgcgttgc
>EF019646_uncultured_Oxalobacteraceae_bacterium
cgacagccatgcagacctctgtggcggcccccgaaggggaagacctgtttccagaccggt
ccaccacagttcaagcccaggtaaggttcttcgcgttgc
>CU466738_uncultured_Bacteroidetes_bacterium
cgacagccatgcagcacctcgcaTattgtccgaagaaggtcacgtttccgcgactgtcaa
tgcacgttcaagccctggtaaggttcctcgcgt
>AM935145_uncultured_Chlorobi_bacterium
cgacagccatgcagcacctccgccggctcccttgcgggtcgttcccgctttcagggttct
actaccggcagttcaagcccaggtaaggttcttcgcgt
>AM935820_uncultured_Planctomycetales_bacterium
cgacagccatgcagcacctgtgcaggttccacccgaaggcgtcactctcctttcagcaga
gctaatccctgcatgtcaaacccaggataaggttcttcgcgttgc
>EF212893_Paenibacillus_provencensis
cgacaaccatgcaccacctgtctcctctgtcccgaaggaaaggtatatcTctataccgrt
cagagggatgtcaagacctggaaggttcttcgcgttgct
>M59107_Clostridium_lituseburense
cgacaaccatgcaccacctgtcacttctgtccccgaagggaaatctccgattagggagag
gtcaaaaggattcaagcttaggtaaggttcttcgcgttgc
>FM209153_uncultured_Chloroflexi_bacterium
cgacagccatgcagcacctgtgcgacaccctcgaaggacttcggctttcaccgctctgca
gcgcatgtcaagccctgg
>EU375221_uncultured_Thermomicrobium_sp.
cgacagccatgcgagcacctgtggatcaccctcgaaggccaaccgctttcacggctctgc
agatccatgtcaaaccctggtaaggttcttcgcgttgc
>EF054879_Mycobacterium_arosiense
cgacagccatgcaccacctgcacacaggccacaagggaacgcctatctctagacgcgtcc
tgtgcatgtcaaatcccaggtaaggttcttcgcgttgc
>EF466123_Nocardioides_islandiensis
cgacagccatgcaccacctgtacaccgacaaaaaggggcaccatctctggcgctgttccg
gcgtatgtcaaacccaggtaaggttcttcgcgttgc
>EF466120_Marmoricola_sp.
cgacagccatgcaccacctgtatgcgagtgtccaaagagctctctatctctagagagttc
tcgcatatgtcaaacccaaggttcttcgctgttgc
>EU722519_Pseudonocardia_alaniniphila
cgacagccaAgcaccacctgcacaccagccacaagggaaccgatatctctaccggcgtct
agtgcatgtaaggttcttcgcgttgc
>AF328681_Lechevalieria_aerocolonigenes
cgacagccatgcaccacctgtacaccggccacaagggggcGccgatatctctaccggttt
ccagtgcatgtcaagcccaggtaaggttcttcgcgttgc
>U58528_Dactylosporangium_aurantiacum
cgacagccatgcaccacctgtgaacgcccccgaaggacaccacatctctgcggctttagc
gcccatgtcaaacccaggtaaggttcttcgcgAttgc
>EU593733_Streptomyces_thermocarboxydus
cgacagccatgcaccacctgtacaccgaccacaagggggcaccatctctgatgctttccg
gtgtatgtcaagccttggtaCggttcttcgcgttgc
>AM935529_uncultured_Rubrobacteridae_bacterium
cgacagccatgcaccacctgtgtaagtgtcccgaaggaagaccgtgttttccacggctgt
cacaaacatgtcaagcccaggtaaggttcttcgcgttgc
>EU631792_uncultured_Conexibacteraceae_bacterium
cgacaagccatgcaccacctgtgtaagtgtcccgaaggaagaccatgtttccatggctgt
cacctacatgtcaaacccaggtaaggttcttcgcgttgc
>AJ519368_uncultured_Holophaga_sp.
cgaagccatgcagcacctctacgagtgtccttgcggaagaccactttcgtagttgtcact
cgctgttcaagcctgggtaaggttcttcgcgttgc
>AM935078_uncultured_Solibacter_sp.
cgacagccatgcagcacctcgaccccactcccttgcgggataaccatgtttccatgatcg
ttaaaggccgttcgagcccaggtaaggttcttcgcgttgc
>AY730501_uncultured_Chlamydiales_bacterium
cgacagccatgcagcacctgtgcagcggtcccgaaggaagactccatttctggagctgtc
caTctgcatgtcaagcctggg
>EU630729_uncultured_Parachlamydiaceae_bacterium
cgacagccatgcagcacctgtgcagatgtcccgaaggaaagctctctagagcggtcatct
gcatgtcCaacctgggaaggttcttcgcgttgc
>EU634621_uncultured_Spartobacteria_bacterium
cggacagccatgcagcacctgtgcaaattcttgatattgctaccaagtcgctaactttca
ttaacttagagatgcatgtcaagaccaggtaaggttcttcgcgttgc
>DQ263467_uncultured_Verrucomicrobium_sp.
cgacagccatgcagcacctgtgtaagctgcccttgcgggctcgtcccactttcatggttc
tactacttgcatgtcaaggccaggtaaggttcttcgcgtgc
>X99390_Opitutus_sp.VeGlc2
cgacagccatgcagcacctgtgcaccagtcccgaaggaaagcaccctttcaggtgcggtc
tagtgcatgtcaagGctaggtaaggttcttcgcgttgc
>DQ676361_uncultured_Termite_group_1
cgacagccatgcagcacctcgactaacaaccgactttaacggttcgtctcctgtttccag
gactctactattagccgtttgagcccaggtaaggttcttcgcgttgc
>AY852181_uncultured_Gemmatimonas_sp.
cgacagccatgcagcacctgtccacgtgtcccgaaggagggcccctgtttccaggggctt
tcacgtggatgGtcaagcccaggtaaggttcttcgcgttgct
>EU930421_Azotobacter_chroococcum
cgacagccatgcagcacctgtgtcctgagttcccgaaggcaccaatccatctctggaaag
ttctcagcatgtcaaggccaggtaaggttcttcgcgttgct
>DQ989484_uncultured_Pseudomonas_sp.
cgacagccatgcagcacctgtgtctgagttcccgaaggcaccaatccatctctggaaagt
tcctcagcatgtcaaggccaggtaaggttcttcgcgttgct
>AF448044_Burkholderia_sp.
cgaagccatgcagcacctgtgttacggctccctttcgggcacctccacctctcaggcagg
gttccgtacatgtcaagggtaggtaaggtttttcgcgttgc
>AJ224039_Nitrospira_sp.
cgacagccatgcagcacctgagcaggctggtattgctacctcgttgggctttcaccctcc
tactacctgcatgtccagcctgggtaaggttcttcgcgttc
>AB360346_Acidimicrobidae_bacterium
cgacagccatgcaccacctgtgtaaagccccgaaggacaccctatctctagagcttGttc
tctacatgtcaaacccaggtaaggttcttcgcgttgc
>AF114805_Saccharothrix_coeruleofusca
cgacagccatgcaccacctgtacaccagtccgaagaggcctacatctctgcaggtttccg
tgcatgtcaagcccaggtaaggttcttcgcgttgc
>AY894325_Dermacoccus_sp.
cgacaaccatgcaccacctgtacaccagtccgaagacgcacacatctctgcatgattccg
gtTgtatgtcaagccttggtaaggttcttcgcgttgc
>EU551675_Amycolatopsis_sp.
cgacagccatgccaccacctgcacaccggccacaagggggccgacatctctgccggtttc
cagtgcatgtcaagcccaggtaaggttcttcgcgttgc
>EU427317_Gordonia_amicalis
cgacagccatgcaccacctgtacaccaaccacaaggggggctatatctctacagcttttg
gtgtatgtcaaacccaggtaaggttcttcgcgttgc
>AJ314848_Oerskovia_jenensis
cgacaaccatgcaccacctgtacaccgaccttgcggggcaaccatctctggaagtttccg
ggtatgtcaagccttggtaaggttcttcgcgttgc
>AB037012_Actinoplanes_utahensis
cgacagccatgcaccacctgtcacccggccccgaaggaccccgcatctctgcgagttttc
cggcgatgtcaaacccaggtaaggttcttcgcgttgc
>AF538931_Hyphomicrobium_sulfonivorans
cgacagccatgcaacacctgtgtatcggcctattgctaggaggatcccatctctggaaac
cgtccgaccatgtcaagagctggtaaggttcttcgcGttgc
>AF363135_Bradyrhizobium_japonicum
cgacagccatgcagcacctgtgttccaggctccgaagagaaggccacatctctgcgaccg
gtcctggAacatgtcaagggctggtaaggttctgcgcgttgc
>DQ310706_Mesorhizobium_loti
cgacagccatgcagcacctgtcaccggtccagccgaactgaaggtatccatctctggaaa
ccgcgccgggatgtcaaagggctggtaaggttctgcgcgttgct
>AY167839_Chelatococcus_asaccharovorans
cgacagccatgcagcacctgtgttcccgccagccgaactgaaggatcctgtctccaggac
ccaaacgggactCgtaaggttctgcgcgttgct
>X90760_Skermanella_parooensis
cgacagccatgcagcacctgtgcgncgtccggccgcaaccgaaaggctcatctctgagcc
cgcgacgcccatgtcaagggctggtaaggttctgcgcgttgct
>AM743175_Azospirillum_sp.
cgAcagccatgcagcacctgtgcggcgtccggccgaaccgaaaggtccatctctggaccc
gcgacgcccatgtcaagggctggtaaggttctgcgcgttgct
>AY367026_Sphingomonas_sp.
cgacagccatgcagcacctgtcactcatccagccgaactgaagaaaccatctctgaaatc
gcgatgaggatgtcaaacgctggtaaggttctgcgcgttgct
>AF530131_Shewanella_colwelliana
cgacagccatgcagcacttgtctcacagttcccgaaCggcactaatccatctctggaaag
ttctgtgggatgtcaagagtaggtaaggttcttcgcgttgc
>EU855746_Xanthomonas_campestris
cgacagccatgcagcacctgtctcacggttcccgaaggcacccaatccatctctggaaag
ttccgtggatgtcaagaccaggtaaggttcttcgcgttgcc
>EU360125_Pseudomonas_mediterranea
cgacagccatgcagcacctgtctcaatgttcccgaaggcaccaatccatctctggaaagt
tcattggatgtcaaggctggtaaggttcttcgcgttgc
>AM747393_Legionella_dresdeniensis
cgacagccatgcagcacctgtatcagtgttcccgaaggcacttccacatctctgcaaatt
cactgtatgtcaagggtaggtaaggttcttcgcgttgc
>FJ486138_uncultured_Aquicella_sp.
cgacagccatgcagcacctgtctctgcgctcctttcggcacccccaactctcattagggt
tcgcaggatgtcaaGggtaggtaaggttcttcgcgttgc
>AY691545_Pantoea_agglomerans
cgacagccatgcCagcacctgtctcagagttcccgaaagcaccaaagcatctctgctaag
ttctctggatgtcaagagtagtaaggttcttcgcgttgc
>DQ366688_uncultured_Haemophilus_sp.
acagccatgcagcacctgtctcatggttcccgaaggcactcccgcctatctctacaggat
tccatgggatgtcaagagtaggtaaggttcttcgcgttgc
>EF076758_Rheinheimera_aquimaris
cgacagccatgcagcacctgtcttagcgttcccgaaggcacaactgcatctctgcaatct
tcgctagatgtcaagagtaggtaaCgttcttcgcgttgc
>AY234615_bacterium_Ellin5264
cgacagccatgcagcacctgtctctgggttccttgcggcacccccgaatctcttagggtt
cccaggatgtcaagaccaggtaaggttcttcgcgttgc
>AM936268_uncultured_Polyangiaceae bacterium
cgacagcccatgcagcacctaaccacaggttccccgaagggcacatcgacctttcgaccg
acttcctgcgttttctagcccaggtaaggttcttcgcgttgc
>AJ233945_Nannocystis_aggregans
cgacagccatgcagcaccttctcaccggctccccgaagggcaccccagcctttcagccag
gttccagtggatttaacccaggtaagTgttctgcgcgttgc
>FJ418118_uncultured_Myxococcales_bacterium
cgacagccatgcagcacctaaccacgagttctccgaagagcaccccgaactttcgctcgg
gtcctcgtActttctagccccccaggtaaggttcttcgcgttgc
>AM935473_uncultured_Desulfuromonadales_bacterium
cgacagccatgcagcacTtgaaccaccagtccccgaagggaagatcctatctctaggact
gtctgatgttgtctagcccaggtaaggttcttcgcgttgc
>EF606819_uncultured_Bdellovibrio_sp.
cgaccagccatgcagcacctgtgaaccggcccttgcgggcggggacatttctgccaccct
tccagttcatgtcaagcccaggtaaggttcttcgcgttgc
>AJ298940_Micrococcus_lylae
cgacaaccatgcaccacctgtgaaccagccccgagggaaaccgcatctctgcggcgatct
agtccatgtcaagccttggtaaggttcttcgcgttgc
>EF173341_uncultured_Alcaligenes_sp.
cgacagccatgcagcacctgtctcacggttccttgcggcactcccaaatctcttcgggat
tccgtggatgtcaagaccaggtaaggttcttcgcgtCtgc
>EF019646_uncultured_Oxalobacteraceae_bacterium
cgacagccatTcagcacctctgtggcggcccccgaaggggaagacctgtttccagaccgg
tccaccacagttcaagcccaggtaaggttcttcgcgttgc
>CU466738_uncultured_Bacteroidetes_bacterium
cgacagccatgcagcacctcgcacattgtccgaagaaggtcacgtttccgcgactgtcaa
tgcacgttcaagccctggtaaggttctcgcgt
>AM935145_uncultured_Chlorobi_bacterium
cgacagccatgcagcacctccgccggctcccttgcgggtgttcccctttcagggttctac
taccggcagttcaagcccaggtaaggttcttcgcgt
>AM935820_uncultured_Planctomycetales_bacterium
cgacagccatgcagcacctgtgcaggttccacccgaaggcgtcactctcctttcagagag
ctaatcccgcatgtcaaacccaggataaggttcttcgcgttgc
>EF212893_Paenibacillus_provencensis
cgacaaccatgcaccacctgtctcctctgtcccgaaggaaaggtattatctctataccgr
tcagagggatgtcaagacctggaaggttcttcgcgttgct
>M59107_Clostridium_lituseburense
cgacaaccatgcaccacctgtcacttctgtccccgaagggaaatctccgattagggagag
gtcaaaaggatgtcaagcttaggtaaggttcttcgcgtttgc
>FM209153_uncultured_Chloroflexi_bacterium
cgacacgccatgcagcacctgtgcgacaccctcgaaggacttcggctttcaccgctctgc
agtcgcatgtcaagccctgg
>EU375221_uncultured_Thermomicrobium_sp.
cgacagccatgcagcacctgtggatcgaccctcgaaggccaaccgctttcacggctctgc
agatccatgtcaaaccctggtaaggttcttcgcgttgc
>EF054879_Mycobacterium_arosiense
cgacagccatgcaccacctgcacacaggccacaagggaacgcctCtctctagacgcgtcc
tgtgcatgtcaaacccaggtaaggttcttcgcgttgc
>EF466123_Nocardioides_islandiensis
cgacagccatgcaccacctgtacacAcgacaaaaaggggcaccatctctggcgctttccg
gcgtatgtcaaacccaggtaaggttcttcgcgttgc
>EF466120_Marmoricola_sp.
cgacagccatgcaccacctgtatgcgagtgtccaaagagctctctatctctagagagttc
tcgcattatgtcaaacccaaggttcttcgcgttgc
>EU722519_Pseudonocardia_alaniniphila
cgacagccatgcaccacctgcacaccagccacaagggaaccgatatctctaccggcgtct
agtgcatgtaagttcttcgcgttgc
>AF328681_Lechevalieria_aerocolonigenes
cgacagccatgcaccacctgtacaccggccacaagggggcccgatatctctaccggtttc
cagtgcatgtcaagcccagAgtaaggttcttcgcgttgc
>U58528_Dactylosporangium_aurantiacum
cgacagccatgcaccacctgtgaacgcccccgaaggacaccacatctctgcggctttagc
cgcccatgtcaaacccaggtaaggttcttcgcgttgc
>EU593733_Streptomyces_thermocarboxydus
cgacagccatgcaccacctgtacaccgaccacaagggggcaccatctctgatgcttccgg
tgtatgtcaagccttggtaaggttcttcgcgttgc
>AM935529_uncultured_Rubrobacteridae_bacterium
cgacagccatgcaccagcctgtgtaagtgtcccgaaggaagaccgtgtttccacggctgt
cacaaacatgtcaagcccaggtaaggttcttcgcgttgc
>EU631792_uncultured_Conexibacteraceae_bacterium
cacagccatgcaccacctgtgtaagtgtcccgaaggaagaccatgtttccatggctgtca
cctacatgtcaaacccaggtaaggttcttcgcgttgc
>AJ519368_uncultured_Holophaga_sp.
cgacagccatgcagcacctctacgagtgtccttgcggaagaccCctttcgtagttgtcac
tcgctgttcaagcctgggtaaggttcttcgcgttgc
>AM935078_uncultured_Solibacter_sp.
cgacagccatgcagcacctcgaccccactcccttgcgggataaccatgtttccatgatcg
ttaagaggccgttcgagcccaggtaaggAttcttcgcgttgc
>AY730501_uncultured_Chlamydiales_bacterium
cgacGagccatgcagcacctgtgcagcggtcccgaaggaagactccatttctggagctgt
ccactgcatgtcaagcctggg
>EU630729_uncultured_Parachlamydiaceae_bacterium
cgacagccatgcagcacctgtgcagatgtcccgaaggaaaggctctctagagcggtcatc
tgcatgtcaaacctgggaaggttcttcgcgttgc
>EU634621_uncultured_Spartobacteria_bacterium
cgacagccatgcagcacctgtgcaaattcttgatattgctaccaagtcgctaactttcat
ttaacttagagatgcatgtcaagaccaggtaaggttcttcgcgttgc
>DQ263467_uncultured_Verrucomicrobium_sp.
cgacagccatgcagcCacctgtgtaagctgcccttgcgggctcgtcccactttcatggtt
ctactacttgcatgtcaaggccaggtaaggttcttcgcgttgc
>X99390_Opitutus_sp.VeGlc2
cgacagccatgcagcacctgtgcaccagtcccgaaggaaagcaccctttcaggtgcggtc
tagtgcatgtcaaggctagCgtaaggttcttcgcgttgc
>DQ676361_uncultured_Termite_group_1
cgacagccatgcagcacctcgactaacaaccgactttacAgttcgtctcctgtttccagg
actctactattagccgtttgagcccaggtaaggttcttcgcgttgc
>AY852181_uncultured_Gemmatimonas_sp.
cgacagccatgcagcacctgtccacgtgtcccgaaggagggcccctgtttccaggggctt
tcacgtggatgtcaagcccaggtaaggttcttcggcgttgct
>EU930421_Azotobacter_chroococcum
cgacagccatgcagcacctgtgtctgagttcccgaaggcaccaatccatctctggaaagt
tctcagcatgtcaaggccaggtaagAgttcttcgcgttgct
>DQ989484_uncultured_Pseudomonas_sp.
cgacagccaCtgcagcacctgtgtctgagttcccgaaggcaccaatccatctctggaaag
ttctcagcatgtcaaggccaggtaaggttcttcgcgttgct
>AF448044_Burkholderia_sp.
cgacagccatgcagcacctgtgttacggctccctttcgggcacctccacctctcaggcag
ggttccgtacatgtcCagggtaggtaaggtttttcgcgttgc
>AJ224039_Nitrospira_sp.
cgacagccatgcagcacctgagcaggctggtatGtgctacctcgttgggctttcaccctc
ctactacctgcatgtccagcctgggtaaggttcttcgcgttgc
>AB360346_Acidimicrobidae_bacterium
cgacagccatgcaccacctgtgtaaagccccgaaggacaccctatctctagagcttttct
ctacatgtcaaacccaggtaaggttcttccgcgttgc
>AF114805_Saccharothrix_coeruleofusca
cgacagccatgcaccacctgtGcaccagtccgaagaggcctacatctctgcaggtttccg
gtgcatgtcaagcccaggtaaggttcttcgcgttgc
>AY894325_Dermacoccus_sp.
cgacgaaccatgcaccacctgtacaccagtccgaagacgcacacatctctgcatgattcc
ggtgtatgtcaagccttggtaaggttcttcgcgttgc
>EU551675_Amycolatopsis_sp.
cgacagccatgcaccacctgcacatccggccacaagggggccgacatctctgccggtttc
cagtgcatgtcaagcccaggtaaggttcttcgcgttgc
>EU427317_Gordonia_amicalis
cgacagccatgcaccacctgtacaccaaccacaaggggggctatatctctacagctttct
ggtgtatgtcaaacGcaggtaaggttcttcgcgttgc
>AJ314848_Oerskovia_jenensis
cgacaaccatgcaccacctgtacaccgaccttgcggggcaaccatctctggaagtttccg
gtgtatgtcaagccttgagtaaggttcttcgcgttgc
>AB037012_Actinoplanes_utahensis
cgacagccatgcaccacctgtcaccggcGcccgaaggaccccgcatctctgcgagttttc
cggcgatgtcaaacccaggtaaggttcttcgcgttgc
>AF538931_Hyphomicrobium_sulfonivorans
cgacagccatgcaacacctgtgtatcggcctattgctaggaggatcccatctctggaaac
cgtccgaccatgtcaagCagctggtaaggttcttcgcgttgc
>AF363135_Bradyrhizobium_japonicum
cgcagccatgcagcacctgtgttccaggctccgaagagaaggccacatctctgcgaccgg
tcctggacatgtcaagggctggtaaggttctgcgcgttgc
>DQ310706_Mesorhizobium_loti
cgacagccatgcagcCacctgtcaccggtccagccgaactgaaggtatccatctctggaa
accgcgccgggatgtcaagggctggtaaggttctgcgcgttgct
>AY167839_Chelatococcus_asaccharovorans
cgacagccatgcagcacctgtgGtcccgccagccgaactgaaggatcctgtctccaggac
ccaaacgggactggtaaggttctgcgcgttgct
>X90760_Skermanella_parooensis
cgacagccatgcagcacctgtgcgncgtccggccgaaccgaaaggctcatctctgagccc
gcgaacgcccatgtcaagggctggtaaggttctgcgcgttgct
>AM743175_Azospirillum_sp.
cgacagccatgcagcacctgtgcggctccggccgaaccgaaaggtccatctctggacccg
cgacgcccatgtcaagggctggtaaggttctgcgcgttgct
>AY367026_Sphingomonas_sp.
cgacagccatgcagcacctgtcactcatccagccgaactgaagaaaccatctctggaaat
cgcgatgaggatgtcaaacgctgtaaggttctgcgcgttgct
>AF530131_Shewanella_colwelliana
cgacagccAtgcagcacttgtctcacagttcccgaaggcactaatccatctctggaaagt
tctgtgggatgtcaagagtaggtaaggttcttcgcgttgc
>EU855746_Xanthomonas_campestris
cgacagccatgcagcacctgtctcacggttcccgaagcacccaatccatctctggaaagt
tccgtggatgtcaagaccaggtaaggttcttcgcgttgc
>EU360125_Pseudomonas_mediterranea
cgacagccatgcagcacctgtctcaatgttcccgaaggcaccaatccatctctggaaagt
tcattggatTgtcaaggctggtaaggttcttcgcgttgct
>AM747393_Legionella_dresdeniensis
cgacagccatgcagcacctgtatcagtgttcccgaaggcacttccacatctctgcaaaat
tcactgtatgtcaagggtaggtaaggttcttcgcgtAgc
>FJ486138_uncultured_Aquicella_sp.
cgacagccatgcagcacctgtctctgcgctcctttcggcaccccCcaactctcattaggg
ttcgcaggatgtcaagggtaggtaaggttcttcgcgttgc
>AY691545_Pantoea_agglomerans
cgacagccatgcagcacctgtctcagagtttcccgaaagcaccaaagcatctctgctaag
ttctctggatgtcaagagtagtaaggttcttcgcgttgc
>DQ366688_uncultured_Haemophilus_sp.
acagccatgcagcacctgtctcatggtttcccgaaggcactcccgctatctctacaggat
tccatgggatgtcaagagtaggtaaggttcttcgcgttgc
>EF076758_Rheinheimera_aquimaris
cgacagccatgcagcacctgtcttagcgttcccgaTaggcacaactgcatctctgcaatc
ttcgctagatgtcaagagtaggtaaggttcttcgcgttgc
>AY234615_bacterium_Ellin5264
cgacagccatgcagcacctgtctctgggttccttgcggcacccccgaatctcttcagggt
tcccaggatgtcaagaccagggtaaggttcttcgcgttgc
>AM936268_uncultured_Polyangiaceae bacterium
cgacagccatgcagcacctaaccacaggttcccccgaagggcacatcgacctttcgaccg
acttcctgcgttttctagcccaggtaaggttcttcgcgttgc
>AJ233945_Nannocystis_aggregans
cgacagccatgcagcaccttctcaccggctccccgaagggcaccccagcctttcagccag
tgttccagtggatttaacccaggtaaggttctgcgcgttgc
>FJ418118_uncultured_Myxococcales_bacterium
cgacagccatgcagcacctaaccacgagttctccgaagagcaccccgaactttcgctcgg
gtcctcgtaTctttctagccccccaggtaaggttcttcgcgttgc
>AM935473_uncultured_Desulfuromonadales_bacterium
cgacagccatgcagcacctgaaccaccagtccccgaaggTaagatcctatctctaggact
gtctgatgttgtctagcccaggtaaggttcttcgcgttgc
>EF606819_uncultured_Bdellovibrio_sp.
cgacagccatgcagcacctgtgaaccggcccttgcgggcggggacatttctcgccaccct
tccagttcatgtcaagcccaggtaaggttcttcgcgttgc
>AJ298940_Micrococcus_lylae
cgacaaccatgcaccacctgtgaaccagccccgaagggaaaccgcatctctggcggcgat
ctagtccatgtcaagccttggtaaggttcttcgcgttgc
>EF173341_uncultured_Alcaligenes_sp.
cgacagccatgcaCcacctgtctcacggttccttgcggcactcccaaatctcttcgggat
tccgtggatgtcaagaccaggtaaggttcttcgcgttgc
>EF019646_uncultured_Oxalobacteraceae_bacterium
cgacagccatgcagcacctctgtggcggcccccgaaggggaagacctgtttccagaccgg
tccaccacagtttcaagcccaggtaaggttcttcgcgttgc
>CU466738_uncultured_Bacteroidetes_bacterium
cgacagccatgcagcacctcgcacattgtccgaagaaggtcacgtttccgcgactgtcaa
tgcacgttcaagccctggtaaggttcctcAgcgt
>AM935145_uncultured_Chlorobi_bacterium
cgacagccatgcagcacctccgGcggctcccttgcgggtcgttcccctttcagggttcta
ctaccggcagttcaagcccaggtaaggttcttcgcgt
>AM935820_uncultured_Planctomycetales_bacterium
cgacagccatgcagcacctgtgcaggttccacccgaaggcgtcactctcctttcagagag
ctaatccctgcatgtcaaacccaggataaggttTttcgcgttgc
>EF212893_Paenibacillus_provencensis
cgacaaccatgcaccacctgtctcctctgtcccgaaggaaaggtatatctctataccgrt
cagaggggatgtcaagacctggaaggttcttcgcgttgct
>M59107_Clostridium_lituseburense
cgacaaccatgcaccacctgtcacttctgtcTccgaagggaaatctccgattagggagag
gtcaaaaggatgtcaagcttaggtaaggttcttcgcgttgc
>FM209153_uncultured_Chloroflexi_bacterium
cgacagccatgcagcacctgtgcgacaccctcgaaggcacttcggctttcaccgctctgc
agtcgcatgtcaagccctgg
>EU375221_uncultured_Thermomicrobium_sp.
cgacagccatgcagcacctgtggatcaccctcgaaggccaaccgcatttcacggctctgc
agatccatgtcaaaccctggtaaggttcttcgcgttgc
>EF054879_Mycobacterium_arosiense
cgacagccatgcaccacctgccacacaggccacaagggaacgcctatctctagacgcgtc
ctgtgcatgtcaaacccaggtaaggttcttcgcgttgc
>EF466123_Nocardioides_islandiensis
cgacagccatgcaccacctgtacacccgacaaaaaggggcaccatctctggcgctttccg
gcgtatgtcaaacccaggtaaggttcttcgcgttgc
>EF466120_Marmoricola_sp.
cgacagccatgcaccaccctgtatgcgagtgtccaaagagctctctatctctagagagtt
ctcgcatatgtcaaacccaaggttcttcgcgttgc
>EU722519_Pseudonocardia_alaniniphila
cgacagccatgcaccacctgcacaccagccacaagggaaccgatatctctaccggcgtct
agtgcatgtaaggttctcgcgttgc
>AF328681_Lechevalieria_aerocolonigenes
cgaccagccatgcaccacctgtacaccggccacaagggggcccgatatctctaccggttt
ccagtgcatgtcaagcccaggtaaggttcttcgcgttgc
>U58528_Dactylosporangium_aurantiacum
cgacagccatgcaccacctgtgaacgcccccgaaggacaccacatctctgcggctttagc
gcGcatgtcaaacccaggtaaggttcttcgcgttgc
>EU593733_Streptomyces_thermocarboxydus
cgacagccatgcaccacctgtacaccgaccacaaAgggggcaccatctctgatgctttcc
ggtgtatgtcaagccttggtaaggttcttcgcgttgc
>AM935529_uncultured_Rubrobacteridae_bacterium
cgacagccatgcaccacTtgtgtaagtgtcccgaaggaagaccgtgtttccacggctgtc
acaaacatgtcaagcccaggtaaggttcttcgcgttgc
>EU631792_uncultured_Conexibacteraceae_bacterium
cgacagccatgcaccacctgtgtaagtgtcccgaaggaagaccatgtttccatggctgtc
acctacatgtcaaacccaggtaaggttccttcgcgttgc
>AJ519368_uncultured_Holophaga_sp.
cgacagccatgcagacctctacgagtgtccttgcggaagaccactttcgtagttgtcact
cgctgttcaagcctgggtaaggttcttcgcgttgc
>AM935078_uncultured_Solibacter_sp.
cgacagccatgcagcacctcgaccccactcccttgcgggataaccatgtttccatgatcg
ttaagaggccgttcgagcccaggtaaggttcttcgcTgttgc
>AY730501_uncultured_Chlamydiales_bacterium
cgacagccatgcagcacctgtgcagcggtcccgaaggaagactccatttctggagctgtc
cactgcatgtcaagcTtggg
>EU630729_uncultured_Parachlamydiaceae_bacterium
cgaacagccatgcagcacctgtgcagatgtcccgaaggaaagctctctagagcggtcatc
tgcatgtcaaacctgggaaggttcttcgcgttgc
>EU634621_uncultured_Spartobacteria_bacterium
cgacagccatgcagcacctgtgcaaattcttgatattgctaccaagtcgctaactttcat
taacttagagatgcatgtcaagTccaggtaaggttcttcgcgttgc
>DQ263467_uncultured_Verrucomicrobium_sp.
cgacagccatgcagcacctgtgtaagctgcccttgcgggctcgtcccactttcatggttc
tactacttgcatgtcaaggccaggtaaggttcttcgcgtgtgc
>X99390_Opitutus_sp.VeGlc2
cgacagccatgcagcacctgtgcaccagtcccgaaggaaagcaccctttcaggtgcggtc
tagtgcatgtcaaggctaggtaaggtcttcgcgttgc
>DQ676361_uncultured_Termite_group_1
cgacagccatgcagcacctcgactaacaaccgactttacgggttcgtctcctgtttccag
gactctactattagccgtttgagcccaggtaaggttcttcgcgttgc
>AY852181_uncultured_Gemmatimonas_sp.
cgacagccatgcagcacctgtccacgtgtcccgaaggaggtgcccctgtttccaggggct
ttcacgtggatgtcaagcccaggtaaggttcttcgcgttgct
>EU930421_Azotobacter_chroococcum
cgacagccatgcagcacctgtgtctgagttcccgaaggcaccaatccatctctggaaagt
tctcagctgtcaaggccaggtaaggttcttcgcgttgct
>DQ989484_uncultured_Pseudomonas_sp.
cgacagccatgcagcacctgtgtctgagttcccgaagcgcaccaatccatctctggaaag
ttctcagcatgtcaaggccaggtaaggttcttcgcgttgct
>AF448044_Burkholderia_sp.
cgacagccatgcagcacctgtttacggctccctttcgggcacctccacctctcaggcagg
gttccgtacatgtcaagggtaggtaaggtttttcgcgttgc
>AJ224039_Nitrospira_sp.
cgacagccatgcagcacctgagcaggctggtattgctacctcgttgggctttcaccctcc
tactacctgcatgtccagctgggtaaggttcttcgcgttgc
>AB360346_Acidimicrobidae_bacterium
cgacagccatgcaccacctgtgtaaagccccgaaggacaccctatctctagagCcttttc
tctacatgtcaaacccaggtaaggttcttcgcgttgc
>AF114805_Saccharothrix_coeruleofusca
cgacagccatgccaccacctgtacaccagtccgaagaggcctacatctctgcaggtttcc
ggtgcatgtcaagcccaggtaaggttcttcgcgttgc
>AY894325_Dermacoccus_sp.
cgacaaccatgcaccacctgtacacGagtccgaagacgcacacatctctgcatgattccg
gtgtatgtcaagccttggtaaggttcttcgcgttgc
>EU551675_Amycolatopsis_sp.
cgacagccatgcaccaccctgcacaccggccacaagggggccgacatctctgccggtttc
cagtgcatgtcaagcccaggtaaggttcttcgcgttgc
>EU427317_Gordonia_amicalis
cgacagccatgcaccacctgtacaccaaccacaaggggggctatatctctacagctttct
ggtgtatgtcaaacccaggtaaggCttcttcgcgttgc
>AJ314848_Oerskovia_jenensis
cgacaGaccatgcaccacctgtacaccgaccttgcggggcaaccatctctggaagtttcc
ggtgtatgtcaagccttggtaaggttcttcgcgttgc
>AB037012_Actinoplanes_utahensis
cgacagccatgcaccacctgtcaccggccCccgaaggaccccgcatctctgcgagttttc
cggcgatgtcaaacccaggtaaggttcttcgcgttgc
>AF538931_Hyphomicrobium_sulfonivorans
cgacagccatgcaacacctgtgtatcggcctattgctaggaggatcccatctctggaaac
cgtccgaccagtgtcaagagctggtaaggttcttcgcgttgc
>AF363135_Bradyrhizobium_japonicum
cgacagccatgcagcacctgtgttccaggctcgaagagaaggccacatctctgcgaccgg
tcctggacatgtcaagggctggtaaggttctgcgcgttgc
>DQ310706_Mesorhizobium_loti
cgacagccatgcagcacctgtcaccggtccagccgaacttgaaggtatccatctctggaa
accgcgccgggatgtcaagggctggtaaggttctgcgcgttgct
>AY167839_Chelatococcus_asaccharovorans
cgacagccatgcagcacctgtgttccccgccagccgaactgaaggatcctgtctccagga
cccaaacgggactggtaaggttctgcgcgttgct
>X90760_Skermanella_parooensis
cgacagccatgcagcacctgtgcgncgtccggccgaaccgaaaggctcatctctgagccc
gcgacgcccatgtcaagggctggtaaggttctgcgcggttgct
>AM743175_Azospirillum_sp.
cgacagccatgcagcacctgtgcggcgtccggccgaaccgaaaggctccatctctggacc
cgcgacgcccatgtcaagggctggtaaggttctgcgcgttgct
>AY367026_Sphingomonas_sp.
cgacagccatgcagcacctgtcactcatccagccgaactgaagaaaccatctctggaaat
cgcgatTaggatgtcaaacgctggtaaggttctgcgcgttgct
>AF530131_Shewanella_colwelliana
cgacagccatgcagcacttgtctcacagttcccgaaggcactaatccatctctggaaagt
tctgtgggtgtcaagagtaggtaaggttcttcgcgttgc
>EU855746_Xanthomonas_campestris
cgacagccatggcagcacctgtctcacggttcccgaaggcacccaatccatctctggaaa
gttccgtggatgtcaagaccaggtaaggttcttcgcgttgc
>EU360125_Pseudomonas_mediterranea
cgacagccatgcagcacctgtctcaatgttcccgaaggcaccaatccatctctggaaagt
tcattggatgtcaaggctggtaaggttcttcgcgttgcT
>AM747393_Legionella_dresdeniensis
cgacagccatgcagcacctgtatcagtgttcccgaaggcacttccacatctctgacaaaa
ttcactgtatgtcaagggtaggtaaggttcttcgcgttgc
>FJ486138_uncultured_Aquicella_sp.
cgacagccatgcagcacctgtctctgcgctcctttccggcacccccaactctcattaggg
ttcgcaggatgtcaagggtaggtaaggttcttcgcgttgc
>AY691545_Pantoea_agglomerans
cgacagccatgcagcacctgtctcagagttcccgaaagcaccaaagcatctctgctaagt
tctctggattcaagagtagtaaggttcttcgcgttgc
>DQ366688_uncultured_Haemophilus_sp.
acagccatgcagcacctgtctcatggttcccgaaggcactcccgctatctctacaggatt
ccatgggatgtcagagtaggtaaggttcttcgcgttgc
>EF076758_Rheinheimera_aquimaris
cgacagccatgcagcacctgtcttagcgttcccgaaggcacaactgcatctctgcaatct
tcgctagatgtcaagagtaggtaaggttcttcgcgtgc
>AY234615_bacterium_Ellin5264
cgacagccatgcagcacctgtctctgggttccttgcggcacccccgaatctcttcagggt
tcccaggatgtcaaCaccaggtaaggttcttcgcgttgc
>AM936268_uncultured_Polyangiaceae bacterium
cgacagccatgcagcacctaaccacaggttccccgaagggacacatcgacctttcgaccg
acttcctgcgttttctagcccaggtaaggttcttcgcgttgc
>AJ233945_Nannocystis_aggregans
cgacagccatgcagcacctttcaccggctccccgaagggcaccccagcctttcagccagg
ttccagtggatttaacccaggtaaggttctgcgcgttgc
>FJ418118_uncultured_Myxococcales_bacterium
cgacagccatgcagcacctaaccacgagttcCtccgaagagcaccccgaactttcgctcg
ggtcctcgtactttctagccccccaggtaaggttcttcgcgttgc
>AM935473_uncultured_Desulfuromonadales_bacterium
cgacagccatTcagcacctgaaccaccagtccccgaagggaagatcctatctctaggact
gtctgatgttgtctagcccaggtaaggttcttcgcgttgc
>EF606819_uncultured_Bdellovibrio_sp.
cgacagccatgcagcacctgtgaaccggcccttgcgggcggggAcatttctgccaccctt
ccagttcatgtcaagcccaggtaaggttcttcgcgttgc
>AJ298940_Micrococcus_lylae
cgacaaccatgcaccacctgtgaaccagccccgaagggaaaccgcatctctgcggcgatc
tagtccatgtcaagcttggtaaggttcttcgcgttgc
>EF173341_uncultured_Alcaligenes_sp.
cgacagccatgcagcacctgtctcacggttccttgcggcactcccaaatctcttcgggat
tccgtggatgtaagaccaggtaaggttcttcgcgttgc
>EF019646_uncultured_Oxalobacteraceae_bacterium
cgacagccatgcagcacctctgtggcggcccccgaaggggaagacctgtttccagaccgg
tccaccacagttcaagccccaggtaaggttcttcgcgttgc
>CU466738_uncultured_Bacteroidetes_bacterium
cgacagccatgcagcacctcgcacagttgtccgaagaaggtcacgtttccgcgactgtca
atgcacgttcaagccctggtaaggttcctcgcgt
>AM935145_uncultured_Chlorobi_bacterium
cgacagccatgcagcacctccgccggctcccttgcgggtcgttcccctTtcagggttcta
ctaccggcagttcaagcccaggtaaggttcttcgcgt
>AM935820_uncultured_Planctomycetales_bacterium
cgacagccatgcagcaccgtgcaggttccacccgaaggcgtcactctcctttcagagagc
taatccctgcatgtcaaacccaggataaggttcttcgcgttgc
>EF212893_Paenibacillus_provencensis
cgacaaccatgcaccacctgtctcctctgtcccaaggaaaggtatatctctataccgrtc
agagggatgtcaagacctggaaggttcttcgcgttgct
>M59107_Clostridium_lituseburense
cgacaaccatgcaccacctgtcacttctgtccccgaagggaaatctccgattagggagag
gtcaaaagatgtcaagcttaggtaaggttcttcgcgttgc
>FM209153_uncultured_Chloroflexi_bacterium
cgacagccatgcagcacctgtgcgacaccctcgaaggacttcggctttcaccgctctggc
agtcgcatgtcaagccctgg
>EU375221_uncultured_Thermomicrobium_sp.
cgacagccatgcagcacctgtggatcaccctcgaaggccaaccgctttcacggctctgca
gatcatgtcaaaccctggtaaggttcttcgcgttgc
>EF054879_Mycobacterium_arosiense
cgacagccatgcaccacctgcacacaggccacaagggaacgcctatctctagacgcgtcc
tgtgcatgtGcaaacccaggtaaggttcttcgcgttgc
>EF466123_Nocardioides_islandiensis
cgacagccatgcaccacctgtacaccgacaaaaaggggcaccatctctggcgctttccgg
cgtatGtcaaacccaggtaaggttcttcgcgttgc
>EF466120_Marmoricola_sp.
cgacagccatgcaccacctgtatgcgagtgtccaaagagctctctatctctagagagttc
tcgcatatgtcaaacccaaggttcttgcgttgc
>EU722519_Pseudonocardia_alaniniphila
cgacgccatgcaccacctgcacaccagccacaagggaaccgatatctctaccggcgtcta
gtgcatgtaaggttcttcgcgttgc
>AF328681_Lechevalieria_aerocolonigenes
cgacagccatgcaccacctgtacaccggccacaagggggcccgatatctctacccggttt
ccagtgcatgtcaagcccaggtaaggttcttcgcgttgc
>U58528_Dactylosporangium_aurantiacum
cgacagccatgcaccacctgtgaacgcccccgaaggacaGcacatctctgcggctttagc
gcccatgtcaaacccaggtaaggttcttcgcgttgc
>EU593733_Streptomyces_thermocarboxydus
cgGacagccatgcaccacctgtacaccgaccacaagggggcaccatctctgatgctttcc
ggtgtatgtcaagccttggtaaggttcttcgcgttgc
>AM935529_uncultured_Rubrobacteridae_bacterium
cgacagccatgcaccacctgtCgtaagtgtcccgaaggaagaccgtgtttccacggctgt
cacaaacatgtcaagcccaggtaaggttcttcgcgttgc
>EU631792_uncultured_Conexibacteraceae_bacterium
cgacagccatgcaccacctgtgtaagtgtcccgaaggaagaccatgtttccatggctgtc
acctacatgtcaaacccagagtaaggttcttcgcgttgc
>AJ519368_uncultured_Holophaga_sp.
cgacagccatgcagcacctctacgagtgtccttgcggaagaccactttcgtagttgtcac
tcgctgttcaagcctgggtaaaggttcttcgcgttgc
>AM935078_uncultured_Solibacter_sp.
cgacagccatgcagcacctcgaccccactcccttgcgggataaccatgtttccatgatcg
ttaagaggccgttcgagcccagCtaaggttcttcgcgttgc
>AY730501_uncultured_Chlamydiales_bacterium
cgacagccatgcagcacctgtgcagcgggtcccgaaggaagactccatttctggagctgt
ccactgcatgtcaagcctggg
>EU630729_uncultured_Parachlamydiaceae_bacterium
cgacagccatgcagcacctgtgcagatgtcccgaaggaaagctctctagagcggtcatct
gcatgtccaaacctgggaaggttcttcgcgttgc
>EU634621_uncultured_Spartobacteria_bacterium
cgacagccatgcagcacctgtgcaaattcttgatattgctaccaagtcgctaactttcat
taactttagagatgcatgtcaagaccaggtaaggttcttcgcgttgc
>DQ263467_uncultured_Verrucomicrobium_sp.
cgacagccatgcagcacctgtgtaagctgcccttgcgggctcgtcccactttcatggttc
tactacttgcatgtcaaggccagtaaggttcttcgcgttgc
>X99390_Opitutus_sp.VeGlc2
cgacagccatgcagcacctgtgcaccagtcccgaaggaaagcacccctttcaggtgcggt
ctagtgcatgtcaaggctaggtaaggttcttcgcgttgc
>DQ676361_uncultured_Termite_group_1
cgacagccatgcagcacctcgactaacaaccgactttacggttcgtctcctTgtttccag
gactctactattagccgtttgagcccaggtaaggttcttcgcgttgc
>AY852181_uncultured_Gemmatimonas_sp.
cGacagccatgcagcacctgtccacgtgtcccgaaggagggcccctgtttccaggggctt
tcacgtggatgtcaagcccaggtaaggttcttcgcgttgct
>EU930421_Azotobacter_chroococcum
cgacagccatgcagcacctgtgtctgagttcccgaaggcaccaatccatctctggaaagt
tActcagcatgtcaaggccaggtaaggttcttcgcgttgct
>DQ989484_uncultured_Pseudomonas_sp.
cgacagccatgcagcacctgtgtctgagttcccgaaggcaccaatccatctctggaaagt
tctcagCatgtcaaggccaggtaaggttcttcgcgttgct
>AF448044_Burkholderia_sp.
cgacagccatgcagcacctgtgttacggctccctttcgggcacctccacctctcaggcag
ggttccgtacatgtcaagggtaggtaaggtttttccgttgc
>AJ224039_Nitrospira_sp.
cgacagccatgcagcacctgagcaggctggtattgctacCtcgttgggctttcaccctcc
tactacctgcatgtccagcctgggtaaggttcttcgcgttgc
>AB360346_Acidimicrobidae_bacterium
cgacagccatgcaccacctgtgtaaagccccgaaggacaccctatctctagagcttttct
ctacatgtcaaacccaggtaaggttcttcgcgtttgc
>AF114805_Saccharothrix_coeruleofusca
cgacagccatgcaccacctgtacaccagccgaagaggcctacatctctgcaggtttccgg
tgcatgtcaagcccaggtaaggttcttcgcgttgc
>AY894325_Dermacoccus_sp.
cgacaaccatgcaccacctgtacaccgtccgaagacgcacacatctctgcatgattccgg
tgtatgtcaagccttggtaaggttcttcgcgttgc
>EU551675_Amycolatopsis_sp.
cgacagccatgcaccacctgcacaccggccacaagggggccgacatctcttgccggtttc
cagtgcatgtcaagcccaggtaaggttcttcgcgttgc
>EU427317_Gordonia_amicalis
cgacagccatgcaccacctgtacaccaaccacaaggggggctatatcttacagctttctg
gtgtatgtcaaacccaggtaaggttcttcgcgttgc
>AJ314848_Oerskovia_jenensis
cgacaaccatgcaccacctgtacaccgaccttgcggggcaaccatctctggaagtttccg
gtgtatgtcaacgccttggtaaggttcttcgcgttgc
>AB037012_Actinoplanes_utahensis
cgacagccatgCaccacctgtcaccggccccgaaggaccccgcatctctgcgagttttcc
ggcgatgtcaaacccaggtaaggttcttcgcgttgc
>AF538931_Hyphomicrobium_sulfonivorans
cgacagccatgcaacacctTgtgtatcggcctattgctaggaggatcccatctctggaaa
ccgtccgaccatgtcaagagctggtaaggttcttcgcgttgc
>AF363135_Bradyrhizobium_japonicum
cgacagccatgcagcacctgtgttccaggctccgaagagaaggccacatctctgcgaccg
gtcctggacatgtcagggctggtaaggttctgcgcgttgc
>DQ310706_Mesorhizobium_loti
cgacagccatgcagcacctgtcaccggtccagccgaactgaaggtatccatctctggaaa
ccgcgccgggatgtcaagggctggtaaggttcatgcgcgttgct
>AY167839_Chelatococcus_asaccharovorans
cgacagccatgcagcaccAtgtgttcccgccagccgaactgaaggatcctgtctccagga
cccaaacgggactggtaaggttctgcgcgttgct
>X90760_Skermanella_parooensis
cgacagccatgcaCcacctgtgcgncgtccggccgaaccgaaaggctcatctctgagccc
gcgacgcccatgtcaagggctggtaaggttctgcgcgttgct
>AM743175_Azospirillum_sp.
cgacagccatgcagcacctgtgcggcgtccggccgaaccgaaaggtccatctctggaccc
gcgacgcccatgtcaagggctggtaAaggttctgcgcgttgct
>AY367026_Sphingomonas_sp.
cgacagccatgcagcacctgtcactAcatccagccgaactgaagaaaccatctctggaaa
tcgcgatgaggatgtcaaacgctggtaaggttctgcgcgttgct
>AF530131_Shewanella_colwelliana
cgacagccatgcagcacttgtctcacagttcccgaaggcactaatccatctctggaaagt
tctgtgggatgtcaCgagtaggtaaggttcttcgcgttgc
>EU855746_Xanthomonas_campestris
cgacagccatgcagcacctgtctcacggttcccgaaggcacccaatccatctctggaaag
ttccgtggatgtcaagaccagggtaaggttcttcgcgttgc
>EU360125_Pseudomonas_mediterranea
cgacagccatgcagcacctgtctcaatgttccgaaggcaccaatccatctctggaaagtt
cattggatgtcaaggctggtaaggttcttcgcgttgct
>AM747393_Legionella_dresdeniensis
cgacagccatgcagcacctgtatcagtgttcccgaaggcacttccacatcctctgcaaaa
ttcactgtatgtcaagggtaggtaaggttcttcgcgttgc
>FJ486138_uncultured_Aquicella_sp.
cgacagcccatgcagcacctgtctctgcgctcctttcggcacccccaactctcattaggg
ttcgcaggatgtcaagggtaggtaaggttcttcgcgttgc
>AY691545_Pantoea_agglomerans
cgacagccatgcagcacctgtctcagaggttcccgaaagcaccaaagcatctctgctaag
ttctctggatgtcaagagtagtaaggttcttcgcgttgc
>DQ366688_uncultured_Haemophilus_sp.
acagccatgcagcacctgtctcatggttcccgaaggcactcccgctatTtctacaggatt
ccatgggatgtcaagagtaggtaaggttcttcgcgttgc
>EF076758_Rheinheimera_aquimaris
cgacagccatgcagcacctgtcttagcgttcccgaaggcacaactgcatctctgcaatct
tcgctaagatgtcaagagtaggtaaggttcttcgcgttgc
>AY234615_bacterium_Ellin5264
cgacagccatgcagcacctgtctctgggttccttgGcggcacccccgaatctcttcaggg
ttcccaggatgtcaagaccaggtaaggttcttcgcgttgc
>AM936268_uncultured_Polyangiaceae bacterium
cgacagcccatgcagcacctaaccacaggttccccgaagggcacatcgacctttcgaccg
acttcctgcgttttctagcccaggtaaggttcttcgcgttgc
>AJ233945_Nannocystis_aggregans
cgacagccatgcagcaccttctcaccggctccccgaagggcaccccagcctttcagccag
gttccagtaggatttaacccaggtaaggttctgcgcgttgc
>FJ418118_uncultured_Myxococcales_bacterium
cgaccagccatgcagcacctaaccacgagttctccgaagagcaccccgaactttcgctcg
ggtcctcgtactttctagccccccaggtaaggttcttcgcgttgc
>AM935473_uncultured_Desulfuromonadales_bacterium
cgacagccatgcagcacctgaaccaccagtccccgaagggaagtcctatctctaggactg
tctgatgttgtctagcccaggtaaggttcttcgcgttgc
>EF606819_uncultured_Bdellovibrio_sp.
cgacagccatgcagcacctgtgaaccggcccttgcgggcggggacattctgccacccttc
cagttcatgtcaagcccaggtaaggttcttcgcgttgc
>AJ298940_Micrococcus_lylae
cgacaaccatgcaccacctgtgaaccagccccgaaggggaaaccgcatctctgcggcgat
ctagtccatgtcaagccttggtaaggttcttcgcgttgc
>EF173341_uncultured_Alcaligenes_sp.
cgacagccatgcagcacctgtctcacggttccttgcggcactccaaatctcttcgggatt
ccgtggatgtcaagaccaggtaaggttcttcgcgttgc
>EF019646_uncultured_Oxalobacteraceae_bacterium
cgacagccatgcagcacctctgtggcggcccccgaaggggaagacctgtttccagaccgg
tccaccacagttcaagcccaggtaaTggttcttcgcgttgc
>CU466738_uncultured_Bacteroidetes_bacterium
cgacagccatgcagcacctcgcacattgtccgaagaaggtcacgtttccgcgactgtcaa
tgcacgttcaagccTtggtaaggttcctcgcgt
>AM935145_uncultured_Chlorobi_bacterium
cgacagccatgcagcacctccgccggctcccttgcgggtcgttcccctttcagggttcta
ctaccggcattcaagcccaggtaaggttcttcgcgt
>AM935820_uncultured_Planctomycetales_bacterium
cgacagccatgcagcacctgtgcaggttccacccgaaggcgtcactcctcctttcagaga
gctaatccctgcatgtcaaacccaggataaggttcttcgcgttgc
>EF212893_Paenibacillus_provencensis
cgacaaccatgcaccacctgtctcctctgtcccgaaggaaaggtatatctactataccgr
tcagagggatgtcaagacctggaaggttcttcgcgttgct
>M59107_Clostridium_lituseburense
cgacaaccatgcaccacctgtcacttctgtccccgaagggaaatctccgattagggagag
gtcaaaaggatgtcaagcttagTgtaaggttcttcgcgttgc
>FM209153_uncultured_Chloroflexi_bacterium
cgacagccatgcagcacGctgtgcgacaccctcgaaggacttcggctttcaccgctctgc
agtcgcatgtcaagccctgg
>EU375221_uncultured_Thermomicrobium_sp.
cgacagccatgcagcacctgtggatcaccctcgaagggccaaccgctttcacggctctgc
agatccatgtcaaaccctggtaaggttcttcgcgttgc
>EF054879_Mycobacterium_arosiense
cgacagccatgcaccacctgcacacaggccacaagggaacgcctatctctaagacgcgtc
ctgtgcatgtcaaacccaggtaaggttcttcgcgttgc
>EF466123_Nocardioides_islandiensis
cgacagccatgcaccacctgtacaccgacaaaaaggggcaccatctctggcgctttccgg
cgtatgtcaaacccaggtCaggttcttcgcgttgc
>EF466120_Marmoricola_sp.
cgacagccatgcaccacctAtatgcgagtgtccaaagagctctctatctctagagagttc
tcgcatatgtcaaacccaaggttcttcgcgttgc
>EU722519_Pseudonocardia_alaniniphila
cgacagccatgcaccacctgcacaccagccacaagggaaccgtatctctaccggcgtcta
gtgcatgtaaggttcttcgcgttgc
>AF328681_Lechevalieria_aerocolonigenes
cgaccagccatgcaccacctgtacaccggccacaagggggcccgatatctctaccggttt
ccagtgcatgtcaagcccaggtaaggttcttcgcgttgc
>U58528_Dactylosporangium_aurantiacum
cgacagccatgcaccacctgtgaacgcccccgaaggacaccacatctctgcggctttagc
gcccatgtcaaacccaggtaaggttctttcgcgttgc
>EU593733_Streptomyces_thermocarboxydus
cgacagccatgcaccacctgtacccgaccacaagggggcaccatctctgatgctttccgg
tgtatgtcaagccttggtaaggttcttcgcgttgc
>AM935529_uncultured_Rubrobacteridae_bacterium
cgaagccatgcaccacctgtgtaagtgtcccgaaggaagaccgtgtttccacggctgtca
caaacatgtcaagcccaggtaaggttcttcgcgttgc
>EU631792_uncultured_Conexibacteraceae_bacterium
cgacagccatgcaccacctgtgtaagtgtcccgaaggaagaccatgtttccatggctgtc
acctacatgtcaaacccaggtCaaggttcttcgcgttgc
>AJ519368_uncultured_Holophaga_sp.
cgacagccatgcagcacctctacgagtgtccttgcggaagaccactttcgtagttgtcac
tcgctgttCaagcctgggtaaggttcttcgcgttgc
>AM935078_uncultured_Solibacter_sp.
cgacagccatgcagcacctcgaccccactcccttgcgggataaccatgtttccatcgatc
gttaagaggccgttcgagcccaggtaaggttcttcgcgttgc
>AY730501_uncultured_Chlamydiales_bacterium
cgacagccatgcagcacctgtgcagcggtcccgaaggaagactccatttctggagctgtc
cactAgcatgtcaagcctggg
>EU630729_uncultured_Parachlamydiaceae_bacterium
cgacagccatgcagcacctgtgcagatgtcccgaaCggaaagctctctagagcggtcatc
tgcatgtcaaacctgggaaggttcttcgcgttgc
>EU634621_uncultured_Spartobacteria_bacterium
cgacagccatgcagcacctgtgcaaaTtcttgatattgctaccaagtcgctaactttcat
taacttagagatgcatgtcaagaccaggtaaggttcttcgcgttgc
>DQ263467_uncultured_Verrucomicrobium_sp.
cgacagccatgcagcacctgtgtaagctgcccttgcgggctcgtcccactTtcatggttc
tactacttgcatgtcaaggccaggtaaggttcttcgcgttgc
>X99390_Opitutus_sp.VeGlc2
cgacagccatgcagcacctgtgcaccagtcccgaaggaaagcaccctttcaggtgcggtc
tagtgcatgtcaaggctaggtaaggttcttccgttgc
>DQ676361_uncultured_Termite_group_1
cgacagccatgcagcacctcgactaacaaccgactttacggttcgtctcctgtttccagg
actctactattagccgtttagagcccaggtaaggttcttcgcgttgc
>AY852181_uncultured_Gemmatimonas_sp.
cgacagccatgcagcacctgtccacgtgtCccgaaggagggcccctgtttccaggggctt
tcacgtggatgtcaagcccaggtaaggttcttcgcgttgct
>EU930421_Azotobacter_chroococcum
cgacagccatgcagcacctgtgtctgagttcccgaaggcaccaaccatctctggaaagtt
ctcagcatgtcaaggccaggtaaggttcttcgcgttgct
>DQ989484_uncultured_Pseudomonas_sp.
cgacagccatgcagcacctgtgtctgagttcccgaaggcaccaaTccatctctggaaagt
tctcagcatgtcaaggccaggtaaggttcttcgcgttgct
>AF448044_Burkholderia_sp.
cgacagccatgcagcacctgtgttacggctccctttcgggcacctccacctctcaggcag
ggttccgtacatgtcaagggtaggtaaggtttttcggcgttgc
>AJ224039_Nitrospira_sp.
cgacagccatgcagcacctgagcaggctggtattgctacctcgttgggctttcaccctcc
Gtactacctgcatgtccagcctgggtaaggttcttcgcgttgc
>AB360346_Acidimicrobidae_bacterium
cgacagccatgcaccacctgtgtaaagcccccgaaggacaccctatctctagagcttttc
tctacatgtcaaacccaggtaaggttcttcgcgttgc
>AF114805_Saccharothrix_coeruleofusca
cgacagccatgcaccacctgtaccaccagtccgaagaggcctacatctctgcaggtttcc
ggtgcatgtcaagcccaggtaaggttcttcgcgttgc
>AY894325_Dermacoccus_sp.
cgacaaccatgcaccacctgtacaccagtccgaagacgcacacatctctgcatgattccg
gtgtatgtcaagccttgggtaaggttcttcgcgttgc
>EU551675_Amycolatopsis_sp.
cgacagccatgcaccacctgcacaccggccacaagggggccacatctctgccggtttcca
gtgcatgtcaagcccaggtaaggttcttcgcgttgc
>EU427317_Gordonia_amicalis
cgacagccatgcaccacctgtactaccaaccacaaggggggctatatctctacagctttc
tggtgtatgtcaaacccaggtaaggttcttcgcgttgc
>AJ314848_Oerskovia_jenensis
cgacaaccatgcaccacctgtacaccgaccttgcggggcaaccatctctggaagttCccg
gtgtatgtcaagccttggtaaggttcttcgcgttgc
>AB037012_Actinoplanes_utahensis
cgacagccatgcaccacctgtcaccggccccgaaggaccccgcatctctgcgagttttcc
ggcgatgtcaaacccaggtaaggttctCcgcgttgc
>AF538931_Hyphomicrobium_sulfonivorans
cgacagccatgcaacacctgtgtatcggcctattgctaggaggatcccatctctggaaac
cgtccgaccatgtcaagagcTtggtaaggttcttcgcgttgc
>AF363135_Bradyrhizobium_japonicum
cgacagccatgcagcacctgtgttccaggctccgaagagaaggccaacatctctgcgacc
ggtcctggacatgtcaagggctggtaaggttctgcgcgttgc
>DQ310706_Mesorhizobium_loti
cgacagccatgcagcacctgtcaccggtccagccgaactgaaggtatccatctctggaaa
ccgcgccgggatgtcaagggctggtaaggttctgcgcgtGgct
>AY167839_Chelatococcus_asaccharovorans
cgacagccatgcagcacctgtgttcccAccagccgaactgaaggatcctgtctccaggac
ccaaacgggactggtaaggttctgcgcgttgct
>X90760_Skermanella_parooensis
cgacagccatgcagcacctgtgcgncgtccggccgaaccgaaaggctcatctctgagccc
gcgacgcccatgtcaagggctTggtaaggttctgcgcgttgct
>AM743175_Azospirillum_sp.
cgacagccatgcagcacctgtgcggcgtccggccgaaccgaaaggtccatctctggaccc
gcgAacgcccatgtcaagggctggtaaggttctgcgcgttgct
>AY367026_Sphingomonas_sp.
cgacagccatgcagcaccgtgtcactcatccagccgaactgaagaaaccatctctggaaa
tcgcgatgaggatgtcaaacgctggtaaggttctgcgcgttgct
>AF530131_Shewanella_colwelliana
cgacagccatgcagcacttgtctcacagttcccgaaggcactaatcatctctggaaagtt
ctgtgggatgtcaagagtaggtaaggttcttcgcgttgc
>EU855746_Xanthomonas_campestris
cgacagccatgcagcacctgttctcacggttcccgaaggcacccaatccatctctggaaa
gttccgtggatgtcaagaccaggtaaggttcttcgcgttgc
>EU360125_Pseudomonas_mediterranea
cgacagccatgcagcacctgtctcaatgttcccgaaaggcaccaatccatctctggaaag
ttcattggatgtcaaggctggtaaggttcttcgcgttgct
>AM747393_Legionella_dresdeniensis
cgacagccatgcagcacctgtatcagtgttcccgaaggcacttccacatctctgcaaaat
tcactgtatgtcaagggtaggtaaggttcttcGgcgttgc
>FJ486138_uncultured_Aquicella_sp.
cgacagccatgcagcacctgtctctgcgctcctttcggcaCccccaactctcattagggt
tcgcaggatgtcaagggtaggtaaggttcttcgcgttgc
>AY691545_Pantoea_agglomerans
cgacagccatgcagcacctgtctcagagttcccgaaagcaccaaagcatctctgctaagt
tctctggatgtcaagagtagtaaggttcttcgcgtGgc
>DQ366688_uncultured_Haemophilus_sp.
acagccatgcagcacctgtctcatggttcccgaaTggcactcccgctatctctacaggat
tccatgggatgtcaagagtaggtaaggttcttcgcgttgc
>EF076758_Rheinheimera_aquimaris
cgacagccatgcagcacctgtcttagcgttcccgaaggcacaactgcatctctgcaatct
tcgctagatgtcaaagagtaggtaaggttcttcgcgttgc
>AY234615_bacterium_Ellin5264
cgacagccatgcagcacctgtctctgggttccttgcggcacccccgaatctcttcagggt
tcccaggatgtcaagaccaggtaagggttcttcgcgttgc
>AM936268_uncultured_Polyangiaceae bacterium
cgacagccatgcagcacctaaccacaggttccccgaagggcacatcgacctttcgaccga
cttcctgcgttttctagcccaggtaaggttcttccgcgttgc
>AJ233945_Nannocystis_aggregans
cgacagccatgcTgcaccttctcaccggctccccgaagggcaccccagcctttcagccag
gttccagtggatttaacccaggtaaggttctgcgcgttgc
>FJ418118_uncultured_Myxococcales_bacterium
cgacagccatgctagcacctaaccacgagttctccgaagagcaccccgaactttcgctcg
ggtcctcgtactttctagccccccaggtaaggttcttcgcgttgc
>AM935473_uncultured_Desulfuromonadales_bacterium
cgacagccatgcagcacctgaaccaccagtccccgaagggaagatcctatctctaggact
gtctgatgttgtctagcccaggtaaTgttcttcgcgttgc
>EF606819_uncultured_Bdellovibrio_sp.
cgacagccatgcagcacctgtgaaccggcccttgcgggcggggacatttctgccaccctt
ccagttcatgtcaagcccaggtaggttcttcgcgttgc
>AJ298940_Micrococcus_lylae
cgacaaccatgcaccacctgtgaaccagccccgaagggaaaccgcatctctgcgTgcgat
ctagtccatgtcaagccttggtaaggttcttcgcgttgc
>EF173341_uncultured_Alcaligenes_sp.
cgacagccatgcagcacctgtctcacgCgttccttgcggcactcccaaatctcttcggga
ttccgtggatgtcaagaccaggtaaggttcttcgcgttgc
>EF019646_uncultured_Oxalobacteraceae_bacterium
cgacagccatgcagcacctctgtggcgggcccccgaaggggaagacctgtttccagaccg
gtccaccacagttcaagcccaggtaaggttcttcgcgttgc
>CU466738_uncultured_Bacteroidetes_bacterium
cgacagccatgcagcacctcgcacattgtccgaagaaggtcacgtttCcgcgactgtcaa
tgcacgttcaagccctggtaaggttcctcgcgt
>AM935145_uncultured_Chlorobi_bacterium
cgacagccatgcagcacctccccggctcccttgcgggtcgttcccctttcagggttctac
taccggcagttcaagcccaggtaaggttcttcgcgt
>AM935820_uncultured_Planctomycetales_bacterium
cgacagccatgcagcactgtgcaggttccacccgaaggcgtcactctcctttcagagagc
taatccctgcatgtcaaacccaggataaggttcttcgcgttgc
>EF212893_Paenibacillus_provencensis
cgacaaccatgcaccacctgtctcctctgtcccgaaggaaaggtatatctctataccgrt
cagagggatgtcaagaGctggaaggttcttcgcgttgct
>M59107_Clostridium_lituseburense
cgacaaccatgcaccacctgtcacttctgtccccgaagggaaatctccgattagggagag
ggtcaaaaggatgtcaagcttaggtaaggttcttcgcgttgc
>FM209153_uncultured_Chloroflexi_bacterium
cgacagccatgcagcaccctgtgcgacaccctcgaaggacttcggctttcaccgctctgc
agtcgcatgtcaagccctgg
>EU375221_uncultured_Thermomicrobium_sp.
cgacagccatgcagcacctgtggatcaccctcgaaggccaaccgctttcacggctctgca
gatccatgtcaaaccctggtaaggttcttcgcgttggc
>EF054879_Mycobacterium_arosiense
cgaacagccatgcaccacctgcacacaggccacaagggaacgcctatctctagacgcgtc
ctgtgcatgtcaaacccaggtaaggttcttcgcgttgc
>EF466123_Nocardioides_islandiensis
cgacagccatgcaccacctgtacaccgacaaaaaggggcaccatctcctggcgctttccg
gcgtatgtcaaacccaggtaaggttcttcgcgttgc
>EF466120_Marmoricola_sp.
cggacagccatgcaccacctgtatgcgagtgtccaaagagctctctatctctagagagtt
ctcgcatatgtcaaacccaaggttcttcgcgttgc
>EU722519_Pseudonocardia_alaniniphila
cgacagccatgcaccacctgcacaccagccacaagggaaccgatatctctaccggcgtct
agtgcatgtaaggttttcgcgttgc
>AF328681_Lechevalieria_aerocolonigenes
cgacagccatgcaccaccCgtacaccggccacaagggggcccgatatctctaccggtttc
cagtgcatgtcaagcccaggtaaggttcttcgcgttgc
>U58528_Dactylosporangium_aurantiacum
cgacagccatgcaccacctgtgaacgcccccgaaggacaccacatctctgcggctttagc
gcccatgtcaaacgccaggtaaggttcttcgcgttgc
>EU593733_Streptomyces_thermocarboxydus
cgacagccatgcaccacctgtacaccgaccacaGgggggcaccatctctgatgctttccg
gtgtatgtcaagccttggtaaggttcttcgcgttgc
>AM935529_uncultured_Rubrobacteridae_bacterium
cgacagccatgcaccacctgtgtaagtgtcccgaaggaagaccgtgtttccacggctgtc
acaaacatgtcaagcccAggtaaggttcttcgcgttgc
>EU631792_uncultured_Conexibacteraceae_bacterium
cgacagccatgcaccacctgtgtaagtgtcccgaaggaagaccaatgtttccatggctgt
cacctacatgtcaaacccaggtaaggttcttcgcgttgc
>AJ519368_uncultured_Holophaga_sp.
cgacagccatgcagcacctctacgagtgtccttgcggaagaccactttcgtattgtcact
cgctgttcaagcctgggtaaggttcttcgcgttgc
>AM935078_uncultured_Solibacter_sp.
cgacagccatgcagcacctcgaccccactcccttgcgggataaccatgtttccatgatcg
ttaagaggccgttcgaggcccaggtaaggttcttcgcgttgc
>AY730501_uncultured_Chlamydiales_bacterium
cgacagccatgcagcacctgtgcagcggtcccgaaggaagactccatttctggagctgtc
cacttgcatgtcaagcctggg
>EU630729_uncultured_Parachlamydiaceae_bacterium
cgacagccatgcagcacctgtgccagatgtcccgaaggaaagctctctagagcggtcatc
tgcatgtcaaacctgggaaggttcttcgcgttgc
>EU634621_uncultured_Spartobacteria_bacterium
cgacagccatgcagcacctgtgcaaattcttTgatattgctaccaagtcgctaactttca
ttaacttagagatgcatgtcaagaccaggtaaggttcttcgcgttgc
>DQ263467_uncultured_Verrucomicrobium_sp.
cgacagccatgcagcacctgtgtaagctgcccttgcgggctcgtcccactttcatggttc
tactacttgcatgtcaaggccaggtaaggttcttccgcgttgc
>X99390_Opitutus_sp.VeGlc2
cgacagccatgcagcacctgtgcaccCagtcccgaaggaaagcaccctttcaggtgcggt
ctagtgcatgtcaaggctaggtaaggttcttcgcgttgc
>DQ676361_uncultured_Termite_group_1
cgacagccatgcagcaccctcgactaacaaccgactttacggttcgtctcctgtttccag
gactctactattagccgtttgagcccaggtaaggttcttcgcgttgc
>AY852181_uncultured_Gemmatimonas_sp.
cgacagccatgcagcacctgtccacgtgtcccgaaggagggcccctgtttccaggggctt
tcacgtggatgtcaagcccaggtaaggttctcgcgttgct
>EU930421_Azotobacter_chroococcum
cgacagccatgcagcacctgtgtctgagttcccgaaggcaccaatccatctctggaaagt
tctcagcatgtcaaggccaggtaaggtatcttcgcgttgct
>DQ989484_uncultured_Pseudomonas_sp.
cgacagccatgcagcacctgtgtctgagttcAccgaaggcaccaatccatctctggaaag
ttctcagcatgtcaaggccaggtaaggttcttcgcgttgct
>AF448044_Burkholderia_sp.
cgacagccatgcagcacctgtgttacggctccctttcgggcacctccacctctcaggcag
ggttccgtacatgtcaagggtaggtaaggtttttcgccgttgc
>AJ224039_Nitrospira_sp.
gcgacagccatgcagcacctgagcaggctggtattgctacctcgttgggctttcaccctc
ctactacctgcatgtccagcctgggtaaggttcttcgcgttgc
>AB360346_Acidimicrobidae_bacterium
cgacagccatgcaccacctgtgtaaagccccgaaggacaccctatctcCagagcttttct
ctacatgtcaaacccaggtaaggttcttcgcgttgc
>AF114805_Saccharothrix_coeruleofusca
cgacagccatgcaccacctgtacaccagtccgaagaggcctacatTctctgcaggtttcc
ggtgcatgtcaagcccaggtaaggttcttcgcgttgc
>AY894325_Dermacoccus_sp.
cgacaaccatgcaccacctgtacaccagtccgaagacgcacacatctctgcatgattccg
gtgtatTgtcaagccttggtaaggttcttcgcgttgc
>EU551675_Amycolatopsis_sp.
cgacagccatgcaccacctgcacaccggccacaagggggccgacatctctgccggttGcc
agtgcatgtcaagcccaggtaaggttcttcgcgttgc
>EU427317_Gordonia_amicalis
cgacagccatgcaccacctgtacaccaaccacaagAgggggctatatctctacagctttc
tggtgtatgtcaaacccaggtaaggttcttcgcgttgc
>AJ314848_Oerskovia_jenensis
cgacaaccatgcaccacctgtacaccgaccttgcggggcaaccatctctggaagtttccg
gtgtatgtcaagccttggtaaggttcttcgcgtctgc
>AB037012_Actinoplanes_utahensis
cgacagccatgcaccacctgtcaccggccccgaaggaccccgcatctctgcgagttttcc
ggcgatgtcaaacccaggtaaggttcttcgcttgc
>AF538931_Hyphomicrobium_sulfonivorans
cgacagccatgcaacacctgtgtatcggcctattgctaggCaggatcccatctctggaaa
ccgtccgaccatgtcaagagctggtaaggttcttcgcgttgc
>AF363135_Bradyrhizobium_japonicum
cgcacagccatgcagcacctgtgttccaggctccgaagagaaggccacatctctgcgacc
ggtcctggacatgtcaagggctggtaaggttctgcgcgttgc
>DQ310706_Mesorhizobium_loti
cgacagccatgcagcacctgtcaccggtccagccgaactgaaggtatcccatctctggaa
accgcgccgggatgtcaagggctggtaaggttctgcgcgttgct
>AY167839_Chelatococcus_asaccharovorans
cgacagccatgcagcacctgtgttcccgccagccgaactgaaggatcctgtctccaggac
ccaaacgggactggtaaggtttctgcgcgttgct
>X90760_Skermanella_parooensis
cgacagccatgcagcacctgtgcgncgtccggccgaaccgaaaggctcatctctgagccc
gcgacgcccatgtcaagggctggtaaggttctgcgcgttgCct
>AM743175_Azospirillum_sp.
cgacagccatgcagcacctgtgcggcgtccggccgaaccgaaaggtccatctctggaccc
gcgacgcccatgctcaagggctggtaaggttctgcgcgttgct
>AY367026_Sphingomonas_sp.
cgacagccatgcagcacctgtcactcatccagccgaactgaagaaaccatctctggaaat
cgcgatgaggatgtcaaacgctggtaaggttctAcgcgttgct
>AF530131_Shewanella_colwelliana
cgacagccatgcagcacttgtctcacagttcccgaaggcactaatccatctctggaaagt
tctgtgggatgtcaaCagtaggtaaggttcttcgcgttgc
>EU855746_Xanthomonas_campestris
cgacagccatgcagcacctgtctcacggttcccgaaggcacccaatccatctctggaaag
ttccgtgAgatgtcaagaccaggtaaggttcttcgcgttgc
>EU360125_Pseudomonas_mediterranea
cgacagccatgcagcaccgtctcaatgttcccgaaggcaccaatccatctctggaaagtt
cattggatgtcaaggctggtaaggttcttcgcgttgct
>AM747393_Legionella_dresdeniensis
cgacagccatgcagcacctgtatcagtgttcccgaaggcacttccacatctctgcaaaat
tcactgtatgtcaagggtaggtaaggttcttcgcTttgc
>FJ486138_uncultured_Aquicella_sp.
cgacagccatgcagcacctgtctctgcgctcctttcggcaccccaactctcattagggtt
cgcaggatgtcaagggtaggtaaggttcttcgcgttgc
>AY691545_Pantoea_agglomerans
cgacagccatgcagcacctgtctcagagttcccgaaagcaccaaagcatctctgctaagt
tctctgggatgtcaagagtagtaaggttcttcgcgttgc
>DQ366688_uncultured_Haemophilus_sp.
acagccatgcagcacctgtctcatggttcccgaaggcactcccgctaTtctctacaggat
tccatgggatgtcaagagtaggtaaggttcttcgcgttgc
>EF076758_Rheinheimera_aquimaris
cgacagccatgcagcacctgtcttagcgttcccgaaggcacaactgcatctctgcaatct
tcgctagatgtCcaagagtaggtaaggttcttcgcgttgc
>AY234615_bacterium_Ellin5264
cgacagccatgcagcacctgtctctgggttccttgcggcacccccgaatctttcagggtt
cccaggatgtcaagaccaggtaaggttcttcgcgttgc
>AM936268_uncultured_Polyangiaceae bacterium
cggacagccatgcagcacctaaccacaggttccccgaagggcacatcgacctttcgaccg
acttcctgcgttttctagcccaggtaaggttcttcgcgttgc
>AJ233945_Nannocystis_aggregans
cgacagccatgcagcaccttctcaccggctccccgaagggcaccccagcctttcagccag
gttccagtggatttaaccGaggtaaggttctgcgcgttgc
>FJ418118_uncultured_Myxococcales_bacterium
cgacagccatgcagcacctaaccacgagttctccgaagaagcaccccgaactttcgctcg
ggtcctcgtactttctagccccccaggtaaggttcttcgcgttgc
>AM935473_uncultured_Desulfuromonadales_bacterium
cgacagccatgcagcacctgaaaccaccagtccccgaagggaagatcctatctctaggac
tgtctgatgttgtctagcccaggtaaggttcttcgcgttgc
>EF606819_uncultured_Bdellovibrio_sp.
cgacagccatgcagcacctgtgaaccggcccttgcgggcTggggacatttctgccaccct
tccagttcatgtcaagcccaggtaaggttcttcgcgttgc
>AJ298940_Micrococcus_lylae
cgacaaccatgcaccacctgtgaaccagccccgaagggaaaccgcatctctgcggcgatc
tagtcatgtcaagccttggtaaggttcttcgcgttgc
>EF173341_uncultured_Alcaligenes_sp.
cgacagccatgcagcacctgtctcacggttccttgcggcactcccaaatctcttcgggat
tccgtggatgtcaagaccaggtaaggttcttgcgttgc
>EF019646_uncultured_Oxalobacteraceae_bacterium
cgacagccatgcagcacctctgtggcggcccccgaaggggaagacctgtttccagacggt
ccaccacagttcaagcccaggtaaggttcttcgcgttgc
>CU466738_uncultured_Bacteroidetes_bacterium
cgacagccatgcagcacctcgcacattgtccgaagaaggtcacgtttccgcgactgtcaa
tgcacgttcaagccctggtaaggtcctcgcgt
>AM935145_uncultured_Chlorobi_bacterium
cgacagccatgcagcacctccgccggcttcccttgcgggtcgttcccctttcagggttct
actaccggcagttcaagcccaggtaaggttcttcgcgt
>AM935820_uncultured_Planctomycetales_bacterium
cgacagccatgcagcacctgtgcaggtGtccacccgaaggcgtcactctcctttcagaga
gctaatccctgcatgtcaaacccaggataaggttcttcgcgttgc
>EF212893_Paenibacillus_provencensis
cgacaaccatgcaccacctgtctcctctgtcccgaaggaaaggtatatctctataccArt
cagagggatgtcaagacctggaaggttcttcgcgttgct
>M59107_Clostridium_lituseburense
cgacaaccatgcaccacctgtcactttctgtccccgaagggaaatctccgattagggaga
ggtcaaaaggatgtcaagcttaggtaaggttcttcgcgttgc
>FM209153_uncultured_Chloroflexi_bacterium
cgacagccatgcagcacctgtgcgacaccctcgaaggcttcggctttcaccgctctgcag
tcgcatgtcaagccctgg
>EU375221_uncultured_Thermomicrobium_sp.
cgacagccatgcagcacctgtggatcaccctcgaaggccaaccgctttcacggctctgca
gatccatgtcaaaccctggtaaggtTtcttcgcgttgc
>EF054879_Mycobacterium_arosiense
cgacagccatgcaccacctgcacacaggccacaagggaacgcctatctctagacgcgtcc
tgtgcatgtcaaacccTggtaaggttcttcgcgttgc
>EF466123_Nocardioides_islandiensis
cgacagccatgcaccacctgtacaccgacaaaaaggggcaccatctctgcgctttccggc
gtatgtcaaacccaggtaaggttcttcgcgttgc
>EF466120_Marmoricola_sp.
cgacagccatgcaccacctgtatgcgagtgtccaaagagctctctattctagagagttct
cgcatatgtcaaacccaaggttcttcgcgttgc
>EU722519_Pseudonocardia_alaniniphila
cgacagccatgcaccacctgcacaccagccacaagggaaccgatatctctaccgggcgtc
tagtgcatgtaaggttcttcgcgttgc
>AF328681_Lechevalieria_aerocolonigenes
cgacagccatgcaccacctgtacaccggccacaagggggcccgatatctctaccggtttc
cagtgcatgtcaagcccaggtaagggttcttcgcgttgc
>U58528_Dactylosporangium_aurantiacum
cgacagccatgcaccacctgtgaacgcccccgaaggacaccacatctctgcggctttagc
gcccatgtcaaacccaggtacaggttcttcgcgttgc
>EU593733_Streptomyces_thermocarboxydus
cgacagccatgcaccacctgtacaccgaccacaaggggggcaccatctctgatgctttcc
ggtgtatgtcaagccttggtaaggttcttcgcgttgc
>AM935529_uncultured_Rubrobacteridae_bacterium
cgacagccatgcaccacctgtgtaagtgtcccgaaggaagaccgtgtttccacggctgtc
acaaacatgtcaagcccaggtaaggttcttcgcgttc
>EU631792_uncultured_Conexibacteraceae_bacterium
cgacagccatggcaccacctgtgtaagtgtcccgaaggaagaccatgtttccatggctgt
cacctacatgtcaaacccaggtaaggttcttcgcgttgc
>AJ519368_uncultured_Holophaga_sp.
cgacagccatgcagcacctctacgagtgtccttgcggaagaccactttcgtaggttgtca
ctcgctgttcaagcctgggtaaggttcttcgcgttgc
>AM935078_uncultured_Solibacter_sp.
cgacagccatgcagcacctcgaccccactcccttgcgggataaccatgtttccatgatcg
ttaagaggccgttcgagcccagggtaaggttcttcgcgttgc
>AY730501_uncultured_Chlamydiales_bacterium
cgacagccatgcagcacctgtgcaCcggtcccgaaggaagactccatttctggagctgtc
cactgcatgtcaagcctggg
>EU630729_uncultured_Parachlamydiaceae_bacterium
cacagccatgcagcacctgtgcagatgtcccgaaggaaagctctctagagcggtcatctg
catgtcaaacctgggaaggttcttcgcgttgc
>EU634621_uncultured_Spartobacteria_bacterium
cgacagccatgcagcacctgtgcaaattcttgatattgctaccaagtcgctaactttcat
taacttagagatgcatgAcaagaccaggtaaggttcttcgcgttgc
>DQ263467_uncultured_Verrucomicrobium_sp.
cgacagccatgcagcactgtgtaagctgcccttgcgggctcgtcccactttcatggttct
actacttgcatgtcaaggccaggtaaggttcttcgcgttgc
>X99390_Opitutus_sp.VeGlc2
cgacagccatgcagcacctgtgcaccagtcccgaaggaaagcaccctttcaggtgcggtc
tagtgcatgtcaaggGtaggtaaggttcttcgcgttgc
>DQ676361_uncultured_Termite_group_1
cgacagccatgcagcacctcgactaacaaccgactttacggttcgtctcctgtttccagg
actctactattagccgtttgagcccaggtaaggttcgttcgcgttgc
>AY852181_uncultured_Gemmatimonas_sp.
cgacagccatgcagcacctgtccacgtgtcccgaaggagggcccctgtttccagggcttt
cacgtggatgtcaagcccaggtaaggttcttcgcgttgct
>EU930421_Azotobacter_chroococcum
cgacagccatgcagcacctgtgtctgagttcccgaaggcaccaatccatctctggaaagt
tctcagcatggtcaaggccaggtaaggttcttcgcgttgct
>DQ989484_uncultured_Pseudomonas_sp.
cgacagccatgcagcacctgtgtctgagttcccgaaggcaccaatccatctctggaaagt
tctcagcatgtcaaCgccaggtaaggttcttcgcgttgct
>AF448044_Burkholderia_sp.
cgacagccatgcagcacctgtgttacggctccctttcgggcacctccacctctcaggcag
ggttccgtacatgtcaagggtaggtTaaggtttttcgcgttgc
>AJ224039_Nitrospira_sp.
cgacagccatgcagcacctgagcaggctggtattgctacctcgttgggctttcaccctcc
tactacctgcatgtccagcctgggtaaggttcttcggcgttgc
>AB360346_Acidimicrobidae_bacterium
cgacagccatgcaccacctgtgtaaagccccgaaggacaccctatctctagagcttttct
ctacatgtcaaacccaggtaaggttcttcgcTgttgc
>AF114805_Saccharothrix_coeruleofusca
cTgacagccatgcaccacctgtacaccagtccgaagaggcctacatctctgcaggtttcc
ggtgcatgtcaagcccaggtaaggttcttcgcgttgc
>AY894325_Dermacoccus_sp.
cgacaaccatgcaccacctgtacaccagtccgaagacgcacacatctctgcatgattccg
gtgtatgtcaagccttggtaaggttcttcgccgttgc
>EU551675_Amycolatopsis_sp.
cgacagccatgcaccacctgcacaccggccacaagggggccgacatctctgccggtttAc
agtgcatgtcaagcccaggtaaggttcttcgcgttgc
>EU427317_Gordonia_amicalis
cgacagccatgcaccacctgtacaccaaccacaaggggggctatatctctacagctttct
ggtgtatgtcaaacccaggtaaggtttcttcgcgttgc
>AJ314848_Oerskovia_jenensis
cgacaaccatgAaccacctgtacaccgaccttgcggggcaaccatctctggaagtttccg
gtgtatgtcaagccttggtaaggttcttcgcgttgc
>AB037012_Actinoplanes_utahensis
cgacagccatgcaccacctgtcaccggccccgaaggaccccgcatctctgcgagttttcc
ggcgatgtcaaacGcaggtaaggttcttcgcgttgc
>AF538931_Hyphomicrobium_sulfonivorans
cgacagccatgcaacacctgtgtatcggcctattgctaggaggatcccatctctggaaac
cgtccgaccatgtcaagagctgCgtaaggttcttcgcgttgc
>AF363135_Bradyrhizobium_japonicum
cgacagccatgcagcacctgtgttccaggctccgaagagaaggccacatctctgcgaccg
gtcctggacatgtcaagggctggtCaaggttctgcgcgttgc
>DQ310706_Mesorhizobium_loti
cgacagccatgcagcacctgtcaccggtccagccgaactgaaggtatccatctctggaaa
ccgcgccgggatgtcaaagggctggtaaggttctgcgcgttgct
>AY167839_Chelatococcus_asaccharovorans
cgacagccatgagcacctgtgttcccgccagccgaactgaaggatcctgtctccaggacc
caaacgggactggtaaggttctgcgcgttgct
>X90760_Skermanella_parooensis
cgacCagccatgcagcacctgtgcgncgtccggccgaaccgaaaggctcatctctgagcc
cgcgacgcccatgtcaagggctggtaaggttctgcgcgttgct
>AM743175_Azospirillum_sp.
cgacagccatgcagcacctgtgcggcgtccggccgaaccgaaaggtccatctctggaccc
gcgacgcccatgtcagagggctggtaaggttctgcgcgttgct
>AY367026_Sphingomonas_sp.
cgacagccatgcagcacctgtcactcatccagccgaactgaagaaaccatctctggaaat
cgcgatgaggatgtcaaaCcgctggtaaggttctgcgcgttgct
>AF530131_Shewanella_colwelliana
cgacagccatgcagcacttgtctcacagttcccgaaggcactaatccatctctggaaagt
tctgtgggatgtgcaagagtaggtaaggttcttcgcgttgc
>EU855746_Xanthomonas_campestris
cgacagccatgcagcacctgtctcacggttcccgaaggcacccaatccatctctggaaag
ttccgtggatgtcaaGaccaggtaaggttcttcgcgttgc
>EU360125_Pseudomonas_mediterranea
cgacagccatgcagcacctgtctcaatgttcccgaaggcaccaatccatctctggaaagt
tcattGggatgtcaaggctggtaaggttcttcgcgttgct
>AM747393_Legionella_dresdeniensis
cgacagccatgcagcacctgtatcagtgttcccgaaggcacttccacatctCctgcaaaa
ttcactgtatgtcaagggtaggtaaggttcttcgcgttgc
>FJ486138_uncultured_Aquicella_sp.
cgacagccatgcagcacctgtctctgcgctcctttcggcacccccaactctcattagggt
tcgcaggattcaagggtaggtaaggttcttcgcgttgc
>AY691545_Pantoea_agglomerans
cgacagccatgcagcacctgtctcagagttcccgaaagcaccaaagcatctctgctaagt
tctctggatgtcaagagtagtagaggttcttcgcgttgc
>DQ366688_uncultured_Haemophilus_sp.
acagccatgcaggcacctgtctcatggttcccgaaggcactcccgctatctctacaggat
tccatgggatgtcaagagtaggtaaggttcttcgcgttgc
>EF076758_Rheinheimera_aquimaris
cgacagccatgcagcacctgtcttagcgttcccgaaggcacaactgcatctctgcaatct
tcgctgatgtcaagagtaggtaaggttcttcgcgttgc
>AY234615_bacterium_Ellin5264
cgacagccatgcagcacctgtctctgggttccttgcggcacccccgaatctcttcagggt
tcccaggatgtcaagaccaCgtaaggttcttcgcgttgc
>AM936268_uncultured_Polyangiaceae bacterium
cgaccagccatgcagcacctaaccacaggttccccgaagggcacatcgacctttcgaccg
acttcctgcgttttctagcccaggtaaggttcttcgcgttgc
>AJ233945_Nannocystis_aggregans
cgacagccatgcagcaccttctcaccggctccccgaagggcaccccagcctttcagccAg
gttccagtggatttaacccaggtaaggttctgcgcgttgc
>FJ418118_uncultured_Myxococcales_bacterium
cgacagccatgcagcactaaccacgagttctccgaagagcaccccgaactttcgctcggg
tcctcgtactttctagccccccaggtaaggttcttcgcgttgc
>AM935473_uncultured_Desulfuromonadales_bacterium
cgacagccatgcagcacctgaacacaccagtccccgaagggaagatcctatctctaggac
tgtctgatgttgtctagcccaggtaaggttcttcgcgttgc
>EF606819_uncultured_Bdellovibrio_sp.
cgacagccatgcagcacctgtgaaccggcccttgcgggcggggacatttctgAcaccctt
ccagttcatgtcaagcccaggtaaggttcttcgcgttgc
>AJ298940_Micrococcus_lylae
cgacaaccatgcaccacctgtgaaccagccccgaagggaaaccgcatctctgcggcgatc
tagtccatgcaagccttggtaaggttcttcgcgttgc
>EF173341_uncultured_Alcaligenes_sp.
cgacagccatgcagcacctgtctcacggttccttgcggcactcccaaatctcttcgggat
tccgtggatgtcaagaccTaggtaaggttcttcgcgttgc
>EF019646_uncultured_Oxalobacteraceae_bacterium
cgacagccatgcagcacctctgtggcggcccccgaagggggaagacctgtttccagaccg
gtccaccacagttcaagcccaggtaaggttcttcgcgttgc
>CU466738_uncultured_Bacteroidetes_bacterium
cgacagccatgcagcacctcgcacattgtccgaagaaggtcacgtttccgcgactgtcaa
Ttgcacgttcaagccctggtaaggttcctcgcgt
>AM935145_uncultured_Chlorobi_bacterium
cgacagccatgcagcacctccgccggctcccttgcgggtcgttcccctttcagggtAtct
actaccggcagttcaagcccaggtaaggttcttcgcgt
>AM935820_uncultured_Planctomycetales_bacterium
cgacagccatgcagcacctgtgcaggttccacccgaaggcgtcactctcctttcagagag
ctaatccctgcatgtcaaaccccaggataaggttcttcgcgttgc
>EF212893_Paenibacillus_provencensis
cgacaaccatgcaccacctgtctcctctgtcccgaaaggaaaggtatatctctataccgr
tcagagggatgtcaagacctggaaggttcttcgcgttgct
>M59107_Clostridium_lituseburense
cgacaaccatgcaccacctgtcacttctgtccccgaagggaaatctccgattagggagTa
ggtcaaaaggatgtcaagcttaggtaaggttcttcgcgttgc
>FM209153_uncultured_Chloroflexi_bacterium
cgacagccatgcagcaccCtgtgcgacaccctcgaaggacttcggctttcaccgctctgc
agtcgcatgtcaagccctgg
>EU375221_uncultured_Thermomicrobium_sp.
cgacagccatgcagcacctgtggatcaccctcgaaggccaaccgctttcacggctctgca
gatccatgtcaaaccctggtaaggttcttcgcgtgc
>EF054879_Mycobacterium_arosiense
cgacagccatgcaccacctgcacacaggccacaagggaacgcctatctctagacgcgtcc
tgtgcatgtcaaacccaggtaaggttcttcggttgc
>EF466123_Nocardioides_islandiensis
cgacagccatgcaccacctgtacaccgacaaaaaggggcaccatctctggcgctttccgg
cGtatgtcaaacccaggtaaggttcttcgcgttgc
>EF466120_Marmoricola_sp.
cgacagccatgcaccacctgtatgcgagtgtccaaagagctctctatctctagagagttc
tcgcatatgtcaaacccaaggttcttccgttgc
>EU722519_Pseudonocardia_alaniniphila
cgacagccatgcaccacctgcacaccagccacaagggaaccgataatctctaccggcgtc
tagtgcatgtaaggttcttcgcgttgc
>AF328681_Lechevalieria_aerocolonigenes
cgacagccatgcaTcacctgtacaccggccacaagggggcccgatatctctaccggtttc
cagtgcatgtcaagcccaggtaaggttcttcgcgttgc
>U58528_Dactylosporangium_aurantiacum
cgacagccatgcaccacctgtgaacgcccccgaaggacaccacatcTtctgcggctttag
cgcccatgtcaaacccaggtaaggttcttcgcgttgc
>EU593733_Streptomyces_thermocarboxydus
cgacagccatgcactcacctgtacaccgaccacaagggggcaccatctctgatgctttcc
ggtgtatgtcaagccttggtaaggttcttcgcgttgc
>AM935529_uncultured_Rubrobacteridae_bacterium
cgacagccatgcaccacctgtgtaagtgtcccgaaggaagaccgtgtttccacggctggt
cacaaacatgtcaagcccaggtaaggttcttcgcgttgc
>EU631792_uncultured_Conexibacteraceae_bacterium
cgacagccatgcaccacctgtgtaagtgtcccgaaggaagaccatgtttAccatggctgt
cacctacatgtcaaacccaggtaaggttcttcgcgttgc
>AJ519368_uncultured_Holophaga_sp.
cgacagccatgcagcacctctacgagtgtccttgcggaagaccactttcgtagttgtcac
tcgcTgttcaagcctgggtaaggttcttcgcgttgc
>AM935078_uncultured_Solibacter_sp.
cgacagccatgcagcacctcgaccccactcccttgcgggataaccatgttccatgatcgt
taagaggccgttcgagcccaggtaaggttcttcgcgttgc
>AY730501_uncultured_Chlamydiales_bacterium
cgacagccatgcagcacctgtgctagcggtcccgaaggaagactccatttctggagctgt
ccactgcatgtcaagcctggg
>EU630729_uncultured_Parachlamydiaceae_bacterium
cgacagccatgcagcacctgtgcagatgtcccgaaggaaagctctctagagcggtcatct
gcatgtcaaacctgggaaggttcttcgcgtCtgc
>EU634621_uncultured_Spartobacteria_bacterium
cgacagccatgcagcaccttgtgcaaattcttgatattgctaccaagtcgctaactttca
ttaacttagagatgcatgtcaagaccaggtaaggttcttcgcgttgc
>DQ263467_uncultured_Verrucomicrobium_sp.
cgacagccatgcagcacctgtgtaagctgcccttgcgggcAcgtcccactttcatggttc
tactacttgcatgtcaaggccaggtaaggttcttcgcgttgc
>X99390_Opitutus_sp.VeGlc2
cgacagccatgcagcacctgtgcaccagtcccgaaggaaagcaccctttcaggtgcggtc
ttagtgcatgtcaaggctaggtaaggttcttcgcgttgc
>DQ676361_uncultured_Termite_group_1
cgacagccatgcagcacctcgactaacaaccgactttacggtGcgtctcctgtttccagg
actctactattagccgtttgagcccaggtaaggttcttcgcgttgc
>AY852181_uncultured_Gemmatimonas_sp.
cgacagccatgcagcacctgtccacgtgtcccgaaggCgggcccctgtttccaggggctt
tcacgtggatgtcaagcccaggtaaggttcttcgcgttgct
>EU930421_Azotobacter_chroococcum
cgacagccatgcagcacctgtgtctgagttcccgaaggcccaatccatctctggaaagtt
ctcagcatgtcaaggccaggtaaggttcttcgcgttgct
>DQ989484_uncultured_Pseudomonas_sp.
cgacaTgccatgcagcacctgtgtctgagttcccgaaggcaccaatccatctctggaaag
ttctcagcatgtcaaggccaggtaaggttcttcgcgttgct
>AF448044_Burkholderia_sp.
cgacagccatgcagcacctgtgttacggctccctttcgggcacctccacctctcaggAca
gggttccgtacatgtcaagggtaggtaaggtttttcgcgttgc
>AJ224039_Nitrospira_sp.
cgacagccatgcagcacctgagcaggctggtattgctacctcgttgggctttcaccctcc
tactacctgcatgtccagcctgggtaaggttccttcgcgttgc
>AB360346_Acidimicrobidae_bacterium
cgacagccatgcaccacctgtgtaaagccccgaaggacaccctatctctagGgcttttct
ctacatgtcaaacccaggtaaggttcttcgcgttgc
>AF114805_Saccharothrix_coeruleofusca
cgacagccatgcaccacctgtacaccagtTccgaagaggcctacatctctgcaggtttcc
ggtgcatgtcaagcccaggtaaggttcttcgcgttgc
>AY894325_Dermacoccus_sp.
cgacaaccatgcaccacctgtacaccagttccgaagacgcacacatctctgcatgattcc
ggtgtatgtcaagccttggtaaggttcttcgcgttgc
>EU551675_Amycolatopsis_sp.
cgacagccatgcaccacctgcacaccAgccacaagggggccgacatctctgccggtttcc
agtgcatgtcaagcccaggtaaggttcttcgcgttgc
>EU427317_Gordonia_amicalis
cgacagccatgcaccacctgtacaccaaccacaaggggggctatatctctacgctttctg
gtgtatgtcaaacccaggtaaggttcttcgcgttgc
>AJ314848_Oerskovia_jenensis
cgacaaccatgcaccacctgtacaccgaccttgcggggcaaccatctctggaagtttccg
gtgtatgtcaTagccttggtaaggttcttcgcgttgc
>AB037012_Actinoplanes_utahensis
cgacagccatgcaccacctgtcaccggccccgaaggaccccgcatcGctgcgagttttcc
ggcgatgtcaaacccaggtaaggttcttcgcgttgc
>AF538931_Hyphomicrobium_sulfonivorans
cgacagccatgcaacacctgtgtatcggcctattgctaggaggatcccatctctggaaac
cgtccgaccatgtcaagagctggtaaggttcttcgcgtTtgc
>AF363135_Bradyrhizobium_japonicum
cgacagccatgcagcacctgtgtGtccaggctccgaagagaaggccacatctctgcgacc
ggtcctggacatgtcaagggctggtaaggttctgcgcgttgc
>DQ310706_Mesorhizobium_loti
cgacagccatgcagcacctgtcaccggtccagccgaactgaaggtatccatctctggaaa
ccGcgccgggatgtcaagggctggtaaggttctgcgcgttgct
>AY167839_Chelatococcus_asaccharovorans
cgacagccatgcagcacctggtgttcccgccagccgaactgaaggatcctgtctccagga
cccaaacgggactggtaaggttctgcgcgttgct
>X90760_Skermanella_parooensis
cgacagccatgcagcacctgtgcgnncgtccggccgaaccgaaaggctcatctctgagcc
cgcgacgcccatgtcaagggctggtaaggttctgcgcgttgct
>AM743175_Azospirillum_sp.
cgacagccatgcagcacctgtgcggcgtccggccgaaccgaaaggtccatctctggaccc
gcgacCgcccatgtcaagggctggtaaggttctgcgcgttgct
>AY367026_Sphingomonas_sp.
cgacagcccatgcagcacctgtcactcatccagccgaactgaagaaaccatctctggaaa
tcgcgatgaggatgtcaaacgctggtaaggttctgcgcgttgct
>AF530131_Shewanella_colwelliana
cgacagccatgcagcacttgtctcacagttcccgaaggcactaatccatAtctggaaagt
tctgtgggatgtcaagagtaggtaaggttcttcgcgttgc
>EU855746_Xanthomonas_campestris
cgacagccatgcgagcacctgtctcacggttcccgaaggcacccaatccatctctggaaa
gttccgtggatgtcaagaccaggtaaggttcttcgcgttgc
>EU360125_Pseudomonas_mediterranea
cgacagccatgcagcacctgtctcaatgttcccgaaggcaccaatccatctctggaaagt
tcattggatgtcaaggctggaaggttcttcgcgttgct
>AM747393_Legionella_dresdeniensis
cgacagccatgcagcacctgtatcagtgttcccgaaggccttccacatctctgcaaaatt
cactgtatgtcaagggtaggtaaggttcttcgcgttgc
>FJ486138_uncultured_Aquicella_sp.
cgacagccatgcagcacctgtctctgcgctccctttcggcacccccaactctcattaggg
ttcgcaggatgtcaagggtaggtaaggttcttcgcgttgc
>AY691545_Pantoea_agglomerans
cgacagccatgcagcacctgtctcagagttcccgaaagcaccaaagcatctctgctaagt
tctctgggatgtcaagagtagtaaggttcttcgcgttgc
>DQ366688_uncultured_Haemophilus_sp.
acagccatgcagcacctgtctcatggttcccgaaggcactcccgctatctctacagggat
tccatgggatgtcaagagtaggtaaggttcttcgcgttgc
>EF076758_Rheinheimera_aquimaris
cgacagccatgcagcacctgtcttagcgttcccgaaggcacaactgcatctctgcaatct
tcgctagatgtcaagagtaggtaaTggttcttcgcgttgc
>AY234615_bacterium_Ellin5264
cgacagccatgcagcacctgtctctgggttccttgcggcacccccgaatctcttcagggt
tcccaggatgtcagaccaggtaaggttcttcgcgttgc
>AM936268_uncultured_Polyangiaceae bacterium
cgacagccatgcagcacctaaccacaggttccccgaagggcacatcgacctttcgaccga
cttcctgcgttttctagccccaggtaaggttcttcgcgttgc
>AJ233945_Nannocystis_aggregans
cgacagccatgcagcaccttctcaccggctccccgaagggcacccagcctttcagccagg
ttccagtggatttaacccaggtaaggttctgcgcgttgc
>FJ418118_uncultured_Myxococcales_bacterium
cgacagcatgcagcacctaaccacgagttctccgaagagcaccccgaactttcgctcggg
tcctcgtactttctagccccccaggtaaggttcttcgcgttgc
>AM935473_uncultured_Desulfuromonadales_bacterium
cgacagccatgcagcacctgaaccaccagtccccgaagggaagatcctatctctagactg
tctgatgttgtctagcccaggtaaggttcttcgcgttgc
>EF606819_uncultured_Bdellovibrio_sp.
cgacagccatgcagcacctgtgaaccggcccttgcgggcggggacatttctgccacccgt
tccagttcatgtcaagcccaggtaaggttcttcgcgttgc
>AJ298940_Micrococcus_lylae
cgacaaccatgcaccacctgtgaaccagccccgaagggaaaccgcatctctgcggcgatc
tagtccAtgtcaagccttggtaaggttcttcgcgttgc
>EF173341_uncultured_Alcaligenes_sp.
cgacagccatgcagcacctgtctcacggttccttgcggcactcccaaatctctcgggatt
ccgtggatgtcaagaccaggtaaggttcttcgcgttgc
>EF019646_uncultured_Oxalobacteraceae_bacterium
cgacagccatgcagcacctctgtggcggcccccgaaggggaagacctgtttccagaccgg
tccaccacagttcaagcccaggtaggttcttcgcgttgc
>CU466738_uncultured_Bacteroidetes_bacterium
cgacaagccatgcagcacctcgcacattgtccgaagaaggtcacgtttccgcgactgtca
atgcacgttcaagccctggtaaggttcctcgcgt
>AM935145_uncultured_Chlorobi_bacterium
cgacagcccatgcagcacctccgccggctcccttgcgggtcgttcccctttcagggttct
actaccggcagttcaagcccaggtaaggttcttcgcgt
>AM935820_uncultured_Planctomycetales_bacterium
cgacagccatgcagcacctgtgcaggttccacccgaaggcgtcactctcctttcagagag
ctaatcccctgcatgtcaaacccaggataaggttcttcgcgttgc
>EF212893_Paenibacillus_provencensis
cgacaaccatgcaccacctgtctcctctgtcccgaaggaaaggtatatctctataccgrt
cagagggatgtcaagacctggaaggttcttcgccgttgct
>M59107_Clostridium_lituseburense
cgacaaccatgcaccacctgtcactCctgtccccgaagggaaatctccgattagggagag
gtcaaaaggatgtcaagcttaggtaaggttcttcgcgttgc
>FM209153_uncultured_Chloroflexi_bacterium
cgacagccatgcagcacctgtgcgacaccctcgaaggacttcggctttcaccgctctgGa
gtcgcatgtcaagccctgg
>EU375221_uncultured_Thermomicrobium_sp.
cgacagcccatgcagcacctgtggatcaccctcgaaggccaaccgctttcacggctctgc
agatccatgtcaaaccctggtaaggttcttcgcgttgc
>EF054879_Mycobacterium_arosiense
cgacagccatgcaccacctgcacacaggccacaagggaacgcctatctctagacgcgtcc
tgtgcatgtcaCacccaggtaaggttcttcgcgttgc
>EF466123_Nocardioides_islandiensis
cgacagccatgcaccacctgtacaccgacaaaaaggggcaccatctctggcgctttccgg
cgtatgtcaaaccaggtaaggttcttcgcgttgc
>EF466120_Marmoricola_sp.
cgacagccatgcaccacctgtCatgcgagtgtccaaagagctctctatctctagagagtt
ctcgcatatgtcaaacccaaggttcttcgcgttgc
>EU722519_Pseudonocardia_alaniniphila
cgacagccatgcaccacctgcacaccagccacaagggaaccgatatctctaccggcgtct
agtgcatgtcaaggttcttcgcgttgc
>AF328681_Lechevalieria_aerocolonigenes
cgacagccatgcaccacctgtacaccggccacaagggggcccgatatctctaccggtttA
ccagtgcatgtcaagcccaggtaaggttcttcgcgttgc
>U58528_Dactylosporangium_aurantiacum
cgacagccatgcaccacctgtgaacgcccccgaagggacaccacatctctgcggctttag
cgcccatgtcaaacccaggtaaggttcttcgcgttgc
>EU593733_Streptomyces_thermocarboxydus
cgacagccatgcaccacctgtacaccgaccacaagggggcaccatctctgatgctttTcc
ggtgtatgtcaagccttggtaaggttcttcgcgttgc
>AM935529_uncultured_Rubrobacteridae_bacterium
cgacagccatgcaccacctgtgtaagtgtcccgaaggaagaccgtgtttccacggctgtc
acaaacatAtcaagcccaggtaaggttcttcgcgttgc
>EU631792_uncultured_Conexibacteraceae_bacterium
cgacagccatgcaccacctgtgtaagtgtccccgaaggaagaccatgtttccatggctgt
cacctacatgtcaaacccaggtaaggttcttcgcgttgc
>AJ519368_uncultured_Holophaga_sp.
cgacagccatgcagcacctctacgagtgtccttgcggaagaccactttcgtagttgtcac
tcgctgttcaagcctgggtaaggttcttcgCgttgc
>AM935078_uncultured_Solibacter_sp.
cgacagccatgcagcacctcgaccccactcccttgcgggataaccatgtttccatgatcg
ttaaagaggccgttcgagcccaggtaaggttcttcgcgttgc
>AY730501_uncultured_Chlamydiales_bacterium
cgacagccatgcagcacctgtgcagcggtcccgaaggaagactccatttctgCagctgtc
cactgcatgtcaagcctggg
>EU630729_uncultured_Parachlamydiaceae_bacterium
cgacagccatgcagcacctgtgcagatgtcccgaaggaaagctctctagagcggtcatct
gcatgtcaaacctgggaaggttcttcgcgtgc
>EU634621_uncultured_Spartobacteria_bacterium
cgacagccatgcagcacctgtgcaaattcttgatattgctccaagtcgctaactttcatt
aacttagagatgcatgtcaagaccaggtaaggttcttcgcgttgc
>DQ263467_uncultured_Verrucomicrobium_sp.
cgacagccatgcagcacctgtgtaagctgccctttgcgggctcgtcccactttcatggtt
ctactacttgcatgtcaaggccaggtaaggttcttcgcgttgc
>X99390_Opitutus_sp.VeGlc2
cgacagccatgcagcacctgtgcacagtcccgaaggaaagcaccctttcaggtgcggtct
agtgcatgtcaaggctaggtaaggttcttcgcgttgc
>DQ676361_uncultured_Termite_group_1
cgacagccatgcagcacctcgactaacaaccgactttacggttcgtctcctgtttccagg
actctactattagccgtttgagcccaggtaaggttccttcgcgttgc
>AY852181_uncultured_Gemmatimonas_sp.
cgacagccatgcagcacctgtccacgtgtcccgaaggagggcccctgtttccaggggctt
tcacgtggatgtcaagcccaggtaaggttcttcgacgttgct
>EU930421_Azotobacter_chroococcum
cgacagccatgcagcacctgtgtctgagttcccgaaggcaccaatccatctctggaaaag
ttctcagcatgtcaaggccaggtaaggttcttcgcgttgct
>DQ989484_uncultured_Pseudomonas_sp.
cgacagccatgcagcacctgtgtctgagttcccgaaggcaccaatccatctctggaaagt
tctcagcatgtcaggccaggtaaggttcttcgcgttgct
>AF448044_Burkholderia_sp.
cgacagccatgcagcacctgtgttacggctccctttcgggccctccacctctcaggcagg
gttccgtacatgtcaagggtaggtaaggtttttcgcgttgc
>AJ224039_Nitrospira_sp.
cgacagccatgcagcacctgagcaggctggtattgctacctcgttgggctttcaccctcc
tactacctgcatgtccagcctgggtaggttcttcgcgttgc
>AB360346_Acidimicrobidae_bacterium
cgacagccatgcaccacctgtgtaaagccccgaaggacaccctatctctagagcttttct
ctacatgtcaaacccaggtaaggttcttcgcgttgcc
>AF114805_Saccharothrix_coeruleofusca
cgacagccatgcaccgacctgtacaccagtccgaagaggcctacatctctgcaggtttcc
ggtgcatgtcaagcccaggtaaggttcttcgcgttgc
>AY894325_Dermacoccus_sp.
cgacaaccatgcaccaccctgtacaccagtccgaagacgcacacatctctgcatgattcc
ggtgtatgtcaagccttggtaaggttcttcgcgttgc
>EU551675_Amycolatopsis_sp.
cgacagccatgcaccacctgcacaccggccacaagggggccgacatctctgccggtttcc
agtgcatgtcaagcccAggtaaggttcttcgcgttgc
>EU427317_Gordonia_amicalis
cgacagccatgcaccacctgtacaccaaccacaaggggggctaatctctacagctttctg
gtgtatgtcaaacccaggtaaggttcttcgcgttgc
>AJ314848_Oerskovia_jenensis
cgacaaccatgcaccacctgtacaccgaccttgcggggcaaccatctctggaagtttccg
gtgtatgtcaagccttggtaagttcttcgcgttgc
>AB037012_Actinoplanes_utahensis
cgacagccatgcaccacctgtcaccGgccccgaaggaccccgcatctctgcgagttttcc
ggcgatgtcaaacccaggtaaggttcttcgcgttgc
>AF538931_Hyphomicrobium_sulfonivorans
cgacagccagcaacacctgtgtatcggcctattgctaggaggatcccatctctggaaacc
gtccgaccatgtcaagagctggtaaggttcttcgcgttgc
>AF363135_Bradyrhizobium_japonicum
cgacagGcatgcagcacctgtgttccaggctccgaagagaaggccacatctctgcgaccg
gtcctggacatgtcaagggctggtaaggttctgcgcgttgc
>DQ310706_Mesorhizobium_loti
cgatcagccatgcagcacctgtcaccggtccagccgaactgaaggtatccatctctggaa
accgcgccgggatgtcaagggctggtaaggttctgcgcgttgct
>AY167839_Chelatococcus_asaccharovorans
cgacagccatgcagcacctgtgttcccgccagccgaactgaaggAatcctgtctccagga
cccaaacgggactggtaaggttctgcgcgttgct
>X90760_Skermanella_parooensis
cgacaggccatgcagcacctgtgcgncgtccggccgaaccgaaaggctcatctctgagcc
cgcgacgcccatgtcaagggctggtaaggttctgcgcgttgct
>AM743175_Azospirillum_sp.
cgacagccatgcagcacctgtgcggcgtccggccgaaccgaaaggtccatcctctggacc
cgcgacgcccatgtcaagggctggtaaggttctgcgcgttgct
>AY367026_Sphingomonas_sp.
cgaccagccatgcagcacctgtcactcatccagccgaactgaagaaaccatctctggaaa
tcgcgatgaggatgtcaaacgctggtaaggttctgcgcgttgct
>AF530131_Shewanella_colwelliana
cgacagccatgTagcacttgtctcacagttcccgaaggcactaatccatctctggaaagt
tctgtgggatgtcaagagtaggtaaggttcttcgcgttgc
>EU855746_Xanthomonas_campestris
cgacagccatgcagcacctgtctcacggttcccgaaggcacccaatccatctctggaaag
ttccgtggatgtcaagcaccaggtaaggttcttcgcgttgc
>EU360125_Pseudomonas_mediterranea
cgacagccatgcagcacctgtctcaatgttcccgaaggcaccaatccatctctggaaagt
tcattggatgtcaaggctggtaaaggttcttcgcgttgct
>AM747393_Legionella_dresdeniensis
cgacagccatgcagcacctgtTatcagtgttcccgaaggcacttccacatctctgcaaaa
ttcactgtatgtcaagggtaggtaaggttcttcgcgttgc
>FJ486138_uncultured_Aquicella_sp.
cgacaCgccatgcagcacctgtctctgcgctcctttcggcacccccaactctcattaggg
ttcgcaggatgtcaagggtaggtaaggttcttcgcgttgc
>AY691545_Pantoea_agglomerans
cgacagccatgcagcacctgtctcagagttcccgaaagcaccaaagcatctcatgctaag
ttctctggatgtcaagagtagtaaggttcttcgcgttgc
>DQ366688_uncultured_Haemophilus_sp.
acagccatgcagcacctgtctcatggttcccgaagTgcactcccgctatctctacaggat
tccatgggatgtcaagagtaggtaaggttcttcgcgttgc
>EF076758_Rheinheimera_aquimaris
cgacagccatgcagcacctgtcttagcgttcccgaaggcacaactgcatctcctgcaatc
ttcgctagatgtcaagagtaggtaaggttcttcgcgttgc
>AY234615_bacterium_Ellin5264
cgacagccatgcagcacctTgtctctgggttccttgcggcacccccgaatctcttcaggg
ttcccaggatgtcaagaccaggtaaggttcttcgcgttgc
>AM936268_uncultured_Polyangiaceae bacterium
cgacagccatgcagcacctaaccacaggttccccgaagggcacatcgacctttcgaccga
cttcctgcgttttctagcccaggtaaggttcttcgcgTtgc
>AJ233945_Nannocystis_aggregans
cgacagccaTgcagcaccttctcaccggctccccgaagggcaccccagcctttcagccag
gttccagtggatttaacccaggtaaggttctgcgcgttgc
>FJ418118_uncultured_Myxococcales_bacterium
cgacagccatgcagcaTctaaccacgagttctccgaagagcaccccgaactttcgctcgg
gtcctcgtactttctagccccccaggtaaggttcttcgcgttgc
>AM935473_uncultured_Desulfuromonadales_bacterium
cgacagccatgcagcacctgaaccaccagtccccgaagggaagatcctatctctaggact
gtctgatcgttgtctagcccaggtaaggttcttcgcgttgc
>EF606819_uncultured_Bdellovibrio_sp.
cgacagccatgcagcacctgtgaaccggcccttgcgggcggggacatttctgccaccctt
ccagttcatgtcaagcccagtgtaaggttcttcgcgttgc
>AJ298940_Micrococcus_lylae
cgacaaccatgcaccacctgtgaaccagccccgaagggaaaccgcatctctgcggcgaat
ctagtccatgtcaagccttggtaaggttcttcgcgttgc
>EF173341_uncultured_Alcaligenes_sp.
cgcagccatgcagcacctgtctcacggttccttgcggcactcccaaatctcttcgggatt
ccgtggatgtcaagaccaggtaaggttcttcgcgttgc
>EF019646_uncultured_Oxalobacteraceae_bacterium
cgacagccatgcagcacctctgtggcggcccccgaaggggaagacctgtttccagaccgg
tccaccacagttcaagcccaggtaagttcttcgcgttgc
>CU466738_uncultured_Bacteroidetes_bacterium
cgacagccatgcagcacctcgcacattgtccgaagaaggtcacgtttccgcgactgtcaa
tgcacgttcaagccctggAaaggttcctcgcgt
>AM935145_uncultured_Chlorobi_bacterium
cgacagccatgcagAcacctccgccggctcccttgcgggtcgttcccctttcagggttct
actaccggcagttcaagcccaggtaaggttcttcgcgt
>AM935820_uncultured_Planctomycetales_bacterium
cgacagccatgcagcacctgtgcaggttcacccgaaggcgtcactctcctttcagagagc
taatccctgcatgtcaaacccaggataaggttcttcgcgttgc
>EF212893_Paenibacillus_provencensis
cgacaaccatgcaccacctgtctcctctgtcccgaggaaaggtatatctctataccgrtc
agagggatgtcaagacctggaaggttcttcgcgttgct
>M59107_Clostridium_lituseburense
cgacaaccatgcaccacctgtcacCtctgtccccgaagggaaatctccgattagggagag
gtcaaaaggatgtcaagcttaggtaaggttcttcgcgttgc
>FM209153_uncultured_Chloroflexi_bacterium
cgacagccatgcagcacctgtgcgacaccctcgaaggacttcggctttcaccgcttgcag
tcgcatgtcaagccctgg
>EU375221_uncultured_Thermomicrobium_sp.
cgacagccatgcagcacctgtggatcaccctcgaaggccaaccgcttAcacggctctgca
gatccatgtcaaaccctggtaaggttcttcgcgttgc
>EF054879_Mycobacterium_arosiense
cgacagccatgcaccacctgcacacaggccacaagggaacgcctatctctaAgacgcgtc
ctgtgcatgtcaaacccaggtaaggttcttcgcgttgc
>EF466123_Nocardioides_islandiensis
cgacagccatgcaccacctgtacaccgacaaaaaggggcaccatctctaggcgctttccg
gcgtatgtcaaacccaggtaaggttcttcgcgttgc
>EF466120_Marmoricola_sp.
cgacagccatgcaccacctgatgcgagtgtccaaagagctctctatctctagagagttct
cgcatatgtcaaacccaaggttcttcgcgttgc
>EU722519_Pseudonocardia_alaniniphila
cgacagccatgcaccacctgcacTaccagccacaagggaaccgatatctctaccggcgtc
tagtgcatgtaaggttcttcgcgttgc
>AF328681_Lechevalieria_aerocolonigenes
cgacagccatgcaccatcctgtacaccggccacaagggggcccgatatctctaccggttt
ccagtgcatgtcaagcccaggtaaggttcttcgcgttgc
>U58528_Dactylosporangium_aurantiacum
cgacagccatgcaccacctgtgcaacgcccccgaaggacaccacatctctgcggctttag
cgcccatgtcaaacccaggtaaggttcttcgcgttgc
>EU593733_Streptomyces_thermocarboxydus
cgacagccatgcaccacctgtacaccgaccacaagggggcaccatctctgatgctttccg
gtgtatgtcaagccttggtaaggttcttcgcgttc
>AM935529_uncultured_Rubrobacteridae_bacterium
cgacagccatgcaccacctgtgtaagtgtcccgaaggaagaccgtgtttccacggctgtc
acaaacatgtcaagcccaggtaaggttctcgcgttgc
>EU631792_uncultured_Conexibacteraceae_bacterium
cgacagccatgcaccacctgtgtaagtgtcccgaaggaagaccatgtttccatggctgtc
acctacatgtcaacccaggtaaggttcttcgcgttgc
>AJ519368_uncultured_Holophaga_sp.
cgacagccatgcagcacctctacgatgtccttgcggaagaccactttcgtagttgtcact
cgctgttcaagcctgggtaaggttcttcgcgttgc
>AM935078_uncultured_Solibacter_sp.
cgacagccatgcagcacctcgaccccactcccttgcgggataaccatgtttccatgatcg
ttaaggaggccgttcgagcccaggtaaggttcttcgcgttgc
>AY730501_uncultured_Chlamydiales_bacterium
cgacagccatggcagcacctgtgcagcggtcccgaaggaagactccatttctggagctgt
ccactgcatgtcaagcctggg
>EU630729_uncultured_Parachlamydiaceae_bacterium
cgacagccatgcagcacctgtgcagatgtccgaaggaaagctctctagagcggtcatctg
catgtcaaacctgggaaggttcttcgcgttgc
>EU634621_uncultured_Spartobacteria_bacterium
cgacagccatgcagcacctgtgcaaattcttgatattgctaccaagtcgctaacctttca
ttaacttagagatgcatgtcaagaccaggtaaggttcttcgcgttgc
>DQ263467_uncultured_Verrucomicrobium_sp.
cgacaagccatgcagcacctgtgtaagctgcccttgcgggctcgtcccactttcatggtt
ctactacttgcatgtcaaggccaggtaaggttcttcgcgttgc
>X99390_Opitutus_sp.VeGlc2
cgacagccatgcagcacctgtgcaccagtcccaaggaaagcaccctttcaggtgcggtct
agtgcatgtcaaggctaggtaaggttcttcgcgttgc
>DQ676361_uncultured_Termite_group_1
cgacagccatgcagcacctcgactaacaaccgactttacggttcgtctcctgtttccagg
actcactattagccgtttgagcccaggtaaggttcttcgcgttgc
>AY852181_uncultured_Gemmatimonas_sp.
cgacagccatgcagcacctgtccacgtgtcccgaaggagggccccttgtttccaggggct
ttcacgtggatgtcaagcccaggtaaggttcttcgcgttgct
>EU930421_Azotobacter_chroococcum
cgacagccatgcagcacctgtgtctgagttcccgaaggcaccaatccatctctggaaagt
tctcagcatgtcaaggccaggtaaggttcttcgcgtgct
>DQ989484_uncultured_Pseudomonas_sp.
cgacagccatgcagcacctgtgtctgagttcccgaaggcaccaatccatctctggaaagt
tctcagcatgtcaaggccaggtaaggttacttcgcgttgct
>AF448044_Burkholderia_sp.
cgacagccatgcagcacctgtgttacggctccctttcggggcacctccacctctcaggca
gggttccgtacatgtcaagggtaggtaaggtttttcgcgttgc
>AJ224039_Nitrospira_sp.
cgacagccatgcagcacctgagcaggctggtattgTctacctcgttgggctttcaccctc
ctactacctgcatgtccagcctgggtaaggttcttcgcgttgc
>AB360346_Acidimicrobidae_bacterium
cgacagccatgcaccacctgtgtaaagccccgaaggacacctctatctctagagcttttc
tctacatgtcaaacccaggtaaggttcttcgcgttgc
>AF114805_Saccharothrix_coeruleofusca
cgacagccatgcaccacctgtacaccagtccgaagaggcctacatctctgcaggtttccg
gtgcatgtacaagcccaggtaaggttcttcgcgttgc
>AY894325_Dermacoccus_sp.
cgacaaccatgcaccacctgtacaccagtccgaagacgcacacatctctgcatgattccg
gtgtatgtcaagccttggtaaggttcttcgcgttgtc
>EU551675_Amycolatopsis_sp.
cgacagccattgcaccacctgcacaccggccacaagggggccgacatctctgccggtttc
cagtgcatgtcaagcccaggtaaggttcttcgcgttgc
>EU427317_Gordonia_amicalis
cgacagccatgcaccacctgtacaccaaccacaaggggggctatatctctacagctttCt
ggtgtatgtcaaacccaggtaaggttcttcgcgttgc
>AJ314848_Oerskovia_jenensis
cgacaaccatgcaccacctgtacaccaccttgcggggcaaccatctctggaagtttccgg
tgtatgtcaagccttggtaaggttcttcgcgttgc
>AB037012_Actinoplanes_utahensis
cgaacagccatgcaccacctgtcaccggccccgaaggaccccgcatctctgcgagttttc
cggcgatgtcaaacccaggtaaggttcttcgcgttgc
>AF538931_Hyphomicrobium_sulfonivorans
cgacagccatgcaacacctgtgtatcggcctattgctaggaggatcccatctctggaaac
ccgtccgaccatgtcaagagctggtaaggttcttcgcgttgc
>AF363135_Bradyrhizobium_japonicum
cgacagccatgcagcacctgtgttccaggcTccgaagagaaggccacatctctgcgaccg
gtcctggacatgtcaagggctggtaaggttctgcgcgttgc
>DQ310706_Mesorhizobium_loti
cgacagccatgcagcacctgtcaccggtccagccgaactgaaggtatccatctctggaaa
ccgcgccgggatgtcaagggctggtaaggttGtgcgcgttgct
>AY167839_Chelatococcus_asaccharovorans
cgacagccatgcagcacctgtgttcccgccagccgaactgaaggatcctgtctccaggac
ccaaacgggactggtaaggttctgcgcgtGtgct
>X90760_Skermanella_parooensis
cgacagccatgcagcacctgtgcgncgtccggccgaaccgaaaggctcatctctgagccc
gcgacgcccatgtcaagggctggtaaggttctgcgcgttGgct
>AM743175_Azospirillum_sp.
cgacagccatgcagcacctgtgcggcgtccggccgaaccgaaaggtccatctctggaccc
gcgacgcccatgtcaagggctgCtaaggttctgcgcgttgct
>AY367026_Sphingomonas_sp.
cgacagccatgcagcacctgtcaactcatccagccgaactgaagaaaccatctctggaaa
tcgcgatgaggatgtcaaacgctggtaaggttctgcgcgttgct
>AF530131_Shewanella_colwelliana
cgacagccatgcagcacttgtctcacagttcccgaaggcactaatccatctctggaaagt
Ttctgtgggatgtcaagagtaggtaaggttcttcgcgttgc
>EU855746_Xanthomonas_campestris
cgacagccatgcagcacctgtctcacggttcccgaaggcacccaatccatctctggaaag
ttccgtggatgtcaagaccaggtaagggttcttcgcgttgc
>EU360125_Pseudomonas_mediterranea
cgacagccatgcagcacctgtctcaatgttcccgaaggcaccaattccatctctggaaag
ttcattggatgtcaaggctggtaaggttcttcgcgttgct
>AM747393_Legionella_dresdeniensis
cgacagccatgcagcacctgtatcagtgttcccgaaggcacttcctacatctctgcaaaa
ttcactgtatgtcaagggtaggtaaggttcttcgcgttgc
>FJ486138_uncultured_Aquicella_sp.
cgacagccatgcagcacctgtctctgcgctcctttcggccccccaactctcattagggtt
cgcaggatgtcaagggtaggtaaggttcttcgcgttgc
>AY691545_Pantoea_agglomerans
cgacagccatgcagcacctgtctcagagttcccgaaagcaccaaagAatctctgctaagt
tctctggatgtcaagagtagtaaggttcttcgcgttgc
>DQ366688_uncultured_Haemophilus_sp.
acagccatgagcacctgtctcatggttcccgaaggcactcccgctatctctacaggattc
catgggatgtcaagagtaggtaaggttcttcgcgttgc
>EF076758_Rheinheimera_aquimaris
cgacagccatgcagcacctgtcttagcgttcccgaaggcacaactgcatctctgcaatct
tcgctagatgtcaagagtaggtaaggttcttcgcgtgc
>AY234615_bacterium_Ellin5264
cgacagccatgcagcacctgtctctgggttccttgcggcacccccgaatctcttcagcgg
ttcccaggatgtcaagaccaggtaaggttcttcgcgttgc
>AM936268_uncultured_Polyangiaceae bacterium
cgacagcAatgcagcacctaaccacaggttccccgaagggcacatcgacctttcgaccga
cttcctgcgttttctagcccaggtaaggttcttcgcgttgc
>AJ233945_Nannocystis_aggregans
cgacagccatgcagcaccttctcaccggctccccgaagggcaccccagcctttcagccag
gttccagtggatttaacccaggtaaggttcAtgcgcgttgc
>FJ418118_uncultured_Myxococcales_bacterium
cgacagccatgcagcacctaaccacgagttctccgaagagcaccccgaactttcgctcgg
gtcctcgtactttctaggccccccaggtaaggttcttcgcgttgc
>AM935473_uncultured_Desulfuromonadales_bacterium
cgacagccatgcagcacctgaaccaccagtccccgaagggaagatcctatctctaggact
ggtctgatgttgtctagcccaggtaaggttcttcgcgttgc
>EF606819_uncultured_Bdellovibrio_sp.
cgacagccatgcagcacctgtgaaccggcccttgcgggcggggacatttctgccaccctt
ccagttcatgtcaagcccaggtaaggttcCttcgcgttgc
>AJ298940_Micrococcus_lylae
cgacaaccatgcaccacctgtgaaccagccccgaagggaaaccgcatctctgcggcgatc
tagtccatgtcaagccttggtaaggtGtcttcgcgttgc
>EF173341_uncultured_Alcaligenes_sp.
cgacagccatgcagcacctgtctcacgcgttccttgcggcactcccaaatctcttcggga
ttccgtggatgtcaagaccaggtaaggttcttcgcgttgc
>EF019646_uncultured_Oxalobacteraceae_bacterium
cgacagccatgcagcacctctgtggcggcccccgaaggggaagacctgtttccagaccgg
tccaccacagttcagcccaggtaaggttcttcgcgttgc
>CU466738_uncultured_Bacteroidetes_bacterium
cgacagccatgcagcacctcgcacattgtccgaagaaggtcacgtttccgcggactgtca
atgcacgttcaagccctggtaaggttcctcgcgt
>AM935145_uncultured_Chlorobi_bacterium
cgacagccatgcagcacctccgccggctcccttgcgggtcgttcccctttcagggttcta
ctaccggcagttcaagccaggtaaggttcttcgcgt
>AM935820_uncultured_Planctomycetales_bacterium
cgacagccatgcagcacctgtgcaggttccacccgaaggGgtcactctcctttcagagag
ctaatccctgcatgtcaaacccaggataaggttcttcgcgttgc
>EF212893_Paenibacillus_provencensis
cgacaaccatgcaccacctgtctcctctgtcccgaaggaaaggtatatctctataccgrt
cagagggatgtcaagacctAggaaggttcttcgcgttgct
>M59107_Clostridium_lituseburense
cgacaaccatgcaccacctgtcacttctgtccccgaagggaaatctccgattagggagag
gtcaaaagGatgtcaagcttaggtaaggttcttcgcgttgc
>FM209153_uncultured_Chloroflexi_bacterium
cgacagccatgcagcacctgtgcgacaccctcgaaggacttcggctttcaccgctctgca
gtcgcatgtcaaGgccctgg
>EU375221_uncultured_Thermomicrobium_sp.
cgacagccatgcagcacctgtggatcaccctcgaaggccaaccgctttcacggctctgca
gatccatgtcaaaaccctggtaaggttcttcgcgttgc
>EF054879_Mycobacterium_arosiense
cgacagccatgcaccacctgcacacaggccacacagggaacgcctatctctagacgcgtc
ctgtgcatgtcaaacccaggtaaggttcttcgcgttgc
>EF466123_Nocardioides_islandiensis
cgacagccatgcaaccacctgtacaccgacaaaaaggggcaccatctctggcgctttccg
gcgtatgtcaaacccaggtaaggttcttcgcgttgc
>EF466120_Marmoricola_sp.
cgacagccatgcaccacctgtatgcgGgtgtccaaagagctctctatctctagagagttc
tcgcatatgtcaaacccaaggttcttcgcgttgc
>EU722519_Pseudonocardia_alaniniphila
cgacTgccatgcaccacctgcacaccagccacaagggaaccgatatctctaccggcgtct
agtgcatgtaaggttcttcgcgttgc
>AF328681_Lechevalieria_aerocolonigenes
cTacagccatgcaccacctgtacaccggccacaagggggcccgatatctctaccggtttc
cagtgcatgtcaagcccaggtaaggttcttcgcgttgc
>U58528_Dactylosporangium_aurantiacum
cgacagccatgcaccacctgtgaacgcccTccgaaggacaccacatctctgcggctttag
cgcccatgtcaaacccaggtaaggttcttcgcgttgc
>EU593733_Streptomyces_thermocarboxydus
cgacagccatgcaccacctgtacaccgaccacaagggggcaccatctctgatgctttccg
gtgtatgtcaagccttgtaaggttcttcgcgttgc
>AM935529_uncultured_Rubrobacteridae_bacterium
cgacagccatgcaccacctgtgtaagtgtcccgGaaggaagaccgtgtttccacggctgt
cacaaacatgtcaagcccaggtaaggttcttcgcgttgc
>EU631792_uncultured_Conexibacteraceae_bacterium
cgacagccatgGcaccacctgtgtaagtgtcccgaaggaagaccatgtttccatggctgt
cacctacatgtcaaacccaggtaaggttcttcgcgttgc
>AJ519368_uncultured_Holophaga_sp.
cgacagccatgcagcacctctacgagtgtccttgcggaagacactttcgtagttgtcact
cgctgttcaagcctgggtaaggttcttcgcgttgc
>AM935078_uncultured_Solibacter_sp.
cgacagccatgcagcacctcgaccccactcccttgcgggataaccatgtttccatgatcg
ttaagaggccgttcgagcccaaggtaaggttcttcgcgttgc
>AY730501_uncultured_Chlamydiales_bacterium
cgacagccatgcagcacctgtgcagcggtcccgaaggaagactccatttctgGagctgtc
cactgcatgtcaagcctggg
>EU630729_uncultured_Parachlamydiaceae_bacterium
cgacagccatgcagcaccctgtgcagatgtcccgaaggaaagctctctagagcggtcatc
tgcatgtcaaacctgggaaggttcttcgcgttgc
>EU634621_uncultured_Spartobacteria_bacterium
cgacagccatgcagcaccGgtgcaaattcttgatattgctaccaagtcgctaactttcat
taacttagagatgcatgtcaagaccaggtaaggttcttcgcgttgc
>DQ263467_uncultured_Verrucomicrobium_sp.
cgacagccatgcagcacctgtgtaagctgcccttgcgggctcgtccactttcatggttct
actacttgcatgtcaaggccaggtaaggttcttcgcgttgc
>X99390_Opitutus_sp.VeGlc2
cgacagcctgcagcacctgtgcaccagtcccgaaggaaagcaccctttcaggtgcggtct
agtgcatgtcaaggctaggtaaggttcttcgcgttgc
>DQ676361_uncultured_Termite_group_1
cgacagccatgcAgcacctcgactaacaaccgactttacggttcgtctcctgtttccagg
actctactattagccgtttgagcccaggtaaggttcttcgcgttgc
>AY852181_uncultured_Gemmatimonas_sp.
cgacagccatgcagcacctgtccacgtgtcccgaaggagggcccctgtttccaggggctt
tcacgtggatgtcaagcccagggtaaggttcttcgcgttgct
>EU930421_Azotobacter_chroococcum
cgacagccatgcagcacctgtgtctgagttcccgaaggcaccaatccatctctggaaagt
tctcagcatgtcaaggccaggtaaggttctAtcgcgttgct
>DQ989484_uncultured_Pseudomonas_sp.
cgacagccatgcagcacctgtgtctgagttcccgaaggcaccaatccatctctggaaagt
tctcagcatgtcaagccaggtaaggttcttcgcgttgct
>AF448044_Burkholderia_sp.
cgacagccatgcagcacctgtgttacggctccctttcgggcacctccacctctcaggcag
ggttccgtacatgtcaagggtaggtaaggttttttcgcgttgc
>AJ224039_Nitrospira_sp.
cgacagccatgcagcacctgagcaggctggtattgctacctcgttgggctttcaccctcc
tactacctgcatgtccagTctgggtaaggttcttcgcgttgc
>AB360346_Acidimicrobidae_bacterium
cgacagccatgcaccacctgtgtaaagccccgaaggacaGccctatctctagagcttttc
tctacatgtcaaacccaggtaaggttcttcgcgttgc
>AF114805_Saccharothrix_coeruleofusca
cgacagccatcgcaccacctgtacaccagtccgaagaggcctacatctctgcaggtttcc
ggtgcatgtcaagcccaggtaaggttcttcgcgttgc
>AY894325_Dermacoccus_sp.
cgtacaaccatgcaccacctgtacaccagtccgaagacgcacacatctctgcatgattcc
ggtgtatgtcaagccttggtaaggttcttcgcgttgc
>EU551675_Amycolatopsis_sp.
cgacagcctgcaccacctgcacaccggccacaagggggccgacatctctgccggtttcca
gtgcatgtcaagcccaggtaaggttcttcgcgttgc
>EU427317_Gordonia_amicalis
cgacagccatgcaccacctgtacaccaaccacaaggggggctatatctctacagctttct
gCtgtatgtcaaacccaggtaaggttcttcgcgttgc
>AJ314848_Oerskovia_jenensis
cgacaaccatgcaccacctgtacaccgaccttgcggggcaaccatctcctggaagtttcc
ggtgtatgtcaagccttggtaaggttcttcgcgttgc
>AB037012_Actinoplanes_utahensis
cgacagccatgcaccacctgtcaccggccccgaaggaccccgcatctctgcgagttttTc
ggcgatgtcaaacccaggtaaggttcttcgcgttgc
>AF538931_Hyphomicrobium_sulfonivorans
cgacagccatgcaacacctgtgtatcggcctattgctaggaggatcccatctctggaaac
cgtccgaccatgtcaagagctggtaaggttgcttcgcgttgc
>AF363135_Bradyrhizobium_japonicum
cgacagccatgcagcacctgtgttccaggctccgaagagaaggccacatctctgcgaccg
gtctggacatgtcaagggctggtaaggttctgcgcgttgc
>DQ310706_Mesorhizobium_loti
cgacagccatgcagcacctgtcaccggtccagccgactgaaggtatccatctctggaaac
cgcgccgggatgtcaagggctggtaaggttctgcgcgttgct
>AY167839_Chelatococcus_asaccharovorans
cgacagccatgcagcacctgtgttcccgccagccgaactGaaggatcctgtctccaggac
ccaaacgggactggtaaggttctgcgcgttgct
>X90760_Skermanella_parooensis
cgacagccatgcagcacctgtgcgncgtcTcggccgaaccgaaaggctcatctctgagcc
cgcgacgcccatgtcaagggctggtaaggttctgcgcgttgct
>AM743175_Azospirillum_sp.
cgacagccatgcagcacctgtgcggcgtccggccgaaccgaaaggtccatctctggaccc
gcgacgcccatgtcaagggctggtaagTttctgcgcgttgct
>AY367026_Sphingomonas_sp.
cgacagccatgcagcacctgtcactcatccagccgaactgaagaaaccatctctggaaat
cgcgatgaggatgtaaacgctggtaaggttctgcgcgttgct
>AF530131_Shewanella_colwelliana
cgacagccatgcagcacttgtctcacagttcccgaaggcactaatccatctctggaagtt
ctgtgggatgtcaagagtaggtaaggttcttcgcgttgc
>EU855746_Xanthomonas_campestris
cggacagccatgcagcacctgtctcacggttcccgaaggcacccaatccatctctggaaa
gttccgtggatgtcaagaccaggtaaggttcttcgcgttgc
>EU360125_Pseudomonas_mediterranea
cgacagccatgcagcacctgtctcatgttcccgaaggcaccaatccatctctggaaagtt
cattggatgtcaaggctggtaaggttcttcgcgttgct
>AM747393_Legionella_dresdeniensis
cgacagccatgcagcacctgtatcagtgttcccgaaggcacttccacatctctgcaaaat
tcactgtatgtcaagggtaggtaGaggttcttcgcgttgc
>FJ486138_uncultured_Aquicella_sp.
cgacagccatgcagcacctgtctctgcgctcctttcggcacccccaactctccattaggg
ttcgcaggatgtcaagggtaggtaaggttcttcgcgttgc
>AY691545_Pantoea_agglomerans
cgacagccatgcagcacctgtctcagagttcccgaaagcaccaaagcatctctgctaagt
tctctggatgtcaagagtagtaaggttcttcgcgttTc
>DQ366688_uncultured_Haemophilus_sp.
acagccatgcagcacctgtctcatggttcccgaaggcactcccgctatctctacaggatt
ccatgggatgtcaagagtaggtaaggtcttcgcgttgc
>EF076758_Rheinheimera_aquimaris
cgacagccatgcagcacctgtcttagcgttcccgaaggcacaactgcatctctgcaatct
tcgctaggatgtcaagagtaggtaaggttcttcgcgttgc
>AY234615_bacterium_Ellin5264
cgacagccatgcagcacctgtctctgggttccttgcggcacccccgaatctcttcagggt
tcccaggatgatcaagaccaggtaaggttcttcgcgttgc
>AM936268_uncultured_Polyangiaceae bacterium
cgacagccatgcagcacctaaccacaggttccccgaaggcacatcgacctttcgaccgac
ttcctgcgttttctagcccaggtaaggttcttcgcgttgc
>AJ233945_Nannocystis_aggregans
cgacagcatgcagcaccttctcaccggctccccgaagggcaccccagcctttcagccagg
ttccagtggatttaacccaggtaaggttctgcgcgttgc
>FJ418118_uncultured_Myxococcales_bacterium
cgacagccatgcagcacctaaccacgagttctccgaagagcaccccgaactttcgctcgg
gtcctcgtactttctagccccccaggtaaggttcttcgcgtttgc
>AM935473_uncultured_Desulfuromonadales_bacterium
cgacagccatgcagcacctgaaccaccagtccccgaagggaagatcctatctctaggact
gtctgatgttgtctagcccaggtaggttcttcgcgttgc
>EF606819_uncultured_Bdellovibrio_sp.
cgacagccatgcagcacctgtgaaccggccttgcgggcggggacatttctgccacccttc
cagttcatgtcaagcccaggtaaggttcttcgcgttgc
>AJ298940_Micrococcus_lylae
cgacaaccatgcaccacctgtgaaccagccccgaagggaaaccgcatctctgcggcgatc
tagtccatgtaagccttggtaaggttcttcgcgttgc
>EF173341_uncultured_Alcaligenes_sp.
cgacagccatgcagcacctgtctcacggttccttgcggcactcccaaatctcttcgggat
tccgtggatgtcaagaccaggtAaaggttcttcgcgttgc
>EF019646_uncultured_Oxalobacteraceae_bacterium
cgacagccatgcagcacctctgtggcggcccccgaaggggaagacctgtttccagaccgg
tccaccacagttcaagcccaggtaaggttcttGgcgttgc
>CU466738_uncultured_Bacteroidetes_bacterium
cgacagccatgcagcacctcgcacattgtccgaagaaggtcacgtttccgcgactgtcaa
tgcacgttcaagccctggtaaggttccttcgcgt
>AM935145_uncultured_Chlorobi_bacterium
cgacagccatgcagcacctccgccggctcccttgcgggtcgttcccctttcagggttcta
ctaccggcagttcaagcccaggtaaggtctcttcgcgt
>AM935820_uncultured_Planctomycetales_bacterium
cgacagccatgcagcacctgtgcaggttccacccgaaggcgtcactctcctttcAagaga
gctaatccctgcatgtcaaacccaggataaggttcttcgcgttgc
>EF212893_Paenibacillus_provencensis
cgacaaccatgcaccacctgtctcctctgtcccgaaggaaaggtatatctctataaccgr
tcagagggatgtcaagacctggaaggttcttcgcgttgct
>M59107_Clostridium_lituseburense
cgacaaccatgcaccacctgtcacttctgtccccgaagggaaatctccgattagggagag
gtcaaaaaggatgtcaagcttaggtaaggttcttcgcgttgc
>FM209153_uncultured_Chloroflexi_bacterium
cgacagccatgcagcacctgtgcgacaccctcgaaggacttcgctttcaccgctctgcag
tcgcatgtcaagccctgg
>EU375221_uncultured_Thermomicrobium_sp.
cgacagccatgcagcacctgtggatcaccctcgaaggccaaccgctttcacggcttctgc
agatccatgtcaaaccctggtaaggttcttcgcgttgc
>EF054879_Mycobacterium_arosiense
cgacagccatgcaccacctgcacacaggccacaagggaacgcctatctctagacgcgtcc
tgtgcatgtcaaAacccaggtaaggttcttcgcgttgc
>EF466123_Nocardioides_islandiensis
cgacagccatgcaccacctgtacaccgacaaaaaggggcaccatctctggcgctttccgg
cgtatgtcaaacccagtaaggttcttcgcgttgc
>EF466120_Marmoricola_sp.
cgacagccatgcaccacctgtatgcgagtgtccaaagagctctctatctctagagagttc
tcgcatatgtcaacccaaggttcttcgcgttgc
>EU722519_Pseudonocardia_alaniniphila
cgacagccatgcaccacctgcCacaccagccacaagggaaccgatatctctaccggcgtc
tagtgcatgtaaggttcttcgcgttgc
>AF328681_Lechevalieria_aerocolonigenes
cgacagccatgcaccacctgtacaccggccacaagggggcccgatatcttctaccggttt
ccagtgcatgtcaagcccaggtaaggttcttcgcgttgc
>U58528_Dactylosporangium_aurantiacum
cgacagccatgcaccacctgtgaacgcccccgaaggacaccacatctctgcggctttagc
gccccatgtcaaacccaggtaaggttcttcgcgttgc
>EU593733_Streptomyces_thermocarboxydus
cgacagccatgcaccacctgtacaccgaccacaagggggcaccatctctgatCctttccg
gtgtatgtcaagccttggtaaggttcttcgcgttgc
>AM935529_uncultured_Rubrobacteridae_bacterium
cgacagccatgcaccacctgtgtaagtgtcccgaaggaagaccgtgttatccacggctgt
cacaaacatgtcaagcccaggtaaggttcttcgcgttgc
>EU631792_uncultured_Conexibacteraceae_bacterium
cgacagccatgcaccacctgtgtaagtgtccccgaaggaagaccatgtttccatggctgt
cacctacatgtcaaacccaggtaaggttcttcgcgttgc
>AJ519368_uncultured_Holophaga_sp.
cgacagccatgcagcacctctacgagtgtccttgcggaagaccactttcgtagttgtcac
tcgctgttccaagcctgggtaaggttcttcgcgttgc
>AM935078_uncultured_Solibacter_sp.
cgacagccatgcagcacctcgaccccactcccttgcgggataaccattttccatgatcgt
taagaggccgttcgagcccaggtaaggttcttcgcgttgc
>AY730501_uncultured_Chlamydiales_bacterium
cgacaTccatgcagcacctgtgcagcggtcccgaaggaagactccatttctggagctgtc
cactgcatgtcaagcctggg
>EU630729_uncultured_Parachlamydiaceae_bacterium
cgacagccagcagcacctgtgcagatgtcccgaaggaaagctctctagagcggtcatctg
catgtcaaacctgggaaggttcttcgcgttgc
>EU634621_uncultured_Spartobacteria_bacterium
cgacagccatgcagcacctgtgcaaattGttgatattgctaccaagtcgctaactttcat
taacttagagatgcatgtcaagaccaggtaaggttcttcgcgttgc
>DQ263467_uncultured_Verrucomicrobium_sp.
cgacagccatgcgcacctgtgtaagctgcccttgcgggctcgtcccactttcatggttct
actacttgcatgtcaaggccaggtaaggttcttcgcgttgc
>X99390_Opitutus_sp.VeGlc2
cgacagccatgcagcacctgtgcaccagtcccgaaaggaaagcaccctttcaggtgcggt
ctagtgcatgtcaaggctaggtaaggttcttcgcgttgc
>DQ676361_uncultured_Termite_group_1
cgacagccatgcagcacctcgactaacaaccgactttacggttcgtctcctgtttccagg
actctactattagccgtttagcccaggtaaggttcttcgcgttgc
>AY852181_uncultured_Gemmatimonas_sp.
cgacagccatgcagcacctgtccacgtgtcccgaaggagggcccctgtttccaggggctt
tcacgtggatgtcaagccaggtaaggttcttcgcgttgct
>EU930421_Azotobacter_chroococcum
cgacagccatgcagcacctgtgtctgagttcccgaaggcaccaatccatctcGtggaaag
ttctcagcatgtcaaggccaggtaaggttcttcgcgttgct
>DQ989484_uncultured_Pseudomonas_sp.
cgacagccatgcagcacctgtgtctgagttcccgaaggcaccaatccatctctggaaagt
tctcagcatgtcaaggccaggtaaggttcttcgcgtttgct
>AF448044_Burkholderia_sp.
cgacagccatgcagcacctgtgttacCgctccctttcgggcacctccacctctcaggcag
ggttccgtacatgtcaagggtaggtaaggtttttcgcgttgc
>AJ224039_Nitrospira_sp.
cgacagccatgcagcaTcctgagcaggctggtattgctacctcgttgggctttcaccctc
ctactacctgcatgtccagcctgggtaaggttcttcgcgttgc
>AB360346_Acidimicrobidae_bacterium
cgacagccatgcaccacctgtgtaaagccccgaaggacaccTctatctctagagcttttc
tctacatgtcaaacccaggtaaggttcttcgcgttgc
>AF114805_Saccharothrix_coeruleofusca
cgacagccatgcaccacctgtacaccagtccgaagaggcctacatctctgcaggAtttcc
ggtgcatgtcaagcccaggtaaggttcttcgcgttgc
>AY894325_Dermacoccus_sp.
cgacaaccatgcaccacctgtacaccagtccgaagacgcacacatctctgcaGtgattcc
ggtgtatgtcaagccttggtaaggttcttcgcgttgc
>EU551675_Amycolatopsis_sp.
cgaacagccatgcaccacctgcacaccggccacaagggggccgacatctctgccggtttc
cagtgcatgtcaagcccaggtaaggttcttcgcgttgc
>EU427317_Gordonia_amicalis
ccgacagccatgcaccacctgtacaccaaccacaaggggggctatatctctacagctttc
tggtgtatgtcaaacccaggtaaggttcttcgcgttgc
>AJ314848_Oerskovia_jenensis
cgacaaccatgcaccacctgtacaccgaccttgcggAgcaaccatctctggaagtttccg
gtgtatgtcaagccttggtaaggttcttcgcgttgc
>AB037012_Actinoplanes_utahensis
cgacagccatgcaccacctgtcaccggccccgaaggaccccgcatctctgcgagttttcc
cggcgatgtcaaacccaggtaaggttcttcgcgttgc
>AF538931_Hyphomicrobium_sulfonivorans
cgacagccatgcaacacctgtgtatcggcctattgctaggaggatcccatctctggaaac
cgtccgaccatgtcaagAgctggtaaggttcttcgcgttgc
>AF363135_Bradyrhizobium_japonicum
cgacagccatgcagcacctgtgttccaggctccgaagagaaggccacatctctgcgaccg
gtcctggacatgtcaaagggctggtaaggttctgcgcgttgc
>DQ310706_Mesorhizobium_loti
cgacagccatgcagcacctgtcaccggtccagccgaactgaaggtatccatctctggaaa
ccgcgccgggatgtcaagggctggtaagggttctgcgcgttgct
>AY167839_Chelatococcus_asaccharovorans
cgacagccatgcagcacctgtgttcccgccagccgaactgaaggatcctgtctccaggac
cccaaacgggactggtaaggttctgcgcgttgct
>X90760_Skermanella_parooensis
cgacagccatgcagcacctgtgcgncgtccggccgaaccgaaaggctcatctctgagccc
gcgacgcccatgtcaagggctggtaaggttctgccgcgttgct
>AM743175_Azospirillum_sp.
cgacagccatgcagcacctgtgcggcgtccggccgaaccgaaagGtccatctctggaccc
gcgacgcccatgtcaagggctggtaaggttctgcgcgttgct
>AY367026_Sphingomonas_sp.
cgacagccatgcagcacctgtcactcatccagccgaactgaagaaaccatctctggaaat
cgcgatgaggatgtcaaacgctggtaagggttctgcgcgttgct
>AF530131_Shewanella_colwelliana
cgacagccatgcagcacttgtctcacagttcccgaaggcactaatccatctcctggaaag
ttctgtgggatgtcaagagtaggtaaggttcttcgcgttgc
>EU855746_Xanthomonas_campestris
cgaCcagccatgcagcacctgtctcacggttcccgaaggcacccaatccatctctggaaa
gttccgtggatgtcaagaccaggtaaggttcttcgcgttgc
>EU360125_Pseudomonas_mediterranea
cgacagccatgcagcacctgtctcaatgttcccgaaggcaccaaGtccatctctggaaag
ttcattggatgtcaaggctggtaaggttcttcgcgttgct
>AM747393_Legionella_dresdeniensis
cgacaAccatgcagcacctgtatcagtgttcccgaaggcacttccacatctctgcaaaat
tcactgtatgtcaagggtaggtaaggttcttcgcgttgc
>FJ486138_uncultured_Aquicella_sp.
cgacagccatgcagcacctgtctctgcgctcctttcggcacccccaactctcattagggt
tcgcaggaatgtcaagggtaggtaaggttcttcgcgttgc
>AY691545_Pantoea_agglomerans
cacagccatgcagcacctgtctcagagttcccgaaagcaccaaagcatctctgctaagtt
ctctggatgtcaagagtagtaaggttcttcgcgttgc
>DQ366688_uncultured_Haemophilus_sp.
acagccatgCagcacctgtctcatggttcccgaaggcactcccgctatctctacaggatt
ccatgggatgtcaagagtaggtaaggttcttcgcgttgc
>EF076758_Rheinheimera_aquimaris
cgacagccatgcagcacctgtcttagcgttcccgaaggcCacaactgcatctctgcaatc
ttcgctagatgtcaagagtaggtaaggttcttcgcgttgc
>AY234615_bacterium_Ellin5264
cgacagccatgcagcacctgtctctgggttccttgcggcacccccgaatctcttcgggtt
cccaggatgtcaagaccaggtaaggttcttcgcgttgc
>AM936268_uncultured_Polyangiaceae bacterium
cgacagccatgcagcacctaaaccacaggttccccgaagggcacatcgacctttcgaccg
acttcctgcgttttctagcccaggtaaggttcttcgcgttgc
>AJ233945_Nannocystis_aggregans
cgacagccatgcagcaccttGctcaccggctccccgaagggcaccccagcctttcagcca
ggttccagtggatttaacccaggtaaggttctgcgcgttgc
>FJ418118_uncultured_Myxococcales_bacterium
cgacagccatgcagcacctaaccacgagttctccgaagagcaccccgaactttcgctcgg
gtcctcgtactttctgccccccaggtaaggttcttcgcgttgc
>AM935473_uncultured_Desulfuromonadales_bacterium
cgacagccatgcagcacctgaaccaccagtccccgaagggaagatcctatctctaggact
gtctgatgttgtctagcccaggtGaggttcttcgcgttgc
>EF606819_uncultured_Bdellovibrio_sp.
cgacagccatgcagcacctgtgaaccggcccttgcgggcggggacagtttctgccaccct
tccagttcatgtcaagcccaggtaaggttcttcgcgttgc
>AJ298940_Micrococcus_lylae
cgacaaccatgcaccacctgtgaaccagccccgaagggaaaccgcatctctgcggcgatc
tagtccatgtcaagccttggtaaggttcttcgcgttGgc
>EF173341_uncultured_Alcaligenes_sp.
cgacagccatgcagcacctgtctcacggttccttgcggcactcccaaatctcttcgggat
tccgtgagatgtcaagaccaggtaaggttcttcgcgttgc
>EF019646_uncultured_Oxalobacteraceae_bacterium
cgacagccatgcagcacctctgtggcggcccccgaaggggaagacctgtttccagaccgg
tccaccacagttcaagcccaggtaaggttcttcgcgttggc
>CU466738_uncultured_Bacteroidetes_bacterium
cgacagccatgcagcacctcgcacattgtccgaagaaggtcacgtttccgcgactgtcaa
tgcacgttcaagccctggtaaggttgcctcgcgt
>AM935145_uncultured_Chlorobi_bacterium
cgacagcccatgcagcacctccgccggctcccttgcgggtcgttcccctttcagggttct
actaccggcagttcaagcccaggtaaggttcttcgcgt
>AM935820_uncultured_Planctomycetales_bacterium
cgacagccatgcagcacctgtgcaggttccaccctgaaggcgtcactctcctttcagaga
gctaatccctgcatgtcaaacccaggataaggttcttcgcgttgc
>EF212893_Paenibacillus_provencensis
cgacaaccatgcaccacctgtctcctctgtcccgaaggaaaggtatatctctataccgrt
cagagggatgtcaagacctggaaggttcCttcgcgttgct
>M59107_Clostridium_lituseburense
cgacaaccatgcaccacctgtcacttctgtccccgaagggaaatctccgattagggagag
gtTcaaaaggatgtcaagcttaggtaaggttcttcgcgttgc
>FM209153_uncultured_Chloroflexi_bacterium
cgacagccatgcagcacctgtgcgacaccctcgaaggacttcggctttcaccgcttctgc
agtcgcatgtcaagccctgg
>EU375221_uncultured_Thermomicrobium_sp.
cgacagccatgcagcacctgtggatcaccctcgaaggccagaccgctttcacggctctgc
agatccatgtcaaaccctggtaaggttcttcgcgttgc
>EF054879_Mycobacterium_arosiense
cgacagccatgcaccacctgcacacaggccacaagggaacgcctatcatctagacgcgtc
ctgtgcatgtcaaacccaggtaaggttcttcgcgttgc
>EF466123_Nocardioides_islandiensis
cgacagccatgcaccacctgtacaccgacaaaaaaggggcaccatctctggcgctttccg
gcgtatgtcaaacccaggtaaggttcttcgcgttgc
>EF466120_Marmoricola_sp.
cgacagccatgcaccacctgtatgcgagtgtccaaagagctctctatctctagagagttc
tcgcatatgtcaaacccaaggttcttGcgcgttgc
>EU722519_Pseudonocardia_alaniniphila
cgacagccatgcacccacctgcacaccagccacaagggaaccgatatctctaccggcgtc
tagtgcatgtaaggttcttcgcgttgc
>AF328681_Lechevalieria_aerocolonigenes
cgacagccatgcaccacctgtacaccggccacaagggggcccgatatctctaccggtttc
cagtgcatgtcaagcccaggtaaggttcttcgcgttg
>U58528_Dactylosporangium_aurantiacum
cgacagccaatgcaccacctgtgaacgcccccgaaggacaccacatctctgcggctttag
cgcccatgtcaaacccaggtaaggttcttcgcgttgc
>EU593733_Streptomyces_thermocarboxydus
cgacagccatgcaccacctgtacaccgaccacaagggggcaccatcttctgatgctttcc
ggtgtatgtcaagccttggtaaggttcttcgcgttgc
>AM935529_uncultured_Rubrobacteridae_bacterium
cgacagccatgcaccacctgtgtaagtgtccgaaggaagaccgtgtttccacggctgtca
caaacatgtcaagcccaggtaaggttcttcgcgttgc
>EU631792_uncultured_Conexibacteraceae_bacterium
cgacagccatgcaccacctgtgtaagtgtcccgaaggaagaccatgtttccatggctgtc
acctacatgtcaaacccaggtaaggttcttcgcgttagc
>AJ519368_uncultured_Holophaga_sp.
cgacagccatgcagcacctctacgagtgtccttgcggaagaccactttcgtagttgtAca
ctcgctgttcaagcctgggtaaggttcttcgcgttgc
>AM935078_uncultured_Solibacter_sp.
cgacagccatgcagcacctcgaccccactcccttgcgggataaccatgtttccatgatcg
ttaagaggccgttcgagcccagAtaaggttcttcgcgttgc
>AY730501_uncultured_Chlamydiales_bacterium
cgacagccatgcagcacctgtgcagcggtcccgaagGaagactccatttctggagctgtc
cactgcatgtcaagcctggg
>EU630729_uncultured_Parachlamydiaceae_bacterium
cgacagccatgcagcacctgtgcagatgtcccgaaggaaagctctctagagcggtcatct
gcatgtcaaacctggTgaaggttcttcgcgttgc
>EU634621_uncultured_Spartobacteria_bacterium
cgacagccatgcagcacctgtgcaaatcttgatattgctaccaagtcgctaactttcatt
aacttagagatgcatgtcaagaccaggtaaggttcttcgcgttgc
>DQ263467_uncultured_Verrucomicrobium_sp.
cgacagccatgagcacctgtgtaagctgcccttgcgggctcgtcccactttcatggttct
actacttgcatgtcaaggccaggtaaggttcttcgcgttgc
>X99390_Opitutus_sp.VeGlc2
cgacagccatgcagcacctgtgcaccagtcccgaaggaaagcaccctttcaggtgcggtc
tagtgcatgtcaaggctggtaaggttcttcgcgttgc
>DQ676361_uncultured_Termite_group_1
cgacagccatgcagcacctcCgactaacaaccgactttacggttcgtctcctgtttccag
gactctactattagccgtttgagcccaggtaaggttcttcgcgttgc
>AY852181_uncultured_Gemmatimonas_sp.
cgacagccatgcagcacctgtccacgtgtcccgaaggagggcccctgtttccaggggctt
tcacgtggatgtcaagcccaggtaaggttcttcgcgtttgct
>EU930421_Azotobacter_chroococcum
cgacagccatgcagcacctgtgtctgagttcccgaaggcaccaatccattctggaaagtt
ctcagcatgtcaaggccaggtaaggttcttcgcgttgct
>DQ989484_uncultured_Pseudomonas_sp.
cgacagccatgcagcacctgtgtctgagttcccgaaggcaccaatccatctctggaaagt
tctcagcatTtcaaggccaggtaaggttcttcgcgttgct
>AF448044_Burkholderia_sp.
cgacagccatgcagcacctgtgttacggctccctttcgggcacctccacctctcaggcag
ggttccgtacatgtcaagggtaggtaaggtttttcTcgttgc
>AJ224039_Nitrospira_sp.
cgacagccatgcagcacctgagcaggctggtattgctacctcgttgggctttcaccctcc
tactacctgcatgtcccagcctgggtaaggttcttcgcgttgc
>AB360346_Acidimicrobidae_bacterium
cgacagccatgcaccacctgtgtaaagccccgaaggacaccctatctctagagcttttct
ctacatgtcaaacccaggtaagagttcttcgcgttgc
>AF114805_Saccharothrix_coeruleofusca
cgacagccatgcaccacctgtacaccagtccgaaaggcctacatctctgcaggtttccgg
tgcatgtcaagcccaggtaaggttcttcgcgttgc
>AY894325_Dermacoccus_sp.
cgacaaccatgcaccacctgtacaccagtccgaagacgcacacatctctgccatgattcc
ggtgtatgtcaagccttggtaaggttcttcgcgttgc
>EU551675_Amycolatopsis_sp.
cgacagccatgcaccacctgcacaccggccacaagggggccgacatctctgccggtttcc
agtggcatgtcaagcccaggtaaggttcttcgcgttgc
>EU427317_Gordonia_amicalis
cgacagccatgcaccacctgtacaccaaccacaaggggggctAtatctctacagctttct
ggtgtatgtcaaacccaggtaaggttcttcgcgttgc
>AJ314848_Oerskovia_jenensis
cgacaaccatgcaccaActgtacaccgaccttgcggggcaaccatctctggaagtttccg
gtgtatgtcaagccttggtaaggttcttcgcgttgc
>AB037012_Actinoplanes_utahensis
cgacagccatgcaccacctgtcaccggccccgaaggaccccgcatctctgcgagttttcc
ggcgatgtcaaacccaggtaaggttcttcgcggttgc
>AF538931_Hyphomicrobium_sulfonivorans
cgacagccatgcaacacctgtggtatcggcctattgctaggaggatcccatctctggaaa
ccgtccgaccatgtcaagagctggtaaggttcttcgcgttgc
>AF363135_Bradyrhizobium_japonicum
cgacagccatgcagcacctgtgttccaggctccgaagagaAaggccacatctctgcgacc
ggtcctggacatgtcaagggctggtaaggttctgcgcgttgc
>DQ310706_Mesorhizobium_loti
cgacagccatgcagcacctgtcaccggtccagccgaactgaaggtatccatctctggaaa
ccgGgccgggatgtcaagggctggtaaggttctgcgcgttgct
>AY167839_Chelatococcus_asaccharovorans
cgacagccatgcagcacctgtgttcccgccagccgaactgaaggatcctgtctccaggac
ccaaacgggactggtaagCttctgcgcgttgct
>X90760_Skermanella_parooensis
cgacagccatgcagcacctgtgcgncgtccggccgaaccgaaaggctctctctgagcccg
cgacgcccatgtcaagggctggtaaggttctgcgcgttgct
>AM743175_Azospirillum_sp.
cgacagccatgcagcaccgtgtgcggcgtccggccgaaccgaaaggtccatctctggacc
cgcgacgcccatgtcaagggctggtaaggttctgcgcgttgct
>AY367026_Sphingomonas_sp.
cgacgccatgcagcacctgtcactcatccagccgaactgaagaaaccatctctggaaatc
gcgatgaggatgtcaaacgctggtaaggttctgcgcgttgct
>AF530131_Shewanella_colwelliana
cgaacagccatgcagcacttgtctcacagttcccgaaggcactaatccatctctggaaag
ttctgtgggatgtcaagagtaggtaaggttcttcgcgttgc
>EU855746_Xanthomonas_campestris
cgacagccatgcagcacctgtctcacggttcccgaaggcacccaatccatctctggaaag
ttccgtggatgtcaagaccaggtaaggttcttgcgttgc
>EU360125_Pseudomonas_mediterranea
cgacagccatgcagcacctgtctcaatgttcccgaaggcaccaatccatcctggaaagtt
cattggatgtcaaggctggtaaggttcttcgcgttgct
>AM747393_Legionella_dresdeniensis
cgacagccatgcagcacctgtatcagtgttcccgaaggcacttccacatctctgcaaaat
tcactgtatgtcaagggtaggtaaggttcttcgcggttgc
>FJ486138_uncultured_Aquicella_sp.
cgacagccatgcagcacctgtctctgcgctcctttcggcacccccaactctcattagggt
tcgcaggatgtcTaagggtaggtaaggttcttcgcgttgc
>AY691545_Pantoea_agglomerans
cgacagccatgcagcacctgtctcagagttcccgaaagcaccaaagcatctctgctaagt
tctctggaAtgtcaagagtagtaaggttcttcgcgttgc
>DQ366688_uncultured_Haemophilus_sp.
acagccatgcagcacctgtctcatggttcccgaaggcactccgctatctctacaggattc
catgggatgtcaagagtaggtaaggttcttcgcgttgc
>EF076758_Rheinheimera_aquimaris
cgacagccatgcagcacctgtcttagcgttcccgaaggcaGaactgcatctctgcaatct
tcgctagatgtcaagagtaggtaaggttcttcgcgttgc
>AY234615_bacterium_Ellin5264
Ccgacagccatgcagcacctgtctctgggttccttgcggcacccccgaatctcttcaggg
ttcccaggatgtcaagaccaggtaaggttcttcgcgttgc
>AM936268_uncultured_Polyangiaceae bacterium
cgacagccatgcagcacctaaccacaggttccccgaagggcacatcgacctttcgaccga
cttcctgcgttttctagcccaggtaaggtttcttcgcgttgc
>AJ233945_Nannocystis_aggregans
cgacagccatgcagcaccttctcaccggctccccgaagggcaccccagccttttcagcca
ggttccagtggatttaacccaggtaaggttctgcgcgttgc
>FJ418118_uncultured_Myxococcales_bacterium
cgacagccatgcagcacctaaCccacgagttctccgaagagcaccccgaactttcgctcg
ggtcctcgtactttctagccccccaggtaaggttcttcgcgttgc
>AM935473_uncultured_Desulfuromonadales_bacterium
cgacagccatgcagcacctgaaccaccagtcccgaagggaagatcctatctctaggactg
tctgatgttgtctagcccaggtaaggttcttcgcgttgc
>EF606819_uncultured_Bdellovibrio_sp.
cgacagccCatgcagcacctgtgaaccggcccttgcgggcggggacatttctgccaccct
tccagttcatgtcaagcccaggtaaggttcttcgcgttgc
>AJ298940_Micrococcus_lylae
cgacaaccatggcaccacctgtgaaccagccccgaagggaaaccgcatctctgcggcgat
ctagtccatgtcaagccttggtaaggttcttcgcgttgc
>EF173341_uncultured_Alcaligenes_sp.
cgacagccatgcagcacctgtctcacggttccttgcggcactcccaaatctcttcgggat
tccgtggatgtcaagaccaggtaaggttcttcAcgttgc
>EF019646_uncultured_Oxalobacteraceae_bacterium
cgacagccatgcagcacctctgtggcggcccccgaaggggaagacctgtttccagaccgg
tccaccacagttcaagcccagggtaaggttcttcgcgttgc
>CU466738_uncultured_Bacteroidetes_bacterium
cgacagccatgcagcacctcgcacAattgtccgaagaaggtcacgtttccgcgactgtca
atgcacgttcaagccctggtaaggttcctcgcgt
>AM935145_uncultured_Chlorobi_bacterium
cgacagccatgcagcacctccgccggctcccttgcgggtcgttcccctttcagggtctac
taccggcagttcaagcccaggtaaggttcttcgcgt
>AM935820_uncultured_Planctomycetales_bacterium
cgacagccatgcagcacctgtgcaggttccacccgaaggcgtcactctcctttcagagag
ctaatccctgcatgtcaaacccaggataaggttctttcgcgttgc
>EF212893_Paenibacillus_provencensis
cgacaaccatgcaccacctgtctcctctgtcccgaaggaaagCtatatctctataccgrt
cagagggatgtcaagacctggaaggttcttcgcgttgct
>M59107_Clostridium_lituseburense
cgacaaccatgcaccacctgtcacttctgtcacccgaagggaaatctccgattagggaga
ggtcaaaaggatgtcaagcttaggtaaggttcttcgcgttgc
>FM209153_uncultured_Chloroflexi_bacterium
cgacagccatgcagcacctgtgcgacaccctcgaaggacttcggctttcaccgctctgca
gtcgccatgtcaagccctgg
>EU375221_uncultured_Thermomicrobium_sp.
cgacagccatgcagAcacctgtggatcaccctcgaaggccaaccgctttcacggctctgc
agatccatgtcaaaccctggtaaggttcttcgcgttgc
>EF054879_Mycobacterium_arosiense
cgacagccatgcaccacctgcacacaggccacaagggaacgcctatctctagacgcgtcc
tgtgcatgtcaaaacccaggtaaggttcttcgcgttgc
>EF466123_Nocardioides_islandiensis
cgacagcatgcaccacctgtacaccgacaaaaaggggcaccatctctggcgctttccggc
gtatgtcaaacccaggtaaggttcttcgcgttgc
>EF466120_Marmoricola_sp.
cgacagccatgcaccacctgtatgcgagtgtccaaagagctctctatctctagagagttc
tcgcatatgtcaaacccaaggttcttcgcgttc
>EU722519_Pseudonocardia_alaniniphila
cgacagccatgcaccacctgcacaccagccacaagggaaTcgatatctctaccggcgtct
agtgcatgtaaggttcttcgcgttgc
>AF328681_Lechevalieria_aerocolonigenes
cgacagccatgcaccacctgtacaccggccacaagggggcccgatatctctaccggtttc
cagtgcatgtcaagcccaggtaaggttcCtcgcgttgc
>U58528_Dactylosporangium_aurantiacum
cgacagccatgcaccacctgtgaacgcccccgaaggacaccacatctctgcggctttagc
gcccatCtcaaacccaggtaaggttcttcgcgttgc
>EU593733_Streptomyces_thermocarboxydus
cgacagccatgcaccacctgtacaccgacacacaagggggcaccatctctgatgctttcc
ggtgtatgtcaagccttggtaaggttcttcgcgttgc
>AM935529_uncultured_Rubrobacteridae_bacterium
cgacagccatgcaccacctgtgtaagtgtcccgaaggaagaccgtgtttccacAgctgtc
acaaacatgtcaagcccaggtaaggttcttcgcgttgc
>EU631792_uncultured_Conexibacteraceae_bacterium
cgacagccatgcaccacctgtgtaagtgtcccgaaggaagaccatgtttccatggctgtc
acctacatgtGcaaacccaggtaaggttcttcgcgttgc
>AJ519368_uncultured_Holophaga_sp.
cgacagccatgcagcacctctacgagtgtccttgcggaagaccaCctttcgtagttgtca
ctcgctgttcaagcctgggtaaggttcttcgcgttgc
>AM935078_uncultured_Solibacter_sp.
cgacagccatgcagcacctcgaccccactcccttgcggGataaccatgtttccatgatcg
ttaagaggccgttcgagcccaggtaaggttcttcgcgttgc
>AY730501_uncultured_Chlamydiales_bacterium
cgacagccatgcagcacctgtgcagcggtcccgaaggaaagactccatttctggagctgt
ccactgcatgtcaagcctggg
>EU630729_uncultured_Parachlamydiaceae_bacterium
cgacagccatgcagcaacctgtgcagatgtcccgaaggaaagctctctagagcggtcatc
tgcatgtcaaacctgggaaggttcttcgcgttgc
>EU634621_uncultured_Spartobacteria_bacterium
cgacagccatgcagcacctgtGgcaaattcttgatattgctaccaagtcgctaactttca
ttaacttagagatgcatgtcaagaccaggtaaggttcttcgcgttgc
>DQ263467_uncultured_Verrucomicrobium_sp.
cGgacagccatgcagcacctgtgtaagctgcccttgcgggctcgtcccactttcatggtt
ctactacttgcatgtcaaggccaggtaaggttcttcgcgttgc
>X99390_Opitutus_sp.VeGlc2
cgacagccatgcagcacctgtgcaccagttcccgaaggaaagcaccctttcaggtgcggt
ctagtgcatgtcaaggctaggtaaggttcttcgcgttgc
>DQ676361_uncultured_Termite_group_1
cgacagccatgcagcacctcgactaacaaccgactttacggttcgtctcctgtttccagg
actctactattagccgtttgagcccaggtaaTggttcttcgcgttgc
>AY852181_uncultured_Gemmatimonas_sp.
cgacagccatgcagcacctgtccacgtgtcccgaagCgagggcccctgtttccaggggct
ttcacgtggatgtcaagcccaggtaaggttcttcgcgttgct
>EU930421_Azotobacter_chroococcum
cgacagccatgcagcacctgtgtctgagttcccgaaggcaccaatccatctctggaaagt
tctcagcatgtcaaggccaggtaaggttacttcgcgttgct
>DQ989484_uncultured_Pseudomonas_sp.
cgacagccatgcagcacctgtgtctgagttcccgaaggcaccaatccatctctggaaagt
tctcagatgtcaaggccaggtaaggttcttcgcgttgct
>AF448044_Burkholderia_sp.
cgacagccatgcagcacctgtgttacggctccctttcgggcacctccacctctcaggcag
ggtCccgtacatgtcaagggtaggtaaggtttttcgcgttgc
>AJ224039_Nitrospira_sp.
cgacagccatgcagcacctgagcaggctggtattgctacctcgttgggctttcaccctcc
tactacactgcatgtccagcctgggtaaggttcttcgcgttgc
>AB360346_Acidimicrobidae_bacterium
cgacagccatgcaccacctgtgtaaagccccgaaggacaccctatctctacgagcttttc
tctacatgtcaaacccaggtaaggttcttcgcgttgc
>AF114805_Saccharothrix_coeruleofusca
cgacagccatgcaccacctgtacaccagtccgaagaggcctacatctctgcaggtttccg
gtgcatgtcaagcccaggtaaGgttcttcgcgttgc
>AY894325_Dermacoccus_sp.
cgacaaccatgcaccacctgtacaccagtccgaagacgcacacatctctgcatgattccg
gtGgtatgtcaagccttggtaaggttcttcgcgttgc
>EU551675_Amycolatopsis_sp.
cgacagccatgcaccacctgcacaccggccacaagggggcccgacatctctgccggtttc
cagtgcatgtcaagcccaggtaaggttcttcgcgttgc
>EU427317_Gordonia_amicalis
cgacagccatgcaccacctgtacaccaaccacaagggggctatatctctacagctttctg
gtgtatgtcaaacccaggtaaggttcttcgcgttgc
>AJ314848_Oerskovia_jenensis
cgacaaccatgcaccacctgtacaccgaccttgcggggcaaccatctctgggaagtttcc
ggtgtatgtcaagccttggtaaggttcttcgcgttgc
>AB037012_Actinoplanes_utahensis
cgacagccatgcaccacctgtcaccggccccgaaggaccccgcatctctgcgagttttcc
ggcTatgtcaaacccaggtaaggttcttcgcgttgc
>AF538931_Hyphomicrobium_sulfonivorans
cgacagccatgcaacacctgtgtatcggcctattgctaggaggatcccatctGtggaaac
cgtccgaccatgtcaagagctggtaaggttcttcgcgttgc
>AF363135_Bradyrhizobium_japonicum
cgacagccatgcagcacctgtgttccaggctccgaagagaaggccacatctctgcgaccg
tcctggacatgtcaagggctggtaaggttctgcgcgttgc
>DQ310706_Mesorhizobium_loti
cgacagccatgcagcacctgtcaccggtccagccagaactgaaggtatccatctctggaa
accgcgccgggatgtcaagggctggtaaggttctgcgcgttgct
>AY167839_Chelatococcus_asaccharovorans
cgacagccatgcagcacctgtgttcccgccagccgaaactgaaggatcctgtctccagga
cccaaacgggactggtaaggttctgcgcgttgct
>X90760_Skermanella_parooensis
cgacagccatgcagcacctgtgcgncgtccggccgaaccgaaaggctcatctTtgagccc
gcgacgcccatgtcaagggctggtaaggttctgcgcgttgct
>AM743175_Azospirillum_sp.
cgacagccatgcagcacctgtgcggcgtccggccgaaccgaaaggtccatctctggaccc
gcgacgcccatgtcaagggctggtaCaggttctgcgcgttgct
>AY367026_Sphingomonas_sp.
cgaagccatgcagcacctgtcactcatccagccgaactgaagaaaccatctctggaaatc
gcgatgaggatgtcaaacgctggtaaggttctgcgcgttgct
>AF530131_Shewanella_colwelliana
cgacagccatgcagcacttgtctcacagttcccgaaggcactaatccatctctggaaagt
tctgtgggatgtcaaagagtaggtaaggttcttcgcgttgc
>EU855746_Xanthomonas_campestris
cgacagccatgcagcacctgtctcacggttcccgaaggcacccaatccatcttctggaaa
gttccgtggatgtcaagaccaggtaaggttcttcgcgttgc
>EU360125_Pseudomonas_mediterranea
cgacagccatgcagcacctgtctcaatgttcccgaaggcaccaatccatctctggaaagt
tcattggatgtcaaggctggtgaaggttcttcgcgttgct
>AM747393_Legionella_dresdeniensis
cgacagccatgcagcacctgtatccagtgttcccgaaggcacttccacatctctgcaaaa
ttcactgtatgtcaagggtaggtaaggttcttcgcgttgc
>FJ486138_uncultured_Aquicella_sp.
cgacagccatgcagcacctgtctctgcgctcctttcggcacccccaacctctcattaggg
ttcgcaggatgtcaagggtaggtaaggttcttcgcgttgc
>AY691545_Pantoea_agglomerans
cgacagccatgcagcacctgtctcagagttcTcgaaagcaccaaagcatctctgctaagt
tctctggatgtcaagagtagtaaggttcttcgcgttgc
>DQ366688_uncultured_Haemophilus_sp.
acagccatgcagcacctgtctcatggttcccgaaggcactcccgctatctctacaggatt
ccatgggatgtcaagagtagtaaggttcttcgcgttgc
>EF076758_Rheinheimera_aquimaris
cgacagccatgcagcaccttgtcttagcgttcccgaaggcacaactgcatctctgcaatc
ttcgctagatgtcaagagtaggtaaggttcttcgcgttgc
>AY234615_bacterium_Ellin5264
cgacagccatgcagcacctgtctctgggttccttgcAggcacccccgaatctcttcaggg
ttcccaggatgtcaagaccaggtaaggttcttcgcgttgc
>AM936268_uncultured_Polyangiaceae bacterium
cgacaCgccatgcagcacctaaccacaggttccccgaagggcacatcgacctttcgaccg
acttcctgcgttttctagcccaggtaaggttcttcgcgttgc
>AJ233945_Nannocystis_aggregans
cgacagccatgcagcaccttctcaccggctccccgaagggcaccccagcctttcagccag
gttccagtggatttAaacccaggtaaggttctgcgcgttgc
>FJ418118_uncultured_Myxococcales_bacterium
cgacagccatgcagcacctaaccacgagttctccgaagagcaccccgaactttcgctcgg
gtcctcgtactttcAagccccccaggtaaggttcttcgcgttgc
>AM935473_uncultured_Desulfuromonadales_bacterium
cgacagccatgcagcacctgaaccaccagtccccgaagggaagatCctatctctaggact
gtctgatgttgtctagcccaggtaaggttcttcgcgttgc
>EF606819_uncultured_Bdellovibrio_sp.
cgacagccatgcagcacctgtgaaccggcccttgcgggcggggacatAtctgccaccctt
ccagttcatgtcaagcccaggtaaggttcttcgcgttgc
>AJ298940_Micrococcus_lylae
cgacaaccatgcaccacctgtgaaccagccccgaaagggaaaccgcatctctgcggcgat
ctagtccatgtcaagccttggtaaggttcttcgcgttgc
>EF173341_uncultured_Alcaligenes_sp.
cgacagccatgcagcacctgtctcacggttccttgcggcactcccaaatctcttcgggat
tccgtggtatgtcaagaccaggtaaggttcttcgcgttgc
>EF019646_uncultured_Oxalobacteraceae_bacterium
cgacagccatgcagcacctctgtggcgggcccccgaaggggaagacctgtttccagaccg
gtccaccacagttcaagcccaggtaaggttcttcgcgttgc
>CU466738_uncultured_Bacteroidetes_bacterium
cgacagccatgcagcacctcgcacatCtgtccgaagaaggtcacgtttccgcgactgtca
atgcacgttcaagccctggtaaggttcctcgcgt
>AM935145_uncultured_Chlorobi_bacterium
cgaCagccatgcagcacctccgccggctcccttgcgggtcgttcccctttcagggttcta
ctaccggcagttcaagcccaggtaaggttcttcgcgt
>AM935820_uncultured_Planctomycetales_bacterium
cgacagccatgcagcacctgtgcaggttccacccgaaggcgtcactctcctttcagagag
ctaatccctgcatgcaaacccaggataaggttcttcgcgttgc
>EF212893_Paenibacillus_provencensis
cgacaaccatgcaccacctgtctcctctgtccgaaggaaaggtatatctctataccgrtc
agagggatgtcaagacctggaaggttcttcgcgttgct
>M59107_Clostridium_lituseburense
cgacaaccatggcaccacctgtcacttctgtccccgaagggaaatctccgattagggaga
ggtcaaaaggatgtcaagcttaggtaaggttcttcgcgttgc
>FM209153_uncultured_Chloroflexi_bacterium
cgacagccatgcaAgcacctgtgcgacaccctcgaaggacttcggctttcaccgctctgc
agtcgcatgtcaagccctgg
>EU375221_uncultured_Thermomicrobium_sp.
cgacagccatgcagcacctgtggatcaccctcgaaggccaaccgctttcacggctctgca
gatccatgtcaaaccctgggtaaggttcttcgcgttgc
>EF054879_Mycobacterium_arosiense
cgacagccatgcaccacctgcacacaggccacaagggaacgccctatctctagacgcgtc
ctgtgcatgtcaaacccaggtaaggttcttcgcgttgc
>EF466123_Nocardioides_islandiensis
cgacagccatgcaccacctgtacaccgacaaaaaggggcaccatctctggcgctttccgg
cgtatgtcaaacccaggtaaggttctGtcgcgttgc
>EF466120_Marmoricola_sp.
cgacagccatgcaccacctgtatgcgagtgtccaaagagctctctaActctagagagttc
tcgcatatgtcaaacccaaggttcttcgcgttgc
>EU722519_Pseudonocardia_alaniniphila
cgacagccatgcaccacctgcacccagccacaagggaaccgatatctctaccggcgtcta
gtgcatgtaaggttcttcgcgttgc
>AF328681_Lechevalieria_aerocolonigenes
cgacagccatgcaccacctgtacaccggccacaagggggcccgatatctctaccggtttc
cagtgcatgtcaagcccaggtaaggttctttcgcgttgc
>U58528_Dactylosporangium_aurantiacum
cgacagccatgcaccacctgtgaacgcGcccgaaggacaccacatctctgcggctttagc
gcccatgtcaaacccaggtaaggttcttcgcgttgc
>EU593733_Streptomyces_thermocarboxydus
cgacagccatgcaccacctgtacacccgaccacaagggggcaccatctctgatgctttcc
ggtgtatgtcaagccttggtaaggttcttcgcgttgc
>AM935529_uncultured_Rubrobacteridae_bacterium
cgacagccatgcaccacctgtgtaagtgtcccgaaggaagaccgtgtttccacggctgtc
acaaacatgtcaagccccaggtaaggttcttcgcgttgc
>EU631792_uncultured_Conexibacteraceae_bacterium
cgacagccatgcaccacctgtgtaagtgtcccgaaggaagaccatgtttccatggctgtc
acCctacatgtcaaacccaggtaaggttcttcgcgttgc
>AJ519368_uncultured_Holophaga_sp.
cgacagccatgcagcacctctacgagtgtccttgcggaagaccactttcgtagttgtcac
tcgctgttcaagcctgggtaaggttcttcgccgttgc
>AM935078_uncultured_Solibacter_sp.
cgacagcGatgcagcacctcgaccccactcccttgcgggataaccatgtttccatgatcg
ttaagaggccgttcgagcccaggtaaggttcttcgcgttgc
>AY730501_uncultured_Chlamydiales_bacterium
cgaagccatgcagcacctgtgcagcggtcccgaaggaagactccatttctggagctgtcc
actgcatgtcaagcctggg
>EU630729_uncultured_Parachlamydiaceae_bacterium
cgacaagccatgcagcacctgtgcagatgtcccgaaggaaagctctctagagcggtcatc
tgcatgtcaaacctgggaaggttcttcgcgttgc
>EU634621_uncultured_Spartobacteria_bacterium
cgacCgccatgcagcacctgtgcaaattcttgatattgctaccaagtcgctaactttcat
taacttagagatgcatgtcaagaccaggtaaggttcttcgcgttgc
>DQ263467_uncultured_Verrucomicrobium_sp.
cgacagccatgcagcacctgtgtaagctgcccttgcggcgctcgtcccactttcatggtt
ctactacttgcatgtcaaggccaggtaaggttcttcgcgttgc
>X99390_Opitutus_sp.VeGlc2
cgacagccatgcagcacctgtgcaccagtcccgaaggaaagcaccctttcaggtgcggtc
tagtgcatgtcaaggctaggtaaggttcttTgcgttgc
>DQ676361_uncultured_Termite_group_1
cgacagccatgcagGcacctcgactaacaaccgactttacggttcgtctcctgtttccag
gactctactattagccgtttgagcccaggtaaggttcttcgcgttgc
>AY852181_uncultured_Gemmatimonas_sp.
cgacagccatgcagcacctgtccacgtgtcccgaaggagggcccctgtttccaggggctT
ttcacgtggatgtcaagcccaggtaaggttcttcgcgttgct
>EU930421_Azotobacter_chroococcum
cgacagccatgcagcacctgtgtctgagttcccgaaggcaccaatccatctctggaaagt
tctcagcatgtcaaggcaggtaaggttcttcgcgttgct
>DQ989484_uncultured_Pseudomonas_sp.
ccgacagccatgcagcacctgtgtctgagttcccgaaggcaccaatccatctctggaaag
ttctcagcatgtcaaggccaggtaaggttcttcgcgttgct
>AF448044_Burkholderia_sp.
cgacagccatgcagcacctgtgttacggctccctttcgggcacctccacctctcaggcca
gggttccgtacatgtcaagggtaggtaaggtttttcgcgttgc
>AJ224039_Nitrospira_sp.
cgacagcctgcagcacctgagcaggctggtattgctacctcgttgggctttcaccctcct
actacctgcatgtccagcctgggtaaggttcttcgcgttgc
>AB360346_Acidimicrobidae_bacterium
cgacagccatgcaccacctgtgtaaagccccgaaggacaccctatctctagagcttttct
ctacatgtcaacccaggtaaggttcttcgcgttgc
>AF114805_Saccharothrix_coeruleofusca
cgacagccatgcaccacctgtacaccagtccgaagaggcctacatcctgcaggtttccgg
tgcatgtcaagcccaggtaaggttcttcgcgttgc
>AY894325_Dermacoccus_sp.
cgacaaccatgcaccacctgtacaccagtccgaagacgcacacatctctgcatgattccg
gttatgtcaagccttggtaaggttcttcgcgttgc
>EU551675_Amycolatopsis_sp.
cgacagccatgcaccacctgcacaccggccacaagggggccgaGatctctgccggtttcc
agtgcatgtcaagcccaggtaaggttcttcgcgttgc
>EU427317_Gordonia_amicalis
cgacagccatgcaccacctgtacaccaaaccacaaggggggctatatctctacagctttc
tggtgtatgtcaaacccaggtaaggttcttcgcgttgc
>AJ314848_Oerskovia_jenensis
cgacaaccatgcaccacctgtacaccgaccttgcggggcaaccatctctggaagtttccg
gtgttatgtcaagccttggtaaggttcttcgcgttgc
>AB037012_Actinoplanes_utahensis
cgacagccatgcaccacctgtcaccggccccgaaggaccccgcatctctgcgagttttcc
ggcgatgtcaaacctcaggtaaggttcttcgcgttgc
>AF538931_Hyphomicrobium_sulfonivorans
cgacagccatgcaacacctgtgtatcggcctattgctaggaggatcccatctctggaaac
cgtccgaccatgtcaagagcctggtaaggttcttcgcgttgc
>AF363135_Bradyrhizobium_japonicum
cgacagccatgcagcacctgtgttccaggctccgaagagaaggccacatctctgcgaccg
gtcctggaAatgtcaagggctggtaaggttctgcgcgttgc
>DQ310706_Mesorhizobium_loti
cgacagccatgcagcacctgtcccggtccagccgaactgaaggtatccatctctggaaac
cgcgccgggatgtcaagggctggtaaggttctgcgcgttgct
>AY167839_Chelatococcus_asaccharovorans
cgacagccatagcagcacctgtgttcccgccagccgaactgaaggatcctgtctccagga
cccaaacgggactggtaaggttctgcgcgttgct
>X90760_Skermanella_parooensis
cgacagccatgcagcacctgTgcgncgtccggccgaaccgaaaggctcatctctgagccc
gcgacgcccatgtcaagggctggtaaggttctgcgcgttgct
>AM743175_Azospirillum_sp.
cgacagccatgcagcaccgtgcggcgtccggccgaaccgaaaggtccatctctggacccg
cgacgcccatgtcaagggctggtaaggttctgcgcgttgct
>AY367026_Sphingomonas_sp.
cgacagccatgcgcacctgtcactcatccagccgaactgaagaaaccatctctggaaatc
gcgatgaggatgtcaaacgctggtaaggttctgcgcgttgct
>AF530131_Shewanella_colwelliana
cgacagccatgcagcacttgtctcacagttcccgaaggcactaatccatctctggaaagt
tctgtgggatgtcaagagtaggtaaggttcttcgcgtgc
>EU855746_Xanthomonas_campestris
cgacagccatgcagcacctGtctcacggttcccgaaggcacccaatccatctctggaaag
ttccgtggatgtcaagaccaggtaaggttcttcgcgttgc
>EU360125_Pseudomonas_mediterranea
cgacagccatgcagcacctgtctcaatgttcccgaaggcacGaatccatctctggaaagt
tcattggatgtcaaggctggtaaggttcttcgcgttgct
>AM747393_Legionella_dresdeniensis
cgacagccatgcagcacctgtatcagtgGtcccgaaggcacttccacatctctgcaaaat
tcactgtatgtcaagggtaggtaaggttcttcgcgttgc
>FJ486138_uncultured_Aquicella_sp.
cgacagccattgcagcacctgtctctgcgctcctttcggcacccccaactctcattaggg
ttcgcaggatgtcaagggtaggtaaggttcttcgcgttgc
>AY691545_Pantoea_agglomerans
cgacagccatgcagcacctgtcttcagagttcccgaaagcaccaaagcatctctgctaag
ttctctggatgtcaagagtagtaaggttcttcgcgttgc
>DQ366688_uncultured_Haemophilus_sp.
acagccatgcagcacctgtctcatggttcccgaaggcactcccgctatctctacaggatt
ccatgggatgtcaagagtaggtaaggttctGtcgcgttgc
>EF076758_Rheinheimera_aquimaris
cgacagccatgcagcacctgtcttagcgttcccgaaggcacaactgcatctctgcaatct
tcgctagatgtcaagagtaggtataggttcttcgcgttgc
>AY234615_bacterium_Ellin5264
cgacagccatgcagcacctgtctctgggttccttgcggcacccccgaatctcttcagggt
tcccaggatgtcaagaccaggaaggttcttcgcgttgc
>AM936268_uncultured_Polyangiaceae bacterium
cgacagccatgcagcacctaaccacaggttccccgaagggcacatcgacctttcgaccga
cttcctgcgttttctgcccaggtaaggttcttcgcgttgc
>AJ233945_Nannocystis_aggregans
cgacagccatgcagcaccttctcaccggctccccgaagggcaccccagcctttcagccaC
ggttccagtggatttaacccaggtaaggttctgcgcgttgc
>FJ418118_uncultured_Myxococcales_bacterium
cgacagccatgcagacctaaccacgagttctccgaagagcaccccgaactttcgctcggg
tcctcgtactttctagccccccaggtaaggttcttcgcgttgc
>AM935473_uncultured_Desulfuromonadales_bacterium
cgacagccatgcagcacctgaaccaccagtccccgaagggaagatcctatctctaggact
gtctgatgttgtctagCcccaggtaaggttcttcgcgttgc
>EF606819_uncultured_Bdellovibrio_sp.
cgacagccatgcagcacctgtgaaccggcccttgcgggcggggacatttctgccaccctt
ccagttcatgtcaagccccaggtaaggttcttcgcgttgc
>AJ298940_Micrococcus_lylae
cgacaaccatgcaccacctgtgaaccagccccgaagggaaaccgcatctctgcggcgagt
ctagtccatgtcaagccttggtaaggttcttcgcgttgc
>EF173341_uncultured_Alcaligenes_sp.
cgacagccatgcagcacctgtctcacggttccttgcggcactcccaaatctcttcgggat
tccgCtggatgtcaagaccaggtaaggttcttcgcgttgc
>EF019646_uncultured_Oxalobacteraceae_bacterium
cgacagccatgcagcacctctgtggcggccccccgaaggggaagacctgtttccagaccg
gtccaccacagttcaagcccaggtaaggttcttcgcgttgc
>CU466738_uncultured_Bacteroidetes_bacterium
cgacagccaatgcagcacctcgcacattgtccgaagaaggtcacgtttccgcgactgtca
atgcacgttcaagccctggtaaggttcctcgcgt
>AM935145_uncultured_Chlorobi_bacterium
cgacagccatgcagcacctccgccggctcccttgcgggtcgttcccctttcagggttcta
ctacccggcagttcaagcccaggtaaggttcttcgcgt
>AM935820_uncultured_Planctomycetales_bacterium
cgacagccatgcagcacctgtgcaggttccacccagaaggcgtcactctcctttcagaga
gctaatccctgcatgtcaaacccaggataaggttcttcgcgttgc
>EF212893_Paenibacillus_provencensis
cgacaaccattgcaccacctgtctcctctgtcccgaaggaaaggtatatctctataccgr
tcagagggatgtcaagacctggaaggttcttcgcgttgct
>M59107_Clostridium_lituseburense
cgacaaccatgcaccacctgtcacttctgtccccgaagggaaactccgattagggagagg
tcaaaaggatgtcaagcttaggtaaggttcttcgcgttgc
>FM209153_uncultured_Chloroflexi_bacterium
cgacagccatgcagcacctgtgcgacaccctcgaaggacttcggcAttcaccgctctgca
gtcgcatgtcaagccctgg
>EU375221_uncultured_Thermomicrobium_sp.
cgactagccatgcagcacctgtggatcaccctcgaaggccaaccgctttcacggctctgc
agatccatgtcaaaccctggtaaggttcttcgcgttgc
>EF054879_Mycobacterium_arosiense
cgacagccatgcaccacctgcacacaggccacaagggaaacgcctatctctagacgcgtc
ctgtgcatgtcaaacccaggtaaggttcttcgcgttgc
>EF466123_Nocardioides_islandiensis
cgacagccatgcaccacctgtacatccgacaaaaaggggcaccatctctggcgctttccg
gcgtatgtcaaacccaggtaaggttcttcgcgttgc
>EF466120_Marmoricola_sp.
cgacagccatgcaccacctgtatgcgagtgtcccaaagagctctctatctctagagagtt
ctcgcatatgtcaaacccaaggttcttcgcgttgc
>EU722519_Pseudonocardia_alaniniphila
cgacagccatgcaccacctgcacaccagccacaagggaaccgatatctctaccggcgtct
agtgcatTtaaggttcttcgcgttgc
>AF328681_Lechevalieria_aerocolonigenes
cgacagccatgcaccacctgtacaccggccacaagggggcccgatatctctaccggtttc
cagtgcatgtcaagcccaggtaaggttcttcgccgttgc
>U58528_Dactylosporangium_aurantiacum
cgacagccatgcaccacctgtgaacgcccccgaaggacaccaAatctctgcggctttagc
gcccatgtcaaacccaggtaaggttcttcgcgttgc
>EU593733_Streptomyces_thermocarboxydus
cgacagccatcaccacctgtacaccgaccacaagggggcaccatctctgatgctttccgg
tgtatgtcaagccttggtaaggttcttcgcgttgc
>AM935529_uncultured_Rubrobacteridae_bacterium
cgacagccatgcaccacctgtgtaagtgtcccgaaggaagaccgtgctttccacggctgt
cacaaacatgtcaagcccaggtaaggttcttcgcgttgc
>EU631792_uncultured_Conexibacteraceae_bacterium
cgacagccatgcaccacctgtgtaagtgtcccgaaggaagaccatgtttccatggctgtc
acctacatgtcaaacccaggttaaggttcttcgcgttgc
>AJ519368_uncultured_Holophaga_sp.
cgacagccatgcagcacctctacgagtgtccttgcggaagaccactttcgtattgtcact
cgctgttcaagcctgggtaaggttcttcgcgttgc
>AM935078_uncultured_Solibacter_sp.
cgacagccatgcagcacctcgaccccactcccttgcgggataaccatgtttccatgatcg
ttaagaggccgtcgagcccaggtaaggttcttcgcgttgc
>AY730501_uncultured_Chlamydiales_bacterium
cgacagccatgcagcacctgtgcagcggtcccgaagggaagactccatttctggagctgt
ccactgcatgtcaagcctggg
>EU630729_uncultured_Parachlamydiaceae_bacterium
cgacagccatgcagcaccgtgtgcagatgtcccgaaggaaagctctctagagcggtcatc
tgcatgtcaaacctgggaaggttcttcgcgttgc
>EU634621_uncultured_Spartobacteria_bacterium
cgacagccatgcagcacctgtgcaaattcttgatattgctaccaagtcgctaactttcat
tgaacttagagatgcatgtcaagaccaggtaaggttcttcgcgttgc
>DQ263467_uncultured_Verrucomicrobium_sp.
cgacagccatgcagcaccTgtgtaagctgcccttgcgggctcgtcccactttcatggttc
tactacttgcatgtcaaggccaggtaaggttcttcgcgttgc
>X99390_Opitutus_sp.VeGlc2
cgacagccatgcagcacctgtgaccagtcccgaaggaaagcaccctttcaggtgcggtct
agtgcatgtcaaggctaggtaaggttcttcgcgttgc
>DQ676361_uncultured_Termite_group_1
cgacagccatgcagcacctcgactaacaaccgactttacgggttcgtctcctgtttccag
gactctactattagccgtttgagcccaggtaaggttcttcgcgttgc
>AY852181_uncultured_Gemmatimonas_sp.
cgacaggccatgcagcacctgtccacgtgtcccgaaggagggcccctgtttccaggggct
ttcacgtggatgtcaagcccaggtaaggttcttcgcgttgct
>EU930421_Azotobacter_chroococcum
cgacagccatgcagcacctgatgtctgagttcccgaaggcaccaatccatctctggaaag
ttctcagcatgtcaaggccaggtaaggttcttcgcgttgct
>DQ989484_uncultured_Pseudomonas_sp.
cgacagccatgcagcacctgtgtctgagttcccgaaggcaccaatccatctctggaaagt
tctcagcatgtcaaggccaggtaaggttcttcgcgttgcct
>AF448044_Burkholderia_sp.
cgacagccatgcagcaccttgtgttacggctccctttcgggcacctccacctctcaggca
gggttccgtacatgtcaagggtaggtaaggtttttcgcgttgc
>AJ224039_Nitrospira_sp.
cgacagccatgcagcacctgagcaggctggtattgctacctcgttggggctttcaccctc
ctactacctgcatgtccagcctgggtaaggttcttcgcgttgc
>AB360346_Acidimicrobidae_bacterium
cgacagccatgcaccacctgtgtaaagccccgaaggacacccctatctctagagcttttc
tctacatgtcaaacccaggtaaggttcttcgcgttgc
>AF114805_Saccharothrix_coeruleofusca
cgacagccattgcaccacctgtacaccagtccgaagaggcctacatctctgcaggtttcc
ggtgcatgtcaagcccaggtaaggttcttcgcgttgc
>AY894325_Dermacoccus_sp.
cgacaaccatgcAaccacctgtacaccagtccgaagacgcacacatctctgcatgattcc
ggtgtatgtcaagccttggtaaggttcttcgcgttgc
>EU551675_Amycolatopsis_sp.
cgacagccatgcaccacctgcacaccggAcacaagggggccgacatctctgccggtttcc
agtgcatgtcaagcccaggtaaggttcttcgcgttgc
>EU427317_Gordonia_amicalis
cgacagccatgcaaccacctgtacaccaaccacaaggggggctatatctctacagctttc
tggtgtatgtcaaacccaggtaaggttcttcgcgttgc
>AJ314848_Oerskovia_jenensis
cgacaaccatgcaccacctgtacaccgaccttgcggggcaaccatctctggaagtttccg
gtgtatgtcaagccttggtaaggttcttcgcgtCtgc
>AB037012_Actinoplanes_utahensis
cgacagccatgcaccacctgtcaccggccccgaaggacccccgcatctctgcgagttttc
cggcgatgtcaaacccaggtaaggttcttcgcgttgc
>AF538931_Hyphomicrobium_sulfonivorans
cgacagccatgcaacacctgtgtacggcctattgctaggaggatcccatctctggaaacc
gtccgaccatgtcaagagctggtaaggttcttcgcgttgc
>AF363135_Bradyrhizobium_japonicum
cgacagccatgcagcacctgtgttccaggctccgaagagaaggccacatctctgcgaAcc
ggtcctggacatgtcaagggctggtaaggttctgcgcgttgc
>DQ310706_Mesorhizobium_loti
cgacagccatgcagcacctgtcaccggtccagccgaactgaaggtatccatctctggaaa
ccgcgccgggatgtcaagggctggtaaggttctgcgcgttgt
>AY167839_Chelatococcus_asaccharovorans
cgacagccatgcagcacctgtgttcccgccagccgaactgaaggatcctgtctccaggac
ccaaacggactggtaaggttctgcgcgttgct
>X90760_Skermanella_parooensis
cgacagccatgcagcacctgtgcgncgtccgggccgaaccgaaaggctcatctctgagcc
cgcgacgcccatgtcaagggctggtaaggttctgcgcgttgct
>AM743175_Azospirillum_sp.
cgacagccatgcagcacctgtgcggcgtccggccgaaccgaaaaggtccatctctggacc
cgcgacgcccatgtcaagggctggtaaggttctgcgcgttgct
>AY367026_Sphingomonas_sp.
cgaacagccatgcagcacctgtcactcatccagccgaactgaagaaaccatctctggaaa
tcgcgatgaggatgtcaaacgctggtaaggttctgcgcgttgct
>AF530131_Shewanella_colwelliana
cgacagccatgcagcacttgtctcacagttcccgaaggcactaatccatctctggaaagt
tctgtgggatgtcaaggtaggtaaggttcttcgcgttgc
>EU855746_Xanthomonas_campestris
cgacagccatgcagcacctgtctcacggttcccgaaggcacccaatccatctctggaaag
ttccgtggatgtcaagaccaggtaagttcttcgcgttgc
>EU360125_Pseudomonas_mediterranea
cgacagccatgcagcacctgtctcaatgttcccgaaggcaccaatccatctctggaaagt
tcattgTgatgtcaaggctggtaaggttcttcgcgttgct
>AM747393_Legionella_dresdeniensis
cgacagccatgcagcacctgtatcagtgttcccgaaggcacttccacatctctgcaaaat
tcactgtaCgtcaagggtaggtaaggttcttcgcgttgc
>FJ486138_uncultured_Aquicella_sp.
cgacagccatgcagcacctgtctctgcgctcctttcggcaccctccaactctcattaggg
ttcgcaggatgtcaagggtaggtaaggttcttcgcgttgc
>AY691545_Pantoea_agglomerans
cgacagccatgcagcacctgtctcagagttcccgaaagcaccaaagcatcctctgctaag
ttctctggatgtcaagagtagtaaggttcttcgcgttgc
>DQ366688_uncultured_Haemophilus_sp.
acagccatgcagccacctgtctcatggttcccgaaggcactcccgctatctctacaggat
tccatgggatgtcaagagtaggtaaggttcttcgcgttgc
>EF076758_Rheinheimera_aquimaris
cgacagccatgcagcacctgtcttagcgttcccgaagggcacaactgcatctctgcaatc
ttcgctagatgtcaagagtaggtaaggttcttcgcgttgc
>AY234615_bacterium_Ellin5264
cgacagccatgcagcacctgtctctgggttccttgcTggcacccccgaatctcttcaggg
ttcccaggatgtcaagaccaggtaaggttcttcgcgttgc
>AM936268_uncultured_Polyangiaceae bacterium
cgacagccatgcagcacctaaccacaggttccccgaagggacatcgacctttcgaccgac
ttcctgcgttttctagcccaggtaaggttcttcgcgttgc
>AJ233945_Nannocystis_aggregans
cgacagccatgcagcaccttctcaccggctccccgaagggcaccccagcgctttcagcca
ggttccagtggatttaacccaggtaaggttctgcgcgttgc
>FJ418118_uncultured_Myxococcales_bacterium
cgacagccatgcagcacctaaccacgagttctccgaagagcaccccgaactttcgctcgg
gtcctcgtactttctagccccccaggtaaggttcttcCcgttgc
>AM935473_uncultured_Desulfuromonadales_bacterium
cgacagcTcatgcagcacctgaaccaccagtccccgaagggaagatcctatctctaggac
tgtctgatgttgtctagcccaggtaaggttcttcgcgttgc
>EF606819_uncultured_Bdellovibrio_sp.
cgacagccatgcagcacctgtgaaccggcccttgcgggcggggacatttctgccaccctt
ccaggttcatgtcaagcccaggtaaggttcttcgcgttgc
>AJ298940_Micrococcus_lylae
cgacaaccatgcaccacctgtgaaaccagccccgaagggaaaccgcatctctgcggcgat
ctagtccatgtcaagccttggtaaggttcttcgcgttgc
>EF173341_uncultured_Alcaligenes_sp.
cgacagccatgcagcacctgtctcacggttccttgcggcactcccaaatctcttcgggat
tccgtggatgtcaagaccaggtaggttcttcgcgttgc
>EF019646_uncultured_Oxalobacteraceae_bacterium
cgacagccatgcagcacctctgtggcggcccccgaaggggaagacctgtttccagaccgg
tccaccacagttcaagcccaggtaaTggttcttcgcgttgc
>CU466738_uncultured_Bacteroidetes_bacterium
cgacagccatgcagcacctcgcacattgtccgaagaaggtcacgtttccgcgactgtcaa
tgcacgttcaagccctggtaaggttcctcCgcgt
>AM935145_uncultured_Chlorobi_bacterium
cgacagccatgcagcacctccgccggctcccttgcgggtcgttcccctttcagggttcta
ctaccggcagttcaagcccaggtaaggttctttcgcgt
>AM935820_uncultured_Planctomycetales_bacterium
cgacagccatgcagcacctgtgcaggttccacccgaaggcgtcactctcctttcagagag
ctaatccctgcatgtcaaacccagggataaggttcttcgcgttgc
>EF212893_Paenibacillus_provencensis
cgacaaccatgcaccacctgtctcctctgtcccgaaggaaaggGatatctctataccgrt
cagagggatgtcaagacctggaaggttcttcgcgttgct
>M59107_Clostridium_lituseburense
cgacaaccatgcaccacctgtgcacttctgtccccgaagggaaatctccgattagggaga
ggtcaaaaggatgtcaagcttaggtaaggttcttcgcgttgc
>FM209153_uncultured_Chloroflexi_bacterium
cgacagccatgcagcacctgtgcgacaccctcgaaggacttcgggctttcaccgctctgc
agtcgcatgtcaagccctgg
>EU375221_uncultured_Thermomicrobium_sp.
cgacagccatgcagcacctgtggatcaccctcgaaggccaaccgctttcacggctctgca
gatccatgtcaaaccctggtaaggttcttcGgcgttgc
>EF054879_Mycobacterium_arosiense
cgacagccatgcaccacctgcacaacaggccacaagggaacgcctatctctagacgcgtc
ctgtgcatgtcaaacccaggtaaggttcttcgcgttgc
>EF466123_Nocardioides_islandiensis
cgacagccatgcaaccacctgtacaccgacaaaaaggggcaccatctctggcgctttccg
gcgtatgtcaaacccaggtaaggttcttcgcgttgc
>EF466120_Marmoricola_sp.
cgacagccatgcaccacctgtatgcgagCtgtccaaagagctctctatctctagagagtt
ctcgcatatgtcaaacccaaggttcttcgcgttgc
>EU722519_Pseudonocardia_alaniniphila
cgacagccatgcaccacctgcacaccagccacaagggaaccgataCctctaccggcgtct
agtgcatgtaaggttcttcgcgttgc
>AF328681_Lechevalieria_aerocolonigenes
cgacagcccatgcaccacctgtacaccggccacaagggggcccgatatctctaccggttt
ccagtgcatgtcaagcccaggtaaggttcttcgcgttgc
>U58528_Dactylosporangium_aurantiacum
cgacagccagcaccacctgtgaacgcccccgaaggacaccacatctctgcggctttagcg
cccatgtcaaacccaggtaaggttcttcgcgttgc
>EU593733_Streptomyces_thermocarboxydus
cgacagccatgcaccacctgtacaccgacccacaagggggcaccatctctgatgctttcc
ggtgtatgtcaagccttggtaaggttcttcgcgttgc
>AM935529_uncultured_Rubrobacteridae_bacterium
cgacagccatgcaccacctgtgtaagtgtcccgaaggaagaccgtgtttccacggctgtc
acaaacatgtcaagcccaggtaaggttccttcgcgttgc
>EU631792_uncultured_Conexibacteraceae_bacterium
cgacagccatgcaccacctgtgtaagtgtcccgaaggaagaccatgtttccatggctgtc
acctacatgtcaaacccaggtaaGggttcttcgcgttgc
>AJ519368_uncultured_Holophaga_sp.
cgacagccatgcagcacctctacgagtgtccttgcggaagaccactttccgtagttgtca
ctcgctgttcaagcctgggtaaggttcttcgcgttgc
>AM935078_uncultured_Solibacter_sp.
cgacagccatgcagcacctcgaccccactcccttgcgggataaccatgtttccatgatcg
ttaagaggccgttcgagcAcaggtaaggttcttcgcgttgc
>AY730501_uncultured_Chlamydiales_bacterium
cgacaagccatgcagcacctgtgcagcggtcccgaaggaagactccatttctggagctgt
ccactgcatgtcaagcctggg
>EU630729_uncultured_Parachlamydiaceae_bacterium
cgacagccatgcgagcacctgtgcagatgtcccgaaggaaagctctctagagcggtcatc
tgcatgtcaaacctgggaaggttcttcgcgttgc
>EU634621_uncultured_Spartobacteria_bacterium
cgacagccatgcagcacctgtgcaaattcttgatattgctaccaagtcgctaactttcat
taacttagagagcatgtcaagaccaggtaaggttcttcgcgttgc
>DQ263467_uncultured_Verrucomicrobium_sp.
cgacagccatgcagcacctgtgtaagctgcccttgcgggctcgtcccactttcatggttc
tactaacttgcatgtcaaggccaggtaaggttcttcgcgttgc
>X99390_Opitutus_sp.VeGlc2
cgacagccatgcagcacctgtgcaccagcccgaaggaaagcaccctttcaggtgcggtct
agtgcatgtcaaggctaggtaaggttcttcgcgttgc
>DQ676361_uncultured_Termite_group_1
cgacagccatgcagcacctcgactaacaaccgactttacgttcgtctcctgtttccagga
ctctactattagccgtttgagcccaggtaaggttcttcgcgttgc
>AY852181_uncultured_Gemmatimonas_sp.
cgacagccatgcagcacctgtccacgtgtcccgaaggagggcccctgtttccagggggct
ttcacgtggatgtcaagcccaggtaaggttcttcgcgttgct
>EU930421_Azotobacter_chroococcum
cgacagccatgcagcacctgtgtctgagttgcccgaaggcaccaatccatctctggaaag
ttctcagcatgtcaaggccaggtaaggttcttcgcgttgct
>DQ989484_uncultured_Pseudomonas_sp.
cgacagccatgcagcacctgtgtctgagttcccgaaggcaccaatccatctctggaaagt
tctcagcatgtcaagccaggtaaggttcttcgcgttgct
>AF448044_Burkholderia_sp.
cgacagccatgcaggcacctgtgttacggctccctttcgggcacctccacctctcaggca
gggttccgtacatgtcaagggtaggtaaggtttttcgcgttgc
>AJ224039_Nitrospira_sp.
cgacagccatgcagcacctgagcaggctggtattgctacctcgttgggctttcaccctcc
tactacctgcatgtccatgcctgggtaaggttcttcgcgttgc
>AB360346_Acidimicrobidae_bacterium
cgacagccatgcaccacctgtgtaaagccccgaaggacaccctatctctagagcttttct
tacatgtcaaacccaggtaaggttcttcgcgttgc
>AF114805_Saccharothrix_coeruleofusca
cgacagccatgcaccacctgtacaccagtccgaagaggcctacatctctgcaggtttccg
gtgcatgcaagcccaggtaaggttcttcgcgttgc
>AY894325_Dermacoccus_sp.
cgacaaccatgcaccacctgtacaccagtccgaagacgcacacatctctgcatgattccg
gtgtatgtcaagccttggtaaggttcttcgcgttgcc
>EU551675_Amycolatopsis_sp.
cgacagccatgcaccacctgcacaccggccacaagggggccgacatctctgccggtttcc
agtgcatgtcaagCccaggtaaggttcttcgcgttgc
>EU427317_Gordonia_amicalis
cgacagccatgcaccacctgtacaccaaccacaaggggggctatatctctacagctttct
ggtgtatgtcaaacccaggtaaggttActtcgcgttgc
>AJ314848_Oerskovia_jenensis
cgacaaccatgcaccacctgtacaccgaccttgcggggcaaccatctctggaagtttccg
gtgtatgtcaagccttgAgtaaggttcttcgcgttgc
>AB037012_Actinoplanes_utahensis
cgacagccatgcaccacctgtcaccggccccgaaggaccccgcaTctctgcgagttttcc
ggcgatgtcaaacccaggtaaggttcttcgcgttgc
>AF538931_Hyphomicrobium_sulfonivorans
cgacagccatgcaacacctgtgtatcggcctattgctaggaggatcccatctctggaaac
cgtccgaccatgttcaagagctggtaaggttcttcgcgttgc
>AF363135_Bradyrhizobium_japonicum
cgacagccatgcagcacctgtgttccaggctccgaagagaaggcccacatctctgcgacc
ggtcctggacatgtcaagggctggtaaggttctgcgcgttgc
>DQ310706_Mesorhizobium_loti
cgacagccatgcagcacctgtcCaccggtccagccgaactgaaggtatccatctctggaa
accgcgccgggatgtcaagggctggtaaggttctgcgcgttgct
>AY167839_Chelatococcus_asaccharovorans
cgacagccatgcagcacctgtgttccGcgccagccgaactgaaggatcctgtctccagga
cccaaacgggactggtaaggttctgcgcgttgct
>X90760_Skermanella_parooensis
cgacagccatgcagcacctgtgcgncgtccggccgaccgaaaggctcatctctgagcccg
cgacgcccatgtcaagggctggtaaggttctgcgcgttgct
>AM743175_Azospirillum_sp.
cgacagccatgcagcacctgtgcggcgtccggccgaaccgaaaggtccatcctctggacc
cgcgacgcccatgtcaagggctggtaaggttctgcgcgttgct
>AY367026_Sphingomonas_sp.
cgacagccatgcagcacctgtcactcatccagccgaactgaagaaaccatctctggaaat
cgcgatgaggatgtcaaacgctggtaaggttctcgcgttgct
>AF530131_Shewanella_colwelliana
cgacagccatgcagcacttgtctcacagttcccgaaCggcactaatccatctctggaaag
ttctgtgggatgtcaagagtaggtaaggttcttcgcgttgc
>EU855746_Xanthomonas_campestris
cgacagccatgcagcacctgtctcacggttcccgaaggcacccaatccatctctggaaag
ttccgtggatgCtcaagaccaggtaaggttcttcgcgttgc
>EU360125_Pseudomonas_mediterranea
cgacagccatgcagcacctgtctcaatgttcccgaaggcaccaatccatctctggaaagt
tcattggatgtAaaggctggtaaggttcttcgcgttgct
>AM747393_Legionella_dresdeniensis
cggacagccatgcagcacctgtatcagtgttcccgaaggcacttccacatctctgcaaaa
ttcactgtatgtcaagggtaggtaaggttcttcgcgttgc
>FJ486138_uncultured_Aquicella_sp.
cgacagccatgcagcacctgtctctgcgctccttatcggcacccccaactctcattaggg
ttcgcaggatgtcaagggtaggtaaggttcttcgcgttgc
>AY691545_Pantoea_agglomerans
cgacagccatgcagcacctgtctcagattcccgaaagcaccaaagcatctctgctaagtt
ctctggatgtcaagagtagtaaggttcttcgcgttgc
>DQ366688_uncultured_Haemophilus_sp.
acagccatgcagcacctgtctcatgagttcccgaaggcactcccgctatctctacaggat
tccatgggatgtcaagagtaggtaaggttcttcgcgttgc
>EF076758_Rheinheimera_aquimaris
cgacagccatgcagcacctgtcttaggcgttcccgaaggcacaactgcatctctgcaatc
ttcgctagatgtcaagagtaggtaaggttcttcgcgttgc
>AY234615_bacterium_Ellin5264
cgacagccatgcagcacctgtctctggggttccttgcggcacccccgaatctcttcaggg
ttcccaggatgtcaagaccaggtaaggttcttcgcgttgc
>AM936268_uncultured_Polyangiaceae bacterium
cgacagccatgcagcacctaaccacaggttccccgaagggcacatcgacctttcgaccga
cttcctgcgttttctagcccaggtaagttcttcgcgttgc
>AJ233945_Nannocystis_aggregans
cgacagccatgcagcaccttctcaccggctccccgaagggcaccccagcctttcagccag
gtgtccagtggatttaacccaggtaaggttctgcgcgttgc
>FJ418118_uncultured_Myxococcales_bacterium
cgacagTcatgcagcacctaaccacgagttctccgaagagcaccccgaactttcgctcgg
gtcctcgtactttctagccccccaggtaaggttcttcgcgttgc
>AM935473_uncultured_Desulfuromonadales_bacterium
cgacagccatgcagcacctgaaccaccagtccccgaagggaagatcctactctaggactg
tctgatgttgtctagcccaggtaaggttcttcgcgttgc
>EF606819_uncultured_Bdellovibrio_sp.
cgacagccatgcagcacctgtgaaccggcccttgcgggcggggacatttctgccaccctt
ccagttcatgtcaaggcccaggtaaggttcttcgcgttgc
>AJ298940_Micrococcus_lylae
cgacaaccatgcaccacctgtgaaccagccccgaagggaaccgcatctctgcggcgatct
agtccatgtcaagccttggtaaggttcttcgcgttgc
>EF173341_uncultured_Alcaligenes_sp.
cgacagccatgcagcacctgtctcacggttccttgcggcactcccaaatctcttcgggat
tccgtggatgtcaagaccaggtaaggtttcttcgcgttgc
>EF019646_uncultured_Oxalobacteraceae_bacterium
cgacagccatgcagcacctctgtggcggcccccgaaggggaagacctgtttccagaccgg
tccaccacagttcaagcccaggtaaggttcttgcgttgc
>CU466738_uncultured_Bacteroidetes_bacterium
cgacagccatgcagcacctcgcacattgtccgaagaaggtcacgtttccgcgactgtcaa
ttgcacgttcaagccctggtaaggttcctcgcgt
>AM935145_uncultured_Chlorobi_bacterium
cgacagccatgcagcacctccgccggctcccttgcgggtcgttcccctttcagggttcta
ctaccggcagtttcaagcccaggtaaggttcttcgcgt
>AM935820_uncultured_Planctomycetales_bacterium
cgacagccatgcagcacctgtgcaggttccacccgaaggcgtcactctcctttcagagag
ctaatccctgcatgtcaaacccaggtaaggttcttcgcgttgc
>EF212893_Paenibacillus_provencensis
cgacaaccatgcaccacctgtctcctctgtcccgaaggaaaggtCatatctctataccgr
tcagagggatgtcaagacctggaaggttcttcgcgttgct
>M59107_Clostridium_lituseburense
cgacaaccatgcaccacctgtcacttctgtccccgaagggaaatctccgattagggagag
gtcaaaaggatgtcaaagcttaggtaaggttcttcgcgttgc
>FM209153_uncultured_Chloroflexi_bacterium
cgacagccatgcacgcacctgtgcgacaccctcgaaggacttcggctttcaccgctctgc
agtcgcatgtcaagccctgg
>EU375221_uncultured_Thermomicrobium_sp.
cgacagccatgcagcacctgtggatcaccctcgaaggccaaccgctttcacggctctgca
gatccattcaaaccctggtaaggttcttcgcgttgc
>EF054879_Mycobacterium_arosiense
cgacagccatgcaccacctgcacaAaggccacaagggaacgcctatctctagacgcgtcc
tgtgcatgtcaaacccaggtaaggttcttcgcgttgc
>EF466123_Nocardioides_islandiensis
cgacagccatgcaccacctgtacaccgacaaaaaggggcaccatctctggcgctttccgg
cgtatgtcaaacccaggtaagGgttcttcgcgttgc
>EF466120_Marmoricola_sp.
cgacagccatgcaccacctgtatgcgagtgtccaaagagctctcttctctagagagttct
cgcatatgtcaaacccaaggttcttcgcgttgc
>EU722519_Pseudonocardia_alaniniphila
cgacagccatgcaccacctgcAacaccagccacaagggaaccgatatctctaccggcgtc
tagtgcatgtaaggttcttcgcgttgc
>AF328681_Lechevalieria_aerocolonigenes
cgacagccatgcaccacctgtacaccggccacaagggggcccgatatcTtctaccggttt
ccagtgcatgtcaagcccaggtaaggttcttcgcgttgc
>U58528_Dactylosporangium_aurantiacum
cgacagccatgcaccacctgtgaacgcccccgaaggacacTcacatctctgcggctttag
cgcccatgtcaaacccaggtaaggttcttcgcgttgc
>EU593733_Streptomyces_thermocarboxydus
cgacagccatgcaccacctgtacaccgaccacaagggggcaccatctctgatgctttccg
gtgtatgtcaagccattggtaaggttcttcgcgttgc
>AM935529_uncultured_Rubrobacteridae_bacterium
cacagccatgcaccacctgtgtaagtgtcccgaaggaagaccgtgtttccacggctgtca
caaacatgtcaagcccaggtaaggttcttcgcgttgc
>EU631792_uncultured_Conexibacteraceae_bacterium
cgacagccatgcaccacctgtgtaagtgtcccgaaggaagacAcatgtttccatggctgt
cacctacatgtcaaacccaggtaaggttcttcgcgttgc
>AJ519368_uncultured_Holophaga_sp.
cgacagccatgcagcacctctacgagtgtccttgcggaagaccactttcgtagttgtcac
tcgctgttcaagcctgggtaaggttcttccgcgttgc
>AM935078_uncultured_Solibacter_sp.
cgacagccatgcagcacctcgaccccactcccttgcgggataaccatgtttccatgatcg
ttaagaggccgttcgagcccaggtaaggttcttcgcgtttgc
>AY730501_uncultured_Chlamydiales_bacterium
cgacagccatgcagcacctgtgcagcggtccccgaaggaagactccatttctggagctgt
ccactgcatgtcaagcctggg
>EU630729_uncultured_Parachlamydiaceae_bacterium
cgacagccatgcagcacctgtgcagaatgtcccgaaggaaagctctctagagcggtcatc
tgcatgtcaaacctgggaaggttcttcgcgttgc
>EU634621_uncultured_Spartobacteria_bacterium
cgacagccatgcagcacctgtgcaaattcttgatattgctaccaagtcgctaactttcat
taacttagaggatgcatgtcaagaccaggtaaggttcttcgcgttgc
>DQ263467_uncultured_Verrucomicrobium_sp.
cgacagccatgcagcCcctgtgtaagctgcccttgcgggctcgtcccactttcatggttc
tactacttgcatgtcaaggccaggtaaggttcttcgcgttgc
>X99390_Opitutus_sp.VeGlc2
cgacagccatgcaggcacctgtgcaccagtcccgaaggaaagcaccctttcaggtgcggt
ctagtgcatgtcaaggctaggtaaggttcttcgcgttgc
>DQ676361_uncultured_Termite_group_1
cgacagccatgcagcacctcgactaacaaccgactttacggttcgtctcctgtttccagg
actctactattagccgtttgagcccggtaaggttcttcgcgttgc
>AY852181_uncultured_Gemmatimonas_sp.
cgacagccatgcagcacctgtccacgtgtcccgaaggagggcccctgtttccaggggctt
tcacgtggatgtcaagcccaggttaaggttcttcgcgttgct
>EU930421_Azotobacter_chroococcum
cgacagccatgcagcacctgtgtctgagttcccgaaggcaccaatccatctctggaaagt
tctcagcatgtcaaggccaggtaagggttcttcgcgttgct
>DQ989484_uncultured_Pseudomonas_sp.
cgacagccatgcagcacctgtgtctgagttcccgaaggcaccaatccatctctggaaagt
tctcagcatgtcaaggccaggtaagCgttcttcgcgttgct
>AF448044_Burkholderia_sp.
cgacagccatgcGagcacctgtgttacggctccctttcgggcacctccacctctcaggca
gggttccgtacatgtcaagggtaggtaaggtttttcgcgttgc
>AJ224039_Nitrospira_sp.
cgacagccatgcagcacctgagcaggctggtattgctacctcgttgggctttcaccctcc
tactacctgcTtgtccagcctgggtaaggttcttcgcgttgc
>AB360346_Acidimicrobidae_bacterium
cgacagccatgcaccacctgtgtaaaagccccgaaggacaccctatctctagagcttttc
tctacatgtcaaacccaggtaaggttcttcgcgttgc
>AF114805_Saccharothrix_coeruleofusca
cgacagccatgcaccacctgtacaccagtccgaagaggcctacatctctgcaggtttccg
gtgcatgtcaagcccaggtgaaggttcttcgcgttgc
>AY894325_Dermacoccus_sp.
cgacaaccatgcaccacctgtacaccagtccgaagagcacacatctctgcatgattccgg
tgtatgtcaagccttggtaaggttcttcgcgttgc
>EU551675_Amycolatopsis_sp.
cgacagccatgcaccacctgcacaccggccacaagggggcccgacatctctgccggtttc
cagtgcatgtcaagcccaggtaaggttcttcgcgttgc
>EU427317_Gordonia_amicalis
cgacagccatgcaccacctgtacaccaaccacaaggggggctatatctctacagctttct
ggtgtatgtcaaacccaggtaaggttctcgcgttgc
>AJ314848_Oerskovia_jenensis
cgacaactcatgcaccacctgtacaccgaccttgcggggcaaccatctctggaagtttcc
ggtgtatgtcaagccttggtaaggttcttcgcgttgc
>AB037012_Actinoplanes_utahensis
cgacagccatgcaccaacctgtcaccggccccgaaggaccccgcatctctgcgagttttc
cggcgatgtcaaacccaggtaaggttcttcgcgttgc
>AF538931_Hyphomicrobium_sulfonivorans
cgacagccatgcaacacctAtgtatcggcctattgctaggaggatcccatctctggaaac
cgtccgaccatgtcaagagctggtaaggttcttcgcgttgc
>AF363135_Bradyrhizobium_japonicum
cgacagccatgcagcacctgtgttccaggctccgaagagaaggccacatctctgcgaccT
gtcctggacatgtcaagggctggtaaggttctgcgcgttgc
>DQ310706_Mesorhizobium_loti
cgacagccatgcagcacctgtcaccggtccagccgaactgaaggtatccatctctgTaaa
ccgcgccgggatgtcaagggctggtaaggttctgcgcgttgct
>AY167839_Chelatococcus_asaccharovorans
cgacagccatgcagcacctgtgttcccgccagccgaactgaaggatcctgtctccaggac
ccaaacgggactggtaaggttctgcgcgttgcct
>X90760_Skermanella_parooensis
cgacagccatgcagcacctgtgcgncgtccggccgaaccgaaaggctcatctctgagccc
gcgacagcccatgtcaagggctggtaaggttctgcgcgttgct
>AM743175_Azospirillum_sp.
cgacagccatgcagcacctgtgcggcgtccggccgaaccgaaaggtccatctctgggacc
cgcgacgcccatgtcaagggctggtaaggttctgcgcgttgct
>AY367026_Sphingomonas_sp.
cgacagccatgcagcacctgtcactcatccagccgaactgaagaaaccatctctggaaat
cgcagatgaggatgtcaaacgctggtaaggttctgcgcgttgct
>AF530131_Shewanella_colwelliana
cgacagccatgcagcacttggtctcacagttcccgaaggcactaatccatctctggaaag
ttctgtgggatgtcaagagtaggtaaggttcttcgcgttgc
>EU855746_Xanthomonas_campestris
cgacagccatgcaGcacctgtctcacggttcccgaaggcacccaatccatctctggaaag
ttccgtggatgtcaagaccaggtaaggttcttcgcgttgc
>EU360125_Pseudomonas_mediterranea
cgacagccatgcagcactgtctcaatgttcccgaaggcaccaatccatctctggaaagtt
cattggatgtcaaggctggtaaggttcttcgcgttgct
>AM747393_Legionella_dresdeniensis
cgacagccatgcagcacctgtatcagtgttcccgaaggcacttccacatctctgcaaaat
tcactgtatgtcaagggtaggtaaggttcTtcgcgttgc
>FJ486138_uncultured_Aquicella_sp.
cgacagccatgcagcacctgtctctgcgctcctttcggcacccccaactctcattagggt
tcgcaggatgtcaagggtaggtaaggGttcttcgcgttgc
>AY691545_Pantoea_agglomerans
cgacagccatgcagcacctgtctcagagttcccgaaagcaccaaagcatctcGtgctaag
ttctctggatgtcaagagtagtaaggttcttcgcgttgc
>DQ366688_uncultured_Haemophilus_sp.
acagccaGtgcagcacctgtctcatggttcccgaaggcactcccgctatctctacaggat
tccatgggatgtcaagagtaggtaaggttcttcgcgttgc
>EF076758_Rheinheimera_aquimaris
cgacagccatgcagcacctgtcttagcgttcccgaaggcacaactgcatctctgcaatct
tccgctagatgtcaagagtaggtaaggttcttcgcgttgc
>AY234615_bacterium_Ellin5264
cgacagccatgcagcacctgtctctgggttGcttgcggcacccccgaatctcttcagggt
tcccaggatgtcaagaccaggtaaggttcttcgcgttgc
>AM936268_uncultured_Polyangiaceae bacterium
cgcacagccatgcagcacctaaccacaggttccccgaagggcacatcgacctttcgaccg
acttcctgcgttttctagcccaggtaaggttcttcgcgttgc
>AJ233945_Nannocystis_aggregans
cgacagccatgcagcacccttctcaccggctccccgaagggcaccccagcctttcagcca
ggttccagtggatttaacccaggtaaggttctgcgcgttgc
>FJ418118_uncultured_Myxococcales_bacterium
cgacagccatgcagcacctaaccacgagttctccgaagagcaccccgaactttcgctTcg
ggtcctcgtactttctagccccccaggtaaggttcttcgcgttgc
>AM935473_uncultured_Desulfuromonadales_bacterium
cgacagccatgcagcacctgaaccaccagtccccgaagggaagatcctatctctaggact
gtctgatgttgtctagcccaggtaaggttcttcCgcgttgc
>EF606819_uncultured_Bdellovibrio_sp.
cgacagccatgcagcacctggaaccggcccttgcgggcggggacatttctgccacccttc
cagttcatgtcaagcccaggtaaggttcttcgcgttgc
>AJ298940_Micrococcus_lylae
cgacaaccatgcaccacctgtgaaccagccccgaagggaaaccgcatctctgcggcgatc
tagtccatgtcaagccttggtaaggttcttccgcgttgc
>EF173341_uncultured_Alcaligenes_sp.
cgacagccatgcagcacctgtctcacggttccttgcggcactcccaaatctcttccggga
ttccgtggatgtcaagaccaggtaaggttcttcgcgttgc
>EF019646_uncultured_Oxalobacteraceae_bacterium
cgacagccatgcagcacctctgtggcggcccccgaaggggaagacctgtttccagaccgg
tccaccacagttcaagcccaggtaaggGttcttcgcgttgc
>CU466738_uncultured_Bacteroidetes_bacterium
cgacagccatgcagccacctcgcacattgtccgaagaaggtcacgtttccgcgactgtca
atgcacgttcaagccctggtaaggttcctcgcgt
>AM935145_uncultured_Chlorobi_bacterium
cgacagccatgcagcacctccgccggctccctTgcgggtcgttcccctttcagggttcta
ctaccggcagttcaagcccaggtaaggttcttcgcgt
>AM935820_uncultured_Planctomycetales_bacterium
cgacagccatgcagcacctgtgcaggttccacccgaaggcgtcactctcctTtcagagag
ctaatccctgcatgtcaaacccaggataaggttcttcgcgttgc
>EF212893_Paenibacillus_provencensis
cgacaaccatgcaccacctgtctcctctgtcccgaaggaaaggtatatTctctataccgr
tcagagggatgtcaagacctggaaggttcttcgcgttgct
>M59107_Clostridium_lituseburense
cgacaaccatgcaccacctgtcacttctgtccccgaagggaaatctccgattagggagag
gtcaaaaggatgtcaagcttaggtaaggttcttcgcgtgc
>FM209153_uncultured_Chloroflexi_bacterium
cgacagccatgcagcacctgtgcgacaccctcgaaggacttcggctttcaccgctctgGc
agtcgcatgtcaagccctgg
>EU375221_uncultured_Thermomicrobium_sp.
cgacagccatgcagcacctgtggatcaccctcgaaggccaaccgctttcacggctctgca
gatTccatgtcaaaccctggtaaggttcttcgcgttgc
>EF054879_Mycobacterium_arosiense
cgacagccatgcaccacctgcacacaggccacaagggaacgcctatctctagacgcgtcc
tgtgcatgtcaaacccaggtaagggttcttcgcgttgc
>EF466123_Nocardioides_islandiensis
cgacaccatgcaccacctgtacaccgacaaaaaggggcaccatctctggcgctttccggc
gtatgtcaaacccaggtaaggttcttcgcgttgc
>EF466120_Marmoricola_sp.
cgcacagccatgcaccacctgtatgcgagtgtccaaagagctctctatctctagagagtt
ctcgcatatgtcaaacccaaggttcttcgcgttgc
>EU722519_Pseudonocardia_alaniniphila
cgacagccatgcaccacctgcacaccagccacaagggaaccgatatctctaccggcgGtc
tagtgcatgtaaggttcttcgcgttgc
>AF328681_Lechevalieria_aerocolonigenes
cgacagccatgcaccacctgtacaccggccacaagggggcccgatatctctaccggtttc
cagtgcatgtcaagcccaggtaaggttcttcTgcgttgc
>U58528_Dactylosporangium_aurantiacum
cgacagccatgcaccacctgtgaacgcccccgaaggacaccacatctctgcggCtttagc
gcccatgtcaaacccaggtaaggttcttcgcgttgc
>EU593733_Streptomyces_thermocarboxydus
cgacagccatgcaccacctgtacaccgaccacaTagggggcaccatctctgatgctttcc
ggtgtatgtcaagccttggtaaggttcttcgcgttgc
>AM935529_uncultured_Rubrobacteridae_bacterium
cgacagccatgcaccacctgtgtaagtCgtcccgaaggaagaccgtgtttccacggctgt
cacaaacatgtcaagcccaggtaaggttcttcgcgttgc
>EU631792_uncultured_Conexibacteraceae_bacterium
cgacagccatgcaccacctgtgtaagtgtcccgaaggaagaccatgtttccatggctCtc
acctacatgtcaaacccaggtaaggttcttcgcgttgc
>AJ519368_uncultured_Holophaga_sp.
cgacagccatgcagcacctctacgagtgtccttgcggaagaccactttcgtagttgtcac
tcgctgttcaagcctgggtaaggttcttcgcgttgG
>AM935078_uncultured_Solibacter_sp.
cgacagccatgcagcacctcgaccccactcccttgcgggataaccatgtttccatgatcg
ttaagaggccgttcgagcccaggtaaggttcttcgcggttgc
>AY730501_uncultured_Chlamydiales_bacterium
cgacagccatgcagcacctgtgcagcggtcccgaaggaagactccatttctggagctgtc
cTactgcatgtcaagcctggg
>EU630729_uncultured_Parachlamydiaceae_bacterium
cgacagccatgcagcacctgtgcagatgtcccgaaggaaagctctctagagcggtcaAtc
tgcatgtcaaacctgggaaggttcttcgcgttgc
>EU634621_uncultured_Spartobacteria_bacterium
cgacagccatgcagcacctgtgcaaattcttgatattgctaccagtcgctaactttcatt
aacttagagatgcatgtcaagaccaggtaaggttcttcgcgttgc
>DQ263467_uncultured_Verrucomicrobium_sp.
cgacagccatgcagcacctgtgtaagctgcccttgcgggctcgtcccactttcatggttc
tactacttgcatgtcaaggccaggtaaggtttcttcgcgttgc
>X99390_Opitutus_sp.VeGlc2
cgacagccatgcagcacctgtgcaccagtcccgaaggaaagcCaccctttcaggtgcggt
ctagtgcatgtcaaggctaggtaaggttcttcgcgttgc
>DQ676361_uncultured_Termite_group_1
cgacagccatgcagcacctcgactaacaaccgactttacggttcgtctcctgtttccagg
actctactattagccgtttgagcccacggtaaggttcttcgcgttgc
>AY852181_uncultured_Gemmatimonas_sp.
cgacaggccatgcagcacctgtccacgtgtcccgaaggagggcccctgtttccaggggct
ttcacgtggatgtcaagcccaggtaaggttcttcgcgttgct
>EU930421_Azotobacter_chroococcum
cgacagccatgcagcacctgtgtctgagttcccgaaggcaccaatccatctGctggaaag
ttctcagcatgtcaaggccaggtaaggttcttcgcgttgct
>DQ989484_uncultured_Pseudomonas_sp.
cgacagccatgcagcacctgtgtctgagttcccgaaggcaccaatccatctctggaaagt
tctcagcatgtaaggccaggtaaggttcttcgcgttgct
>AF448044_Burkholderia_sp.
cgaAcagccatgcagcacctgtgttacggctccctttcgggcacctccacctctcaggca
gggttccgtacatgtcaagggtaggtaaggtttttcgcgttgc
>AJ224039_Nitrospira_sp.
cgacagccatgcagcacctgagcaggctggtattgctacctcgttgggctttcaccctcc
tactacctgcatgtccagcctgggtaaggttcttcgcgttc
>AB360346_Acidimicrobidae_bacterium
cgacagccatgcaccacctgtgtaaagccccgaaggacaccctatctctagagcttttct
ctacatgtcaaacccaggaaggttcttcgcgttgc
>AF114805_Saccharothrix_coeruleofusca
cgacagccatgcaccacctgtacaccagtccgaagaggcctacatctcTtgcaggtttcc
ggtgcatgtcaagcccaggtaaggttcttcgcgttgc
>AY894325_Dermacoccus_sp.
cgacaacatgcaccacctgtacaccagtccgaagacgcacacatctctgcatgattccgg
tgtatgtcaagccttggtaaggttcttcgcgttgc
>EU551675_Amycolatopsis_sp.
cgacagccatgcaccacctgcacaccgccacaagggggccgacatctctgccggtttcca
gtgcatgtcaagcccaggtaaggttcttcgcgttgc
>EU427317_Gordonia_amicalis
cgacagccatgcaccacctgtacaccaaccacaaggggggctatatctctacagctttct
ggtgttatgtcaaacccaggtaaggttcttcgcgttgc
>AJ314848_Oerskovia_jenensis
cgacaaccatgcaccaccttacaccgaccttgcggggcaaccatctctggaagtttccgg
tgtatgtcaagccttggtaaggttcttcgcgttgc
>AB037012_Actinoplanes_utahensis
cgacagccatgcaccacctgtcaccggcccgaaggaccccgcatctctgcgagttttccg
gcgatgtcaaacccaggtaaggttcttcgcgttgc
>AF538931_Hyphomicrobium_sulfonivorans
cgacagccatgcaacacctgtgtatcggcctattgctaggaggatcccatctctggaaac
cgtccgaccatgtcaagagctggtaTaggttcttcgcgttgc
>AF363135_Bradyrhizobium_japonicum
cgacagccatgcagcacctgtgttccaggctccgaagagaaggccacatctcttgcgacc
ggtcctggacatgtcaagggctggtaaggttctgcgcgttgc
>DQ310706_Mesorhizobium_loti
cgacagccatgcagcacctgtcaccggtccagccgaactgaaggtatccatctctggaaa
ccgcgccgggtgtcaagggctggtaaggttctgcgcgttgct
>AY167839_Chelatococcus_asaccharovorans
cgacagccatgcagcacctgtgttcccgccagCcgaactgaaggatcctgtctccaggac
ccaaacgggactggtaaggttctgcgcgttgct
>X90760_Skermanella_parooensis
cgacagccatgccagcacctgtgcgncgtccggccgaaccgaaaggctcatctctgagcc
cgcgacgcccatgtcaagggctggtaaggttctgcgcgttgct
>AM743175_Azospirillum_sp.
cgacagccatgcagcacctgtgcggcgtccggccgaaccggaaaggtccatctctggacc
cgcgacgcccatgtcaagggctggtaaggttctgcgcgttgct
>AY367026_Sphingomonas_sp.
cgacagccatgcagcacctgtcactcatccagccgaactgaagaaaccatctctggaaat
cgcgatgaggattcaaacgctggtaaggttctgcgcgttgct
>AF530131_Shewanella_colwelliana
cgacaGccatgcagcacttgtctcacagttcccgaaggcactaatccatctctggaaagt
tctgtgggatgtcaagagtaggtaaggttcttcgcgttgc
>EU855746_Xanthomonas_campestris
cgacagccatgcagcacctgtctcacggttcccgaaggcacccaatccatctctggaaag
ttccgtggatgtcaagaccaggtaaggttTcttcgcgttgc
>EU360125_Pseudomonas_mediterranea
cgacagcctgcagcacctgtctcaatgttcccgaaggcaccaatccatctctggaaagtt
cattggatgtcaaggctggtaaggttcttcgcgttgct
>AM747393_Legionella_dresdeniensis
cgacagccatgcagcacctgtatcagtgttcccgaaggcacttccacatctctgcaaaaa
ttcactgtatgtcaagggtaggtaaggttcttcgcgttgc
>FJ486138_uncultured_Aquicella_sp.
cgacagccatgcagcacctgtctctgcgctcctttcggcaccAccaactctcattagggt
tcgcaggatgtcaagggtaggtaaggttcttcgcgttgc
>AY691545_Pantoea_agglomerans
cgacagcAcatgcagcacctgtctcagagttcccgaaagcaccaaagcatctctgctaag
ttctctggatgtcaagagtagtaaggttcttcgcgttgc
>DQ366688_uncultured_Haemophilus_sp.
acagccatgcagcacctgtctcatggttcccgaaggcatcccgctatctctacaggattc
catgggatgtcaagagtaggtaaggttcttcgcgttgc
>EF076758_Rheinheimera_aquimaris
cgacagccatgcagcacctgtcttagcgttccCcgaaggcacaactgcatctctgcaatc
ttcgctagatgtcaagagtaggtaaggttcttcgcgttgc
>AY234615_bacterium_Ellin5264
cgacagccatgcagcacctgtctctgggttccttgcggcacccccgaatctcttcagggt
tcccaggatgtcaagaccaggtaaggttcttcgcgtgc
>AM936268_uncultured_Polyangiaceae bacterium
cgacagccatgcagcacctaaccacaggttccccgaagggcacatcgacctttcgaccga
cttcctgcgttttctacccaggtaaggttcttcgcgttgc
>AJ233945_Nannocystis_aggregans
cgacagccatgcagcaccttctcaccggctccccgaagggcaccccagctttcagccagg
ttccagtggatttaacccaggtaaggttctgcgcgttgc
>FJ418118_uncultured_Myxococcales_bacterium
cgacagccatgcagcacctaaccacgaggttctccgaagagcaccccgaactttcgctcg
ggtcctcgtactttctagccccccaggtaaggttcttcgcgttgc
>AM935473_uncultured_Desulfuromonadales_bacterium
cgacagcCcatgcagcacctgaaccaccagtccccgaagggaagatcctatctctaggac
tgtctgatgttgtctagcccaggtaaggttcttcgcgttgc
>EF606819_uncultured_Bdellovibrio_sp.
cgcagccatgcagcacctgtgaaccggcccttgcgggcggggacatttctgccacccttc
cagttcatgtcaagcccaggtaaggttcttcgcgttgc
>AJ298940_Micrococcus_lylae
cgacaaccatgcaccacctgtgaaccagccccgaagggaaaccgcatctctgcggccgat
ctagtccatgtcaagccttggtaaggttcttcgcgttgc
>EF173341_uncultured_Alcaligenes_sp.
cgacaggccatgcagcacctgtctcacggttccttgcggcactcccaaatctcttcggga
ttccgtggatgtcaagaccaggtaaggttcttcgcgttgc
>EF019646_uncultured_Oxalobacteraceae_bacterium
cgacagccatgcagcacctctgtggcggcccccgaaggggaagacctgtttccagaccgg
tccaccacCgttcaagcccaggtaaggttcttcgcgttgc
>CU466738_uncultured_Bacteroidetes_bacterium
cgacagccatgcagcacctcgcacattgtccgaagaaggtcacgtttccgcgactgtcaa
tgcacgttcaagccctggtaaggttctcgcgt
>AM935145_uncultured_Chlorobi_bacterium
cgacagccatgcagcacctccgccggctcccttgcgggtcgttcccctttagggttctac
taccggcagttcaagcccaggtaaggttcttcgcgt
>AM935820_uncultured_Planctomycetales_bacterium
cgacagccatgcagcacctgtgcaggttTcacccgaaggcgtcactctcctttcagagag
ctaatccctgcatgtcaaacccaggataaggttcttcgcgttgc
>EF212893_Paenibacillus_provencensis
cgacaaccatgcaccacctgtctcctctgtcccgaaggaaaggtatatctctataccgrt
cagagggatgtcaagacctggaaggttcttcgcCgttgct
>M59107_Clostridium_lituseburense
cgacaaccatgcaccacctgtcacttctgtccccgaagggaaatctcgattagggagagg
tcaaaaggatgtcaagcttaggtaaggttcttcgcgttgc
>FM209153_uncultured_Chloroflexi_bacterium
cgacagccAatgcagcacctgtgcgacaccctcgaaggacttcggctttcaccgctctgc
agtcgcatgtcaagccctgg
>EU375221_uncultured_Thermomicrobium_sp.
cgacagccatgcagcacctgtggatcaccctcgaaggccaaccgctttcacggctctgca
gatccatgCcaaaccctggtaaggttcttcgcgttgc
>EF054879_Mycobacterium_arosiense
cgacagccatgcaccacctgcacacaggccacaagggaacgcctatctctagacgcgtac
ctgtgcatgtcaaacccaggtaaggttcttcgcgttgc
>EF466123_Nocardioides_islandiensis
cgacagccatgcaccacctgacaccgacaaaaaggggcaccatctctggcgctttccggc
gtatgtcaaacccaggtaaggttcttcgcgttgc
>EF466120_Marmoricola_sp.
cgacagccatgcacccacctgtatgcgagtgtccaaagagctctctatctctagagagtt
ctcgcatatgtcaaacccaaggttcttcgcgttgc
>EU722519_Pseudonocardia_alaniniphila
cgacagccatgcaccacctgcacaccagccacaagggaaccgatatctctaccggcgtct
agtgcatgtaaggtTcttcgcgttgc
>AF328681_Lechevalieria_aerocolonigenes
cgacagccatgcaccacctgtacaccggccacaagggggcccgatatctctaccggtttc
cagtgcatgtcaagcccagggtaaggttcttcgcgttgc
>U58528_Dactylosporangium_aurantiacum
cgacagccatgcaccacctgtgaacgcccccgaaggacaccacatctctgcggctttagc
gcccatgtcaaacccaggtaaggttctTtcgcgttgc
>EU593733_Streptomyces_thermocarboxydus
cgacagccatgcaccacctgtacaccgaccacaagggggcaccatctctgatgctttccg
gttgtatgtcaagccttggtaaggttcttcgcgttgc
>AM935529_uncultured_Rubrobacteridae_bacterium
cgacagccatgcaccacctgtgtaagtgtcccgaaggagaccgtgtttccacggctgtca
caaacatgtcaagcccaggtaaggttcttcgcgttgc
>EU631792_uncultured_Conexibacteraceae_bacterium
cgacagccatgcaccacctgtgtaagtgtcccgaaggaagaccatgtttccatggctgtc
acctacatgtcaaacccaggtaaggttcttcgcgttGc
>AJ519368_uncultured_Holophaga_sp.
cgacagccatgcagcacctctacgagtgtccttgcggaagaccactttcgtagttgtcac
tcgctgttcaagctctgggtaaggttcttcgcgttgc
>AM935078_uncultured_Solibacter_sp.
cgacagccatgcagcacctcgaccccactcccttgcggataaccatgtttccatgatcgt
taagaggccgttcgagcccaggtaaggttcttcgcgttgc
>AY730501_uncultured_Chlamydiales_bacterium
cgacagccatgcagcacctgtgcagcggtcccgaaggaagactcGatttctggagctgtc
cactgcatgtcaagcctggg
>EU630729_uncultured_Parachlamydiaceae_bacterium
cgacagccatgcagcacctgtgcagatgtcccgaaggaaagctctctaagcggtcatctg
catgtcaaacctgggaaggttcttcgcgttgc
>EU634621_uncultured_Spartobacteria_bacterium
cgacagccatgcagcacctgtgcaaattcttgatattgctaccaagtcgctaactttcat
taacttagagatgcatgtcaagaccaggtaaggttcttcgcgtttgc
>DQ263467_uncultured_Verrucomicrobium_sp.
cgacagccatgcagcacctgtgtaagctgcccttgcgggctcgtcccactttcatggttc
tactacttgcatgtcaaggccaggtaagttcttcgcgttgc
>X99390_Opitutus_sp.VeGlc2
cgacagccatgcagcacctgtgcaccagtcccgaaggaaagCcaccctttcaggtgcggt
ctagtgcatgtcaaggctaggtaaggttcttcgcgttgc
>DQ676361_uncultured_Termite_group_1
cgacagccatgcagcactcgactaacaaccgactttacggttcgtctcctgtttccagga
ctctactattagccgtttgagcccaggtaaggttcttcgcgttgc
>AY852181_uncultured_Gemmatimonas_sp.
cgacagccaatgcagcacctgtccacgtgtcccgaaggagggcccctgtttccaggggct
ttcacgtggatgtcaagcccaggtaaggttcttcgcgttgct
>EU930421_Azotobacter_chroococcum
cgacagccatgcagcacctgtgtctgagttcccgaagAgcaccaatccatctctggaaag
ttctcagcatgtcaaggccaggtaaggttcttcgcgttgct
>DQ989484_uncultured_Pseudomonas_sp.
cgacagccatgcagcacctgtgtctgagttcccgaaggcaccaatccatcttctggaaag
ttctcagcatgtcaaggccaggtaaggttcttcgcgttgct
>AF448044_Burkholderia_sp.
cgacagcatgcagcacctgtgttacggctccctttcgggcacctccacctctcaggcagg
gttccgtacatgtcaagggtaggtaaggtttttcgcgttgc
>AJ224039_Nitrospira_sp.
cgacagccatgcagcacctgagcagggctggtattgctacctcgttgggctttcaccctc
ctactacctgcatgtccagcctgggtaaggttcttcgcgttgc
>AB360346_Acidimicrobidae_bacterium
cgacagccatgcaccacctgtgtaaagtccccgaaggacaccctatctctagagcttttc
tctacatgtcaaacccaggtaaggttcttcgcgttgc
>AF114805_Saccharothrix_coeruleofusca
cTacagccatgcaccacctgtacaccagtccgaagaggcctacatctctgcaggtttccg
gtgcatgtcaagcccaggtaaggttcttcgcgttgc
>AY894325_Dermacoccus_sp.
cgacaaccatgcaccaccctgtacaccagtccgaagacgcacacatctctgcatgattcc
ggtgtatgtcaagccttggtaaggttcttcgcgttgc
>EU551675_Amycolatopsis_sp.
cgacagccatgcaccacctgcacaccggccacaagggggccgacatctctgccggtttcc
agtgcatgtcaagcccaggtaagAgttcttcgcgttgc
>EU427317_Gordonia_amicalis
cgacagccatgcaccacctgtacaccaaccacaaggggggctatatctctacagctttct
ggtgtatgtcaaacccaggtaaggtCcttcgcgttgc
>AJ314848_Oerskovia_jenensis
cgaTcaaccatgcaccacctgtacaccgaccttgcggggcaaccatctctggaagtttcc
ggtgtatgtcaagccttggtaaggttcttcgcgttgc
>AB037012_Actinoplanes_utahensis
cgacagccatgcaccacctgtcaccggccccgaaggaccccgcatctctgcgagttttcc
ggcgatgtcaaacccaggtaaggtTcttcgcgttgc
>AF538931_Hyphomicrobium_sulfonivorans
cgacagccatgcaacacctgtgtatcggcctattgctaggaggatcccatcTctggaaac
cgtccgaccatgtcaagagctggtaaggttcttcgcgttgc
>AF363135_Bradyrhizobium_japonicum
cgacagccatgcagcacctgtgttccaggctccgaagagaaggccacatctctgcgaccg
gtcctgggacatgtcaagggctggtaaggttctgcgcgttgc
>DQ310706_Mesorhizobium_loti
cgacagccatgcagcacctgtcaccggtccagccgaactgaaggtatccatctctggaaa
ccgcgccggTatgtcaagggctggtaaggttctgcgcgttgct
>AY167839_Chelatococcus_asaccharovorans
cgacagccatgcagcacctgtgttcccgccagccgaactgaaggatcctgtctccaggac
ccaaacgggactggtaCggttctgcgcgttgct
>X90760_Skermanella_parooensis
cgacagccatgcagcacctgtgcgncgtccggccgaaccgaaaggctcatctctgagccc
gcgacgcccatgtcaaagggctggtaaggttctgcgcgttgct
>AM743175_Azospirillum_sp.
cgacagccatgcagccacctgtgcggcgtccggccgaaccgaaaggtccatctctggacc
cgcgacgcccatgtcaagggctggtaaggttctgcgcgttgct
>AY367026_Sphingomonas_sp.
cgacagccatgcagcacctgtcactcatccagccgaactgaagaaaccatctctggaaat
tcgcgatgaggatgtcaaacgctggtaaggttctgcgcgttgct
>AF530131_Shewanella_colwelliana
cgacagccatgcaGgcacttgtctcacagttcccgaaggcactaatccatctctggaaag
ttctgtgggatgtcaagagtaggtaaggttcttcgcgttgc
>EU855746_Xanthomonas_campestris
cgacagccatgcagcacctgtctcaggttcccgaaggcacccaatccatctctggaaagt
tccgtggatgtcaagaccaggtaaggttcttcgcgttgc
>EU360125_Pseudomonas_mediterranea
cgacagccatgcagcacctgtctcaatgttcccgaaggcaccaatccatctctggaaagt
tcattggatgGtcaaggctggtaaggttcttcgcgttgct
>AM747393_Legionella_dresdeniensis
cgacagccatgcagcacctgtatcagtgttcccgaaggcacttccacatctctgcaaaat
tcactgtaatgtcaagggtaggtaaggttcttcgcgttgc
>FJ486138_uncultured_Aquicella_sp.
cgacagccatgcagcacctgtctctgcgctcctttcggcacccccaactcttcattaggg
ttcgcaggatgtcaagggtaggtaaggttcttcgcgttgc
>AY691545_Pantoea_agglomerans
cgacagccatgcagcacctgtctcagagttcccgaaagcaccaaagcatctctgctaagt
tGtctggatgtcaagagtagtaaggttcttcgcgttgc
>DQ366688_uncultured_Haemophilus_sp.
acagccatgcagcacctgtctcatggttcccgaaggcactcccgctatctctacaggatt
ccatgggatgtcaaggtaggtaaggttcttcgcgttgc
>EF076758_Rheinheimera_aquimaris
cgacagccatgcagcacctgtcttagcgttcccgaaggcacaactgcatctctgcaatct
tcgctagatgtcaagagtaggtaaggtttcttcgcgttgc
>AY234615_bacterium_Ellin5264
cgacagccatgcagcaccttctctgggttccttgcggcacccccgaatctcttcagggtt
cccaggatgtcaagaccaggtaaggttcttcgcgttgc
>AM936268_uncultured_Polyangiaceae bacterium
cgacagccatgcagcacctaaccacaggtGccccgaagggcacatcgacctttcgaccga
cttcctgcgttttctagcccaggtaaggttcttcgcgttgc
>AJ233945_Nannocystis_aggregans
cgacagccatgcagcaccttctcaccggctccccgaagggcaccccagcctttcagccag
gttccagtggatttaGcccaggtaaggttctgcgcgttgc
>FJ418118_uncultured_Myxococcales_bacterium
cgacagccatgcagcacctaaccacgagttctccgaagagcaccccgaactttcgctcgg
gtcctcgtactttctagcccccccaggtaaggttcttcgcgttgc
>AM935473_uncultured_Desulfuromonadales_bacterium
cgacagccatgcagcacctgaaccaccagtccccgaagggaagatcctatctctaggact
gtctgatgttgtctagcccaggtaaggttcttccgttgc
>EF606819_uncultured_Bdellovibrio_sp.
cgacagccatgcagcacctgtgaaccggcccttgcgggcggggacatttctgccaccctt
ccagttcatgtcAagcccaggtaaggttcttcgcgttgc
>AJ298940_Micrococcus_lylae
cgacaaccatgcaccacctgtgaaccagccccgGaagggaaaccgcatctctgcggcgat
ctagtccatgtcaagccttggtaaggttcttcgcgttgc
>EF173341_uncultured_Alcaligenes_sp.
cgacagccatgcagcacctgtctcacggttccttgcggcactcccaaatctcttcgggat
tccgtggatgtcaagaccaggttaaggttcttcgcgttgc
>EF019646_uncultured_Oxalobacteraceae_bacterium
cgacagccatgcagcacctctgtggcggcccccgaaggggaagacctgtttccagaccgg
tccaccacagttcaagcccaggtaaggttctcgcgttgc
>CU466738_uncultured_Bacteroidetes_bacterium
cgacagccatgcagcacctcgcacattgtccgaagaaggtcacgtttccgcgTactgtca
atgcacgttcaagccctggtaaggttcctcgcgt
>AM935145_uncultured_Chlorobi_bacterium
cgacagccatgcagcacctccgccggctcccttgcgggtcgttcccctttcagggttcta
ctaccggcagtttcaagcccaggtaaggttcttcgcgt
>AM935820_uncultured_Planctomycetales_bacterium
cgacagccatgcagcacctgtCgcaggttccacccgaaggcgtcactctcctttcagaga
gctaatccctgcatgtcaaacccaggataaggttcttcgcgttgc
>EF212893_Paenibacillus_provencensis
cgacaaccatgcaccacctgtctcctctgtcccgaaggaaaggtatatctctataccgrt
cagagggatgtcaagacctggaggttcttcgcgttgct
>M59107_Clostridium_lituseburense
cgacaaccatgcaccacctgtcacttctgtccccgaagggaaatctccgattagggagag
gtcaaaaggatgtcaagcttaggtaaggttcttTgcgttgc
>FM209153_uncultured_Chloroflexi_bacterium
cgacagccatgcagcacctgtgcgacaccctcgaaggacttcggctttcaccgctctgca
gtcggcatgtcaagccctgg
>EU375221_uncultured_Thermomicrobium_sp.
cgacagccatgcagcacctgtggatcaccctcgaaggccaaccgctttcacggctctgca
gatccatgtcaaaccctggtaaggttctttcgcgttgc
>EF054879_Mycobacterium_arosiense
cgacagccatgcaccacctgcacacaggccacaagggaacgcctatctctagacgcgtcc
tgtgcatgtcaaaTcccaggtaaggttcttcgcgttgc
>EF466123_Nocardioides_islandiensis
cgacagccatgcaccacctgtacaccgacaaaaaggggcaccatctctggcgctttccgg
cgtatgtcaaaccccaggtaaggttcttcgcgttgc
>EF466120_Marmoricola_sp.
cgacagccatgcaccaccctgtatgcgagtgtccaaagagctctctatctctagagagtt
ctcgcatatgtcaaacccaaggttcttcgcgttgc
>EU722519_Pseudonocardia_alaniniphila
cgacagccatgcaccacctgcacaccagccacaagggaaccgatatctctaccggcgtct
agtgcatgtaaggttcttcgcgtgc
>AF328681_Lechevalieria_aerocolonigenes
cgacagccatgcaccacctgtacaccggccacaagggggcccgatatctctaccggtttc
cagtgcatgtcaaggcccaggtaaggttcttcgcgttgc
>U58528_Dactylosporangium_aurantiacum
cgacagccatgcaccacctgtgaacgcccccgaaggacacacatctctgcggctttagcg
cccatgtcaaacccaggtaaggttcttcgcgttgc
>EU593733_Streptomyces_thermocarboxydus
cgacagccatgcaccaTctgtacaccgaccacaagggggcaccatctctgatgctttccg
gtgtatgtcaagccttggtaaggttcttcgcgttgc
>AM935529_uncultured_Rubrobacteridae_bacterium
cgacagccatgcaccacctgtgtaagtgtcccgaaggaagaccgtgtttccacggctgtc
acaaacatgtcaagcccaggtaaggttcttcgcgtgc
>EU631792_uncultured_Conexibacteraceae_bacterium
cgaAcagccatgcaccacctgtgtaagtgtcccgaaggaagaccatgtttccatggctgt
cacctacatgtcaaacccaggtaaggttcttcgcgttgc
>AJ519368_uncultured_Holophaga_sp.
cgacagGccatgcagcacctctacgagtgtccttgcggaagaccactttcgtagttgtca
ctcgctgttcaagcctgggtaaggttcttcgcgttgc
>AM935078_uncultured_Solibacter_sp.
cgacagccatgcagcacctcgaccccactcccttgcgggataaccatgtttccatgatcg
ttaagaggccgttcgagcccaggtaaggttcttcgcgttgcc
>AY730501_uncultured_Chlamydiales_bacterium
cgacagccatgcagcacctgtgcagcggtcccCaaggaagactccatttctggagctgtc
cactgcatgtcaagcctggg
>EU630729_uncultured_Parachlamydiaceae_bacterium
cgacagccatAgcagcacctgtgcagatgtcccgaaggaaagctctctagagcggtcatc
tgcatgtcaaacctgggaaggttcttcgcgttgc
>EU634621_uncultured_Spartobacteria_bacterium
cgacagccatgcagcacctgtgcaaattcttgatattgctaccaagtcgctactttcatt
aacttagagatgcatgtcaagaccaggtaaggttcttcgcgttgc
>DQ263467_uncultured_Verrucomicrobium_sp.
cgacagccatgcagcacctgtgtaagctgcccttgcgggctcgtcccactttcatggttc
tactacttgcatgtcaaggccagtaaggttcttcgcgttgc
>X99390_Opitutus_sp.VeGlc2
cgacagccatgcagcacctgtgcaccagtcccgaaggaaagcaccctttcaggtgcggtc
tgtgcatgtcaaggctaggtaaggttcttcgcgttgc
>DQ676361_uncultured_Termite_group_1
cgacagccatgcagcacctcgactaacaaccgactttcggttcgtctcctgtttccagga
ctctactattagccgtttgagcccaggtaaggttcttcgcgttgc
>AY852181_uncultured_Gemmatimonas_sp.
cgacagccatgcagcaccgtgtccacgtgtcccgaaggagggcccctgtttccaggggct
ttcacgtggatgtcaagcccaggtaaggttcttcgcgttgct
>EU930421_Azotobacter_chroococcum
cgacagccatgcagcacctgtgtctgagttcccgaaggcaccaatccatctctggaaagt
ctcagcatgtcaaggccaggtaaggttcttcgcgttgct
>DQ989484_uncultured_Pseudomonas_sp.
cgacagccatgcagcacctgtgtctgCgttcccgaaggcaccaatccatctctggaaagt
tctcagcatgtcaaggccaggtaaggttcttcgcgttgct
>AF448044_Burkholderia_sp.
cgacagccatgtcagcacctgtgttacggctccctttcgggcacctccacctctcaggca
gggttccgtacatgtcaagggtaggtaaggtttttcgcgttgc
>AJ224039_Nitrospira_sp.
cgacaTccatgcagcacctgagcaggctggtattgctacctcgttgggctttcaccctcc
tactacctgcatgtccagcctgggtaaggttcttcgcgttgc
>AB360346_Acidimicrobidae_bacterium
cgacagccatgcaccacctgtgtaaagTcccgaaggacaccctatctctagagcttttct
ctacatgtcaaacccaggtaaggttcttcgcgttgc
>AF114805_Saccharothrix_coeruleofusca
cgacagCccatgcaccacctgtacaccagtccgaagaggcctacatctctgcaggtttcc
ggtgcatgtcaagcccaggtaaggttcttcgcgttgc
>AY894325_Dermacoccus_sp.
cgacaaccatgcaccacctgtacaccagtccgaagacgcacTcatctctgcatgattccg
gtgtatgtcaagccttggtaaggttcttcgcgttgc
>EU551675_Amycolatopsis_sp.
cgacagccatgcaccacctgcacaccggccacaagggggccgacatctctgccggtttcc
agtgcatgtcaagcccaggtaaggttcGtcgcgttgc
>EU427317_Gordonia_amicalis
cgacagccatgcaccacctgtacaccaaccacaaggggggctatatctctacaActttct
ggtgtatgtcaaacccaggtaaggttcttcgcgttgc
>AJ314848_Oerskovia_jenensis
cgacaaccatgcaccacctgtacaccgaccttgcggggcaaccatctctggaagtttccg
gtgtatgtcaagcccttggtaaggttcttcgcgttgc
>AB037012_Actinoplanes_utahensis
cgacagccatgcaccacctgtcaccggccccgaaggaccccgcatctctgcgagttttcc
ggcgatgtcaaacccaggtaaAggttcttcgcgttgc
>AF538931_Hyphomicrobium_sulfonivorans
cgacagccatgcaacacctgtgtatcggcctattgCctaggaggatcccatctctggaaa
ccgtccgaccatgtcaagagctggtaaggttcttcgcgttgc
>AF363135_Bradyrhizobium_japonicum
cgacagccatgcagcacctgtgttccaggctccgaaagagaaggccacatctctgcgacc
ggtcctggacatgtcaagggctggtaaggttctgcgcgttgc
>DQ310706_Mesorhizobium_loti
cgacagccatgcagcacctgtcaccggtccagccgaactgaaggtatccatctctggaaa
ccgcgccgggatgtcaagggctggtaaggttctgcgcgttgctt
>AY167839_Chelatococcus_asaccharovorans
cgacagccatgcagcacctgtgttcccgccagccgaactgaaggatcctgtctccaggaT
ccaaacgggactggtaaggttctgcgcgttgct
>X90760_Skermanella_parooensis
cgacagccatAgcagcacctgtgcgncgtccggccgaaccgaaaggctcatctctgagcc
cgcgacgcccatgtcaagggctggtaaggttctgcgcgttgct
>AM743175_Azospirillum_sp.
cgacagccatgcagcacctgtgcggcgtccggccgaaccgaaaggtccatctctggaccc
gcgacgcccatgtcaagggctggtaaggttcctgcgcgttgct
>AY367026_Sphingomonas_sp.
cgacagcccatgcagcacctgtcactcatccagccgaactgaagaaaccatctctggaaa
tcgcgatgaggatgtcaaacgctggtaaggttctgcgcgttgct
>AF530131_Shewanella_colwelliana
cgacagccatgcagcacttgtctcacagttcccgaaggcactaattccatctctggaaag
ttctgtgggatgtcaagagtaggtaaggttcttcgcgttgc
>EU855746_Xanthomonas_campestris
cgacagccaTgcagcacctgtctcacggttcccgaaggcacccaatccatctctggaaag
ttccgtggatgtcaagaccaggtaaggttcttcgcgttgc
>EU360125_Pseudomonas_mediterranea
cgacagccatgcagcacctgtctcaatgttcccgaaggcaccaatccatctctggaaagt
tcattggatgtcaagggctggtaaggttcttcgcgttgct
>AM747393_Legionella_dresdeniensis
cgaacagccatgcagcacctgtatcagtgttcccgaaggcacttccacatctctgcaaaa
ttcactgtatgtcaagggtaggtaaggttcttcgcgttgc
>FJ486138_uncultured_Aquicella_sp.
cgacagccatgcagcactgtctctgcgctcctttcggcacccccaactctcattagggtt
cgcaggatgtcaagggtaggtaaggttcttcgcgttgc
>AY691545_Pantoea_agglomerans
cgacagccatgcagcacctgtctcagagttcccgaaagcaccaaagcatctctgctaagt
tctctggatgtcaaTagtagtaaggttcttcgcgttgc
>DQ366688_uncultured_Haemophilus_sp.
acagccagcagcacctgtctcatggttcccgaaggcactcccgctatctctacaggattc
catgggatgtcaagagtaggtaaggttcttcgcgttgc
>EF076758_Rheinheimera_aquimaris
cgacagccatgcagcacctgtcttagcgttcccgaaggcacaactgcatctctgcaatct
tcgctagatgtcaagagtaggtaaggtcttcgcgttgc
>AY234615_bacterium_Ellin5264
cgacagccatgcagcacctgtctctgggttccttgcggcacccccgaatctcttcagggt
tcccaggatgtcaagaccaggtaaggttcttcgcgtgc
>AM936268_uncultured_Polyangiaceae bacterium
cgacagccatgcagcacctaaccacaggttccccgaagggcacatcgacctttcgaccga
cttcctgcgttttctagcccaggtaagAttcttcgcgttgc
>AJ233945_Nannocystis_aggregans
cgacagccatgcagcaccttctcaccgggctccccgaagggcaccccagcctttcagcca
ggttccagtggatttaacccaggtaaggttctgcgcgttgc
>FJ418118_uncultured_Myxococcales_bacterium
cgacagccatgcagcacctaaccacgagttctccgaagagcaccccgaactttcgctcgg
gtcctcgtactttcttagccccccaggtaaggttcttcgcgttgc
>AM935473_uncultured_Desulfuromonadales_bacterium
cgTcagccatgcagcacctgaaccaccagtccccgaagggaagatcctatctctaggact
gtctgatgttgtctagcccaggtaaggttcttcgcgttgc
>EF606819_uncultured_Bdellovibrio_sp.
cgacagccatgcagcacctgtgaaccggcccttgcgggcggggacatttctgccaccgct
tccagttcatgtcaagcccaggtaaggttcttcgcgttgc
>AJ298940_Micrococcus_lylae
cgacaaccatgcaccacctgtgaaccagccccgaCgggaaaccgcatctctgcggcgatc
tagtccatgtcaagccttggtaaggttcttcgcgttgc
>EF173341_uncultured_Alcaligenes_sp.
cgacagccatgcagcacctgtctcacggttccttgcggcactcccaaatctcttcgggat
tccgtggatgctcaagaccaggtaaggttcttcgcgttgc
>EF019646_uncultured_Oxalobacteraceae_bacterium
cgacagccatgcagcacctctgtggcggcccccgaaggggaagacctgtttccagaccgg
tccaccacagttcaagcccaggtaaggttcttcgcgtAtgc
>CU466738_uncultured_Bacteroidetes_bacterium
cgacagccatgcagcacctcgcacattgtccgaagaagggtcacgtttccgcgactgtca
atgcacgttcaagccctggtaaggttcctcgcgt
>AM935145_uncultured_Chlorobi_bacterium
cgacagccatgcagcacctccgccggctcccttgcgggtcgttcccctttcagggttcta
ctacccggcagttcaagcccaggtaaggttcttcgcgt
>AM935820_uncultured_Planctomycetales_bacterium
cgacagccatgGagcacctgtgcaggttccacccgaaggcgtcactctcctttcagagag
ctaatccctgcatgtcaaacccaggataaggttcttcgcgttgc
>EF212893_Paenibacillus_provencensis
cgacaaccatgcaccacctgtctcctctgGcccgaaggaaaggtatatctctataccgrt
cagagggatgtcaagacctggaaggttcttcgcgttgct
>M59107_Clostridium_lituseburense
cgaccaaccatgcaccacctgtcacttctgtccccgaagggaaatctccgattagggaga
ggtcaaaaggatgtcaagcttaggtaaggttcttcgcgttgc
>FM209153_uncultured_Chloroflexi_bacterium
cgaGagccatgcagcacctgtgcgacaccctcgaaggacttcggctttcaccgctctgca
gtcgcatgtcaagccctgg
>EU375221_uncultured_Thermomicrobium_sp.
cgacagccatgcagcacctgtggatcaccctGgaaggccaaccgctttcacggctctgca
gatccatgtcaaaccctggtaaggttcttcgcgttgc
>EF054879_Mycobacterium_arosiense
cgacagccatgcaccacctgcacacaggccacaagggaacgcctatctctagacgcgtct
gtgcatgtcaaacccaggtaaggttcttcgcgttgc
>EF466123_Nocardioides_islandiensis
cgacagccatgcaccacctgtacaccgacaaaaaggggcaccatctctggcgctttccgg
cgtatgtcaaacccaaggtaaggttcttcgcgttgc
>EF466120_Marmoricola_sp.
cgacagccatgcaccacctgttatgcgagtgtccaaagagctctctatctctagagagtt
ctcgcatatgtcaaacccaaggttcttcgcgttgc
>EU722519_Pseudonocardia_alaniniphila
cgaacagccatgcaccacctgcacaccagccacaagggaaccgatatctctaccggcgtc
tagtgcatgtaaggttcttcgcgttgc
>AF328681_Lechevalieria_aerocolonigenes
cgacagccatgcaccacctgtacaccggccacaaggggAgcccgatatctctaccggttt
ccagtgcatgtcaagcccaggtaaggttcttcgcgttgc
>U58528_Dactylosporangium_aurantiacum
cgacaCgccatgcaccacctgtgaacgcccccgaaggacaccacatctctgcggctttag
cgcccatgtcaaacccaggtaaggttcttcgcgttgc
>EU593733_Streptomyces_thermocarboxydus
cgacagccatgacaccacctgtacaccgaccacaagggggcaccatctctgatgctttcc
ggtgtatgtcaagccttggtaaggttcttcgcgttgc
>AM935529_uncultured_Rubrobacteridae_bacterium
cgacagccatgcaccacctgtgtaagtgtcccgaaggaagaccgtgtttccacggctgtc
acaaacatgtAcaagcccaggtaaggttcttcgcgttgc
>EU631792_uncultured_Conexibacteraceae_bacterium
cgacagccatgcaccacctgtgtaagtgtcccgaaggaagacatgtttccatggctgtca
cctacatgtcaaacccaggtaaggttcttcgcgttgc
>AJ519368_uncultured_Holophaga_sp.
cgacagccatgcagcacctctacgagtgtccttgcggaTgaccactttcgtagttgtcac
tcgctgttcaagcctgggtaaggttcttcgcgttgc
>AM935078_uncultured_Solibacter_sp.
cgacagccatgcagcacctcgaccccactccccttgcgggataaccatgtttccatgatc
gttaagaggccgttcgagcccaggtaaggttcttcgcgttgc
>AY730501_uncultured_Chlamydiales_bacterium
cgacagccatgcagcacctgtgcGagcggtcccgaaggaagactccatttctggagctgt
ccactgcatgtcaagcctggg
>EU630729_uncultured_Parachlamydiaceae_bacterium
cgacagccatgcagcacctgtgcagatgtcccgaaggaaagctctctagagcggtcatct
gcatgtcaaacGctgggaaggttcttcgcgttgc
>EU634621_uncultured_Spartobacteria_bacterium
cgacagccatgcagcacctgtgcaaattcttgatattgctaccaagtcgctaactttcat
taacttagagatgcatgtcaagaccaggtaaaggttcttcgcgttgc
>DQ263467_uncultured_Verrucomicrobium_sp.
cgacagccatgcagcacctgtgtaagctgcccttgcgggctcgtcccactttcatgggtt
ctactacttgcatgtcaaggccaggtaaggttcttcgcgttgc
>X99390_Opitutus_sp.VeGlc2
cgacagccatgcagcacctgtgcaccagtcccgaaggaaagcaccctttcaggtgcggtc
tagtgcatgtcaaggctaggtaaggttcttcgcgattgc
>DQ676361_uncultured_Termite_group_1
cgacagccatgcagcacctcgactaacaaccgactttacggttcgtctcctgtttccagg
actctactGttagccgtttgagcccaggtaaggttcttcgcgttgc
>AY852181_uncultured_Gemmatimonas_sp.
cgacagccatgcagcacctgtccacgtgtcccgaaggagggcccctgtttccaggggctt
tcacgtggatgtcaagcccaggtaaggttcttcgcgttggct
>EU930421_Azotobacter_chroococcum
cgacagccatgcagcacctgtTtctgagttcccgaaggcaccaatccatctctggaaagt
tctcagcatgtcaaggccaggtaaggttcttcgcgttgct
>DQ989484_uncultured_Pseudomonas_sp.
cgacagccatgcagcacctgtgtctgagttcccgaaggcaccaatccatctctggaaagt
tcttcagcatgtcaaggccaggtaaggttcttcgcgttgct
>AF448044_Burkholderia_sp.
cgacagccatgcagcacctgtgttaacggctccctttcgggcacctccacctctcaggca
gggttccgtacatgtcaagggtaggtaaggtttttcgcgttgc
>AJ224039_Nitrospira_sp.
cgacagccatgcagcacctgagcaggctggtattgctacctcgttgggctttcaccctcc
tacctacctgcatgtccagcctgggtaaggttcttcgcgttgc
>AB360346_Acidimicrobidae_bacterium
cgacagccatgcaccacctgtgtaaagccccgaaggacaccctatctctagagcttttct
ctacatgtcaaacccaggtaaggttcttcgcttgc
>AF114805_Saccharothrix_coeruleofusca
cgacagccatgcaccacctgtacaccagtccgaagaggcctacatctctgcaggtttccg
gtgccatgtcaagcccaggtaaggttcttcgcgttgc
>AY894325_Dermacoccus_sp.
cgacaaccatgcaccacctgtacaccagtccgaagacgcacacatctctgcatgattccg
gtgtatgtcaagccttggtaaggttccttcgcgttgc
>EU551675_Amycolatopsis_sp.
cgacagccatgcaccacctagcacaccggccacaagggggccgacatctctgccggtttc
cagtgcatgtcaagcccaggtaaggttcttcgcgttgc
>EU427317_Gordonia_amicalis
cgacagccatgcaccacctgtacaccaaccacaaggggggctatatctctacagctttct
ggtgtatgtcaaacAcaggtaaggttcttcgcgttgc
>AJ314848_Oerskovia_jenensis
cgacaaccatgcaccacctgtacaccgaccttgcggggcaaccatctctggaagtttccg
gtgtatgtcaagccttggtaaggttcttcgccgttgc
>AB037012_Actinoplanes_utahensis
cgacagccatgcaccacctgtcaccggccccgaaggaccccgcagtctctgcgagttttc
cggcgatgtcaaacccaggtaaggttcttcgcgttgc
>AF538931_Hyphomicrobium_sulfonivorans
cgTacagccatgcaacacctgtgtatcggcctattgctaggaggatcccatctctggaaa
ccgtccgaccatgtcaagagctggtaaggttcttcgcgttgc
>AF363135_Bradyrhizobium_japonicum
cgacagccatgcagcacctgtgttccaggctccgaagagaaggccacatctctgcgaccg
gtcctggacatgtcaagggctggtaaggtttctgcgcgttgc
>DQ310706_Mesorhizobium_loti
cgacagccatgcagcacctgtcaccggtccagccgaactgaaggtatccatctctggaaa
ccgcgccgggatgtcaagggctggtaAggttctgcgcgttgct
>AY167839_Chelatococcus_asaccharovorans
cgacagccatgcagcacctgtgttcccgccagccgaactgaaggatcctgtctccaggac
ccaaacgggactgCtaaggttctgcgcgttgct
>X90760_Skermanella_parooensis
cgacagccatgcagcacctgtgcgncgtccggccgaaccgaaagggctcatctctgagcc
cgcgacgcccatgtcaagggctggtaaggttctgcgcgttgct
>AM743175_Azospirillum_sp.
cgacagccatgcagcacctgtgcggcgtccggccgaaccgaaaggtccatctctggaccc
gcgacgcccatgtcaagggctgtaaggttctgcgcgttgct
>AY367026_Sphingomonas_sp.
cgacagccatgcagcacctgtcactcatccagccgaactgaagaaaccatctctggaaat
cgcgatgaggatgtcaaacgctggtaaggttctgcgcgttct
>AF530131_Shewanella_colwelliana
cgacagccatgcagcacttgtctcacagttcccgaaggcactaatccatctctggaaagt
tCctgtgggatgtcaagagtaggtaaggttcttcgcgttgc
>EU855746_Xanthomonas_campestris
cgacagccatgcagcacctgtcctcacggttcccgaaggcacccaatccatctctggaaa
gttccgtggatgtcaagaccaggtaaggttcttcgcgttgc
>EU360125_Pseudomonas_mediterranea
cgacagccatgcagcacctgtctcaatgttcccgaaggcaccaatccatcttctggaaag
ttcattggatgtcaaggctggtaaggttcttcgcgttgct
>AM747393_Legionella_dresdeniensis
cgacagccatgcagccacctgtatcagtgttcccgaaggcacttccacatctctgcaaaa
ttcactgtatgtcaagggtaggtaaggttcttcgcgttgc
>FJ486138_uncultured_Aquicella_sp.
cgacagccatgcagcacctgtctctgcgctcctttcggcacccccaactctcattagggt
tcgcaggatgtcaagggtagggtaaggttcttcgcgttgc
>AY691545_Pantoea_agglomerans
cgacagccatgcagcacctgtctcagagttcccgaaagcaccaaagcatctctgctaagt
tctctggatgtcaagagtagtaaggttcttcgcgttg
>DQ366688_uncultured_Haemophilus_sp.
acagccatgcagcacCctgtctcatggttcccgaaggcactcccgctatctctacaggat
tccatgggatgtcaagagtaggtaaggttcttcgcgttgc
>EF076758_Rheinheimera_aquimaris
cgacagccatgcagcacctgtcttgagcgttcccgaaggcacaactgcatctctgcaatc
ttcgctagatgtcaagagtaggtaaggttcttcgcgttgc
>AY234615_bacterium_Ellin5264
cgacagccatgcagcacctgtctctgggtttccttgcggcacccccgaatctcttcaggg
ttcccaggatgtcaagaccaggtaaggttcttcgcgttgc
>AM936268_uncultured_Polyangiaceae bacterium
cgacaagccatgcagcacctaaccacaggttccccgaagggcacatcgacctttcgaccg
acttcctgcgttttctagcccaggtaaggttcttcgcgttgc
>AJ233945_Nannocystis_aggregans
cgacagccatgcagcaccttctcaccggctccccgaagggcaccccagcctttcagccag
gttccagtggatttaacccaggtaaggttcttgcgcgttgc
>FJ418118_uncultured_Myxococcales_bacterium
cgacagccatgcagcaCctaaccacgagttctccgaagagcaccccgaactttcgctcgg
gtcctcgtactttctagccccccaggtaaggttcttcgcgttgc
>AM935473_uncultured_Desulfuromonadales_bacterium
cgacagccatgcagcacctgaaccaccagtccccgaagggaagatcctatctctaggact
gtctgatgtgtctagcccaggtaaggttcttcgcgttgc
>EF606819_uncultured_Bdellovibrio_sp.
cgacagccatgcagcacctgtgaaccggccctttgcgggcggggacatttctgccaccct
tccagttcatgtcaagcccaggtaaggttcttcgcgttgc
>AJ298940_Micrococcus_lylae
cgacaaccatgcaccacctgtgaaccagccccgaagggaaaccgcatctctgcggcgatc
tagtccatgtcaagccttggtaggttcttcgcgttgc
>EF173341_uncultured_Alcaligenes_sp.
cgacagccatgcagcacctgtctcacggttccttgcggcactcccaaatctcttcgggat
tccgtggatgtcaagaccaggtaaggtcttcgcgttgc
>EF019646_uncultured_Oxalobacteraceae_bacterium
cgacagccatgcagcacctctgtggcggcccccgaaggggaagacctgtttccagaccgg
tccaccacagttcaagccgcaggtaaggttcttcgcgttgc
>CU466738_uncultured_Bacteroidetes_bacterium
cgacagccatgcagcacctcgcacattgtccgaagaaggtcacgtttccgcgactgtcaa
tgcacgttcaagccctggtaaggttcCctcgcgt
>AM935145_uncultured_Chlorobi_bacterium
cgacagccatgcagcaccgtccgccggctcccttgcgggtcgttcccctttcagggttct
actaccggcagttcaagcccaggtaaggttcttcgcgt
>AM935820_uncultured_Planctomycetales_bacterium
cgacagccatgcagcacctgtgcaggttccacccgaaggcgttcactctcctttcagaga
gctaatccctgcatgtcaaacccaggataaggttcttcgcgttgc
>EF212893_Paenibacillus_provencensis
cgacaaccatTgcaccacctgtctcctctgtcccgaaggaaaggtatatctctataccgr
tcagagggatgtcaagacctggaaggttcttcgcgttgct
>M59107_Clostridium_lituseburense
cgacaaccatgAaccacctgtcacttctgtccccgaagggaaatctccgattagggagag
gtcaaaaggatgtcaagcttaggtaaggttcttcgcgttgc
>FM209153_uncultured_Chloroflexi_bacterium
cgacagccatgcagcacctgtgcgacaccctcgaaggacttcggctttcaccgctctgca
gtcgcatggtcaagccctgg
>EU375221_uncultured_Thermomicrobium_sp.
cgacagccatgcagcacctgtggatcaccctcgaaggccaaccgctttcacggctctGgc
agatccatgtcaaaccctggtaaggttcttcgcgttgc
>EF054879_Mycobacterium_arosiense
cgacagccatgcaccacctgcacacaggccacaagggaacgcctatctctagacgcgtcc
tgtgcatgtcaaacccaggtaaggttcttcgcgtttgc
>EF466123_Nocardioides_islandiensis
cgacagccatgcaccacctgtacaccgacaaaaaggAgcaccatctctggcgctttccgg
cgtatgtcaaacccaggtaaggttcttcgcgttgc
>EF466120_Marmoricola_sp.
cgacagccatgcaccaTcctgtatgcgagtgtccaaagagctctctatctctagagagtt
ctcgcatatgtcaaacccaaggttcttcgcgttgc
>EU722519_Pseudonocardia_alaniniphila
cgacagccatgcaccacctgcacaccagccaGcaagggaaccgatatctctaccggcgtc
tagtgcatgtaaggttcttcgcgttgc
>AF328681_Lechevalieria_aerocolonigenes
cgacagccatgcactcacctgtacaccggccacaagggggcccgatatctctaccggttt
ccagtgcatgtcaagcccaggtaaggttcttcgcgttgc
>U58528_Dactylosporangium_aurantiacum
cgacagccatgcaccacctgtgaacgcccccgaaggacacCacatctctgcggctttagc
gcccatgtcaaacccaggtaaggttcttcgcgttgc
>EU593733_Streptomyces_thermocarboxydus
cgacagccatgcaccacctgtacaccgaccacaagggggcaccatctctgatgctttccg
gtgtatgtcaagccttggtaagAgttcttcgcgttgc
>AM935529_uncultured_Rubrobacteridae_bacterium
cgacagccatgcaccacctgtgtaagtgtcccgaaggaagaccgtgtttccacTggctgt
cacaaacatgtcaagcccaggtaaggttcttcgcgttgc
>EU631792_uncultured_Conexibacteraceae_bacterium
cgacagccatgcaccacctgtgtaagtgtcccgaaggaagaccatgtttccaCtggctgt
cacctacatgtcaaacccaggtaaggttcttcgcgttgc
>AJ519368_uncultured_Holophaga_sp.
cgacagccatgcagcacctctacgagtgtccttgcggaagaccactttcgtagttgtcac
tcgctgttcaagcctgggtaaaggttcttcgcgttgc
>AM935078_uncultured_Solibacter_sp.
cgacagccatgcagcacctcgaccccactcccttgcgggataaccatgtttccatgacgt
taagaggccgttcgagcccaggtaaggttcttcgcgttgc
>AY730501_uncultured_Chlamydiales_bacterium
cgacagccatgcagcacctgtgcagcggtcccgaaggaagaGctccatttctggagctgt
ccactgcatgtcaagcctggg
>EU630729_uncultured_Parachlamydiaceae_bacterium
cgacagccatgcagcacctgtgcagatgtcccgaaggaaagctctctagagcggtcatct
gcatgtcaaacctgggaaggttcttcgcgttg
>EU634621_uncultured_Spartobacteria_bacterium
cgacagccatgcagcacctgtgcaaattcttgatattgctaccaagtcgctaactttcat
taacttagagatgcatgtcaagaccaggtaaggttcttcgcgtgc
>DQ263467_uncultured_Verrucomicrobium_sp.
cgacagccatgcagcacctgtgtaagctgcccttgcgggctcgtcccactttcatggttc
tactacttgcatgtcaagggccaggtaaggttcttcgcgttgc
>X99390_Opitutus_sp.VeGlc2
cgacagccatgtcagcacctgtgcaccagtcccgaaggaaagcaccctttcaggtgcggt
ctagtgcatgtcaaggctaggtaaggttcttcgcgttgc
>DQ676361_uncultured_Termite_group_1
cgacagccatgcagcacctcgactacaaccgactttacggttcgtctcctgtttccagga
ctctactattagccgtttgagcccaggtaaggttcttcgcgttgc
>AY852181_uncultured_Gemmatimonas_sp.
Ggacagccatgcagcacctgtccacgtgtcccgaaggagggcccctgtttccaggggctt
tcacgtggatgtcaagcccaggtaaggttcttcgcgttgct
>EU930421_Azotobacter_chroococcum
cgacagccatgcagcacctgtgtctgagttcccgaaggcaccaatccatctctggaaagt
tccagcatgtcaaggccaggtaaggttcttcgcgttgct
>DQ989484_uncultured_Pseudomonas_sp.
cgacagccatgcagcacctgtgtctgagttcccgaaggcaccaatccatctctggaaagt
tctcagcatgtcaaggccaAgtaaggttcttcgcgttgct
>AF448044_Burkholderia_sp.
cgacagccatgcagcacctgtgttacggctccctttcgggcacctccacctctcaggcag
ggttccgtacatgtcaagggtAggtaaggtttttcgcgttgc
>AJ224039_Nitrospira_sp.
cgacagccatgcagcacctgaggcaggctggtattgctacctcgttgggctttcaccctc
ctactacctgcatgtccagcctgggtaaggttcttcgcgttgc
>AB360346_Acidimicrobidae_bacterium
cgacagccatgcaccacctgtgtaaagccccgaaggacaccctatctctagagcttttct
Atacatgtcaaacccaggtaaggttcttcgcgttgc
>AF114805_Saccharothrix_coeruleofusca
cAgacagccatgcaccacctgtacaccagtccgaagaggcctacatctctgcaggtttcc
ggtgcatgtcaagcccaggtaaggttcttcgcgttgc
>AY894325_Dermacoccus_sp.
cgacaaccatgtcaccacctgtacaccagtccgaagacgcacacatctctgcatgattcc
ggtgtatgtcaagccttggtaaggttcttcgcgttgc
>EU551675_Amycolatopsis_sp.
cgacagccatgcaccacctgcacaccggccacaagggggccagacatctctgccggtttc
cagtgcatgtcaagcccaggtaaggttcttcgcgttgc
>EU427317_Gordonia_amicalis
cgacagccatgcaccacctgtacaccaaccacaaggggggctatatctctacagcttCct
ggtgtatgtcaaacccaggtaaggttcttcgcgttgc
>AJ314848_Oerskovia_jenensis
cgacaaccatgcaccacctgtacaccgaccttgcggggcaaccatctctggaatgtttcc
ggtgtatgtcaagccttggtaaggttcttcgcgttgc
>AB037012_Actinoplanes_utahensis
cgacagccatgcaccacctgtcaccggccccgaaggacTccgcatctctgcgagttttcc
ggcgatgtcaaacccaggtaaggttcttcgcgttgc
>AF538931_Hyphomicrobium_sulfonivorans
cgacagccatgGaacacctgtgtatcggcctattgctaggaggatcccatctctggaaac
cgtccgaccatgtcaagagctggtaaggttcttcgcgttgc
>AF363135_Bradyrhizobium_japonicum
cgaCagccatgcagcacctgtgttccaggctccgaagagaaggccacatctctgcgaccg
gtcctggacatgtcaagggctggtaaggttctgcgcgttgc
>DQ310706_Mesorhizobium_loti
cgacagccatgcagcacctgtcaccggtccagccgaActgaaggtatccatctctggaaa
ccgcgccgggatgtcaagggctggtaaggttctgcgcgttgct
>AY167839_Chelatococcus_asaccharovorans
cgacagccatgcagcacctgtgttcccgccagccgaactgaaggatcctgtctccaggac
ccaaacggactggtaaggttctgcgcgttgct
>X90760_Skermanella_parooensis
cgacagccatgcagcacctgtgcgncgtccggccgaaccgaaaggcttcatctctgagcc
cgcgacgcccatgtcaagggctggtaaggttctgcgcgttgct
>AM743175_Azospirillum_sp.
cggacagccatgcagcacctgtgcggcgtccggccgaaccgaaaggtccatctctggacc
cgcgacgcccatgtcaagggctggtaaggttctgcgcgttgct
>AY367026_Sphingomonas_sp.
gacagccatgcagcacctgtcactcatccagccgaactgaagaaaccatctctggaaatc
gcgatgaggatgtcaaacgctggtaaggttctgcgcgttgct
>AF530131_Shewanella_colwelliana
cgacagccatgcagcacttgtctcacagttcccgaaggcactaatccatctctggaaagt
tctgtgggagtcaagagtaggtaaggttcttcgcgttgc
>EU855746_Xanthomonas_campestris
cgacagccatgcagcacctgtctcacggttcccgaaggcacccaatccatctctggaaag
ttccgtgatgtcaagaccaggtaaggttcttcgcgttgc
>EU360125_Pseudomonas_mediterranea
cgacagccatgcaagcacctgtctcaatgttcccgaaggcaccaatccatctctggaaag
ttcattggatgtcaaggctggtaaggttcttcgcgttgct
>AM747393_Legionella_dresdeniensis
cgacagccatgcagcacctgtatcagtgttcccgaaggcacttccacatctctgcaaaat
tcactgtatgtcaagggtatggtaaggttcttcgcgttgc
>FJ486138_uncultured_Aquicella_sp.
cgacagccatgcagcaccTtgtctctgcgctcctttcggcacccccaactctcattaggg
ttcgcaggatgtcaagggtaggtaaggttcttcgcgttgc
>AY691545_Pantoea_agglomerans
cgacagccatgcagcacctgtctcagagttcccgaaagcaccaaagcatctctgctaagt
tctctggatgtcaagagtagtaaggttctttcgcgttgc
>DQ366688_uncultured_Haemophilus_sp.
acagccatgcagcacctgtctcatggttcccgaaggcactcccgctatctcctacaggat
tccatgggatgtcaagagtaggtaaggttcttcgcgttgc
>EF076758_Rheinheimera_aquimaris
cgacagccatgcagcacctgtcttagcgttcccgaaggcacaactgcatctctgcaatct
tcgctagatgtcaagagtaggtaaggttcttcgcgcttgc
>AY234615_bacterium_Ellin5264
cgacagccatgcagcacctgtctctgggttccttgcggcacccccgaatctcttcagggt
tcccagTatgtcaagaccaggtaaggttcttcgcgttgc
>AM936268_uncultured_Polyangiaceae bacterium
cgacagccatgcagcacctaaccacaggttccccgaagggcacatcgacctttcgaaccg
acttcctgcgttttctagcccaggtaaggttcttcgcgttgc
>AJ233945_Nannocystis_aggregans
cgacagccatgcagcaccttctcaccggctccccggaagggcaccccagcctttcagcca
ggttccagtggatttaacccaggtaaggttctgcgcgttgc
>FJ418118_uncultured_Myxococcales_bacterium
cgacagccatgcagcacctacaccacgagttctccgaagagcaccccgaactttcgctcg
ggtcctcgtactttctagccccccaggtaaggttcttcgcgttgc
>AM935473_uncultured_Desulfuromonadales_bacterium
cgacagccatgcagcacctgaaccaccagtccccgaagggaagatcctatctctaggact
gtctgatgttgtctagcccgaggtaaggttcttcgcgttgc
>EF606819_uncultured_Bdellovibrio_sp.
cgacagccatgcagcacctgtgaaccggcccttgcgggcggggactttctgccacccttc
cagttcatgtcaagcccaggtaaggttcttcgcgttgc
>AJ298940_Micrococcus_lylae
cgacaaccatgcaccacctgtgaaccagccccgaagggaaaccgtcatctctgcggcgat
ctagtccatgtcaagccttggtaaggttcttcgcgttgc
>EF173341_uncultured_Alcaligenes_sp.
cgacagccatgcagcacctgtctcacggttccttgcggcactcccaaatctcttcgggat
tccgtggagtgtcaagaccaggtaaggttcttcgcgttgc
>EF019646_uncultured_Oxalobacteraceae_bacterium
cgacagTcatgcagcacctctgtggcggcccccgaaggggaagacctgtttccagaccgg
tccaccacagttcaagcccaggtaaggttcttcgcgttgc
>CU466738_uncultured_Bacteroidetes_bacterium
cgacagccatgcagcacctcgcacattgtccgaagaaCggtcacgtttccgcgactgtca
atgcacgttcaagccctggtaaggttcctcgcgt
>AM935145_uncultured_Chlorobi_bacterium
cgacagccatgcacgcacctccgccggctcccttgcgggtcgttcccctttcagggttct
actaccggcagttcaagcccaggtaaggttcttcgcgt
>AM935820_uncultured_Planctomycetales_bacterium
cgacaggccatgcagcacctgtgcaggttccacccgaaggcgtcactctcctttcagaga
gctaatccctgcatgtcaaacccaggataaggttcttcgcgttgc
>EF212893_Paenibacillus_provencensis
cgacaaaccatgcaccacctgtctcctctgtcccgaaggaaaggtatatctctataccgr
tcagagggatgtcaagacctggaaggttcttcgcgttgct
>M59107_Clostridium_lituseburense
cgacaaccatgcaccacctgtcacttctgtccccgaagggaaCatctccgattagggaga
ggtcaaaaggatgtcaagcttaggtaaggttcttcgcgttgc
>FM209153_uncultured_Chloroflexi_bacterium
cgacagccatgcagcacctgtgcgacaccctcgaaggacttcggctttcaccgctctgca
gtcgcatgtcaagcacctgg
>EU375221_uncultured_Thermomicrobium_sp.
cgacagccatgcagcacctgtggatcaccctcgaaggccaaccgctttcacggctctgca
gatccatgtcaaaccctggtaaggttctttcgcgttgc
>EF054879_Mycobacterium_arosiense
cgacagccatgcaccaccatgcacacaggccacaagggaacgcctatctctagacgcgtc
ctgtgcatgtcaaacccaggtaaggttcttcgcgttgc
>EF466123_Nocardioides_islandiensis
cgacagccatgcaccacctgtacaccgAcaaaaaggggcaccatctctggcgctttccgg
cgtatgtcaaacccaggtaaggttcttcgcgttgc
>EF466120_Marmoricola_sp.
cgacagccatgcaccacctgtatgcgagtgtccaaagagctctctTtctctagagagttc
tcgcatatgtcaaacccaaggttcttcgcgttgc
>EU722519_Pseudonocardia_alaniniphila
cgacagccatgcaccacctgcacaccagccacaagggaaccgatAatctctaccggcgtc
tagtgcatgtaaggttcttcgcgttgc
>AF328681_Lechevalieria_aerocolonigenes
cgacagccatgcaccacctgtacaccggccacaagggggccccgatatctctaccggttt
ccagtgcatgtcaagcccaggtaaggttcttcgcgttgc
>U58528_Dactylosporangium_aurantiacum
cgacagccatgcaccacctgtgaacgcccccgaaggacaccacatctctgcggctttagc
gcccatgtcaaaccAcaggtaaggttcttcgcgttgc
>EU593733_Streptomyces_thermocarboxydus
cgacagccatgcaccactgtacaccgaccacaagggggcaccatctctgatgctttccgg
tgtatgtcaagccttggtaaggttcttcgcgttgc
>AM935529_uncultured_Rubrobacteridae_bacterium
cgacagccatgcaccacctgtgtaagtgtcccgaaggaagaccgtgtttccacggctgtc
acaaacatgtcaagcccaggtaaggttcttcgcgttg
>EU631792_uncultured_Conexibacteraceae_bacterium
cgacagccatgcacTcacctgtgtaagtgtcccgaaggaagaccatgtttccatggctgt
cacctacatgtcaaacccaggtaaggttcttcgcgttgc
>AJ519368_uncultured_Holophaga_sp.
cgacagccatgcagcacctctacgagtgtccttgcggaagaccactttcgtattgtcact
cgctgttcaagcctgggtaaggttcttcgcgttgc
>AM935078_uncultured_Solibacter_sp.
cgacagccatgcagcacctcgaccccactcccttgcgggataaccatgtttccatgatcg
ttaagaggccgttcgagcccaggtaaggttctTcgcgttgc
>AY730501_uncultured_Chlamydiales_bacterium
cgacagccatgcagcacctgtgcagcggtcccgaaggaagactccatttctggagctgtc
cactgcatgtcaaggcctggg
>EU630729_uncultured_Parachlamydiaceae_bacterium
cgacagccatgcagcacctgtgcagatgtcccgaaggaaagctctctagacggtcatctg
catgtcaaacctgggaaggttcttcgcgttgc
>EU634621_uncultured_Spartobacteria_bacterium
cgacagccatgcagcacctgtgcaaattcttgatattgctaccaagtcgctaactttcat
taacttagagatgcatgtcaagaccagtaaggttcttcgcgttgc
>DQ263467_uncultured_Verrucomicrobium_sp.
cgacagccatgcagcacctgtgtagctgcccttgcgggctcgtcccactttcatggttct
actacttgcatgtcaaggccaggtaaggttcttcgcgttgc
>X99390_Opitutus_sp.VeGlc2
cgacagccatgcagcacctgtgcaccagtcccgaaggaaagcaccctttcaggtgcggtc
tagtgcatgtcaagctaggtaaggttcttcgcgttgc
>DQ676361_uncultured_Termite_group_1
cgacagccatgcagcacctcgactacaaccgactttacggttcgtctcctgtttccagga
ctctactattagccgtttgagcccaggtaaggttcttcgcgttgc
>AY852181_uncultured_Gemmatimonas_sp.
cgacagccatgcagcacctgtccactgtcccgaaggagggcccctgtttccaggggcttt
cacgtggatgtcaagcccaggtaaggttcttcgcgttgct
>EU930421_Azotobacter_chroococcum
cgacagccagcagcacctgtgtctgagttcccgaaggcaccaatccatctctggaaagtt
ctcagcatgtcaaggccaggtaaggttcttcgcgttgct
>DQ989484_uncultured_Pseudomonas_sp.
cgacagccatgcagcacctgtgtctgagttcccgaaggcaccacatccatctctggaaag
ttctcagcatgtcaaggccaggtaaggttcttcgcgttgct
>AF448044_Burkholderia_sp.
cgacagccatgcagcacctgtgttacggctccctttcgggcacctccacctctcaggcag
ggttccgtacatgtcaaggggtaggtaaggtttttcgcgttgc
>AJ224039_Nitrospira_sp.
cgacagccatgcagcacctgagcaggctggtattgctacctcgttggggctttcaccctc
ctactacctgcatgtccagcctgggtaaggttcttcgcgttgc
>AB360346_Acidimicrobidae_bacterium
cgacagccatgcaccacctgtgtaaagccccgaaggacaccctatctctagagcttttct
ctacatgtcaaacccaggtaaggttttcgcgttgc
>AF114805_Saccharothrix_coeruleofusca
cgacagccatgcaccacctgtacaccagtccgaagaggcctacatctctgcaggtttccg
gtgcatgtcaaTcccaggtaaggttcttcgcgttgc
>AY894325_Dermacoccus_sp.
cgacaaccatgcaccacctgtacaccagtccgaagacgcacacatctctgcatgattccg
ggtgtatgtcaagccttggtaaggttcttcgcgttgc
>EU551675_Amycolatopsis_sp.
cgTacagccatgcaccacctgcacaccggccacaagggggccgacatctctgccggtttc
cagtgcatgtcaagcccaggtaaggttcttcgcgttgc
>EU427317_Gordonia_amicalis
cgacagccatgcaccacctgtacaccaccacaaggggggctatatctctacagctttctg
gtgtatgtcaaacccaggtaaggttcttcgcgttgc
>AJ314848_Oerskovia_jenensis
cTacaaccatgcaccacctgtacaccgaccttgcggggcaaccatctctggaagtttccg
gtgtatgtcaagccttggtaaggttcttcgcgttgc
>AB037012_Actinoplanes_utahensis
cgacagccatgcaccacctgtcaccgggccccgaaggaccccgcatctctgcgagttttc
cggcgatgtcaaacccaggtaaggttcttcgcgttgc
>AF538931_Hyphomicrobium_sulfonivorans
cgacagccatgcaacacctgtgtatcggcctattgctaggaggatcccatctctggaaac
ctccgaccatgtcaagagctggtaaggttcttcgcgttgc
>AF363135_Bradyrhizobium_japonicum
cgacagccatgcagcacctgtgttccaggctccgTaagagaaggccacatctctgcgacc
ggtcctggacatgtcaagggctggtaaggttctgcgcgttgc
>DQ310706_Mesorhizobium_loti
cgacagccatgcagcacctgtcaccgggtccagccgaactgaaggtatccatctctggaa
accgcgccgggatgtcaagggctggtaaggttctgcgcgttgct
>AY167839_Chelatococcus_asaccharovorans
cgacagccatgcagcacctgtgttcccgccagAcgaactgaaggatcctgtctccaggac
ccaaacgggactggtaaggttctgcgcgttgct
>X90760_Skermanella_parooensis
cgacagccatgcagcacctgtgcgncgtccggccgaaccgaaaggctcatctctgagccc
gcgacgcccatgtcaagggctggtaagttctgcgcgttgct
>AM743175_Azospirillum_sp.
cgacagccatgcagcacctgtgcggcgtccggccgaaccgaaaggtccatctctggaccc
gcgacgcccatgtcaagggctggtaagGttctgcgcgttgct
>AY367026_Sphingomonas_sp.
cgacagccatgcagcacctgtcactcatccagccgaactgaagaaaccatctctggaaat
cgcgatgaggatgtcaaacgctggCtaaggttctgcgcgttgct
>AF530131_Shewanella_colwelliana
cgacagccatgcagcacttgtctcacagttcccgaaggcactaatccatctctggaaagt
tctgtgggatgtcaagagtaggtaaggttcttcgcgtctgc
>EU855746_Xanthomonas_campestris
cgacagccatgcagcacctgtctcacggttcccgaaggcacccaatccatctctggaaaa
gttccgtggatgtcaagaccaggtaaggttcttcgcgttgc
>EU360125_Pseudomonas_mediterranea
cgacagccatgcagcacctgtctcaatgttcccgaaggcaccaatccatctctggaaagt
tcattggatgtcaaggcctggtaaggttcttcgcgttgct
>AM747393_Legionella_dresdeniensis
cgacagccatgcaagcacctgtatcagtgttcccgaaggcacttccacatctctgcaaaa
ttcactgtatgtcaagggtaggtaaggttcttcgcgttgc
>FJ486138_uncultured_Aquicella_sp.
cgacagccatgcagcacctgtctctgcgctcctttcggcacccccaactctcattagggt
tcgcaggatgtcaagggtTaggtaaggttcttcgcgttgc
>AY691545_Pantoea_agglomerans
cgacagccatgcagcactgtctcagagttcccgaaagcaccaaagcatctctgctaagtt
ctctggatgtcaagagtagtaaggttcttcgcgttgc
>DQ366688_uncultured_Haemophilus_sp.
acagccatgcagcacctgtctcatggttcccgaaggcactcccgctatctctacaggatt
ccatgggatgtcaagagtaggtaaggattcttcgcgttgc
>EF076758_Rheinheimera_aquimaris
cgacagccatgcagcacctgtcttagcgttcccgaaggcacaactgatctctgcaatctt
cgctagatgtcaagagtaggtaaggttcttcgcgttgc
>AY234615_bacterium_Ellin5264
cgacagccatgcacacctgtctctgggttccttgcggcacccccgaatctcttcagggtt
cccaggatgtcaagaccaggtaaggttcttcgcgttgc
>AM936268_uncultured_Polyangiaceae bacterium
cgacagccatgcagcacctaaccacaggttccccgaagggcacatcgacctttcgaccga
cttcctgcgttttctagcccaggtaaggttcttcgcgttgT
>AJ233945_Nannocystis_aggregans
cgacagccatgcagcaccttctcaccggctccccgaagggcaccccagcctttcagccag
gttccagtggatttaacccaggtaaggttctGgcgcgttgc
>FJ418118_uncultured_Myxococcales_bacterium
cgacagccatgcagcacctaaccacgagttctccgaagagcaccccgaactttccgctcg
ggtcctcgtactttctagccccccaggtaaggttcttcgcgttgc
>AM935473_uncultured_Desulfuromonadales_bacterium
cgacagccatgcagcaCctgaaccaccagtccccgaagggaagatcctatctctaggact
gtctgatgttgtctagcccaggtaaggttcttcgcgttgc
>EF606819_uncultured_Bdellovibrio_sp.
cgacagccatgcagcacctgtgaaccggccttgcgggcggggacatttctgccacccttc
cagttcatgtcaagcccaggtaaggttcttcgcgttgc
>AJ298940_Micrococcus_lylae
cgacaaccatgcaccacctgtgaaccagccccgaagggaaaccgcatctctgcggcgatc
tagtccagtcaagccttggtaaggttcttcgcgttgc
>EF173341_uncultured_Alcaligenes_sp.
cgacagccatgcagcacctgtctcacggttccttgcggcactcccaaatctcttcgggat
tccgtgggatgtcaagaccaggtaaggttcttcgcgttgc
>EF019646_uncultured_Oxalobacteraceae_bacterium
cgacagccatgcagcacctctgtggcggcccccgaggggaagacctgtttccagaccggt
ccaccacagttcaagcccaggtaaggttcttcgcgttgc
>CU466738_uncultured_Bacteroidetes_bacterium
cgacagccatgcaggcacctcgcacattgtccgaagaaggtcacgtttccgcgactgtca
atgcacgttcaagccctggtaaggttcctcgcgt
>AM935145_uncultured_Chlorobi_bacterium
cgacagccatgcagcacctccgccggctcccttgcgggtcgttcccctttcagggttcct
actaccggcagttcaagcccaggtaaggttcttcgcgt
>AM935820_uncultured_Planctomycetales_bacterium
cgacagcatgcagcacctgtgcaggttccacccgaaggcgtcactctcctttcagagagc
taatccctgcatgtcaaacccaggataaggttcttcgcgttgc
>EF212893_Paenibacillus_provencensis
cgacaaccatgcaccacctgtctcctctgtcccgaaggaaaggtatatctctataccgrt
tcagagggatgtcaagacctggaaggttcttcgcgttgct
>M59107_Clostridium_lituseburense
cgacaaccatgcaccacctgtcGcttctgtccccgaagggaaatctccgattagggagag
gtcaaaaggatgtcaagcttaggtaaggttcttcgcgttgc
>FM209153_uncultured_Chloroflexi_bacterium
cgacagccatgcagcacctgtgcgacaccctcgaaggacttcgggctttcaccgctctgc
agtcgcatgtcaagccctgg
>EU375221_uncultured_Thermomicrobium_sp.
cgacagccatgcagcacgctgtggatcaccctcgaaggccaaccgctttcacggctctgc
agatccatgtcaaaccctggtaaggttcttcgcgttgc
>EF054879_Mycobacterium_arosiense
cgacagccatgcaccacctgcacacaggccacaagggaacgcctatctctagacgcgtcc
tgtgcatgtcaaacccagGgtaaggttcttcgcgttgc
>EF466123_Nocardioides_islandiensis
cgacagccatgcaccacctgtacaccgacaaaaaggggcaccatctctggcgctttccgG
cgtatgtcaaacccaggtaaggttcttcgcgttgc
>EF466120_Marmoricola_sp.
cgacagccatgcaccacctgtatgcgagtgtccaaagagctgctctatctctagagagtt
ctcgcatatgtcaaacccaaggttcttcgcgttgc
>EU722519_Pseudonocardia_alaniniphila
cgacagcatgcaccacctgcacaccagccacaagggaaccgatatctctaccggcgtcta
gtgcatgtaaggttcttcgcgttgc
>AF328681_Lechevalieria_aerocolonigenes
cgacagccatgcaccacctgtacaccgggccacaagggggcccgatatctctaccggttt
ccagtgcatgtcaagcccaggtaaggttcttcgcgttgc
>U58528_Dactylosporangium_aurantiacum
cgacagccatgcaccacctgtgaacgcccccCgaaggacaccacatctctgcggctttag
cgcccatgtcaaacccaggtaaggttcttcgcgttgc
>EU593733_Streptomyces_thermocarboxydus
cgacagccatgcaccacctgtacaccgaccacaagggggcaccatctctgatgctttccg
gtgtatgtcagccttggtaaggttcttcgcgttgc
>AM935529_uncultured_Rubrobacteridae_bacterium
cgacagccatgcaccacctgtgtaagtgtcccgaaggaagaccgtgttccacggctgtca
caaacatgtcaagcccaggtaaggttcttcgcgttgc
>EU631792_uncultured_Conexibacteraceae_bacterium
cgacagccatgcaccacctgtgtaagtgtcccgaaggaagacctgtttccatggctgtca
cctacatgtcaaacccaggtaaggttcttcgcgttgc
>AJ519368_uncultured_Holophaga_sp.
cgacagccatgcagcacctctacgagtgtccttgcggaagaccTctttcgtagttgtcac
tcgctgttcaagcctgggtaaggttcttcgcgttgc
>AM935078_uncultured_Solibacter_sp.
cgacagccatgcagcacctcgaccccactcccttgcgggataaccattgtttccatgatc
gttaagaggccgttcgagcccaggtaaggttcttcgcgttgc
>AY730501_uncultured_Chlamydiales_bacterium
cgacagccatgcagcacctgtgcagcggtccccgaaggaagactccatttctggagctgt
ccactgcatgtcaagcctggg
>EU630729_uncultured_Parachlamydiaceae_bacterium
cgacagccatgcagcacctgtgcagatgtcccgaaggaaagcctctctagagcggtcatc
tgcatgtcaaacctgggaaggttcttcgcgttgc
>EU634621_uncultured_Spartobacteria_bacterium
cgacagccatgcagcacctgtgcaaatttcttgatattgctaccaagtcgctaactttca
ttaacttagagatgcatgtcaagaccaggtaaggttcttcgcgttgc
>DQ263467_uncultured_Verrucomicrobium_sp.
cgacagccatgcagcacctgtgtaagctgcccttgcgggctcgtcccactttcatggttc
tactacttgcatgtcaaggcAcaggtaaggttcttcgcgttgc
>X99390_Opitutus_sp.VeGlc2
cgacagccatgcagcacctgtgcaccagtcccgaaggaaagcaccctttcaggtgcggtc
tagtgcatgtcaaggcTaggtaaggttcttcgcgttgc
>DQ676361_uncultured_Termite_group_1
cgacagccatgcagcacctcgactaacaaccgactttacgttcgtctcctgtttccagga
ctctactattagccgtttgagcccaggtaaggttcttcgcgttgc
>AY852181_uncultured_Gemmatimonas_sp.
cgacagccatgcagcacctgtccacgtgtcccgaaggagTggcccctgtttccaggggct
ttcacgtggatgtcaagcccaggtaaggttcttcgcgttgct
>EU930421_Azotobacter_chroococcum
cgacagccatgcagcacctgtgtctgagttcccgaaggcaccaatccaCctctggaaagt
tctcagcatgtcaaggccaggtaaggttcttcgcgttgct
>DQ989484_uncultured_Pseudomonas_sp.
cgacagccatgcTagcacctgtgtctgagttcccgaaggcaccaatccatctctggaaag
ttctcagcatgtcaaggccaggtaaggttcttcgcgttgct
>AF448044_Burkholderia_sp.
cgacagccatgcagcacctgtgttacggctccctttcgggcacctccacctctcaggcag
ggttccgtacatgtcaagggtaggtaaggtttttcgcgttCc
>AJ224039_Nitrospira_sp.
cgacagccatgcagcacctgagcaggctggtattgctacctcgtttgggctttcaccctc
ctactacctgcatgtccagcctgggtaaggttcttcgcgttgc
>AB360346_Acidimicrobidae_bacterium
cgacagccatgcaccacctgtgtaagccccgaaggacaccctatctctagagcttttctc
tacatgtcaaacccaggtaaggttcttcgcgttgc
>AF114805_Saccharothrix_coeruleofusca
cgacagccatgcaccacctgtacaccagtccgaaggaggcctacatctctgcaggtttcc
ggtgcatgtcaagcccaggtaaggttcttcgcgttgc
>AY894325_Dermacoccus_sp.
cgacaaccatgcaccacctgtacaccagtccgaagacgcacacatctctgcatgattccg
gtgAatgtcaagccttggtaaggttcttcgcgttgc
>EU551675_Amycolatopsis_sp.
cgacgccatgcaccacctgcacaccggccacaagggggccgacatctctgccggtttcca
gtgcatgtcaagcccaggtaaggttcttcgcgttgc
>EU427317_Gordonia_amicalis
cgacagccatgcaccacctgtacaccaaccacaaggggggctatatctctacagctttct
ggtgtatgtcaaacccaggtaaggttctCcgcgttgc
>AJ314848_Oerskovia_jenensis
cgacaaccatgcaccacctgtacaccgaccttgcgggcaaccatctctggaagtttccgg
tgtatgtcaagccttggtaaggttcttcgcgttgc
>AB037012_Actinoplanes_utahensis
cgacagccatgcaccacctgtcaccggccccgaaggaccccgcatctctgcgagttttcc
ggcgatgtcaaacccaggtaaggttctttcgcgttgc
>AF538931_Hyphomicrobium_sulfonivorans
cgacagccatgaacacctgtgtatcggcctattgctaggaggatcccatctctggaaacc
gtccgaccatgtcaagagctggtaaggttcttcgcgttgc
>AF363135_Bradyrhizobium_japonicum
cgacagccatgcagcacctgtgttccaggctccgaagagaagggccacatctctgcgacc
ggtcctggacatgtcaagggctggtaaggttctgcgcgttgc
>DQ310706_Mesorhizobium_loti
cgacagccatgcagcacctgtcaccggtccagccgaactgaaggtatccatctctggaaa
ccgcgcccgggatgtcaagggctggtaaggttctgcgcgttgct
>AY167839_Chelatococcus_asaccharovorans
cgacagccatgcagcacctgtgttcccgccagccgaactgaaggatcctgtctccaggac
ccaaacgggactggtaaggttctgGcgcgttgct
>X90760_Skermanella_parooensis
cgacagccatgcagcacctgtgcgnGcgtccggccgaaccgaaaggctcatctctgagcc
cgcgacgcccatgtcaagggctggtaaggttctgcgcgttgct
>AM743175_Azospirillum_sp.
cgacagccatgcagcacctgtgcggcgtccggccgaTaccgaaaggtccatctctggacc
cgcgacgcccatgtcaagggctggtaaggttctgcgcgttgct
>AY367026_Sphingomonas_sp.
cgacagccatgcagcacctgtcactcatccagccgaactgaagaaaccatctctggaaat
cgcgatgaggatgtcaaacgctggtaagggttctgcgcgttgct
>AF530131_Shewanella_colwelliana
cgacagccatgcagcacttgtctcacagttcccgaaggcactaatccatctctggaaagt
tctgtgggatgtcaagagtaggtaaggttccttcgcgttgc
>EU855746_Xanthomonas_campestris
cgacagccatgcagcacctgtctcTcggttcccgaaggcacccaatccatctctggaaag
ttccgtggatgtcaagaccaggtaaggttcttcgcgttgc
>EU360125_Pseudomonas_mediterranea
cgacagccatgcagcacctgtctcaatgttcccgaaggcaccaatccatctctggaaagt
tcattggatgtcaaggctggtaaAgttcttcgcgttgct
>AM747393_Legionella_dresdeniensis
cgaccagccatgcagcacctgtatcagtgttcccgaaggcacttccacatctctgcaaaa
ttcactgtatgtcaagggtaggtaaggttcttcgcgttgc
>FJ486138_uncultured_Aquicella_sp.
cgacagccatgcagcacctgtctctgcgctcctttcggcacccccaacctctcattaggg
ttcgcaggatgtcaagggtaggtaaggttcttcgcgttgc
>AY691545_Pantoea_agglomerans
cgacagccatgcagcacctgtctcagagttcccgaaagcaccaaagcatctctgctaagt
tctctggatgtcaagagtagCaaggttcttcgcgttgc
>DQ366688_uncultured_Haemophilus_sp.
acagccatgcagcacctgtctcatggttcccgaaggcactcccgctatctctacaggatt
ccatgggagtcaagagtaggtaaggttcttcgcgttgc
>EF076758_Rheinheimera_aquimaris
cgacagccatgcagcacGctgtcttagcgttcccgaaggcacaactgcatctctgcaatc
ttcgctagatgtcaagagtaggtaaggttcttcgcgttgc
>AY234615_bacterium_Ellin5264
cgacagccatgcagcacctgtctcgggttccttgcggcacccccgaatctcttcagggtt
cccaggatgtcaagaccaggtaaggttcttcgcgttgc
>AM936268_uncultured_Polyangiaceae bacterium
cgacagccatgcagcacctaaccacaggttccccgaagggcacatcgacctttcgaccga
cttcctgcgttttctagcccaggtaagGgttcttcgcgttgc
>AJ233945_Nannocystis_aggregans
cgacagccatgcaAcaccttctcaccggctccccgaagggcaccccagcctttcagccag
gttccagtggatttaacccaggtaaggttctgcgcgttgc
>FJ418118_uncultured_Myxococcales_bacterium
cgacagccatgcagcacctaaccacgagttctccgaagagcaccccgaaCtttcgctcgg
gtcctcgtactttctagccccccaggtaaggttcttcgcgttgc
>AM935473_uncultured_Desulfuromonadales_bacterium
cgacagccatgcagcacctgaaccaccagtccccgaaagggaagatcctatctctaggac
tgtctgatgttgtctagcccaggtaaggttcttcgcgttgc
>EF606819_uncultured_Bdellovibrio_sp.
cgactagccatgcagcacctgtgaaccggcccttgcgggcggggacatttctgccaccct
tccagttcatgtcaagcccaggtaaggttcttcgcgttgc
>AJ298940_Micrococcus_lylae
cgacaaccatgcaccacctgtgaaccagccccgaagggaaaccCcatctctgcggcgatc
tagtccatgtcaagccttggtaaggttcttcgcgttgc
>EF173341_uncultured_Alcaligenes_sp.
cgacagccatgcagcacctgtctcacggttccttgcggcactcccaaatctcttcgggat
tccgtggatgtcaagaccaggAaaggttcttcgcgttgc
>EF019646_uncultured_Oxalobacteraceae_bacterium
cgacagccatgcagcacctctgtggcggcccccgaaggggaagacctgtttccagaccgg
tccaccacagttcaaTcccaggtaaggttcttcgcgttgc
>CU466738_uncultured_Bacteroidetes_bacterium
cgacagccatgcaAgcacctcgcacattgtccgaagaaggtcacgtttccgcgactgtca
atgcacgttcaagccctggtaaggttcctcgcgt
>AM935145_uncultured_Chlorobi_bacterium
cgacagccatgcagcacctccgccggctcccttgcgggtcgttccctttcagggttctac
taccggcagttcaagcccaggtaaggttcttcgcgt
>AM935820_uncultured_Planctomycetales_bacterium
cgaCagccatgcagcacctgtgcaggttccacccgaaggcgtcactctcctttcagagag
ctaatccctgcatgtcaaacccaggataaggttcttcgcgttgc
>EF212893_Paenibacillus_provencensis
cgacaaccatgcaccacctgtctcctctgtcccgaaggaaaggtatatctctatCccgrt
cagagggatgtcaagacctggaaggttcttcgcgttgct
>M59107_Clostridium_lituseburense
cgacaaccatgcaccacctgtcacttctgtccccgaagggaaatctccgattaggAagag
gtcaaaaggatgtcaagcttaggtaaggttcttcgcgttgc
>FM209153_uncultured_Chloroflexi_bacterium
cgacagccatgcagcacctgtgcgacaccctcgaaggacCtcggctttcaccgctctgca
gtcgcatgtcaagccctgg
>EU375221_uncultured_Thermomicrobium_sp.
cgacagccatgcagcacctgtggatcaccctcgaaggccaaccgctttcacggctctgca
gatccatgtcaaaccctggtaaggttcttcggttgc
>EF054879_Mycobacterium_arosiense
gacagccatgcaccacctgcacacaggccacaagggaacgcctatctctagacgcgtcct
gtgcatgtcaaacccaggtaaggttcttcgcgttgc
>EF466123_Nocardioides_islandiensis
cgacagccatgcaccacctgtacaccgacaaaaaggggcaccatctctgTcgctttccgg
cgtatgtcaaacccaggtaaggttcttcgcgttgc
>EF466120_Marmoricola_sp.
cgacagccatgcaccacctgtatgCgagtgtccaaagagctctctatctctagagagttc
tcgcatatgtcaaacccaaggttcttcgcgttgc
>EU722519_Pseudonocardia_alaniniphila
cgacagccatgcaccacctgcacaccagccacaagggaaccgataatctctaccggcgtc
tagtgcatgtaaggttcttcgcgttgc
>AF328681_Lechevalieria_aerocolonigenes
cgacagccatgcaccacctgtacaccggccacaagggggcccgatatctctaccggtttc
cagtgcatgtcaagcccaggtaaggttctctcgcgttgc
>U58528_Dactylosporangium_aurantiacum
cgacagccatgcaccacctgtgaacgcccccgaaggacaccacatcctgcggctttagcg
cccatgtcaaacccaggtaaggttcttcgcgttgc
>EU593733_Streptomyces_thermocarboxydus
cgacagccatgcaccacctgtacaccgaccacaagggggcaccatctctgaTgctttccg
gtgtatgtcaagccttggtaaggttcttcgcgttgc
>AM935529_uncultured_Rubrobacteridae_bacterium
cgacagccatgcaccacctgtgtaagtgtcccgaaggaagaccgtgtttccacggctgtc
acaacatgtcaagcccaggtaaggttcttcgcgttgc
>EU631792_uncultured_Conexibacteraceae_bacterium
cgacagccatgcaccacctgtgtaagtgtcccgaaggaagaccatgtttccatggctgtc
acctacatgtcaaacccaggtaaggttcttgcgcgttgc
>AJ519368_uncultured_Holophaga_sp.
cgacagccatgcagcacctctacgagtgtccttTcggaagaccactttcgtagttgtcac
tcgctgttcaagcctgggtaaggttcttcgcgttgc
>AM935078_uncultured_Solibacter_sp.
cgacagccatgcagcacctcgaccccactccctAgcgggataaccatgtttccatgatcg
ttaagaggccgttcgagcccaggtaaggttcttcgcgttgc
>AY730501_uncultured_Chlamydiales_bacterium
cgacagccatgcagcacctgtgcagcggtcccgaaggaagactccatttctggagctgtc
actgcatgtcaagcctggg
>EU630729_uncultured_Parachlamydiaceae_bacterium
Tcgacagccatgcagcacctgtgcagatgtcccgaaggaaagctctctagagcggtcatc
tgcatgtcaaacctgggaaggttcttcgcgttgc
>EU634621_uncultured_Spartobacteria_bacterium
cgacagccatgcagcacctgtgcaaattcttgatattgctaccaagtcgctaactttcat
taacttagagatgcatgtCaagaccaggtaaggttcttcgcgttgc
>DQ263467_uncultured_Verrucomicrobium_sp.
cgacagccatgcagcacctgtCtaagctgcccttgcgggctcgtcccactttcatggttc
tactacttgcatgtcaaggccaggtaaggttcttcgcgttgc
>X99390_Opitutus_sp.VeGlc2
cgacagccatgcagcacctgtgcaccagtcccgaggaaagcaccctttcaggtgcggtct
agtgcatgtcaaggctaggtaaggttcttcgcgttgc
>DQ676361_uncultured_Termite_group_1
cgacagccatgcagcacctcgactaacaaccgactttacggttcgtctcctgtttccagg
actctactatAtagccgtttgagcccaggtaaggttcttcgcgttgc
>AY852181_uncultured_Gemmatimonas_sp.
cgacagccatgcagcacctgtccacgtgtcccgaaggagggcccctgtttccaggggctt
tcacgtggatgttcaagcccaggtaaggttcttcgcgttgct
>EU930421_Azotobacter_chroococcum
cgacagccatgcagcacctgttgtctgagttcccgaaggcaccaatccatctctggaaag
ttctcagcatgtcaaggccaggtaaggttcttcgcgttgct
>DQ989484_uncultured_Pseudomonas_sp.
Tgacagccatgcagcacctgtgtctgagttcccgaaggcaccaatccatctctggaaagt
tctcagcatgtcaaggccaggtaaggttcttcgcgttgct
>AF448044_Burkholderia_sp.
cgtacagccatgcagcacctgtgttacggctccctttcgggcacctccacctctcaggca
gggttccgtacatgtcaagggtaggtaaggtttttcgcgttgc
>AJ224039_Nitrospira_sp.
cgacagccatgcagcacctgagcaggctggtattgctacctcgttgggctttcaccccct
actacctgcatgtccagcctgggtaaggttcttcgcgttgc
>AB360346_Acidimicrobidae_bacterium
cgacagccatgcaccacctgGtgtaaagccccgaaggacaccctatctctagagcttttc
tctacatgtcaaacccaggtaaggttcttcgcgttgc
>AF114805_Saccharothrix_coeruleofusca
cgacagccatgcaccacctgtacaccagtccgaagaggcctacatctcctgcaggtttcc
ggtgcatgtcaagcccaggtaaggttcttcgcgttgc
>AY894325_Dermacoccus_sp.
cgacaaccatgcaccacctgtacaccagtccgaagacgcacacatctctgcatgattccg
gtgtatgtcaagccttggtaaggttcAtcgcgttgc
>EU551675_Amycolatopsis_sp.
cgacagccatgcaccacctgcacaccggccacaagggggccgacatctctgccggtttcc
agtgcatgtcaagcccaAgtaaggttcttcgcgttgc
>EU427317_Gordonia_amicalis
cgacagccatgcaccacctgtacCaccaaccacaaggggggctatatctctacagctttc
tggtgtatgtcaaacccaggtaaggttcttcgcgttgc
>AJ314848_Oerskovia_jenensis
cgacaaccatgcaccacctgtacaccgaccttgcgggcgcaaccatctctggaagtttcc
ggtgtatgtcaagccttggtaaggttcttcgcgttgc
>AB037012_Actinoplanes_utahensis
cgacagccatgcaccacctgtcaccggccccgaaggaccccgcatctctgcgagttattc
cggcgatgtcaaacccaggtaaggttcttcgcgttgc
>AF538931_Hyphomicrobium_sulfonivorans
cgacagccatgcaacacctgtgtatcggcctattgctaggaggatcccatctctggaaac
cgtccgaccatgtcaagagctggtaaggttcttcgcAgttgc
>AF363135_Bradyrhizobium_japonicum
cgacagcccatgcagcacctgtgttccaggctccgaagagaaggccacatctctgcgacc
ggtcctggacatgtcaagggctggtaaggttctgcgcgttgc
>DQ310706_Mesorhizobium_loti
cgacagccatgcagcacctgtcaccggtccagccgaactgaaggtatccatctctggaaa
ccgcgccgggagtcaagggctggtaaggttctgcgcgttgct
>AY167839_Chelatococcus_asaccharovorans
cgacagccatgcagcacctgtgttcccgccagccgaactgaaggatcctgtctccaggac
ccaaacgggactggtaaggattctgcgcgttgct
>X90760_Skermanella_parooensis
cgacagccatgcagcacctgtgcgncgtccggccgaaccgaaaggctcatctctgagccc
gcgacgcccatgtcaagggctggTaaggttctgcgcgttgct
>AM743175_Azospirillum_sp.
cgacagccatgcagcacctgtgcggcgtccggccgaaccgaaaaggtccatctctggacc
cgcgacgcccatgtcaagggctggtaaggttctgcgcgttgct
>AY367026_Sphingomonas_sp.
cgacagccatgcagcacctgtcactcatccagccgaactgaagaaaccatctctggaaat
cgcgatgaggaTtgtcaaacgctggtaaggttctgcgcgttgct
>AF530131_Shewanella_colwelliana
cgacagccatgcagcacttgtctcacagttcccgaaggcactatccatctctggaaagtt
ctgtgggatgtcaagagtaggtaaggttcttcgcgttgc
>EU855746_Xanthomonas_campestris
cgacagccatgcagcacctgtctcacggttcccgaaTggcacccaatccatctctggaaa
gttccgtggatgtcaagaccaggtaaggttcttcgcgttgc
>EU360125_Pseudomonas_mediterranea
cagacagccatgcagcacctgtctcaatgttcccgaaggcaccaatccatctctggaaag
ttcattggatgtcaaggctggtaaggttcttcgcgttgct
>AM747393_Legionella_dresdeniensis
cgacagccatgcagcacctgtatcagtgttcccgaaggcacttccacatctctgcaaaat
tcactgtatgtcaaggcgtaggtaaggttcttcgcgttgc
>FJ486138_uncultured_Aquicella_sp.
cgacagccatgcagcacctgtctctgcgctcctttcggcacccccaactctcattagggt
tcgcaggatgtcaaagggtaggtaaggttcttcgcgttgc
>AY691545_Pantoea_agglomerans
cgacagccatgcagcacctgtctcagagttcccgaaagcaccaaaGcatctctgctaagt
tctctggatgtcaagagtagtaaggttcttcgcgttgc
>DQ366688_uncultured_Haemophilus_sp.
acagccatgcagcacctgtctcaGggttcccgaaggcactcccgctatctctacaggatt
ccatgggatgtcaagagtaggtaaggttcttcgcgttgc
>EF076758_Rheinheimera_aquimaris
cgacagccatgcagcacctgtcttaggcgttcccgaaggcacaactgcatctctgcaatc
ttcgctagatgtcaagagtaggtaaggttcttcgcgttgc
>AY234615_bacterium_Ellin5264
cgacagccatgcagcacctgtctctgggttccttgcggcacccccgaatctcttcagggt
tcccaggatgtcaagaccaggtaaggttcttcgcAttgc
>AM936268_uncultured_Polyangiaceae bacterium
cgacagccatgcagcacctaaccacaggttccccgaagggcacatgacctttcgaccgac
ttcctgcgttttctagcccaggtaaggttcttcgcgttgc
>AJ233945_Nannocystis_aggregans
cgacagccatgcagcaccttctcaccggctcccccgaagggcaccccagcctttcagcca
ggttccagtggatttaacccaggtaaggttctgcgcgttgc
>FJ418118_uncultured_Myxococcales_bacterium
cgacagccatgcagcacctaaccacgagttctccgaagagcaccccgaAactttcgctcg
ggtcctcgtactttctagccccccaggtaaggttcttcgcgttgc
>AM935473_uncultured_Desulfuromonadales_bacterium
cgacagccatgcagcacctaaccaccagtccccgaagggaagatcctatctctaggactg
tctgatgttgtctagcccaggtaaggttcttcgcgttgc
>EF606819_uncultured_Bdellovibrio_sp.
cgacagccatgcagcacctgtgaaccggcccttgcgggcggggacatttctgccaccctt
ccagttcatgtcaagcccaggtaaggttctcgcgttgc
>AJ298940_Micrococcus_lylae
cgacaaccatgcaccacctgtgaaccagccccgaagggaaaccgcatctctgcggcgatc
tagtccatgtcaagccttggtaaggttAttcgcgttgc
>EF173341_uncultured_Alcaligenes_sp.
cgacagccatgcagcacctgtctcacggttccttgcggTactcccaaatctcttcgggat
tccgtggatgtcaagaccaggtaaggttcttcgcgttgc
>EF019646_uncultured_Oxalobacteraceae_bacterium
cgaccagccatgcagcacctctgtggcggcccccgaaggggaagacctgtttccagaccg
gtccaccacagttcaagcccaggtaaggttcttcgcgttgc
>CU466738_uncultured_Bacteroidetes_bacterium
cgacagccatgcagcacctcgcacattgGtccgaagaaggtcacgtttccgcgactgtca
atgcacgttcaagccctggtaaggttcctcgcgt
>AM935145_uncultured_Chlorobi_bacterium
cgacagccatgcagcacctccgcgcggctcccttgcgggtcgttcccctttcagggttct
actaccggcagttcaagcccaggtaaggttcttcgcgt
>AM935820_uncultured_Planctomycetales_bacterium
cgacagccatgcagcacctgtgcaggttccacccgaaggcgtcactctcctGtcagagag
ctaatccctgcatgtcaaacccaggataaggttcttcgcgttgc
>EF212893_Paenibacillus_provencensis
cgacaaccatgcaccacctgtctctctgtcccgaaggaaaggtatatctctataccgrtc
agagggatgtcaagacctggaaggttcttcgcgttgct
>M59107_Clostridium_lituseburense
cgacaaccatgcaccacctgtcacttctgtccccgaagggaaatctccgattagggagag
gtcaaaaggatgtcaagcttaggtaaggtTtcttcgcgttgc
>FM209153_uncultured_Chloroflexi_bacterium
cgacagccatgcagcacctgtgcgacacccctcgaaggacttcggctttcaccgctctgc
agtcgcatgtcaagccctgg
>EU375221_uncultured_Thermomicrobium_sp.
cgacagccatgcagcacctgtggatcaccctcgaaggccaaccgctttcacggctctgca
gatccCatgtcaaaccctggtaaggttcttcgcgttgc
>EF054879_Mycobacterium_arosiense
cgacagccatgcaccacctGgcacacaggccacaagggaacgcctatctctagacgcgtc
ctgtgcatgtcaaacccaggtaaggttcttcgcgttgc
>EF466123_Nocardioides_islandiensis
cgacagccatgGaccacctgtacaccgacaaaaaggggcaccatctctggcgctttccgg
cgtatgtcaaacccaggtaaggttcttcgcgttgc
>EF466120_Marmoricola_sp.
cgacagccatgcaccacctgtatgcgagtgtccaaagagctctctatctctagagagttc
tcgcatatGgtcaaacccaaggttcttcgcgttgc
>EU722519_Pseudonocardia_alaniniphila
cgacagccatgcaccacctgcacaccagccacaagggaaccgattatctctaccggcgtc
tagtgcatgtaaggttcttcgcgttgc
>AF328681_Lechevalieria_aerocolonigenes
cgacagccatgcaccacctgtacaccggcAacaagggggcccgatatctctaccggtttc
cagtgcatgtcaagcccaggtaaggttcttcgcgttgc
>U58528_Dactylosporangium_aurantiacum
cgacagccatgcaccacctgtgaacgcccccgaaggacaccacatctctgcggctttagc
gcccatgtcaaacccaggtaaggttctttcgcgttgc
>EU593733_Streptomyces_thermocarboxydus
cgacagccatgcaccacctgtacaccgaccacaagggggcaccatctCctgatgctttcc
ggtgtatgtcaagccttggtaaggttcttcgcgttgc
>AM935529_uncultured_Rubrobacteridae_bacterium
cgacagccatgcaccacctgtgtaagtgtcccgaaggaagaccgtgtttccacggctgtc
acaaacatgtcaagcccaaggtaaggttcttcgcgttgc
>EU631792_uncultured_Conexibacteraceae_bacterium
cgacagccatgcaccacctgtgtaagtgtcccgaaggaagaccatgtttccatggctgtc
acctacatgtcaaacccaggtaaggtCtcttcgcgttgc
>AJ519368_uncultured_Holophaga_sp.
cgacagccatgcagcacctctacgagtgtccttgcggaagaccactttcgtaTttgtcac
tcgctgttcaagcctgggtaaggttcttcgcgttgc
>AM935078_uncultured_Solibacter_sp.
cgacagccatgcagcacctcgaccccactcccttgcgggataaccatgtttccatgatcg
ttaagaggccgttcgagcccaggtaaggcttcttcgcgttgc
>AY730501_uncultured_Chlamydiales_bacterium
tcgacagccatgcagcacctgtgcagcggtcccgaaggaagactccatttctggagctgt
ccactgcatgtcaagcctggg
>EU630729_uncultured_Parachlamydiaceae_bacterium
cgacagccatgcagcacctgtgcagatgtcccgaaggaaagctctctagagcggtcatct
gcatgtcaaaGctgggaaggttcttcgcgttgc
>EU634621_uncultured_Spartobacteria_bacterium
cgacagccatgcagcacctgtgcaaattcttgatattgctaccaagtcgctaactttcat
taacttagagatgcatgtcaagaccaggtaaggttctcgcgttgc
>DQ263467_uncultured_Verrucomicrobium_sp.
cgacagccatgcagcacctgtgCaagctgcccttgcgggctcgtcccactttcatggttc
tactacttgcatgtcaaggccaggtaaggttcttcgcgttgc
>X99390_Opitutus_sp.VeGlc2
cgacagccatgcagcacctgtgcaccagtcccgaaggaaagcaccctttcaggtgcggtc
tagtgcatgtcaaggctagggtaaggttcttcgcgttgc
>DQ676361_uncultured_Termite_group_1
cgacagccatgcagcacctcgactaacaaccgactttacggttcgtctcctgtttccagg
actctactattagccgtttgagccccaggtaaggttcttcgcgttgc
>AY852181_uncultured_Gemmatimonas_sp.
cgacagccatgcagcacctgtccacgtgtcccgaaggagggcccctgtttccaggggGct
ttcacgtggatgtcaagcccaggtaaggttcttcgcgttgct
>EU930421_Azotobacter_chroococcum
cgacagccatgcagcacCtgtgtctgagttcccgaaggcaccaatccatctctggaaagt
tctcagcatgtcaaggccaggtaaggttcttcgcgttgct
>DQ989484_uncultured_Pseudomonas_sp.
cgacagccatgcagcacctgtgtcGgagttcccgaaggcaccaatccatctctggaaagt
tctcagcatgtcaaggccaggtaaggttcttcgcgttgct
>AF448044_Burkholderia_sp.
cgacagccatgcagcacctgtgttacggctccctttcgggcacctccacctctcaggcag
ggttccgtacatgtcaagggtaggtaaggtttttcgcgtTtgc
>AJ224039_Nitrospira_sp.
cgacagccatgcagcacctgagcaggctggtattgctacctcgttgggctttcaccctcc
tactacctgcatgtccagcctgggtaaggttcttcgcgttgcc
>AB360346_Acidimicrobidae_bacterium
cgacagcctatgcaccacctgtgtaaagccccgaaggacaccctatctctagagcttttc
tctacatgtcaaacccaggtaaggttcttcgcgttgc
>AF114805_Saccharothrix_coeruleofusca
cgacagccatgcaccaccgtacaccagtccgaagaggcctacatctctgcaggtttccgg
tgcatgtcaagcccaggtaaggttcttcgcgttgc
>AY894325_Dermacoccus_sp.
cgacaaccatgcaccacctgtacaccagtccgaagacgcacacatctctgcatgattccg
gtgtatgtcaagccttggtaaggttcGtcgcgttgc
>EU551675_Amycolatopsis_sp.
cgacagccatgcaccacctgcacaccggccacaagggggccgacatctctgcccggtttc
cagtgcatgtcaagcccaggtaaggttcttcgcgttgc
>EU427317_Gordonia_amicalis
cgacagccatgcaccacctgtacaccaaccacaaggggggctatatctctacagctttct
ggtgtatgtcaaacccaggtaaggttctttcgcgttgc
>AJ314848_Oerskovia_jenensis
cgacaaccatgcaccacctgtacaccgaccttgcggggcaaccatctctggAaagtttcc
ggtgtatgtcaagccttggtaaggttcttcgcgttgc
>AB037012_Actinoplanes_utahensis
cgacagccatgcaccacctgtcaccggccccgaaggaccccgcatctctgcgagttttcc
ggcgatgtcaaacccaggtaaggttcttcgcgttcgc
>AF538931_Hyphomicrobium_sulfonivorans
cgacagccatgcaacacctgtgtatcggcctattgctaggaggatcccatctctggaaTa
ccgtccgaccatgtcaagagctggtaaggttcttcgcgttgc
>AF363135_Bradyrhizobium_japonicum
cgacagccatgcagcacctgtgttccaggctccgaagagaaggccacatctctgcgaccg
gtcctggacatgtcaaAggctggtaaggttctgcgcgttgc
>DQ310706_Mesorhizobium_loti
cgacagccatgcagcacctgtcaccggtccagccgaactgaaggtatccatctctggaaa
ccgcgccgggatgtcaagggctggtaaggttctgccgcgttgct
>AY167839_Chelatococcus_asaccharovorans
cgacagccatgcagcacctgtgttcccgccagccgaaactgaaggatcctgtctccagga
cccaaacgggactggtaaggttctgcgcgttgct
>X90760_Skermanella_parooensis
cgacagccatgcagcacctgtgcgncgtccggccgaaccgaaaggctcatctctgagccc
gcgacgcccatgtcaagggctggtaaggttctgcgcgttgt
>AM743175_Azospirillum_sp.
cgacagccatgcagcacctgtgcggcgtccggccgaaccgaaaggtccatctcctggacc
cgcgacgcccatgtcaagggctggtaaggttctgcgcgttgct
>AY367026_Sphingomonas_sp.
cgacagccatgcagcacctgtcactcatccagccgaactgaagaaaccatctctggaTaa
tcgcgatgaggatgtcaaacgctggtaaggttctgcgcgttgct
>AF530131_Shewanella_colwelliana
cgacagccatgcagcacttgtctcacagttcccgaaggcactaatccatctctggaaagt
tctggtgggatgtcaagagtaggtaaggttcttcgcgttgc
>EU855746_Xanthomonas_campestris
cgacagccatgcagcacctgtctcacggttcccgaaggcacccaatccatctctggaaag
ttccgtggatgtcaagaccaggtaaggttctcgcgttgc
>EU360125_Pseudomonas_mediterranea
cgacagccatgcagcacctgtctcaatgttcccgaaggcaccaatccatctctggaaagt
tcattggatgtcaggctggtaaggttcttcgcgttgct
>AM747393_Legionella_dresdeniensis
cgacagccatgcagcacctgtatcagtgttcccgaaggcacttccacatctctgcaaaat
tcactgtatgtcaagggtaggtaaggttcttcgcgtttgc
>FJ486138_uncultured_Aquicella_sp.
cgaccagccatgcagcacctgtctctgcgctcctttcggcacccccaactctcattaggg
ttcgcaggatgtcaagggtaggtaaggttcttcgcgttgc
>AY691545_Pantoea_agglomerans
cgacaccatgcagcacctgtctcagagttcccgaaagcaccaaagcatctctgctaagtt
ctctggatgtcaagagtagtaaggttcttcgcgttgc
>DQ366688_uncultured_Haemophilus_sp.
acagccatgcagcacctgtctcatggttcccgaaggcactcccgctactctacaggattc
catgggatgtcaagagtaggtaaggttcttcgcgttgc
>EF076758_Rheinheimera_aquimaris
cgacagccatgcagcacctgtcttagcgttcccgaaggcacaactgcatctCctgcaatc
ttcgctagatgtcaagagtaggtaaggttcttcgcgttgc
>AY234615_bacterium_Ellin5264
cgacagccatgcagccctgtctctgggttccttgcggcacccccgaatctcttcagggtt
cccaggatgtcaagaccaggtaaggttcttcgcgttgc
>AM936268_uncultured_Polyangiaceae bacterium
cgacagccatgTcagcacctaaccacaggttccccgaagggcacatcgacctttcgaccg
acttcctgcgttttctagcccaggtaaggttcttcgcgttgc
>AJ233945_Nannocystis_aggregans
cgacAgccatgcagcaccttctcaccggctccccgaagggcaccccagcctttcagccag
gttccagtggatttaacccaggtaaggttctgcgcgttgc
>FJ418118_uncultured_Myxococcales_bacterium
cgacagccatgcagcacctaaccacgagttctccgaagcagcaccccgaactttcgctcg
ggtcctcgtactttctagccccccaggtaaggttcttcgcgttgc
>AM935473_uncultured_Desulfuromonadales_bacterium
cgacagccatgcagcacctgaaccaccagtccccgaagggaagatcctatctctaggact
gtctgatgttgtctagcccaggtaaggttcttgcgttgc
>EF606819_uncultured_Bdellovibrio_sp.
cgacagccatgcagcacctgtgaaccggcccttgcgggcggggacatttctgccaccctt
ccagCttcatgtcaagcccaggtaaggttcttcgcgttgc
>AJ298940_Micrococcus_lylae
cgacaaccatgcaccacctgtgaaccagccccgaagggaaaccgcatctctgcggcgGat
ctagtccatgtcaagccttggtaaggttcttcgcgttgc
>EF173341_uncultured_Alcaligenes_sp.
cgacagccatgcagcacctgtctcacggttccttgcggcactcccaaatctcttcgggat
tccgtggatgtcaagaccaggtaagttcttcgcgttgc
>EF019646_uncultured_Oxalobacteraceae_bacterium
cgacagccatgcagcaccTtctgtggcggcccccgaaggggaagacctgtttccagaccg
gtccaccacagttcaagcccaggtaaggttcttcgcgttgc
>CU466738_uncultured_Bacteroidetes_bacterium
cgacagccatgAagcacctcgcacattgtccgaagaaggtcacgtttccgcgactgtcaa
tgcacgttcaagccctggtaaggttcctcgcgt
>AM935145_uncultured_Chlorobi_bacterium
cgacagccatgTcagcacctccgccggctcccttgcgggtcgttcccctttcagggttct
actaccggcagttcaagcccaggtaaggttcttcgcgt
>AM935820_uncultured_Planctomycetales_bacterium
cgacagccatgcagcacctgtgcaggttccacccgaaggcgtcactctccttttcagaga
gctaatccctgcatgtcaaacccaggataaggttcttcgcgttgc
>EF212893_Paenibacillus_provencensis
cgacaaccatgCcaccacctgtctcctctgtcccgaaggaaaggtatatctctataccgr
tcagagggatgtcaagacctggaaggttcttcgcgttgct
>M59107_Clostridium_lituseburense
cgacaaccatgcaccacctgtcacttctgtccccgaagAggaaatctccgattagggaga
ggtcaaaaggatgtcaagcttaggtaaggttcttcgcgttgc
>FM209153_uncultured_Chloroflexi_bacterium
cgacagccatgcagcacctgtggcgacaccctcgaaggacttcggctttcaccgctctgc
agtcgcatgtcaagccctgg
>EU375221_uncultured_Thermomicrobium_sp.
cgacagccatgcagcacctgtggatcaccctcgaaggccaaccgctttcacggctctgca
gatccatgtcaaaccctggtaaggttccttcgcgttgc
>EF054879_Mycobacterium_arosiense
cgacagccatgcaccacctgcacacaggccacaagggaacGcctatctctagacgcgtcc
tgtgcatgtcaaacccaggtaaggttcttcgcgttgc
>EF466123_Nocardioides_islandiensis
cgacagAcatgcaccacctgtacaccgacaaaaaggggcaccatctctggcgctttccgg
cgtatgtcaaacccaggtaaggttcttcgcgttgc
>EF466120_Marmoricola_sp.
cgacagccatgcaccacctgtatgcgagtggtccaaagagctctctatctctagagagtt
ctcgcatatgtcaaacccaaggttcttcgcgttgc
>EU722519_Pseudonocardia_alaniniphila
cgacagccatgcaccacctgcacaccagccacaagggaaccgatatctctaccggcgtcc
tagtgcatgtaaggttcttcgcgttgc
>AF328681_Lechevalieria_aerocolonigenes
cgacagccatgcaccacctgtacaccggccacaagggggcccgatatctctaccggtttc
cagtgcatgtcaagcCccaggtaaggttcttcgcgttgc
>U58528_Dactylosporangium_aurantiacum
cgacagccatgcacAacctgtgaacgcccccgaaggacaccacatctctgcggctttagc
gcccatgtcaaacccaggtaaggttcttcgcgttgc
>EU593733_Streptomyces_thermocarboxydus
cgacagccatgcaccacctgtacaccgaccacaagggggcaccatctctgatgctttccg
gtgtatgtcaagccttggtaaaggttcttcgcgttgc
>AM935529_uncultured_Rubrobacteridae_bacterium
cgacagccatgcaccacctgGtgtaagtgtcccgaaggaagaccgtgtttccacggctgt
cacaaacatgtcaagcccaggtaaggttcttcgcgttgc
>EU631792_uncultured_Conexibacteraceae_bacterium
cgacagccatgcaccacctgtgtaagtgtcccgaaggaagaccatgtttccatggctgtc
acctacatgtcaaacccagtaaggttcttcgcgttgc
>AJ519368_uncultured_Holophaga_sp.
cgacagccatgcagcacctctAcgagtgtccttgcggaagaccactttcgtagttgtcac
tcgctgttcaagcctgggtaaggttcttcgcgttgc
>AM935078_uncultured_Solibacter_sp.
cgacagccatgcagcacctcgaccccactcccttgcgggataaccatgtttccatCatcg
ttaagaggccgttcgagcccaggtaaggttcttcgcgttgc
>AY730501_uncultured_Chlamydiales_bacterium
cgacagccatgcagcacctgtgcagTggtcccgaaggaagactccatttctggagctgtc
cactgcatgtcaagcctggg
>EU630729_uncultured_Parachlamydiaceae_bacterium
cgacagccatgcagcacctgtgcagatgtcccgaaggaaAagctctctagagcggtcatc
tgcatgtcaaacctgggaaggttcttcgcgttgc
>EU634621_uncultured_Spartobacteria_bacterium
cgacagccatgcagcacctgtgcaaattcttgatattgctaccaagtcgctaactttcat
taacttagagatgcatgtaagaccaggtaaggttcttcgcgttgc
>DQ263467_uncultured_Verrucomicrobium_sp.
cgacagccatgcagcacctCtgtaagctgcccttgcgggctcgtcccactttcatggttc
tactacttgcatgtcaaggccaggtaaggttcttcgcgttgc
>X99390_Opitutus_sp.VeGlc2
cgacagccatgcagcacctgtgcaccagtcccgaaggaaagcaccctttcagtgcggtct
agtgcatgtcaaggctaggtaaggttcttcgcgttgc
>DQ676361_uncultured_Termite_group_1
cgacagccatgcagcacctcgactaacaaccgactttacggttcgtctcctgtttccagg
actctactattagccgtttgagcccaggtaaggttcttcgctgttgc
>AY852181_uncultured_Gemmatimonas_sp.
cgacagcatgcagcacctgtccacgtgtcccgaaggagggcccctgtttccaggggcttt
cacgtggatgtcaagcccaggtaaggttcttcgcgttgct
>EU930421_Azotobacter_chroococcum
cgacagccatgcagcacctgtgtctgagttcccgaaggcaccaatccatctctggaaagt
tctcagcatgtcaaggccaggtaaggttcttcgcgttgGct
>DQ989484_uncultured_Pseudomonas_sp.
cgacagccatgcagcacctgtgtctgagttcccgaaggcaccaatccatctctggaaagt
tctcgcatgtcaaggccaggtaaggttcttcgcgttgct
>AF448044_Burkholderia_sp.
cgacagccatgcagcacctgtgttacggctccctttcgggcacctccacctctcaggcag
ggttccgtacatgtcaagggtaggtCaggtttttcgcgttgc
>AJ224039_Nitrospira_sp.
cgacagccatgcagcacctgagcaggctggtattgctacActcgttgggctttcaccctc
ctactacctgcatgtccagcctgggtaaggttcttcgcgttgc
>AB360346_Acidimicrobidae_bacterium
cgacagccatgcaccacctgtgaaagccccgaaggacaccctatctctagagcttttctc
tacatgtcaaacccaggtaaggttcttcgcgttgc
>AF114805_Saccharothrix_coeruleofusca
cgacagccatgcaccacctgtacaccagtccgaagaggcctacatctctgcaggtttccg
gtTgcatgtcaagcccaggtaaggttcttcgcgttgc
>AY894325_Dermacoccus_sp.
cgacaaccatgcaccacctgtacaTcagtccgaagacgcacacatctctgcatgattccg
gtgtatgtcaagccttggtaaggttcttcgcgttgc
>EU551675_Amycolatopsis_sp.
cgacagccatgcaccacctgcacaccggccacaagggggccgacatctctgccggtttcc
agtgcatgtcaagcccaggtaagttcttcgcgttgc
>EU427317_Gordonia_amicalis
cgacagccatgcaccacctgtacaccaaccacaaggggggctatatctctaacagctttc
tggtgtatgtcaaacccaggtaaggttcttcgcgttgc
>AJ314848_Oerskovia_jenensis
cgacaaccatgcaccacctgtacaccgaccttgcggggcaaccatctctggaagtttccg
gtgtatggtcaagccttggtaaggttcttcgcgttgc
>AB037012_Actinoplanes_utahensis
cgacagccatgcaccacctgtcaccggccccgaaggaccccgcatctctgcgagtttccg
gcgatgtcaaacccaggtaaggttcttcgcgttgc
>AF538931_Hyphomicrobium_sulfonivorans
cgacagccatgcaacacctgtgtatcggcctattgctaggaggatcccatctctggaaac
cgtcgaccatgtcaagagctggtaaggttcttcgcgttgc
>AF363135_Bradyrhizobium_japonicum
cgacagccatgcagcacctgtgttccaggctccgaagagaaggccacatctctgcgaccg
gtcctggacatgtaagggctggtaaggttctgcgcgttgc
>DQ310706_Mesorhizobium_loti
cgatcagccatgcagcacctgtcaccggtccagccgaactgaaggtatccatctctggaa
accgcgccgggatgtcaagggctggtaaggttctgcgcgttgct
>AY167839_Chelatococcus_asaccharovorans
cgacagccatgcagcacctgtgttcccgcagccgaactgaaggatcctgtctccaggacc
caaacgggactggtaaggttctgcgcgttgct
>X90760_Skermanella_parooensis
cggacagccatgcagcacctgtgcgncgtccggccgaaccgaaaggctcatctctgagcc
cgcgacgcccatgtcaagggctggtaaggttctgcgcgttgct
>AM743175_Azospirillum_sp.
cgacagccatgcagcacctgtgcggcgtccggccgaaccgaaaggtccatctctggaccc
gcgacgcccatgtcaagggctggtaaggttctgcgcgttGct
>AY367026_Sphingomonas_sp.
cgacagccatgcagcacctgtcactcatccagAcgaactgaagaaaccatctctggaaat
cgcgatgaggatgtcaaacgctggtaaggttctgcgcgttgct
>AF530131_Shewanella_colwelliana
cgacagccatgcagcacttgtctcacagttcccgaaggcactaatccatctctggaaagt
tctgtgggagtcaagagtaggtaaggttcttcgcgttgc
>EU855746_Xanthomonas_campestris
cgacagccatgcagcTacctgtctcacggttcccgaaggcacccaatccatctctggaaa
gttccgtggatgtcaagaccaggtaaggttcttcgcgttgc
>EU360125_Pseudomonas_mediterranea
cgacagccatgcagcacctgtctcaatgttcccgaaggcaccaatccactctggaaagtt
cattggatgtcaaggctggtaaggttcttcgcgttgct
>AM747393_Legionella_dresdeniensis
cgacagccatgcagcacctgtatcagtgttcccgaaggcacttccacatctctgcaaaat
tcactgtatgtAcaagggtaggtaaggttcttcgcgttgc
>FJ486138_uncultured_Aquicella_sp.
cgacagcatgcagcacctgtctctgcgctcctttcggcacccccaactctcattagggtt
cgcaggatgtcaagggtaggtaaggttcttcgcgttgc
>AY691545_Pantoea_agglomerans
cgacagccatgcagcacctgtctcagagttcccgaaagcaccaaagcatctctgctaagt
tctctggatgtcaagagtaggtaaggttcttcgcgttgc
>DQ366688_uncultured_Haemophilus_sp.
acagccatgcagcacctgtctcatggttcccgaaggcactcccgctatctctacaggatt
ccatgggatgtcaagagtagagtaaggttcttcgcgttgc
>EF076758_Rheinheimera_aquimaris
cgacagccatgcagcacctgtcttagcgttcccgaaggctacaactgcatctctgcaatc
ttcgctagatgtcaagagtaggtaaggttcttcgcgttgc
>AY234615_bacterium_Ellin5264
cgacagccatgcagcatcctgtctctgggttccttgcggcacccccgaatctcttcaggg
ttcccaggatgtcaagaccaggtaaggttcttcgcgttgc
>AM936268_uncultured_Polyangiaceae bacterium
cgacagccatgcagcacctaaccacaggttccccgaagggcacatcgacctttcgacCcg
acttcctgcgttttctagcccaggtaaggttcttcgcgttgc
>AJ233945_Nannocystis_aggregans
cgactagccatgcagcaccttctcaccggctccccgaagggcaccccagcctttcagcca
ggttccagtggatttaacccaggtaaggttctgcgcgttgc
>FJ418118_uncultured_Myxococcales_bacterium
cgacagccatgcagcaccGtaaccacgagttctccgaagagcaccccgaactttcgctcg
ggtcctcgtactttctagccccccaggtaaggttcttcgcgttgc
>AM935473_uncultured_Desulfuromonadales_bacterium
cgacagccatgcagcacctgaaccaccagtccccgaagggaagatcctatctctaggact
gtctgatgttgtctagcccagtaaggttcttcgcgttgc
>EF606819_uncultured_Bdellovibrio_sp.
cgacagccatgcagcacctgtgaaccggcccttgcgggcggggacatttctgccaccctt
ccagttGcatgtcaagcccaggtaaggttcttcgcgttgc
>AJ298940_Micrococcus_lylae
cgaTcaaccatgcaccacctgtgaaccagccccgaagggaaaccgcatctctgcggcgat
ctagtccatgtcaagccttggtaaggttcttcgcgttgc
>EF173341_uncultured_Alcaligenes_sp.
cgacagccatgcagcacctgtctcacggttccttgcggcactccccaaatctcttcggga
ttccgtggatgtcaagaccaggtaaggttcttcgcgttgc
>EF019646_uncultured_Oxalobacteraceae_bacterium
cgacagccatgcagcacctctgtggcggcccccgaaggggaagacctgtttccagaccgg
tccaccacagttcaagcccaggtaaggttcttgcgttgc
>CU466738_uncultured_Bacteroidetes_bacterium
cgacagccatgcagcacctcgcacattgtccggaagaaggtcacgtttccgcgactgtca
atgcacgttcaagccctggtaaggttcctcgcgt
>AM935145_uncultured_Chlorobi_bacterium
cgacagccatgcagcacctccgccggctcccttgcgggtcgttcccctttcagggttcta
ctaccggcagttcaagccacaggtaaggttcttcgcgt
>AM935820_uncultured_Planctomycetales_bacterium
cgacagccatgcagcacctgtgcaggttccacccgaaggcgtcactctcctttcagagag
ctaatcctgcatgtcaaacccaggataaggttcttcgcgttgc
>EF212893_Paenibacillus_provencensis
cgacaaaccatgcaccacctgtctcctctgtcccgaaggaaaggtatatctctataccgr
tcagagggatgtcaagacctggaaggttcttcgcgttgct
>M59107_Clostridium_lituseburense
cgacaaccatgcaccacctgtcacttctgtccccgaagggaaatcttccgattagggaga
ggtcaaaaggatgtcaagcttaggtaaggttcttcgcgttgc
>FM209153_uncultured_Chloroflexi_bacterium
cgacagccatgcagcacctgtgcgacaccGtcgaaggacttcggctttcaccgctctgca
gtcgcatgtcaagccctgg
>EU375221_uncultured_Thermomicrobium_sp.
cgacagccatgcagcaccctgtggatcaccctcgaaggccaaccgctttcacggctctgc
agatccatgtcaaaccctggtaaggttcttcgcgttgc
>EF054879_Mycobacterium_arosiense
cgacagccatgcaccacctgcacacaggccacaagggaacgcctatctctagacgcgtcc
tgtgcatgtcaaacccaggtaaggAtcttcgcgttgc
>EF466123_Nocardioides_islandiensis
cgacagccatgcaccacctgtacaccgacaaaaaggggcaccatctctggcgctttccgg
cgtatgtcaaacccaggtaaaggttcttcgcgttgc
>EF466120_Marmoricola_sp.
cgacagccatgcaccacctgtatgcgagtgtccaaagagctctctatctctagagagttc
tcgcatatgtcaaacccaaggttctttcgcgttgc
>EU722519_Pseudonocardia_alaniniphila
cgacagccatgcaccacctgcacaaccagccacaagggaaccgatatctctaccggcgtc
tagtgcatgtaaggttcttcgcgttgc
>AF328681_Lechevalieria_aerocolonigenes
cgacagccatgcaccacctgtacaccggccacaagggggcccgatatctctaccggtttc
cagtcatgtcaagcccaggtaaggttcttcgcgttgc
>U58528_Dactylosporangium_aurantiacum
cgacagccatgcaccacctgtgaacgcccccgaaggacaccacatctctgcggctttagc
gcccatgtcaacccaggtaaggttcttcgcgttgc
>EU593733_Streptomyces_thermocarboxydus
cgacagccatgcaccacctgtacaccgaccacaagggggcaccatctctgatgctttccg
gtgtatgtcaagccttggtaaggttcttcgcgGtgc
>AM935529_uncultured_Rubrobacteridae_bacterium
cgacagccatgcaccacctgtgtaagtgtcccgaaggaagaccgtgttccacggctgtca
caaacatgtcaagcccaggtaaggttcttcgcgttgc
>EU631792_uncultured_Conexibacteraceae_bacterium
cgacagccatgcaccaccttgtgtaagtgtcccgaaggaagaccatgtttccatggctgt
cacctacatgtcaaacccaggtaaggttcttcgcgttgc
>AJ519368_uncultured_Holophaga_sp.
cgacagccatgcagcactctacgagtgtccttgcggaagaccactttcgtagttgtcact
cgctgttcaagcctgggtaaggttcttcgcgttgc
>AM935078_uncultured_Solibacter_sp.
cgacagccatgcagcacctcgacGccactcccttgcgggataaccatgtttccatgatcg
ttaagaggccgttcgagcccaggtaaggttcttcgcgttgc
>AY730501_uncultured_Chlamydiales_bacterium
cgacagccatgcagcacctgtgcagcggtcccgaaggaagactccatttctggagctgtc
cactgcatgtcaagcctgtgg
>EU630729_uncultured_Parachlamydiaceae_bacterium
cgacagccatgcagcactgtgcagatgtcccgaaggaaagctctctagagcggtcatctg
catgtcaaacctgggaaggttcttcgcgttgc
>EU634621_uncultured_Spartobacteria_bacterium
cgacagccatgcagcacctgtgcaaattcttgatattgctaccaagtcgctaactttcat
taactttagagatgcatgtcaagaccaggtaaggttcttcgcgttgc
>DQ263467_uncultured_Verrucomicrobium_sp.
cgacagccatgcagcacctgtgtaagctgcccttgcgggctcgtcccactttcatggttc
tactacttgccatgtcaaggccaggtaaggttcttcgcgttgc
>X99390_Opitutus_sp.VeGlc2
cggacagccatgcagcacctgtgcaccagtcccgaaggaaagcaccctttcaggtgcggt
ctagtgcatgtcaaggctaggtaaggttcttcgcgttgc
>DQ676361_uncultured_Termite_group_1
cgacagccatgcaggcacctcgactaacaaccgactttacggttcgtctcctgtttccag
gactctactattagccgtttgagcccaggtaaggttcttcgcgttgc
>AY852181_uncultured_Gemmatimonas_sp.
cgacagccatgcagcacctgtccacgtgtcccgaaggagggcccctgtttccaggggctt
tcacgtggatgtcaagcccaggtaaggttctTcgcgttgct
>EU930421_Azotobacter_chroococcum
cgacagccatgcagcacctgtgtctgagttcccgaaggcgaccaatccatctctggaaag
ttctcagcatgtcaaggccaggtaaggttcttcgcgttgct
>DQ989484_uncultured_Pseudomonas_sp.
cgacagccatgcagcacctgtgtctgagttcccgaaggcaccaatccatctctggaaaag
ttctcagcatgtcaaggccaggtaaggttcttcgcgttgct
>AF448044_Burkholderia_sp.
cgacagccatgcagcacctgtgttacggctccctttcgggcacctccacctctcaggcag
ggttccgtacatgtcaagggtaaggtaaggtttttcgcgttgc
>AJ224039_Nitrospira_sp.
cgacagcAcatgcagcacctgagcaggctggtattgctacctcgttgggctttcaccctc
ctactacctgcatgtccagcctgggtaaggttcttcgcgttgc
>AB360346_Acidimicrobidae_bacterium
cgacagccatgcaccacctgtgtaaagccccgaaggacaccctatctctagagcttttct
ctacatgtCcaaacccaggtaaggttcttcgcgttgc
>AF114805_Saccharothrix_coeruleofusca
cgacagccatgcaccacctgtacaccagtccgaagaggccttacatctctgcaggtttcc
ggtgcatgtcaagcccaggtaaggttcttcgcgttgc
>AY894325_Dermacoccus_sp.
cgacaaccatgcaccacctgtacaccagtccgaagacgcacacaCctctgcatgattccg
gtgtatgtcaagccttggtaaggttcttcgcgttgc
>EU551675_Amycolatopsis_sp.
cgacagccatgcaccacctgcacacggccacaagggggccgacatctctgccggtttcca
gtgcatgtcaagcccaggtaaggttcttcgcgttgc
>EU427317_Gordonia_amicalis
acgacagccatgcaccacctgtacaccaaccacaaggggggctatatctctacagctttc
tggtgtatgtcaaacccaggtaaggttcttcgcgttgc
>AJ314848_Oerskovia_jenensis
cgacaaccatgcaccacctgtacaccgaccttgcgggcaaccatctctggaagtttccgg
tgtatgtcaagccttggtaaggttcttcgcgttgc
>AB037012_Actinoplanes_utahensis
cgacagccatgcaccacctgtcaccggccccgaaggaccccgcatctctgcgagttttcg
gcgatgtcaaacccaggtaaggttcttcgcgttgc
>AF538931_Hyphomicrobium_sulfonivorans
cgacagccatgcaacacctgtgtatcggcctattgctaggaggatcccatctctggaaac
cgtccgaccatgtcaagagctggtGaaggttcttcgcgttgc
>AF363135_Bradyrhizobium_japonicum
cgacagccatgcagcacctGgtgttccaggctccgaagagaaggccacatctctgcgacc
ggtcctggacatgtcaagggctggtaaggttctgcgcgttgc
>DQ310706_Mesorhizobium_loti
cgacagccatgcagcacctgtcaccggtccagccgaactgaaggtatccatctctggaaa
ccgcgccgggatgtcaagggctggAaaggttctgcgcgttgct
>AY167839_Chelatococcus_asaccharovorans
cgacagccatgcagcacctgtgttcccgccaccgaactgaaggatcctgtctccaggacc
caaacgggactggtaaggttctgcgcgttgct
>X90760_Skermanella_parooensis
cgacagccatgcagcacctgtgcgncgtccggccgaaccgaaaaggctcatctctgagcc
cgcgacgcccatgtcaagggctggtaaggttctgcgcgttgct
>AM743175_Azospirillum_sp.
cgacagccatgcagcacctgtgcggcgtccggccgaaccgaaaggtccatctctggaccc
gcgtacgcccatgtcaagggctggtaaggttctgcgcgttgct
>AY367026_Sphingomonas_sp.
cgacagccatgcagcacctgtcactcatccagccgaactgaagaaaccatctctggaaat
cgcgatgaggtgtcaaacgctggtaaggttctgcgcgttgct
>AF530131_Shewanella_colwelliana
cgacagccatgcagcacttgtctcacagttcccgaaggcactaatccatctctgggaaag
ttctgtgggatgtcaagagtaggtaaggttcttcgcgttgc
>EU855746_Xanthomonas_campestris
cgacagccatgcagcacctgtctcaccggttcccgaaggcacccaatccatctctggaaa
gttccgtggatgtcaagaccaggtaaggttcttcgcgttgc
>EU360125_Pseudomonas_mediterranea
cgacagccatgcagcacctgtctcaatgttcccgaaggcaccaatcccatctctggaaag
ttcattggatgtcaaggctggtaaggttcttcgcgttgct
>AM747393_Legionella_dresdeniensis
cgacagccatgcagcacctgtatcagtgttcccgaaggcacttccacatctctgcaaaat
tcactgtatgtcaagggtaggtaaggttccttcgcgttgc
>FJ486138_uncultured_Aquicella_sp.
cgacagccatgcagcacctgtctctgcgctcctttcggcacccccaactctcattagggt
tcgcaggatgtcaagggtaggtaagGttcttcgcgttgc
>AY691545_Pantoea_agglomerans
cgacagccatgcagcacctgtctcagagttcccgaaagcacaaagcatctctgctaagtt
ctctggatgtcaagagtagtaaggttcttcgcgttgc
>DQ366688_uncultured_Haemophilus_sp.
acagccatggcagcacctgtctcatggttcccgaaggcactcccgctatctctacaggat
tccatgggatgtcaagagtaggtaaggttcttcgcgttgc
>EF076758_Rheinheimera_aquimaris
cgacagccatgcagcacctgtcttagcgttcccgaagcacaactgcatctctgcaatctt
cgctagatgtcaagagtaggtaaggttcttcgcgttgc
>AY234615_bacterium_Ellin5264
cgacagccatgcagcacctgtctctgggttccttgcggcacccccgaatctcttcagggt
tcccaggatgtcaagaccaggAaaggttcttcgcgttgc
>AM936268_uncultured_Polyangiaceae bacterium
cgacagccatgcagcacctaaccacaggttccccgaagggcacatcgacctttTgaccga
cttcctgcgttttctagcccaggtaaggttcttcgcgttgc
>AJ233945_Nannocystis_aggregans
cgacagccatgcagcaccttctcaccggctccccgaagggcaccccagcctttcagccag
gttccagtggatttaaccTaggtaaggttctgcgcgttgc
>FJ418118_uncultured_Myxococcales_bacterium
cgacagccatgcagcacctaaccacgagttctccgaagagcaccccgaactttcgctcgg
gtcctcgtactttctagccccccagggtaaggttcttcgcgttgc
>AM935473_uncultured_Desulfuromonadales_bacterium
cgacagccatgcagcacctgaaccaccagtccccgaagggaagatcctatctctaggact
gtctgatgttgtctagacccaggtaaggttcttcgcgttgc
>EF606819_uncultured_Bdellovibrio_sp.
cgacagccatgcTgcacctgtgaaccggcccttgcgggcggggacatttctgccaccctt
ccagttcatgtcaagcccaggtaaggttcttcgcgttgc
>AJ298940_Micrococcus_lylae
cgacaaccatgcaccacctgtgaaccagccccgaagggaaaccggcatctctgcggcgat
ctagtccatgtcaagccttggtaaggttcttcgcgttgc
>EF173341_uncultured_Alcaligenes_sp.
cgacagccatgcagcacctgtctcacggttccttgcggcactcccaaatctcttcgggat
tccgtggatgtcaagaccaggtaaggttAttcgcgttgc
>EF019646_uncultured_Oxalobacteraceae_bacterium
cgacagccatgcagcacctctgtggcggcccccgaaggggaagaccgtttccagaccggt
ccaccacagttcaagcccaggtaaggttcttcgcgttgc
>CU466738_uncultured_Bacteroidetes_bacterium
cgacagccatgcagcacctcgcacattgtccgaagaaggtcacgtttccgcgactgtcaa
tgcacgttcaTgccctggtaaggttcctcgcgt
>AM935145_uncultured_Chlorobi_bacterium
cgacagccatgcagcacctccgccggctcccttgcgggtgcgttcccctttcagggttct
actaccggcagttcaagcccaggtaaggttcttcgcgt
>AM935820_uncultured_Planctomycetales_bacterium
cgacagccatgcagcacctgtgcaggttccacccgaaggcgtcactctcctttcagagag
ctaatccctgcatgtcaaacccagTgataaggttcttcgcgttgc
>EF212893_Paenibacillus_provencensis
cgacaaccatgcaccacctgtctcctctgtcccgaaggaaaggtatatctctataccgrt
cagagggatggtcaagacctggaaggttcttcgcgttgct
>M59107_Clostridium_lituseburense
cgacaaccatgcaccacctgtcacttctgtccccgaagggaaatctccgattagggagag
gctcaaaaggatgtcaagcttaggtaaggttcttcgcgttgc
>FM209153_uncultured_Chloroflexi_bacterium
cgacagccatgcagcacctgtgcgacaccctcgaaggacttcggctttcaccgctctgca
gtcgcatgtcaaggccctgg
>EU375221_uncultured_Thermomicrobium_sp.
cgacagccatgcagcacctgtggatcaccctcgaaggccaaccgctttcacggctctgca
gatccatgtcaaaccctggtaaggttctttcgcgttgc
>EF054879_Mycobacterium_arosiense
cgacagccatgcaccacctgcacacaggccacaagggaacgcctatctctagacgcgtcc
tgtgcatgtcaaacccaggtaagttcttcgcgttgc
>EF466123_Nocardioides_islandiensis
cgacagccatgcaccacctgtacaccgacaaaaaggggcaccatctctggcgctttccgg
cgtatgtcaaacccaggtagaggttcttcgcgttgc
>EF466120_Marmoricola_sp.
cgacagccatgcaccacctgtatgcgagtgtccaaagagctctctatctctagagagttc
tcgcatatgtcaaaccAaaggttcttcgcgttgc
>EU722519_Pseudonocardia_alaniniphila
cgacagccatgcaccacctgcacaccagccacaagggaaccgatatctctaccggcgtcG
tagtgcatgtaaggttcttcgcgttgc
>AF328681_Lechevalieria_aerocolonigenes
cgacagccatgcaccacctgtacaccggccacaagggggccccgatatctctaccggttt
ccagtgcatgtcaagcccaggtaaggttcttcgcgttgc
>U58528_Dactylosporangium_aurantiacum
cgacagccatgcaccacctgtgaacgcccccgaaggacaccacattctgcggctttagcg
cccatgtcaaacccaggtaaggttcttcgcgttgc
>EU593733_Streptomyces_thermocarboxydus
cgacagccatgcaccacctgtacaccgaccacaagggggcaccatctctgatgctttccg
gtgtatgtcagccttggtaaggttcttcgcgttgc
>AM935529_uncultured_Rubrobacteridae_bacterium
cgacagccatgcaccacctgtgtaagtgtcccgaaggaagaccgtgtttccacggctgtc
acaaacatgtcaacccaggtaaggttcttcgcgttgc
>EU631792_uncultured_Conexibacteraceae_bacterium
cgacagccatgcaccacctgtgtaagtgtcccgaaggaagaccatgtttccatggcgtca
cctacatgtcaaacccaggtaaggttcttcgcgttgc
>AJ519368_uncultured_Holophaga_sp.
cgacagccatgcagcacctctacgagtgtccttgcggaagaccactttcgtgagttgtca
ctcgctgttcaagcctgggtaaggttcttcgcgttgc
>AM935078_uncultured_Solibacter_sp.
cgacagccatgcaagcacctcgaccccactcccttgcgggataaccatgtttccatgatc
gttaagaggccgttcgagcccaggtaaggttcttcgcgttgc
>AY730501_uncultured_Chlamydiales_bacterium
cgacagccatgcagcacctgtgcagcggtcccgaaggaagactccatttctggagctgtt
ccactgcatgtcaagcctggg
>EU630729_uncultured_Parachlamydiaceae_bacterium
cgacagccatgcagcacctgtgcagatgtcccgaaggaaagctctctagagcggtcatct
gcatgtcaaacctgggaaggttcttcgcgttgcc
>EU634621_uncultured_Spartobacteria_bacterium
cgacagccatgcagcacctgtgcaaattcttgatattgctaaccaagtcgctaactttca
ttaacttagagatgcatgtcaagaccaggtaaggttcttcgcgttgc
>DQ263467_uncultured_Verrucomicrobium_sp.
cgacagccatgcagcacctgtgtaagctgcccttgcgggctcgtcccactttcatggttc
tactaGttgcatgtcaaggccaggtaaggttcttcgcgttgc
>X99390_Opitutus_sp.VeGlc2
cgacagccatcagcacctgtgcaccagtcccgaaggaaagcaccctttcaggtgcggtct
agtgcatgtcaaggctaggtaaggttcttcgcgttgc
>DQ676361_uncultured_Termite_group_1
cgacagccatgcagcacctcgactaacaaccgactttcggttcgtctcctgtttccagga
ctctactattagccgtttgagcccaggtaaggttcttcgcgttgc
>AY852181_uncultured_Gemmatimonas_sp.
cgacagccatgcagcaAcctgtccacgtgtcccgaaggagggcccctgtttccaggggct
ttcacgtggatgtcaagcccaggtaaggttcttcgcgttgct
>EU930421_Azotobacter_chroococcum
cgacagccatgcagcacctgtgtctgagttcccgaaggcaccaatccatctctggaaagt
tctcagcatgtcaaggccaggtaagGgttcttcgcgttgct
>DQ989484_uncultured_Pseudomonas_sp.
cgacagccatgcagcacctgtgtctgagttcccgaaggcaccaatccatctctggaaagt
tctcagcatgCtcaaggccaggtaaggttcttcgcgttgct
>AF448044_Burkholderia_sp.
cgacagccatgcagcacctgtgtacggctccctttcgggcacctccacctctcaggcagg
gttccgtacatgtcaagggtaggtaaggtttttcgcgttgc
>AJ224039_Nitrospira_sp.
cgacagccatgcagcacctgagcaggctggtattgctacctcgttgggctttcaccctcc
tactacctgcatgtcagcctgggtaaggttcttcgcgttgc
>AB360346_Acidimicrobidae_bacterium
cgacagccatgcaccacctgtgtaaagccccgaaggacaccctatctctagagcttttct
ctacatgtcaaacaccaggtaaggttcttcgcgttgc
>AF114805_Saccharothrix_coeruleofusca
cgacagccatgcaccacctgtacaccagtccgaagaggcctacatctctgcaggttccgg
tgcatgtcaagcccaggtaaggttcttcgcgttgc
>AY894325_Dermacoccus_sp.
cgacaaccatgcaccacctgtacaccagtccgaagacgcacacatctctgcatgattccg
gAtgtatgtcaagccttggtaaggttcttcgcgttgc
>EU551675_Amycolatopsis_sp.
gacagccatgcaccacctgcacaccggccacaagggggccgacatctctgccggtttcca
gtgcatgtcaagcccaggtaaggttcttcgcgttgc
>EU427317_Gordonia_amicalis
cgacagccatgcaccacctgtacaccaaccacaCaggggggctatatctctacagctttc
tggtgtatgtcaaacccaggtaaggttcttcgcgttgc
>AJ314848_Oerskovia_jenensis
cgacaaccatgcaccacctgtacaccgaccttgcggggcaaccatctctggaagtttccg
gtgtatgtcaagcTttggtaaggttcttcgcgttgc
>AB037012_Actinoplanes_utahensis
cgacagccatgcaccacctgtcaccggccccgaaggaccccgcatctctgcgagttttcc
ggcgatgtcaaacccaggtaaggttctttcgcgttgc
>AF538931_Hyphomicrobium_sulfonivorans
cgacagccatgcaacacctgtgtatcggcctattgctagGaggatcccatctctggaaac
cgtccgaccatgtcaagagctggtaaggttcttcgcgttgc
>AF363135_Bradyrhizobium_japonicum
cgacagccatgcagcacctgtgttccaggctccgaagagaaggccacatctctgcgaccg
gtcctggacatgtcaagggctggtaaggttGctgcgcgttgc
>DQ310706_Mesorhizobium_loti
cgacagccatgcagcacctgtcaccggtccagccgaactgaaggtaCtccatctctggaa
accgcgccgggatgtcaagggctggtaaggttctgcgcgttgct
>AY167839_Chelatococcus_asaccharovorans
cgacagccatgcagcacctgtgttcccgccagccgaactgaaggatcctgtctccaggac
ccaaacgggactggtaaggttctgcgcgGtgct
>X90760_Skermanella_parooensis
cgacagccatgcagcacctgtgcgncgtccggccgaaccgaaaggctcatctctgagccc
gcgacgcccaTtgtcaagggctggtaaggttctgcgcgttgct
>AM743175_Azospirillum_sp.
cgacagccaatgcagcacctgtgcggcgtccggccgaaccgaaaggtccatctctggacc
cgcgacgcccatgtcaagggctggtaaggttctgcgcgttgct
>AY367026_Sphingomonas_sp.
cgacagccatgcagcacctgtcactcatccagccgaactgaagaaaccatctctggaaat
cgcgatgaggatgtcaaacgctggtaaggttctgcgTcgttgct
>AF530131_Shewanella_colwelliana
cgacagccatgcagcacttgtctcacagttcccgaaggcactaatccatctctggaaagt
ctgtgggatgtcaagagtaggtaaggttcttcgcgttgc
>EU855746_Xanthomonas_campestris
cgacagccatgcagcacctgtctcacggttcccgaaggcacccaatccatctctggaaag
ttccgtgGatgtcaagaccaggtaaggttcttcgcgttgc
>EU360125_Pseudomonas_mediterranea
cgacagccatcagcacctgtctcaatgttcccgaaggcaccaatccatctctggaaagtt
cattggatgtcaaggctggtaaggttcttcgcgttgct
>AM747393_Legionella_dresdeniensis
cgacagccatgcagcacctgtatcaggttcccgaaggcacttccacatctctgcaaaatt
cactgtatgtcaagggtaggtaaggttcttcgcgttgc
>FJ486138_uncultured_Aquicella_sp.
cgacagccatgcagcacctgtctctgcgctcctttcggcacccccaactctcattagggt
tcgcaggatgtcaagggtaggtaaggttcttcgcGgttgc
>AY691545_Pantoea_agglomerans
cgacagccatgcagcacctgtctcagagttcccgaaagcaccaaagcatctctgAtaagt
tctctggatgtcaagagtagtaaggttcttcgcgttgc
>DQ366688_uncultured_Haemophilus_sp.
acagccatgcagcacctgtctcatggttcccgaaggcactcccgctatctctacaggatt
ccatgggatgtcaagagtagtaaggttcttcgcgttgc
>EF076758_Rheinheimera_aquimaris
cgacagccatgcagcacctgtcttagcgttcccgaaggcacaacctgcatctctgcaatc
ttcgctagatgtcaagagtaggtaaggttcttcgcgttgc
>AY234615_bacterium_Ellin5264
cgacagccatgcagcacctgtctGctgggttccttgcggcacccccgaatctcttcaggg
ttcccaggatgtcaagaccaggtaaggttcttcgcgttgc
>AM936268_uncultured_Polyangiaceae bacterium
cgacagccatgcagcacctaaccacaggttccccgaagggcacatcgacctttcgaccCa
cttcctgcgttttctagcccaggtaaggttcttcgcgttgc
>AJ233945_Nannocystis_aggregans
cgacagccatgcagcaTccttctcaccggctccccgaagggcaccccagcctttcagcca
ggttccagtggatttaacccaggtaaggttctgcgcgttgc
>FJ418118_uncultured_Myxococcales_bacterium
cgacagccatgcagcacctaaccacgagttctccgaagagcaccccgaactttcgctcgg
gtcctcgtactttctagccccccagggtaaggttcttcgcgttgc
>AM935473_uncultured_Desulfuromonadales_bacterium
cgacagccatgcagcacctgaaccaccagtccccgaagggaagatcctatctctaggact
gtctgatgttgtctagcccaggtaaggttcttcgcgtgc
>EF606819_uncultured_Bdellovibrio_sp.
cgacagccatgcagcacctgtgaaccggCcccttgcgggcggggacatttctgccaccct
tccagttcatgtcaagcccaggtaaggttcttcgcgttgc
>AJ298940_Micrococcus_lylae
cgaacaaccatgcaccacctgtgaaccagccccgaagggaaaccgcatctctgcggcgat
ctagtccatgtcaagccttggtaaggttcttcgcgttgc
>EF173341_uncultured_Alcaligenes_sp.
cgacagccatgcagcacctgtctcacggttccttgcggcactcccaaatctcttcgggat
tccgtggatgtccaagaccaggtaaggttcttcgcgttgc
>EF019646_uncultured_Oxalobacteraceae_bacterium
cgacagccatgcagcacctctgtggcggccccgaaggggaagacctgtttccagaccggt
ccaccacagttcaagcccaggtaaggttcttcgcgttgc
>CU466738_uncultured_Bacteroidetes_bacterium
cgacagccatgcagcacctcgcacattgtccgaagaaggtcacgtttccgcgactgtcaa
tgcacgttcaagccctggtaaaggttcctcgcgt
>AM935145_uncultured_Chlorobi_bacterium
cgacagccatgcagcacctccgccggctcccttgcgggtcgttcccctttcagggttcta
ctaccggcagttcaagcccaggtaaGggttcttcgcgt
>AM935820_uncultured_Planctomycetales_bacterium
cgacagccatgcagcacctgtgcaggttccacccgaaggcgtcactctcctttcagagag
ctaatccctgcatgtcaaaacccaggataaggttcttcgcgttgc
>EF212893_Paenibacillus_provencensis
cgacaaccatgcaccacctgtctcctctgtcccgaaggaaaggtatatctctataccgrt
cagaggggatgtcaagacctggaaggttcttcgcgttgct
>M59107_Clostridium_lituseburense
cgacaaccatgcaccacctgtcacttctgatccccgaagggaaatctccgattagggaga
ggtcaaaaggatgtcaagcttaggtaaggttcttcgcgttgc
>FM209153_uncultured_Chloroflexi_bacterium
cgacagccatgcagcacctgtgcgacaccctcgaaggacttcgctttcaccgctctgcag
tcgcatgtcaagccctgg
>EU375221_uncultured_Thermomicrobium_sp.
ccgacagccatgcagcacctgtggatcaccctcgaaggccaaccgctttcacggctctgc
agatccatgtcaaaccctggtaaggttcttcgcgttgc
>EF054879_Mycobacterium_arosiense
cgacagccatgcaccacctgcacacaggccacaagggacgcctatctctagacgcgtcct
gtgcatgtcaaacccaggtaaggttcttcgcgttgc
>EF466123_Nocardioides_islandiensis
cgacagccatgcaccacctgtacaccgacaaaaaggggcaccatctctggcgctttGccg
gcgtatgtcaaacccaggtaaggttcttcgcgttgc
>EF466120_Marmoricola_sp.
cgacagccatgcaccacctgtatgcgagttgtccaaagagctctctatctctagagagtt
ctcgcatatgtcaaacccaaggttcttcgcgttgc
>EU722519_Pseudonocardia_alaniniphila
cgacagccatgcaccacctgcacaccagccacaagggaaccgatatAtctaccggcgtct
agtgcatgtaaggttcttcgcgttgc
>AF328681_Lechevalieria_aerocolonigenes
cgacagccatgcaAccacctgtacaccggccacaagggggcccgatatctctaccggttt
ccagtgcatgtcaagcccaggtaaggttcttcgcgttgc
>U58528_Dactylosporangium_aurantiacum
cgacagccatgcaccacctgtgaacgcccccgaaggacaccacatctctgcggctttagc
gcccatgtcaaacccaggtaaggtcttcgcgttgc
>EU593733_Streptomyces_thermocarboxydus
cgacagccatgcaccaccttgtacaccgaccacaagggggcaccatctctgatgctttcc
ggtgtatgtcaagccttggtaaggttcttcgcgttgc
>AM935529_uncultured_Rubrobacteridae_bacterium
cgacagccatgcaccacctgtgtaagtgtcccgaaggaagaccgtgtttccacggctgtc
acaaacatgtcaagcccaggtaagcgttcttcgcgttgc
>EU631792_uncultured_Conexibacteraceae_bacterium
cgacagccatgcaccacctgtgtaagtgtcccgaaggaagaccatgTttccatggctgtc
acctacatgtcaaacccaggtaaggttcttcgcgttgc
>AJ519368_uncultured_Holophaga_sp.
cgacagccatgcagcaccCctacgagtgtccttgcggaagaccactttcgtagttgtcac
tcgctgttcaagcctgggtaaggttcttcgcgttgc
>AM935078_uncultured_Solibacter_sp.
cgacagccatgcagcacctcgaccccactcccttgcgggataaccatTtttccatgatcg
ttaagaggccgttcgagcccaggtaaggttcttcgcgttgc
>AY730501_uncultured_Chlamydiales_bacterium
Agacagccatgcagcacctgtgcagcggtcccgaaggaagactccatttctggagctgtc
cactgcatgtcaagcctggg
>EU630729_uncultured_Parachlamydiaceae_bacterium
cgacagcatgcagcacctgtgcagatgtcccgaaggaaagctctctagagcggtcatctg
catgtcaaacctgggaaggttcttcgcgttgc
>EU634621_uncultured_Spartobacteria_bacterium
cgacagccatgcagcacctgtgcaaattcttgatattgctaccaagtcgctaactttcat
taacttagagatgcatgtcaagaccaggtaaggttcttacgcgttgc
>DQ263467_uncultured_Verrucomicrobium_sp.
cgacagccatgcagcacctgtgtaagctgcccttgcgggctcgtcccactttcatggttc
tactacttgcatgtcaaggccaGgtaaggttcttcgcgttgc
>X99390_Opitutus_sp.VeGlc2
cgacagccatgcagcacctgtCcaccagtcccgaaggaaagcaccctttcaggtgcggtc
tagtgcatgtcaaggctaggtaaggttcttcgcgttgc
>DQ676361_uncultured_Termite_group_1
cgacagccatgcagcacctcgactaacaaccgactttacggttcgtctGctgtttccagg
actctactattagccgtttgagcccaggtaaggttcttcgcgttgc
>AY852181_uncultured_Gemmatimonas_sp.
cgacagccatgcagcacctgtccacgtgtcccgaaggagggcccctgtttccagggggct
ttcacgtggatgtcaagcccaggtaaggttcttcgcgttgct
>EU930421_Azotobacter_chroococcum
cgacagccatgcagcacctgtgtctgagttcccgaaggcaccaatccatctctggaaagt
tctcagcatgtcaaggccaggtaaggttctTcgcgttgct
>DQ989484_uncultured_Pseudomonas_sp.
cgacagccatgcagcacctgtgtctgagttcccgaaggcaccaatccatActctggaaag
ttctcagcatgtcaaggccaggtaaggttcttcgcgttgct
>AF448044_Burkholderia_sp.
cgacagccatgcagcacctgctgttacggctccctttcgggcacctccacctctcaggca
gggttccgtacatgtcaagggtaggtaaggtttttcgcgttgc
>AJ224039_Nitrospira_sp.
cgacagccatgcagcacctgagcaggctggtattgctacctcgttgggctttcaccctcc
tactacctgacatgtccagcctgggtaaggttcttcgcgttgc
>AB360346_Acidimicrobidae_bacterium
cgacagccatgcaccacctgtgtaaagcccccgaaggacaccctatctctagagcttttc
tctacatgtcaaacccaggtaaggttcttcgcgttgc
>AF114805_Saccharothrix_coeruleofusca
cgacagccatgcaccacctgtacaccagtccgaagaggcctacatctctgcaggtttccg
gtgcatgtcaagcccaggtaagcgttcttcgcgttgc
>AY894325_Dermacoccus_sp.
cgacaaccatgcaccaacctgtacaccagtccgaagacgcacacatctctgcatgattcc
ggtgtatgtcaagccttggtaaggttcttcgcgttgc
>EU551675_Amycolatopsis_sp.
cgacagccCatgcaccacctgcacaccggccacaagggggccgacatctctgccggtttc
cagtgcatgtcaagcccaggtaaggttcttcgcgttgc
>EU427317_Gordonia_amicalis
cgacagccatgcaccacctgtacaccaaccacaaggggggctatatctctacagctttct
ggtggtatgtcaaacccaggtaaggttcttcgcgttgc
>AJ314848_Oerskovia_jenensis
cgacaaccatgcaccacctgtacaccgacctgcggggcaaccatctctggaagtttccgg
tgtatgtcaagccttggtaaggttcttcgcgttgc
>AB037012_Actinoplanes_utahensis
cgacagccatgcaccacctgtcaccggccccgaaggacccccatctctgcgagttttccg
gcgatgtcaaacccaggtaaggttcttcgcgttgc
>AF538931_Hyphomicrobium_sulfonivorans
cgacagccatgcaacacctgtgtatcggcctattgctaggaggattcccatctctggaaa
ccgtccgaccatgtcaagagctggtaaggttcttcgcgttgc
>AF363135_Bradyrhizobium_japonicum
cgacagccatgcagcacctgtgttccaggctccgaagagaatggccacatctctgcgacc
ggtcctggacatgtcaagggctggtaaggttctgcgcgttgc
>DQ310706_Mesorhizobium_loti
cgacagccatgcagcacctgtcaccggtccagccgaactgaaggtatccatctctggaaa
ccgcgccgggatgtcaagggctgTgtaaggttctgcgcgttgct
>AY167839_Chelatococcus_asaccharovorans
cgacagccatgcagcacctgtgttcccgccagccgaactgaaggaCcctgtctccaggac
ccaaacgggactggtaaggttctgcgcgttgct
>X90760_Skermanella_parooensis
cgacagccatgcagcacctgtgcgncgtccggccgaaccgaaaggctcatctctgagccc
gcgaccccatgtcaagggctggtaaggttctgcgcgttgct
>AM743175_Azospirillum_sp.
cgacagccatgcagcacctgtgcggCgtccggccgaaccgaaaggtccatctctggaccc
gcgacgcccatgtcaagggctggtaaggttctgcgcgttgct
>AY367026_Sphingomonas_sp.
cgacagccatgcagcacctgtcactcatccagccgaactgaagaaaccatctctggaaat
cgcgatgaggatgttcaaacgctggtaaggttctgcgcgttgct
>AF530131_Shewanella_colwelliana
cgacagccatgcagcacttgtctcacagttcccgaaggcactaatccatctctggaaagt
tctgtgggatgtcaagagtaggtaaggttcttcgcgtttgc
>EU855746_Xanthomonas_campestris
cacagccatgcagcacctgtctcacggttcccgaaggcacccaatccatctctggaaagt
tccgtggatgtcaagaccaggtaaggttcttcgcgttgc
>EU360125_Pseudomonas_mediterranea
cgacagccatgcagcacctgtctcaatgttcccgaaggcaccaatccatctctggaaagt
tcattggAtgtcaaggctggtaaggttcttcgcgttgct
>AM747393_Legionella_dresdeniensis
cgacagccatgcagcacctgtatcagtgttcccgaaggcacttccacatctctgcaaaat
tcactgtatgtcaaGggtaggtaaggttcttcgcgttgc
>FJ486138_uncultured_Aquicella_sp.
cgacagccatgcagcacctgtctctgcgctcctttcggcacccccaactctcattagggt
tcgcaggatgtcaagggtaggtaaggttctTcgcgttgc
>AY691545_Pantoea_agglomerans
cgacagccatgcagcacctgtctcagagCttcccgaaagcaccaaagcatctctgctaag
ttctctggatgtcaagagtagtaaggttcttcgcgttgc
>DQ366688_uncultured_Haemophilus_sp.
acagccatgcagcacctgtctatggttcccgaaggcactcccgctatctctacaggattc
catgggatgtcaagagtaggtaaggttcttcgcgttgc
>EF076758_Rheinheimera_aquimaris
cgacagccatgcagcacctgtcttagcgttcccgaaggcacaactgcatctGctgcaatc
ttcgctagatgtcaagagtaggtaaggttcttcgcgttgc
>AY234615_bacterium_Ellin5264
cgacagccatgcagcacctgtctctgggttccttgcggcacccccgaatctcttcagggt
tcccaggaGtgtcaagaccaggtaaggttcttcgcgttgc
>AM936268_uncultured_Polyangiaceae bacterium
cgacagccatgcagcacctaaccacaggttccccgaagggcacatcgacctttcgaccga
cttcctgcgttttctagcccaggtaaggttccttcgcgttgc
>AJ233945_Nannocystis_aggregans
cgacagccatgcagcaccttcttcaccggctccccgaagggcaccccagcctttcagcca
ggttccagtggatttaacccaggtaaggttctgcgcgttgc
>FJ418118_uncultured_Myxococcales_bacterium
cgacagccatgcagcacctaaccacgagttctccgaagagcaccccgaactttcgctcgg
gtcctcgtactttctagccccccaggtaaggttcttcgcgttc
>AM935473_uncultured_Desulfuromonadales_bacterium
cgacagccatgcacgcacctgaaccaccagtccccgaagggaagatcctatctctaggac
tgtctgatgttgtctagcccaggtaaggttcttcgcgttgc
>EF606819_uncultured_Bdellovibrio_sp.
cgacagccatgcagcacctgtgaaccggcccttgcgggcggggacatttctgccaccctt
ccagttcatgtcaagcccaggtaaggttcttcgcgtttgc
>AJ298940_Micrococcus_lylae
cgacaaccatgcaccacctgtgaaccagccccgaagggaaaccgcatctctgcggcgatc
tagtccatgtcaagCccttggtaaggttcttcgcgttgc
>EF173341_uncultured_Alcaligenes_sp.
cgacagccatgcagcactgtctcacggttccttgcggcactcccaaatctcttcgggatt
ccgtggatgtcaagaccaggtaaggttcttcgcgttgc
>EF019646_uncultured_Oxalobacteraceae_bacterium
cgacagccatgcagcacctctgtggcggcccccgaaggggaagacctgtttccagaccgg
Atccaccacagttcaagcccaggtaaggttcttcgcgttgc
>CU466738_uncultured_Bacteroidetes_bacterium
cgacagccatgcagcacctcgcacattgtccgaagaaggtcacgtttccgcgactgtcaa
tgcacgttcaagccctggtaaGggttcctcgcgt
>AM935145_uncultured_Chlorobi_bacterium
cgacagccatgcagcacctccgccggctcccttgcgggtcgttccccctttcagggttct
actaccggcagttcaagcccaggtaaggttcttcgcgt
>AM935820_uncultured_Planctomycetales_bacterium
cgacagccatgcagcacctgtgcaggttccacccgaaggcgtcactctcctttcagagag
ctaaatccctgcatgtcaaacccaggataaggttcttcgcgttgc
>EF212893_Paenibacillus_provencensis
cgacaaccatgcaccacctgtctcctctgtcccgaaggaaaggtatatctctataccgrt
cagagggatgtcaagacctggaaggttcttcggttgct
>M59107_Clostridium_lituseburense
cgacataccatgcaccacctgtcacttctgtccccgaagggaaatctccgattagggaga
ggtcaaaaggatgtcaagcttaggtaaggttcttcgcgttgc
>FM209153_uncultured_Chloroflexi_bacterium
cgacagccatgcagcacctgtgcgacaccctcgaagAacttcggctttcaccgctctgca
gtcgcatgtcaagccctgg
>EU375221_uncultured_Thermomicrobium_sp.
cgacagccatgcagcacctgtggatcaccctcgaaggccaaccgcttttcacggctctgc
agatccatgtcaaaccctggtaaggttcttcgcgttgc
>EF054879_Mycobacterium_arosiense
cgacagccatgcaccacctgcacacaggccacaagggaacgcctatctctaagacgcgtc
ctgtgcatgtcaaacccaggtaaggttcttcgcgttgc
>EF466123_Nocardioides_islandiensis
ccgacagccatgcaccacctgtacaccgacaaaaaggggcaccatctctggcgctttccg
gcgtatgtcaaacccaggtaaggttcttcgcgttgc
>EF466120_Marmoricola_sp.
cgacagccatgcaccacctgctatgcgagtgtccaaagagctctctatctctagagagtt
ctcgcatatgtcaaacccaaggttcttcgcgttgc
>EU722519_Pseudonocardia_alaniniphila
cgacagccatgcaccacctgcacaccagccacCagggaaccgatatctctaccggcgtct
agtgcatgtaaggttcttcgcgttgc
>AF328681_Lechevalieria_aerocolonigenes
cgacagccatgcaccacctgtacaccggccacaagggggcccgatatctctaccggtttc
cagtgcatgtcaaGcccaggtaaggttcttcgcgttgc
>U58528_Dactylosporangium_aurantiacum
cgacagccatgcaccacctgtgaacgcccccgaaggacaccacatctctgcggctttagc
gcccatgtcaaacccaggtaaggttcttcgcgttTgc
>EU593733_Streptomyces_thermocarboxydus
cgacagccatgcaccacctgtacaccgTaccacaagggggcaccatctctgatgctttcc
ggtgtatgtcaagccttggtaaggttcttcgcgttgc
>AM935529_uncultured_Rubrobacteridae_bacterium
cgacagccatgcaccacctgtgtaagtgtcccgaaggaagaccgtgtttccacggctgtc
acaaCcatgtcaagcccaggtaaggttcttcgcgttgc
>EU631792_uncultured_Conexibacteraceae_bacterium
cgacagccatgcaccacctgtgtaaagtgtcccgaaggaagaccatgtttccatggctgt
cacctacatgtcaaacccaggtaaggttcttcgcgttgc
>AJ519368_uncultured_Holophaga_sp.
cgacagccatgcagcacctctacgagtgtccttgcggaagaccactttcgtagttgtcac
tcgctgttccaagcctgggtaaggttcttcgcgttgc
>AM935078_uncultured_Solibacter_sp.
cgacagccatgcagcacctcgaccccactcccttgcgggataaccatgtttccatgatcg
ttaagaggccgttcgagcccaggtaaaggttcttcgcgttgc
>AY730501_uncultured_Chlamydiales_bacterium
cgacagccatgcagcaccttgcagcggtcccgaaggaagactccatttctggagctgtcc
actgcatgtcaagcctggg
>EU630729_uncultured_Parachlamydiaceae_bacterium
cgacagccatgcagcacctgtgcagatgtcccgaaggaaagctctctagagcggtcatct
gcatgtcCaacctgggaaggttcttcgcgttgc
>EU634621_uncultured_Spartobacteria_bacterium
cgacagccatgcagcacctgtgcaaattcttgatattgctaccaagtcgctaactttcat
taacttagagatgcatGgtcaagaccaggtaaggttcttcgcgttgc
>DQ263467_uncultured_Verrucomicrobium_sp.
cgacagccatgcagcacctgtgtaagctgcccGttgcgggctcgtcccactttcatggtt
ctactacttgcatgtcaaggccaggtaaggttcttcgcgttgc
>X99390_Opitutus_sp.VeGlc2
cgacAagccatgcagcacctgtgcaccagtcccgaaggaaagcaccctttcaggtgcggt
ctagtgcatgtcaaggctaggtaaggttcttcgcgttgc
>DQ676361_uncultured_Termite_group_1
cgacagccatgcagcacctcgactaacaaccgactttacggttcgtctcctgtttccagg
actctactattagccgtttgagcccaggtaagttcttcgcgttgc
>AY852181_uncultured_Gemmatimonas_sp.
cgacagccatgcagcacctgtccacgtgtcccgaaggagggcccctgtttccaggggctt
tcacgtggatgtcaagccaggtaaggttcttcgcgttgct
>EU930421_Azotobacter_chroococcum
cgacCgccatgcagcacctgtgtctgagttcccgaaggcaccaatccatctctggaaagt
tctcagcatgtcaaggccaggtaaggttcttcgcgttgct
>DQ989484_uncultured_Pseudomonas_sp.
cgacagccattgcagcacctgtgtctgagttcccgaaggcaccaatccatctctggaaag
ttctcagcatgtcaaggccaggtaaggttcttcgcgttgct
>AF448044_Burkholderia_sp.
cgacagccatgcagcacctgtgttacggctccctttcgggcacctccacctctcagggca
gggttccgtacatgtcaagggtaggtaaggtttttcgcgttgc
>AJ224039_Nitrospira_sp.
cgacagccatgcagcacctgagcaggctggtattgctacctcgttgggctttcaccctcc
tactacctgcatgtccagcctgggtaaggttctGtcgcgttgc
>AB360346_Acidimicrobidae_bacterium
cgacagccatgcaccacctgtgtaaagccccgaaggacaccctatcTctagagcttttct
ctacatgtcaaacccaggtaaggttcttcgcgttgc
>AF114805_Saccharothrix_coeruleofusca
cgacagccatgcaccacctgtacaccagtccgaagaggcctacatctctgcaggtttccg
gtgcatgtcaagcccaggtaaggttcttcgcgttgcc
>AY894325_Dermacoccus_sp.
cgacaaccatgcaccacctgtacaccagtccgaGgacgcacacatctctgcatgattccg
gtgtatgtcaagccttggtaaggttcttcgcgttgc
>EU551675_Amycolatopsis_sp.
cgacagccatgcaccacctgcacaccggccacaagggggccgacatctctgccggttGtc
cagtgcatgtcaagcccaggtaaggttcttcgcgttgc
>EU427317_Gordonia_amicalis
cgacagccatgcAaccacctgtacaccaaccacaaggggggctatatctctacagctttc
tggtgtatgtcaaacccaggtaaggttcttcgcgttgc
>AJ314848_Oerskovia_jenensis
cgacaaccatgcaccacctgtacaccgaccttgcggggcaccatctctggaagtttccgg
tgtatgtcaagccttggtaaggttcttcgcgttgc
>AB037012_Actinoplanes_utahensis
cgacagccatgcaccacctgtcaccggccccgaaggaccccgcatctctgcggagttttc
cggcgatgtcaaacccaggtaaggttcttcgcgttgc
>AF538931_Hyphomicrobium_sulfonivorans
cgacagccatgcaacacctgtgtatcggcctattgctaggaggatcccatctctggaaac
cgtccgaccatgtcaaagagctggtaaggttcttcgcgttgc
>AF363135_Bradyrhizobium_japonicum
cggacagccatgcagcacctgtgttccaggctccgaagagaaggccacatctctgcgacc
ggtcctggacatgtcaagggctggtaaggttctgcgcgttgc
>DQ310706_Mesorhizobium_loti
cgacagccatgcagcacctgtcaccgggtccagccgaactgaaggtatccatctctggaa
accgcgccgggatgtcaagggctggtaaggttctgcgcgttgct
>AY167839_Chelatococcus_asaccharovorans
gcgacagccatgcagcacctgtgttcccgccagccgaactgaaggatcctgtctccagga
cccaaacgggactggtaaggttctgcgcgttgct
>X90760_Skermanella_parooensis
cgacagccatgcagcacctgtgcgncgtccggccgaaccgaaaggctcatctctgagccc
gcgacgcccatgtcaagggctggtaaggttctgcgcgcttgct
>AM743175_Azospirillum_sp.
cgacagccatgcagacctgtgcggcgtccggccgaaccgaaaggtccatctctggacccg
cgacgcccatgtcaagggctggtaaggttctgcgcgttgct
>AY367026_Sphingomonas_sp.
cgacagccatgcagcacctgtcactgcatccagccgaactgaagaaaccatctctggaaa
tcgcgatgaggatgtcaaacgctggtaaggttctgcgcgttgct
>AF530131_Shewanella_colwelliana
cgacagccatgcagcacttgtctcacagttcccgaaggcactaatccatctctggaaagt
tctgtgggatgtcaagagtaggtaaggttgcttcgcgttgc
>EU855746_Xanthomonas_campestris
cgacagccatgcagcacctgtctcacgttcccgaaggcacccaatccatctctggaaagt
tccgtggatgtcaagaccaggtaaggttcttcgcgttgc
>EU360125_Pseudomonas_mediterranea
cgacagccatgcagcacctgtctcaatgttcccgaagggcaccaatccatctctggaaag
ttcattggatgtcaaggctggtaaggttcttcgcgttgct
>AM747393_Legionella_dresdeniensis
cgacagccatgcagcacctgtatcagtgttcccgaaggcacttccacatctctgcaaaat
tcaActgtatgtcaagggtaggtaaggttcttcgcgttgc
>FJ486138_uncultured_Aquicella_sp.
cgaacagccatgcagcacctgtctctgcgctcctttcggcacccccaactctcattaggg
ttcgcaggatgtcaagggtaggtaaggttcttcgcgttgc
>AY691545_Pantoea_agglomerans
cgacagccatgcagcacctgtctcagagttcccgaaagcaaccaaagcatctctgctaag
ttctctggatgtcaagagtagtaaggttcttcgcgttgc
>DQ366688_uncultured_Haemophilus_sp.
acagccatgcagcacctgtctcatggttcccgaaggcactcccgctatctctacaggatt
ccatgggatgtcaagagtaggtaaggttcttcgcgttg
>EF076758_Rheinheimera_aquimaris
cgacagccattgcagcacctgtcttagcgttcccgaaggcacaactgcatctctgcaatc
ttcgctagatgtcaagagtaggtaaggttcttcgcgttgc
>AY234615_bacterium_Ellin5264
cgacagccatgcagcacctgtctctgggttccttgcggcacccccgaatctcttcagggt
tcccaggatgtcgaagaccaggtaaggttcttcgcgttgc
>AM936268_uncultured_Polyangiaceae bacterium
cgacagccatgcagcacctaaccacaggttccccgaagggcacatcgacctttcgaccga
cttcctgcgttttctagcccaggtaaggttcttcgcagttgc
>AJ233945_Nannocystis_aggregans
cgacagccatgcagcaccttctcaccggctccccgaagggcaccccagcctttcagccag
gttCcagtggatttaacccaggtaaggttctgcgcgttgc
>FJ418118_uncultured_Myxococcales_bacterium
cgacagccatgcagcacctaaccacgagttctcGcgaagagcaccccgaactttcgctcg
ggtcctcgtactttctagccccccaggtaaggttcttcgcgttgc
>AM935473_uncultured_Desulfuromonadales_bacterium
cgacagccatgcagcacctgaaccaccagtccccgaagggaagatcctactctctaggac
tgtctgatgttgtctagcccaggtaaggttcttcgcgttgc
>EF606819_uncultured_Bdellovibrio_sp.
cgacagccatgcagcacctgtgaaccggcccttgcgggcggggacatttctgccaccctt
ccagttcatgtcaagcccaggtaaggttctttcgcgttgc
>AJ298940_Micrococcus_lylae
cgacaaccatgcaccacctgtgaaccagccccgaagggaaaccgcatctctgcggcgatc
tagtccatgtcaagccttgtaaggttcttcgcgttgc
>EF173341_uncultured_Alcaligenes_sp.
cgacagccatgcagcacctgtctcacggttccttgcggcactcccaaatctcttcgggat
tccgtggatgtcaagacctaggtaaggttcttcgcgttgc
>EF019646_uncultured_Oxalobacteraceae_bacterium
cgacagccatgcagcacctctgtggcggcccccgaaggggaagacctgtttccagaccgg
tccaccacagttcaCgcccaggtaaggttcttcgcgttgc
>CU466738_uncultured_Bacteroidetes_bacterium
cgacagccatgcagcacctcgcacattagtccgaagaaggtcacgtttccgcgactgtca
atgcacgttcaagccctggtaaggttcctcgcgt
>AM935145_uncultured_Chlorobi_bacterium
cgacagccatgcagcacctccgccggctcccttgcgggtcgttccctttcagggttctac
taccggcagttcaagcccaggtaaggttcttcgcgt
>AM935820_uncultured_Planctomycetales_bacterium
cgacagccaatgcagcacctgtgcaggttccacccgaaggcgtcactctcctttcagaga
gctaatccctgcatgtcaaacccaggataaggttcttcgcgttgc
>EF212893_Paenibacillus_provencensis
cgacaaccatgcaccacctgtctcctctgtcccgaaggaaaggtatatctctataccgrt
cagagggatgtcaagacctggaaaggttcttcgcgttgct
>M59107_Clostridium_lituseburense
cgacaaccatgcaAccacctgtcacttctgtccccgaagggaaatctccgattagggaga
ggtcaaaaggatgtcaagcttaggtaaggttcttcgcgttgc
>FM209153_uncultured_Chloroflexi_bacterium
cgacagccatgcagcacctgtgcgacaccctcgaaggacttcggctttcaccgctctgca
gtcgcatgtcTaagccctgg
>EU375221_uncultured_Thermomicrobium_sp.
cgacagccatgcagcacctgtggatcaccctcgaaggccaaccgctttcacggctctgca
agatccatgtcaaaccctggtaaggttcttcgcgttgc
>EF054879_Mycobacterium_arosiense
cgacagccatgcaccacctgcacacaggccacaagggaacgcctatctctTagacgcgtc
ctgtgcatgtcaaacccaggtaaggttcttcgcgttgc
>EF466123_Nocardioides_islandiensis
cgacagccatgcaccacctgtacaccgacaaaaaggggcaccatctctggcgcctttccg
gcgtatgtcaaacccaggtaaggttcttcgcgttgc
>EF466120_Marmoricola_sp.
cgacagcccatgcaccacctgtatgcgagtgtccaaagagctctctatctctagagagtt
ctcgcatatgtcaaacccaaggttcttcgcgttgc
>EU722519_Pseudonocardia_alaniniphila
cgacagccatgcaccacctgcacaccAgccacaagggaaccgatatctctaccggcgtct
agtgcatgtaaggttcttcgcgttgc
>AF328681_Lechevalieria_aerocolonigenes
cgacagccatgcaccacctgtacaccggccacaaggggggcccgatatctctaccggttt
ccagtgcatgtcaagcccaggtaaggttcttcgcgttgc
>U58528_Dactylosporangium_aurantiacum
cgacagccatgcaaccacctgtgaacgcccccgaaggacaccacatctctgcggctttag
cgcccatgtcaaacccaggtaaggttcttcgcgttgc
>EU593733_Streptomyces_thermocarboxydus
cgacagccatgcaccacctgtacacacgaccacaagggggcaccatctctgatgctttcc
ggtgtatgtcaagccttggtaaggttcttcgcgttgc
>AM935529_uncultured_Rubrobacteridae_bacterium
cgacagccatgcaccacctgtgtaagtgtcccgaaggaagaccgtgtttccacggctgtc
acaaacatgtcaagcccaggtaaggttctttcgcgttgc
>EU631792_uncultured_Conexibacteraceae_bacterium
cgacagccatgcaccacctgtgtaagtgtcccgaaggaagaccatgtttccatgctgtca
cctacatgtcaaacccaggtaaggttcttcgcgttgc
>AJ519368_uncultured_Holophaga_sp.
cggacagccatgcagcacctctacgagtgtccttgcggaagaccactttcgtagttgtca
ctcgctgttcaagcctgggtaaggttcttcgcgttgc
>AM935078_uncultured_Solibacter_sp.
cgacagccatgcagcacctcgaccccactcccttgcgggataaccatgtttccatgatcg
ttaagagggccgttcgagcccaggtaaggttcttcgcgttgc
>AY730501_uncultured_Chlamydiales_bacterium
cgacagccatgcagcacctgtgcagcggtcccgaaggTaagactccatttctggagctgt
ccactgcatgtcaagcctggg
>EU630729_uncultured_Parachlamydiaceae_bacterium
cgacagccatgcagcacctgtgcagatgtcccgaaggaaagctctctagagcggtcatct
gcatgtcaaacctggaaggttcttcgcgttgc
>EU634621_uncultured_Spartobacteria_bacterium
cgacagccatgcagcacctgtgcaaattcttgatattgctaccaagtcgctaactttcat
taacttagagatgcatagtcaagaccaggtaaggttcttcgcgttgc
>DQ263467_uncultured_Verrucomicrobium_sp.
cgacagccatgcagcacctgtgtaaagctgcccttgcgggctcgtcccactttcatggtt
ctactacttgcatgtcaaggccaggtaaggttcttcgcgttgc
>X99390_Opitutus_sp.VeGlc2
cgacagccatgcagcacctgtgcaccagtcccgaaggaaagcaccctttcaggtgcggtc
tagtgcatgtcaagActaggtaaggttcttcgcgttgc
>DQ676361_uncultured_Termite_group_1
cgacagccatgcagcaCcctcgactaacaaccgactttacggttcgtctcctgtttccag
gactctactattagccgtttgagcccaggtaaggttcttcgcgttgc
>AY852181_uncultured_Gemmatimonas_sp.
cgacagccatgcagcacctgtccacgtgtcccgaaggagggcccctgtttccaggggctt
tcacgtggatgtcaagcccaggtagaggttcttcgcgttgct
>EU930421_Azotobacter_chroococcum
cgacagccatgcagcacctGgtgtctgagttcccgaaggcaccaatccatctctggaaag
ttctcagcatgtcaaggccaggtaaggttcttcgcgttgct
>DQ989484_uncultured_Pseudomonas_sp.
cgacagccatgcagcacctgtgtctgagttcccgaaggcaccaatccatctctggaaagt
tctcagcatgtcaaggccaCggtaaggttcttcgcgttgct
>AF448044_Burkholderia_sp.
cgacagccaAtgcagcacctgtgttacggctccctttcgggcacctccacctctcaggca
gggttccgtacatgtcaagggtaggtaaggtttttcgcgttgc
>AJ224039_Nitrospira_sp.
cgacagccatgCagcacctgagcaggctggtattgctacctcgttgggctttcaccctcc
tactacctgcatgtccagcctgggtaaggttcttcgcgttgc
>AB360346_Acidimicrobidae_bacterium
cgacagccatgcaccaccttgtgtaaagccccgaaggacaccctatctctagagcttttc
tctacatgtcaaacccaggtaaggttcttcgcgttgc
>AF114805_Saccharothrix_coeruleofusca
cgacagccatgcaccaccctgtacaccagtccgaagaggcctacatctctgcaggtttcc
ggtgcatgtcaagcccaggtaaggttcttcgcgttgc
>AY894325_Dermacoccus_sp.
cgacaaccatgcaccacctgtacaccagtccgaagacgcacacatctctgcatgattccg
gtgtatgtcaagccTtggtaaggttcttcgcgttgc
>EU551675_Amycolatopsis_sp.
cgacagccatgcaccacctgcacaccggccacaagggggccgaatctctgccggtttcca
gtgcatgtcaagcccaggtaaggttcttcgcgttgc
>EU427317_Gordonia_amicalis
cgacagccatgcaccactgtacaccaaccacaaggggggctatatctctacagctttctg
gtgtatgtcaaacccaggtaaggttcttcgcgttgc
>AJ314848_Oerskovia_jenensis
cgacaaccatgcaccacctgtacaccgaccttgcggggcaaccatctctggaagtttccg
gtgtatgtcaagccttggtaaggcttcttcgcgttgc
>AB037012_Actinoplanes_utahensis
cgacagaccatgcaccacctgtcaccggccccgaaggaccccgcatctctgcgagttttc
cggcgatgtcaaacccaggtaaggttcttcgcgttgc
>AF538931_Hyphomicrobium_sulfonivorans
cgacagccatgcaacacctgtgtatcggcctattgctaggaggatcccatctctggaaac
cgtccgaccatgtcaagagctggtaaggttcttcgcgttgc
>AF363135_Bradyrhizobium_japonicum
cgacagccatgcagcacctgtgttccaggctccgaagagaaggccacatctctgcgaccg
gtcctggacatgtcaagggctggtaaggttctgcgcgttgc
>DQ310706_Mesorhizobium_loti
cgacagccatgcagcacctgtcaccggtccagccgaactgaaggtatccatctctggaaa
ccgcgccgggatgtcaagggctggtaaggttctgcgcgttgct
>AY167839_Chelatococcus_asaccharovorans
cgacagccatgcagcacctgtgttcccgccagccgaactgaaggatcctgtctccaggac
ccaaacgggactggtaaggttctgcgcgttgct
>X90760_Skermanella_parooensis
cgacagccatgcagcacctgtgcgncgtccggccgaaccgaaaggctcatctctgagccc
gcgacgcccatgtcaagggctggtaaggttctgcgcgttgct
>AM743175_Azospirillum_sp.
cgacagccatgcagcacctgtgcggcgtccggccgaaccgaaaggtccatctctggaccc
gcgacgcccatgtcaagggctggtaaggttctgcgcgttgct
>AY367026_Sphingomonas_sp.
cgacagccatgcagcacctgtcactcatccagccgaactgaagaaaccatctctggaaat
cgcgatgaggatgtcaaacgctggtaaggttctgcgcgttgct
>AF530131_Shewanella_colwelliana
cgacagccatgcagcacttgtctcacagttcccgaaggcactaatccatctctggaaagt
tctgtgggatgtcaagagtaggtaaggttcttcgcgttgc
>EU855746_Xanthomonas_campestris
cgacagccatgcagcacctgtctcacggttcccgaaggcacccaatccatctctggaaag
ttccgtggatgtcaagaccaggtaaggttcttcgcgttgc
>EU360125_Pseudomonas_mediterranea
cgacagccatgcagcacctgtctcaatgttcccgaaggcaccaatccatctctggaaagt
tcattggatgtcaaggctggtaaggttcttcgcgttgct
>AM747393_Legionella_dresdeniensis
cgacagccatgcagcacctgtatcagtgttcccgaaggcacttccacatctctgcaaaat
tcactgtatgtcaagggtaggtaaggttcttcgcgttgc
>FJ486138_uncultured_Aquicella_sp.
cgacagccatgcagcacctgtctctgcgctcctttcggcacccccaactctcattagggt
tcgcaggatgtcaagggtaggtaaggttcttcgcgttgc
>AY691545_Pantoea_agglomerans
cgacagccatgcagcacctgtctcagagttcccgaaagcaccaaagcatctctgctaagt
tctctggatgtcaagagtagtaaggttcttcgcgttgc
>DQ366688_uncultured_Haemophilus_sp.
acagccatgcagcacctgtctcatggttcccgaaggcactcccgctatctctacaggatt
ccatgggatgtcaagagtaggtaaggttcttcgcgttgc
>EF076758_Rheinheimera_aquimaris
cgacagccatgcagcacctgtcttagcgttcccgaaggcacaactgcatctctgcaatct
tcgctagatgtcaagagtaggtaaggttcttcgcgttgc
>AY234615_bacterium_Ellin5264
cgacagccatgcagcacctgtctctgggttccttgcggcacccccgaatctcttcagggt
tcccaggatgtcaagaccaggtaaggttcttcgcgttgc
>AM936268_uncultured_Polyangiaceae bacterium
cgacagccatgcagcacctaaccacaggttccccgaagggcacatcgacctttcgaccga
cttcctgcgttttctagcccaggtaaggttcttcgcgttgc
>AJ233945_Nannocystis_aggregans
cgacagccatgcagcaccttctcaccggctccccgaagggcaccccagcctttcagccag
gttccagtggatttaacccaggtaaggttctgcgcgttgc
>FJ418118_uncultured_Myxococcales_bacterium
cgacagccatgcagcacctaaccacgagttctccgaagagcaccccgaactttcgctcgg
gtcctcgtactttctagccccccaggtaaggttcttcgcgttgc
>AM935473_uncultured_Desulfuromonadales_bacterium
cgacagccatgcagcacctgaaccaccagtccccgaagggaagatcctatctctaggact
gtctgatgttgtctagcccaggtaaggttcttcgcgttgc
>EF606819_uncultured_Bdellovibrio_sp.
cgacagccatgcagcacctgtgaaccggcccttgcgggcggggacatttctgccaccctt
ccagttcatgtcaagcccaggtaaggttcttcgcgttgc
>AJ298940_Micrococcus_lylae
cgacaaccatgcaccacctgtgaaccagccccgaagggaaaccgcatctctgcggcgatc
tagtccatgtcaagccttggtaaggttcttcgcgttgc
>EF173341_uncultured_Alcaligenes_sp.
cgacagccatgcagcacctgtctcacggttccttgcggcactcccaaatctcttcgggat
tccgtggatgtcaagaccaggtaaggttcttcgcgttgc
>EF019646_uncultured_Oxalobacteraceae_bacterium
cgacagccatgcagcacctctgtggcggcccccgaaggggaagacctgtttccagaccgg
tccaccacagttcaagcccaggtaaggttcttcgcgttgc
>CU466738_uncultured_Bacteroidetes_bacterium
cgacagccatgcagcacctcgcacattgtccgaagaaggtcacgtttccgcgactgtcaa
tgcacgttcaagccctggtaaggttcctcgcgt
>AM935145_uncultured_Chlorobi_bacterium
cgacagccatgcagcacctccgccggctcccttgcgggtcgttcccctttcagggttcta
ctaccggcagttcaagcccaggtaaggttcttcgcgt
>AM935820_uncultured_Planctomycetales_bacterium
cgacagccatgcagcacctgtgcaggttccacccgaaggcgtcactctcctttcagagag
ctaatccctgcatgtcaaacccaggataaggttcttcgcgttgc
>EF212893_Paenibacillus_provencensis
cgacaaccatgcaccacctgtctcctctgtcccgaaggaaaggtatatctctataccgrt
cagagggatgtcaagacctggaaggttcttcgcgttgct
>M59107_Clostridium_lituseburense
cgacaaccatgcaccacctgtcacttctgtccccgaagggaaatctccgattagggagag
gtcaaaaggatgtcaagcttaggtaaggttcttcgcgttgc
>FM209153_uncultured_Chloroflexi_bacterium
cgacagccatgcagcacctgtgcgacaccctcgaaggacttcggctttcaccgctctgca
gtcgcatgtcaagccctgg
>EU375221_uncultured_Thermomicrobium_sp.
cgacagccatgcagcacctgtggatcaccctcgaaggccaaccgctttcacggctctgca
gatccatgtcaaaccctggtaaggttcttcgcgttgc
>EF054879_Mycobacterium_arosiense
cgacagccatgcaccacctgcacacaggccacaagggaacgcctatctctagacgcgtcc
tgtgcatgtcaaacccaggtaaggttcttcgcgttgc
>EF466123_Nocardioides_islandiensis
cgacagccatgcaccacctgtacaccgacaaaaaggggcaccatctctggcgctttccgg
cgtatgtcaaacccaggtaaggttcttcgcgttgc
>EF466120_Marmoricola_sp.
cgacagccatgcaccacctgtatgcgagtgtccaaagagctctctatctctagagagttc
tcgcatatgtcaaacccaaggttcttcgcgttgc
>EU722519_Pseudonocardia_alaniniphila
cgacagccatgcaccacctgcacaccagccacaagggaaccgatatctctaccggcgtct
agtgcatgtaaggttcttcgcgttgc
>AF328681_Lechevalieria_aerocolonigenes
cgacagccatgcaccacctgtacaccggccacaagggggcccgatatctctaccggtttc
cagtgcatgtcaagcccaggtaaggttcttcgcgttgc
>U58528_Dactylosporangium_aurantiacum
cgacagccatgcaccacctgtgaacgcccccgaaggacaccacatctctgcggctttagc
gcccatgtcaaacccaggtaaggttcttcgcgttgc
>EU593733_Streptomyces_thermocarboxydus
cgacagccatgcaccacctgtacaccgaccacaagggggcaccatctctgatgctttccg
gtgtatgtcaagccttggtaaggttcttcgcgttgc
>AM935529_uncultured_Rubrobacteridae_bacterium
cgacagccatgcaccacctgtgtaagtgtcccgaaggaagaccgtgtttccacggctgtc
acaaacatgtcaagcccaggtaaggttcttcgcgttgc
>EU631792_uncultured_Conexibacteraceae_bacterium
cgacagccatgcaccacctgtgtaagtgtcccgaaggaagaccatgtttccatggctgtc
acctacatgtcaaacccaggtaaggttcttcgcgttgc
>AJ519368_uncultured_Holophaga_sp.
cgacagccatgcagcacctctacgagtgtccttgcggaagaccactttcgtagttgtcac
tcgctgttcaagcctgggtaaggttcttcgcgttgc
>AM935078_uncultured_Solibacter_sp.
cgacagccatgcagcacctcgaccccactcccttgcgggataaccatgtttccatgatcg
ttaagaggccgttcgagcccaggtaaggttcttcgcgttgc
>AY730501_uncultured_Chlamydiales_bacterium
cgacagccatgcagcacctgtgcagcggtcccgaaggaagactccatttctggagctgtc
cactgcatgtcaagcctggg
>EU630729_uncultured_Parachlamydiaceae_bacterium
cgacagccatgcagcacctgtgcagatgtcccgaaggaaagctctctagagcggtcatct
gcatgtcaaacctgggaaggttcttcgcgttgc
>EU634621_uncultured_Spartobacteria_bacterium
cgacagccatgcagcacctgtgcaaattcttgatattgctaccaagtcgctaactttcat
taacttagagatgcatgtcaagaccaggtaaggttcttcgcgttgc
>DQ263467_uncultured_Verrucomicrobium_sp.
cgacagccatgcagcacctgtgtaagctgcccttgcgggctcgtcccactttcatggttc
tactacttgcatgtcaaggccaggtaaggttcttcgcgttgc
>X99390_Opitutus_sp.VeGlc2
cgacagccatgcagcacctgtgcaccagtcccgaaggaaagcaccctttcaggtgcggtc
tagtgcatgtcaaggctaggtaaggttcttcgcgttgc
>DQ676361_uncultured_Termite_group_1
cgacagccatgcagcacctcgactaacaaccgactttacggttcgtctcctgtttccagg
actctactattagccgtttgagcccaggtaaggttcttcgcgttgc
>AY852181_uncultured_Gemmatimonas_sp.
cgacagccatgcagcacctgtccacgtgtcccgaaggagggcccctgtttccaggggctt
tcacgtggatgtcaagcccaggtaaggttcttcgcgttgct
>EU930421_Azotobacter_chroococcum
cgacagccatgcagcacctgtgtctgagttcccgaaggcaccaatccatctctggaaagt
tctcagcatgtcaaggccaggtaaggttcttcgcgttgct
>DQ989484_uncultured_Pseudomonas_sp.
cgacagccatgcagcacctgtgtctgagttcccgaaggcaccaatccatctctggaaagt
tctcagcatgtcaaggccaggtaaggttcttcgcgttgct
>AF448044_Burkholderia_sp.
cgacagccatgcagcacctgtgttacggctccctttcgggcacctccacctctcaggcag
ggttccgtacatgtcaagggtaggtaaggtttttcgcgttgc
>AJ224039_Nitrospira_sp.
cgacagccatgcagcacctgagcaggctggtattgctacctcgttgggctttcaccctcc
tactacctgcatgtccagcctgggtaaggttcttcgcgttgc
>AB360346_Acidimicrobidae_bacterium
cgacagccatgcaccacctgtgtaaagccccgaaggacaccctatctctagagcttttct
ctacatgtcaaacccaggtaaggttcttcgcgttgc
>AF114805_Saccharothrix_coeruleofusca
cgacagccatgcaccacctgtacaccagtccgaagaggcctacatctctgcaggtttccg
gtgcatgtcaagcccaggtaaggttcttcgcgttgc
>AY894325_Dermacoccus_sp.
cgacaaccatgcaccacctgtacaccagtccgaagacgcacacatctctgcatgattccg
gtgtatgtcaagccttggtaaggttcttcgcgttgc
>EU551675_Amycolatopsis_sp.
cgacagccatgcaccacctgcacaccggccacaagggggccgacatctctgccggtttcc
agtgcatgtcaagcccaggtaaggttcttcgcgttgc
>EU427317_Gordonia_amicalis
cgacagccatgcaccacctgtacaccaaccacaaggggggctatatctctacagctttct
ggtgtatgtcaaacccaggtaaggttcttcgcgttgc
>AJ314848_Oerskovia_jenensis
cgacaaccatgcaccacctgtacaccgaccttgcggggcaaccatctctggaagtttccg
gtgtatgtcaagccttggtaaggttcttcgcgttgc
>AB037012_Actinoplanes_utahensis
cgacagccatgcaccacctgtcaccggccccgaaggaccccgcatctctgcgagttttcc
ggcgatgtcaaacccaggtaaggttcttcgcgttgc
>AF538931_Hyphomicrobium_sulfonivorans
cgacagccatgcaacacctgtgtatcggcctattgctaggaggatcccatctctggaaac
cgtccgaccatgtcaagagctggtaaggttcttcgcgttgGc
>AF363135_Bradyrhizobium_japonicum
cgacagccatgcagcacctgtgttccaggctccgaagagaaggccacatctctgcgaccg
gtctggacatgtcaagggctggtaaggttctgcgcgttgc
>DQ310706_Mesorhizobium_loti
cgacagccatgcagcacctgtcaccggtccagccgaactgaaggtGtccatctctggaaa
ccgcgccgggatgtcaagggctggtaaggttctgcgcgttgct
>AY167839_Chelatococcus_asaccharovorans
cgacagccatgcagcacctgtgttcccgccagccgaactgaaggatcctgtctccaggac
ccaaacgggactggtaaggttcttgcgcgttgct
>X90760_Skermanella_parooensis
cgacagccatgcagcacctgtgcgncgtccggccgaaccgaaaggctcatctctgagccc
gcgacgcccatgtcaagggctggtaaggttctgcgcgttgAt
>AM743175_Azospirillum_sp.
cgacagccatgcagcacctgtgcggcgtccgggccgaaccgaaaggtccatctctggacc
cgcgacgcccatgtcaagggctggtaaggttctgcgcgttgct
>AY367026_Sphingomonas_sp.
cgacagccatgcagcacctgtcactcatccagccgaactgaagaaaccatctctggaaaa
tcgcgatgaggatgtcaaacgctggtaaggttctgcgcgttgct
>AF530131_Shewanella_colwelliana
cgacagccagtgcagcacttgtctcacagttcccgaaggcactaatccatctctggaaag
ttctgtgggatgtcaagagtaggtaaggttcttcgcgttgc
>EU855746_Xanthomonas_campestris
cgacagccatgcagcacctgtctcacggttcCccgaaggcacccaatccatctctggaaa
gttccgtggatgtcaagaccaggtaaggttcttcgcgttgc
>EU360125_Pseudomonas_mediterranea
cgacagccatgcagcacctgtctcaatgttcccgaaggcaccaatccatctctggaaagt
tcattggatgtcaaggctggtCaggttcttcgcgttgct
>AM747393_Legionella_dresdeniensis
cgacagccatgcagcacctggtatcagtgttcccgaaggcacttccacatctctgcaaaa
ttcactgtatgtcaagggtaggtaaggttcttcgcgttgc
>FJ486138_uncultured_Aquicella_sp.
cgacagccatgcagcacctgtctctgcgctcctttcggcacccccaatctcattagggtt
cgcaggatgtcaagggtaggtaaggttcttcgcgttgc
>AY691545_Pantoea_agglomerans
cgacagccatgcagcacctgtctcagagttcccgaaagcaccaaagcatctctgctaagt
tAtctggatgtcaagagtagtaaggttcttcgcgttgc
>DQ366688_uncultured_Haemophilus_sp.
acagccatgcagcacctgtctcatggttcccgaaggcactcccgctatctctacaggatt
ccatgggatgtcAagagtaggtaaggttcttcgcgttgc
>EF076758_Rheinheimera_aquimaris
cgacagccatgcagcacctgtcttagcgttcccgaaggcacaacttgcatctctgcaatc
ttcgctagatgtcaagagtaggtaaggttcttcgcgttgc
>AY234615_bacterium_Ellin5264
cgacagccatgcagcacctgtctctgggttcctttgcggcacccccgaatctcttcaggg
ttcccaggatgtcaagaccaggtaaggttcttcgcgttgc
>AM936268_uncultured_Polyangiaceae bacterium
cgacagccatgcagcacctaacccacaggttccccgaagggcacatcgacctttcgaccg
acttcctgcgttttctagcccaggtaaggttcttcgcgttgc
>AJ233945_Nannocystis_aggregans
cgacagccaCtgcagcaccttctcaccggctccccgaagggcaccccagcctttcagcca
ggttccagtggatttaacccaggtaaggttctgcgcgttgc
>FJ418118_uncultured_Myxococcales_bacterium
cgacagccatgcagcacctaaccacgagAtctccgaagagcaccccgaactttcgctcgg
gtcctcgtactttctagccccccaggtaaggttcttcgcgttgc
>AM935473_uncultured_Desulfuromonadales_bacterium
cgacagccatgcagcacctgaaccaccagtccccgaagggaagatcctatctctaggact
gtcctgatgttgtctagcccaggtaaggttcttcgcgttgc
>EF606819_uncultured_Bdellovibrio_sp.
cgacagccatgcagcacctgtgaaccggcccttgcgggcggggacatttctgccaccctt
ccagttcatgtcaagcccaggtaaggttttcgcgttgc
>AJ298940_Micrococcus_lylae
cgacaaAcatgcaccacctgtgaaccagccccgaagggaaaccgcatctctgcggcgatc
tagtccatgtcaagccttggtaaggttcttcgcgttgc
>EF173341_uncultured_Alcaligenes_sp.
cgacagccatgcagcacctgtctAcacggttccttgcggcactcccaaatctcttcggga
ttccgtggatgtcaagaccaggtaaggttcttcgcgttgc
>EF019646_uncultured_Oxalobacteraceae_bacterium
cgacagccatgcagcacctctgtggcgAgcccccgaaggggaagacctgtttccagaccg
gtccaccacagttcaagcccaggtaaggttcttcgcgttgc
>CU466738_uncultured_Bacteroidetes_bacterium
cgacagcCcatgcagcacctcgcacattgtccgaagaaggtcacgtttccgcgactgtca
atgcacgttcaagccctggtaaggttcctcgcgt
>AM935145_uncultured_Chlorobi_bacterium
cgacagccatgcagcacctccgccggctcccttgcgggtcgttcccctttcagggttcta
ctaccggcagttcaagccccaggtaaggttcttcgcgt
>AM935820_uncultured_Planctomycetales_bacterium
cgacagccatgcagcacctgtgcaggttccacccgaaggcgtcactctcctttcagagag
ctaatccctgcatgtcaaacccaggtaaggttcttcgcgttgc
>EF212893_Paenibacillus_provencensis
cgacaaccatgcaccacctgtctcctctgtcccgaaggaaaggtatatctctataccgrt
cagagggatgtcaagacctggaaggtttcttcgcgttgct
>M59107_Clostridium_lituseburense
cgacaaccatgcaccacctgtcacttctgtccccgaagggaaatctccgattagggagag
gtcaaTaggatgtcaagcttaggtaaggttcttcgcgttgc
>FM209153_uncultured_Chloroflexi_bacterium
cgacagcccatgcagcacctgtgcgacaccctcgaaggacttcggctttcaccgctctgc
agtcgcatgtcaagccctgg
>EU375221_uncultured_Thermomicrobium_sp.
cgacagccatgcagcacctgtggatcaccctcgaaggccaaccgctttcacggctctgca
gatccatgtcaaaccctggtaaggttcttcgcgTttgc
>EF054879_Mycobacterium_arosiense
cgacagccatgcaccacctgcacacaggccacaagggaaccgcctatctctagacgcgtc
ctgtgcatgtcaaacccaggtaaggttcttcgcgttgc
>EF466123_Nocardioides_islandiensis
cgacagccatgcaccacctgtacaccgacaaaaaggggcaccatctctggcgctttccgg
cgtatgtcaaacccaggtaaggttcttcgcgttAc
>EF466120_Marmoricola_sp.
cgacagccatgcaccacctgtatgcgagtgtccaaagagctctctatctctagagagttc
tcgcatatgAcaaacccaaggttcttcgcgttgc
>EU722519_Pseudonocardia_alaniniphila
cgacagccatgcaaccacctgcacaccagccacaagggaaccgatatctctaccggcgtc
tagtgcatgtaaggttcttcgcgttgc
>AF328681_Lechevalieria_aerocolonigenes
cgacagccatgcaccacctgtacaccggccacaagggggcccgatatctTtaccggtttc
cagtgcatgtcaagcccaggtaaggttcttcgcgttgc
>U58528_Dactylosporangium_aurantiacum
cgacagccatgcaccacctgtgaacgcccccgaaggacaccacattctctgcggctttag
cgcccatgtcaaacccaggtaaggttcttcgcgttgc
>EU593733_Streptomyces_thermocarboxydus
cgaGagccatgcaccacctgtacaccgaccacaagggggcaccatctctgatgctttccg
gtgtatgtcaagccttggtaaggttcttcgcgttgc
>AM935529_uncultured_Rubrobacteridae_bacterium
cgacagccatgcaccacctgtgtaagtgtcccgaaggaagaccgtgtttccacggctgtc
aTcaaacatgtcaagcccaggtaaggttcttcgcgttgc
>EU631792_uncultured_Conexibacteraceae_bacterium
cgacAagccatgcaccacctgtgtaagtgtcccgaaggaagaccatgtttccatggctgt
cacctacatgtcaaacccaggtaaggttcttcgcgttgc
>AJ519368_uncultured_Holophaga_sp.
cgacagccatgcagcaccctctacgagtgtccttgcggaagaccactttcgtagttgtca
ctcgctgttcaagcctgggtaaggttcttcgcgttgc
>AM935078_uncultured_Solibacter_sp.
cgacagccatgcagcacctcgaccccactcccttgcggataaccatgtttccatgatcgt
taagaggccgttcgagcccaggtaaggttcttcgcgttgc
>AY730501_uncultured_Chlamydiales_bacterium
cgacagccatgcagcacctggtgcagcggtcccgaaggaagactccatttctggagctgt
ccactgcatgtcaagcctggg
>EU630729_uncultured_Parachlamydiaceae_bacterium
cgacagGccatgcagcacctgtgcagatgtcccgaaggaaagctctctagagcggtcatc
tgcatgtcaaacctgggaaggttcttcgcgttgc
>EU634621_uncultured_Spartobacteria_bacterium
cgacagccatgcagcacctgtgcaaattcttgatattgctaccaagtcgctaactttcat
taacttagagatgcatgTcaagaccaggtaaggttcttcgcgttgc
>DQ263467_uncultured_Verrucomicrobium_sp.
cgacagccatgcagcacctgtgtaagctgcccttgcgggctcgtcccactttcatggttc
tactacttgcatgtcaaggccaggtaaggttcttcgcagttgc
>X99390_Opitutus_sp.VeGlc2
cgacagccatgcagcacctgtgcaccagtcccgaaggaaagcaccctttcaggtgcggtc
tagtgcatgtcGaggctaggtaaggttcttcgcgttgc
>DQ676361_uncultured_Termite_group_1
cgacagccatgcaagcacctcgactaacaaccgactttacggttcgtctcctgtttccag
gactctactattagccgtttgagcccaggtaaggttcttcgcgttgc
>AY852181_uncultured_Gemmatimonas_sp.
cgacagccatgcagcacctgtccacgtgtcccgaaggagggcccctgtttccaggggctt
tcaTgtggatgtcaagcccaggtaaggttcttcgcgttgct
>EU930421_Azotobacter_chroococcum
cgacagccatgcagcacctgtgtctgagttcccgaaggcaccaatccatctctggaaagt
tctcagTcatgtcaaggccaggtaaggttcttcgcgttgct
>DQ989484_uncultured_Pseudomonas_sp.
cgacagccatgcagcacctgtgtctgagttcccgcaaggcaccaatccatctctggaaag
ttctcagcatgtcaaggccaggtaaggttcttcgcgttgct
>AF448044_Burkholderia_sp.
cgacagccatgcagcacctgtgttacggctccctttcgggcacctccacctctcaggcag
Tgttccgtacatgtcaagggtaggtaaggtttttcgcgttgc
>AJ224039_Nitrospira_sp.
cgacagccatgcagcacctgagcaggctggtattgctacctcgttgggctttcaccctcc
tactacctgcagtccagcctgggtaaggttcttcgcgttgc
>AB360346_Acidimicrobidae_bacterium
cgacagccatgcaccacctgtgtaaagccccgaaggaacaccctatctctagagcttttc
tctacatgtcaaacccaggtaaggttcttcgcgttgc
>AF114805_Saccharothrix_coeruleofusca
cgacagccatgcaccacctgtacaccagtccgaagaggAcctacatctctgcaggtttcc
ggtgcatgtcaagcccaggtaaggttcttcgcgttgc
>AY894325_Dermacoccus_sp.
cgacaaccatgcaccacctgtacaccagtccgaagacgcacacatctctgcatgattccg
gtgtatgtcaagccttggtaaggtCtcttcgcgttgc
>EU551675_Amycolatopsis_sp.
cgacagccatgcacccacctgcacaccggccacaagggggccgacatctctgccggtttc
cagtgcatgtcaagcccaggtaaggttcttcgcgttgc
>EU427317_Gordonia_amicalis
cgacagccatgcaccacctgtacaccaaccacaaggggggctatatctctacagctttct
ggtgtatgtcaaacccaggtaTggttcttcgcgttgc
>AJ314848_Oerskovia_jenensis
cgacaaccatgcaccacctgtacaccgaccttgcggggcaaccatctctggaagtttccg
gtgtatgtcaagccttggtaaggttcttccgcgttgc
>AB037012_Actinoplanes_utahensis
cgacagccatgcaccacctgtcaccgGgccccgaaggaccccgcatctctgcgagttttc
cggcgatgtcaaacccaggtaaggttcttcgcgttgc
>AF538931_Hyphomicrobium_sulfonivorans
cgacagccatgcaacacctgtgtatcggcctattgctaggaggatcccatctctggaaac
cgtccgaccatgtcaagagctggtaaggttcttcgcgtAgc
>AF363135_Bradyrhizobium_japonicum
cgacagccatgcagcacctgtgttccaggctccgaagagaaggccacatctctgcgaccg
gtccctggacatgtcaagggctggtaaggttctgcgcgttgc
>DQ310706_Mesorhizobium_loti
cacagccatgcagcacctgtcaccggtccagccgaactgaaggtatccatctctggaaac
cgcgccgggatgtcaagggctggtaaggttctgcgcgttgct
>AY167839_Chelatococcus_asaccharovorans
cgacagccatgcagcacctgtgttcccgcAagccgaactgaaggatcctgtctccaggac
ccaaacgggactggtaaggttctgcgcgttgct
>X90760_Skermanella_parooensis
cgacagccatgcagcacctgtgcgncgtccggccgaaccgaaaggctcatctctgagccc
gcgaccccatgtcaagggctggtaaggttctgcgcgttgct
>AM743175_Azospirillum_sp.
cgacagcccatgcagcacctgtgcggcgtccggccgaaccgaaaggtccatctctggacc
cgcgacgcccatgtcaagggctggtaaggttctgcgcgttgct
>AY367026_Sphingomonas_sp.
cgacagccatgcagcacctgtcactcatccagccgaactgaagaaaccatctctggaaat
cgcgatgaggatgtcaaacgctggtaaggttctgcgcgttgcct
>AF530131_Shewanella_colwelliana
cgacagccatgcagcacttgtctcacagttcccgaaggcactaatccatctctggaaagt
tctgtCgggatgtcaagagtaggtaaggttcttcgcgttgc
>EU855746_Xanthomonas_campestris
cgacagccatgcagcacctgtctcacggttcccgaaggcacccaatccatctctggaaag
ttccgtggatgtcaagaccaggtaaggttcttcGgcgttgc
>EU360125_Pseudomonas_mediterranea
cgacagccatgcagcacctgtcatcaatgttcccgaaggcaccaatccatctctggaaag
ttcattggatgtcaaggctggtaaggttcttcgcgttgct
>AM747393_Legionella_dresdeniensis
cgacagccatgcagcacctgtatcagtgttcccgaaggcacttcCacatctctgcaaaat
tcactgtatgtcaagggtaggtaaggttcttcgcgttgc
>FJ486138_uncultured_Aquicella_sp.
cgacagccatgcagcacctgtctctgcgctcctttcggcacccccaactctcattagggt
tcgcaggatgtcaagggtaaggtaaggttcttcgcgttgc
>AY691545_Pantoea_agglomerans
cgacagccatgcagcacctgtctcagagttcccgaaagcaccaaagcatctctgctaagt
tctctggatgtcaagagtagtaaggttcttCgcgttgc
>DQ366688_uncultured_Haemophilus_sp.
acagccatgcagcactgtctcatggttcccgaaggcactcccgctatctctacaggattc
catgggatgtcaagagtaggtaaggttcttcgcgttgc
>EF076758_Rheinheimera_aquimaris
cgacagccatgcagcacctgtcttagcgttcccgaaggcacaactgcatctctgcaatct
tcgctagatgtcaagagtaggtaagggttcttcgcgttgc
>AY234615_bacterium_Ellin5264
cgacagccatgcagcacctgtctctgggttccttgcggcacccccgaatctcttcagggt
tcccaggatgtcaagaccaggtaaggttcttcgcgttGc
>AM936268_uncultured_Polyangiaceae bacterium
cggacagccatgcagcacctaaccacaggttccccgaagggcacatcgacctttcgaccg
acttcctgcgttttctagcccaggtaaggttcttcgcgttgc
>AJ233945_Nannocystis_aggregans
cgacagccatgcagcaccttctcaccggctccccgaagggcaccccagcctttcagccag
gttccagtggatttaacccaggtaaggttctgcgcggttgc
>FJ418118_uncultured_Myxococcales_bacterium
cgacagccatgcagcacctaaccacgagtttctccgaagagcaccccgaactttcgctcg
ggtcctcgtactttctagccccccaggtaaggttcttcgcgttgc
>AM935473_uncultured_Desulfuromonadales_bacterium
cgacagccatgcagcacctgaaccaccagtccccgaagggaagatcctatctcgtaggac
tgtctgatgttgtctagcccaggtaaggttcttcgcgttgc
>EF606819_uncultured_Bdellovibrio_sp.
cgacagccatgcagcacctgtgaaccggcccttgcgggcggggacatttctgccaccctt
ccagttcatgtcaagcccaggttaaggttcttcgcgttgc
>AJ298940_Micrococcus_lylae
cgacaaccatgcgaccacctgtgaaccagccccgaagggaaaccgcatctctgcggcgat
ctagtccatgtcaagccttggtaaggttcttcgcgttgc
>EF173341_uncultured_Alcaligenes_sp.
cgaacagccatgcagcacctgtctcacggttccttgcggcactcccaaatctcttcggga
ttccgtggatgtcaagaccaggtaaggttcttcgcgttgc
>EF019646_uncultured_Oxalobacteraceae_bacterium
cgacagccatgcagcacctctgtggcggcccccgaaggggaagacctgtttccGgaccgg
tccaccacagttcaagcccaggtaaggttcttcgcgttgc
>CU466738_uncultured_Bacteroidetes_bacterium
cgacgagccatgcagcacctcgcacattgtccgaagaaggtcacgtttccgcgactgtca
atgcacgttcaagccctggtaaggttcctcgcgt
>AM935145_uncultured_Chlorobi_bacterium
cgacagccatgcagcacctccgccggctcccttgcgggtcgttcccctttcagggttcta
ctaccggcagttcaagcGccaggtaaggttcttcgcgt
>AM935820_uncultured_Planctomycetales_bacterium
cgacagccatgcagcacctgtgcaggttccacccgaaggcgtcactctcctttcgagagc
taatccctgcatgtcaaacccaggataaggttcttcgcgttgc
>EF212893_Paenibacillus_provencensis
cgacaaccatgcaccacctgtctcctctTgtcccgaaggaaaggtatatctctataccgr
tcagagggatgtcaagacctggaaggttcttcgcgttgct
>M59107_Clostridium_lituseburense
Agacaaccatgcaccacctgtcacttctgtccccgaagggaaatctccgattagggagag
gtcaaaaggatgtcaagcttaggtaaggttcttcgcgttgc
>FM209153_uncultured_Chloroflexi_bacterium
cgacagccatgcagcatcctgtgcgacaccctcgaaggacttcggctttcaccgctctgc
agtcgcatgtcaagccctgg
>EU375221_uncultured_Thermomicrobium_sp.
cgacagccatgcagcacctgtggatcaccctcgaaggccaaccgctttcacggctctgca
gatccatgtcaaaccctggtaaggttcttcgcTgttgc
>EF054879_Mycobacterium_arosiense
cgacagccatgcaccacctgcacacaggccacaagggaacgcctatctctagacgcgtcc
tgtgcatgtcaaacccaggtaaAgttcttcgcgttgc
>EF466123_Nocardioides_islandiensis
cgacagccatgcaccacctgtacaccgacaaaaaggggcaccatctctggcgctttCccg
gcgtatgtcaaacccaggtaaggttcttcgcgttgc
>EF466120_Marmoricola_sp.
cgacagcTatgcaccacctgtatgcgagtgtccaaagagctctctatctctagagagttc
tcgcatatgtcaaacccaaggttcttcgcgttgc
>EU722519_Pseudonocardia_alaniniphila
cgacagccatgcaccacctgcacaccagccacAagggaaccgatatctctaccggcgtct
agtgcatgtaaggttcttcgcgttgc
>AF328681_Lechevalieria_aerocolonigenes
cGacagccatgcaccacctgtacaccggccacaagggggcccgatatctctaccggtttc
cagtgcatgtcaagcccaggtaaggttcttcgcgttgc
>U58528_Dactylosporangium_aurantiacum
cgacagccatgcaccacctgtgaacgcccccgaaggacaccacatctctgcggctttagc
gcccatgtcaaacCcaggtaaggttcttcgcgttgc
>EU593733_Streptomyces_thermocarboxydus
cgacagccatgcaccacctgtacaccggaccacaagggggcaccatctctgatgctttcc
ggtgtatgtcaagccttggtaaggttcttcgcgttgc
>AM935529_uncultured_Rubrobacteridae_bacterium
cgacagccatgcaccacctgtgtaagtgtcccgaaggaagaccgtgtttccacggctgtc
acaaaacatgtcaagcccaggtaaggttcttcgcgttgc
>EU631792_uncultured_Conexibacteraceae_bacterium
cgacagccatgcaccacctgtgtaagtgtcccgaaggaagaccatgtttccAtggctgtc
acctacatgtcaaacccaggtaaggttcttcgcgttgc
>AJ519368_uncultured_Holophaga_sp.
cgacagccatgcagcacctctacgagtgtccttgcggaagaccactttcgtagttgtcac
tcgctgttcaagcctgggtaaggttcttcgcgttgcc
>AM935078_uncultured_Solibacter_sp.
cgacagccatgcagcacctcgaccccactcccttgcgggataaccatgttttccatgatc
gttaagaggccgttcgagcccaggtaaggttcttcgcgttgc
>AY730501_uncultured_Chlamydiales_bacterium
cgacagccatgcagcacctgtgcagcGggtcccgaaggaagactccatttctggagctgt
ccactgcatgtcaagcctggg
>EU630729_uncultured_Parachlamydiaceae_bacterium
cgacagTcatgcagcacctgtgcagatgtcccgaaggaaagctctctagagcggtcatct
gcatgtcaaacctgggaaggttcttcgcgttgc
>EU634621_uncultured_Spartobacteria_bacterium
cgacagccatgcagcacctgtgcaaattcttgatattgctaccaagtcgctaactttcaA
taacttagagatgcatgtcaagaccaggtaaggttcttcgcgttgc
>DQ263467_uncultured_Verrucomicrobium_sp.
cgacagccatgcagcacctgtgtaagctgcccttgcgggctcgtcccactttCcatggtt
ctactacttgcatgtcaaggccaggtaaggttcttcgcgttgc
>X99390_Opitutus_sp.VeGlc2
cgaccagccatgcagcacctgtgcaccagtcccgaaggaaagcaccctttcaggtgcggt
ctagtgcatgtcaaggctaggtaaggttcttcgcgttgc
>DQ676361_uncultured_Termite_group_1
cgacagccatgcagcacctcgGctaacaaccgactttacggttcgtctcctgtttccagg
actctactattagccgtttgagcccaggtaaggttcttcgcgttgc
>AY852181_uncultured_Gemmatimonas_sp.
cgacagccatgcagcacctgtccacgtgtcccgaaggagggcccctgtttccaggggctt
tcacgtggatgtcaagcccaggtaaggGttcttcgcgttgct
>EU930421_Azotobacter_chroococcum
cgacagccatgcagcacctgtgtctgagttcccgaaggcaccaatccatctctggaaagt
tctcagcatgtcaCggccaggtaaggttcttcgcgttgct
>DQ989484_uncultured_Pseudomonas_sp.
cgacagccatgcagcacctgtgtctgagttcccgaaggcaccaatccatctctggaaagt
tctcagctgtcaaggccaggtaaggttcttcgcgttgct
>AF448044_Burkholderia_sp.
cgacagccatgcagcacctgtgttacggctccctttcggcgcacctccacctctcaggca
gggttccgtacatgtcaagggtaggtaaggtttttcgcgttgc
>AJ224039_Nitrospira_sp.
cgacagccatgcagcacctgagcaggctggtattgctacctccgttgggctttcaccctc
ctactacctgcatgtccagcctgggtaaggttcttcgcgttgc
>AB360346_Acidimicrobidae_bacterium
cgacagccatgcaccacctgtgtaaagccccgaaggacaccctatTctctagagcttttc
tctacatgtcaaacccaggtaaggttcttcgcgttgc
>AF114805_Saccharothrix_coeruleofusca
cgacagccatgcaccacctgtacaccagtccgaagaggcctacatctctgcaggtttccg
gtgcatgtcaagcccaggtaaggttttcgcgttgc
>AY894325_Dermacoccus_sp.
cgacaaccatgGaccacctgtacaccagtccgaagacgcacacatctctgcatgattccg
gtgtatgtcaagccttggtaaggttcttcgcgttgc
>EU551675_Amycolatopsis_sp.
cgacagccatgcaccacctgcacaccggccacaagggggccCacatctctgccggtttcc
agtgcatgtcaagcccaggtaaggttcttcgcgttgc
>EU427317_Gordonia_amicalis
cgacagccatgcaccacctgtaccaccaaccacaaggggggctatatctctacagctttc
tggtgtatgtcaaacccaggtaaggttcttcgcgttgc
>AJ314848_Oerskovia_jenensis
cgacaaccatgcaccacctgtacaccgacctgcggggcaaccatctctggaagtttccgg
tgtatgtcaagccttggtaaggttcttcgcgttgc
>AB037012_Actinoplanes_utahensis
cgacagccatgcaccacctgtcaccggccccgaaggccccgcatctctgcgagttttccg
gcgatgtcaaacccaggtaaggttcttcgcgttgc
>AF538931_Hyphomicrobium_sulfonivorans
cgacagccatgcaacacctgtgtatcggcctattgctaggaggaatcccatctctggaaa
ccgtccgaccatgtcaagagctggtaaggttcttcgcgttgc
>AF363135_Bradyrhizobium_japonicum
cgacagccatgagcacctgtgttccaggctccgaagagaaggccacatctctgcgaccgg
tcctggacatgtcaagggctggtaaggttctgcgcgttgc
>DQ310706_Mesorhizobium_loti
cgacagccatgcagcacctgtcaccggtccagccgaactgaaggtatccatctctggaaa
ccgcgccgggatgtcaaCggctggtaaggttctgcgcgttgct
>AY167839_Chelatococcus_asaccharovorans
cgacagccatgcagcacctgtgttcccgccagccgaactgaaggatcctgtctccaggac
ccaaacgggacttggtaaggttctgcgcgttgct
>X90760_Skermanella_parooensis
cgacagccatgcagcacctgtgcgncgtccggccgaaccgaaaggctcatctctgagccc
gcgacgcccatgtcaagggctggtaaTgttctgcgcgttgct
>AM743175_Azospirillum_sp.
cgacagccatgcagcacctgtgcggcgtccggccgaaccgaaaggtccatctctggaccc
gcgacgcccatgtcaagggctggtaaggttctgcgcgtTtgct
>AY367026_Sphingomonas_sp.
cgacagccatgcagcacctgtcactcatccagccgaactgaagaaaccatctctggaaat
cgcgatgaggatCgtcaaacgctggtaaggttctgcgcgttgct
>AF530131_Shewanella_colwelliana
cgacagccatgcagcacttgtctcacagttcccgaaggcactaatccatctctggaaagt
tctgtgggatgtcaagagtaggtaaggttctttcgcgttgc
>EU855746_Xanthomonas_campestris
cgacagccatgcagcacctgtctcacggttcccgaaggcacccaatccattctggaaagt
tccgtggatgtcaagaccaggtaaggttcttcgcgttgc
>EU360125_Pseudomonas_mediterranea
cgacaagccatgcagcacctgtctcaatgttcccgaaggcaccaatccatctctggaaag
ttcattggatgtcaaggctggtaaggttcttcgcgttgct
>AM747393_Legionella_dresdeniensis
cgacagccatgcagcacctgtatcagtgttcccgaaggcaacttccacatctctgcaaaa
ttcactgtatgtcaagggtaggtaaggttcttcgcgttgc
>FJ486138_uncultured_Aquicella_sp.
cgacagccattgcagcacctgtctctgcgctcctttcggcacccccaactctcattaggg
ttcgcaggatgtcaagggtaggtaaggttcttcgcgttgc
>AY691545_Pantoea_agglomerans
cgacagccatgcagcacctgtctcagagttcccgaaagcaccaaagcatctctgTtaagt
tctctggatgtcaagagtagtaaggttcttcgcgttgc
>DQ366688_uncultured_Haemophilus_sp.
acagccatgcagcacctgtctatggttcccgaaggcactcccgctatctctacaggattc
catgggatgtcaagagtaggtaaggttcttcgcgttgc
>EF076758_Rheinheimera_aquimaris
cgacagccatgcagcacctgtcttagcgttcccgaTaggcacaactgcatctctgcaatc
ttcgctagatgtcaagagtaggtaaggttcttcgcgttgc
>AY234615_bacterium_Ellin5264
cgacagccatgcagcAcctgtctctgggttccttgcggcacccccgaatctcttcagggt
tcccaggatgtcaagaccaggtaaggttcttcgcgttgc
>AM936268_uncultured_Polyangiaceae bacterium
cgacagccatgcagcacctaaccacaggttccccgaagggcacatcgaActttcgaccga
cttcctgcgttttctagcccaggtaaggttcttcgcgttgc
>AJ233945_Nannocystis_aggregans
cgacagccatgcagcaccttctcaccggctcccgaagggcaccccagcctttcagccagg
ttccagtggatttaacccaggtaaggttctgcgcgttgc
>FJ418118_uncultured_Myxococcales_bacterium
cgacagccatgcagcacctaaccacgagttctccgaagagcaccccgaactttcgctcgg
gtcctcgtactttctagccccccaggaaggttcttcgcgttgc
>AM935473_uncultured_Desulfuromonadales_bacterium
cgacagccatgcagcacctgaaccaccagtccccgaaggaagatcctatctctaggactg
tctgatgttgtctagcccaggtaaggttcttcgcgttgc
>EF606819_uncultured_Bdellovibrio_sp.
cgacagccatgcagcacctgtgaaccggcccttgcgTggcggggacatttctgccaccct
tccagttcatgtcaagcccaggtaaggttcttcgcgttgc
>AJ298940_Micrococcus_lylae
cgacaaccatgcaccacctgtgaaccagccccgaagggaaaccgcatGctctgcggcgat
ctagtccatgtcaagccttggtaaggttcttcgcgttgc
>EF173341_uncultured_Alcaligenes_sp.
cgacagccatgcagcacctgtctcacggttccttgcggcactcccCaaatctcttcggga
ttccgtggatgtcaagaccaggtaaggttcttcgcgttgc
>EF019646_uncultured_Oxalobacteraceae_bacterium
cgacagccatgcagcacctctgtggcggcccccgaaggggaagacctgtttcagaccggt
ccaccacagttcaagcccaggtaaggttcttcgcgttgc
>CU466738_uncultured_Bacteroidetes_bacterium
cgacagccatgcagcgacctcgcacattgtccgaagaaggtcacgtttccgcgactgtca
atgcacgttcaagccctggtaaggttcctcgcgt
>AM935145_uncultured_Chlorobi_bacterium
cgacagccatgcagcacctccgccggctcccttgCcgggtcgttcccctttcagggttct
actaccggcagttcaagcccaggtaaggttcttcgcgt
>AM935820_uncultured_Planctomycetales_bacterium
cgacagccatgcagcacctgtgcaggttccacccgaaggcgtcactctcctttcagagag
ctaTatccctgcatgtcaaacccaggataaggttcttcgcgttgc
>EF212893_Paenibacillus_provencensis
cgacaaccatgcaccacctgtcCcctctgtcccgaaggaaaggtatatctctataccgrt
cagagggatgtcaagacctggaaggttcttcgcgttgct
>M59107_Clostridium_lituseburense
cgacaaccatgcaccacctgtcacttctgtccccgaagggaTatctccgattagggagag
gtcaaaaggatgtcaagcttaggtaaggttcttcgcgttgc
>FM209153_uncultured_Chloroflexi_bacterium
cgacagccatgcagcacctgtgcgacaccctcgaaggaCcttcggctttcaccgctctgc
agtcgcatgtcaagccctgg
>EU375221_uncultured_Thermomicrobium_sp.
cgacagccatgcaGgcacctgtggatcaccctcgaaggccaaccgctttcacggctctgc
agatccatgtcaaaccctggtaaggttcttcgcgttgc
>EF054879_Mycobacterium_arosiense
cgacagccagcaccacctgcacacaggccacaagggaacgcctatctctagacgcgtcct
gtgcatgtcaaacccaggtaaggttcttcgcgttgc
>EF466123_Nocardioides_islandiensis
cgacagccCatgcaccacctgtacaccgacaaaaaggggcaccatctctggcgctttccg
gcgtatgtcaaacccaggtaaggttcttcgcgttgc
>EF466120_Marmoricola_sp.
cgacagccatgcaccacctgtatgcgagtgtccaaagagctctctatctctagagagttc
tcgcatatgtcaaacccaaggttcttcgcggttgc
>EU722519_Pseudonocardia_alaniniphila
cgacagccatgcaccacctgcacaccagccacaagggaaccgatatctctaccggcgtct
agtgcatgtaaggttcttcgTcgttgc
>AF328681_Lechevalieria_aerocolonigenes
cgaAagccatgcaccacctgtacaccggccacaagggggcccgatatctctaccggtttc
cagtgcatgtcaagcccaggtaaggttcttcgcgttgc
>U58528_Dactylosporangium_aurantiacum
cgacagccatgcaccacctgtgaacgcccccgaaggacaccaatctctgcggctttagcg
cccatgtcaaacccaggtaaggttcttcgcgttgc
>EU593733_Streptomyces_thermocarboxydus
cgacagccatgcaccacctgtacaccgaccacaagggggcaccatctctgatgctttccg
gtgtatgtcaagccttggGaaggttcttcgcgttgc
>AM935529_uncultured_Rubrobacteridae_bacterium
cgacagccatgcaccacctgtgtaagtgtcccgaaggaagaccgtgtttccacggctgtc
aAcaaacatgtcaagcccaggtaaggttcttcgcgttgc
>EU631792_uncultured_Conexibacteraceae_bacterium
cgacagccatgcaccacctgtgtaagtgtcccgaaggaagaccatgtttccatggctgtc
accatacatgtcaaacccaggtaaggttcttcgcgttgc
>AJ519368_uncultured_Holophaga_sp.
cgaacagccatgcagcacctctacgagtgtccttgcggaagaccactttcgtagttgtca
ctcgctgttcaagcctgggtaaggttcttcgcgttgc
>AM935078_uncultured_Solibacter_sp.
cgacagccatgcagcacctcgaccccactcccttgcgggatagaccatgtttccatgatc
gttaagaggccgttcgagcccaggtaaggttcttcgcgttgc
>AY730501_uncultured_Chlamydiales_bacterium
[truncated: 10,601 more chars]
