# Supplementary material for: Estimation of bacterial diversity using next generation sequencing of 16S rDNA: a comparison of different workflows
Source: BMC Bioinformatics. 2011 Dec 14;12:473. doi: 10.1186/1471-2105-12-473 (PMC3258296; doi:10.1186/1471-2105-12-473)
Supplement: Additional file 3 — This file contains the FASTA formatted sequences of all the datasets used in this study. Zip file contents are briefly described in the included README file. [file 1471-2105-12-473-S3.ZIP › dset/60x50mutstack.fas]

>AF538931_Hyphomicrobium_sulfonivorans
cgacagccatgcaacacctgtgtatcggcctattgctaggaggatcccatctctggaaac
cgtccgaccatgtcaagagctggtaaggttcttcgcgttgc
>AF538931_Hyphomicrobium_sulfonivorans
cgacagccatgcaacacctgtgtatcggcctattgctaggaggTatcccatctctggaaa
ccgtccgaccatgtcaagagctggtaaggttcttcgcgttgc
>AF538931_Hyphomicrobium_sulfonivorans
Ggacagccatgcaacacctgtgtatcggcctattgctaggaggatcccatctctggaaac
cgtccgaccatgtcaagagctggtaaggttcttcgcgttgc
>AF538931_Hyphomicrobium_sulfonivorans
cgacagccatgcaacacctgtgtatcggcctattgctaggaggAatcccatctctggaaa
ccgtccgaccatgtcaagagctggtaaggttcttcgcgttgc
>AF538931_Hyphomicrobium_sulfonivorans
cgacagccatgcaacacctgtgtatcggcctattgCctaggaggatcccatctctggaaa
ccgtccgaccatgtcaagagctggtaaggttcttcgcgttgc
>AF538931_Hyphomicrobium_sulfonivorans
cgacagccatgcaAcacctgtgtatcggcctattgctaggaggatcccatctctggaaac
cgtccgaccatgtcaagagctggtaaggttcttcgcgttgc
>AF538931_Hyphomicrobium_sulfonivorans
cgacagccatgcaacacctgtgtatcggcctattgctaggaggatcccatctctggaaac
cgtccgaccatgtcaTagagctggtaaggttcttcgcgttgc
>AF538931_Hyphomicrobium_sulfonivorans
cgacagccatgcaacacctgtgtatcggcctattgctAggaggatcccatctctggaaac
cgtccgaccatgtcaagagctggtaaggttcttcgcgttgc
>AF538931_Hyphomicrobium_sulfonivorans
cgacaagccatgcaacacctgtgtatcggcctattgctaggaggatcccatctctggaaa
ccgtccgaccatgtcaagagctggtaaggttcttcgcgttgc
>AF538931_Hyphomicrobium_sulfonivorans
cgacagccatgcaacacctgtgtatcggcctattgctaggaggatccccatctctggaaa
ccgtccgaccatgtcaagagctggtaaggttcttcgcgttgc
>AF538931_Hyphomicrobium_sulfonivorans
cgacagccatgcaacacctgtgtatcggcctattgctaggaggatcccatctctggaaac
cgtccgaccatgtcaagagctggtaaggttcttcgcgttgcc
>AF538931_Hyphomicrobium_sulfonivorans
cgacagccatgcaacacctgtgtatccggcctattgctaggaggatcccatctctggaaa
ccgtccgaccatgtcaagagctggtaaggttcttcgcgttgc
>AF538931_Hyphomicrobium_sulfonivorans
cgacagccatgcaacacctgtgtatcggcctattgctaggaggatcccatctctggaaac
cgtccgaaccatgtcaagagctggtaaggttcttcgcgttgc
>AF538931_Hyphomicrobium_sulfonivorans
cgacagccatgcaacaccttgtgtatcggcctattgctaggaggatcccatctctggaaa
ccgtccgaccatgtcaagagctggtaaggttcttcgcgttgc
>AF538931_Hyphomicrobium_sulfonivorans
Cgacagccatgcaacacctgtgtatcggcctattgctaggaggatcccatctctggaaac
cgtccgaccatgtcaagagctggtaaggttcttcgcgttgc
>AF538931_Hyphomicrobium_sulfonivorans
cgacagccatgcaacacctgtgtatcggcctattgctaggaggatcccatctctggaaac
cgatccgaccatgtcaagagctggtaaggttcttcgcgttgc
>AF538931_Hyphomicrobium_sulfonivorans
cgacagccatgcaacacctgtgtatcggcctattgctaggaggatcccatctctggaaac
cgtccgaccatgtcaagagctggtaaggtcttcgcgttgc
>AF538931_Hyphomicrobium_sulfonivorans
cgacagccatgcaacacctgtgtatcggcctattgctaggaggatcccatctctggaaac
cgtccgacctatgtcaagagctggtaaggttcttcgcgttgc
>AF538931_Hyphomicrobium_sulfonivorans
cgacagccatgcaacacctgtgtatcggcctattgctaGgaggatcccatctctggaaac
cgtccgaccatgtcaagagctggtaaggttcttcgcgttgc
>AF538931_Hyphomicrobium_sulfonivorans
cgacagccatCcaacacctgtgtatcggcctattgctaggaggatcccatctctggaaac
cgtccgaccatgtcaagagctggtaaggttcttcgcgttgc
>AF538931_Hyphomicrobium_sulfonivorans
cgacagccatgcaacacctgtgtatcggcctattgctaggaggatcccatctctggaaac
cgttccgaccatgtcaagagctggtaaggttcttcgcgttgc
>AF538931_Hyphomicrobium_sulfonivorans
cgacagccatgcaacacctgtgtatcggcctattgctaggaggatcccatctctggaaaG
cgtccgaccatgtcaagagctggtaaggttcttcgcgttgc
>AF538931_Hyphomicrobium_sulfonivorans
cgacaggccatgcaacacctgtgtatcggcctattgctaggaggatcccatctctggaaa
ccgtccgaccatgtcaagagctggtaaggttcttcgcgttgc
>AF538931_Hyphomicrobium_sulfonivorans
cgacagccatgcaacacctgtgtatcggcctattgctaggaggatcccatctctggaaac
cgtccgaccatgtcaagagcGggtaaggttcttcgcgttgc
>AF538931_Hyphomicrobium_sulfonivorans
cgcagccatgcaacacctgtgtatcggcctattgctaggaggatcccatctctggaaacc
gtccgaccatgtcaagagctggtaaggttcttcgcgttgc
>AF538931_Hyphomicrobium_sulfonivorans
cgacagccagcaacacctgtgtatcggcctattgctaggaggatcccatctctggaaacc
gtccgaccatgtcaagagctggtaaggttcttcgcgttgc
>AF538931_Hyphomicrobium_sulfonivorans
cgacagccatgcaacacctgtgtatcggtcctattgctaggaggatcccatctctggaaa
ccgtccgaccatgtcaagagctggtaaggttcttcgcgttgc
>AF538931_Hyphomicrobium_sulfonivorans
cgacagccatgcaacacctgtgtatcggcctattgctaggaggatcccatctctggaaac
cgtccgaccatgtcaagagctggtaaggttcttcGcgttgc
>AF538931_Hyphomicrobium_sulfonivorans
cgacagccatgcaacacctgtgtatcggcctattgctaggaggatcccatctctggaaac
cgtccgaccatgtcaagagctAgtaaggttcttcgcgttgc
>AF538931_Hyphomicrobium_sulfonivorans
cgacagccatgcaacacctgtgtatcggcctattgctaggaggatcccatctctggaaac
cgtccgaccatgtcaagagctTgtaaggttcttcgcgttgc
>AF538931_Hyphomicrobium_sulfonivorans
cgacagccatgcaacacctgtgtatcgggcctattgctaggaggatcccatctctggaaa
ccgtccgaccatgtcaagagctggtaaggttcttcgcgttgc
>AF538931_Hyphomicrobium_sulfonivorans
cgacagccatgcaacacctgtgtatcggccattgctaggaggatcccatctctggaaacc
gtccgaccatgtcaagagctggtaaggttcttcgcgttgc
>AF538931_Hyphomicrobium_sulfonivorans
cgacagccatgcaacacctgtgttatcggcctattgctaggaggatcccatctctggaaa
ccgtccgaccatgtcaagagctggtaaggttcttcgcgttgc
>AF538931_Hyphomicrobium_sulfonivorans
cgacagccatgcaacacctgtgtatcggcctattgctaggaggatcccatctctggGaaa
ccgtccgaccatgtcaagagctggtaaggttcttcgcgttgc
>AF538931_Hyphomicrobium_sulfonivorans
cgacagccatgcaacacctgtgtatccggcctattgctaggaggatcccatctctggaaa
ccgtccgaccatgtcaagagctggtaaggttcttcgcgttgc
>AF538931_Hyphomicrobium_sulfonivorans
cgacagccatgcaacacctgtgtatcggcctattgctaggaggatcccatctctggaaac
cgtccgaccatgtGcaagagctggtaaggttcttcgcgttgc
>AF538931_Hyphomicrobium_sulfonivorans
cgacagccatgcaacacctgtgtatcggcctattgctaggaggatcccatctctggaaac
cgtccgaccatgtcaagagctggtaaggttctctcgcgttgc
>AF538931_Hyphomicrobium_sulfonivorans
cgacagccatgcaacaccttgtgtatcggcctattgctaggaggatcccatctctggaaa
ccgtccgaccatgtcaagagctggtaaggttcttcgcgttgc
>AF538931_Hyphomicrobium_sulfonivorans
cgacagccatgcaacacctgtgtatcggcctattgctaggaggatcccatctctggaaac
cgtccgaccatgtcaaTgagctggtaaggttcttcgcgttgc
>AF538931_Hyphomicrobium_sulfonivorans
cgacagccatgcaacacctgtgtatcggcctattgctaggaggatcccatctctggaaac
cgtccgaccatgtcaagCagctggtaaggttcttcgcgttgc
>AF538931_Hyphomicrobium_sulfonivorans
cgacagccatgcaacacctgtgtatcggcctattgctaggaggatcccatctctggaaac
cgtccgaccaCgtcaagagctggtaaggttcttcgcgttgc
>AF538931_Hyphomicrobium_sulfonivorans
cgacagccatgcaacacctgtgtatcggcctattgctaggaggatcccaatctctggaaa
ccgtccgaccatgtcaagagctggtaaggttcttcgcgttgc
>AF538931_Hyphomicrobium_sulfonivorans
cgacagccatgcaacacctgtgtatcggcctattgctaggaggatccatctctggaaacc
gtccgaccatgtcaagagctggtaaggttcttcgcgttgc
>AF538931_Hyphomicrobium_sulfonivorans
Agacagccatgcaacacctgtgtatcggcctattgctaggaggatcccatctctggaaac
cgtccgaccatgtcaagagctggtaaggttcttcgcgttgc
>AF538931_Hyphomicrobium_sulfonivorans
cgacagccatgcaacacctgtgtatcggcctattgctaggaggatcccatctctggaaac
cgtccgaccatgtcaagagctggtaaggttcttcgcgttggc
>AF538931_Hyphomicrobium_sulfonivorans
cgacagccatgcaacacctgtgtatcggcctattgctaggaggatcccatctctgggaaa
ccgtccgaccatgtcaagagctggtaaggttcttcgcgttgc
>AF538931_Hyphomicrobium_sulfonivorans
cgacagccatgcaacacctgtgtatcggcctattgctaggaggatcccatctctggaaac
cgtccgaccatgtcaagagctggtaaggtcttcgcgttgc
>AF538931_Hyphomicrobium_sulfonivorans
cgacagccatgcaacacctgtgtatcggcctattgctaggaggatcccatctctggaaac
cgtccgaccatgtcaagagctggtaaggttctcgcgttgc
>AF538931_Hyphomicrobium_sulfonivorans
cgacagccatgcaacacctgtgtatcggcctattgctaggaggatcccatctctggaaac
cgtccgaccatgtcaagagctggtaaggttcttcgcgttTgc
>AF538931_Hyphomicrobium_sulfonivorans
cgacagccatgcaacacctgtgtatcggcctattgctaggaggatcccatcctggaaacc
gtccgaccatgtcaagagctggtaaggttcttcgcgttgc
>AF363135_Bradyrhizobium_japonicum
cgacagccatgcagcacctgtgttccaggctccgaagagaaggccacatctctgcgaccg
gtcctggacatgtcaagggctggtaaggttctgcgcgttgc
>AF363135_Bradyrhizobium_japonicum
cgacagccatgcagcacctgtgttccaggctccgaagagaaggccacatctctgcgCacc
ggtcctggacatgtcaagggctggtaaggttctgcgcgttgc
>AF363135_Bradyrhizobium_japonicum
cgacagcccatgcagcacctgtgttccaggctccgaagagaaggccacatctctgcgacc
ggtcctggacatgtcaagggctggtaaggttctgcgcgttgc
>AF363135_Bradyrhizobium_japonicum
cgacagccatgcagcacctGtgttccaggctccgaagagaaggccacatctctgcgaccg
gtcctggacatgtcaagggctggtaaggttctgcgcgttgc
>AF363135_Bradyrhizobium_japonicum
cgacagccatgcagcacctgtgttccaggctccgaagagaaggccacatctctgcgaccg
gtcctggacatgtcaagggctgggtaaggttctgcgcgttgc
>AF363135_Bradyrhizobium_japonicum
cgacagccatgcagcacctgtgttccaggctccgaagagaaggccacatctctgcgaccg
gtcctggacatgtcaagggcctggtaaggttctgcgcgttgc
>AF363135_Bradyrhizobium_japonicum
cgacagccatgGagcacctgtgttccaggctccgaagagaaggccacatctctgcgaccg
gtcctggacatgtcaagggctggtaaggttctgcgcgttgc
>AF363135_Bradyrhizobium_japonicum
cgacagccatgcagcacctgtgttccaggctccgaagagaaggccacatctctAgcgacc
ggtcctggacatgtcaagggctggtaaggttctgcgcgttgc
>AF363135_Bradyrhizobium_japonicum
cgacagccatgcagcacctgtgttccaggctccgaagagaaggccacatctctgcgaccg
gGtcctggacatgtcaagggctggtaaggttctgcgcgttgc
>AF363135_Bradyrhizobium_japonicum
cgacagccatgcagcacctgtgttcaggctccgaagagaaggccacatctctgcgaccgg
tcctggacatgtcaagggctggtaaggttctgcgcgttgc
>AF363135_Bradyrhizobium_japonicum
cgacagccatgcagcacCctgtgttccaggctccgaagagaaggccacatctctgcgacc
ggtcctggacatgtcaagggctggtaaggttctgcgcgttgc
>AF363135_Bradyrhizobium_japonicum
cgacagccatgcagcacctgtgttccaggctccgaagagaaggccactctctgcgaccgg
tcctggacatgtcaagggctggtaaggttctgcgcgttgc
>AF363135_Bradyrhizobium_japonicum
cgacagccatgcagcacctgtgttcaggctccgaagagaaggccacatctctgcgaccgg
tcctggacatgtcaagggctggtaaggttctgcgcgttgc
>AF363135_Bradyrhizobium_japonicum
cgacagccatgcagcaGcctgtgttccaggctccgaagagaaggccacatctctgcgacc
ggtcctggacatgtcaagggctggtaaggttctgcgcgttgc
>AF363135_Bradyrhizobium_japonicum
cgacagccatgcagcacctgtgttccaggctccgaagagaaggccacatctctgcgaccg
gtcctggacatgtcaagggctggtaaggtctctgcgcgttgc
>AF363135_Bradyrhizobium_japonicum
cgacagccatgcagcacctgtgttccaggctccgaagagaaggccacatcttgcgaccgg
tcctggacatgtcaagggctggtaaggttctgcgcgttgc
>AF363135_Bradyrhizobium_japonicum
cgacagccatgcagcacctgtgttccaggctccgaagagaaggccacatctctgcgacac
ggtcctggacatgtcaagggctggtaaggttctgcgcgttgc
>AF363135_Bradyrhizobium_japonicum
cgacagccatgcagcacctgtgttccaggctccgaagagaaggccacatctctgcgaccg
gtcctggacatgtcaagggctggtaaggttgctgcgcgttgc
>AF363135_Bradyrhizobium_japonicum
cgacagccatgcagcacctgtgttccaggctccgaagagaaggccacatctctgcgaccg
gtGcctggacatgtcaagggctggtaaggttctgcgcgttgc
>AF363135_Bradyrhizobium_japonicum
cgacagccatgcagcacctgtgttccaggctccgaagagaaggccacatctctgcgaccg
gtccctggacatgtcaagggctggtaaggttctgcgcgttgc
>AF363135_Bradyrhizobium_japonicum
cgacagccatgAagcacctgtgttccaggctccgaagagaaggccacatctctgcgaccg
gtcctggacatgtcaagggctggtaaggttctgcgcgttgc
>AF363135_Bradyrhizobium_japonicum
cgacagccatgcagcacctgtgttccaggctccgaagagaaggccacatctctgcgaccg
gtcctggacatTtcaagggctggtaaggttctgcgcgttgc
>AF363135_Bradyrhizobium_japonicum
cgacagccatgctagcacctgtgttccaggctccgaagagaaggccacatctctgcgacc
ggtcctggacatgtcaagggctggtaaggttctgcgcgttgc
>AF363135_Bradyrhizobium_japonicum
cgacagccatgcagcacctgtgttccaggctccggaagagaaggccacatctctgcgacc
ggtcctggacatgtcaagggctggtaaggttctgcgcgttgc
>AF363135_Bradyrhizobium_japonicum
cgacagccatgcagcacctgtgttccaggctccgaagagaaggccacatcttgcgaccgg
tcctggacatgtcaagggctggtaaggttctgcgcgttgc
>AF363135_Bradyrhizobium_japonicum
cgacagccatgcagcacctgtgttccaggctccgaagagaaggccacatctctgcgaccg
gtccggacatgtcaagggctggtaaggttctgcgcgttgc
>AF363135_Bradyrhizobium_japonicum
cgacagccatgcagcacctgtgttccaggctccgaagagaaggccacatctctgcgaccg
cgtcctggacatgtcaagggctggtaaggttctgcgcgttgc
>AF363135_Bradyrhizobium_japonicum
cgaCcagccatgcagcacctgtgttccaggctccgaagagaaggccacatctctgcgacc
ggtcctggacatgtcaagggctggtaaggttctgcgcgttgc
>AF363135_Bradyrhizobium_japonicum
cgacagccatgcagcacctggtgttccaggctccgaagagaaggccacatctctgcgacc
ggtcctggacatgtcaagggctggtaaggttctgcgcgttgc
>AF363135_Bradyrhizobium_japonicum
cgacagccaatgcagcacctgtgttccaggctccgaagagaaggccacatctctgcgacc
ggtcctggacatgtcaagggctggtaaggttctgcgcgttgc
>AF363135_Bradyrhizobium_japonicum
cgacagccatgcagcacctgtgttccaggctccgaagagaaggccacatctctgcgTccg
gtcctggacatgtcaagggctggtaaggttctgcgcgttgc
>AF363135_Bradyrhizobium_japonicum
cgacagccatgcagcaccAgtgttccaggctccgaagagaaggccacatctctgcgaccg
gtcctggacatgtcaagggctggtaaggttctgcgcgttgc
>AF363135_Bradyrhizobium_japonicum
cgacagccatgcagcacctgtgcttccaggctccgaagagaaggccacatctctgcgacc
ggtcctggacatgtcaagggctggtaaggttctgcgcgttgc
>AF363135_Bradyrhizobium_japonicum
cgacagccatgcagcacctgtgttccaggctccgaagagaaggccacatctctgcgaccg
gtcctggacatgtcaagggtctggtaaggttctgcgcgttgc
>AF363135_Bradyrhizobium_japonicum
cgacagccatgcagcacctgtgttccaggctccgaagaggaaggccacatctctgcgacc
ggtcctggacatgtcaagggctggtaaggttctgcgcgttgc
>AF363135_Bradyrhizobium_japonicum
cgacagccatgcagcacctgtgttccaggctccgaagagaaggccacatctctgcgaccg
gAtcctggacatgtcaagggctggtaaggttctgcgcgttgc
>AF363135_Bradyrhizobium_japonicum
cgacagccatgcagcacctgtgttcccaggctccgaagagaaggccacatctctgcgacc
ggtcctggacatgtcaagggctggtaaggttctgcgcgttgc
>AF363135_Bradyrhizobium_japonicum
cgacagccatgcagcacctgtgttccaggctcAgaagagaaggccacatctctgcgaccg
gtcctggacatgtcaagggctggtaaggttctgcgcgttgc
>AF363135_Bradyrhizobium_japonicum
cgacagccatgcagcacctgtgttccaggctccgaagagaaggccacatctctgcgaccg
gtccCtggacatgtcaagggctggtaaggttctgcgcgttgc
>AF363135_Bradyrhizobium_japonicum
cgacagccatgcagcacctgtgttccaggctccgaagagaaggccacatctctgcgCacc
ggtcctggacatgtcaagggctggtaaggttctgcgcgttgc
>AF363135_Bradyrhizobium_japonicum
cgacagccatgcagcacctgtgttccaggctccgaagagaaggccacatctctgcgaccg
gtccttggacatgtcaagggctggtaaggttctgcgcgttgc
>AF363135_Bradyrhizobium_japonicum
cgacagccatgcagcacctgtgttccaggctccgaagagaaggccacatctctgcgaccg
gtcctggacatgtcaagggctggtaaggttctgcTcgttgc
>AF363135_Bradyrhizobium_japonicum
cgacagccatgcagcGacctgtgttccaggctccgaagagaaggccacatctctgcgacc
ggtcctggacatgtcaagggctggtaaggttctgcgcgttgc
>AF363135_Bradyrhizobium_japonicum
cgacagccatgcagcacctgtgttccaggctccTgaagagaaggccacatctctgcgacc
ggtcctggacatgtcaagggctggtaaggttctgcgcgttgc
>AF363135_Bradyrhizobium_japonicum
cgacagccatgcagcacctgtgttccaggctccgaagagaGggccacatctctgcgaccg
gtcctggacatgtcaagggctggtaaggttctgcgcgttgc
>AF363135_Bradyrhizobium_japonicum
cgacagccatgcagcacctgtgttccaggctccgaagagaaggccacatctcgcgaccgg
tcctggacatgtcaagggctggtaaggttctgcgcgttgc
>AF363135_Bradyrhizobium_japonicum
cgacagccatgcagcacctgtgttccaggctccgaagagaaggccacatctctgcgaccg
gtcctggacaatgtcaagggctggtaaggttctgcgcgttgc
>AF363135_Bradyrhizobium_japonicum
cgacagccatgcagcacctgtgttccaggctccgaagagaaggccacatctctgcgaccg
gtcctggacatgtcaagggctggtaaggttctggcgttgc
>AF363135_Bradyrhizobium_japonicum
cgacagccatgcagcAcctgtgttccaggctccgaagagaaggccacatctctgcgaccg
gtcctggacatgtcaagggctggtaaggttctgcgcgttgc
>AF363135_Bradyrhizobium_japonicum
cgacagccatgcagcacctgtgttccaggctccgaagatgaaggccacatctctgcgacc
ggtcctggacatgtcaagggctggtaaggttctgcgcgttgc
>DQ310706_Mesorhizobium_loti
cgacagccatgcagcacctgtcaccggtccagccgaactgaaggtatccatctctggaaa
ccgcgccgggatgtcaagggctggtaaggttctgcgcgttgct
>DQ310706_Mesorhizobium_loti
cgacagccatgcagcacctgtcaccggtccagccgaactgaaggtatccatctctggaaa
ccTcgccgggatgtcaagggctggtaaggttctgcgcgttgct
>DQ310706_Mesorhizobium_loti
cgacagccatgcagcacctgtcaccggtccagccgaactgaaggtatccatctctggaaa
ccgcggccgggatgtcaagggctggtaaggttctgcgcgttgct
>DQ310706_Mesorhizobium_loti
cgacagccatgcagcacctgtcaccggtccagccgaactgaaggtatccattctggaaac
cgcgccgggatgtcaagggctggtaaggttctgcgcgttgct
>DQ310706_Mesorhizobium_loti
cgacagccatgcagcacctgtcaccggtccagcgaactgaaggtatccatctctggaaac
cgcgccgggatgtcaagggctggtaaggttctgcgcgttgct
>DQ310706_Mesorhizobium_loti
cgacagccatgcagcacctgtcaccggtccagccgaactgaaggtatccatctctggaaa
ccgcgccgggatgtcaagggctggtaagttctgcgcgttgct
>DQ310706_Mesorhizobium_loti
cgacagccatgcagcacctgtcaccggtccagccgaactgaaggtatccatctctggaaa
ccggccgggatgtcaagggctggtaaggttctgcgcgttgct
>DQ310706_Mesorhizobium_loti
cgacagccatgcagcacctgtcaccggtccagccgaactgaaggtaatccatctctggaa
accgcgccgggatgtcaagggctggtaaggttctgcgcgttgct
>DQ310706_Mesorhizobium_loti
cgacagccatgcagcacctgtcaccggtccagccgaactgaaggtatccatctctggaaa
ccgcgccgggatgtcaagggctggtaaggttctgcgcgcttgct
>DQ310706_Mesorhizobium_loti
cgacagccatgcagTcacctgtcaccggtccagccgaactgaaggtatccatctctggaa
accgcgccgggatgtcaagggctggtaaggttctgcgcgttgct
>DQ310706_Mesorhizobium_loti
cgacagccatgcagcacctgtcaccggtccagccgaacGtgaaggtatccatctctggaa
accgcgccgggatgtcaagggctggtaaggttctgcgcgttgct
>DQ310706_Mesorhizobium_loti
tcgacagccatgcagcacctgtcaccggtccagccgaactgaaggtatccatctctggaa
accgcgccgggatgtcaagggctggtaaggttctgcgcgttgct
>DQ310706_Mesorhizobium_loti
cgacagccatgcagcacctgtcaccggtccagccgaactgaaggtatccatctctggaaa
ccgcgccgggatgtcaagggctAgtaaggttctgcgcgttgct
>DQ310706_Mesorhizobium_loti
cgacagccatgcagcacctgtcaccggtccagccgaactgaaggtatccatctctggaaa
ccgcgccggggatgtcaagggctggtaaggttctgcgcgttgct
>DQ310706_Mesorhizobium_loti
cgacagccatgcagcacctgtcaccggtccagccgaactgaaggtatccatctctggaaa
ccgcgccgggatgtcaagggctggtaaggttctgcgcgtTtgct
>DQ310706_Mesorhizobium_loti
cgacagccatgcagcacctgtcaccggtccagccgaactgaaggtatccatctctggaaa
ccgcgccgggatgtcaagggctggtaaggttctgcgcgttgctt
>DQ310706_Mesorhizobium_loti
cgacagccatgcagcacctgtcaccggtccagccgaactgaaggtatccatctctggaaa
ccgcgccgggatgtcaagggcttggtaaggttctgcgcgttgct
>DQ310706_Mesorhizobium_loti
cgacagccatgcagcacctgtcaccggtccagccgaactgaaggtatccatctctggaaa
ccgcgccgggatgtcaagggctggtaaggttctgcgcgttgcct
>DQ310706_Mesorhizobium_loti
cgacagccatgcagcacctgtccaccggtccagccgaactgaaggtatccatctctggaa
accgcgccgggatgtcaagggctggtaaggttctgcgcgttgct
>DQ310706_Mesorhizobium_loti
cgacagccaatgcagcacctgtcaccggtccagccgaactgaaggtatccatctctggaa
accgcgccgggatgtcaagggctggtaaggttctgcgcgttgct
>DQ310706_Mesorhizobium_loti
cgacagccatgcagcacctgtcaccggtccagccgaactgaaggtatccatctctggaaa
ccCcgccgggatgtcaagggctggtaaggttctgcgcgttgct
>DQ310706_Mesorhizobium_loti
cgacagccatgcagcacctgtcacggtccagccgaactgaaggtatccatctctggaaac
cgcgccgggatgtcaagggctggtaaggttctgcgcgttgct
>DQ310706_Mesorhizobium_loti
cgacagccatgtcagcacctgtcaccggtccagccgaactgaaggtatccatctctggaa
accgcgccgggatgtcaagggctggtaaggttctgcgcgttgct
>DQ310706_Mesorhizobium_loti
cgacagccatgcagcacctgtccaccggtccagccgaactgaaggtatccatctctggaa
accgcgccgggatgtcaagggctggtaaggttctgcgcgttgct
>DQ310706_Mesorhizobium_loti
cgacagccatgcagcacctgtcaccggtccagccgaactgaaggtatccatctctggaaa
ccgcgccgggatgtcaagggctggtaaggttctgcTcgttgct
>DQ310706_Mesorhizobium_loti
cgacagccatgcagcacctgtcaccggtccagccgCaactgaaggtatccatctctggaa
accgcgccgggatgtcaagggctggtaaggttctgcgcgttgct
>DQ310706_Mesorhizobium_loti
cgacagccatgcagcacctgtcaccggtgccagccgaactgaaggtatccatctctggaa
accgcgccgggatgtcaagggctggtaaggttctgcgcgttgct
>DQ310706_Mesorhizobium_loti
cgcagccatgcagcacctgtcaccggtccagccgaactgaaggtatccatctctggaaac
cgcgccgggatgtcaagggctggtaaggttctgcgcgttgct
>DQ310706_Mesorhizobium_loti
cgacagccatgcagcacctgtcaccggtccagccgaactgaaggtatccatctctggaaa
ccgcgccgggatgtcaagggctggtaaggttctgcgcGgttgct
>DQ310706_Mesorhizobium_loti
cgacagccatgcagcacctgtcccggtccagccgaactgaaggtatccatctctggaaac
cgcgccgggatgtcaagggctggtaaggttctgcgcgttgct
>DQ310706_Mesorhizobium_loti
cgaCcagccatgcagcacctgtcaccggtccagccgaactgaaggtatccatctctggaa
accgcgccgggatgtcaagggctggtaaggttctgcgcgttgct
>DQ310706_Mesorhizobium_loti
cgacagccatgcagcaAcctgtcaccggtccagccgaactgaaggtatccatctctggaa
accgcgccgggatgtcaagggctggtaaggttctgcgcgttgct
>DQ310706_Mesorhizobium_loti
cgaccagccatgcagcacctgtcaccggtccagccgaactgaaggtatccatctctggaa
accgcgccgggatgtcaagggctggtaaggttctgcgcgttgct
>DQ310706_Mesorhizobium_loti
cgacagccatgcagcacctgtcaccggtccagccgaAactgaaggtatccatctctggaa
accgcgccgggatgtcaagggctggtaaggttctgcgcgttgct
>DQ310706_Mesorhizobium_loti
cgacagccatgcagcaCctgtcaccggtccagccgaactgaaggtatccatctctggaaa
ccgcgccgggatgtcaagggctggtaaggttctgcgcgttgct
>DQ310706_Mesorhizobium_loti
cgacagccatgcagcacctgtcaccggtccagccgaactgaaggtatccatctctggaaa
Acgcgccgggatgtcaagggctggtaaggttctgcgcgttgct
>DQ310706_Mesorhizobium_loti
cgacagccatgcagcacctgtcaccggtccagccgaactgaaggtatccatctctggaaa
cgcgcgccgggatgtcaagggctggtaaggttctgcgcgttgct
>DQ310706_Mesorhizobium_loti
cgacagccatgcagcacctgtcaccggtccagccgaactggaaggtatccatctctggaa
accgcgccgggatgtcaagggctggtaaggttctgcgcgttgct
>DQ310706_Mesorhizobium_loti
ccgacagccatgcagcacctgtcaccggtccagccgaactgaaggtatccatctctggaa
accgcgccgggatgtcaagggctggtaaggttctgcgcgttgct
>DQ310706_Mesorhizobium_loti
cgacagccatgcagcacctgtcaccggtccagccgaactgaaggtatccatctctggaaa
ccgcgcgggatgtcaagggctggtaaggttctgcgcgttgct
>DQ310706_Mesorhizobium_loti
cgacagccatgcagcacctgtcaccggtccagccgaactgaaggtatccatctctggaaa
Gcgcgccgggatgtcaagggctggtaaggttctgcgcgttgct
>DQ310706_Mesorhizobium_loti
cgacagccatgcagcacctgtcaccggtccagccgaactgaaggtatccatctctggaaa
ccgcgccgggatgtcaagggctggtaaggttctgccgcgttgct
>DQ310706_Mesorhizobium_loti
cgacagccatgcagcacctgtcaccggtccagccgaactgaaggtatccatctctggaaa
ccgcgcGcgggatgtcaagggctggtaaggttctgcgcgttgct
>DQ310706_Mesorhizobium_loti
cgacagccatgcagcacctgtcaccggtccagccgaactgaagggtatccatctctggaa
accgcgccgggatgtcaagggctggtaaggttctgcgcgttgct
>DQ310706_Mesorhizobium_loti
cgacagccatgcagcacctgtcaccggtccagccgaactgaaggtatccatctctggaaa
ccgcgccgggatgtcaagggctggtaaggttctgcgcgttggct
>DQ310706_Mesorhizobium_loti
cgacagccatgcagcacctgtcaccggtccagccgaactgaaggtatccatctctggaaa
ccgcgccgggattgtcaagggctggtaaggttctgcgcgttgct
>DQ310706_Mesorhizobium_loti
cgacagccatgcagcacctgtcaccggtccagccgaacTgaaggtatccatctctggaaa
ccgcgccgggatgtcaagggctggtaaggttctgcgcgttgct
>DQ310706_Mesorhizobium_loti
cgacagccatgcagcacctgtcaccggtccagccgaactgaaggtatccatctctggaaa
ccgcgccgggatgtcaagggctggtaaggttcgcgcgttgct
>DQ310706_Mesorhizobium_loti
cgacagccatgcagcacctgtcaccggtccagccgaactgaaggtatccatctctggaaa
ccgcgcccgggatgtcaagggctggtaaggttctgcgcgttgct
>DQ310706_Mesorhizobium_loti
cgacagccatgcagcacctgtcaccggtccagccgaactgaaggtatccatctctggaaa
ccgcgccgggatgtcaagggctggtaaggtttctgcgcgttgct
>AY167839_Chelatococcus_asaccharovorans
cgacagccatgcagcacctgtgttcccgccagccgaactgaaggatcctgtctccaggac
ccaaacgggactggtaaggttctgcgcgttgct
>AY167839_Chelatococcus_asaccharovorans
cgacagccatgcagcacctgtgttcccgccagccgaactgaaggatcctgtctccaggaa
cccaaacgggactggtaaggttctgcgcgttgct
>AY167839_Chelatococcus_asaccharovorans
cgacagccatgcagcacctgtgttcccgccagccgaactgaaggatcctgtctccaggac
cccaaacgggactggtaaggttctgcgcgttgct
>AY167839_Chelatococcus_asaccharovorans
cgAacagccatgcagcacctgtgttcccgccagccgaactgaaggatcctgtctccagga
cccaaacgggactggtaaggttctgcgcgttgct
>AY167839_Chelatococcus_asaccharovorans
cgacagccatgcagcacctgtgtcccgccagccgaactgaaggatcctgtctccaggacc
caaacgggactggtaaggttctgcgcgttgct
>AY167839_Chelatococcus_asaccharovorans
cgacagccatgcagcaccctgtgttcccgccagccgaactgaaggatcctgtctccagga
cccaaacgggactggtaaggttctgcgcgttgct
>AY167839_Chelatococcus_asaccharovorans
cgacagccatgcagcacctggtgttcccgccagccgaactgaaggatcctgtctccagga
cccaaacgggactggtaaggttctgcgcgttgct
>AY167839_Chelatococcus_asaccharovorans
cgacagcccatgcagcacctgtgttcccgccagccgaactgaaggatcctgtctccagga
cccaaacgggactggtaaggttctgcgcgttgct
>AY167839_Chelatococcus_asaccharovorans
cgacagccatgcagcacctgtgttcccgccagccgaactgaaggatctgtctccaggacc
caaacgggactggtaaggttctgcgcgttgct
>AY167839_Chelatococcus_asaccharovorans
cgacagccatgcagcacctgtgttcccgccagccgaactgaaggatcctgtctccaggac
ccaaaacgggactggtaaggttctgcgcgttgct
>AY167839_Chelatococcus_asaccharovorans
cgacagccatgcagcaccGgtgttcccgccagccgaactgaaggatcctgtctccaggac
ccaaacgggactggtaaggttctgcgcgttgct
>AY167839_Chelatococcus_asaccharovorans
cgacGagccatgcagcacctgtgttcccgccagccgaactgaaggatcctgtctccagga
cccaaacgggactggtaaggttctgcgcgttgct
>AY167839_Chelatococcus_asaccharovorans
cgacagccatgcagcacctgtgttcccgccagccgaactgaaggatcctgtctccaggac
ccaaacgggactggtaggttctgcgcgttgct
>AY167839_Chelatococcus_asaccharovorans
cgacagccatgcagcacctgtgttcccgccagccgaactgaaggatcctgtctccaggac
ccaaacgggactggtagaggttctgcgcgttgct
>AY167839_Chelatococcus_asaccharovorans
cgacagccatgcagcacctgtgttcccgccagccgaactgaaggatcctgtctccaggac
ccaaacgggactggtaaggttctAcgcgttgct
>AY167839_Chelatococcus_asaccharovorans
cgacagccatgcagcacctgtGgttcccgccagccgaactgaaggatcctgtctccagga
cccaaacgggactggtaaggttctgcgcgttgct
>AY167839_Chelatococcus_asaccharovorans
cgacagccatgcagcacctgtgttcccgTcagccgaactgaaggatcctgtctccaggac
ccaaacgggactggtaaggttctgcgcgttgct
>AY167839_Chelatococcus_asaccharovorans
cgacagccatgcagcacctgtgttcccgccagccgaactgaaggatcctgtctccaggac
ccaaacgggactggtaTaggttctgcgcgttgct
>AY167839_Chelatococcus_asaccharovorans
cgacaagccatgcagcacctgtgttcccgccagccgaactgaaggatcctgtctccagga
cccaaacgggactggtaaggttctgcgcgttgct
>AY167839_Chelatococcus_asaccharovorans
cgacagccatgcagcacctgtgttcccgccagccgaactgaaggatcctgtctccaggac
ccaaacgGgactggtaaggttctgcgcgttgct
>AY167839_Chelatococcus_asaccharovorans
cgacagccatgcagcacctgtgTttcccgccagccgaactgaaggatcctgtctccagga
cccaaacgggactggtaaggttctgcgcgttgct
>AY167839_Chelatococcus_asaccharovorans
cgacagccatgcagcacctgtgttcccgccagccgaactgaaggatcctgtctccaggac
ccaaaacgggactggtaaggttctgcgcgttgct
>AY167839_Chelatococcus_asaccharovorans
cgacagccatgcagcacctgtgttcccgccagccgaactgaaggatcctgtctccaggac
ccaaacgggactggtaaggttctgcgcgtatgct
>AY167839_Chelatococcus_asaccharovorans
cgacagccatgcagcacctgtgttcccgccagccgaactgaaggatcctgtctccaggac
ccaaacgggactaggtaaggttctgcgcgttgct
>AY167839_Chelatococcus_asaccharovorans
cgacagccatgcagcacctgtgttcccgccagccgaactgaaggatcctgtctccaggac
ccaaacgggactcggtaaggttctgcgcgttgct
>AY167839_Chelatococcus_asaccharovorans
cgacagccatgcagcacctgtgttcccgccagccgaacctgaaggatcctgtctccagga
cccaaacgggactggtaaggttctgcgcgttgct
>AY167839_Chelatococcus_asaccharovorans
cgacagccatgcagcGcctgtgttcccgccagccgaactgaaggatcctgtctccaggac
ccaaacgggactggtaaggttctgcgcgttgct
>AY167839_Chelatococcus_asaccharovorans
cgacagccatgcagcacctgtgttcccgccagccgaactgaaggatcctgtctccaggac
ccaaacgggactgcgtaaggttctgcgcgttgct
>AY167839_Chelatococcus_asaccharovorans
cgacagccatgcagcacctgtgttcccgccagccgaactgaaggatcctgtctccTggac
ccaaacgggactggtaaggttctgcgcgttgct
>AY167839_Chelatococcus_asaccharovorans
cgacagccatgcagcacctgtgttcccgccagccgaactgaaggatcctgtctccaggac
ccaaacgggacAggtaaggttctgcgcgttgct
>AY167839_Chelatococcus_asaccharovorans
cgacagccatgcagcaccttgtgttcccgccagccgaactgaaggatcctgtctccagga
cccaaacgggactggtaaggttctgcgcgttgct
>AY167839_Chelatococcus_asaccharovorans
cgacagccatgcagcacctgtgttcccgccagccgtaactgaaggatcctgtctccagga
cccaaacgggactggtaaggttctgcgcgttgct
>AY167839_Chelatococcus_asaccharovorans
cgacagccatgcagcacctgtgttcccgccagccgaactgaaggatcctgtctccaggac
ccaaacgggactggtaaggttctCcgcgttgct
>AY167839_Chelatococcus_asaccharovorans
cgacagccatgcagcacctgtgttcccgccagTcgaactgaaggatcctgtctccaggac
ccaaacgggactggtaaggttctgcgcgttgct
>AY167839_Chelatococcus_asaccharovorans
cgacagccatgcagcacctgtgttccccgccagccgaactgaaggatcctgtctccagga
cccaaacgggactggtaaggttctgcgcgttgct
>AY167839_Chelatococcus_asaccharovorans
cgacaggccatgcagcacctgtgttcccgccagccgaactgaaggatcctgtctccagga
cccaaacgggactggtaaggttctgcgcgttgct
>AY167839_Chelatococcus_asaccharovorans
cgacagccatgcagcacctgtgttcccgccagccgaactgaaggatcctgtctccaggac
ccaaacgggactggtaaggttctgcgcCttgct
>AY167839_Chelatococcus_asaccharovorans
cgacagccatgcagcactctgtgttcccgccagccgaactgaaggatcctgtctccagga
cccaaacgggactggtaaggttctgcgcgttgct
>AY167839_Chelatococcus_asaccharovorans
cgacagccatgcagcacctgtgttcccgccagccgaactgaaggatcctgtctccaggac
ccaaGcgggactggtaaggttctgcgcgttgct
>AY167839_Chelatococcus_asaccharovorans
cgacagccatgcagcatcctgtgttcccgccagccgaactgaaggatcctgtctccagga
cccaaacgggactggtaaggttctgcgcgttgct
>AY167839_Chelatococcus_asaccharovorans
cgacagccatgcagcacctgtgttcccgccagccgaactgaaggatcctgtctccaggac
ccaaacgggactggtaaggtttctgcgcgttgct
>AY167839_Chelatococcus_asaccharovorans
cgacagccatgcagcacctgtgttcccgccagccgaactgaaggatcctgtctccaggga
cccaaacgggactggtaaggttctgcgcgttgct
>AY167839_Chelatococcus_asaccharovorans
cgacagccatgcagcacctgtgttcccgccagccgaactgaaggatcctgtctccaggac
ccaaacgggactggtaaggttctgcgcgtTgct
>AY167839_Chelatococcus_asaccharovorans
cgacagccatgcagcacactgtgttcccgccagccgaactgaaggatcctgtctccagga
cccaaacgggactggtaaggttctgcgcgttgct
>AY167839_Chelatococcus_asaccharovorans
cgacagccatgcagcacctgtgttcccgccagccgaactgaaggatcctgtctccaggac
ccaacgggactggtaaggttctgcgcgttgct
>AY167839_Chelatococcus_asaccharovorans
cgacagccatgcagcacctgtgttcccgccagccgaactgaaggatcctgtctccaggac
ccaaacgggactggtaagcgttctgcgcgttgct
>AY167839_Chelatococcus_asaccharovorans
cgacagccatgcagcacctgtgttccccgccagccgaactgaaggatcctgtctccagga
cccaaacgggactggtaaggttctgcgcgttgct
>AY167839_Chelatococcus_asaccharovorans
cgacagccatgcagcacctgtgttcccgccagccgaactgaaggatcctgtctccaggac
ccaaacgggactggtaaaggttctgcgcgttgct
>AY167839_Chelatococcus_asaccharovorans
cgacagccatgcagcacctgtgttcccgccaTgccgaactgaaggatcctgtctccagga
cccaaacgggactggtaaggttctgcgcgttgct
>AY167839_Chelatococcus_asaccharovorans
cgacagccatgcagcacctgtgttcccgccagccgaactgaaggatcctgtctccaggac
ccaaacgggactggtaaggttctTcgcgttgct
>X90760_Skermanella_parooensis
cgacagccatgcagcacctgtgcgncgtccggccgaaccgaaaggctcatctctgagccc
gcgacgcccatgtcaagggctggtaaggttctgcgcgttgct
>X90760_Skermanella_parooensis
cgacagccatgcagcacctgtgcgncgtccggccgaaccgaaaggctcatctctgagccc
gcgacgcccatgtcaagggctggtaaggttctgcgcgttgcG
>X90760_Skermanella_parooensis
cgacagccatgcagcaccctgtgcgncgtccggccgaaccgaaaggctcatctctgagcc
cgcgacgcccatgtcaagggctggtaaggttctgcgcgttgct
>X90760_Skermanella_parooensis
cgacagccatgcagcacctgtgcgncgtccggccgaaccgaaaggctcatctctgagccc
gGcgacgcccatgtcaagggctggtaaggttctgcgcgttgct
>X90760_Skermanella_parooensis
cgacagccatgcagcacctgtgcgncgtccggccgaaccgaaaggctcatctcgagcccg
cgacgcccatgtcaagggctggtaaggttctgcgcgttgct
>X90760_Skermanella_parooensis
cgacagccatgcagcacctgtgcgncgtccgccgaaccgaaaggctcatctctgagcccg
cgacgcccatgtcaagggctggtaaggttctgcgcgttgct
>X90760_Skermanella_parooensis
cgaacagccatgcagcacctgtgcgncgtccggccgaaccgaaaggctcatctctgagcc
cgcgacgcccatgtcaagggctggtaaggttctgcgcgttgct
>X90760_Skermanella_parooensis
cgacagccatgcagcacctgtgcgncgtccggccgaaccgaaaggctcatctctgagccc
gcgacggcccatgtcaagggctggtaaggttctgcgcgttgct
>X90760_Skermanella_parooensis
cgaccagccatgcagcacctgtgcgncgtccggccgaaccgaaaggctcatctctgagcc
cgcgacgcccatgtcaagggctggtaaggttctgcgcgttgct
>X90760_Skermanella_parooensis
cgacagccatgcagcacctgtgcgngtccggccgaaccgaaaggctcatctctgagcccg
cgacgcccatgtcaagggctggtaaggttctgcgcgttgct
>X90760_Skermanella_parooensis
cgacagccatgcagcacctgtgcgncgtccggccgaaccgaaaggctcatctctgagccc
gcgacgcccatgtcaagggctggtaaggttctgcgcgttTct
>X90760_Skermanella_parooensis
cgacagccatgcagcacctgtgcgncgtccggGcgaaccgaaaggctcatctctgagccc
gcgacgcccatgtcaagggctggtaaggttctgcgcgttgct
>X90760_Skermanella_parooensis
cgacagccatgcagcacctgtgcgncgtccggccgaaccgaaaggctcatgctctgagcc
cgcgacgcccatgtcaagggctggtaaggttctgcgcgttgct
>X90760_Skermanella_parooensis
cgacaccatgcagcacctgtgcgncgtccggccgaaccgaaaggctcatctctgagcccg
cgacgcccatgtcaagggctggtaaggttctgcgcgttgct
>X90760_Skermanella_parooensis
cgacagccatgcagcacctgtgcgncgtccggccgaaccgaaaggctcatctctgagccc
gcgacgcccaatgtcaagggctggtaaggttctgcgcgttgct
>X90760_Skermanella_parooensis
cgacgagccatgcagcacctgtgcgncgtccggccgaaccgaaaggctcatctctgagcc
cgcgacgcccatgtcaagggctggtaaggttctgcgcgttgct
>X90760_Skermanella_parooensis
cgacagcccatgcagcacctgtgcgncgtccggccgaaccgaaaggctcatctctgagcc
cgcgacgcccatgtcaagggctggtaaggttctgcgcgttgct
>X90760_Skermanella_parooensis
cgacagccatgcagcacctgtgcgncgtccTgccgaaccgaaaggctcatctctgagccc
gcgacgcccatgtcaagggctggtaaggttctgcgcgttgct
>X90760_Skermanella_parooensis
cgacagccatgcagcacctgtgcgncgtccggccgaaccgaaagcgctcatctctgagcc
cgcgacgcccatgtcaagggctggtaaggttctgcgcgttgct
>X90760_Skermanella_parooensis
cgacagccatgcacgcacctgtgcgncgtccggccgaaccgaaaggctcatctctgagcc
cgcgacgcccatgtcaagggctggtaaggttctgcgcgttgct
>X90760_Skermanella_parooensis
cacagccatgcagcacctgtgcgncgtccggccgaaccgaaaggctcatctctgagcccg
cgacgcccatgtcaagggctggtaaggttctgcgcgttgct
>X90760_Skermanella_parooensis
cgacagccatgcagcacctgtgcgncgtccggccgaaccgaaaggctcatAtctgagccc
gcgacgcccatgtcaagggctggtaaggttctgcgcgttgct
>X90760_Skermanella_parooensis
cgacagccatgcagcacctgtgcgncgtccggccgaaccgaaaggctcatctctgagccc
gAgacgcccatgtcaagggctggtaaggttctgcgcgttgct
>X90760_Skermanella_parooensis
cgacagccatgcagcacctgtgcgncgtccggccgaaccgaaaggctcatctctgagccc
gcgacgcccatgtcaagggctggttaaggttctgcgcgttgct
>X90760_Skermanella_parooensis
cgacagccatgcagcacctgtgcgncgtccggccgaaccgaaaggtcatctctgagcccg
cgacgcccatgtcaagggctggtaaggttctgcgcgttgct
>X90760_Skermanella_parooensis
cgacagccatgcagcacctgtgcgncgtccggccgaaccgaaaggctcatctctgagccc
gcgCacgcccatgtcaagggctggtaaggttctgcgcgttgct
>X90760_Skermanella_parooensis
cgacagccatgcagcacctgtgcgncgtccggccgaaccgaaaggctcatctctgagccc
gcgacgcccatcgtcaagggctggtaaggttctgcgcgttgct
>X90760_Skermanella_parooensis
cgacagccatgcagcacctgtgcgncgtccggccgaaccgaaaggctcatctctgagccc
gcgacggcccatgtcaagggctggtaaggttctgcgcgttgct
>X90760_Skermanella_parooensis
cgacagccatgcagcacctgtgcgncgtccggccgaaccgaaaaggctcatctctgagcc
cgcgacgcccatgtcaagggctggtaaggttctgcgcgttgct
>X90760_Skermanella_parooensis
cgacagccatgcagcacctgtgcgncgtccggccgaaccgaaaggctcatctctgagccc
gcgacgcccatgtcaAgggctggtaaggttctgcgcgttgct
>X90760_Skermanella_parooensis
cgacagccatgcagcacctgtgcgncgtccggccgaaccgaaaggctcatctctgagcAc
cgcgacgcccatgtcaagggctggtaaggttctgcgcgttgct
>X90760_Skermanella_parooensis
cgacagccatgcagcacctgtgcgncgtccggccgaaccgaaaggctcatctctgagccc
gcgacgcccatgtcaagggctggtaagttctgcgcgttgct
>X90760_Skermanella_parooensis
cgacagccatgcagcacctgttgcgncgtccggccgaaccgaaaggctcatctctgagcc
cgcgacgcccatgtcaagggctggtaaggttctgcgcgttgct
>X90760_Skermanella_parooensis
cgacagccatgcagcacctgtgcgncgtccggccgaaccgaaaggctcatctctgagccc
gcgacgcccatgtcaagaggctggtaaggttctgcgcgttgct
>X90760_Skermanella_parooensis
cgacagccatgcagcacctgtgcgncgtccggccgaaccgaaaggctcatcctgagcccg
cgacgcccatgtcaagggctggtaaggttctgcgcgttgct
>X90760_Skermanella_parooensis
cgacagccatgcagcacctgtgcgncgtccggcgaaccgaaaggctcatctctgagcccg
cgacgcccatgtcaagggctggtaaggttctgcgcgttgct
>X90760_Skermanella_parooensis
cgacagccatgcagcacctgtgcgncgtccCgccgaaccgaaaggctcatctctgagccc
gcgacgcccatgtcaagggctggtaaggttctgcgcgttgct
>X90760_Skermanella_parooensis
cgacagccatgcagcacctgtgcncgtccggccgaaccgaaaggctcatctctgagcccg
cgacgcccatgtcaagggctggtaaggttctgcgcgttgct
>X90760_Skermanella_parooensis
gcgacagccatgcagcacctgtgcgncgtccggccgaaccgaaaggctcatctctgagcc
cgcgacgcccatgtcaagggctggtaaggttctgcgcgttgct
>X90760_Skermanella_parooensis
cgacagccatgcagcacctgtgcgncgtccggccgaaccgaaaggctcatctctgagccc
gcgacgcccatgtcaagggctgtaaggttctgcgcgttgct
>X90760_Skermanella_parooensis
cgacagccatgcagcacctgtgcgncgtccggccgaaccgaaaggctcatctcCgagccc
gcgacgcccatgtcaagggctggtaaggttctgcgcgttgct
>X90760_Skermanella_parooensis
cgacagccatgcagcacctgtgcgncgtccggccgaaccgaaaggctcatctctgaCccc
gcgacgcccatgtcaagggctggtaaggttctgcgcgttgct
>X90760_Skermanella_parooensis
cgacagccatgcaggcacctgtgcgncgtccggccgaaccgaaaggctcatctctgagcc
cgcgacgcccatgtcaagggctggtaaggttctgcgcgttgct
>X90760_Skermanella_parooensis
cgacagccatgcagcacctgtgcgncgtccggccgaaccgaaaggctcatctctgagccc
gcgacgcccatgtcaagggcgtggtaaggttctgcgcgttgct
>X90760_Skermanella_parooensis
cgacaggccatgcagcacctgtgcgncgtccggccgaaccgaaaggctcatctctgagcc
cgcgacgcccatgtcaagggctggtaaggttctgcgcgttgct
>X90760_Skermanella_parooensis
cgacagccatgcagcacctgtgcgncgtccggccgaaccgaaaggctcatctctgagccc
gcgacgcccatgtcaagggctggtaaggttctgcgCgttgct
>X90760_Skermanella_parooensis
cgacagccatgcagcacctgtgcgncgtccggccgaaccgaaaggctcatctctgagTcc
cgcgacgcccatgtcaagggctggtaaggttctgcgcgttgct
>X90760_Skermanella_parooensis
cgacagccatgcagcacctCtgcgncgtccggccgaaccgaaaggctcatctctgagccc
gcgacgcccatgtcaagggctggtaaggttctgcgcgttgct
>X90760_Skermanella_parooensis
cgacagccatgcagcacctgtgcgncgtccggccgaaccgaaaggctcatctctgagccc
gcgacgcgccatgtcaagggctggtaaggttctgcgcgttgct
>X90760_Skermanella_parooensis
cgacagccatgcagcacctgtgcgncgtccggccgaaccgaaaggctcatctctgagccc
gcgacgcccatgtccaagggctggtaaggttctgcgcgttgct
>AM743175_Azospirillum_sp.
cgacagccatgcagcacctgtgcggcgtccggccgaaccgaaaggtccatctctggaccc
gcgacgcccatgtcaagggctggtaaggttctgcgcgttgct
>AM743175_Azospirillum_sp.
cgacagccatgcagcacctgtgcggcgtccggccgaaccgaaaggtccatctctggaccc
gcgacgcccatgtcaagggcctggtaaggttctgcgcgttgct
>AM743175_Azospirillum_sp.
cgacagccatgcagcacctgtgcggcgtccggccgaaccgaaagggtccatctctggacc
cgcgacgcccatgtcaagggctggtaaggttctgcgcgttgct
>AM743175_Azospirillum_sp.
cgacagccatgcagcacctgtgcggcgtccggccgaacgcgaaaggtccatctctggacc
cgcgacgcccatgtcaagggctggtaaggttctgcgcgttgct
>AM743175_Azospirillum_sp.
cgacagccatgcagcacctgtgcggcgtccggccgaaccgaaaggtccatctctggaccc
gcgacgcccatgtcaagggcTtggtaaggttctgcgcgttgct
>AM743175_Azospirillum_sp.
cgacagccatgcagcacctgtgcggcgtccggccgaaccgaaaggtcatctctggacccg
cgacgcccatgtcaagggctggtaaggttctgcgcgttgct
>AM743175_Azospirillum_sp.
cgacagccatgcagcacctgtgcggcgtccggccgaaccgaaaggtccatctctggaccc
gcgacagcccatgtcaagggctggtaaggttctgcgcgttgct
>AM743175_Azospirillum_sp.
cgacagccatgcagcacctgtgcggcgtccggccgaaccgaaaggtccatctctggaccc
gcgacgcccatgtcaagggctggtaaggttctgAgcgttgct
>AM743175_Azospirillum_sp.
cgacagccatgcagcacctgtgcggcgtccggccgaaccgaaaggtccatctctggaccc
gcgacgcccatgtcaagggctggtaaggttctgcgcgttgcct
>AM743175_Azospirillum_sp.
cgacagccatgcagcacctgtgcggcgtccggccgaaccgaaaggtccatcGctggaccc
gcgacgcccatgtcaagggctggtaaggttctgcgcgttgct
>AM743175_Azospirillum_sp.
cgacagccatgcagcacctgtgcggcgtccggccgaaccgaaaggtccatctctggaccc
gcgagcccatgtcaagggctggtaaggttctgcgcgttgct
>AM743175_Azospirillum_sp.
cgacagccatgcagcacctgtgcggcgtccggccgaaccgaaaggtccatctctggaccc
gcgacgcccatgtcaagggCtggtaaggttctgcgcgttgct
>AM743175_Azospirillum_sp.
cgacagccatgcagcacctgtgcggcgtccggccgaaccgaaaggtccatctctggaccc
gcgacgcccatgtcaagggctgggtaaggttctgcgcgttgct
>AM743175_Azospirillum_sp.
cgacagccatgcagcacctgtgcggcgtccggccgaaccgaaaaggtccatctctggacc
cgcgacgcccatgtcaagggctggtaaggttctgcgcgttgct
>AM743175_Azospirillum_sp.
cgacagccatgcgcacctgtgcggcgtccggccgaaccgaaaggtccatctctggacccg
cgacgcccatgtcaagggctggtaaggttctgcgcgttgct
>AM743175_Azospirillum_sp.
cgacagccatgcagcacctgTtgcggcgtccggccgaaccgaaaggtccatctctggacc
cgcgacgcccatgtcaagggctggtaaggttctgcgcgttgct
>AM743175_Azospirillum_sp.
cgacagccatgcagcacctgtgcggcgtccggccgaaccgaaaggtccatctctggaccc
gcgacgcccatgtcagggctggtaaggttctgcgcgttgct
>AM743175_Azospirillum_sp.
cgacagccatgcagcacctgtgcggcgtgccggccgaaccgaaaggtccatctctggacc
cgcgacgcccatgtcaagggctggtaaggttctgcgcgttgct
>AM743175_Azospirillum_sp.
cgacagccatgcagcacctgtgcggcgtccggccgaaccgaaaggtccatctctggaccc
gcgaAcgcccatgtcaagggctggtaaggttctgcgcgttgct
>AM743175_Azospirillum_sp.
cgacaggccatgcagcacctgtgcggcgtccggccgaaccgaaaggtccatctctggacc
cgcgacgcccatgtcaagggctggtaaggttctgcgcgttgct
>AM743175_Azospirillum_sp.
cgacagccatgcagcacctgtgcggcgtccggccgaaccgaaaggtccatctctggaccc
gcgacgcccatgtcaagggcttggtaaggttctgcgcgttgct
>AM743175_Azospirillum_sp.
cgacagccatgcagcaCctgtgcggcgtccggccgaaccgaaaggtccatctctggaccc
gcgacgcccatgtcaagggctggtaaggttctgcgcgttgct
>AM743175_Azospirillum_sp.
cgacagccatgcagcacctgtgcggcgtccggccgTaaccgaaaggtccatctctggacc
cgcgacgcccatgtcaagggctggtaaggttctgcgcgttgct
>AM743175_Azospirillum_sp.
cgacagccatgcagcacctgtgcggcgtccggccgaaccgaaaggtccatctctggaccc
gcgacgcccatgtcaagggctggtaaggttctgcgcgttgcG
>AM743175_Azospirillum_sp.
cgacacgccatgcagcacctgtgcggcgtccggccgaaccgaaaggtccatctctggacc
cgcgacgcccatgtcaagggctggtaaggttctgcgcgttgct
>AM743175_Azospirillum_sp.
Ccgacagccatgcagcacctgtgcggcgtccggccgaaccgaaaggtccatctctggacc
cgcgacgcccatgtcaagggctggtaaggttctgcgcgttgct
>AM743175_Azospirillum_sp.
cgacagccatgcagcacctgtgcggcgtccggccgaaccgaaaggtccatctctggaccc
gcgacgcccatgtcaagggctggtaaggttctcgcgttgct
>AM743175_Azospirillum_sp.
cgacagccatgcagcacctgtgcggcgtccggcTgaaccgaaaggtccatctctggaccc
gcgacgcccatgtcaagggctggtaaggttctgcgcgttgct
>AM743175_Azospirillum_sp.
cgacagccatgcagcacctgtgcggcgtccggccgaaccgaaaggtccatctCtggaccc
gcgacgcccatgtcaagggctggtaaggttctgcgcgttgct
>AM743175_Azospirillum_sp.
cgacagccatgcagcacctgtgcggcgtccggccgaaccgaaaggtccatctctggaccc
gcgacgcccatgtcaAagggctggtaaggttctgcgcgttgct
>AM743175_Azospirillum_sp.
cgcacagccatgcagcacctgtgcggcgtccggccgaaccgaaaggtccatctctggacc
cgcgacgcccatgtcaagggctggtaaggttctgcgcgttgct
>AM743175_Azospirillum_sp.
cgacagccatgcagcGacctgtgcggcgtccggccgaaccgaaaggtccatctctggacc
cgcgacgcccatgtcaagggctggtaaggttctgcgcgttgct
>AM743175_Azospirillum_sp.
cgacagccatgcagcacctgtgcggcgtccggccgaaccgaaaggtccatctctggacCc
gcgacgcccatgtcaagggctggtaaggttctgcgcgttgct
>AM743175_Azospirillum_sp.
cgacagccatgcagcacctgtgcggcgtccggccgaaccgaaaggtccatctctggaccc
gcgacgcccatgtcaagggGtggtaaggttctgcgcgttgct
>AM743175_Azospirillum_sp.
cgacagccatgcagcacctgtgcggcgtccggccgaaccgaaaggtccatctctggaccc
gCcgacgcccatgtcaagggctggtaaggttctgcgcgttgct
>AM743175_Azospirillum_sp.
cgacagccagtgcagcacctgtgcggcgtccggccgaaccgaaaggtccatctctggacc
cgcgacgcccatgtcaagggctggtaaggttctgcgcgttgct
>AM743175_Azospirillum_sp.
cgacagccatgcagcacctgtgcggcgtccggccgaaccgaaaggtccatctctggaccc
gcgaacgcccatgtcaagggctggtaaggttctgcgcgttgct
>AM743175_Azospirillum_sp.
cgacagccatgcagcacctgtgcggcgtccggccgaaccgaaaggtccatctctggaccc
gcgacgcccatgtcaagggctggtaaGggttctgcgcgttgct
>AM743175_Azospirillum_sp.
cgacagccatgcagcacctgtgcggcgtccggccgaaccgaaaggtccatctcggacccg
cgacgcccatgtcaagggctggtaaggttctgcgcgttgct
>AM743175_Azospirillum_sp.
cggacagccatgcagcacctgtgcggcgtccggccgaaccgaaaggtccatctctggacc
cgcgacgcccatgtcaagggctggtaaggttctgcgcgttgct
>AM743175_Azospirillum_sp.
cgacagccatgcagcacctgtgcggcgtccggccgaaccgaaaggtccatctctggaccc
gcgacgcccatgtcaagggctggtaaggttctgcgcgttggct
>AM743175_Azospirillum_sp.
cgacagccatgcagcacctgtgcggcgtccggccgaagccgaaaggtccatctctggacc
cgcgacgcccatgtcaagggctggtaaggttctgcgcgttgct
>AM743175_Azospirillum_sp.
cgacagccatgcagcacctgtgcggcgtccggccgaaGccgaaaggtccatctctggacc
cgcgacgcccatgtcaagggctggtaaggttctgcgcgttgct
>AM743175_Azospirillum_sp.
cgacagccatTcagcacctgtgcggcgtccggccgaaccgaaaggtccatctctggaccc
gcgacgcccatgtcaagggctggtaaggttctgcgcgttgct
>AM743175_Azospirillum_sp.
cgacagccatgcagcacctgAgcggcgtccggccgaaccgaaaggtccatctctggaccc
gcgacgcccatgtcaagggctggtaaggttctgcgcgttgct
>AM743175_Azospirillum_sp.
cgacagccatgcagcacctgtgcggcgtccggccgaaccgaaaggtccatctctggaccc
gcgacgcccatgtcaagggctggtaaggttctgcgcgttTct
>AM743175_Azospirillum_sp.
cgacagccatgcagcacctgtgcggcgtccggccgaaccgaaagggtccatctctggacc
cgcgacgcccatgtcaagggctggtaaggttctgcgcgttgct
>AM743175_Azospirillum_sp.
cgacagccatagcagcacctgtgcggcgtccggccgaaccgaaaggtccatctctggacc
cgcgacgcccatgtcaagggctggtaaggttctgcgcgttgct
>AM743175_Azospirillum_sp.
cgacagccatgcagcacctgtgcggcgtccggccgaaccgaTaaggtccatctctggacc
cgcgacgcccatgtcaagggctggtaaggttctgcgcgttgct
>AM743175_Azospirillum_sp.
cgacagccatgcagcacctgtgcggcgtccggcTgaaccgaaaggtccatctctggaccc
gcgacgcccatgtcaagggctggtaaggttctgcgcgttgct
>AY367026_Sphingomonas_sp.
cgacagccatgcagcacctgtcactcatccagccgaactgaagaaaccatctctggaaat
cgcgatgaggatgtcaaacgctggtaaggttctgcgcgttgct
>AY367026_Sphingomonas_sp.
cgacagccatgcagcacctgtcactcatccagccgGactgaagaaaccatctctggaaat
cgcgatgaggatgtcaaacgctggtaaggttctgcgcgttgct
>AY367026_Sphingomonas_sp.
cgacagccatgcagcacGctgtcactcatccagccgaactgaagaaaccatctctggaaa
tcgcgatgaggatgtcaaacgctggtaaggttctgcgcgttgct
>AY367026_Sphingomonas_sp.
cgacagccatgcagcacctgtcactcatccagccgaactgaagaaaccatctcttggaaa
tcgcgatgaggatgtcaaacgctggtaaggttctgcgcgttgct
>AY367026_Sphingomonas_sp.
cgacagccatgcagcacctgtcactcatccagccgaactgaagaaaccatctctggaaat
cgcgatgagatgtcaaacgctggtaaggttctgcgcgttgct
>AY367026_Sphingomonas_sp.
cgacagccatgcagcacctgtcactcatccagccgaactgaagaaaccatctctggaaat
cgcgatgaggatgtcaaatcgctggtaaggttctgcgcgttgct
>AY367026_Sphingomonas_sp.
cgacagccatgcagcacctgtcactcatccagccgaactgaagaaaccatctctggaaat
cgcgaAtgaggatgtcaaacgctggtaaggttctgcgcgttgct
>AY367026_Sphingomonas_sp.
cgacagccatgcagcacctgtcactcatccagccgaactgaagaaaccatctctggaaat
cgcgatgaggatgTcaaacgctggtaaggttctgcgcgttgct
>AY367026_Sphingomonas_sp.
cgacagccatgcagcacctgtcactcatccagccgaactgaagaaaccatctctggaaat
cgcgatgaggatgtcaaacgctggtaaggttctgcgGcgttgct
>AY367026_Sphingomonas_sp.
cgacagccatgcagcacctgtcactcatccagccgaactgaagaaaccaatctctggaaa
tcgcgatgaggatgtcaaacgctggtaaggttctgcgcgttgct
>AY367026_Sphingomonas_sp.
cgacagccatgcagcacctgtacactcatccagccgaactgaagaaaccatctctggaaa
tcgcgatgaggatgtcaaacgctggtaaggttctgcgcgttgct
>AY367026_Sphingomonas_sp.
cgacagccatgcagcacctgtcactcatccagccgaactgaagaaaccattctctggaaa
tcgcgatgaggatgtcaaacgctggtaaggttctgcgcgttgct
>AY367026_Sphingomonas_sp.
cgacagccatgcagcacctgtcactcatccagccgaacttgaagaaaccatctctggaaa
tcgcgatgaggatgtcaaacgctggtaaggttctgcgcgttgct
>AY367026_Sphingomonas_sp.
cgacagccatgcagcacctgtcactcatccagctcgaactgaagaaaccatctctggaaa
tcgcgatgaggatgtcaaacgctggtaaggttctgcgcgttgct
>AY367026_Sphingomonas_sp.
cgacagccatgcagcacctgtcactcatccagccgaactgaagaaacctctctggaaatc
gcgatgaggatgtcaaacgctggtaaggttctgcgcgttgct
>AY367026_Sphingomonas_sp.
cgacagccatgcagcacctgtcactcatccgccgaactgaagaaaccatctctggaaatc
gcgatgaggatgtcaaacgctggtaaggttctgcgcgttgct
>AY367026_Sphingomonas_sp.
cgacagccatgcagcacctgtcactcatccagccgaactgaagaaaccatctctggaaat
cgcggatgaggatgtcaaacgctggtaaggttctgcgcgttgct
>AY367026_Sphingomonas_sp.
cgacagccatgcagcacctgtcactAcatccagccgaactgaagaaaccatctctggaaa
tcgcgatgaggatgtcaaacgctggtaaggttctgcgcgttgct
>AY367026_Sphingomonas_sp.
cgacagccatgcagcacctgtcactcatccagccgaactgaagaaaccatctctggaaat
cgcgatgaggatgtcaaacgctggtacaggttctgcgcgttgct
>AY367026_Sphingomonas_sp.
cgacagccatgcagcacctgtcactcatccagccgaactgaagaaaccatctctgAgaaa
tcgcgatgaggatgtcaaacgctggtaaggttctgcgcgttgct
>AY367026_Sphingomonas_sp.
cgacagccatgcagcacctgtcactcatccagccgaactgaagaaacctctctggaaatc
gcgatgaggatgtcaaacgctggtaaggttctgcgcgttgct
>AY367026_Sphingomonas_sp.
cgacagccatgcagcacctgtcactcatccagccgGactgaagaaaccatctctggaaat
cgcgatgaggatgtcaaacgctggtaaggttctgcgcgttgct
>AY367026_Sphingomonas_sp.
cgacagccatgcagcacctgtcactcatccagccgaactgaagaaaccatcActggaaat
cgcgatgaggatgtcaaacgctggtaaggttctgcgcgttgct
>AY367026_Sphingomonas_sp.
cgacagccatgcagcacctgtcactcatccagccgaactgaagaacaccatctctggaaa
tcgcgatgaggatgtcaaacgctggtaaggttctgcgcgttgct
>AY367026_Sphingomonas_sp.
cgacagccatgcagcacctgtcactcatccagccgaactgaaagaaaccatctctggaaa
tcgcgatgaggatgtcaaacgctggtaaggttctgcgcgttgct
>AY367026_Sphingomonas_sp.
cgacagccatgcagcacctgtcactcatccagccgaactgaagaaaaccatctctggaaa
tcgcgatgaggatgtcaaacgctggtaaggttctgcgcgttgct
>AY367026_Sphingomonas_sp.
cgacagccatgcagcacctgtcactcatccagccgaactgaagaaaccatctctggaaat
cgcgatgaggatgtcaAaacgctggtaaggttctgcgcgttgct
>AY367026_Sphingomonas_sp.
cgacagccatgcagcacctgtcactcatcccagccgaactgaagaaaccatctctggaaa
tcgcgatgaggatgtcaaacgctggtaaggttctgcgcgttgct
>AY367026_Sphingomonas_sp.
cgacagccatgcagcacctgtcactcatccagccgaactgaagaaaccatctctggaaat
cgcgatgaggatgtcaaacgctggtaagggttctgcgcgttgct
>AY367026_Sphingomonas_sp.
cgacagccatgcagcacctgtcactcatccagccgaactgaagaaaccatctctggaaat
tcgcgatgaggatgtcaaacgctggtaaggttctgcgcgttgct
>AY367026_Sphingomonas_sp.
cgacagccatgcagcacctgtcactcatccagccgaactgaagaaaccatcctctggaaa
tcgcgatgaggatgtcaaacgctggtaaggttctgcgcgttgct
>AY367026_Sphingomonas_sp.
cgacagccatgcagcacctgtcactcatcAagccgaactgaagaaaccatctctggaaat
cgcgatgaggatgtcaaacgctggtaaggttctgcgcgttgct
>AY367026_Sphingomonas_sp.
cgacagccatgcagcacctgtcactcatccagccgaactgaagaaaccatctctggaaat
cgcgatgaggatgtcaaacgctggttaaggttctgcgcgttgct
>AY367026_Sphingomonas_sp.
cgacagccatgcagcacctgtcaCctcatccagccgaactgaagaaaccatctctggaaa
tcgcgatgaggatgtcaaacgctggtaaggttctgcgcgttgct
>AY367026_Sphingomonas_sp.
cgacagccatgcagcacctgtcactcatccagccgaactgaagaaacatctctggaaatc
gcgatgaggatgtcaaacgctggtaaggttctgcgcgttgct
>AY367026_Sphingomonas_sp.
cgacagccatgcagcacctgtcactcatccagccgaactgaagaaaccatctctggaaat
cgcgatgaggatgtcaaacgctggCtaaggttctgcgcgttgct
>AY367026_Sphingomonas_sp.
cgacagccatgcagcaCctgtcactcatccagccgaactgaagaaaccatctctggaaat
cgcgatgaggatgtcaaacgctggtaaggttctgcgcgttgct
>AY367026_Sphingomonas_sp.
cgacagcctgcagcacctgtcactcatccagccgaactgaagaaaccatctctggaaatc
gcgatgaggatgtcaaacgctggtaaggttctgcgcgttgct
>AY367026_Sphingomonas_sp.
cgacaccatgcagcacctgtcactcatccagccgaactgaagaaaccatctctggaaatc
gcgatgaggatgtcaaacgctggtaaggttctgcgcgttgct
>AY367026_Sphingomonas_sp.
cgacagccatgcagcacctgtcactcatccagccgaactgaagaaaccatctctggaaat
cgcgatgaggatgtcaaacgctggtaaggttctgcgcgttgAct
>AY367026_Sphingomonas_sp.
cgacagccatgGagcacctgtcactcatccagccgaactgaagaaaccatctctggaaat
cgcgatgaggatgtcaaacgctggtaaggttctgcgcgttgct
>AY367026_Sphingomonas_sp.
cgacagccatgcagcacctgtcactcatccagccgaactggaagaaaccatctctggaaa
tcgcgatgaggatgtcaaacgctggtaaggttctgcgcgttgct
>AY367026_Sphingomonas_sp.
cgacagccatgcagcacctgtactcatccagccgaactgaagaaaccatctctggaaatc
gcgatgaggatgtcaaacgctggtaaggttctgcgcgttgct
>AY367026_Sphingomonas_sp.
cgacagccatgcagcacctgtcactcatccagccgaactgaagaaaccatctctgTgaaa
tcgcgatgaggatgtcaaacgctggtaaggttctgcgcgttgct
>AY367026_Sphingomonas_sp.
ccgacagccatgcagcacctgtcactcatccagccgaactgaagaaaccatctctggaaa
tcgcgatgaggatgtcaaacgctggtaaggttctgcgcgttgct
>AY367026_Sphingomonas_sp.
cgacagccatgcagcacctgtcactcatccagccgaactgaagaaaccatctctggaaat
cgcgatgaggatgtcaaacgctggtaaaggttctgcgcgttgct
>AY367026_Sphingomonas_sp.
cgacagccatgcagcacctgtcactcatccagccgaactgaagaaaccatctctggaaat
cgcgatgaggatgtcaaacgctggtaaggttctgcgcgAttgct
>AY367026_Sphingomonas_sp.
cgacagccatgcaCgcacctgtcactcatccagccgaactgaagaaaccatctctggaaa
tcgcgatgaggatgtcaaacgctggtaaggttctgcgcgttgct
>AY367026_Sphingomonas_sp.
cgacagccatgcagcacctgtcactcatccagccgaactgaagaaaccatctctggaaat
cgcgatgaggatgtcaaacgctggtaagggttctgcgcgttgct
>AY367026_Sphingomonas_sp.
cgacagccatgcagcacctgtcactcatccagccgaactgaagaaaccatctctggaaat
cgcgatgaggatgtcaaacgctggtaaggttctgcgcgtCgct
>AF530131_Shewanella_colwelliana
cgacagccatgcagcacttgtctcacagttcccgaaggcactaatccatctctggaaagt
tctgtgggatgtcaagagtaggtaaggttcttcgcgttgc
>AF530131_Shewanella_colwelliana
cgacagccatgcagcacttgtctcacagttcccgaaggcactaatccatctctggaaagt
tctgtgggatgtcaagagtaggtaaggtctcttcgcgttgc
>AF530131_Shewanella_colwelliana
cgacagccatgcagcacttgtctcacagttcccgaaggcactaatccatctctggAaaag
ttctgtgggatgtcaagagtaggtaaggttcttcgcgttgc
>AF530131_Shewanella_colwelliana
cgacagccatgcagcacttgtctcacagttcccgaaggcactaatccatctctggaaagt
tctgttgggatgtcaagagtaggtaaggttcttcgcgttgc
>AF530131_Shewanella_colwelliana
cgacagccatgcagcacttgtctcacagttcccgaaggcactcaatccatctctggaaag
ttctgtgggatgtcaagagtaggtaaggttcttcgcgttgc
>AF530131_Shewanella_colwelliana
cgacagccatgcagcacttgtctcacagttcccgaaggcactaatccatctctggaaaTt
tctgtgggatgtcaagagtaggtaaggttcttcgcgttgc
>AF530131_Shewanella_colwelliana
cgacagccatgcagcacttgtcctcacagttcccgaaggcactaatccatctctggaaag
ttctgtgggatgtcaagagtaggtaaggttcttcgcgttgc
>AF530131_Shewanella_colwelliana
cgacagccatgcagcacttgtctcacagttcccgaaggcactaatccatctctggaaagt
tctgtgggatgtcaagagtaggtaaggttcttcgcgttgA
>AF530131_Shewanella_colwelliana
cgacagccatgcagcacttgtctcacagttcccgaaggcactaatcccatctctggaaag
ttctgtgggatgtcaagagtaggtaaggttcttcgcgttgc
>AF530131_Shewanella_colwelliana
cgacagccatgcagcacttgtctcacagttcccgaaggcactaattccatctctggaaag
ttctgtgggatgtcaagagtaggtaaggttcttcgcgttgc
>AF530131_Shewanella_colwelliana
cgacagccatgcgcacttgtctcacagttcccgaaggcactaatccatctctggaaagtt
ctgtgggatgtcaagagtaggtaaggttcttcgcgttgc
>AF530131_Shewanella_colwelliana
cgacagccatgcagcacttgtctcacagttcccgaaggcactaatccatctctggaaagt
tctgtgggatgtcaagagtagTgtaaggttcttcgcgttgc
>AF530131_Shewanella_colwelliana
cgacagccatgcagcacttgtctcacagttcccgaaggcactaatccatctctggaaagt
tctgtgggtgtcaagagtaggtaaggttcttcgcgttgc
>AF530131_Shewanella_colwelliana
cgacagccatgcagcacttgtctcacagttcccgaaggcactaatccatctTtggaaagt
tctgtgggatgtcaagagtaggtaaggttcttcgcgttgc
>AF530131_Shewanella_colwelliana
cgacagccagcagcacttgtctcacagttcccgaaggcactaatccatctctggaaagtt
ctgtgggatgtcaagagtaggtaaggttcttcgcgttgc
>AF530131_Shewanella_colwelliana
cgacagccatgcagcacttgtctcacagttccgaaggcactaatccatctctggaaagtt
ctgtgggatgtcaagagtaggtaaggttcttcgcgttgc
>AF530131_Shewanella_colwelliana
cgacagccatgcagcacttgtctcaccagttcccgaaggcactaatccatctctggaaag
ttctgtgggatgtcaagagtaggtaaggttcttcgcgttgc
>AF530131_Shewanella_colwelliana
cgacagccatgcagcacttgtctcacagttcccgaaggcactaatccatctctggaaagt
tctgtgggatgtcGaagagtaggtaaggttcttcgcgttgc
>AF530131_Shewanella_colwelliana
cgacagcatgcagcacttgtctcacagttcccgaaggcactaatccatctctggaaagtt
ctgtgggatgtcaagagtaggtaaggttcttcgcgttgc
>AF530131_Shewanella_colwelliana
cgacagccatgcagcacttgtctcacagttcccgaaggcactaatccatctctggaaagt
tctgtgggatgtcaagagtaggtaaggttttcgcgttgc
>AF530131_Shewanella_colwelliana
cgacagcatgcagcacttgtctcacagttcccgaaggcactaatccatctctggaaagtt
ctgtgggatgtcaagagtaggtaaggttcttcgcgttgc
>AF530131_Shewanella_colwelliana
cgacagccatgcagcacttgtctcacagttcccgaaggcactaatccatctctggaaagt
ttctgtgggatgtcaagagtaggtaaggttcttcgcgttgc
>AF530131_Shewanella_colwelliana
cgacagccatgcagcacttgtctcacagttcccgaaggcactaatccatctctggaaagt
tctgtgggatgtcaagagtgaggtaaggttcttcgcgttgc
>AF530131_Shewanella_colwelliana
cgacagccatgcagcacttgtctcacagttcccgaaggcactaatccatctctggaaagt
tctgtgggatgtcaagagtaggtaaggttcttCgcgttgc
>AF530131_Shewanella_colwelliana
ccgacagccatgcagcacttgtctcacagttcccgaaggcactaatccatctctggaaag
ttctgtgggatgtcaagagtaggtaaggttcttcgcgttgc
>AF530131_Shewanella_colwelliana
cgacagccatgcagcacttgtctcacagttcccgaaggcactaatccatctctggaaaAg
ttctgtgggatgtcaagagtaggtaaggttcttcgcgttgc
>AF530131_Shewanella_colwelliana
cggacagccatgcagcacttgtctcacagttcccgaaggcactaatccatctctggaaag
ttctgtgggatgtcaagagtaggtaaggttcttcgcgttgc
>AF530131_Shewanella_colwelliana
cgacagccatgcagcacttgtctcacagttcccgaaggcactaatccatctctggaaagt
tctgtgggatgtcaagagtTggtaaggttcttcgcgttgc
>AF530131_Shewanella_colwelliana
cgacagccatgcagcacttgtctcacagttcccgaaggcactaatccatctctggaaaag
ttctgtgggatgtcaagagtaggtaaggttcttcgcgttgc
>AF530131_Shewanella_colwelliana
cgacagccatgcagcacttgtctcacagttcccgaaggcactaatccatctctggaaagt
tctgctgggatgtcaagagtaggtaaggttcttcgcgttgc
>AF530131_Shewanella_colwelliana
cgacagccatgcagcacttgtctcacagttcccgaaggcactaatccatctctggaaagt
tctgtgggatgtcaaggagtaggtaaggttcttcgcgttgc
>AF530131_Shewanella_colwelliana
cgacagccatgcagcacttgtctcacagttcccgaaggcactaatccatctctggaAagt
tctgtgggatgtcaagagtaggtaaggttcttcgcgttgc
>AF530131_Shewanella_colwelliana
cgacagccatgcagcacttgtctcacagtGcccgaaggcactaatccatctctggaaagt
tctgtgggatgtcaagagtaggtaaggttcttcgcgttgc
>AF530131_Shewanella_colwelliana
cgacagccatgcagcacttgtctcacagttcccgaaggcactaatccatctctggaaagt
tctgtgggatgtcaagagtaggtaagggttcttcgcgttgc
>AF530131_Shewanella_colwelliana
cgacagccatgcagcacttgtctcacagttcccgaaggcactaatccatctctggaaagt
tctgtgggatgtcaagagtaggtaaggttcttcgcgtTgc
>AF530131_Shewanella_colwelliana
cgacagccatgcagcacttgtctcacagttcccgaaggcactaatccatctctggaaagt
tctgtgggatgtcaagagtaggtaaggttctcgcgttgc
>AF530131_Shewanella_colwelliana
cgacagccatgcaTgcacttgtctcacagttcccgaaggcactaatccatctctggaaag
ttctgtgggatgtcaagagtaggtaaggttcttcgcgttgc
>AF530131_Shewanella_colwelliana
cgacagccatgcagcacttgtctcacagttccgaaggcactaatccatctctggaaagtt
ctgtgggatgtcaagagtaggtaaggttcttcgcgttgc
>AF530131_Shewanella_colwelliana
cgacagccatgcagcacttgtctcacagttcccgaaggcactaatccatctctggaaagt
tctgtgggatgtcaagagtaggttaaggttcttcgcgttgc
>AF530131_Shewanella_colwelliana
cgacagccatgcagcTacttgtctcacagttcccgaaggcactaatccatctctggaaag
ttctgtgggatgtcaagagtaggtaaggttcttcgcgttgc
>AF530131_Shewanella_colwelliana
cgaGcagccatgcagcacttgtctcacagttcccgaaggcactaatccatctctggaaag
ttctgtgggatgtcaagagtaggtaaggttcttcgcgttgc
>AF530131_Shewanella_colwelliana
cgacagccatgcagcacttgtctcacagttcccgaaggcactaatccatctctggaCagt
tctgtgggatgtcaagagtaggtaaggttcttcgcgttgc
>AF530131_Shewanella_colwelliana
cgacagccatgcagcacttgtctcacagttcccgaaggcaactaatccatctctggaaag
ttctgtgggatgtcaagagtaggtaaggttcttcgcgttgc
>AF530131_Shewanella_colwelliana
cgacagccatgcagcacttgtctcacagttcccgaaggcactaatccatctctggaaagt
tctgtgggatgtcaagagtaggtaaggtcttcgcgttgc
>AF530131_Shewanella_colwelliana
cgacagccatgcagcacttgtctcacagttcccgaaggcactaatccatctctggaaagt
tctgtgggatgtcaTagagtaggtaaggttcttcgcgttgc
>AF530131_Shewanella_colwelliana
cgacagccatgcagcacAttgtctcacagttcccgaaggcactaatccatctctggaaag
ttctgtgggatgtcaagagtaggtaaggttcttcgcgttgc
>AF530131_Shewanella_colwelliana
cgacagccatgcagcacttgCctcacagttcccgaaggcactaatccatctctggaaagt
tctgtgggatgtcaagagtaggtaaggttcttcgcgttgc
>AF530131_Shewanella_colwelliana
cgacagccatgcagcacttgtctcacagttcccgaaggAactaatccatctctggaaagt
tctgtgggatgtcaagagtaggtaaggttcttcgcgttgc
>AF530131_Shewanella_colwelliana
cgacagccatgcagcacttgttcacagttcccgaaggcactaatccatctctggaaagtt
ctgtgggatgtcaagagtaggtaaggttcttcgcgttgc
>AF530131_Shewanella_colwelliana
cgacagccatgcagcacttgtctcaacagttcccgaaggcactaatccatctctggaaag
ttctgtgggatgtcaagagtaggtaaggttcttcgcgttgc
>EU855746_Xanthomonas_campestris
cgacagccatgcagcacctgtctcacggttcccgaaggcacccaatccatctctggaaag
ttccgtggatgtcaagaccaggtaaggttcttcgcgttgc
>EU855746_Xanthomonas_campestris
cgacagccatgcagcacctgtctcacggttcccgaaggcacccaatcatctctggaaagt
tccgtggatgtcaagaccaggtaaggttcttcgcgttgc
>EU855746_Xanthomonas_campestris
cgacagccatgcagcacctgtctcacggttcccgaaggcTcccaatccatctctggaaag
ttccgtggatgtcaagaccaggtaaggttcttcgcgttgc
>EU855746_Xanthomonas_campestris
cgacagccatgcagcacctgtctcacggttcccgaaggcaccccaatccatctctggaaa
gttccgtggatgtcaagaccaggtaaggttcttcgcgttgc
>EU855746_Xanthomonas_campestris
cgacagccatgcagcacctgtctcacggttcccgagaggcacccaatccatctctggaaa
gttccgtggatgtcaagaccaggtaaggttcttcgcgttgc
>EU855746_Xanthomonas_campestris
cgacagccatgcagcacctgtctcacggttcccgaaggcacccaatccatctctggaaag
ttccgtggatgtcGaagaccaggtaaggttcttcgcgttgc
>EU855746_Xanthomonas_campestris
cgacagccatgcagcacctgtctcacggttcccgaaggcacccaatccatctctggaaag
ttccgtggatgtcaagaccaggtaagttcttcgcgttgc
>EU855746_Xanthomonas_campestris
cgacagccatgcagcacctgtctcacggttcccgaaggcacccaatccatctctGgaaag
ttccgtggatgtcaagaccaggtaaggttcttcgcgttgc
>EU855746_Xanthomonas_campestris
cgacagccatgcagcacctgtctcacggttcccgaaggcacccaatccatctctggaaag
ttccgtgcgatgtcaagaccaggtaaggttcttcgcgttgc
>EU855746_Xanthomonas_campestris
cgacagccagcagcacctgtctcacggttcccgaaggcacccaatccatctctggaaagt
tccgtggatgtcaagaccaggtaaggttcttcgcgttgc
>EU855746_Xanthomonas_campestris
cgacagccatgcagcacctgtctcacggttcccgaaggcacccaatccatctctggaAag
ttccgtggatgtcaagaccaggtaaggttcttcgcgttgc
>EU855746_Xanthomonas_campestris
cgacagccatgcagcacctgtctcacggttcccgaaggcacccaatccatctctggaaag
ttccgtggatgtcaagaccaggtaaggttGttcgcgttgc
>EU855746_Xanthomonas_campestris
cgacagccatgcagcacctgtctcacggttcccgaaggcCcccaatccatctctggaaag
ttccgtggatgtcaagaccaggtaaggttcttcgcgttgc
>EU855746_Xanthomonas_campestris
cgacagccatgcagcacctgtctcacggttccCgaaggcacccaatccatctctggaaag
ttccgtggatgtcaagaccaggtaaggttcttcgcgttgc
>EU855746_Xanthomonas_campestris
cgacagccatgcagcacctTgtctcacggttcccgaaggcacccaatccatctctggaaa
gttccgtggatgtcaagaccaggtaaggttcttcgcgttgc
>EU855746_Xanthomonas_campestris
cgacagccatgcagcaccctgtctcacggttcccgaaggcacccaatccatctctggaaa
gttccgtggatgtcaagaccaggtaaggttcttcgcgttgc
>EU855746_Xanthomonas_campestris
cgacagccatgcagcacctgtctcacggttcccgaaggcacccaatccatctctgGgaaa
gttccgtggatgtcaagaccaggtaaggttcttcgcgttgc
>EU855746_Xanthomonas_campestris
cgacagccatgcagcacctgtctcacggttcccgaaggcacccCaatccatctctggaaa
gttccgtggatgtcaagaccaggtaaggttcttcgcgttgc
>EU855746_Xanthomonas_campestris
cgacagccatgcagcacctgtctcacggttcccgaaggcacccaatccatctctggaaag
ttccgtggatgtcaagaccaggtcaaggttcttcgcgttgc
>EU855746_Xanthomonas_campestris
cgacagccatgcagcacctgtctcacggttcccgaaggcacccaatccatctctggaaaC
ttccgtggatgtcaagaccaggtaaggttcttcgcgttgc
>EU855746_Xanthomonas_campestris
cgacagccatgcagcaGcctgtctcacggttcccgaaggcacccaatccatctctggaaa
gttccgtggatgtcaagaccaggtaaggttcttcgcgttgc
>EU855746_Xanthomonas_campestris
cgacagccagcagcacctgtctcacggttcccgaaggcacccaatccatctctggaaagt
tccgtggatgtcaagaccaggtaaggttcttcgcgttgc
>EU855746_Xanthomonas_campestris
cgacagccatgcagcacctgtctcacggttcccgaaggcaccCcaatccatctctggaaa
gttccgtggatgtcaagaccaggtaaggttcttcgcgttgc
>EU855746_Xanthomonas_campestris
cgacagccatgcagcacctgtctcacggttcccgaaggcacccaatccatctctggaaag
ttccgtggatgtcaagaccaggtaaaggttcttcgcgttgc
>EU855746_Xanthomonas_campestris
cgacagccatgcagcacctAgtctcacggttcccgaaggcacccaatccatctctggaaa
gttccgtggatgtcaagaccaggtaaggttcttcgcgttgc
>EU855746_Xanthomonas_campestris
cgacagccatgcagcacctgtctcacgggttcccgaaggcacccaatccatctctggaaa
gttccgtggatgtcaagaccaggtaaggttcttcgcgttgc
>EU855746_Xanthomonas_campestris
cgacagccatgcagcacctgtctcacggttcccgaaggcacccaatccatctctggaaag
ttccgtggatgtcaagaccaggtaaggttttcgcgttgc
>EU855746_Xanthomonas_campestris
cgacagccatgcagcacctgtctcacggttcccgaaggcacccaatccatctctggaaag
ttccgtggatgtcaagGccaggtaaggttcttcgcgttgc
>EU855746_Xanthomonas_campestris
cgacagccatgcagcacctgtctcacggttcccgaaggcacccaatccatctctggaaag
ttccgtggatgtcaagaccaggtacaggttcttcgcgttgc
>EU855746_Xanthomonas_campestris
cgacagccatgcgcacctgtctcacggttcccgaaggcacccaatccatctctggaaagt
tccgtggatgtcaagaccaggtaaggttcttcgcgttgc
>EU855746_Xanthomonas_campestris
cgacagccatgcagcacctgtctcacggttcccgaGaggcacccaatccatctctggaaa
gttccgtggatgtcaagaccaggtaaggttcttcgcgttgc
>EU855746_Xanthomonas_campestris
cgacagccatgcagcacctgtctcacggttcccgaaggcacccaatccatctctggaaag
ttccgtggatgtcaagaccaggtaaggtttcttcgcgttgc
>EU855746_Xanthomonas_campestris
cgacagccatgcagcacctgtctcacggttcccgcaaggcacccaatccatctctggaaa
gttccgtggatgtcaagaccaggtaaggttcttcgcgttgc
>EU855746_Xanthomonas_campestris
cgacaccatgcagcacctgtctcacggttcccgaaggcacccaatccatctctggaaagt
tccgtggatgtcaagaccaggtaaggttcttcgcgttgc
>EU855746_Xanthomonas_campestris
cgacagccatgcagcacAtgtctcacggttcccgaaggcacccaatccatctctggaaag
ttccgtggatgtcaagaccaggtaaggttcttcgcgttgc
>EU855746_Xanthomonas_campestris
cgacagccatgcagcacctgtctcacggttcccgaaggcacccaatccatctctggaaag
ttccgtggatgtcaagaccaggtaaggttcttcgcgttgcc
>EU855746_Xanthomonas_campestris
cgacagccatgcagcacctgtctcacgggttcccgaaggcacccaatccatctctggaaa
gttccgtggatgtcaagaccaggtaaggttcttcgcgttgc
>EU855746_Xanthomonas_campestris
cgacagccatgcagcacctgtctcacggttcccgaaggcacccaatccatctctggaaag
ttccgtggaatgtcaagaccaggtaaggttcttcgcgttgc
>EU855746_Xanthomonas_campestris
cgacgagccatgcagcacctgtctcacggttcccgaaggcacccaatccatctctggaaa
gttccgtggatgtcaagaccaggtaaggttcttcgcgttgc
>EU855746_Xanthomonas_campestris
cgacagccatgcagcacctgtctcacggttcccgaaggccacccaatccatctctggaaa
gttccgtggatgtcaagaccaggtaaggttcttcgcgttgc
>EU855746_Xanthomonas_campestris
cgacagccatgcagcacctgtctcacggttcccgaaggcacccaatccatctctggaaag
Ttccgtggatgtcaagaccaggtaaggttcttcgcgttgc
>EU855746_Xanthomonas_campestris
cgacagccatgcagcacctgtctcacggttacccgaaggcacccaatccatctctggaaa
gttccgtggatgtcaagaccaggtaaggttcttcgcgttgc
>EU855746_Xanthomonas_campestris
cgacagccatgcagcacctgtctcacggttcccgaaggcacccaatccatctctggaaag
Atccgtggatgtcaagaccaggtaaggttcttcgcgttgc
>EU855746_Xanthomonas_campestris
cgacagccatgcagcacctgtcCtcacggttcccgaaggcacccaatccatctctggaaa
gttccgtggatgtcaagaccaggtaaggttcttcgcgttgc
>EU855746_Xanthomonas_campestris
cgacagccatgcagcacctgtctcacggttcccgaaggcacccaatccatctctggaaag
ttcgtggatgtcaagaccaggtaaggttcttcgcgttgc
>EU855746_Xanthomonas_campestris
cgacagccatgcagcaCcctgtctcacggttcccgaaggcacccaatccatctctggaaa
gttccgtggatgtcaagaccaggtaaggttcttcgcgttgc
>EU855746_Xanthomonas_campestris
cgacagccatgcagcacctgtctcacggttcccgaaggcacccaatccatctctggaaag
ttccgtggatgtcaagaccaggtaaggttcttcgcgttGc
>EU855746_Xanthomonas_campestris
cgacagccatgcagcacctgtctcacggttcccgaaggcacccaatccatctctggaaag
ttccgtggatgtcaagcaccaggtaaggttcttcgcgttgc
>EU855746_Xanthomonas_campestris
cgacagccatgcagcacctgtgctcacggttcccgaaggcacccaatccatctctggaaa
gttccgtggatgtcaagaccaggtaaggttcttcgcgttgc
>EU855746_Xanthomonas_campestris
cgacagccatgcagcacctgtctcacggttcccgaaggcGcccaatccatctctggaaag
ttccgtggatgtcaagaccaggtaaggttcttcgcgttgc
>EU360125_Pseudomonas_mediterranea
cgacagccatgcagcacctgtctcaatgttcccgaaggcaccaatccatctctggaaagt
tcattggatgtcaaggctggtaaggttcttcgcgttgct
>EU360125_Pseudomonas_mediterranea
cgacagccagcagcacctgtctcaatgttcccgaaggcaccaatccatctctggaaagtt
cattggatgtcaaggctggtaaggttcttcgcgttgct
>EU360125_Pseudomonas_mediterranea
cgacagccatgcagcacctgtctcaatgttcccgaagggcaccaatccatctctggaaag
ttcattggatgtcaaggctggtaaggttcttcgcgttgct
>EU360125_Pseudomonas_mediterranea
cgacagccatgcagcacctgtctcaatgtcccgaaggcaccaatccatctctggaaagtt
cattggatgtcaaggctggtaaggttcttcgcgttgct
>EU360125_Pseudomonas_mediterranea
cgacagccatgcagcacctgtctcaatgttcccgaaggcacTcaatccatctctggaaag
ttcattggatgtcaaggctggtaaggttcttcgcgttgct
>EU360125_Pseudomonas_mediterranea
cgacagccatgcagcacctgtctcaatgttcccgaaggcaccaatccatctctggaaagt
tcattggatgtcaaggctggtaaggttcttcgcgttgctt
>EU360125_Pseudomonas_mediterranea
cgacagccatgcagcacctgtcctcaatgttcccgaaggcaccaatccatctctggaaag
ttcattggatgtcaaggctggtaaggttcttcgcgttgct
>EU360125_Pseudomonas_mediterranea
cgacaagccatgcagcacctgtctcaatgttcccgaaggcaccaatccatctctggaaag
ttcattggatgtcaaggctggtaaggttcttcgcgttgct
>EU360125_Pseudomonas_mediterranea
cgacagccatgcagcacctgtctcaatgttcccgaaggcacCcaatccatctctggaaag
ttcattggatgtcaaggctggtaaggttcttcgcgttgct
>EU360125_Pseudomonas_mediterranea
cgacagccatgcagcacctgtctcaatgttcAcgaaggcaccaatccatctctggaaagt
tcattggatgtcaaggctggtaaggttcttcgcgttgct
>EU360125_Pseudomonas_mediterranea
cgacagccatgcagcacctgtctcaatgttcccgaaggcaccaatccatctctggaaagt
tcattggatgatcaaggctggtaaggttcttcgcgttgct
>EU360125_Pseudomonas_mediterranea
cgacagccatgcagcacctgtctcaatgttcccgaaggcaccaatccatctctggaaagt
tcattgggatgtcaaggctggtaaggttcttcgcgttgct
>EU360125_Pseudomonas_mediterranea
cgacagccatgcagcacctgtGctcaatgttcccgaaggcaccaatccatctctggaaag
ttcattggatgtcaaggctggtaaggttcttcgcgttgct
>EU360125_Pseudomonas_mediterranea
cgacagccatgcagcacctgtctcaatgttcccgaaggcaccaatccatctctggaaagt
tcattggatgtcaaggctggtaaggttcttcgcgttagct
>EU360125_Pseudomonas_mediterranea
cgacagccatgcagcacctgtctcaattgttcccgaaggcaccaatccatctctggaaag
ttcattggatgtcaaggctggtaaggttcttcgcgttgct
>EU360125_Pseudomonas_mediterranea
cgacagccatgcagcacctgtctccaatgttcccgaaggcaccaatccatctctggaaag
ttcattggatgtcaaggctggtaaggttcttcgcgttgct
>EU360125_Pseudomonas_mediterranea
cgacagccatgcagcacctgtctcaatgttcccgaaggcaccaatccatctctggaaagt
tcattggatgtcaaggctggtaaggttcttgcgcgttgct
>EU360125_Pseudomonas_mediterranea
cgaacagccatgcagcacctgtctcaatgttcccgaaggcaccaatccatctctggaaag
ttcattggatgtcaaggctggtaaggttcttcgcgttgct
>EU360125_Pseudomonas_mediterranea
cgacagccatgcagcacctgtctcaatgttcccgaaggcaccaatccatctctggaaagt
tcattggatgtcaaggctggtaaggttcttcgcgGttgct
>EU360125_Pseudomonas_mediterranea
cgacagccatgcagcacctgtctcaatgttcccgaaggcaccaatccatctctggaaagt
tcattggatgtcaaggGtggtaaggttcttcgcgttgct
>EU360125_Pseudomonas_mediterranea
cgacagccatgcagcacctgtctcaatgttcccgaaggcaccaatccatctctggaaagt
tcatgtggatgtcaaggctggtaaggttcttcgcgttgct
>EU360125_Pseudomonas_mediterranea
cgAacagccatgcagcacctgtctcaatgttcccgaaggcaccaatccatctctggaaag
ttcattggatgtcaaggctggtaaggttcttcgcgttgct
>EU360125_Pseudomonas_mediterranea
cgaGcagccatgcagcacctgtctcaatgttcccgaaggcaccaatccatctctggaaag
ttcattggatgtcaaggctggtaaggttcttcgcgttgct
>EU360125_Pseudomonas_mediterranea
cgacagccatgcagcacctgtctcaatgttcccgaaggcaccaatccatctctggaaagt
tcattggatgtcaaggctggtaaggttcttcgcgtatgct
>EU360125_Pseudomonas_mediterranea
cgacagccatgcagcacctTtctcaatgttcccgaaggcaccaatccatctctggaaagt
tcattggatgtcaaggctggtaaggttcttcgcgttgct
>EU360125_Pseudomonas_mediterranea
cgacagccatgcagcacGtgtctcaatgttcccgaaggcaccaatccatctctggaaagt
tcattggatgtcaaggctggtaaggttcttcgcgttgct
>EU360125_Pseudomonas_mediterranea
cgacagccatgcagcacctgtctcaatgttcccgaaggAcaccaatccatctctggaaag
ttcattggatgtcaaggctggtaaggttcttcgcgttgct
>EU360125_Pseudomonas_mediterranea
cgacagccatgcagcacctgtctcaatgttcccgaaggcacccaatccatctctggaaag
ttcattggatgtcaaggctggtaaggttcttcgcgttgct
>EU360125_Pseudomonas_mediterranea
cgacagccatgcagcacctgtctcaatgttcccgaaggcaccaatccatctctGggaaag
ttcattggatgtcaaggctggtaaggttcttcgcgttgct
>EU360125_Pseudomonas_mediterranea
cgacagccatgcagcacctgtctcaatgttcccgaaggcaccaatccatctctggaaagt
tcattggatgtcaaggctggtaagtgttcttcgcgttgct
>EU360125_Pseudomonas_mediterranea
cgacagccatgcagcacgctgtctcaatgttcccgaaggcaccaatccatctctggaaag
ttcattggatgtcaaggctggtaaggttcttcgcgttgct
>EU360125_Pseudomonas_mediterranea
cgacagccatgcagcacctgtctcaatgttcccgaaggcaccaatccatctctggaaagt
tcattggatgtcaaggcctggtaaggttcttcgcgttgct
>EU360125_Pseudomonas_mediterranea
cgacagccatgcagcacctgtctcaatgttcccgaaggcaccaatccatctctgTaaagt
tcattggatgtcaaggctggtaaggttcttcgcgttgct
>EU360125_Pseudomonas_mediterranea
cgacagccatgcagcacctgtctcaatgttcccgaaggcaccaatcatctctggaaagtt
cattggatgtcaaggctggtaaggttcttcgcgttgct
>EU360125_Pseudomonas_mediterranea
cgacagccatgcagcacctgtctcaatgttcccgaaggcaccaaatccatctctggaaag
ttcattggatgtcaaggctggtaaggttcttcgcgttgct
>EU360125_Pseudomonas_mediterranea
cgacagccatgcagcacctgtctcaatgttcccgaaggcaccaatccatctctggaaagt
tcattggatgtcaaggctggtaaggttctcgcgttgct
>EU360125_Pseudomonas_mediterranea
cgacagccatgcagcacctgtctcaatgttcccgaaggcaccaatccatcgtctggaaag
ttcattggatgtcaaggctggtaaggttcttcgcgttgct
>EU360125_Pseudomonas_mediterranea
cgacagccaatgcagcacctgtctcaatgttcccgaaggcaccaatccatctctggaaag
ttcattggatgtcaaggctggtaaggttcttcgcgttgct
>EU360125_Pseudomonas_mediterranea
cgacagccatgcagcacctgtctcaatgttcccgaaggcaCccaatccatctctggaaag
ttcattggatgtcaaggctggtaaggttcttcgcgttgct
>EU360125_Pseudomonas_mediterranea
cgacagccatgcagcacctgtctcaatggttcccgaaggcaccaatccatctctggaaag
ttcattggatgtcaaggctggtaaggttcttcgcgttgct
>EU360125_Pseudomonas_mediterranea
cgacagccatgcagcacctgtctcaatgttcccgaaggcaccaatccatAtctggaaagt
tcattggatgtcaaggctggtaaggttcttcgcgttgct
>EU360125_Pseudomonas_mediterranea
cgacagccatgcagcacctgtctcaatgttccGgaaggcaccaatccatctctggaaagt
tcattggatgtcaaggctggtaaggttcttcgcgttgct
>EU360125_Pseudomonas_mediterranea
cgacagccatgagcacctgtctcaatgttcccgaaggcaccaatccatctctggaaagtt
cattggatgtcaaggctggtaaggttcttcgcgttgct
>EU360125_Pseudomonas_mediterranea
cgacagccatgcagcacctgtctcaaatgttcccgaaggcaccaatccatctctggaaag
ttcattggatgtcaaggctggtaaggttcttcgcgttgct
>EU360125_Pseudomonas_mediterranea
cgacagccatgcagcacctgtctacaatgttcccgaaggcaccaatccatctctggaaag
ttcattggatgtcaaggctggtaaggttcttcgcgttgct
>EU360125_Pseudomonas_mediterranea
cgacagccatgcagcacctgtctcaatgttcccgaaggcaccaatccatctctggaaagt
tcattggatgtcaaggctggtaaggttcttcgcgTtgct
>EU360125_Pseudomonas_mediterranea
cgacagccatgcagcacctgtctcaatgttcccgaaggcaccaatccatctctggaaagt
tcatggatgtcaaggctggtaaggttcttcgcgttgct
>EU360125_Pseudomonas_mediterranea
cgacagcatgcagcacctgtctcaatgttcccgaaggcaccaatccatctctggaaagtt
cattggatgtcaaggctggtaaggttcttcgcgttgct
>EU360125_Pseudomonas_mediterranea
cgacagccatgcagcacctgtctcaatgttcccgaaggcaccaatccatctctggaaagt
tcattggatgtcaaGggctggtaaggttcttcgcgttgct
>EU360125_Pseudomonas_mediterranea
cgacagccatgcagcacctgtctcaatgttcccgaaggcaccaatccatctctggaaagt
tcattgggatgtcaaggctggtaaggttcttcgcgttgct
>AM747393_Legionella_dresdeniensis
cgacagccatgcagcacctgtatcagtgttcccgaaggcacttccacatctctgcaaaat
tcactgtatgtcaagggtaggtaaggttcttcgcgttgc
>AM747393_Legionella_dresdeniensis
cgacagccatgcagcacctgtatagtgttcccgaaggcacttccacatctctgcaaaatt
cactgtatgtcaagggtaggtaaggttcttcgcgttgc
>AM747393_Legionella_dresdeniensis
cgacagccatgcagcacctgtatcagtgttcccgaaggcacttccacatctctgcaaaat
ttcactgtatgtcaagggtaggtaaggttcttcgcgttgc
>AM747393_Legionella_dresdeniensis
cgacagccatgcagcacctgtatcagtgttcccgaaggcacttccacatctctgcaaaat
tcaActgtatgtcaagggtaggtaaggttcttcgcgttgc
>AM747393_Legionella_dresdeniensis
cgacagccatgcagcacctgtatcagtgttcccgaaggcacttccacatctctgcaaaat
tcactgtatgtcaagggtaggtaaggttcttcgcgTtgc
>AM747393_Legionella_dresdeniensis
cgacagccatgcagcacctgtatcagtgttcccgaaggcacttccacatctctgcaaaat
tcactgtatgtcaagggtaggtaaggttcttcgCgttgc
>AM747393_Legionella_dresdeniensis
cgacagccatgcagcacctgtatcagtgttcccgaaggcacttccaccatctctgcaaaa
ttcactgtatgtcaagggtaggtaaggttcttcgcgttgc
>AM747393_Legionella_dresdeniensis
cgacagccagcagcacctgtatcagtgttcccgaaggcacttccacatctctgcaaaatt
cactgtatgtcaagggtaggtaaggttcttcgcgttgc
>AM747393_Legionella_dresdeniensis
cgacagccatgcagcacctgtatcagtgttcccgaaCggcacttccacatctctgcaaaa
ttcactgtatgtcaagggtaggtaaggttcttcgcgttgc
>AM747393_Legionella_dresdeniensis
cgacagcctgcagcacctgtatcagtgttcccgaaggcacttccacatctctgcaaaatt
cactgtatgtcaagggtaggtaaggttcttcgcgttgc
>AM747393_Legionella_dresdeniensis
cgacagccatgcagcacctgtatcagtgttcccgaaggcacttccacatctctgcaaaat
tcactgtatgtcaagcggtaggtaaggttcttcgcgttgc
>AM747393_Legionella_dresdeniensis
cgacagccatgcagcacctgtatcagtgttcccgaaggcacttccacatctctgcaAaat
tcactgtatgtcaagggtaggtaaggttcttcgcgttgc
>AM747393_Legionella_dresdeniensis
cgacagccatgcagcacctgtatcagtgttcccgaaggccacttccacatctctgcaaaa
ttcactgtatgtcaagggtaggtaaggttcttcgcgttgc
>AM747393_Legionella_dresdeniensis
cgacagccatgcagcacctgtatcagtgttcccgaaggcacttccacatctctgcaaaat
tcactgtatgtcaagggtaggtaaggttcCtcgcgttgc
>AM747393_Legionella_dresdeniensis
cgacagccatgcagcacctgtatcagtgttcccgaaggcacttccacatctctgcaaaat
tcactgtatgtcaagggtaggtaaggttcttcCcgttgc
>AM747393_Legionella_dresdeniensis
cgacagccatgcagcacctgtatcagtgttcccgaaggcacttccacatctctgcaaaat
tcactgtatgcaagggtaggtaaggttcttcgcgttgc
>AM747393_Legionella_dresdeniensis
cgacagccatgcaGcacctgtatcagtgttcccgaaggcacttccacatctctgcaaaat
tcactgtatgtcaagggtaggtaaggttcttcgcgttgc
>AM747393_Legionella_dresdeniensis
cgacagccatgcagcacctgtatcagtgttcccgaaggcacttccacatctctgcCaaat
tcactgtatgtcaagggtaggtaaggttcttcgcgttgc
>AM747393_Legionella_dresdeniensis
cgacagccatgcaTcacctgtatcagtgttcccgaaggcacttccacatctctgcaaaat
tcactgtatgtcaagggtaggtaaggttcttcgcgttgc
>AM747393_Legionella_dresdeniensis
cgacagccatgcagcacctgtatcaggtgttcccgaaggcacttccacatctctgcaaaa
ttcactgtatgtcaagggtaggtaaggttcttcgcgttgc
>AM747393_Legionella_dresdeniensis
cgacagccatgcagcacctgtatcagtgttcccgaaggccacttccacatctctgcaaaa
ttcactgtatgtcaagggtaggtaaggttcttcgcgttgc
>AM747393_Legionella_dresdeniensis
cgacagccatgcagcacctgtatcagtgttcccgaaggcacttccacatctctgGaaaat
tcactgtatgtcaagggtaggtaaggttcttcgcgttgc
>AM747393_Legionella_dresdeniensis
cgacagccatgcagcacctgtatcagtgttcccgaaggcacttccacatctctgcaaaat
tcactgtatgtcaagggtaggtaaggttcgttcgcgttgc
>AM747393_Legionella_dresdeniensis
cgacagccatgcagcacctggtatcagtgttcccgaaggcacttccacatctctgcaaaa
ttcactgtatgtcaagggtaggtaaggttcttcgcgttgc
>AM747393_Legionella_dresdeniensis
cgacagccatgcagcacctgtatcagtgttcccgaaggcacttccacatctctgcaaaat
tcactgtatgtcaagggTaggtaaggttcttcgcgttgc
>AM747393_Legionella_dresdeniensis
cgacagccatgcagcacctgtatcagtgttcccgaaggcacttccacatctctgcaaaat
tcactgtatgtcaagggtaggtaaggttcgttcgcgttgc
>AM747393_Legionella_dresdeniensis
cgacagccatgcagcacctgtatcagtgttcccgaaggcacttccactctctgcaaaatt
cactgtatgtcaagggtaggtaaggttcttcgcgttgc
>AM747393_Legionella_dresdeniensis
cgacagccatgcagcacctgtatcgagtgttcccgaaggcacttccacatctctgcaaaa
ttcactgtatgtcaagggtaggtaaggttcttcgcgttgc
>AM747393_Legionella_dresdeniensis
cgacagccatgcagcacctgtatcagtgttcccgaaggcacttccacatctctgcaaaat
tcactgtatgtcaaggggtaggtaaggttcttcgcgttgc
>AM747393_Legionella_dresdeniensis
cgacagccatgcagcacctgtatcagtgttcccgaaggcacttccacatctctgcaaaat
tcactgtatgtcaagggtaCggtaaggttcttcgcgttgc
>AM747393_Legionella_dresdeniensis
cgacagccatgcagcacctgtatcagtgttcccgaaggcacttccacatctctgcaaaat
tcactgtatgtCaagggtaggtaaggttcttcgcgttgc
>AM747393_Legionella_dresdeniensis
cgacagccatgcagcacctAtatcagtgttcccgaaggcacttccacatctctgcaaaat
tcactgtatgtcaagggtaggtaaggttcttcgcgttgc
>AM747393_Legionella_dresdeniensis
cgacagccatcgcagcacctgtatcagtgttcccgaaggcacttccacatctctgcaaaa
ttcactgtatgtcaagggtaggtaaggttcttcgcgttgc
>AM747393_Legionella_dresdeniensis
cgacagccatgcagcacctgtatcaggttcccgaaggcacttccacatctctgcaaaatt
cactgtatgtcaagggtaggtaaggttcttcgcgttgc
>AM747393_Legionella_dresdeniensis
cgacagccatgcagcacctgtatcagtgttcccgaaggcacttccacatctctgGcaaaa
ttcactgtatgtcaagggtaggtaaggttcttcgcgttgc
>AM747393_Legionella_dresdeniensis
cggacagccatgcagcacctgtatcagtgttcccgaaggcacttccacatctctgcaaaa
ttcactgtatgtcaagggtaggtaaggttcttcgcgttgc
>AM747393_Legionella_dresdeniensis
cacagccatgcagcacctgtatcagtgttcccgaaggcacttccacatctctgcaaaatt
cactgtatgtcaagggtaggtaaggttcttcgcgttgc
>AM747393_Legionella_dresdeniensis
cgacagccatgcagcacctgtatcaagtgttcccgaaggcacttccacatctctgcaaaa
ttcactgtatgtcaagggtaggtaaggttcttcgcgttgc
>AM747393_Legionella_dresdeniensis
cgacagccatgcagcacctgtatcagtgttcccgaaggcacttccacatctctgcaaaat
tcactgtatgtcaagggtaggtaaggttcttTgcgttgc
>AM747393_Legionella_dresdeniensis
cgacagccatgcagcacctgtatcagtgttcccgaaggcacttccacatctctgcaaaat
tcaTctgtatgtcaagggtaggtaaggttcttcgcgttgc
>AM747393_Legionella_dresdeniensis
cgacagccatgcagcacctgtatcagtgttcccgaaggcacttccaccatctctgcaaaa
ttcactgtatgtcaagggtaggtaaggttcttcgcgttgc
>AM747393_Legionella_dresdeniensis
cgacagccatgcagcacctgtatcgtgttcccgaaggcacttccacatctctgcaaaatt
cactgtatgtcaagggtaggtaaggttcttcgcgttgc
>AM747393_Legionella_dresdeniensis
cgacagccatgcagcacctgtatcagtgttcccgaaCgcacttccacatctctgcaaaat
tcactgtatgtcaagggtaggtaaggttcttcgcgttgc
>AM747393_Legionella_dresdeniensis
cgacagccatgcagcacctgtatcagtgttcccgaaggcaacttccacatctctgcaaaa
ttcactgtatgtcaagggtaggtaaggttcttcgcgttgc
>AM747393_Legionella_dresdeniensis
cgacagccatgcagcacctgtatcagtgttcccgaaggccacttccacatctctgcaaaa
ttcactgtatgtcaagggtaggtaaggttcttcgcgttgc
>AM747393_Legionella_dresdeniensis
cgacagccatgcagcacctgtatcagtgttcccgaaggcacttccacatctctgcGaaat
tcactgtatgtcaagggtaggtaaggttcttcgcgttgc
>AM747393_Legionella_dresdeniensis
cgacagccatgcagcacctgtatcagtgttcccgaaggcacttccacatctctgcaaaat
tcactgtatgtcaagggtaggtaaggttcttcgcgttAgc
>AM747393_Legionella_dresdeniensis
cgacagccatgcagcacctgtAatcagtgttcccgaaggcacttccacatctctgcaaaa
ttcactgtatgtcaagggtaggtaaggttcttcgcgttgc
>AM747393_Legionella_dresdeniensis
cgacagccatgcagcacctgtatcagtgttcccgaaggcacttccacatctctgcaaaat
tcactgtatgtcaagggtaggtaaggtttcttcgcgttgc
>AM747393_Legionella_dresdeniensis
cgacagccatgcagcacctgtatcagtgttcccgaaggcacttccacatctcttgcaaaa
ttcactgtatgtcaagggtaggtaaggttcttcgcgttgc
>FJ486138_uncultured_Aquicella_sp.
cgacagccatgcagcacctgtctctgcgctcctttcggcacccccaactctcattagggt
tcgcaggatgtcaagggtaggtaaggttcttcgcgttgc
>FJ486138_uncultured_Aquicella_sp.
cgacagccatgcagcacctgtctctgcgctcctttcggcacccccaactctcattagggt
tcgcaggatgtcaagggtaggtaaggttctcgcgttgc
>FJ486138_uncultured_Aquicella_sp.
cgcagccatgcagcacctgtctctgcgctcctttcggcacccccaactctcattagggtt
cgcaggatgtcaagggtaggtaaggttcttcgcgttgc
>FJ486138_uncultured_Aquicella_sp.
cgacagccatgcagcacctgtctctgcgctcctttcggcacccccaactctcatAtaggg
ttcgcaggatgtcaagggtaggtaaggttcttcgcgttgc
>FJ486138_uncultured_Aquicella_sp.
cgacagccatgcagcacctgtcctctgcgctcctttcggcacccccaactctcattaggg
ttcgcaggatgtcaagggtaggtaaggttcttcgcgttgc
>FJ486138_uncultured_Aquicella_sp.
cgacagccatgcagcacctgtctctgcgctcctttcggcacccccaactctcattagggt
tcgcaggatgtcaagggtaggtaaggttcttcAgcgttgc
>FJ486138_uncultured_Aquicella_sp.
cgacagccatgcagcacctgtctctgcgctcctttcggcacccccaactctcattCaggg
ttcgcaggatgtcaagggtaggtaaggttcttcgcgttgc
>FJ486138_uncultured_Aquicella_sp.
cgacagccatgcagcacctgtctctgcgctcctttcggcaccTcccaactctcattaggg
ttcgcaggatgtcaagggtaggtaaggttcttcgcgttgc
>FJ486138_uncultured_Aquicella_sp.
cgacagccatgcagcacctgtctctgcgctcctttcggcacccccaactctcattagggt
tcgcaggatgtcaagggtaggtaagggttcttcgcgttgc
>FJ486138_uncultured_Aquicella_sp.
cgacagccatgcagcacctgtctctgcgctcctttcggcacccccaactctcattagggt
tcgcaggatgtcaagggtaggtgaaggttcttcgcgttgc
>FJ486138_uncultured_Aquicella_sp.
cgacagcccatgcagcacctgtctctgcgctcctttcggcacccccaactctcattaggg
ttcgcaggatgtcaagggtaggtaaggttcttcgcgttgc
>FJ486138_uncultured_Aquicella_sp.
cgacagccatgcagcacctgtctctgcgctcctttcgAgcacccccaactctcattaggg
ttcgcaggatgtcaagggtaggtaaggttcttcgcgttgc
>FJ486138_uncultured_Aquicella_sp.
cgacagccatgcagcacctgtctctgcgctcctttcggcacccccaactctcattagggt
tcgcaggatgtcaagggtaggtaagggttcttcgcgttgc
>FJ486138_uncultured_Aquicella_sp.
cgacagccatgcagcacctgtctctgcgctcctttcggcacccccaactctcattagggt
tcgcaggatgtcaagggtaggtaaggttcttcgcgttCgc
>FJ486138_uncultured_Aquicella_sp.
cgacagccatgcagcGacctgtctctgcgctcctttcggcacccccaactctcattaggg
ttcgcaggatgtcaagggtaggtaaggttcttcgcgttgc
>FJ486138_uncultured_Aquicella_sp.
cgacagccatgcagcacctgtctctgcgctcctttcggcacccccaactctcattagggt
tcgcaggatgtcaaggggtaggtaaggttcttcgcgttgc
>FJ486138_uncultured_Aquicella_sp.
cgacagccatgcagcacctgtctctgcgctcctttcggcacccccaactctcattagggt
tcgcaggatgtcaagggtaggtaaggttcttcgcgttgcc
>FJ486138_uncultured_Aquicella_sp.
cgacagccatgcagcacctgtctctgcgctccttAcggcacccccaactctcattagggt
tcgcaggatgtcaagggtaggtaaggttcttcgcgttgc
>FJ486138_uncultured_Aquicella_sp.
cgacagccatgcagcacctgtctctgcgctcctttcggcacccccaactctcattagggt
tcgcaggatgtcaagggtaggtaagggttcttcgcgttgc
>FJ486138_uncultured_Aquicella_sp.
cgacagccatgcagcaccttgtctctgcgctcctttcggcacccccaactctcattaggg
ttcgcaggatgtcaagggtaggtaaggttcttcgcgttgc
>FJ486138_uncultured_Aquicella_sp.
cgacagccatgcagcacctgtctctgcgctcctttcggcacccccaactctcattagggt
tcgcaaggatgtcaagggtaggtaaggttcttcgcgttgc
>FJ486138_uncultured_Aquicella_sp.
cgacagccatgcagcacctgtctctgcgctcctttcggcaccccaactctcattagggtt
cgcaggatgtcaagggtaggtaaggttcttcgcgttgc
>FJ486138_uncultured_Aquicella_sp.
cgacagccatgcagcacctgtctctgcgctcctttcggcacccccaactctcattagggg
ttcgcaggatgtcaagggtaggtaaggttcttcgcgttgc
>FJ486138_uncultured_Aquicella_sp.
cgacagccatgcagcacctgtctctgcgctcctttcggcacccccaactctcattaAggg
ttcgcaggatgtcaagggtaggtaaggttcttcgcgttgc
>FJ486138_uncultured_Aquicella_sp.
cgacagccatgcagcacctgtctctgcgctcctttcggcaccccaactctcattagggtt
cgcaggatgtcaagggtaggtaaggttcttcgcgttgc
>FJ486138_uncultured_Aquicella_sp.
cgacagccatgcaagcacctgtctctgcgctcctttcggcacccccaactctcattaggg
ttcgcaggatgtcaagggtaggtaaggttcttcgcgttgc
>FJ486138_uncultured_Aquicella_sp.
cgacagccatgcagcacctgtctctgcgctcctttcggcacccccaactctcattagggt
tcgcaggatgtcaagggtaggtaaggttcttcgcgttAc
>FJ486138_uncultured_Aquicella_sp.
cgacagccatgcagcacctgtctctgcgctcctttcggcaccccTcaactctcattaggg
ttcgcaggatgtcaagggtaggtaaggttcttcgcgttgc
>FJ486138_uncultured_Aquicella_sp.
cgacagcccatgcagcacctgtctctgcgctcctttcggcacccccaactctcattaggg
ttcgcaggatgtcaagggtaggtaaggttcttcgcgttgc
>FJ486138_uncultured_Aquicella_sp.
cgacagccatgcagcacctgtctctgcgctcctttcggcacccccaactctcattaggTt
tcgcaggatgtcaagggtaggtaaggttcttcgcgttgc
>FJ486138_uncultured_Aquicella_sp.
cgacagccatgcagcacctgtctctgcgctcctttcggcacccccaaactctcattaggg
ttcgcaggatgtcaagggtaggtaaggttcttcgcgttgc
>FJ486138_uncultured_Aquicella_sp.
cgacagccatgcagcacctgtctctgcgctcctttcggcacccccaatctcattagggtt
cgcaggatgtcaagggtaggtaaggttcttcgcgttgc
>FJ486138_uncultured_Aquicella_sp.
Agacagccatgcagcacctgtctctgcgctcctttcggcacccccaactctcattagggt
tcgcaggatgtcaagggtaggtaaggttcttcgcgttgc
>FJ486138_uncultured_Aquicella_sp.
cgacagccatgcagcacctgtctctgcgctcctttcggcacccccaactctcattagggt
tcgcaggatgAcaagggtaggtaaggttcttcgcgttgc
>FJ486138_uncultured_Aquicella_sp.
cgacagccatgcagcacctgtctctgcgctcctttcgCcacccccaactctcattagggt
tcgcaggatgtcaagggtaggtaaggttcttcgcgttgc
>FJ486138_uncultured_Aquicella_sp.
cgacagccatgcagcacctgtctctgcgctcctttcggcacccccaactctcatGtaggg
ttcgcaggatgtcaagggtaggtaaggttcttcgcgttgc
>FJ486138_uncultured_Aquicella_sp.
cgacagcctgcagcacctgtctctgcgctcctttcggcacccccaactctcattagggtt
cgcaggatgtcaagggtaggtaaggttcttcgcgttgc
>FJ486138_uncultured_Aquicella_sp.
cgacagccatgcagcCcctgtctctgcgctcctttcggcacccccaactctcattagggt
tcgcaggatgtcaagggtaggtaaggttcttcgcgttgc
>FJ486138_uncultured_Aquicella_sp.
cgacagccatgcagcacctgtctctgcgctcctttcggcacccccaactctcattagggt
tcgcaggatgtcaagtggtaggtaaggttcttcgcgttgc
>FJ486138_uncultured_Aquicella_sp.
cgacagccatgcagcacctgtctctgcgctcctttcggcacccccaactctcattaggTt
tcgcaggatgtcaagggtaggtaaggttcttcgcgttgc
>FJ486138_uncultured_Aquicella_sp.
cgacagccatgcagcacctgtctctggcgctcctttcggcacccccaactctcattaggg
ttcgcaggatgtcaagggtaggtaaggttcttcgcgttgc
>FJ486138_uncultured_Aquicella_sp.
cgacagccatgcagcaccctgtctctgcgctcctttcggcacccccaactctcattaggg
ttcgcaggatgtcaagggtaggtaaggttcttcgcgttgc
>FJ486138_uncultured_Aquicella_sp.
cgacagccatgcagcacctgtctctgcgctcctttcggcacccccaactctcattagggt
tcgcaggattcaagggtaggtaaggttcttcgcgttgc
>FJ486138_uncultured_Aquicella_sp.
cgacagccatgcagcacctgtctctgcgctcctttcggcacccccaactctcattaggAt
tcgcaggatgtcaagggtaggtaaggttcttcgcgttgc
>FJ486138_uncultured_Aquicella_sp.
cgacagccatgcagcacctgtctctgcgAtcctttcggcacccccaactctcattagggt
tcgcaggatgtcaagggtaggtaaggttcttcgcgttgc
>FJ486138_uncultured_Aquicella_sp.
cgacagccatgcagcacctgtctctgcgtcctttcggcacccccaactctcattagggtt
cgcaggatgtcaagggtaggtaaggttcttcgcgttgc
>FJ486138_uncultured_Aquicella_sp.
cgacagccatgcagcacctgtctctgcgctcctttcggcacccccaactctcattagggt
tcgcaggatgAcaagggtaggtaaggttcttcgcgttgc
>FJ486138_uncultured_Aquicella_sp.
cgacagccatgcagcacctgtctctgcgctcctttcggcacccccaactctcattaggGt
tcgcaggatgtcaagggtaggtaaggttcttcgcgttgc
>FJ486138_uncultured_Aquicella_sp.
cgacagccatgcagcacctgCtctctgcgctcctttcggcacccccaactctcattaggg
ttcgcaggatgtcaagggtaggtaaggttcttcgcgttgc
>FJ486138_uncultured_Aquicella_sp.
cgacagccatgcagcacctgtctctgcgctcctttcggcacccccaactctcattagggt
tcgcaggatgtcaagggtaggtGaaggttcttcgcgttgc
>AY691545_Pantoea_agglomerans
cgacagccatgcagcacctgtctcagagttcccgaaagcaccaaagcatctctgctaagt
tctctggatgtcaagagtagtaaggttcttcgcgttgc
>AY691545_Pantoea_agglomerans
cgacagccatgcagcacctgtctcagagttcccgaaagcaccaaagcatctctgctaagt
tctctggatgatcaagagtagtaaggttcttcgcgttgc
>AY691545_Pantoea_agglomerans
cgacacgccatgcagcacctgtctcagagttcccgaaagcaccaaagcatctctgctaag
ttctctggatgtcaagagtagtaaggttcttcgcgttgc
>AY691545_Pantoea_agglomerans
cgacagccatgcagcacctgtctcagagttcccgaaagcaccaaagcatctctgctaagt
tctctggatgtcaagagtagtaaaggttcttcgcgttgc
>AY691545_Pantoea_agglomerans
cgacagccatgcagcacctgtctcagagttcccgaaaagcaccaaagcatctctgctaag
ttctctggatgtcaagagtagtaaggttcttcgcgttgc
>AY691545_Pantoea_agglomerans
cgacagccatgcagcacctgtctcagagtAcccgaaagcaccaaagcatctctgctaagt
tctctggatgtcaagagtagtaaggttcttcgcgttgc
>AY691545_Pantoea_agglomerans
cgacagccatgcagcacctgtctcagagttcccgaaagcacccaaagcatctctgctaag
ttctctggatgtcaagagtagtaaggttcttcgcgttgc
>AY691545_Pantoea_agglomerans
cgacagccatgcagcaccctgtctcagagttcccgaaagcaccaaagcatctctgctaag
ttctctggatgtcaagagtagtaaggttcttcgcgttgc
>AY691545_Pantoea_agglomerans
cgacagccatgcagcacctgtctcagagttcccgaaagcaccaaagcatctctgctaagt
tctctggatgtcaagagtagtaaggttcttcgcggttgc
>AY691545_Pantoea_agglomerans
cgacagccatgcagcacctgtcttcagagttcccgaaagcaccaaagcatctctgctaag
ttctctggatgtcaagagtagtaaggttcttcgcgttgc
>AY691545_Pantoea_agglomerans
cgacagccatgcagcacctgtctcagagttcccgaaagcaccaaagcatctctgctaagt
tctctggatgtcaagagtTgtaaggttcttcgcgttgc
>AY691545_Pantoea_agglomerans
cgacagccatgcagcacctgtctcagagttcccgaaagcaccaaagcatctctgctaagt
tctctggatgtcaagagtaAgtaaggttcttcgcgttgc
>AY691545_Pantoea_agglomerans
cgacagccatgcagcacctgtctcagagttcccgaaagcaccaaagcatcttgctaagtt
ctctggatgtcaagagtagtaaggttcttcgcgttgc
>AY691545_Pantoea_agglomerans
cgacagccatgcagcacctgtctcagagttcccgaaagcaccaaagcatctctgctaagt
tctctggatgtcaagagtagtaaaggttcttcgcgttgc
>AY691545_Pantoea_agglomerans
cgacagccatgcagcacctgtctcagagttcccgaaagcaccaaagcatcCctgctaagt
tctctggatgtcaagagtagtaaggttcttcgcgttgc
>AY691545_Pantoea_agglomerans
cgacagccatgcagcacctgtctcagagttcccgaaagcaccaaagcatctctgctaagt
tcttggatgtcaagagtagtaaggttcttcgcgttgc
>AY691545_Pantoea_agglomerans
cgacagccatgcagcacctgtctcagagttcccgaaagcaccaaagcatctctgctaagt
tctctggatgtcaagagtagtaaggtcttcgcgttgc
>AY691545_Pantoea_agglomerans
cgacagccatgcagcacctgtctcagagttcccgaaagcaccaaagcatctctgctaagt
tcttctggatgtcaagagtagtaaggttcttcgcgttgc
>AY691545_Pantoea_agglomerans
cgacagccatgcagcacctgtctcaggagttcccgaaagcaccaaagcatctctgctaag
ttctctggatgtcaagagtagtaaggttcttcgcgttgc
>AY691545_Pantoea_agglomerans
cgacagccatgcagcacctgtctcagagttcccgaaagcaccaaagctctctgctaagtt
ctctggatgtcaagagtagtaaggttcttcgcgttgc
>AY691545_Pantoea_agglomerans
cgacagccatgcagcacctgtccagagttcccgaaagcaccaaagcatctctgctaagtt
ctctggatgtcaagagtagtaaggttcttcgcgttgc
>AY691545_Pantoea_agglomerans
cgacagccatgcagcacctgtctcagagttcccgaaagcaccaaagcatctctgctatag
ttctctggatgtcaagagtagtaaggttcttcgcgttgc
>AY691545_Pantoea_agglomerans
cgacagccatgcagcacctgtctcagagttcccgaaagcaccaaagcatcttgctaagtt
ctctggatgtcaagagtagtaaggttcttcgcgttgc
>AY691545_Pantoea_agglomerans
cgacagccatgcagcacTtgtctcagagttcccgaaagcaccaaagcatctctgctaagt
tctctggatgtcaagagtagtaaggttcttcgcgttgc
>AY691545_Pantoea_agglomerans
cgacagccatgcagcacctgtctcagagttcccgaaaagcaccaaagcatctctgctaag
ttctctggatgtcaagagtagtaaggttcttcgcgttgc
>AY691545_Pantoea_agglomerans
cgacagccatgcagcacctgtctcagagttcccgaaagcaccaaagcagtctctgctaag
ttctctggatgtcaagagtagtaaggttcttcgcgttgc
>AY691545_Pantoea_agglomerans
cgacagccatgcagcacctgtctcagagttcccgaaagcaccaaagcattctgctaagtt
ctctggatgtcaagagtagtaaggttcttcgcgttgc
>AY691545_Pantoea_agglomerans
cgacagccatgcagcacctgtctcagagttcccgaaagcaccaaagcatctctgctaagt
tctctggatgtcaagagtagtaaggttcttcgcgttAc
>AY691545_Pantoea_agglomerans
cgacagccatgcagcacctgtctcagagttcccgaaagcaccaaagcatctctgctaagt
tctctggatgtcacagagtagtaaggttcttcgcgttgc
>AY691545_Pantoea_agglomerans
cgacagccatgcagcacctgtctcagagttcccgaaagcaccaaagcatctctgctaagt
tctctggatgtcaagagtagtaaaggttcttcgcgttgc
>AY691545_Pantoea_agglomerans
cgacagccatgcagcacctgtcctcagagttcccgaaagcaccaaagcatctctgctaag
ttctctggatgtcaagagtagtaaggttcttcgcgttgc
>AY691545_Pantoea_agglomerans
cgacagccatgcagcacctgtctcagagttcccAgaaagcaccaaagcatctctgctaag
ttctctggatgtcaagagtagtaaggttcttcgcgttgc
>AY691545_Pantoea_agglomerans
cgacagccatgcagcacctgtctcagagttcccgaaagcaccacaagcatctctgctaag
ttctctggatgtcaagagtagtaaggttcttcgcgttgc
>AY691545_Pantoea_agglomerans
cgacagccatgcagcacctgtctcagagtTcccgaaagcaccaaagcatctctgctaagt
tctctggatgtcaagagtagtaaggttcttcgcgttgc
>AY691545_Pantoea_agglomerans
cgacagccatgcagcacctgtctcagagttcccgaaagcaccaaagcatctctgctaagt
tctctggatgtcaagagtagtaaggttcttcTgcgttgc
>AY691545_Pantoea_agglomerans
cgacagccatgcagcacctgtctcagagttcccgaaagcaccaaaagcatctctgctaag
ttctctggatgtcaagagtagtaaggttcttcgcgttgc
>AY691545_Pantoea_agglomerans
cgacaagccatgcagcacctgtctcagagttcccgaaagcaccaaagcatctctgctaag
ttctctggatgtcaagagtagtaaggttcttcgcgttgc
>AY691545_Pantoea_agglomerans
cgacagccatgcagcacctgtctcagagttcccgaaagcaccaaagcatctctgctaagt
tctctggatgtcaTagagtagtaaggttcttcgcgttgc
>AY691545_Pantoea_agglomerans
cgacagccatgcagcacctgtctcagagttcccgaaagcaccaaagcatctctgctaagt
tctctggatgtcaagaagtagtaaggttcttcgcgttgc
>AY691545_Pantoea_agglomerans
cgacagccatgcagcacctgtctcagagttcccgaaagcaccaaagcatctctgctaagt
tctctggaCgtcaagagtagtaaggttcttcgcgttgc
>AY691545_Pantoea_agglomerans
cgacagccatgcagcacctgtctcagagttcccgaaagcaccaaagcatctctgcTaagt
tctctggatgtcaagagtagtaaggttcttcgcgttgc
>AY691545_Pantoea_agglomerans
cgacagccatgcagcacctgtctcagagttcccgaaagcaccaaagcatctctgctaagt
tctctggatgtcaagagtagtaaggttcttcgtcgttgc
>AY691545_Pantoea_agglomerans
cgacagccatgcagcacctgtctcagatgttcccgaaagcaccaaagcatctctgctaag
ttctctggatgtcaagagtagtaaggttcttcgcgttgc
>AY691545_Pantoea_agglomerans
cgacagccatgcagcacctgtctcagagttcccgaaagcaccaaagcatctctgctaagt
tctctggatgtcaagagtagtaaggttcttcgcgttggc
>AY691545_Pantoea_agglomerans
cgacagccgatgcagcacctgtctcagagttcccgaaagcaccaaagcatctctgctaag
ttctctggatgtcaagagtagtaaggttcttcgcgttgc
>AY691545_Pantoea_agglomerans
cgaccagccatgcagcacctgtctcagagttcccgaaagcaccaaagcatctctgctaag
ttctctggatgtcaagagtagtaaggttcttcgcgttgc
>AY691545_Pantoea_agglomerans
cgacagccatgcagcacctgtctcagagttccccgaaagcaccaaagcatctctgctaag
ttctctggatgtcaagagtagtaaggttcttcgcgttgc
>AY691545_Pantoea_agglomerans
cgacagccatgcagcacctgtctcagagttccTcgaaagcaccaaagcatctctgctaag
ttctctggatgtcaagagtagtaaggttcttcgcgttgc
>AY691545_Pantoea_agglomerans
cgacagccatgcagcacctgtctcagagttcccgaaagcaccaaagcatctctgctaagt
tctctggatgtcaagagtagtaagttcttcgcgttgc
>AY691545_Pantoea_agglomerans
cgacagccatgcagcacctgtctccagagttcccgaaagcaccaaagcatctctgctaag
ttctctggatgtcaagagtagtaaggttcttcgcgttgc
>DQ366688_uncultured_Haemophilus_sp.
acagccatgcagcacctgtctcatggttcccgaaggcactcccgctatctctacaggatt
ccatgggatgtcaagagtaggtaaggttcttcgcgttgc
>DQ366688_uncultured_Haemophilus_sp.
acagccatgcagcacctgtctcatggttcccgaaggcactcccgctatctctacaggatt
ccatgggatgtcaagagtaggtaaggttctcgcgttgc
>DQ366688_uncultured_Haemophilus_sp.
acagccatgcagcacctgtctcatggttcccgaaggcactccgctatctctacaggattc
catgggatgtcaagagtaggtaaggttcttcgcgttgc
>DQ366688_uncultured_Haemophilus_sp.
acagccatgagcacctgtctcatggttcccgaaggcactcccgctatctctacaggattc
catgggatgtcaagagtaggtaaggttcttcgcgttgc
>DQ366688_uncultured_Haemophilus_sp.
accagccatgcagcacctgtctcatggttcccgaaggcactcccgctatctctacaggat
tccatgggatgtcaagagtaggtaaggttcttcgcgttgc
>DQ366688_uncultured_Haemophilus_sp.
acagccatgcagcacctgtctcatggttcccgaaggcactcccgctatctctacaggatt
ccattgggatgtcaagagtaggtaaggttcttcgcgttgc
>DQ366688_uncultured_Haemophilus_sp.
acagccatgcagcacctgtctcatggttcccgaaggcactcccgctatcttacaggattc
catgggatgtcaagagtaggtaaggttcttcgcgttgc
>DQ366688_uncultured_Haemophilus_sp.
acagccatgcagcacctgtctcatggttcccgTaggcactcccgctatctctacaggatt
ccatgggatgtcaagagtaggtaaggttcttcgcgttgc
>DQ366688_uncultured_Haemophilus_sp.
acagccatgcagcacctgtctcatggttcccgaaggcactcccgctatctctacaggatt
ccatgggatgtcaaCagtaggtaaggttcttcgcgttgc
>DQ366688_uncultured_Haemophilus_sp.
acagccatgcagcacctgtctcatggttcccgaaggcactcccgctatctctacaggatt
ccatgggatgtaagagtaggtaaggttcttcgcgttgc
>DQ366688_uncultured_Haemophilus_sp.
acagccatgcagcacctgtctcatgttcccgaaggcactcccgctatctctacaggattc
catgggatgtcaagagtaggtaaggttcttcgcgttgc
>DQ366688_uncultured_Haemophilus_sp.
acagccatgcagcacctgtctcatggttcccgaaggcacttcccgctatctctacaggat
tccatgggatgtcaagagtaggtaaggttcttcgcgttgc
>DQ366688_uncultured_Haemophilus_sp.
acagccatgcagcacctgtctcatggttcccgaaggcactcccgctatctctacaggatt
ccatgggatgtcaagagttaggtaaggttcttcgcgttgc
>DQ366688_uncultured_Haemophilus_sp.
acagccatgcagcacctgtctcatggttcccgaaggcactcccgctatctctaCaggatt
ccatgggatgtcaagagtaggtaaggttcttcgcgttgc
>DQ366688_uncultured_Haemophilus_sp.
acagccatgcagcacctgtctcatggttcccgaaggcactcccgcttatctctacaggat
tccatgggatgtcaagagtaggtaaggttcttcgcgttgc
>DQ366688_uncultured_Haemophilus_sp.
acagccatgcagcacctgtctcatggttcccgaaggcactcccgctatctctacaggatt
ccatgggatgtcaagagtaggtaaggtttcttcgcgttgc
>DQ366688_uncultured_Haemophilus_sp.
acagccatgcagcacctgtctcatggttcccgaaggcactcccgctatctctacaggatt
ccatgggaatgtcaagagtaggtaaggttcttcgcgttgc
>DQ366688_uncultured_Haemophilus_sp.
acagccatgcagcacctgtctcatggttcccgaaggcactcccgctatctctacaggatt
ccatgggatgtcaagagtaggtaaggttcttcgcgAtgc
>DQ366688_uncultured_Haemophilus_sp.
acagccatgcagcacctgtctcatggttcccgaaggcactcccgctatcctctacaggat
tccatgggatgtcaagagtaggtaaggttcttcgcgttgc
>DQ366688_uncultured_Haemophilus_sp.
acagccatgcagcacctgtctcatggttcccgaagAcactcccgctatctctacaggatt
ccatgggatgtcaagagtaggtaaggttcttcgcgttgc
>DQ366688_uncultured_Haemophilus_sp.
acagccatgcagcacctgtctcatggtcccgaaggcactcccgctatctctacaggattc
catgggatgtcaagagtaggtaaggttcttcgcgttgc
>DQ366688_uncultured_Haemophilus_sp.
acagccatgcagcacctgtctcatggttcccgaaggcactcccgctatctctacaggatt
ccatgggatgtcaagagTaggtaaggttcttcgcgttgc
>DQ366688_uncultured_Haemophilus_sp.
acagccatgcagcacctgtctcatggttcccgaaggcactcccgctatctctCcaggatt
ccatgggatgtcaagagtaggtaaggttcttcgcgttgc
>DQ366688_uncultured_Haemophilus_sp.
acagccatgcagcacctgtctcatgggttcccgaaggcactcccgctatctctacaggat
tccatgggatgtcaagagtaggtaaggttcttcgcgttgc
>DQ366688_uncultured_Haemophilus_sp.
acagccatgcagcacctgtctcatggttcccgaaggcactcccgctatctctacaggatt
ccatgggatgtcaagaGgtaggtaaggttcttcgcgttgc
>DQ366688_uncultured_Haemophilus_sp.
acagccatgcagcaccctgtctcatggttcccgaaggcactcccgctatctctacaggat
tccatgggatgtcaagagtaggtaaggttcttcgcgttgc
>DQ366688_uncultured_Haemophilus_sp.
acagccatgcagcacctgtctcatggttcccggaaggcactcccgctatctctacaggat
tccatgggatgtcaagagtaggtaaggttcttcgcgttgc
>DQ366688_uncultured_Haemophilus_sp.
acagccatgcagcacctgtctcatggttcccgaaggcactcccgctattctctacaggat
tccatgggatgtcaagagtaggtaaggttcttcgcgttgc
>DQ366688_uncultured_Haemophilus_sp.
Tcagccatgcagcacctgtctcatggttcccgaaggcactcccgctatctctacaggatt
ccatgggatgtcaagagtaggtaaggttcttcgcgttgc
>DQ366688_uncultured_Haemophilus_sp.
acagccatgcagcacctgtctcatggttcccgaaggcactcccgctatctctacaggatt
ccatgggtgtcaagagtaggtaaggttcttcgcgttgc
>DQ366688_uncultured_Haemophilus_sp.
acagccatgcagcacctgtctcatggttcccgaaggcacGcccgctatctctacaggatt
ccatgggatgtcaagagtaggtaaggttcttcgcgttgc
>DQ366688_uncultured_Haemophilus_sp.
acagccatgcagcacctgtctcatggttcccgaaggcactcccgctatctctacaggatt
ccatgggaatgtcaagagtaggtaaggttcttcgcgttgc
>DQ366688_uncultured_Haemophilus_sp.
Gacagccatgcagcacctgtctcatggttcccgaaggcactcccgctatctctacaggat
tccatgggatgtcaagagtaggtaaggttcttcgcgttgc
>DQ366688_uncultured_Haemophilus_sp.
acagccatgcagcacctgtctcatggttcccgaaggcactcccgctatctctacaggatt
ccatgggatgtcaagagtaggctaaggttcttcgcgttgc
>DQ366688_uncultured_Haemophilus_sp.
acagccatgcagcacctgtctcatggttcccgaaggcacctcccgctatctctacaggat
tccatgggatgtcaagagtaggtaaggttcttcgcgttgc
>DQ366688_uncultured_Haemophilus_sp.
acagccatgcagcacctgtctcatggttcccgaaggcactcAccgctatctctacaggat
tccatgggatgtcaagagtaggtaaggttcttcgcgttgc
>DQ366688_uncultured_Haemophilus_sp.
acagccatgcagcacctgtctcatggttcccgaaggcactcccgctatctctacaggatt
ccatgggatgtcaagagtaggtaaggttcttcgcgttgT
>DQ366688_uncultured_Haemophilus_sp.
acagccatgcagcacctgtctcatggttcccgaaggcactcccgctatctcCacaggatt
ccatgggatgtcaagagtaggtaaggttcttcgcgttgc
>DQ366688_uncultured_Haemophilus_sp.
acagccatgcagcacctgtctcatgggttcccgaaggcactcccgctatctctacaggat
tccatgggatgtcaagagtaggtaaggttcttcgcgttgc
>DQ366688_uncultured_Haemophilus_sp.
acagccatgcagcacctgtctcatggttcccgaaggcactcccgctatcttacaggattc
catgggatgtcaagagtaggtaaggttcttcgcgttgc
>DQ366688_uncultured_Haemophilus_sp.
acagccatgcagcacctgtctcatggttcccgaaggcactcccCgctatctctacaggat
tccatgggatgtcaagagtaggtaaggttcttcgcgttgc
>DQ366688_uncultured_Haemophilus_sp.
acagcctgcagcacctgtctcatggttcccgaaggcactcccgctatctctacaggattc
catgggatgtcaagagtaggtaaggttcttcgcgttgc
>DQ366688_uncultured_Haemophilus_sp.
acagccatgcagcacctgtctcatggttcccgaaggcactcccgctatctctacaggatt
ccatgggatgtcaGgagtaggtaaggttcttcgcgttgc
>DQ366688_uncultured_Haemophilus_sp.
acagccatgcagcacctgtctcatggttcccgaaggcactcccgctatctctacaggatt
ccatgggatgtcaagagtaggtaaggttcttcgcgCtgc
>DQ366688_uncultured_Haemophilus_sp.
acagccatgcagcacctgtctcatggttcccgaaggcactcccgctatctctacaggatt
ccatgggatgtcaagagtaggtaaggtttcttcgcgttgc
>DQ366688_uncultured_Haemophilus_sp.
acagccatgcagcacctgtctcatggttcccgaaggcactcccgctatctctacaggatt
Accatgggatgtcaagagtaggtaaggttcttcgcgttgc
>DQ366688_uncultured_Haemophilus_sp.
acagccatgcagcacctgtctcatggttcccgaaggcactcccgctatctctacaggGtt
ccatgggatgtcaagagtaggtaaggttcttcgcgttgc
>DQ366688_uncultured_Haemophilus_sp.
acagccatgcagcacctgtctcatggttcccgaaggcactcccgctatctctacaggcat
tccatgggatgtcaagagtaggtaaggttcttcgcgttgc
>DQ366688_uncultured_Haemophilus_sp.
acagccatgcagcacctgtctcatggttcccgaaggcactcccgctatctctacaggatt
cAcatgggatgtcaagagtaggtaaggttcttcgcgttgc
>DQ366688_uncultured_Haemophilus_sp.
acagccatgcagcacctgtctcatggttcccgaaggcactcccgctatcttctacaggat
tccatgggatgtcaagagtaggtaaggttcttcgcgttgc
>EF076758_Rheinheimera_aquimaris
cgacagccatgcagcacctgtcttagcgttcccgaaggcacaactgcatctctgcaatct
tcgctagatgtcaagagtaggtaaggttcttcgcgttgc
>EF076758_Rheinheimera_aquimaris
cgacagccatgcagcacctgtcttagccgttcccgaaggcacaactgcatctctgcaatc
ttcgctagatgtcaagagtaggtaaggttcttcgcgttgc
>EF076758_Rheinheimera_aquimaris
cgacagccatgcagcAacctgtcttagcgttcccgaaggcacaactgcatctctgcaatc
ttcgctagatgtcaagagtaggtaaggttcttcgcgttgc
>EF076758_Rheinheimera_aquimaris
cgacagccatgcagcacctgtcttagcgttcccgaaggcacaactgcatctctgcaatct
tcgctagatgtcaagagtaggtaaggttcttcgcgttCgc
>EF076758_Rheinheimera_aquimaris
cgacagccatgcagcacctgtcttagcgttcccgaaggcacaactgcatctctgcaatct
tcgctagatgtcaagagtaggtaaggttctTcgcgttgc
>EF076758_Rheinheimera_aquimaris
cgacagccatgcagcacctgtcttagcgttcccgaaggcacaactgcatctctgcaatct
tcgctagatgtcaagagtaggtaaggttcttcgcgttgA
>EF076758_Rheinheimera_aquimaris
cgacagccatgcagcacctgtttagcgttcccgaaggcacaactgcatctctgcaatctt
cgctagatgtcaagagtaggtaaggttcttcgcgttgc
>EF076758_Rheinheimera_aquimaris
cgacagccatgcagcacctgtcttagcgttcccgaaggcacaactgcatctctgcaatct
tcgctagatgtcaagagtaggtaaaggttcttcgcgttgc
>EF076758_Rheinheimera_aquimaris
cgacagccatgagcacctgtcttagcgttcccgaaggcacaactgcatctctgcaatctt
cgctagatgtcaagagtaggtaaggttcttcgcgttgc
>EF076758_Rheinheimera_aquimaris
cgacagccatgcagcagcctgtcttagcgttcccgaaggcacaactgcatctctgcaatc
ttcgctagatgtcaagagtaggtaaggttcttcgcgttgc
>EF076758_Rheinheimera_aquimaris
cgacagccatgcagcaccctgtcttagcgttcccgaaggcacaactgcatctctgcaatc
ttcgctagatgtcaagagtaggtaaggttcttcgcgttgc
>EF076758_Rheinheimera_aquimaris
cgacagccatgcagcacctgtcttagcgttcccgaaggTacaactgcatctctgcaatct
tcgctagatgtcaagagtaggtaaggttcttcgcgttgc
>EF076758_Rheinheimera_aquimaris
cgacagccatgcagcacctgtcttagcgttcccgaaggcacaactgcagtctctgcaatc
ttcgctagatgtcaagagtaggtaaggttcttcgcgttgc
>EF076758_Rheinheimera_aquimaris
cgacagccatgcagcacctgtcttagcgttcccgaaggcacaactgcatctctgcaaTtc
ttcgctagatgtcaagagtaggtaaggttcttcgcgttgc
>EF076758_Rheinheimera_aquimaris
cacagccatgcagcacctgtcttagcgttcccgaaggcacaactgcatctctgcaatctt
cgctagatgtcaagagtaggtaaggttcttcgcgttgc
>EF076758_Rheinheimera_aquimaris
cgacagccatgcagcacctgtcttagcgttcccgaaggAcacaactgcatctctgcaatc
ttcgctagatgtcaagagtaggtaaggttcttcgcgttgc
>EF076758_Rheinheimera_aquimaris
cgacagccatgcagcacctgtcttagcgttcccgaaggcacaactgcatctctgcaatct
tTcgctagatgtcaagagtaggtaaggttcttcgcgttgc
>EF076758_Rheinheimera_aquimaris
cgacagccatgcagcacctgtcttagcgttcccgaaggcacaactgcatctctgcaatct
tcgGctagatgtcaagagtaggtaaggttcttcgcgttgc
>EF076758_Rheinheimera_aquimaris
cgacagccatgcagcacctgtcttagcgttcccgaaggcacCaactgcatctctgcaatc
ttcgctagatgtcaagagtaggtaaggttcttcgcgttgc
>EF076758_Rheinheimera_aquimaris
cgacagccatgcagcacctgtcttagcgttcccgaaggcacaactgcatctctgcaatct
tcgctagatgtcaagagtagggtaaggttcttcgcgttgc
>EF076758_Rheinheimera_aquimaris
cgacagccatgcagcacctgtcttagcgttcccgaaggcacaaGctgcatctctgcaatc
ttcgctagatgtcaagagtaggtaaggttcttcgcgttgc
>EF076758_Rheinheimera_aquimaris
cgacagccatgcagcacctgtCcttagcgttcccgaaggcacaactgcatctctgcaatc
ttcgctagatgtcaagagtaggtaaggttcttcgcgttgc
>EF076758_Rheinheimera_aquimaris
cgacagccatgcagcacctgtcttagcgttcccgaaggcacaactgcatctctgcaGtct
tcgctagatgtcaagagtaggtaaggttcttcgcgttgc
>EF076758_Rheinheimera_aquimaris
cgacagccatgcagcacctgtcttagcgttcgccgaaggcacaactgcatctctgcaatc
ttcgctagatgtcaagagtaggtaaggttcttcgcgttgc
>EF076758_Rheinheimera_aquimaris
cgacagccatgcagcacctgtcttagcgttcccgaaggcaccaactgcatctctgcaatc
ttcgctagatgtcaagagtaggtaaggttcttcgcgttgc
>EF076758_Rheinheimera_aquimaris
cgacagccatgcagcacctgtcttagcgttcccgAaaggcacaactgcatctctgcaatc
ttcgctagatgtcaagagtaggtaaggttcttcgcgttgc
>EF076758_Rheinheimera_aquimaris
cgacagccatgcagcacctgtcttagcggttcccgaaggcacaactgcatctctgcaatc
ttcgctagatgtcaagagtaggtaaggttcttcgcgttgc
>EF076758_Rheinheimera_aquimaris
cgacagccatCcagcacctgtcttagcgttcccgaaggcacaactgcatctctgcaatct
tcgctagatgtcaagagtaggtaaggttcttcgcgttgc
>EF076758_Rheinheimera_aquimaris
cgacagccatgcagcacctgtcttagcgttcccgaaggcacaactgcatctctgcaatct
tgctagatgtcaagagtaggtaaggttcttcgcgttgc
>EF076758_Rheinheimera_aquimaris
cgacagccatgcagcacctgtcttagcgttGccgaaggcacaactgcatctctgcaatct
tcgctagatgtcaagagtaggtaaggttcttcgcgttgc
>EF076758_Rheinheimera_aquimaris
cgacagccatgcagcacctgtcttagcgttcccgaaggcacaactgcatctctgtcaatc
ttcgctagatgtcaagagtaggtaaggttcttcgcgttgc
>EF076758_Rheinheimera_aquimaris
cgacagccatgcagcacctgtcttagcgttcccgaaggcacaactgcatctctgcaatct
tcgctagatgtcaagagtaggtaaggttcttcgcgttcgc
>EF076758_Rheinheimera_aquimaris
cgcagccatgcagcacctgtcttagcgttcccgaaggcacaactgcatctctgcaatctt
cgctagatgtcaagagtaggtaaggttcttcgcgttgc
>EF076758_Rheinheimera_aquimaris
cgacagccatgcagcacctgtcttagcgttcccgaaggcacaactgcatctctgcaaCtc
ttcgctagatgtcaagagtaggtaaggttcttcgcgttgc
>EF076758_Rheinheimera_aquimaris
cgacagccatgcagcacctgtcttagcgttcccgaaggcacaactgcatctctgcGaatc
ttcgctagatgtcaagagtaggtaaggttcttcgcgttgc
>EF076758_Rheinheimera_aquimaris
cgacagccatgcagcacctgtcttagcgttcccgaaggcacaactgcatctctgcaaGtc
ttcgctagatgtcaagagtaggtaaggttcttcgcgttgc
>EF076758_Rheinheimera_aquimaris
cgacagccatgcagcGacctgtcttagcgttcccgaaggcacaactgcatctctgcaatc
ttcgctagatgtcaagagtaggtaaggttcttcgcgttgc
>EF076758_Rheinheimera_aquimaris
cgacagccatgcagcacctgtcttagcgttcccgaaggcacaactgcatctctgcaatCt
tcgctagatgtcaagagtaggtaaggttcttcgcgttgc
>EF076758_Rheinheimera_aquimaris
cgcagccatgcagcacctgtcttagcgttcccgaaggcacaactgcatctctgcaatctt
cgctagatgtcaagagtaggtaaggttcttcgcgttgc
>EF076758_Rheinheimera_aquimaris
cgacagccatgcagcacctgtcttagcgttcccgaaggcacaactgcatctctgcaatcC
ttcgctagatgtcaagagtaggtaaggttcttcgcgttgc
>EF076758_Rheinheimera_aquimaris
cgacagccatgcagcacctgtcttagcgttcccgaaggcacaTactgcatctctgcaatc
ttcgctagatgtcaagagtaggtaaggttcttcgcgttgc
>EF076758_Rheinheimera_aquimaris
cgacagccatgcagcacctgtcttagcgttcccgaaggcacaactcatctctgcaatctt
cgctagatgtcaagagtaggtaaggttcttcgcgttgc
>EF076758_Rheinheimera_aquimaris
cgacagccatgcagcacctgtcttagcgttcccgaaggcacaactgcatctctgcaatct
tcgCctagatgtcaagagtaggtaaggttcttcgcgttgc
>EF076758_Rheinheimera_aquimaris
cgacagccatgcagcacctgtcttagcgttcccgaaggcacaactgcatctctgcaatct
tcgctagatgtcaagagtaggtaaggttcttcgcgAttgc
>EF076758_Rheinheimera_aquimaris
cgacagccatgcagcacctgtcttagcgttcccgaaggcacaactgcatctctgcaatct
tcgctagatgtcaagagtaggtaaggttctcgcgttgc
>EF076758_Rheinheimera_aquimaris
cgacagccatgcagcacctgtcttagcgttcccgaaggcacaactgcatctctgcaatct
tcgctagatgtcaagagTaggtaaggttcttcgcgttgc
>EF076758_Rheinheimera_aquimaris
cgacagccatgcagcacctgtccttagcgttcccgaaggcacaactgcatctctgcaatc
ttcgctagatgtcaagagtaggtaaggttcttcgcgttgc
>EF076758_Rheinheimera_aquimaris
cgacagccatgcagcacctgtcttagcgttcccgaaggcacaacgcatctctgcaatctt
cgctagatgtcaagagtaggtaaggttcttcgcgttgc
>EF076758_Rheinheimera_aquimaris
cgacagccatgcagcacctgtcttagcgttcccgaaggcacaactgcatctctgcaatct
tcgctagatgtcaagagtaggaaggttcttcgcgttgc
>EF076758_Rheinheimera_aquimaris
cgacagccatgcagcacctgtcttagcgttcccgaaggcacaacctgcatctctgcaatc
ttcgctagatgtcaagagtaggtaaggttcttcgcgttgc
>AY234615_bacterium_Ellin5264
cgacagccatgcagcacctgtctctgggttccttgcggcacccccgaatctcttcagggt
tcccaggatgtcaagaccaggtaaggttcttcgcgttgc
>AY234615_bacterium_Ellin5264
cgacagccatgcagcacctgtctctgggttccttgcggcacccccgaatctcttcagggt
tcccaggatgtcaagagccaggtaaggttcttcgcgttgc
>AY234615_bacterium_Ellin5264
cgacagccatgcagcacctgtctctgggttcctttgcggcacccccgaatctcttcaggg
ttcccaggatgtcaagaccaggtaaggttcttcgcgttgc
>AY234615_bacterium_Ellin5264
cgacagccatcagcacctgtctctgggttccttgcggcacccccgaatctcttcagggtt
cccaggatgtcaagaccaggtaaggttcttcgcgttgc
>AY234615_bacterium_Ellin5264
cgacagccatgcagcacctgtctctgggttccttgcggcacccccgaatctcttcagggt
tcccaggatgtAaagaccaggtaaggttcttcgcgttgc
>AY234615_bacterium_Ellin5264
cgacagccatgcagcacctgtctctgggttccttgcggcacccccgaatctcttcagggt
ttcccaggatgtcaagaccaggtaaggttcttcgcgttgc
>AY234615_bacterium_Ellin5264
cgacagccatgcagcacctgtctctgggttccttgcggcactccccgaatctcttcaggg
ttcccaggatgtcaagaccaggtaaggttcttcgcgttgc
>AY234615_bacterium_Ellin5264
cgacagccatgcagcacctgtctctgggttccttgcggcacccccgaatctcttcagggt
tccccaggatgtcaagaccaggtaaggttcttcgcgttgc
>AY234615_bacterium_Ellin5264
cgacagccatgcagcacctgtctctgggttccttgcggcacccccgaatctcttcagggG
tcccaggatgtcaagaccaggtaaggttcttcgcgttgc
>AY234615_bacterium_Ellin5264
cgacagccatgcagcacctgtctctgggttccttgcggcacccccgaatctcttcagggt
tcccaggatgtcaagaccaggtaaggttcttCgcgttgc
>AY234615_bacterium_Ellin5264
cgacaggccatgcagcacctgtctctgggttccttgcggcacccccgaatctcttcaggg
ttcccaggatgtcaagaccaggtaaggttcttcgcgttgc
>AY234615_bacterium_Ellin5264
cgacagccatgcagcacctgtctctgggttccttgcggcacccccgaatctcttcagggt
ttcccaggatgtcaagaccaggtaaggttcttcgcgttgc
>AY234615_bacterium_Ellin5264
cgacagccatgcagcacctgtctctgggttcctAtgcggcacccccgaatctcttcaggg
ttcccaggatgtcaagaccaggtaaggttcttcgcgttgc
>AY234615_bacterium_Ellin5264
cgacagccatgcagcacctgtctctgggttccttgcggcacccccgaatctcttcGaggg
ttcccaggatgtcaagaccaggtaaggttcttcgcgttgc
>AY234615_bacterium_Ellin5264
cgacagccaCgcagcacctgtctctgggttccttgcggcacccccgaatctcttcagggt
tcccaggatgtcaagaccaggtaaggttcttcgcgttgc
>AY234615_bacterium_Ellin5264
cgacagccatgcagcacctgtctctgggttccttgcggcacccccgaatctcttcagggt
tcccaggatgtcaagaccaggtaaggttcttcgcgTttgc
>AY234615_bacterium_Ellin5264
cgacagccatgcagcacctTtctctgggttccttgcggcacccccgaatctcttcagggt
tcccaggatgtcaagaccaggtaaggttcttcgcgttgc
>AY234615_bacterium_Ellin5264
cgacagccatgcagcacctgtctctgggttccTtgcggcacccccgaatctcttcagggt
tcccaggatgtcaagaccaggtaaggttcttcgcgttgc
>AY234615_bacterium_Ellin5264
cgacagccatgcagcacctgtctctgggttccttgcggcacccccgaatctcttcagggA
ttcccaggatgtcaagaccaggtaaggttcttcgcgttgc
>AY234615_bacterium_Ellin5264
cgacagccatgcagcacctgtctctgggttccttgcggcacccccgaatccttcagggtt
cccaggatgtcaagaccaggtaaggttcttcgcgttgc
>AY234615_bacterium_Ellin5264
cgacagccatgcagcacctgtctctgggttccttgcggcacccccgaatctcttcagggt
tcccaggatgtcaagaccaggtaAaggttcttcgcgttgc
>AY234615_bacterium_Ellin5264
cgacagccatgcgcacctgtctctgggttccttgcggcacccccgaatctcttcagggtt
cccaggatgtcaagaccaggtaaggttcttcgcgttgc
>AY234615_bacterium_Ellin5264
cgacagccatgcagcacctgtctctgggttccttgcggcacccccgaatctcttcagggt
tcccaggatgtcaagaccaggtaaggtttcttcgcgttgc
>AY234615_bacterium_Ellin5264
cgacagccatgcagcacctgtctctgggttccttgcggcaccccAcgaatctcttcaggg
ttcccaggatgtcaagaccaggtaaggttcttcgcgttgc
>AY234615_bacterium_Ellin5264
cgacagccatgcagcacctgtctctgggttccttgcggcacccccgaatctcttcagggt
tcccaggatgtcaagaccaggtaaggttcttcgcgtTtgc
>AY234615_bacterium_Ellin5264
cgacagccatgcagcacctgtctctgggttccttgcggcacccccaatctcttcagggtt
cccaggatgtcaagaccaggtaaggttcttcgcgttgc
>AY234615_bacterium_Ellin5264
cgacagccatgcagcaccttgtctctgggttccttgcggcacccccgaatctcttcaggg
ttcccaggatgtcaagaccaggtaaggttcttcgcgttgc
>AY234615_bacterium_Ellin5264
cgacagccatgTagcacctgtctctgggttccttgcggcacccccgaatctcttcagggt
tcccaggatgtcaagaccaggtaaggttcttcgcgttgc
>AY234615_bacterium_Ellin5264
cgacagccatgcagcacctgtctctgggttccttgcggcacccccgaatctcttcagggt
tcccaggatgtcaagaccaggtaaggtttcttcgcgttgc
>AY234615_bacterium_Ellin5264
cgacagccatgcagcacctgtctctgggttccttgcggcacccccgaatctAttcagggt
tcccaggatgtcaagaccaggtaaggttcttcgcgttgc
>AY234615_bacterium_Ellin5264
cgacagccatgcagcacctgtctctggggttccttgcggcacccccgaatctcttcaggg
ttcccaggatgtcaagaccaggtaaggttcttcgcgttgc
>AY234615_bacterium_Ellin5264
cgacagccatgcagcacctgtctctgggttccttgcggcacccccgaatctcttcagggt
tcccaggatgtcaagaccaggtaaggttcttAgcgttgc
>AY234615_bacterium_Ellin5264
cgacagccatgcagcacctgtctctgggttccttgcggcacccccgaatctcttcagggt
tcccaggatgtcaagaccaggtaaggttcttcAgcgttgc
>AY234615_bacterium_Ellin5264
cgacagccatgcagcacctgtctctgggttccttgcggcacccccgaatctcttcagggt
ttcccaggatgtcaagaccaggtaaggttcttcgcgttgc
>AY234615_bacterium_Ellin5264
cgacagccatgcagcacctgtctctgggttccttgcggcacccccgaatctcttcagggt
tcgccaggatgtcaagaccaggtaaggttcttcgcgttgc
>AY234615_bacterium_Ellin5264
cgacagccatgcagcacctgtctctgggttccttgcggcaccccccgaatctcttcaggg
ttcccaggatgtcaagaccaggtaaggttcttcgcgttgc
>AY234615_bacterium_Ellin5264
cgacagccatgcagcacctgtgctctgggttccttgcggcacccccgaatctcttcaggg
ttcccaggatgtcaagaccaggtaaggttcttcgcgttgc
>AY234615_bacterium_Ellin5264
cgacagccatgcagcacctgtctctgggttccttgcggcacccccgaatctcttcagggt
tcccaggatgtcaagaccaggtaaggttcttcgcgttgcc
>AY234615_bacterium_Ellin5264
cgacagccatgcagcacctgtctctgggttccttgcggcacccccgaatctcttcagggg
ttcccaggatgtcaagaccaggtaaggttcttcgcgttgc
>AY234615_bacterium_Ellin5264
cgacagccatgcagcacctgtctctgggttccttgcggcacccccgaatctcttcagggA
tcccaggatgtcaagaccaggtaaggttcttcgcgttgc
>AY234615_bacterium_Ellin5264
cgacagccatgcagcacctgtctctgggttccttgcggcacccccgaatctcttcagggt
tcccaggatgtcaagaccaggtAaaggttcttcgcgttgc
>AY234615_bacterium_Ellin5264
cgacagccatgagcacctgtctctgggttccttgcggcacccccgaatctcttcagggtt
cccaggatgtcaagaccaggtaaggttcttcgcgttgc
>AY234615_bacterium_Ellin5264
cgacagccatgcagcacctgtctctgggttccttgcggcacccccgaatctcttcagggt
tcccaggatgtcaagaccaggtaaggttcttcgcgtatgc
>AY234615_bacterium_Ellin5264
cgacagccatgcagcacctgtctctgggttccttgcggcacccccgaatctcttcagggt
tcccaggatgtcaagaccaggtaaggttcttcgcgtttgc
>AY234615_bacterium_Ellin5264
cgacagccatgcagcacctgtctctgggttccttgcggcacccccgaatctcttctaggg
ttcccaggatgtcaagaccaggtaaggttcttcgcgttgc
>AY234615_bacterium_Ellin5264
cgacagccatgcagcacctgtctctgggttccttgcggcacccccgaatctcttcagggt
tcccaggatgTcaagaccaggtaaggttcttcgcgttgc
>AY234615_bacterium_Ellin5264
cgacagccatgcagcacctgtctctgggttccttgcggcacccccgaatctcttcagggt
tcccaggatgtcaagaccaggtaaaggttcttcgcgttgc
>AY234615_bacterium_Ellin5264
cgacagccatgcagcacctgtctctgggttccttgcggcacccccgaatctcttcagggt
tcccaggatgtcaagaccaggtaaggttcttcgcgTtgc
>AY234615_bacterium_Ellin5264
cgacagccatgcagcacctgtctctgggttccttgcggcacccccgaatctcttcagggt
tcccaggatgtcaagaccaggtaTaggttcttcgcgttgc
>AY234615_bacterium_Ellin5264
cgacagccatgcagcacctgtctctgggttccttgcggcacccaccgaatctcttcaggg
ttcccaggatgtcaagaccaggtaaggttcttcgcgttgc
>AM936268_uncultured_Polyangiaceae bacterium
cgacagccatgcagcacctaaccacaggttccccgaagggcacatcgacctttcgaccga
cttcctgcgttttctagcccaggtaaggttcttcgcgttgc
>AM936268_uncultured_Polyangiaceae bacterium
cgacagccatgcagcacctaaccacaggttccccgaaCggcacatcgacctttcgaccga
cttcctgcgttttctagcccaggtaaggttcttcgcgttgc
>AM936268_uncultured_Polyangiaceae bacterium
cgacagccatgcagcacctaaccacaggttccccgaagggcacatgacctttcgaccgac
ttcctgcgttttctagcccaggtaaggttcttcgcgttgc
>AM936268_uncultured_Polyangiaceae bacterium
cgacagccatgcagcacctaaccacaggttccccgaagggcacatcgacctttcgaccTa
cttcctgcgttttctagcccaggtaaggttcttcgcgttgc
>AM936268_uncultured_Polyangiaceae bacterium
cgacagccatgcagcacctaaccacaggttccccgaagggcacatcgacctttcgaccga
cttcctgcgttttctagcccagggtaaggttcttcgcgttgc
>AM936268_uncultured_Polyangiaceae bacterium
cgacagccatgcagcacctaaccacaggttccccgaTgggcacatcgacctttcgaccga
cttcctgcgttttctagcccaggtaaggttcttcgcgttgc
>AM936268_uncultured_Polyangiaceae bacterium
cgacagccatgcagcacctaaccacaggtTccccgaagggcacatcgacctttcgaccga
cttcctgcgttttctagcccaggtaaggttcttcgcgttgc
>AM936268_uncultured_Polyangiaceae bacterium
cgAacagccatgcagcacctaaccacaggttccccgaagggcacatcgacctttcgaccg
acttcctgcgttttctagcccaggtaaggttcttcgcgttgc
>AM936268_uncultured_Polyangiaceae bacterium
cgacagccatgcagcacctaaccacaggttccccgaagggccacatcgacctttcgaccg
acttcctgcgttttctagcccaggtaaggttcttcgcgttgc
>AM936268_uncultured_Polyangiaceae bacterium
cgacagccatgcagcacctaaccTacaggttccccgaagggcacatcgacctttcgaccg
acttcctgcgttttctagcccaggtaaggttcttcgcgttgc
>AM936268_uncultured_Polyangiaceae bacterium
cgacagccatgcagcacctaaccacagttccccgaagggcacatcgacctttcgaccgac
ttcctgcgttttctagcccaggtaaggttcttcgcgttgc
>AM936268_uncultured_Polyangiaceae bacterium
cgacaagccatgcagcacctaaccacaggttccccgaagggcacatcgacctttcgaccg
acttcctgcgttttctagcccaggtaaggttcttcgcgttgc
>AM936268_uncultured_Polyangiaceae bacterium
cgacagccatgcagcacctaaccacaggttccccgaagggcacatcgacctttcgaccga
cttcctgcgttttctagcccaggtaaggttctgtcgcgttgc
>AM936268_uncultured_Polyangiaceae bacterium
ccgacagccatgcagcacctaaccacaggttccccgaagggcacatcgacctttcgaccg
acttcctgcgttttctagcccaggtaaggttcttcgcgttgc
>AM936268_uncultured_Polyangiaceae bacterium
cgacagccatgcagcacctaaccacaggttccccgaagggcacatcgaccTttcgaccga
cttcctgcgttttctagcccaggtaaggttcttcgcgttgc
>AM936268_uncultured_Polyangiaceae bacterium
cgacagccatgcagcacctaaccacaggttccccgaagggcacatcgacctttcgacccg
acttcctgcgttttctagcccaggtaaggttcttcgcgttgc
>AM936268_uncultured_Polyangiaceae bacterium
cgacagccatgcagcacctaaccacaggttccccgaagggcacatcgacctttcgaccga
cttcctgcgttttctagcccaggtaaggttctcgcgttgc
>AM936268_uncultured_Polyangiaceae bacterium
cgacagccatgcagcacctaaccacaggttccccgaagggcacatcgacctttcgaccga
cttcctgcgttttctagcccaggAtaaggttcttcgcgttgc
>AM936268_uncultured_Polyangiaceae bacterium
cgacagccatgcagcacctaaccacaggttccccgaagggcacatcgacctttcgaccga
Gcttcctgcgttttctagcccaggtaaggttcttcgcgttgc
>AM936268_uncultured_Polyangiaceae bacterium
cgacagccatgcagcacctaaccacaggttccccgaagggcacatcgacctttcgaccga
cttcctgcgttttctagcccaAgtaaggttcttcgcgttgc
>AM936268_uncultured_Polyangiaceae bacterium
cgacagccatgcagcacctaaccacaggttccccgaagggcacatcgacctttcgaccga
cttctgcgttttctagcccaggtaaggttcttcgcgttgc
>AM936268_uncultured_Polyangiaceae bacterium
cgacagccatgcagcacctaaaccacaggttccccgaagggcacatcgacctttcgaccg
acttcctgcgttttctagcccaggtaaggttcttcgcgttgc
>AM936268_uncultured_Polyangiaceae bacterium
cgacagccatgcagcacctaaccacaggttccccgaagggcacatcgacctttcgaccga
cttcctgcgttttctCagcccaggtaaggttcttcgcgttgc
>AM936268_uncultured_Polyangiaceae bacterium
cgacagccatgcagcacctaaccacaggttccccgaagggcacatcgacctttcgaccga
cttcctgcgttttctagcccaggtaaggttcttcGgcgttgc
>AM936268_uncultured_Polyangiaceae bacterium
cgacagccatgcagcacctaaccagcaggttccccgaagggcacatcgacctttcgaccg
acttcctgcgttttctagcccaggtaaggttcttcgcgttgc
>AM936268_uncultured_Polyangiaceae bacterium
cgacagccatgcagcacctaaccacaggttccccgaagggcacatcgacctttcgaccga
cttcctgcgttttctagcccaggtaaaggttcttcgcgttgc
>AM936268_uncultured_Polyangiaceae bacterium
cgacagccatgcagcacctaaccacaggttccccgaagggcacatcgacctttcgaccga
cttcctgcgttttctagcccaaggtaaggttcttcgcgttgc
>AM936268_uncultured_Polyangiaceae bacterium
cgacagccatgcagcacctaaccacaggttccccgaagggcacatcgaccttcgaccgac
ttcctgcgttttctagcccaggtaaggttcttcgcgttgc
>AM936268_uncultured_Polyangiaceae bacterium
cgacagccatgcagcacctaaccacaggttccccgaagggcacatcgacctttcgaccga
cttcctgcgttttctagcccaggtaaggttcttcgcgtAtgc
>AM936268_uncultured_Polyangiaceae bacterium
cgacagccatgcagcacctaaccacaggttcccgaagggcacatcgacctttcgaccgac
ttcctgcgttttctagcccaggtaaggttcttcgcgttgc
>AM936268_uncultured_Polyangiaceae bacterium
cgacagccatgcagcacctaaccacaggttccccgaagggcacatcgacctttcgaccga
cttcctgcgttttctagcccaggtCaaggttcttcgcgttgc
>AM936268_uncultured_Polyangiaceae bacterium
cgacagccatgcagcacctaaccacaggttccccgaagggcacatcgacctttcgaccga
cttcctgcgttttctagcccaggtaaggttctttcgcgttgc
>AM936268_uncultured_Polyangiaceae bacterium
cgacagccatgcagcacctaaccacaggttccccgaagggcacatcgacctttcgaccga
ctttcctgcgttttctagcccaggtaaggttcttcgcgttgc
>AM936268_uncultured_Polyangiaceae bacterium
cgactagccatgcagcacctaaccacaggttccccgaagggcacatcgacctttcgaccg
acttcctgcgttttctagcccaggtaaggttcttcgcgttgc
>AM936268_uncultured_Polyangiaceae bacterium
cgacagccatgcagcacctaaccacaggttccccgaagggcacatgacctttcgaccgac
ttcctgcgttttctagcccaggtaaggttcttcgcgttgc
>AM936268_uncultured_Polyangiaceae bacterium
cgGacagccatgcagcacctaaccacaggttccccgaagggcacatcgacctttcgaccg
acttcctgcgttttctagcccaggtaaggttcttcgcgttgc
>AM936268_uncultured_Polyangiaceae bacterium
cgacagccatgcagcacctaaccacaggttccccgaagggcacatcgacctttcgTccga
cttcctgcgttttctagcccaggtaaggttcttcgcgttgc
>AM936268_uncultured_Polyangiaceae bacterium
cgacagcatgcagcacctaaccacaggttccccgaagggcacatcgacctttcgaccgac
ttcctgcgttttctagcccaggtaaggttcttcgcgttgc
>AM936268_uncultured_Polyangiaceae bacterium
cgacagccatgcagcaacctaaccacaggttccccgaagggcacatcgacctttcgaccg
acttcctgcgttttctagcccaggtaaggttcttcgcgttgc
>AM936268_uncultured_Polyangiaceae bacterium
cgacagccatgcagcacctaaccacaaggttccccgaagggcacatcgacctttcgaccg
acttcctgcgttttctagcccaggtaaggttcttcgcgttgc
>AM936268_uncultured_Polyangiaceae bacterium
cgacagccatgcagcacctaaccacaggttccccgaagggccacatcgacctttcgaccg
acttcctgcgttttctagcccaggtaaggttcttcgcgttgc
>AM936268_uncultured_Polyangiaceae bacterium
cgacagccatgcagcacctaaccacaggttccccgaagggcacatcgacctttcgaccga
cttcctgcgttttctagcccaggtaaggttcttcgcgttggc
>AM936268_uncultured_Polyangiaceae bacterium
cgacagccatgcagcacctaaCcacaggttccccgaagggcacatcgacctttcgaccga
cttcctgcgttttctagcccaggtaaggttcttcgcgttgc
>AM936268_uncultured_Polyangiaceae bacterium
cgacagccatgcagcacctaaccacaggttccccGaagggcacatcgacctttcgaccga
cttcctgcgttttctagcccaggtaaggttcttcgcgttgc
>AM936268_uncultured_Polyangiaceae bacterium
cgacagccatgcagcacctaaccacaggttccccgaagggcacatcgacctttcgaccga
cttcctgcgttttctagcccaggtaaggttcttcggcgttgc
>AM936268_uncultured_Polyangiaceae bacterium
cgacagccatgcagcaccGtaaccacaggttccccgaagggcacatcgacctttcgaccg
acttcctgcgttttctagcccaggtaaggttcttcgcgttgc
>AM936268_uncultured_Polyangiaceae bacterium
cgacagccatgcagcacctaaccacaggttccccgaagggcacatcgacctttcgaccga
cttcctgcgttttctagcccagtaaggttcttcgcgttgc
>AM936268_uncultured_Polyangiaceae bacterium
cgacagccatgcagcacctaaccacaggttccccgaagggcacatcgacctttcgaccga
cttcctgcgttttctCagcccaggtaaggttcttcgcgttgc
>AM936268_uncultured_Polyangiaceae bacterium
cgacagccatgcagcacctaaccacaggttccccgaagggcacatcgacctttcgaccga
cttcctgcgtttctagcccaggtaaggttcttcgcgttgc
>AM936268_uncultured_Polyangiaceae bacterium
cgacagccatgcagcacctaaccacaggttccccgaagggcacatcgacctttcgCccga
cttcctgcgttttctagcccaggtaaggttcttcgcgttgc
>AJ233945_Nannocystis_aggregans
cgacagccatgcagcaccttctcaccggctccccgaagggcaccccagcctttcagccag
gttccagtggatttaacccaggtaaggttctgcgcgttgc
>AJ233945_Nannocystis_aggregans
cgacagccatgcagcaccttctcaccggctccccgaagggcaccccagcctttcagccag
gttccagtggatttaacccaggtaaggttctggcgttgc
>AJ233945_Nannocystis_aggregans
cgacagccatgcagcaccttctcaccggctccccgaagggcaccccagcctttcagccag
gttccagtggatttaGacccaggtaaggttctgcgcgttgc
>AJ233945_Nannocystis_aggregans
cgacagccatgcagcaccttctcaccggctccccgaagggcaccccagcctttcagccag
gttccagtggatttaacccaggtaaggtttgcgcgttgc
>AJ233945_Nannocystis_aggregans
cgacagcatgcagcaccttctcaccggctccccgaagggcaccccagcctttcagccagg
ttccagtggatttaacccaggtaaggttctgcgcgttgc
>AJ233945_Nannocystis_aggregans
cgacagccatgcagcaccttctcaccggctccccgaaggggcaccccagcctttcagcca
ggttccagtggatttaacccaggtaaggttctgcgcgttgc
>AJ233945_Nannocystis_aggregans
cgacagccatgcagcaccttctcaccggctccccgaagggcaccccagcctttcagccag
gttccagtggatttaacccagTgtaaggttctgcgcgttgc
>AJ233945_Nannocystis_aggregans
cgacagccatgcagcaccttctcaccggctccccgaagggcaccccagcctttcagccag
gttccagtggcatttaacccaggtaaggttctgcgcgttgc
>AJ233945_Nannocystis_aggregans
cgacagccatgcagcaccttctcaccggctccccgaagggcccccagcctttcagccagg
ttccagtggatttaacccaggtaaggttctgcgcgttgc
>AJ233945_Nannocystis_aggregans
cgacgccatgcagcaccttctcaccggctccccgaagggcaccccagcctttcagccagg
ttccagtggatttaacccaggtaaggttctgcgcgttgc
>AJ233945_Nannocystis_aggregans
cgacagccatgcagcaccttctcaccggctccccgaagggcaccccagcctttcagccag
gttcagtggatttaacccaggtaaggttctgcgcgttgc
>AJ233945_Nannocystis_aggregans
cgacagccatgcagcaccttctcaccggctccccgaagggcaccccagcctttcagccag
gttccagtggatttaacccagtaaggttctgcgcgttgc
>AJ233945_Nannocystis_aggregans
cgacagccatgcagcaccttctcaccggctccccgaCgggcaccccagcctttcagccag
gttccagtggatttaacccaggtaaggttctgcgcgttgc
>AJ233945_Nannocystis_aggregans
cgacagccatgcagcaccttctcaccggctccccgaagggcaccccagcctttcagccag
gttccagtggatttaacccAaggtaaggttctgcgcgttgc
>AJ233945_Nannocystis_aggregans
cgacagccatgcagcaccttctcaccggctccccgaagggcaccccagcctttcagcAag
gttccagtggatttaacccaggtaaggttctgcgcgttgc
>AJ233945_Nannocystis_aggregans
cgacagccatgcagcaccttctcaccggctccccgaagggcaccccagcctttcagccag
gttccagtggatttaacccTggtaaggttctgcgcgttgc
>AJ233945_Nannocystis_aggregans
cgacagccatgcagcaccttctcaccggctccccgaagggcaccccagcctttcagccag
gttccagtggattaacccaggtaaggttctgcgcgttgc
>AJ233945_Nannocystis_aggregans
cgacagccatgcagcaccttctcacccggctccccgaagggcaccccagcctttcagcca
ggttccagtggatttaacccaggtaaggttctgcgcgttgc
>AJ233945_Nannocystis_aggregans
cgacagccatgcagcaccttctcaccggctccccgaagggcaccccagcctttcagccag
gTttccagtggatttaacccaggtaaggttctgcgcgttgc
>AJ233945_Nannocystis_aggregans
cgacagccatgcagcaccttctcaccggctccccgaagggcacccccagcctttcagcca
ggttccagtggatttaacccaggtaaggttctgcgcgttgc
>AJ233945_Nannocystis_aggregans
cgacagccatgcagcaccttctcaccggctccccgaagggcaccccagcctttcagccag
gttccagtggatttaacccaggtaaggttctgcgcgtAtgc
>AJ233945_Nannocystis_aggregans
cgacagccatgcagcaccttctcaccggctccccgaagggcaccccagcctttcagccag
gttccagtggatttaacccaggtaagttctgcgcgttgc
>AJ233945_Nannocystis_aggregans
cgacagccatgcagcaccttctaccggctccccgaagggcaccccagcctttcagccagg
ttccagtggatttaacccaggtaaggttctgcgcgttgc
>AJ233945_Nannocystis_aggregans
cgacagccatgcagcacctttctcaccggctccccgaagggcaccccagcctttcagcca
ggttccagtggatttaacccaggtaaggttctgcgcgttgc
>AJ233945_Nannocystis_aggregans
cgacagccatgcagcaccttctcaccggctcGccgaagggcaccccagcctttcagccag
gttccagtggatttaacccaggtaaggttctgcgcgttgc
>AJ233945_Nannocystis_aggregans
cgacagcccatgcagcaccttctcaccggctccccgaagggcaccccagcctttcagcca
ggttccagtggatttaacccaggtaaggttctgcgcgttgc
>AJ233945_Nannocystis_aggregans
cgacagccatgcagcaccttcttcaccggctccccgaagggcaccccagcctttcagcca
ggttccagtggatttaacccaggtaaggttctgcgcgttgc
>AJ233945_Nannocystis_aggregans
cgacagccatgcagcaccttctcaccggctccccgaagggcaccccagcctttcagccag
gttccagtggatttaacccaggtaTaggttctgcgcgttgc
>AJ233945_Nannocystis_aggregans
cgacagccatgcagcaccttctcaccggctccccgaagggcaccccagcctttcagccag
gtccagtggatttaacccaggtaaggttctgcgcgttgc
>AJ233945_Nannocystis_aggregans
cgacagccatgcagcaccttctcaccggctccccgaagggcacccagcctttcagccagg
ttccagtggatttaacccaggtaaggttctgcgcgttgc
>AJ233945_Nannocystis_aggregans
cgacagccatgcagcaccttctcaccggctccccgaagggcaccccagcctttcagccag
gttccagtgatttaacccaggtaaggttctgcgcgttgc
>AJ233945_Nannocystis_aggregans
cgacagccatgcagccaccttctcaccggctccccgaagggcaccccagcctttcagcca
ggttccagtggatttaacccaggtaaggttctgcgcgttgc
>AJ233945_Nannocystis_aggregans
cgacagccatgcagcaccttctcaccggctccccgaagggcaccccagcctttcagccag
gttccagtggatttaacccaggtaaggttctgcgcgttggc
>AJ233945_Nannocystis_aggregans
cgacagccatgcagcaccttctcaccggctccccgaGagggcaccccagcctttcagcca
ggttccagtggatttaacccaggtaaggttctgcgcgttgc
>AJ233945_Nannocystis_aggregans
cgacagccatgcagcaccttctcacccggctccccgaagggcaccccagcctttcagcca
ggttccagtggatttaacccaggtaaggttctgcgcgttgc
>AJ233945_Nannocystis_aggregans
cgacagccatgcagcaccttcctcaccggctccccgaagggcaccccagcctttcagcca
ggttccagtggatttaacccaggtaaggttctgcgcgttgc
>AJ233945_Nannocystis_aggregans
cgacagccatgcagcaccttctcaccggctccccgaagggcaccccagccttcagccagg
ttccagtggatttaacccaggtaaggttctgcgcgttgc
>AJ233945_Nannocystis_aggregans
cgacagcatgcagcaccttctcaccggctccccgaagggcaccccagcctttcagccagg
ttccagtggatttaacccaggtaaggttctgcgcgttgc
>AJ233945_Nannocystis_aggregans
cgacagccatgcagcaccttctcaccggctccccgaagggcaccccagcctttcagccag
gttccagtggatttGaacccaggtaaggttctgcgcgttgc
>AJ233945_Nannocystis_aggregans
cgacagccatgcagcaccttctcaccggctccccgaagggcaccccagcctttcagccag
gttccagtggatttaacccagagtaaggttctgcgcgttgc
>AJ233945_Nannocystis_aggregans
ccgacagccatgcagcaccttctcaccggctccccgaagggcaccccagcctttcagcca
ggttccagtggatttaacccaggtaaggttctgcgcgttgc
>AJ233945_Nannocystis_aggregans
cgacagccatgcagcaccttctcaccggctccccagaagggcaccccagcctttcagcca
ggttccagtggatttaacccaggtaaggttctgcgcgttgc
>AJ233945_Nannocystis_aggregans
cgacagccatgcagcaccttcctcaccggctccccgaagggcaccccagcctttcagcca
ggttccagtggatttaacccaggtaaggttctgcgcgttgc
>AJ233945_Nannocystis_aggregans
cgacagccatgcagcaccttctcaccggctccccgaagggcacccagcctttcagccagg
ttccagtggatttaacccaggtaaggttctgcgcgttgc
>AJ233945_Nannocystis_aggregans
cgacagccatgcagcaccttctcaccggctccccgaagggcaccccagcctttcagccag
gttccagtggatttaacccaggtaaggttctgcgccgttgc
>AJ233945_Nannocystis_aggregans
cgacagccatgcagcaccttctcaccggctccccgaagggcaccccagcctttcagccag
gttccagttggatttaacccaggtaaggttctgcgcgttgc
>AJ233945_Nannocystis_aggregans
cgacagccatgcagcaccttctcaccggctccccgaagggcaccccagcctttcagccag
gttccagtggtatttaacccaggtaaggttctgcgcgttgc
>AJ233945_Nannocystis_aggregans
cgacagcctgcagcaccttctcaccggctccccgaagggcaccccagcctttcagccagg
ttccagtggatttaacccaggtaaggttctgcgcgttgc
>AJ233945_Nannocystis_aggregans
cgacagccatgcagcaccttctcaccggctccccgaagggcaccccagccttcagccagg
ttccagtggatttaacccaggtaaggttctgcgcgttgc
>AJ233945_Nannocystis_aggregans
cgacagccatgcagcaccttctcaccggctccccAaagggcaccccagcctttcagccag
gttccagtggatttaacccaggtaaggttctgcgcgttgc
>FJ418118_uncultured_Myxococcales_bacterium
cgacagccatgcagcacctaaccacgagttctccgaagagcaccccgaactttcgctcgg
gtcctcgtactttctagccccccaggtaaggttcttcgcgttgc
>FJ418118_uncultured_Myxococcales_bacterium
cgacagccatgcagcacctaaccacgagttctccgaagagcaccccgaactttcgctcgg
gtcctcgtactttctagccccccaggttaaggttcttcgcgttgc
>FJ418118_uncultured_Myxococcales_bacterium
cgacagccatgcagcacctaaccacgagttctccgaGagagcaccccgaactttcgctcg
ggtcctcgtactttctagccccccaggtaaggttcttcgcgttgc
>FJ418118_uncultured_Myxococcales_bacterium
cgacagccatgcagcacctaaccacgagttctccgaagagcaccccgaactttcgctcgg
gtcctcgtactttctagccccCcaggtaaggttcttcgcgttgc
>FJ418118_uncultured_Myxococcales_bacterium
cgacagccatgcagcacctaaccacgagttctccgaagagcaccccgaactttcgcgtcg
ggtcctcgtactttctagccccccaggtaaggttcttcgcgttgc
>FJ418118_uncultured_Myxococcales_bacterium
cgaccagccatgcagcacctaaccacgagttctccgaagagcaccccgaactttcgctcg
ggtcctcgtactttctagccccccaggtaaggttcttcgcgttgc
>FJ418118_uncultured_Myxococcales_bacterium
cgacagccatgcagcacctaaccacgagttctccgaagagcaccccgaactttcgctcgg
gtcctcgtactttctagccccccaggtaaggttctcgcgttgc
>FJ418118_uncultured_Myxococcales_bacterium
cgacagccatgcagcacctaaccacgagttctccgaagagcaccccgaactttcgctcgg
Cgtcctcgtactttctagccccccaggtaaggttcttcgcgttgc
>FJ418118_uncultured_Myxococcales_bacterium
cgacagccatgcagcacctaaccacgatgttctccgaagagcaccccgaactttcgctcg
ggtcctcgtactttctagccccccaggtaaggttcttcgcgttgc
>FJ418118_uncultured_Myxococcales_bacterium
cgacagccatgcagcacctaaccacgagttctccgaagagcaccccgaactttcgctcgg
gtcctcgGtactttctagccccccaggtaaggttcttcgcgttgc
>FJ418118_uncultured_Myxococcales_bacterium
cgacagccatgcagcacctaaccacgagttctccgaagagcaccccgaactttcgctcgg
gtcctcgtactttctagccccccaggtaaggttcttAgcgttgc
>FJ418118_uncultured_Myxococcales_bacterium
cgacagccatgcagcacctaaccacgagttctccgaagagcaccccgaactttcgctcgg
gtcccgtactttctagccccccaggtaaggttcttcgcgttgc
>FJ418118_uncultured_Myxococcales_bacterium
cgacagccatgcagcacctaaccacgagttctccgaagagcaccccgaactttcgctcgg
ggtcctcgtactttctagccccccaggtaaggttcttcgcgttgc
>FJ418118_uncultured_Myxococcales_bacterium
cgacagccatgcagcacctaaccacgagttctccgaagagccaccccgaactttcgctcg
ggtcctcgtactttctagccccccaggtaaggttcttcgcgttgc
>FJ418118_uncultured_Myxococcales_bacterium
cgacagccatgcagcacctaaccacgagttctccgaagagcaccccgaactttcgctcgg
gtcctcgtctttctagccccccaggtaaggttcttcgcgttgc
>FJ418118_uncultured_Myxococcales_bacterium
cgacagccatgcagcacctaaaccacgagttctccgaagagcaccccgaactttcgctcg
ggtcctcgtactttctagccccccaggtaaggttcttcgcgttgc
>FJ418118_uncultured_Myxococcales_bacterium
cgacagccatgcagcacctaaccacgagttctccgaagagcaccccgaactttcgctcgg
gtcctcgtactttctagccccccagggtaaggttcttcgcgttgc
>FJ418118_uncultured_Myxococcales_bacterium
cgacagccatgcagcacctaaccacgagttctccgaagagcaccccgaactttcgctcgg
gtcctcgtactttctagccccGccaggtaaggttcttcgcgttgc
>FJ418118_uncultured_Myxococcales_bacterium
cgacagccatgcagcacctaaccacgagttctccgaagagcaccccgaactttcgctcgg
gtcctcgtactttctagcccctccaggtaaggttcttcgcgttgc
>FJ418118_uncultured_Myxococcales_bacterium
cgacagccatgcagcacctaaccacgagttctccgaagagcaccccgaactttcgctcgg
gtcctcgtactttctagcccacccaggtaaggttcttcgcgttgc
>FJ418118_uncultured_Myxococcales_bacterium
cgacagccatgcagcacctaaccacgagttctccgaagagcaTcccgaactttcgctcgg
gtcctcgtactttctagccccccaggtaaggttcttcgcgttgc
>FJ418118_uncultured_Myxococcales_bacterium
cgacagccatgcaAgcacctaaccacgagttctccgaagagcaccccgaactttcgctcg
ggtcctcgtactttctagccccccaggtaaggttcttcgcgttgc
>FJ418118_uncultured_Myxococcales_bacterium
cgacagccatgcagcacctaaccacgagttctccgaagagcaccccgaactttcgctcgg
gtcctcgtactttctagccccccaggtaaggttctTcgcgttgc
>FJ418118_uncultured_Myxococcales_bacterium
cgacagccatgcagcacctaaccacgagttctccgaagagcaccccgaactttcgctcgg
gtcctcgtactttctagccccccaggtaagttcttcgcgttgc
>FJ418118_uncultured_Myxococcales_bacterium
cgacagccatgcagcacctaaccacagttctccgaagagcaccccgaactttcgctcggg
tcctcgtactttctagccccccaggtaaggttcttcgcgttgc
>FJ418118_uncultured_Myxococcales_bacterium
cgacagccatgcagcacctaaccacgagttctccgaagagcaccccgaactttcgctcgg
gtcctcgtactttctagccccccaggtaaggttcttcgcgtCtgc
>FJ418118_uncultured_Myxococcales_bacterium
cgacagccatgcagcacctaaccacgagttcccgaagagcaccccgaactttcgctcggg
tcctcgtactttctagccccccaggtaaggttcttcgcgttgc
>FJ418118_uncultured_Myxococcales_bacterium
cgacagccatgcagcacctaaccacgagttctccgaagagcaccccgaactttcgctcgg
gtcctcgtactttctagccccccaggtaaggttcttcTgcgttgc
>FJ418118_uncultured_Myxococcales_bacterium
cggacagccatgcagcacctaaccacgagttctccgaagagcaccccgaactttcgctcg
ggtcctcgtactttctagccccccaggtaaggttcttcgcgttgc
>FJ418118_uncultured_Myxococcales_bacterium
cgacagccatgcagcacctaaccacgagttctccgaagagcaccccgaactttcgctcgg
gtcctcgactttctagccccccaggtaaggttcttcgcgttgc
>FJ418118_uncultured_Myxococcales_bacterium
cgacagccatgcagcacctaaccacgagttctccgaagagcaccccgaactttcgctcgg
gtcctcgtacttctagccccccaggtaaggttcttcgcgttgc
>FJ418118_uncultured_Myxococcales_bacterium
cgacagccatgcagcacctaaccacgagttctccgaagagcaccccgaactttcgctcgg
gtcctcgtactttctgagccccccaggtaaggttcttcgcgttgc
>FJ418118_uncultured_Myxococcales_bacterium
cgacagccatgcagcatcctaaccacgagttctccgaagagcaccccgaactttcgctcg
ggtcctcgtactttctagccccccaggtaaggttcttcgcgttgc
>FJ418118_uncultured_Myxococcales_bacterium
cgacagccatgcagcacctaaccacgagttctccgaagagcaccccgaactttcgctcgg
gtcctcgactttctagccccccaggtaaggttcttcgcgttgc
>FJ418118_uncultured_Myxococcales_bacterium
cgacagccatgcagcacctaaccacgagttctccgaagagcaccccgaacctttcgctcg
ggtcctcgtactttctagccccccaggtaaggttcttcgcgttgc
>FJ418118_uncultured_Myxococcales_bacterium
cgacagccatgcagcacctaaccacgagttctccgaagagcaccccgaactttcgctcgg
gtcctcgtactttctagccccccaggtaaggtttcttcgcgttgc
>FJ418118_uncultured_Myxococcales_bacterium
cgacagccatgcagcacctaaccacgagttctccgaagagcaccccgaactttcgctcgg
gtcctcgtactttctagccccccagTgtaaggttcttcgcgttgc
>FJ418118_uncultured_Myxococcales_bacterium
cgacagccatgcagcacctaaccacgagttctccgaagagcaccccgaactttcgctcgg
gtcctcgtactttctagccccccaggtaaggttcttcgTgttgc
>FJ418118_uncultured_Myxococcales_bacterium
cgacagccatgcagcacctaaccacgagttctccgaagagcaccccgaactttcgctcgg
gtcccgtactttctagccccccaggtaaggttcttcgcgttgc
>FJ418118_uncultured_Myxococcales_bacterium
cgacagccatgcagcacctaaccacgagttctccgaagagcaccccgaactttcgctcgg
gtccctcgtactttctagccccccaggtaaggttcttcgcgttgc
>FJ418118_uncultured_Myxococcales_bacterium
cgacagccatgcagcacctaaccacgagttctccgaagagcaccccgaactttcgctcgg
gtcctcgtactttctagccccccaggtaaggttcttcgcgttggc
>FJ418118_uncultured_Myxococcales_bacterium
cgacagccatgcagcacctaaccacgagttctccgaagagcaccccgaactttcgctcgg
gtcctcgtactttctagccccccaggtcaaggttcttcgcgttgc
>FJ418118_uncultured_Myxococcales_bacterium
cgacagccatgcagcacctaaccacgagttctccgaagagcaccccgaactttcgctcgg
gtcctcgtacttttctagccccccaggtaaggttcttcgcgttgc
>FJ418118_uncultured_Myxococcales_bacterium
cgacagccatgcagcacctaaccacgagttctccgaagagcacAcccgaactttcgctcg
ggtcctcgtactttctagccccccaggtaaggttcttcgcgttgc
>FJ418118_uncultured_Myxococcales_bacterium
cgacagccatgcagcacctaaccacgagttctccgaagagcaccccgaactttcgctcgg
gtcctcgtactttctgccccccaggtaaggttcttcgcgttgc
>FJ418118_uncultured_Myxococcales_bacterium
cgacagccatgcagcacctaaccacgagttctccgaagagcaccccgaactttcgctcgg
gtcctcgtactttctagccccccaggtaaggttcttcgcTttgc
>FJ418118_uncultured_Myxococcales_bacterium
cgacagccattgcagcacctaaccacgagttctccgaagagcaccccgaactttcgctcg
ggtcctcgtactttctagccccccaggtaaggttcttcgcgttgc
>FJ418118_uncultured_Myxococcales_bacterium
cgacagcccatgcagcacctaaccacgagttctccgaagagcaccccgaactttcgctcg
ggtcctcgtactttctagccccccaggtaaggttcttcgcgttgc
>FJ418118_uncultured_Myxococcales_bacterium
cgacagccatgcagcaccttaaccacgagttctccgaagagcaccccgaactttcgctcg
ggtcctcgtactttctagccccccaggtaaggttcttcgcgttgc
>FJ418118_uncultured_Myxococcales_bacterium
cgacagccatgcagcacctaaccaacgagttctccgaagagcaccccgaactttcgctcg
ggtcctcgtactttctagccccccaggtaaggttcttcgcgttgc
>AM935473_uncultured_Desulfuromonadales_bacterium
cgacagccatgcagcacctgaaccaccagtccccgaagggaagatcctatctctaggact
gtctgatgttgtctagcccaggtaaggttcttcgcgttgc
>AM935473_uncultured_Desulfuromonadales_bacterium
cgacagccatgcagcacctgGaccaccagtccccgaagggaagatcctatctctaggact
gtctgatgttgtctagcccaggtaaggttcttcgcgttgc
>AM935473_uncultured_Desulfuromonadales_bacterium
cgacagccatgcagcacctgaacCcaccagtccccgaagggaagatcctatctctaggac
tgtctgatgttgtctagcccaggtaaggttcttcgcgttgc
>AM935473_uncultured_Desulfuromonadales_bacterium
cgacagccatgcagcacctgaaccacagtccccgaagggaagatcctatctctaggactg
tctgatgttgtctagcccaggtaaggttcttcgcgttgc
>AM935473_uncultured_Desulfuromonadales_bacterium
cgacagccatgcagcacctgaaccaccagtccccgaagggaagatcctatctctaggact
gtctgatgttgtctagcccaggtaaggttcttcgGcgttgc
>AM935473_uncultured_Desulfuromonadales_bacterium
cgacagccatgcagcacctgaaccaccagtccccgaagggaagatcctatctctaggact
gtctgatgttgtctagcccaggtaaggttcttcGcgttgc
>AM935473_uncultured_Desulfuromonadales_bacterium
cgacagccatgcagcacctgaaccaccagtccccgaagggaagatcctatctctaggact
gtctgatgttgtctagcccaggtaagttcttcgcgttgc
>AM935473_uncultured_Desulfuromonadales_bacterium
cgacagccatgcagcacctgaaccaccagtccccgaagggaagatcctatctctaggact
gtcttgatgttgtctagcccaggtaaggttcttcgcgttgc
>AM935473_uncultured_Desulfuromonadales_bacterium
cgacagccatgcagcacctgaaccaccagtccccgaagggaagatcctatctctaggact
gtctgatgttgtctagcccaggtaagttcttcgcgttgc
>AM935473_uncultured_Desulfuromonadales_bacterium
cgacagccatgcagcacctgGaccaccagtccccgaagggaagatcctatctctaggact
gtctgatgttgtctagcccaggtaaggttcttcgcgttgc
>AM935473_uncultured_Desulfuromonadales_bacterium
cgacagccatgcagcacctgaaccaccagtccccgaagggaagatcctatctctaggact
gtctgatgttgtctagcccaggtaaggttcttcgcgttggc
>AM935473_uncultured_Desulfuromonadales_bacterium
cgacagccatgcagcacctgaaccaccagtccccgaaggggaagatcctatctctaggac
tgtctgatgttgtctagcccaggtaaggttcttcgcgttgc
>AM935473_uncultured_Desulfuromonadales_bacterium
cgacagccatgGagcacctgaaccaccagtccccgaagggaagatcctatctctaggact
gtctgatgttgtctagcccaggtaaggttcttcgcgttgc
>AM935473_uncultured_Desulfuromonadales_bacterium
cgaGcagccatgcagcacctgaaccaccagtccccgaagggaagatcctatctctaggac
tgtctgatgttgtctagcccaggtaaggttcttcgcgttgc
>AM935473_uncultured_Desulfuromonadales_bacterium
cgacagccatgcagcacctgaaccaccagtccccgaagggaagatcctatctctaggact
gtctgatgttgtctagcccagggtaaggttcttcgcgttgc
>AM935473_uncultured_Desulfuromonadales_bacterium
cgacagccatgcagcacctgaaccaccagtccccgaagtggaagatcctatctctaggac
tgtctgatgttgtctagcccaggtaaggttcttcgcgttgc
>AM935473_uncultured_Desulfuromonadales_bacterium
cgacagccatgcagcacctgaaccaccagtccccgaagggaagatcctatctctaggact
gtctgatgttggtctagcccaggtaaggttcttcgcgttgc
>AM935473_uncultured_Desulfuromonadales_bacterium
cgacagccatgcagcacctgaaccaccagtccccgaagggaagatcctatctctaggact
gtctgatgttgtctagcccaggtaaggttcttccgcgttgc
>AM935473_uncultured_Desulfuromonadales_bacterium
cgacagccatgcagcacctgaaccaccagtccccgaagggaagatcctatctctaggact
gtctgatgttgtctagcccaggtaagggttcttcgcgttgc
>AM935473_uncultured_Desulfuromonadales_bacterium
cgacagccaatgcagcacctgaaccaccagtccccgaagggaagatcctatctctaggac
tgtctgatgttgtctagcccaggtaaggttcttcgcgttgc
>AM935473_uncultured_Desulfuromonadales_bacterium
cgacagcccatgcagcacctgaaccaccagtccccgaagggaagatcctatctctaggac
tgtctgatgttgtctagcccaggtaaggttcttcgcgttgc
>AM935473_uncultured_Desulfuromonadales_bacterium
cgacagccaAgcagcacctgaaccaccagtccccgaagggaagatcctatctctaggact
gtctgatgttgtctagcccaggtaaggttcttcgcgttgc
>AM935473_uncultured_Desulfuromonadales_bacterium
cgacagccatgcagcacctgacaccaccagtccccgaagggaagatcctatctctaggac
tgtctgatgttgtctagcccaggtaaggttcttcgcgttgc
>AM935473_uncultured_Desulfuromonadales_bacterium
cgacagccatgcagcacctgaaccaccagtccccgaagggaaatcctatctctaggactg
tctgatgttgtctagcccaggtaaggttcttcgcgttgc
>AM935473_uncultured_Desulfuromonadales_bacterium
Agacagccatgcagcacctgaaccaccagtccccgaagggaagatcctatctctaggact
gtctgatgttgtctagcccaggtaaggttcttcgcgttgc
>AM935473_uncultured_Desulfuromonadales_bacterium
cgacagccatgcagcacctgaaccaccagtccccgaagggaagatcctatctctaggact
gtcGtgatgttgtctagcccaggtaaggttcttcgcgttgc
>AM935473_uncultured_Desulfuromonadales_bacterium
cgacagccatgcagcacctgaaccaccagtccccgaagggaagatcctatctctaggact
gtctgatgttgtctagGcccaggtaaggttcttcgcgttgc
>AM935473_uncultured_Desulfuromonadales_bacterium
cgacAagccatgcagcacctgaaccaccagtccccgaagggaagatcctatctctaggac
tgtctgatgttgtctagcccaggtaaggttcttcgcgttgc
>AM935473_uncultured_Desulfuromonadales_bacterium
cgacagccatgcagcacctgaaccaccagtccccgaaTggaagatcctatctctaggact
gtctgatgttgtctagcccaggtaaggttcttcgcgttgc
>AM935473_uncultured_Desulfuromonadales_bacterium
cgacagccatgcagcacctgaaccaccagtTcccgaagggaagatcctatctctaggact
gtctgatgttgtctagcccaggtaaggttcttcgcgttgc
>AM935473_uncultured_Desulfuromonadales_bacterium
cgacagccatgcagcacctgaaccaccagtccccgaagggaagatcctatctctaggact
gtctgatgtgtctagcccaggtaaggttcttcgcgttgc
>AM935473_uncultured_Desulfuromonadales_bacterium
cgacagccatgcagcacctgaaccaccagtccccgaagggaagatcctatctctaggacc
tgtctgatgttgtctagcccaggtaaggttcttcgcgttgc
>AM935473_uncultured_Desulfuromonadales_bacterium
cgacagccatgcagcacctgaaccaccagtccccgaagggaagatcctatctctaggact
gctgatgttgtctagcccaggtaaggttcttcgcgttgc
>AM935473_uncultured_Desulfuromonadales_bacterium
cgacagccatgcagcacctgaaccaccagtccccgaagggaagatcctatctctTggact
gtctgatgttgtctagcccaggtaaggttcttcgcgttgc
>AM935473_uncultured_Desulfuromonadales_bacterium
cgacagccatgcagcacctggaaccaccagtccccgaagggaagatcctatctctaggac
tgtctgatgttgtctagcccaggtaaggttcttcgcgttgc
>AM935473_uncultured_Desulfuromonadales_bacterium
cgacagccatgcagcacctgaaccaccagtccccgaagggaagatcctatcttaggactg
tctgatgttgtctagcccaggtaaggttcttcgcgttgc
>AM935473_uncultured_Desulfuromonadales_bacterium
cgacagccatgcagcacctgaaccaccagtccccgaagggaagatcctatctctaggact
gtctgatgttgtctagcccaggtaaggttcttcgcAttgc
>AM935473_uncultured_Desulfuromonadales_bacterium
cgacagccatgcagcacctgaaccaccagtccccgaagggaagatcctatctctaggact
gtctgatgttgtctagcccaggtaaggttcgttcgcgttgc
>AM935473_uncultured_Desulfuromonadales_bacterium
cgacagccatgcagcacctgaaccaccagtccccgaagggaagatcctatctctagCact
gtctgatgttgtctagcccaggtaaggttcttcgcgttgc
>AM935473_uncultured_Desulfuromonadales_bacterium
cgacagccatgcagcacctgaaccaccagtccccgaagggaagatcctatctctaggact
gtctgatgttgtctagcccCggtaaggttcttcgcgttgc
>AM935473_uncultured_Desulfuromonadales_bacterium
cgacagccatgcagcacctgaaAccaccagtccccgaagggaagatcctatctctaggac
tgtctgatgttgtctagcccaggtaaggttcttcgcgttgc
>AM935473_uncultured_Desulfuromonadales_bacterium
cgacagccatgcagcacctgaaccaccagtccccgaagggaagatcctatctctaggact
gtctgatgttgtctagcccaggtaaggttcAtcgcgttgc
>AM935473_uncultured_Desulfuromonadales_bacterium
cgacagccatgcagcacctgaaccaccagtccccgaagggaagGatcctatctctaggac
tgtctgatgttgtctagcccaggtaaggttcttcgcgttgc
>AM935473_uncultured_Desulfuromonadales_bacterium
cgacagccatgcagcacctgaaccaccagtccccgaagggaagatcctatctctaggact
gtctgatgttgtctagCcccaggtaaggttcttcgcgttgc
>AM935473_uncultured_Desulfuromonadales_bacterium
cgacagccatgcgcacctgaaccaccagtccccgaagggaagatcctatctctaggactg
tctgatgttgtctagcccaggtaaggttcttcgcgttgc
>AM935473_uncultured_Desulfuromonadales_bacterium
cgacagccatgcagcacctgaaccaccagtccccgaagggaagatcctatctctaggact
gtctgatgttgtctaGgcccaggtaaggttcttcgcgttgc
>AM935473_uncultured_Desulfuromonadales_bacterium
cgacagccaatgcagcacctgaaccaccagtccccgaagggaagatcctatctctaggac
tgtctgatgttgtctagcccaggtaaggttcttcgcgttgc
>AM935473_uncultured_Desulfuromonadales_bacterium
cgacagccatgcagcacctgaaccaccagtccccgaagggaagatcctatctctaggact
gtctgagttgtctagcccaggtaaggttcttcgcgttgc
>AM935473_uncultured_Desulfuromonadales_bacterium
cgacagccatgcagcacctGgaaccaccagtccccgaagggaagatcctatctctaggac
tgtctgatgttgtctagcccaggtaaggttcttcgcgttgc
>AM935473_uncultured_Desulfuromonadales_bacterium
cgcagccatgcagcacctgaaccaccagtccccgaagggaagatcctatctctaggactg
tctgatgttgtctagcccaggtaaggttcttcgcgttgc
>EF606819_uncultured_Bdellovibrio_sp.
cgacagccatgcagcacctgtgaaccggcccttgcgggcggggacatttctgccaccctt
ccagttcatgtcaagcccaggtaaggttcttcgcgttgc
>EF606819_uncultured_Bdellovibrio_sp.
cgacagccatgcagcacctgtgaaccggcccttgcgcggcggggacatttctgccaccct
tccagttcatgtcaagcccaggtaaggttcttcgcgttgc
>EF606819_uncultured_Bdellovibrio_sp.
cgacagccatgcagcacctgtgaaccggccctCgcgggcggggacatttctgccaccctt
ccagttcatgtcaagcccaggtaaggttcttcgcgttgc
>EF606819_uncultured_Bdellovibrio_sp.
cgacagccatgcagGcacctgtgaaccggcccttgcgggcggggacatttctgccaccct
tccagttcatgtcaagcccaggtaaggttcttcgcgttgc
>EF606819_uncultured_Bdellovibrio_sp.
cgacagccatgcagcacctgtgaaccggcccttgcgggcgggacatttctgccacccttc
cagttcatgtcaagcccaggtaaggttcttcgcgttgc
>EF606819_uncultured_Bdellovibrio_sp.
cgacAagccatgcagcacctgtgaaccggcccttgcgggcggggacatttctgccaccct
tccagttcatgtcaagcccaggtaaggttcttcgcgttgc
>EF606819_uncultured_Bdellovibrio_sp.
cgacagcccatgcagcacctgtgaaccggcccttgcgggcggggacatttctgccaccct
tccagttcatgtcaagcccaggtaaggttcttcgcgttgc
>EF606819_uncultured_Bdellovibrio_sp.
cgacgccatgcagcacctgtgaaccggcccttgcgggcggggacatttctgccacccttc
cagttcatgtcaagcccaggtaaggttcttcgcgttgc
>EF606819_uncultured_Bdellovibrio_sp.
cgacagccatgcagcacctgtgaaccggcccttgcgggcggggacatttctgccaccctt
ccagttcatgtcaagcGcaggtaaggttcttcgcgttgc
>EF606819_uncultured_Bdellovibrio_sp.
cgacagccatgcagcacctgtgaaccggcccttgcgggcgggggacatttctgccaccct
tccagttcatgtcaagcccaggtaaggttcttcgcgttgc
>EF606819_uncultured_Bdellovibrio_sp.
cgacagccatgcagcacctgtgaaccggcccttgcgggcggggacatttctgccaccctt
ccagttatgtcaagcccaggtaaggttcttcgcgttgc
>EF606819_uncultured_Bdellovibrio_sp.
cgacagccatgcagcacctgttgaaccggcccttgcgggcggggacatttctgccaccct
tccagttcatgtcaagcccaggtaaggttcttcgcgttgc
>EF606819_uncultured_Bdellovibrio_sp.
cgacagccatgcagcacctgtgaacccggcccttgcgggcggggacatttctgccaccct
tccagttcatgtcaagcccaggtaaggttcttcgcgttgc
>EF606819_uncultured_Bdellovibrio_sp.
cgacagccatgcagcacctgtgaaccggccctgcgggcggggacatttctgccacccttc
cagttcatgtcaagcccaggtaaggttcttcgcgttgc
>EF606819_uncultured_Bdellovibrio_sp.
cgacagccatgcagcacctgtgaaccggcccttgcgggcggggacatttctgaccaccct
tccagttcatgtcaagcccaggtaaggttcttcgcgttgc
>EF606819_uncultured_Bdellovibrio_sp.
cgacagccatgcagcacctgtaaccggcccttgcgggcggggacatttctgccacccttc
cagttcatgtcaagcccaggtaaggttcttcgcgttgc
>EF606819_uncultured_Bdellovibrio_sp.
cgacagccatgcagcacctgtgaaccggcccttgcgggcggggacatttctgccaccctt
ccagttcatgtcCaagcccaggtaaggttcttcgcgttgc
>EF606819_uncultured_Bdellovibrio_sp.
cgacagccatgcagcacctgtgaaccggcccttgcgggcggggacatttctgccaccctt
cagttcatgtcaagcccaggtaaggttcttcgcgttgc
>EF606819_uncultured_Bdellovibrio_sp.
cgacagccatgcagcacctgtgaaccggcccttgcgggcggggacatttctgccaccctt
tccagttcatgtcaagcccaggtaaggttcttcgcgttgc
>EF606819_uncultured_Bdellovibrio_sp.
cgacagccatgcGgcacctgtgaaccggcccttgcgggcggggacatttctgccaccctt
ccagttcatgtcaagcccaggtaaggttcttcgcgttgc
>EF606819_uncultured_Bdellovibrio_sp.
cgacagccatgcagcacctgCtgaaccggcccttgcgggcggggacatttctgccaccct
tccagttcatgtcaagcccaggtaaggttcttcgcgttgc
>EF606819_uncultured_Bdellovibrio_sp.
cgacagccatgcagcacctgtgaaccggcccttgcgggcggggacatttctgccaccctt
ccagttcatgtcGaagcccaggtaaggttcttcgcgttgc
>EF606819_uncultured_Bdellovibrio_sp.
cgacagccatgcagcaccgtgtgaaccggcccttgcgggcggggacatttctgccaccct
tccagttcatgtcaagcccaggtaaggttcttcgcgttgc
>EF606819_uncultured_Bdellovibrio_sp.
cgacagccatgcagcAacctgtgaaccggcccttgcgggcggggacatttctgccaccct
tccagttcatgtcaagcccaggtaaggttcttcgcgttgc
>EF606819_uncultured_Bdellovibrio_sp.
cgacagccatgcagcacctgtgaaccggcccttgcgggcggggacatttctgccaccctt
ccagttcatgtgcaagcccaggtaaggttcttcgcgttgc
>EF606819_uncultured_Bdellovibrio_sp.
cgacagccatgcagcacctgtgaacccggcccttgcgggcggggacatttctgccaccct
tccagttcatgtcaagcccaggtaaggttcttcgcgttgc
>EF606819_uncultured_Bdellovibrio_sp.
cgacagccatgcagcacctgtgaaccggcccttgcgggGggggacatttctgccaccctt
ccagttcatgtcaagcccaggtaaggttcttcgcgttgc
>EF606819_uncultured_Bdellovibrio_sp.
cgacagccatgcagcacctgtgaaccggcccttgcgggcggggacatttctgccaccctt
ccagtttcatgtcaagcccaggtaaggttcttcgcgttgc
>EF606819_uncultured_Bdellovibrio_sp.
cgacagccatgcagcacctgtgaaccggcccttgcgggcggggacatttctgccaccctt
ccagttcaTgtcaagcccaggtaaggttcttcgcgttgc
>EF606819_uncultured_Bdellovibrio_sp.
cgacagccatgcagcacctgtgaaccggcccttgcgggtcggggacatttctgccaccct
tccagttcatgtcaagcccaggtaaggttcttcgcgttgc
>EF606819_uncultured_Bdellovibrio_sp.
cgacagccatgcagcacctgtgaaccggcccttgcgggcggggacattttgccacccttc
cagttcatgtcaagcccaggtaaggttcttcgcgttgc
>EF606819_uncultured_Bdellovibrio_sp.
cgacagccatgcagcacctgtgaaccggcccttgcgggcggggacatttctgccaccctt
ccagttcatgtcaagcccaCgtaaggttcttcgcgttgc
>EF606819_uncultured_Bdellovibrio_sp.
cgacagccatgcagcacctgtgaaccggcccttgcgggcgggTgacatttctgccaccct
tccagttcatgtcaagcccaggtaaggttcttcgcgttgc
>EF606819_uncultured_Bdellovibrio_sp.
cgacagccatgcagcacctgtgaaccggcccttgcgCggcggggacatttctgccaccct
tccagttcatgtcaagcccaggtaaggttcttcgcgttgc
>EF606819_uncultured_Bdellovibrio_sp.
cgacagccatgcagcacctgtgaaccggccttgcgggcggggacatttctgccacccttc
cagttcatgtcaagcccaggtaaggttcttcgcgttgc
>EF606819_uncultured_Bdellovibrio_sp.
cgacagccatgcagcacctgtgaaccggcccttgcgggcggggacatttctgccaccctt
ccagttcatgtcaagcccaggtaaggttcttcgacgttgc
>EF606819_uncultured_Bdellovibrio_sp.
cgacagccatgcagcacctgtgaaccggcccttgcgggccggggacatttctgccaccct
tccagttcatgtcaagcccaggtaaggttcttcgcgttgc
>EF606819_uncultured_Bdellovibrio_sp.
cgacagccatgcagcacctgtgaaccggcccttgcgggcggggacatttctgccaccctt
ccagttcatgtcaagcccaggtaggttcttcgcgttgc
>EF606819_uncultured_Bdellovibrio_sp.
cgacagccatgcagcacctgtgaaccggcccttgcgggcggggacatttctgccaccctt
ccagttcatgtcaagcccaggtagaggttcttcgcgttgc
>EF606819_uncultured_Bdellovibrio_sp.
cgacagccatgcagcacctgtgaaccggcccttgcgggcggggacattctgccacccttc
cagttcatgtcaagcccaggtaaggttcttcgcgttgc
>EF606819_uncultured_Bdellovibrio_sp.
cgacagccatgcagcacctgtgaaccggcccttgcgggcggggacatttctgccaccctt
ccagttcatgtcaatgcccaggtaaggttcttcgcgttgc
>EF606819_uncultured_Bdellovibrio_sp.
cgacagccatgcagcacctgtgaaccggcccttgcgggcggggacatttctgccaccctt
ccagttcatgtcaagcccaggtaaggtttcttcgcgttgc
>EF606819_uncultured_Bdellovibrio_sp.
cgacagccatgcagcacctgtgaaccggcccCtgcgggcggggacatttctgccaccctt
ccagttcatgtcaagcccaggtaaggttcttcgcgttgc
>EF606819_uncultured_Bdellovibrio_sp.
cgacagccatgcagcacctgtgaaccggcccttgcgggcggggacatttctgccaccctt
ccagttcaGgtcaagcccaggtaaggttcttcgcgttgc
>EF606819_uncultured_Bdellovibrio_sp.
cgacagccatgcagTacctgtgaaccggcccttgcgggcggggacatttctgccaccctt
ccagttcatgtcaagcccaggtaaggttcttcgcgttgc
>EF606819_uncultured_Bdellovibrio_sp.
cgacagccatgcagcacctgtgaaccggcccttgcgggcggggacatttctgccaccctt
ccagttcatgtcaagccccaggtaaggttcttcgcgttgc
>EF606819_uncultured_Bdellovibrio_sp.
cgacagccatgcagcacctggtgaaccggcccttgcgggcggggacatttctgccaccct
tccagttcatgtcaagcccaggtaaggttcttcgcgttgc
>EF606819_uncultured_Bdellovibrio_sp.
cgacagccatgcagcacctgtgaaccggcccttgcgggcggggacattctgccacccttc
cagttcatgtcaagcccaggtaaggttcttcgcgttgc
>EF606819_uncultured_Bdellovibrio_sp.
cgacagccatgcagcacctgtgaaccggcccttgcgggcggggatcatttctgccaccct
tccagttcatgtcaagcccaggtaaggttcttcgcgttgc
>EF606819_uncultured_Bdellovibrio_sp.
cgacagccatgcagcacctgtgaaccggccctAgcgggcggggacatttctgccaccctt
ccagttcatgtcaagcccaggtaaggttcttcgcgttgc
>AJ298940_Micrococcus_lylae
cgacaaccatgcaccacctgtgaaccagccccgaagggaaaccgcatctctgcggcgatc
tagtccatgtcaagccttggtaaggttcttcgcgttgc
>AJ298940_Micrococcus_lylae
cgacaaccatgcaccacctgtggaaccagccccgaagggaaaccgcatctctgcggcgat
ctagtccatgtcaagccttggtaaggttcttcgcgttgc
>AJ298940_Micrococcus_lylae
cgacaaccatgcaccacctgtgaaccagccccgaagggaaaccgcatctctgcggcgatc
tagtccatgtcaagccttggtaagggttcttcgcgttgc
>AJ298940_Micrococcus_lylae
cgacaaccatgcaccacctgtgaaccagccccgaagggaaaccgcatctctgcggcgatc
tagtccatgtcGagccttggtaaggttcttcgcgttgc
>AJ298940_Micrococcus_lylae
cgacaaccatgcaCcacctgtgaaccagccccgaagggaaaccgcatctctgcggcgatc
tagtccatgtcaagccttggtaaggttcttcgcgttgc
>AJ298940_Micrococcus_lylae
cgacaaccatgcaccacctgtgaaccagccccgaagCggaaaccgcatctctgcggcgat
ctagtccatgtcaagccttggtaaggttcttcgcgttgc
>AJ298940_Micrococcus_lylae
cgacaaccatgcaccacctgtgaaccagccccgaagggaaaccgcatctgctgcggcgat
ctagtccatgtcaagccttggtaaggttcttcgcgttgc
>AJ298940_Micrococcus_lylae
cgacaaccatgcaccaccctgtgaaccagccccgaagggaaaccgcatctctgcggcgat
ctagtccatgtcaagccttggtaaggttcttcgcgttgc
>AJ298940_Micrococcus_lylae
cgacaaccatgcaccacctgtgaaccagccccgaagggaaaccgcatctctgcggcgatT
tagtccatgtcaagccttggtaaggttcttcgcgttgc
>AJ298940_Micrococcus_lylae
cgacaaccatgcaccaccAgtgaaccagccccgaagggaaaccgcatctctgcggcgatc
tagtccatgtcaagccttggtaaggttcttcgcgttgc
>AJ298940_Micrococcus_lylae
cgacaaccatgcaccacctgtgaaccagccTcgaagggaaaccgcatctctgcggcgatc
tagtccatgtcaagccttggtaaggttcttcgcgttgc
>AJ298940_Micrococcus_lylae
Agacaaccatgcaccacctgtgaaccagccccgaagggaaaccgcatctctgcggcgatc
tagtccatgtcaagccttggtaaggttcttcgcgttgc
>AJ298940_Micrococcus_lylae
cgacaaccatgcaccacctgtgaaccagccccgAagggaaaccgcatctctgcggcgatc
tagtccatgtcaagccttggtaaggttcttcgcgttgc
>AJ298940_Micrococcus_lylae
cgacaaccatgcaccacctgtgaacccagccccgaagggaaaccgcatctctgcggcgat
ctagtccatgtcaagccttggtaaggttcttcgcgttgc
>AJ298940_Micrococcus_lylae
cgacaaccatgcaccacctgtgaaccagccccgaagggaaaccgcatctctgcggcgatc
tagtccatgtcaagccttggtaaggttcttcagcgttgc
>AJ298940_Micrococcus_lylae
cgacaaccatgcaccacActgtgaaccagccccgaagggaaaccgcatctctgcggcgat
ctagtccatgtcaagccttggtaaggttcttcgcgttgc
>AJ298940_Micrococcus_lylae
cgacaaccatgcaccacctgtgaaccagccccgaagggaaaccgcatctctgcggcgatc
tagtccatgtcaagccttggtaaggttcttcgcTttgc
>AJ298940_Micrococcus_lylae
cgacaaccatgcaccacctgtgaaccagccccgaaCgggaaaccgcatctctgcggcgat
ctagtccatgtcaagccttggtaaggttcttcgcgttgc
>AJ298940_Micrococcus_lylae
cgacaaccatgcaccacctgtgaaccagccccgaagggaaaccgcatctctgcggcgatc
tagtccatgtcaagcctCggtaaggttcttcgcgttgc
>AJ298940_Micrococcus_lylae
cgacaaccatgcaccacctgtgaaccagccccgaagggaaaccgcatctctgcggcgatc
tagtccatgtcaagccttggtaaggttcttgcgttgc
>AJ298940_Micrococcus_lylae
cgacaaccatgcaccacctgtgaaccagccccgaagggaaaaccgcatctctgcggcgat
ctagtccatgtcaagccttggtaaggttcttcgcgttgc
>AJ298940_Micrococcus_lylae
cgacaaccatgcaccacctgtgaaccagccccgaagggaaaccgcatctctgcggcgatc
tagtccatgtcaagccttggtCaaggttcttcgcgttgc
>AJ298940_Micrococcus_lylae
cgacaaccatgcccacctgtgaaccagccccgaagggaaaccgcatctctgcggcgatct
agtccatgtcaagccttggtaaggttcttcgcgttgc
>AJ298940_Micrococcus_lylae
cgacaaccatgcaccacctgtgaaccagccccgaagggaaaccgcatctctgcggcgatc
tagtccatgtcaagcGcttggtaaggttcttcgcgttgc
>AJ298940_Micrococcus_lylae
cgacaaccatgcaccacctgtgaaccagccccgaagggaaaccgcatctctgcggcgatc
tagtccatgtcaagccttggtaaggttcttcgTcgttgc
>AJ298940_Micrococcus_lylae
cgacaaccatgcaccacctgtgaaccagccccgaagggaaaccgcatctctgcggcgatc
tagtccatgtcaagcccttggtaaggttcttcgcgttgc
>AJ298940_Micrococcus_lylae
cgacaaccatgcaccacctgtgaaccagccccgaagggaaaccgcatctctgcggcgatc
tagtccatgcaagccttggtaaggttcttcgcgttgc
>AJ298940_Micrococcus_lylae
cgacaacctatgcaccacctgtgaaccagccccgaagggaaaccgcatctctgcggcgat
ctagtccatgtcaagccttggtaaggttcttcgcgttgc
>AJ298940_Micrococcus_lylae
cgacaaccatgcaccacctgtgaaccagccccgaagggaaaccgcatctctgcggcgatG
ctagtccatgtcaagccttggtaaggttcttcgcgttgc
>AJ298940_Micrococcus_lylae
cgacaaccatgcaccacctgtgaaccagccccgaagggaaaccgcatctctgcggcgatc
tagtccatgtcaagccttggtaggttcttcgcgttgc
>AJ298940_Micrococcus_lylae
cgacaaccatgcaccacctgtgaaccagccccgaagggaaaccgcatctctgcggcgatc
tagtccatgtcaagccttAgtaaggttcttcgcgttgc
>AJ298940_Micrococcus_lylae
cgacaaccatgcaccacctgtgaaccagccccgaagggaaaccgcatctctgcggcgatc
tagtccatgtcaagccttggtaaggttcttcAcgttgc
>AJ298940_Micrococcus_lylae
cgacaaccatgcaccacctgtgaaccagccccgaagggaaaccgcatctctgcggcgatc
tagtccatgtcaagGccttggtaaggttcttcgcgttgc
>AJ298940_Micrococcus_lylae
cgacaaccatgcaccacctgGgaaccagccccgaagggaaaccgcatctctgcggcgatc
tagtccatgtcaagccttggtaaggttcttcgcgttgc
>AJ298940_Micrococcus_lylae
cgacaaccatgcaccacctgtgaGaccagccccgaagggaaaccgcatctctgcggcgat
ctagtccatgtcaagccttggtaaggttcttcgcgttgc
>AJ298940_Micrococcus_lylae
cgacaaccatgcaccacctgtgaaccagccccgaagggaaaccgcatctctgcggcgatc
tagtccatgtcaagcccttggtaaggttcttcgcgttgc
>AJ298940_Micrococcus_lylae
cgacaaccatgcaccacctgtgaaccagccccgaagggaaCaccgcatctctgcggcgat
ctagtccatgtcaagccttggtaaggttcttcgcgttgc
>AJ298940_Micrococcus_lylae
cgacaaccatgcaccacctgtgaaccagccccgaagggaaaccgcatctctgcggcgatc
tagtccatgtcaagccttggtaaggttcttcgcgttGgc
>AJ298940_Micrococcus_lylae
cGgacaaccatgcaccacctgtgaaccagccccgaagggaaaccgcatctctgcggcgat
ctagtccatgtcaagccttggtaaggttcttcgcgttgc
>AJ298940_Micrococcus_lylae
cgacaaccatgcaccacctgtgaaccagccccgaagggaaaccgcatctctgcCgcgatc
tagtccatgtcaagccttggtaaggttcttcgcgttgc
>AJ298940_Micrococcus_lylae
cgacaaccatgcaccacctgtgaaaccagccccgaagggaaaccgcatctctgcggcgat
ctagtccatgtcaagccttggtaaggttcttcgcgttgc
>AJ298940_Micrococcus_lylae
cgacaaccatgcaccacctgtgaaccagccccgaagggaaaccgcatctctgcggcgatc
tagtccatgtcaagccttggtaagggttcttcgcgttgc
>AJ298940_Micrococcus_lylae
cgacaaccatgcaccacGtgtgaaccagccccgaagggaaaccgcatctctgcggcgatc
tagtccatgtcaagccttggtaaggttcttcgcgttgc
>AJ298940_Micrococcus_lylae
cgacaaccatgcaccacctgtgaaccagccccgaagggaaaccgcatctctgcgGcgatc
tagtccatgtcaagccttggtaaggttcttcgcgttgc
>AJ298940_Micrococcus_lylae
cgacaaccatgcaccacctgtgaaccagccccgTaagggaaaccgcatctctgcggcgat
ctagtccatgtcaagccttggtaaggttcttcgcgttgc
>AJ298940_Micrococcus_lylae
cgacaaccatgcaccacctgtgaaccagccccgaagggaaaccgcactctgcggcgatct
agtccatgtcaagccttggtaaggttcttcgcgttgc
>AJ298940_Micrococcus_lylae
cgacaaccatgcaccacctgtgaaccagccccgaagggaaaccgcatctctgcggcgatc
tagtccatgtcaaCgccttggtaaggttcttcgcgttgc
>AJ298940_Micrococcus_lylae
cgacaaccatgcaccacctgtgaaccagccccgaagggaaaccgcatctctgcggcgatc
tagtccatagtcaagccttggtaaggttcttcgcgttgc
>AJ298940_Micrococcus_lylae
cgacaaccatgcaccacctgtgaaccagccccgaagggaaaccgcatctctgcggcgatc
tagtcccatgtcaagccttggtaaggttcttcgcgttgc
>AJ298940_Micrococcus_lylae
cgacaaccatgcaccacctgtgaaccagccccgaagggaaaaccgcatctctgcggcgat
ctagtccatgtcaagccttggtaaggttcttcgcgttgc
>EF173341_uncultured_Alcaligenes_sp.
cgacagccatgcagcacctgtctcacggttccttgcggcactcccaaatctcttcgggat
tccgtggatgtcaagaccaggtaaggttcttcgcgttgc
>EF173341_uncultured_Alcaligenes_sp.
cgacagccatgcagcacctgtcctcacggttccttgcggcactcccaaatctcttcggga
ttccgtggatgtcaagaccaggtaaggttcttcgcgttgc
>EF173341_uncultured_Alcaligenes_sp.
cgacagccatgcagcacctgtctcacggttccttgcggcactcccaaatctcttcgggat
tccgtggatgtcaagacTcaggtaaggttcttcgcgttgc
>EF173341_uncultured_Alcaligenes_sp.
cgacagccatgcagcacctgtctcacggttccttgcggcactcccaaatctcttcgggat
tccgtggatgtcaagaccaggtaaggtttcttcgcgttgc
>EF173341_uncultured_Alcaligenes_sp.
cgacagccatgcagcacctgtctcacggttccttgcggcacctcccaaatctcttcggga
ttccgtggatgtcaagaccaggtaaggttcttcgcgttgc
>EF173341_uncultured_Alcaligenes_sp.
cgacagccatgcagcacctgtctcacggttccttgcggcactcccaaaatctcttcggga
ttccgtggatgtcaagaccaggtaaggttcttcgcgttgc
>EF173341_uncultured_Alcaligenes_sp.
cgacagccatgcagcacctgtctcacggttccttgcggcTactcccaaatctcttcggga
ttccgtggatgtcaagaccaggtaaggttcttcgcgttgc
>EF173341_uncultured_Alcaligenes_sp.
cgacagccatgcagcacctgtctcacggttccttgcggcactTcccaaatctcttcggga
ttccgtggatgtcaagaccaggtaaggttcttcgcgttgc
>EF173341_uncultured_Alcaligenes_sp.
cgacagccatgcagcacctgtctcacggttccttgcggcactcccaaatctcttcgggat
tccgtggatgtcaagaccaTggtaaggttcttcgcgttgc
>EF173341_uncultured_Alcaligenes_sp.
cgGacagccatgcagcacctgtctcacggttccttgcggcactcccaaatctcttcggga
ttccgtggatgtcaagaccaggtaaggttcttcgcgttgc
>EF173341_uncultured_Alcaligenes_sp.
cgacagccatgcagcacctgtctcacggttccttgcggcactcccaaatctcttTgggat
tccgtggatgtcaagaccaggtaaggttcttcgcgttgc
>EF173341_uncultured_Alcaligenes_sp.
cgacagccatgcagcacctgtctcacggttccttgcggcactcccaaatctcttcgggat
tccgtggatgtcaagaccaaggtaaggttcttcgcgttgc
>EF173341_uncultured_Alcaligenes_sp.
cgacagccatgcagcacctgtctcacggttccCtgcggcactcccaaatctcttcgggat
tccgtggatgtcaagaccaggtaaggttcttcgcgttgc
>EF173341_uncultured_Alcaligenes_sp.
cgacagccatgcagcacctgtctcacggttccttgcggcactcccaaatctcttcgggat
tccgtggatgtcaagaccaggtaggttcttcgcgttgc
>EF173341_uncultured_Alcaligenes_sp.
cgacagccatgcagcacctgtctcacggttccttgcggcactcccaaatctcttcgggat
tccgtggatcgtcaagaccaggtaaggttcttcgcgttgc
>EF173341_uncultured_Alcaligenes_sp.
cgacagccatgcagcacctgtctcacggttccttgcggcactcccaaatctcTttcggga
ttccgtggatgtcaagaccaggtaaggttcttcgcgttgc
>EF173341_uncultured_Alcaligenes_sp.
cgacagccatgcagcacctgtctcacggttccttGgcggcactcccaaatctcttcggga
ttccgtggatgtcaagaccaggtaaggttcttcgcgttgc
>EF173341_uncultured_Alcaligenes_sp.
cgacagccatgcagcaccctgtctcacggttccttgcggcactcccaaatctcttcggga
ttccgtggatgtcaagaccaggtaaggttcttcgcgttgc
>EF173341_uncultured_Alcaligenes_sp.
cgacagccatgcagcacctgtctcacggttccttgcggcactcccaaatctcttcgggat
tccAgtggatgtcaagaccaggtaaggttcttcgcgttgc
>EF173341_uncultured_Alcaligenes_sp.
cgacagccatgcagcacctgtctcacggttccttgcggcactcccaatctcttcgggatt
ccgtggatgtcaagaccaggtaaggttcttcgcgttgc
>EF173341_uncultured_Alcaligenes_sp.
cgacagccatgcagcacctgtctcacggttccttgcggcactcccaatctcttcgggatt
ccgtggatgtcaagaccaggtaaggttcttcgcgttgc
>EF173341_uncultured_Alcaligenes_sp.
cgacagccatgcagcacctgtctcacggttccttgAcggcactcccaaatctcttcggga
ttccgtggatgtcaagaccaggtaaggttcttcgcgttgc
>EF173341_uncultured_Alcaligenes_sp.
cgacagccatgcagcacctgtctcacggttccttgcggcactcccaaaatctcttcggga
ttccgtggatgtcaagaccaggtaaggttcttcgcgttgc
>EF173341_uncultured_Alcaligenes_sp.
cgacagccatgcagcacctgtctcacggttccttgcggcactcccaaatctcttcgggat
tccgtggaatgtcaagaccaggtaaggttcttcgcgttgc
>EF173341_uncultured_Alcaligenes_sp.
cgacagccatgcagcacctgtctcacggttccttgcggcactcccaaatctcttcgggaA
ttccgtggatgtcaagaccaggtaaggttcttcgcgttgc
>EF173341_uncultured_Alcaligenes_sp.
cgacagccatgcagcacctgtctcacggttccttgcggcactcccaaatctcttcgggat
tccgtggatgtcaagaccaggtaaggttcttcgcgttcgc
>EF173341_uncultured_Alcaligenes_sp.
cgacagccatgcagcacctgtctcacggttcctttgcggcactcccaaatctcttcggga
ttccgtggatgtcaagaccaggtaaggttcttcgcgttgc
>EF173341_uncultured_Alcaligenes_sp.
cgacagccatgcagcacctgttctcacggttccttgcggcactcccaaatctcttcggga
ttccgtggatgtcaagaccaggtaaggttcttcgcgttgc
>EF173341_uncultured_Alcaligenes_sp.
cgacagccatgcagcacctgtctcacggttccttgcgCgcactcccaaatctcttcggga
ttccgtggatgtcaagaccaggtaaggttcttcgcgttgc
>EF173341_uncultured_Alcaligenes_sp.
cgacagccatgcagcacctgtctcacgttccttgcggcactcccaaatctcttcgggatt
ccgtggatgtcaagaccaggtaaggttcttcgcgttgc
>EF173341_uncultured_Alcaligenes_sp.
cgacagccatgcagcacctgtctcacggttccttgcggcGctcccaaatctcttcgggat
tccgtggatgtcaagaccaggtaaggttcttcgcgttgc
>EF173341_uncultured_Alcaligenes_sp.
cgacagccatgcagcacctgtctcacggttccttgcggcactcccaaatctcttcgggat
tccgtggatgtcaagaccaggtaaggttcttcgcgtgtgc
>EF173341_uncultured_Alcaligenes_sp.
cgacagccatgcagcaccCgtctcacggttccttgcggcactcccaaatctcttcgggat
tccgtggatgtcaagaccaggtaaggttcttcgcgttgc
>EF173341_uncultured_Alcaligenes_sp.
cgacagccatgcagcacctgtctcacggttccttgcggcactcccaaatctcttcgggat
tccgtggatgtcaagaccaggtaaggttctcgcgttgc
>EF173341_uncultured_Alcaligenes_sp.
cgacagccatgcagcacctgtctcacggttccttgcggcactcccaaatctcttcgggat
ttccgtggatgtcaagaccaggtaaggttcttcgcgttgc
>EF173341_uncultured_Alcaligenes_sp.
cgacagccatgcagcacctgtctcacggttccttgcggcactcccaaatctcttcgggat
tccgtggaatgtcaagaccaggtaaggttcttcgcgttgc
>EF173341_uncultured_Alcaligenes_sp.
cgacagccatgcagcacctgCtctcacggttccttgcggcactcccaaatctcttcggga
ttccgtggatgtcaagaccaggtaaggttcttcgcgttgc
>EF173341_uncultured_Alcaligenes_sp.
cgacagccatgcagcacctgtcAtcacggttccttgcggcactcccaaatctcttcggga
ttccgtggatgtcaagaccaggtaaggttcttcgcgttgc
>EF173341_uncultured_Alcaligenes_sp.
cgacagccatgcagcacctggtctcacggttccttgcggcactcccaaatctcttcggga
ttccgtggatgtcaagaccaggtaaggttcttcgcgttgc
>EF173341_uncultured_Alcaligenes_sp.
cgacagccatgcagcacctgtctcacggttccttgcggcactcccaaatctcttcgcgga
ttccgtggatgtcaagaccaggtaaggttcttcgcgttgc
>EF173341_uncultured_Alcaligenes_sp.
cgacgccatgcagcacctgtctcacggttccttgcggcactcccaaatctcttcgggatt
ccgtggatgtcaagaccaggtaaggttcttcgcgttgc
>EF173341_uncultured_Alcaligenes_sp.
cgacagccatgcagcacctgtctcacggttccttgcggcactcccaaatctcttcgggat
tccgtggatgtcaagaccaggaaggttcttcgcgttgc
>EF173341_uncultured_Alcaligenes_sp.
cgacagccatgcagcacctgtctcacggttccttgcggcactcccaaatctcttcgggat
tccgtggatgtcaagaccaggtaaggttcttGgcgttgc
>EF173341_uncultured_Alcaligenes_sp.
cgacagccatgcagcacctgtctcacggttccttgcggcactcccaaatctcttcgggat
tccgtggatgtcaagaccaggtaggttcttcgcgttgc
>EF173341_uncultured_Alcaligenes_sp.
cgacagccatgcagcacctgtctcacggttccttgcggcactccaaatctcttcgggatt
ccgtggatgtcaagaccaggtaaggttcttcgcgttgc
>EF173341_uncultured_Alcaligenes_sp.
cgacagccatgcagcacctgtctcacggttccttgcggcactcccaaatctcttcgggat
tccgtggatgtcaagaccaggtaaggttcttcgTcgttgc
>EF173341_uncultured_Alcaligenes_sp.
cgacagccatgcagcacctgtctcacggttccttgcggcactcccaaatctcttcgggat
tccgtggatgtcaagaccaaggtaaggttcttcgcgttgc
>EF173341_uncultured_Alcaligenes_sp.
cgacagccatgcagcacctgtctcacggttccttgcggcactcccaaatAtcttcgggat
tccgtggatgtcaagaccaggtaaggttcttcgcgttgc
>EF173341_uncultured_Alcaligenes_sp.
cgacagccgatgcagcacctgtctcacggttccttgcggcactcccaaatctcttcggga
ttccgtggatgtcaagaccaggtaaggttcttcgcgttgc
>EF173341_uncultured_Alcaligenes_sp.
cgacagccatgcagcacctgtctcacggttccttgcggcactcccaaatctcttcgggTt
tccgtggatgtcaagaccaggtaaggttcttcgcgttgc
>EF019646_uncultured_Oxalobacteraceae_bacterium
cgacagccatgcagcacctctgtggcggcccccgaaggggaagacctgtttccagaccgg
tccaccacagttcaagcccaggtaaggttcttcgcgttgc
>EF019646_uncultured_Oxalobacteraceae_bacterium
cgacagccatgcagcacctctgtggcggcccccgaaggggaagacctgtttccagaccgg
tccaccacagttcaagcccaggtaaggtcttcgcgttgc
>EF019646_uncultured_Oxalobacteraceae_bacterium
cgacagccatgcagcacctctgtggcggcccccgaaggggaagacctgtttccagaccgg
tccaccacagttcaagcccaggtaaggttcttcgcgttTc
>EF019646_uncultured_Oxalobacteraceae_bacterium
cgacagccatgcagcacctctgtggcggcccccgaaggggaGagacctgtttccagaccg
gtccaccacagttcaagcccaggtaaggttcttcgcgttgc
>EF019646_uncultured_Oxalobacteraceae_bacterium
cgacagccatgcagcacctctgtggcggcAcccgaaggggaagacctgtttccagaccgg
tccaccacagttcaagcccaggtaaggttcttcgcgttgc
>EF019646_uncultured_Oxalobacteraceae_bacterium
cgacagccatgcagcacctctgtggcggcccccgaaggtggaagacctgtttccagaccg
gtccaccacagttcaagcccaggtaaggttcttcgcgttgc
>EF019646_uncultured_Oxalobacteraceae_bacterium
cgacagccatgcagcacctctgtgggcggcccccgaaggggaagacctgtttccagaccg
gtccaccacagttcaagcccaggtaaggttcttcgcgttgc
>EF019646_uncultured_Oxalobacteraceae_bacterium
cgacagccatgcagcacctctgtggcggcccccgaaggggaagacctgtttccagaccgg
tccaccacagttcaagcccaggtaaggttcttcgcgtttgc
>EF019646_uncultured_Oxalobacteraceae_bacterium
cgacagccatgcagcacctctgtggcggcccccgCaggggaagacctgtttccagaccgg
tccaccacagttcaagcccaggtaaggttcttcgcgttgc
>EF019646_uncultured_Oxalobacteraceae_bacterium
cgacagccatgcagcacctctgtggcggcccccgaaggggaagacctgtttccagaccgg
tccaccaagttcaagcccaggtaaggttcttcgcgttgc
>EF019646_uncultured_Oxalobacteraceae_bacterium
cgacagccatgcagcacctctgtggcggcccccgaaggggaagacctgtttccagaccgg
tccaGccacagttcaagcccaggtaaggttcttcgcgttgc
>EF019646_uncultured_Oxalobacteraceae_bacterium
cgacagccatgcagcacctctgtggcggcccccgaaggggaagacctgtttccagaccgg
tccaccacagttcaagcccagTgtaaggttcttcgcgttgc
>EF019646_uncultured_Oxalobacteraceae_bacterium
cgacagccatgcagcacctctgtggcggcccccgaaTggggaagacctgtttccagaccg
gtccaccacagttcaagcccaggtaaggttcttcgcgttgc
>EF019646_uncultured_Oxalobacteraceae_bacterium
cgacagccatgcagcacctctgtggcggcccccgaaggggaagacctgtttccagaccgg
tccaccacagttcaagcccaggtaaggttcttcgcgttgtc
>EF019646_uncultured_Oxalobacteraceae_bacterium
cgacagccatgcagcacctctgtggcggcccccgaagCgggaagacctgtttccagaccg
gtccaccacagttcaagcccaggtaaggttcttcgcgttgc
>EF019646_uncultured_Oxalobacteraceae_bacterium
cgacagcatgcagcacctctgtggcggcccccgaaggggaagacctgtttccagaccggt
ccaccacagttcaagcccaggtaaggttcttcgcgttgc
>EF019646_uncultured_Oxalobacteraceae_bacterium
cgacagccatgcagcacctctgtggcggcccccgaaggggaagacctgtttccagaccgg
tccacgcacagttcaagcccaggtaaggttcttcgcgttgc
>EF019646_uncultured_Oxalobacteraceae_bacterium
cgacagccatgcagcacctctgtggcggcccccgaaggggaagacctgtttccagaccgg
tcccaccacagttcaagcccaggtaaggttcttcgcgttgc
>EF019646_uncultured_Oxalobacteraceae_bacterium
cgacagccatgcagcacctctgtggcggcccccgaaggggaagacctgtttccagaccgg
tccaccacagttcaagcccTggtaaggttcttcgcgttgc
>EF019646_uncultured_Oxalobacteraceae_bacterium
cgacagccatgcagcacctctgtggcggcccccgaaggggaagacctgtttcagaccggt
ccaccacagttcaagcccaggtaaggttcttcgcgttgc
>EF019646_uncultured_Oxalobacteraceae_bacterium
cgacagccatgcagcCacctctgtggcggcccccgaaggggaagacctgtttccagaccg
gtccaccacagttcaagcccaggtaaggttcttcgcgttgc
>EF019646_uncultured_Oxalobacteraceae_bacterium
cgacagccatgcagcacctctgtggcggcccccgaaggggaagacctgtttccagaccgg
tccaccacagttcaagcccaggttaaggttcttcgcgttgc
>EF019646_uncultured_Oxalobacteraceae_bacterium
cgacagccatgcagcacctctgtgCgcggcccccgaaggggaagacctgtttccagaccg
gtccaccacagttcaagcccaggtaaggttcttcgcgttgc
>EF019646_uncultured_Oxalobacteraceae_bacterium
cgacagccatgcagcacctctgtggcggcccccgaaggggaagacctgtttccagaccgg
tccaccacagttcaagcccaggataaggttcttcgcgttgc
>EF019646_uncultured_Oxalobacteraceae_bacterium
cgacagcatgcagcacctctgtggcggcccccgaaggggaagacctgtttccagaccggt
ccaccacagttcaagcccaggtaaggttcttcgcgttgc
>EF019646_uncultured_Oxalobacteraceae_bacterium
cgacagccatgcagcacctctgtggcggcccccgaaggggaagacctgtttccagaccgg
tccacacagttcaagcccaggtaaggttcttcgcgttgc
>EF019646_uncultured_Oxalobacteraceae_bacterium
cgacagccatgcagcacctctgtggcggcccccgaaggggaagacctgtttccagaccgg
tccaccacagttcaagcccaggtaagggttcttcgcgttgc
>EF019646_uncultured_Oxalobacteraceae_bacterium
cgacagccatgcagcacctctgtggcggcccccgaaggggaagacctgtttccagaccgg
tccaccacagttcaagcccaggtaaggttttcgcgttgc
>EF019646_uncultured_Oxalobacteraceae_bacterium
cgacaagccatgcagcacctctgtggcggcccccgaaggggaagacctgtttccagaccg
gtccaccacagttcaagcccaggtaaggttcttcgcgttgc
>EF019646_uncultured_Oxalobacteraceae_bacterium
cgacagccatgcagcacctctgtggcggcccccgaaggggaagacctgtttccagaccgg
tccaccacagttcaagcccaggtaaggttcttcgcgtGgc
>EF019646_uncultured_Oxalobacteraceae_bacterium
cgacagccatgcagcacctctgtggcggcccccgaaggggaagacctgtttccagaccgg
tccaccacagttcaagcccaggtataggttcttcgcgttgc
>EF019646_uncultured_Oxalobacteraceae_bacterium
cgacagccatgcagcacctctgtggcggcccccgaaggggaagacctgtttccagacccg
gtccaccacagttcaagcccaggtaaggttcttcgcgttgc
>EF019646_uncultured_Oxalobacteraceae_bacterium
cgacagcctatgcagcacctctgtggcggcccccgaaggggaagacctgtttccagaccg
gtccaccacagttcaagcccaggtaaggttcttcgcgttgc
>EF019646_uncultured_Oxalobacteraceae_bacterium
cgacagccatgcagcacctctgtggcggcccccgaGggggaagacctgtttccagaccgg
tccaccacagttcaagcccaggtaaggttcttcgcgttgc
>EF019646_uncultured_Oxalobacteraceae_bacterium
cgacagccatgcagcacctctgtgggcggcccccgaaggggaagacctgtttccagaccg
gtccaccacagttcaagcccaggtaaggttcttcgcgttgc
>EF019646_uncultured_Oxalobacteraceae_bacterium
cgacagccatgcagcacctctgtggcggcccccgaaggggaagacctgtttccagaccgg
tccaccacagttcaagcccagggtaaggttcttcgcgttgc
>EF019646_uncultured_Oxalobacteraceae_bacterium
cgacagccatgcagcacctctgtggcggcccccgaaggggaagacctgtttccagaccgg
tccaccacagttcaagcccaggtaaggttcttcgcgttgac
>EF019646_uncultured_Oxalobacteraceae_bacterium
cgacagccatgcagcacctctgtggcggcccccgaaggggaagaccgtttccagaccggt
ccaccacagttcaagcccaggtaaggttcttcgcgttgc
>EF019646_uncultured_Oxalobacteraceae_bacterium
cgacagccatgcagcacctctgtggcggcccccgTaggggaagacctgtttccagaccgg
tccaccacagttcaagcccaggtaaggttcttcgcgttgc
>EF019646_uncultured_Oxalobacteraceae_bacterium
cgacagccatgcagcacActctgtggcggcccccgaaggggaagacctgtttccagaccg
gtccaccacagttcaagcccaggtaaggttcttcgcgttgc
>EF019646_uncultured_Oxalobacteraceae_bacterium
cgacagccatgcagcacctctgtggcggcccccgaaggggaagacctgtttccagaccgg
tccaccacagttcaagcccaggtaaggttcttcgcgttgC
>EF019646_uncultured_Oxalobacteraceae_bacterium
cgacagccatgcagcacctctgtggcggcccccgaaggggaagaccttttccagaccggt
ccaccacagttcaagcccaggtaaggttcttcgcgttgc
>EF019646_uncultured_Oxalobacteraceae_bacterium
cgacagccatgcagcacctctgtggcggcccccgaaggggaagaccttttccagaccggt
ccaccacagttcaagcccaggtaaggttcttcgcgttgc
>EF019646_uncultured_Oxalobacteraceae_bacterium
cgacagccatgcagcacctctgtggcggcccccgaaggggaagacctgtttccagaccgg
tccaccacagttcaagcccaggtaaggttcttcgcgtttgc
>EF019646_uncultured_Oxalobacteraceae_bacterium
cgacagccatagcagcacctctgtggcggcccccgaaggggaagacctgtttccagaccg
gtccaccacagttcaagcccaggtaaggttcttcgcgttgc
>EF019646_uncultured_Oxalobacteraceae_bacterium
cgacagccatgcagcacctctgtggcggcccccgaaggggaagacctgtttccagaccgg
tccaccacagttcaaGcccaggtaaggttcttcgcgttgc
>EF019646_uncultured_Oxalobacteraceae_bacterium
cgacagccatgcagcacctctgtggcggcccccgaaggggaagacctgttttccagaccg
gtccaccacagttcaagcccaggtaaggttcttcgcgttgc
>EF019646_uncultured_Oxalobacteraceae_bacterium
cgacagccatgcagcacctctgtggcggcccccgaaggggaagacctgtttccagaGccg
gtccaccacagttcaagcccaggtaaggttcttcgcgttgc
>EF019646_uncultured_Oxalobacteraceae_bacterium
cgacagccatgcagcacctctgtggcggcccccgaaggggaagacctgtttccagaccCg
gtccaccacagttcaagcccaggtaaggttcttcgcgttgc
>EF019646_uncultured_Oxalobacteraceae_bacterium
cgacagccatgcagcacctctgtggcggcccccgaaggggaagacctgtttccagaccgg
tccaccacagtcaagcccaggtaaggttcttcgcgttgc
>CU466738_uncultured_Bacteroidetes_bacterium
cgacagccatgcagcacctcgcacattgtccgaagaaggtcacgtttccgcgactgtcaa
tgcacgttcaagccctggtaaggttcctcgcgt
>CU466738_uncultured_Bacteroidetes_bacterium
cgacagccatgcagcacctcgcacattgtccgaagaaggtcacgtttccgcgactgtcaa
tgcacgttCaagccctggtaaggttcctcgcgt
>CU466738_uncultured_Bacteroidetes_bacterium
cgacagccatgcagcacctcgcacattgtccgaagaaggtcacgtttccgGcgactgtca
atgcacgttcaagccctggtaaggttcctcgcgt
>CU466738_uncultured_Bacteroidetes_bacterium
cgacagccatgcagcacctcgcacattgtccgaagaaggtcacgtttccgcgactgtcaa
tgcacgttcaagccctggtaggttcctcgcgt
>CU466738_uncultured_Bacteroidetes_bacterium
cgacagccatgcagcacctcgcacattgtccgaagaaggtcacgtttccgcgactgtcaa
tgcacgttcaagccctggCtaaggttcctcgcgt
>CU466738_uncultured_Bacteroidetes_bacterium
cgacagccatgcagcacctcgcacattgtccgaagaaggtcacgtttccgcgactgtcaa
tgcacgttcaagccctggtaaaggttcctcgcgt
>CU466738_uncultured_Bacteroidetes_bacterium
cgacagccatgcagcacctcgcacattgtccgaagaaggtcacgtttccgcgactgtcaa
tgcacgttcaagccctggtaaggttcctcgcTgt
>CU466738_uncultured_Bacteroidetes_bacterium
cgacagccatgcagcacctcgcacattagtccgaagaaggtcacgtttccgcgactgtca
atgcacgttcaagccctggtaaggttcctcgcgt
>CU466738_uncultured_Bacteroidetes_bacterium
cgacagccatgcagcacctcgcacattgtccgaagaaggtcacgtttccgcgacGgtcaa
tgcacgttcaagccctggtaaggttcctcgcgt
>CU466738_uncultured_Bacteroidetes_bacterium
cgacagccatgcagcacctcgcacattgtccgaagaaggtcacgtttcgcgactgtcaat
gcacgttcaagccctggtaaggttcctcgcgt
>CU466738_uncultured_Bacteroidetes_bacterium
cgacagccatgcagcacctcgcacattgtccgaagaaggtcacgtttGcgcgactgtcaa
tgcacgttcaagccctggtaaggttcctcgcgt
>CU466738_uncultured_Bacteroidetes_bacterium
cgacagccatgcagcacctcgcacattgtccgaagaaggtcacgtttccgcgaCctgtca
atgcacgttcaagccctggtaaggttcctcgcgt
>CU466738_uncultured_Bacteroidetes_bacterium
cgacagccatgcagcacctcgcacattgtccgaagaaggtcacgtttccCcgactgtcaa
tgcacgttcaagccctggtaaggttcctcgcgt
>CU466738_uncultured_Bacteroidetes_bacterium
cgacagccatgcagcacctcgcacattgtccgaagaaggtcacgtttccgcgactgtcaa
tgcacgttcaAgccctggtaaggttcctcgcgt
>CU466738_uncultured_Bacteroidetes_bacterium
cgaCcagccatgcagcacctcgcacattgtccgaagaaggtcacgtttccgcgactgtca
atgcacgttcaagccctggtaaggttcctcgcgt
>CU466738_uncultured_Bacteroidetes_bacterium
cgacagccatgcagcacctcgcaacattgtccgaagaaggtcacgtttccgcgactgtca
atgcacgttcaagccctggtaaggttcctcgcgt
>CU466738_uncultured_Bacteroidetes_bacterium
cgacagccatgcagcacctcgcacattgtccgaagaaggtcacgtttccgcgactgtcaa
tgccacgttcaagccctggtaaggttcctcgcgt
>CU466738_uncultured_Bacteroidetes_bacterium
cgacagccatgcagcacctcgccattgtccgaagaaggtcacgtttccgcgactgtcaat
gcacgttcaagccctggtaaggttcctcgcgt
>CU466738_uncultured_Bacteroidetes_bacterium
cgacagccatgcaggcacctcgcacattgtccgaagaaggtcacgtttccgcgactgtca
atgcacgttcaagccctggtaaggttcctcgcgt
>CU466738_uncultured_Bacteroidetes_bacterium
cgacagccatgcagcacctcgcacattgtccgaagaaggtcacgtttccgcgactgtcaa
tgcacgttcaagccctggtaaggttcctcgcgGt
>CU466738_uncultured_Bacteroidetes_bacterium
cgacagccatgcagcacctcgcacatttgtccgaagaaggtcacgtttccgcgactgtca
atgcacgttcaagccctggtaaggttcctcgcgt
>CU466738_uncultured_Bacteroidetes_bacterium
cgacagccatgcagcacctcgcacattgtccgaagaaggtcacgtttccgcgactgtcaa
tgcacgttcaagccctggtaaggtcctcgcgt
>CU466738_uncultured_Bacteroidetes_bacterium
cgacagccatgcagcacctcgcacattgtccgaagaaCggtcacgtttccgcgactgtca
atgcacgttcaagccctggtaaggttcctcgcgt
>CU466738_uncultured_Bacteroidetes_bacterium
cgacagccatgcagcacctcgcacattgtccgaagaaggtcacgtttcGgcgactgtcaa
tgcacgttcaagccctggtaaggttcctcgcgt
>CU466738_uncultured_Bacteroidetes_bacterium
cgacagccatgcagcacctcgcacattgtccgaagaaggtcacgttAccgcgactgtcaa
tgcacgttcaagccctggtaaggttcctcgcgt
>CU466738_uncultured_Bacteroidetes_bacterium
cgacagccatgcagcacctcgcacattgtccgaagaaggtcacgtttccgcgactgtcaa
tgcacgttcatagccctggtaaggttcctcgcgt
>CU466738_uncultured_Bacteroidetes_bacterium
cgacagccatgcagcacctcgcacattgtccgaagaaggtcacgtttccgcTgactgtca
atgcacgttcaagccctggtaaggttcctcgcgt
>CU466738_uncultured_Bacteroidetes_bacterium
cgacagccatgcagcacctcgcacattgtccgaagaaggtcacgtttcccgactgtcaat
gcacgttcaagccctggtaaggttcctcgcgt
>CU466738_uncultured_Bacteroidetes_bacterium
cgaagccatgcagcacctcgcacattgtccgaagaaggtcacgtttccgcgactgtcaat
gcacgttcaagccctggtaaggttcctcgcgt
>CU466738_uncultured_Bacteroidetes_bacterium
cgagcagccatgcagcacctcgcacattgtccgaagaaggtcacgtttccgcgactgtca
atgcacgttcaagccctggtaaggttcctcgcgt
>CU466738_uncultured_Bacteroidetes_bacterium
cgacagccatgcagcacctcgcacattgtccgaagaaggtcacgtttccgcgactgtcaa
atgcacgttcaagccctggtaaggttcctcgcgt
>CU466738_uncultured_Bacteroidetes_bacterium
cgacagccatgcagcacctcgcacattgtccgaagaaggtcacgtttccgcgactgtcaa
tgcacgttcaagccctggtaaggttcctcgGgt
>CU466738_uncultured_Bacteroidetes_bacterium
cgacagccatgcagcacctcgcacattgtccgaagaaGggtcacgtttccgcgactgtca
atgcacgttcaagccctggtaaggttcctcgcgt
>CU466738_uncultured_Bacteroidetes_bacterium
cgacagccatgcagcacctcgcacattgtccgaagaaggtcacgtttccgcgactgtcat
gcacgttcaagccctggtaaggttcctcgcgt
>CU466738_uncultured_Bacteroidetes_bacterium
cgacagccatgcagcacctcgcacattgtccgaaTgaaggtcacgtttccgcgactgtca
atgcacgttcaagccctggtaaggttcctcgcgt
>CU466738_uncultured_Bacteroidetes_bacterium
cgacagccatgcagcacctcgcacattgtccgaagaaggtcacgtttccgcgactgtcaa
tgcacgttcaagccCctggtaaggttcctcgcgt
>CU466738_uncultured_Bacteroidetes_bacterium
cgacagccatgcagcacctcgcacattgtccgaagaaggcacgtttccgcgactgtcaat
gcacgttcaagccctggtaaggttcctcgcgt
>CU466738_uncultured_Bacteroidetes_bacterium
Tgacagccatgcagcacctcgcacattgtccgaagaaggtcacgtttccgcgactgtcaa
tgcacgttcaagccctggtaaggttcctcgcgt
>CU466738_uncultured_Bacteroidetes_bacterium
cgacagccatgcagcacctcgcacattgtccgaagaaggtcacgtttccgcgactgtcaa
atgcacgttcaagccctggtaaggttcctcgcgt
>CU466738_uncultured_Bacteroidetes_bacterium
cgacagccatgcagTcacctcgcacattgtccgaagaaggtcacgtttccgcgactgtca
atgcacgttcaagccctggtaaggttcctcgcgt
>CU466738_uncultured_Bacteroidetes_bacterium
cgacagccatgcagcacctcgcacattgtccgaagaaggtcacgtttccgcgactgtcaa
tgcacgttcaagcgcctggtaaggttcctcgcgt
>CU466738_uncultured_Bacteroidetes_bacterium
cgacagccatgccagcacctcgcacattgtccgaagaaggtcacgtttccgcgactgtca
atgcacgttcaagccctggtaaggttcctcgcgt
>CU466738_uncultured_Bacteroidetes_bacterium
cgacagccatgcagcacctcgcacattgtccgaagaaggtcacgtttccgcgaactgtca
atgcacgttcaagccctggtaaggttcctcgcgt
>CU466738_uncultured_Bacteroidetes_bacterium
cgacagccatgcagcacctcgcacattgtccgaagaaggtcacgtttccgcgactgtcaa
tgcacgttcaAgccctggtaaggttcctcgcgt
>CU466738_uncultured_Bacteroidetes_bacterium
cgacagccatgcagcacctcgcacattgtccgaagaaggtcacgtttccgcgactgtcaa
tgcacgttcaagcccttggtaaggttcctcgcgt
>CU466738_uncultured_Bacteroidetes_bacterium
cgacagccatgcagcacctcgcacattgtccgaagaaggtcacgtttccgcgactgtcaa
tgcacgttcaagccctgtaaggttcctcgcgt
>CU466738_uncultured_Bacteroidetes_bacterium
cgacagccatgcagcacctcgcacattgtccgaagaaggtcacgtttccgcgactgtcaa
tgcacgttcaagccctggttaaggttcctcgcgt
>CU466738_uncultured_Bacteroidetes_bacterium
cgacagccatgcagcacctcgcacattgtccgaagaaggtcacgtttcGgcgactgtcaa
tgcacgttcaagccctggtaaggttcctcgcgt
>CU466738_uncultured_Bacteroidetes_bacterium
cgacagccatgcagcacctcgcacattgtccgaagaaggtAcacgtttccgcgactgtca
atgcacgttcaagccctggtaaggttcctcgcgt
>CU466738_uncultured_Bacteroidetes_bacterium
cgacagccatgcagcacctcgcacattgtccgaagaaggtcacgtttccgcgactgtcaa
tcacgttcaagccctggtaaggttcctcgcgt
>AM935145_uncultured_Chlorobi_bacterium
cgacagccatgcagcacctccgccggctcccttgcgggtcgttcccctttcagggttcta
ctaccggcagttcaagcccaggtaaggttcttcgcgt
>AM935145_uncultured_Chlorobi_bacterium
cgacagccatgcagcacctccgccggctcccttgcgggtcgttcccctttcagggGtcta
ctaccggcagttcaagcccaggtaaggttcttcgcgt
>AM935145_uncultured_Chlorobi_bacterium
cgacagccatgcagcacctccgccggctcccttgcgggTtcgttcccctttcagggttct
actaccggcagttcaagcccaggtaaggttcttcgcgt
>AM935145_uncultured_Chlorobi_bacterium
cgacagccatgcagcacctccgccggctcccttgcgggtcgttcccctttcagggttcta
ctaccggcagttcaagcccaggtaaggttcttcgcgct
>AM935145_uncultured_Chlorobi_bacterium
cgacagccatgcagcacctGcgccggctcccttgcgggtcgttcccctttcagggttcta
ctaccggcagttcaagcccaggtaaggttcttcgcgt
>AM935145_uncultured_Chlorobi_bacterium
cgaTcagccatgcagcacctccgccggctcccttgcgggtcgttcccctttcagggttct
actaccggcagttcaagcccaggtaaggttcttcgcgt
>AM935145_uncultured_Chlorobi_bacterium
cgacagccatgcagcacctccgccggctcccttgcgggtcgttcccctttcaggggttct
actaccggcagttcaagcccaggtaaggttcttcgcgt
>AM935145_uncultured_Chlorobi_bacterium
cgacagccattgcagcacctccgccggctcccttgcgggtcgttcccctttcagggttct
actaccggcagttcaagcccaggtaaggttcttcgcgt
>AM935145_uncultured_Chlorobi_bacterium
cgacagccatgcagcacctccgccggctcccttgcgggtcgttcccctttcagggttcta
ctaccggcagttcaagcccaggtaacggttcttcgcgt
>AM935145_uncultured_Chlorobi_bacterium
cgacagccatgcagcacctTccgccggctcccttgcgggtcgttcccctttcagggttct
actaccggcagttcaagcccaggtaaggttcttcgcgt
>AM935145_uncultured_Chlorobi_bacterium
cgacagccatgcagcacctccgccggctcccttgcgAggtcgttcccctttcagggttct
actaccggcagttcaagcccaggtaaggttcttcgcgt
>AM935145_uncultured_Chlorobi_bacterium
cgacagccatgcagcacctccgccggctcccttgcgggtcgttcccctttcagggtTcta
ctaccggcagttcaagcccaggtaaggttcttcgcgt
>AM935145_uncultured_Chlorobi_bacterium
cgacagccatgcagcacctccgccggctcccttgcgggtcgttcccctttcagggttcta
ctaccggcagttcaagccAaggtaaggttcttcgcgt
>AM935145_uncultured_Chlorobi_bacterium
cgacagccatgcagcacctccgccggctcccttgcgggtcgttcccctttcagggttcta
ctaccggcagtAcaagcccaggtaaggttcttcgcgt
>AM935145_uncultured_Chlorobi_bacterium
cgacagccatgcagcacctccgccggctcccttTcgggtcgttcccctttcagggttcta
ctaccggcagttcaagcccaggtaaggttcttcgcgt
>AM935145_uncultured_Chlorobi_bacterium
cgacagccatgcagcacctccgccggtcccttgcgggtcgttcccctttcagggttctac
taccggcagttcaagcccaggtaaggttcttcgcgt
>AM935145_uncultured_Chlorobi_bacterium
cgacagccatgcagcacctccgccggctcccttgcgggtcgttcccctttcagggttcta
ctaccggcagttcaagcccagagtaaggttcttcgcgt
>AM935145_uncultured_Chlorobi_bacterium
cgacagccatgcagcacTctccgccggctcccttgcgggtcgttcccctttcagggttct
actaccggcagttcaagcccaggtaaggttcttcgcgt
>AM935145_uncultured_Chlorobi_bacterium
cgacagccatgcagcacctccgccggctcccttgcgggtcgttcccctttcagggttctc
taccggcagttcaagcccaggtaaggttcttcgcgt
>AM935145_uncultured_Chlorobi_bacterium
cgacagccatgcagcacctccgcccggctcccttgcgggtcgttcccctttcagggttct
actaccggcagttcaagcccaggtaaggttcttcgcgt
>AM935145_uncultured_Chlorobi_bacterium
cgacagccatgcagcacctccgccggctcccGtgcgggtcgttcccctttcagggttcta
ctaccggcagttcaagcccaggtaaggttcttcgcgt
>AM935145_uncultured_Chlorobi_bacterium
cgacagccatgcagcacctccgccggctcccttgcgggtcgttcccctttcagGgttcta
ctaccggcagttcaagcccaggtaaggttcttcgcgt
>AM935145_uncultured_Chlorobi_bacterium
cgacagccatgcagcacctccgccggctcccttgcgggtcgttcccctttcagggttcta
ctaccggcagttcaagccccaggtaaggttcttcgcgt
>AM935145_uncultured_Chlorobi_bacterium
cgacagccatgcagcacCtccgccggctcccttgcgggtcgttcccctttcagggttcta
ctaccggcagttcaagcccaggtaaggttcttcgcgt
>AM935145_uncultured_Chlorobi_bacterium
cgacagccatgcagcacctccgccgctcccttgcgggtcgttcccctttcagggttctac
taccggcagttcaagcccaggtaaggttcttcgcgt
>AM935145_uncultured_Chlorobi_bacterium
cgacagccatgcagcacctccgccggctcccttgcgggtcgttcccctttcagggttcta
ctaccggcagttcaagcccaggtaaggttcttcgGgt
>AM935145_uncultured_Chlorobi_bacterium
cgacagccatgcagcacctccgccggctcCcttgcgggtcgttcccctttcagggttcta
ctaccggcagttcaagcccaggtaaggttcttcgcgt
>AM935145_uncultured_Chlorobi_bacterium
cgacagccatgcagcacctccgccggcttcccttgcgggtcgttcccctttcagggttct
actaccggcagttcaagcccaggtaaggttcttcgcgt
>AM935145_uncultured_Chlorobi_bacterium
cgacagccatgcagcacctccgccggctcccttgcgggtcgttcccctttcagggttcta
ctaccggcagttcaagcccaggtaaggttcttcgcggt
>AM935145_uncultured_Chlorobi_bacterium
cgacagccatgcagcacctccgccggctcccttgcgggtcgttcccctttcagggttcta
ctaccggcagttcaagcccaggtaaggttctctcgcgt
>AM935145_uncultured_Chlorobi_bacterium
cgacagccatgcagcacctccgccggctcccttgcgggtcgttcccctttcagggttcta
ctaccggcagttcaagcccaggtaaggttcttcgcgT
>AM935145_uncultured_Chlorobi_bacterium
cgacagccatgcagcacctccgccggctcccttgcgggtcgttcccctttcagggttcta
Cctaccggcagttcaagcccaggtaaggttcttcgcgt
>AM935145_uncultured_Chlorobi_bacterium
cgacagccatgcagcacctccgccggctcccttgcgggtcgttcccctttcagggttcta
ctaccggcagttcaagcccaggaaggttcttcgcgt
>AM935145_uncultured_Chlorobi_bacterium
cgacagccatgcagcacctccgccggctcccttgcgggtcgttcccctttcagggttcta
ctaccggcagttcaagcccaggtaaggttcttcgccgt
>AM935145_uncultured_Chlorobi_bacterium
cgacagccatgcgcacctccgccggctcccttgcgggtcgttcccctttcagggttctac
taccggcagttcaagcccaggtaaggttcttcgcgt
>AM935145_uncultured_Chlorobi_bacterium
cgacagccatgcagcacctccgccggctcccttgcgggtcgttccctttcagggttctac
taccggcagttcaagcccaggtaaggttcttcgcgt
>AM935145_uncultured_Chlorobi_bacterium
cgacagccatgcagcacctccgccggctcccttgcgggtcgttcccctttcagggttcta
ctaccggcagttcaagcccaggtaaggttcttcgcTt
>AM935145_uncultured_Chlorobi_bacterium
cgacagccatgcagcacctccgccggctcccttgcgggtcgttcccctttcagggttcta
ctaccggcagttcaagcccaggtaaggttcttgcgcgt
>AM935145_uncultured_Chlorobi_bacterium
cgacagtccatgcagcacctccgccggctcccttgcgggtcgttcccctttcagggttct
actaccggcagttcaagcccaggtaaggttcttcgcgt
>AM935145_uncultured_Chlorobi_bacterium
cgacagccatgcagcacctccgccggctcccttgcgggtcgttcccctttcagggttcta
ctaccggcagttcaagcccaggtaaggttTttcgcgt
>AM935145_uncultured_Chlorobi_bacterium
cgacagccatgcagcacctccgccggctcccttgcgggtcgttcccctttcagggttcta
ctaccggcagttcaagcccaggtaaggCtcttcgcgt
>AM935145_uncultured_Chlorobi_bacterium
cgacagccatgcagcacctccgccggctcccttgcgggtcgttcccctttcagggttcta
Gctaccggcagttcaagcccaggtaaggttcttcgcgt
>AM935145_uncultured_Chlorobi_bacterium
cgacagccatgcagcacctccgccggctcccttgcgggtcgttcccctttcagggttcta
ctaccggcagattcaagcccaggtaaggttcttcgcgt
>AM935145_uncultured_Chlorobi_bacterium
cgacagccatgcagcacctccgcggctcccttgcgggtcgttcccctttcagggttctac
taccggcagttcaagcccaggtaaggttcttcgcgt
>AM935145_uncultured_Chlorobi_bacterium
cgacagccaGgcagcacctccgccggctcccttgcgggtcgttcccctttcagggttcta
ctaccggcagttcaagcccaggtaaggttcttcgcgt
>AM935145_uncultured_Chlorobi_bacterium
cgacagccatgcagcacctccgccggctcccttgcgggtcgttcccctttcagggttcta
ctaccggcagttcaagcccaTggtaaggttcttcgcgt
>AM935145_uncultured_Chlorobi_bacterium
cgacagccatgcagcacctccgccggctcccgttgcgggtcgttcccctttcagggttct
actaccggcagttcaagcccaggtaaggttcttcgcgt
>AM935145_uncultured_Chlorobi_bacterium
cgacagccatgcagcacctccgccggctcccttgcgggtcgttcccctttcTagggttct
actaccggcagttcaagcccaggtaaggttcttcgcgt
>AM935145_uncultured_Chlorobi_bacterium
cgacagccatgcagcacctccgccggctcccttgcgggtcgttccctttcagggttctac
taccggcagttcaagcccaggtaaggttcttcgcgt
>AM935145_uncultured_Chlorobi_bacterium
cgacagccatgcagcacctccgccggctcccttgcgggtcgttTcccctttcagggttct
actaccggcagttcaagcccaggtaaggttcttcgcgt
>AM935820_uncultured_Planctomycetales_bacterium
cgacagccatgcagcacctgtgcaggttccacccgaaggcgtcactctcctttcagagag
ctaatccctgcatgtcaaacccaggataaggttcttcgcgttgc
>AM935820_uncultured_Planctomycetales_bacterium
cgacagccatgcagcacctgtgcaggttccacccgaaggcgtcactcctcctttcagaga
gctaatccctgcatgtcaaacccaggataaggttcttcgcgttgc
>AM935820_uncultured_Planctomycetales_bacterium
cgacagccatgcagcacctgtgcaggttccacccgaaggcgtcactctcctttcagagag
ctaatccctgcatgtcaaacccaggataagttcttcgcgttgc
>AM935820_uncultured_Planctomycetales_bacterium
cgacaggccatgcagcacctgtgcaggttccacccgaaggcgtcactctcctttcagaga
gctaatccctgcatgtcaaacccaggataaggttcttcgcgttgc
>AM935820_uncultured_Planctomycetales_bacterium
cgacagcctgcagcacctgtgcaggttccacccgaaggcgtcactctcctttcagagagc
taatccctgcatgtcaaacccaggataaggttcttcgcgttgc
>AM935820_uncultured_Planctomycetales_bacterium
cgacagccatgcagcacctgtgCcaggttccacccgaaggcgtcactctcctttcagaga
gctaatccctgcatgtcaaacccaggataaggttcttcgcgttgc
>AM935820_uncultured_Planctomycetales_bacterium
cgacagccatgcagcacctgtgcaggttccacccgaaggcTtcactctcctttcagagag
ctaatccctgcatgtcaaacccaggataaggttcttcgcgttgc
>AM935820_uncultured_Planctomycetales_bacterium
cgacagccatgcagcacctgtgccaggttccacccgaaggcgtcactctcctttcagaga
gctaatccctgcatgtcaaacccaggataaggttcttcgcgttgc
>AM935820_uncultured_Planctomycetales_bacterium
cgacaccatgcagcacctgtgcaggttccacccgaaggcgtcactctcctttcagagagc
taatccctgcatgtcaaacccaggataaggttcttcgcgttgc
>AM935820_uncultured_Planctomycetales_bacterium
cgacagccatgcaCgcacctgtgcaggttccacccgaaggcgtcactctcctttcagaga
gctaatccctgcatgtcaaacccaggataaggttcttcgcgttgc
>AM935820_uncultured_Planctomycetales_bacterium
cgacagccatgcagcacctgtgcaggttccacccgaaggcgtcactctcctttcagagga
gctaatccctgcatgtcaaacccaggataaggttcttcgcgttgc
>AM935820_uncultured_Planctomycetales_bacterium
cgacagccatgcagcacctgtgcaggttccacccgaaggcgtcactctctttcagagagc
taatccctgcatgtcaaacccaggataaggttcttcgcgttgc
>AM935820_uncultured_Planctomycetales_bacterium
cgacagccatgcagcacctggtgcaggttccacccgaaggcgtcactctcctttcagaga
gctaatccctgcatgtcaaacccaggataaggttcttcgcgttgc
>AM935820_uncultured_Planctomycetales_bacterium
cgacagccatgcagcacctgtgcaggttccacccgaaggcgtcactctcctttcagagag
ctaatccctggcatgtcaaacccaggataaggttcttcgcgttgc
>AM935820_uncultured_Planctomycetales_bacterium
cgacagccatgcagcaAcctgtgcaggttccacccgaaggcgtcactctcctttcagaga
gctaatccctgcatgtcaaacccaggataaggttcttcgcgttgc
>AM935820_uncultured_Planctomycetales_bacterium
cgacagccatgcagcacctgtgcaggttccacccgaaggcgtcactctcctttcagagag
Gctaatccctgcatgtcaaacccaggataaggttcttcgcgttgc
>AM935820_uncultured_Planctomycetales_bacterium
cgacagccatgcagcaCctgtgcaggttccacccgaaggcgtcactctcctttcagagag
ctaatccctgcatgtcaaacccaggataaggttcttcgcgttgc
>AM935820_uncultured_Planctomycetales_bacterium
cgacagccatgcagcacctgtgcaggttccacccgaaggcgtcactctcctttcagagag
ctaatccctgcatgtcaaacccaggataaggttcttcgcgttggc
>AM935820_uncultured_Planctomycetales_bacterium
cgacagccatgcagcacctgtgcaggttccacccgaaggcgtcactctcctttcagagag
ctaatccctgcatgtcaaacccagggataaggttcttcgcgttgc
>AM935820_uncultured_Planctomycetales_bacterium
cgactagccatgcagcacctgtgcaggttccacccgaaggcgtcactctcctttcagaga
gctaatccctgcatgtcaaacccaggataaggttcttcgcgttgc
>AM935820_uncultured_Planctomycetales_bacterium
cgacagccatgcagcacctgtgcaggttccacccgaaggacgtcactctcctttcagaga
gctaatccctgcatgtcaaacccaggataaggttcttcgcgttgc
>AM935820_uncultured_Planctomycetales_bacterium
cgacagccatgcagcacctgtgcaggttccacccgaaggcgtcacttcctttcagagagc
taatccctgcatgtcaaacccaggataaggttcttcgcgttgc
>AM935820_uncultured_Planctomycetales_bacterium
cgacagccatgcagcacctgtgcaggttccacccgaaggcgtcactctcctttcagagag
cGtaatccctgcatgtcaaacccaggataaggttcttcgcgttgc
>AM935820_uncultured_Planctomycetales_bacterium
cgacagccatgcagcacctgtgcaggttccacccgaaggcgtcactctcctttcGgagag
ctaatccctgcatgtcaaacccaggataaggttcttcgcgttgc
>AM935820_uncultured_Planctomycetales_bacterium
cgacagccatgcagcAacctgtgcaggttccacccgaaggcgtcactctcctttcagaga
gctaatccctgcatgtcaaacccaggataaggttcttcgcgttgc
>AM935820_uncultured_Planctomycetales_bacterium
cgacagccatgcagcacctgtgcaggttccacccgaaggccgtcactctcctttcagaga
gctaatccctgcatgtcaaacccaggataaggttcttcgcgttgc
>AM935820_uncultured_Planctomycetales_bacterium
cgacagccatgcagcacctgtgcaggttccacccgaaGgcgtcactctcctttcagagag
ctaatccctgcatgtcaaacccaggataaggttcttcgcgttgc
>AM935820_uncultured_Planctomycetales_bacterium
cgacagccatgcagcacctgtgcaggttccacccgaaggcgtcactctcctttcagagag
ctaatccctgtcatgtcaaacccaggataaggttcttcgcgttgc
>AM935820_uncultured_Planctomycetales_bacterium
cgacagccattgcagcacctgtgcaggttccacccgaaggcgtcactctcctttcagaga
gctaatccctgcatgtcaaacccaggataaggttcttcgcgttgc
>AM935820_uncultured_Planctomycetales_bacterium
cgacagccatgcagcacGtgtgcaggttccacccgaaggcgtcactctcctttcagagag
ctaatccctgcatgtcaaacccaggataaggttcttcgcgttgc
>AM935820_uncultured_Planctomycetales_bacterium
cgacagccatgcagcacctgtgcaggttccacccgaaggcgtcactctcctttcagagag
ctaatccctgcatgtcaaacccaggataaggttcttcgcgttgGc
>AM935820_uncultured_Planctomycetales_bacterium
cgacagccatgcagcacctgtgcaggttccacccgaaggcgtcactctcctttcagagag
ctaatccctgcatgtcaaacccaggataaggttcttTgcgttgc
>AM935820_uncultured_Planctomycetales_bacterium
cgacagccatgcagcacctgtgcaggttccacccgaaggcgtcactctcctttcagagag
ctaatccctgcatgtcaaaCccaggataaggttcttcgcgttgc
>AM935820_uncultured_Planctomycetales_bacterium
cgacagccatgcagcacctgtgcaggttccacccgaaggcgtcactctcctttcagagag
ctaatccctggcatgtcaaacccaggataaggttcttcgcgttgc
>AM935820_uncultured_Planctomycetales_bacterium
cgaccagccatgcagcacctgtgcaggttccacccgaaggcgtcactctcctttcagaga
gctaatccctgcatgtcaaacccaggataaggttcttcgcgttgc
>AM935820_uncultured_Planctomycetales_bacterium
cgacagccatgcagcacGtgtgcaggttccacccgaaggcgtcactctcctttcagagag
ctaatccctgcatgtcaaacccaggataaggttcttcgcgttgc
>AM935820_uncultured_Planctomycetales_bacterium
cgacagccatgcagcacctgtgcaggttccGcccgaaggcgtcactctcctttcagagag
ctaatccctgcatgtcaaacccaggataaggttcttcgcgttgc
>AM935820_uncultured_Planctomycetales_bacterium
cgacagccatgcagcacctgtgcaggttccacccgaagAgcgtcactctcctttcagaga
gctaatccctgcatgtcaaacccaggataaggttcttcgcgttgc
>AM935820_uncultured_Planctomycetales_bacterium
cgacagccatgcagcacctgtgcaggttccacccgaaggcgtcactctcctttcagagag
ctaatccctgcatAtcaaacccaggataaggttcttcgcgttgc
>AM935820_uncultured_Planctomycetales_bacterium
cgacagccatgcagTcacctgtgcaggttccacccgaaggcgtcactctcctttcagaga
gctaatccctgcatgtcaaacccaggataaggttcttcgcgttgc
>AM935820_uncultured_Planctomycetales_bacterium
cgacagccatgcagcacctgtgcaggttccCcccgaaggcgtcactctcctttcagagag
ctaatccctgcatgtcaaacccaggataaggttcttcgcgttgc
>AM935820_uncultured_Planctomycetales_bacterium
cgacagccatgcagcacctgtgcTaggttccacccgaaggcgtcactctcctttcagaga
gctaatccctgcatgtcaaacccaggataaggttcttcgcgttgc
>AM935820_uncultured_Planctomycetales_bacterium
cgacagccatgcagcacctgtgcaggttccacccgaaggcgtcactctcctttcagagag
ctaatccctgcatagtcaaacccaggataaggttcttcgcgttgc
>AM935820_uncultured_Planctomycetales_bacterium
cgacagccatgcagcacctgtgcaggttccacccgaaggcgtcactctcctttcagagag
ctaatccctgcatgtaaacccaggataaggttcttcgcgttgc
>AM935820_uncultured_Planctomycetales_bacterium
cgacagccatgcagcacctgtgcaggttccacccgaaggcgtcactctcctttcagagag
ctaatccctgcatgtcaaacccAggataaggttcttcgcgttgc
>AM935820_uncultured_Planctomycetales_bacterium
cgacagccatgcagcacctgtgcaggttccacccgaaggcgtcactctcctttcagagag
ctaatcctgcatgtcaaacccaggataaggttcttcgcgttgc
>AM935820_uncultured_Planctomycetales_bacterium
cgacagccatgcagcacctgtgcaggttccacccgaaggcgtcactctcctttcagagag
ctaatccctgcatgtcaaacccaAgataaggttcttcgcgttgc
>AM935820_uncultured_Planctomycetales_bacterium
cgacagccatgcagcacctgtgcaggttccacccgaaggcgtcactctcctttcagagag
ctaatccctgcatgtcaaacccaggataaggttcttgcgttgc
>AM935820_uncultured_Planctomycetales_bacterium
cgacagcacatgcagcacctgtgcaggttccacccgaaggcgtcactctcctttcagaga
gctaatccctgcatgtcaaacccaggataaggttcttcgcgttgc
>AM935820_uncultured_Planctomycetales_bacterium
cgaccagccatgcagcacctgtgcaggttccacccgaaggcgtcactctcctttcagaga
gctaatccctgcatgtcaaacccaggataaggttcttcgcgttgc
>EF212893_Paenibacillus_provencensis
cgacaaccatgcaccacctgtctcctctgtcccgaaggaaaggtatatctctataccgrt
cagagggatgtcaagacctggaaggttcttcgcgttgct
>EF212893_Paenibacillus_provencensis
cgacaaccatgcaccacctgtctcctctgtcccgaaggaaaggtatatctctataccgrt
cagagggatgtcaagacctggaaggttcttcgcgttgcct
>EF212893_Paenibacillus_provencensis
cgacaaccatgcaccacctgtctcctctgtcccgaaggaaaggtatatctctataccgrt
cagagggatgtcaagacctggaaggttcttgcgttgct
>EF212893_Paenibacillus_provencensis
cgacaaccatgcaccacctggtctcctctgtcccgaaggaaaggtatatctctataccgr
tcagagggatgtcaagacctggaaggttcttcgcgttgct
>EF212893_Paenibacillus_provencensis
cgacaaccatgcaccacctgtctcctctgtcccgaaggaaaggtatatctctataccgrt
caagagggatgtcaagacctggaaggttcttcgcgttgct
>EF212893_Paenibacillus_provencensis
cgacaaccatgcaccacctgtctcctctgtcccgaaggaaaggtattatctctataccgr
tcagagggatgtcaagacctggaaggttcttcgcgttgct
>EF212893_Paenibacillus_provencensis
cgaCcaaccatgcaccacctgtctcctctgtcccgaaggaaaggtatatctctataccgr
tcagagggatgtcaagacctggaaggttcttcgcgttgct
>EF212893_Paenibacillus_provencensis
cgacaaccatgcaccacctgtctcctctgtcccgaaggaaaggtatatctctataccgrt
cagagggatgtcaagacctggaaggtttcttcgcgttgct
>EF212893_Paenibacillus_provencensis
cgacaaccatgcaccacctgtctcctctgtcccgaaggaaaggtatatctctataccgrt
cagagggatgtcaagacctggaaggttcttcgcgttgcC
>EF212893_Paenibacillus_provencensis
cgacaaccatgcaccacctgtctcctctgtcccgaaGgaaaggtatatctctataccgrt
cagagggatgtcaagacctggaaggttcttcgcgttgct
>EF212893_Paenibacillus_provencensis
cgacaaccatgcaccacctgtctcctctgtcccgaaggaaaggtatatctctataccgrr
tcagagggatgtcaagacctggaaggttcttcgcgttgct
>EF212893_Paenibacillus_provencensis
cgacaaccatgcaccacctgtctcctctgtcccgaaggaaaggtatatctctataccgrt
cagagggatgtcaagacctggaaggttcttcgccgttgct
>EF212893_Paenibacillus_provencensis
cgacaaccatgcaccacctgtctcctctgtcccgaaggaaaggtatatctctcataccgr
tcagagggatgtcaagacctggaaggttcttcgcgttgct
>EF212893_Paenibacillus_provencensis
cgacaaccatgcaccacctgtctcctctgtcccgaaggaaaggtatatctctataccgrT
tcagagggatgtcaagacctggaaggttcttcgcgttgct
>EF212893_Paenibacillus_provencensis
cgacaaccatgcaccacctgtctcctctgtcccgaaggaaaggtatatctctataccgrt
tcagagggatgtcaagacctggaaggttcttcgcgttgct
>EF212893_Paenibacillus_provencensis
cgacaaccatgcaccacctgtctcctctgtcccgaaggaaaggtatatctctataccgrt
cagagggatgtcaagacctgagaaggttcttcgcgttgct
>EF212893_Paenibacillus_provencensis
cgacaaccatgcaccacctgtctcctctgtcccgaaggaaaggtatatctctataccgrt
Ccagagggatgtcaagacctggaaggttcttcgcgttgct
>EF212893_Paenibacillus_provencensis
cgacaaccatgcaccacctgtctcctctgtcccgaaggaaaggtatatctctataccgrt
cagagggatgtgcaagacctggaaggttcttcgcgttgct
>EF212893_Paenibacillus_provencensis
cgacaaccatgcaccactctgtctcctctgtcccgaaggaaaggtatatctctataccgr
tcagagggatgtcaagacctggaaggttcttcgcgttgct
>EF212893_Paenibacillus_provencensis
cgacaaccatgcaccacctgtctcctctgtcccgaaggaaaggtatatctctaAtaccgr
tcagagggatgtcaagacctggaaggttcttcgcgttgct
>EF212893_Paenibacillus_provencensis
cgacaaccatgcaccacctgtctcctctgtcccgaaggaaaggtataatctctataccgr
tcagagggatgtcaagacctggaaggttcttcgcgttgct
>EF212893_Paenibacillus_provencensis
cgacaaccatgcaccacctgtctcctctgcccgaaggaaaggtatatctctataccgrtc
agagggatgtcaagacctggaaggttcttcgcgttgct
>EF212893_Paenibacillus_provencensis
cgacaaccatgcaccacctgtctcctctgtcccgaaggaaaggtatatctctataccgrt
cagagggatgtcaagacctggaaggttcttcgcgttgctt
>EF212893_Paenibacillus_provencensis
cgacaaccatgcaccacctgtctcctctgtcccgaaggaaaggtatatctctataccgrt
cagagggatgtcaagacctggaaggttcttcgcgttggct
>EF212893_Paenibacillus_provencensis
cgacaaccatgcaccacctgtctcctctgtcccgaaggaAaaggtatatctctataccgr
tcagagggatgtcaagacctggaaggttcttcgcgttgct
>EF212893_Paenibacillus_provencensis
cgacaaccatgcaccacctgtcCtcctctgtcccgaaggaaaggtatatctctataccgr
tcagagggatgtcaagacctggaaggttcttcgcgttgct
>EF212893_Paenibacillus_provencensis
cgacaaccatgcaccacctgtctcctctgtcccgaaggaaaggtatatctctataccgrt
cagagggatgtcaagacctggaaggttcttgcgttgct
>EF212893_Paenibacillus_provencensis
cgacaaccatgcaccacctgtctcctctgtcccgaaggaaaggtatatctctataccgrt
cagagggatgtcaagacctggaaggttctCcgcgttgct
>EF212893_Paenibacillus_provencensis
cgacaaccatgcaccacctgtcCtcctctgtcccgaaggaaaggtatatctctataccgr
tcagagggatgtcaagacctggaaggttcttcgcgttgct
>EF212893_Paenibacillus_provencensis
cgacaaccatgcaccacctgtctcctctgtcccgaaggaaaggtatatctctataccgrt
cagagggatgGcaagacctggaaggttcttcgcgttgct
>EF212893_Paenibacillus_provencensis
cgacaaccatgcaccacgctgtctcctctgtcccgaaggaaaggtatatctctataccgr
tcagagggatgtcaagacctggaaggttcttcgcgttgct
>EF212893_Paenibacillus_provencensis
cgacaaccatgcaccaCcctgtctcctctgtcccgaaggaaaggtatatctctataccgr
tcagagggatgtcaagacctggaaggttcttcgcgttgct
>EF212893_Paenibacillus_provencensis
cgacaaccatgcacAacctgtctcctctgtcccgaaggaaaggtatatctctataccgrt
cagagggatgtcaagacctggaaggttcttcgcgttgct
>EF212893_Paenibacillus_provencensis
cgacaaccatgcaccacctgtctcctctgtcccgaaggaaaggtatatctctataccgrt
cagagggatgtcaagacctggaaggttcttcgcgttggct
>EF212893_Paenibacillus_provencensis
cgacaaccatgcaccacAtgtctcctctgtcccgaaggaaaggtatatctctataccgrt
cagagggatgtcaagacctggaaggttcttcgcgttgct
>EF212893_Paenibacillus_provencensis
Agacaaccatgcaccacctgtctcctctgtcccgaaggaaaggtatatctctataccgrt
cagagggatgtcaagacctggaaggttcttcgcgttgct
>EF212893_Paenibacillus_provencensis
cgacaaccatgcaccacctgtctcctctgtcccgaaggaaaggtatatctctataccgrt
cagagggatgtcaagacctggaaggttcttcgcgttgcct
>EF212893_Paenibacillus_provencensis
cgacaaccatgcaccacctgtctcctctgtcccgaaggaaaggtatatctctataccgrt
cagagggatgtcaagacctggaaggttctcgcgttgct
>EF212893_Paenibacillus_provencensis
cgacaaccatgcaccacctgtctcctctgtcccgaaggaaaggtatatctctataccgrt
cagagggatgtcaagacctggaaggttcttcgAgttgct
>EF212893_Paenibacillus_provencensis
cgacaaccatgcaccacctgtctcctctgtcccgaaggaaaggtatatctctataccgrt
cagagggatgtcaagacctggaaaggttcttcgcgttgct
>EF212893_Paenibacillus_provencensis
cgacaaccatgcaccacctgtctcctctgtcccgaaggaaaggtatatctctataccgrt
caagggatgtcaagacctggaaggttcttcgcgttgct
>EF212893_Paenibacillus_provencensis
cgacaaccatgcaccaAcctgtctcctctgtcccgaaggaaaggtatatctctataccgr
tcagagggatgtcaagacctggaaggttcttcgcgttgct
>EF212893_Paenibacillus_provencensis
cgaaaccatgcaccacctgtctcctctgtcccgaaggaaaggtatatctctataccgrtc
agagggatgtcaagacctggaaggttcttcgcgttgct
>EF212893_Paenibacillus_provencensis
cgacaaccatgcaccacctgtctcctctgtcccgaaggaaaggtatatctctataccgrt
cagaggatgtcaagacctggaaggttcttcgcgttgct
>EF212893_Paenibacillus_provencensis
Tgacaaccatgcaccacctgtctcctctgtcccgaaggaaaggtatatctctataccgrt
cagagggatgtcaagacctggaaggttcttcgcgttgct
>EF212893_Paenibacillus_provencensis
cgacaaccatgcaccacctgtctcctctgtcccgaaggaaaggtatatctctataccgrt
cagagggatgtcaagacctggaaggttcttcgAcgttgct
>EF212893_Paenibacillus_provencensis
cgacaaccatgcaccacctgtctcctctgtcccgaaggaaggtatatctctataccgrtc
agagggatgtcaagacctggaaggttcttcgcgttgct
>EF212893_Paenibacillus_provencensis
cgacaaccatgcaccacctgtctcctctgtcccgaaggaaaggtatatctctataccgrt
cagagggatgtcaAagacctggaaggttcttcgcgttgct
>EF212893_Paenibacillus_provencensis
cgacaaccatgcaccacctgtctcctctgtcccgaaggaaaggtatatctctataccgrt
cagagggatgtcaagacctggaaggtcttcgcgttgct
>EF212893_Paenibacillus_provencensis
cgacaccatgcaccacctgtctcctctgtcccgaaggaaaggtatatctctataccgrtc
agagggatgtcaagacctggaaggttcttcgcgttgct
>M59107_Clostridium_lituseburense
cgacaaccatgcaccacctgtcacttctgtccccgaagggaaatctccgattagggagag
gtcaaaaggatgtcaagcttaggtaaggttcttcgcgttgc
>M59107_Clostridium_lituseburense
cgacaaccatgcaccacctgtcacttctgtccccgaagggaaatctccgattagggagag
gtcaaaaggatgtcaagcttaggtaaggttcttcgcgttggc
>M59107_Clostridium_lituseburense
cgacaaccatgcAccacctgtcacttctgtccccgaagggaaatctccgattagggagag
gtcaaaaggatgtcaagcttaggtaaggttcttcgcgttgc
>M59107_Clostridium_lituseburense
Acgacaaccatgcaccacctgtcacttctgtccccgaagggaaatctccgattagggaga
ggtcaaaaggatgtcaagcttaggtaaggttcttcgcgttgc
>M59107_Clostridium_lituseburense
cgacaaccatgcaccacctgtcacttctgtccccgaagggaaatctccgattagggagag
gtcaaaaaggatgtcaagcttaggtaaggttcttcgcgttgc
>M59107_Clostridium_lituseburense
cgacaacatgcaccacctgtcacttctgtccccgaagggaaatctccgattagggagagg
tcaaaaggatgtcaagcttaggtaaggttcttcgcgttgc
>M59107_Clostridium_lituseburense
cgacaaccatgcaccacctgtcacttctgtccccgaagggaaatctccgattagggagag
gtcaaaaggatgtcaGgcttaggtaaggttcttcgcgttgc
>M59107_Clostridium_lituseburense
cgacaaccatgcaccacctgtcacttctgtccccgaagggaaatctccgattagggagag
gtcaaaaggatgtcaagcttaggtaaggttcttcgcgtGgc
>M59107_Clostridium_lituseburense
cgacaaccatgcaccacctgtcacttctgtccccgaagggaaatctccgatCagggagag
gtcaaaaggatgtcaagcttaggtaaggttcttcgcgttgc
>M59107_Clostridium_lituseburense
cgacaaccatgcaccacctgtcacttctgtccccgaagggaaatctccgattagggagag
gtcaaaaggTtgtcaagcttaggtaaggttcttcgcgttgc
>M59107_Clostridium_lituseburense
cggacaaccatgcaccacctgtcacttctgtccccgaagggaaatctccgattagggaga
ggtcaaaaggatgtcaagcttaggtaaggttcttcgcgttgc
>M59107_Clostridium_lituseburense
cgacaaccatgcaccacctgtcacttctgtccccgaaggGaaatctccgattagggagag
gtcaaaaggatgtcaagcttaggtaaggttcttcgcgttgc
>M59107_Clostridium_lituseburense
cgacaaccatgcaccacctgtcacttctgtccccgaagggaaatctccgattagggagag
gtcaaaaggatgtcaagcttaggtaaaggttcttcgcgttgc
>M59107_Clostridium_lituseburense
cgacaaccatgcAccacctgtcacttctgtccccgaagggaaatctccgattagggagag
gtcaaaaggatgtcaagcttaggtaaggttcttcgcgttgc
>M59107_Clostridium_lituseburense
cgacaaccatgcaccacctgtcacttctgtccccgaagggaaaTtctccgattagggaga
ggtcaaaaggatgtcaagcttaggtaaggttcttcgcgttgc
>M59107_Clostridium_lituseburense
cgacaaccatgcaccacctgtcacttctgtccccgaagggaaatctccgattagggagag
gtcaaaggatgtcaagcttaggtaaggttcttcgcgttgc
>M59107_Clostridium_lituseburense
cggacaaccatgcaccacctgtcacttctgtccccgaagggaaatctccgattagggaga
ggtcaaaaggatgtcaagcttaggtaaggttcttcgcgttgc
>M59107_Clostridium_lituseburense
cgacaaccatgcaccacCtgtcacttctgtccccgaagggaaatctccgattagggagag
gtcaaaaggatgtcaagcttaggtaaggttcttcgcgttgc
>M59107_Clostridium_lituseburense
cgacaaccatgcaccacctgtcacttctgtccccgaagggaaattctccgattagggaga
ggtcaaaaggatgtcaagcttaggtaaggttcttcgcgttgc
>M59107_Clostridium_lituseburense
cgacaaccatgcaccacctgtcacttctgtccccgaagggaaatctccgattagggagag
gtcaaaaggatgtcaagcttaggtaaggtcttcgcgttgc
>M59107_Clostridium_lituseburense
cgacaaccatgcaccacctgtcacttctgtccccgaagggaaatctccgattagggagag
gtcaaaaggatgAcaagcttaggtaaggttcttcgcgttgc
>M59107_Clostridium_lituseburense
cgacaaccatgcaccacctgtcacttctgtccccgaagggaaatctccgattagggagag
gtcaaaggatgtcaagcttaggtaaggttcttcgcgttgc
>M59107_Clostridium_lituseburense
cgacaaccatgcaccacctgtcAacttctgtccccgaagggaaatctccgattagggaga
ggtcaaaaggatgtcaagcttaggtaaggttcttcgcgttgc
>M59107_Clostridium_lituseburense
cgGacaaccatgcaccacctgtcacttctgtccccgaagggaaatctccgattagggaga
ggtcaaaaggatgtcaagcttaggtaaggttcttcgcgttgc
>M59107_Clostridium_lituseburense
cgacaaccatgcaccacctgtcacttctgtccccgaagggaaatctccgattagggagag
gtcaaaaggatgtcaagcttaggtaGaggttcttcgcgttgc
>M59107_Clostridium_lituseburense
cgacaaccatgcaccacctgtcacttctgtccccgaagggaaatctccgattagggagag
gtcaaaagatgtcaagcttaggtaaggttcttcgcgttgc
>M59107_Clostridium_lituseburense
cgacaaccatgcaccacctgtcacttctgtccccgaagggaaatctccgattagggaaga
ggtcaaaaggatgtcaagcttaggtaaggttcttcgcgttgc
>M59107_Clostridium_lituseburense
cgacaaccatgcaccacctgtcacttctgtccccgaagggaaatctccgattagggagag
gtcaaaaggatgtcaagcttaggtaaggttcttcgcgtttgc
>M59107_Clostridium_lituseburense
cgacaaccatgcaccacctgtcatcttctgtccccgaagggaaatctccgattagggaga
ggtcaaaaggatgtcaagcttaggtaaggttcttcgcgttgc
>M59107_Clostridium_lituseburense
cgacaaccatgcaccacctgtcacttctgtccccgaagggaaatctccgattagggagag
ggtcaaaaggatgtcaagcttaggtaaggttcttcgcgttgc
>M59107_Clostridium_lituseburense
cgacaaccatgcaccacctgtcacttctgtccccgaagggaaatctccgattagggagag
gtcaaaaggatgtcaagcttaggtaaggttctcgcgttgc
>M59107_Clostridium_lituseburense
cgacaaccatgcaccacctgtcacttctgtccccgaagggaaatctccgattagggagag
gtcaaaggatgtcaagcttaggtaaggttcttcgcgttgc
>M59107_Clostridium_lituseburense
cgcaaccatgcaccacctgtcacttctgtccccgaagggaaatctccgattagggagagg
tcaaaaggatgtcaagcttaggtaaggttcttcgcgttgc
>M59107_Clostridium_lituseburense
cgacaaccatgcaccacctgtcacttctgtccccgaagggaaatctccgattaggtgaga
ggtcaaaaggatgtcaagcttaggtaaggttcttcgcgttgc
>M59107_Clostridium_lituseburense
cgacaaccatgcaccGacctgtcacttctgtccccgaagggaaatctccgattagggaga
ggtcaaaaggatgtcaagcttaggtaaggttcttcgcgttgc
>M59107_Clostridium_lituseburense
cgacaaccatgcaccacctgtcacttctgtccccgaagggaaatctccgattagggagAa
ggtcaaaaggatgtcaagcttaggtaaggttcttcgcgttgc
>M59107_Clostridium_lituseburense
cgacaaccatgcaccacctgtcacttctgtccccgaagggaaatctcgattagggagagg
tcaaaaggatgtcaagcttaggtaaggttcttcgcgttgc
>M59107_Clostridium_lituseburense
cgacaaccatgcaccacctgtcacttctgtccccgaagggaaatctccgattagggagag
gtcaaaaggatgtcaagcttaggtaaggtttcttcgcgttgc
>M59107_Clostridium_lituseburense
cgacaaccatgTaccacctgtcacttctgtccccgaagggaaatctccgattagggagag
gtcaaaaggatgtcaagcttaggtaaggttcttcgcgttgc
>M59107_Clostridium_lituseburense
cgacaaccatgcaccacctgtcacttctgtccccgaagggaaatctccgattagggagag
gtcaaaaggatgtcaagcttaggtaaggttcttcgcgttgGc
>M59107_Clostridium_lituseburense
cgacaaccaatgcaccacctgtcacttctgtccccgaagggaaatctccgattagggaga
ggtcaaaaggatgtcaagcttaggtaaggttcttcgcgttgc
>M59107_Clostridium_lituseburense
cgacaaccatgcaccacctgtcacttctgtccccgaagggaaatctccgattagggagag
gtcaaaacggatgtcaagcttaggtaaggttcttcgcgttgc
>M59107_Clostridium_lituseburense
cgacaaccatgcaccacctgtcacttctgtccccgaagggaaatctccgattagggagag
gtcaaaaggatgtcaagcttaggtaaggttcttcgcgttgG
>M59107_Clostridium_lituseburense
cgacaaccatgcaccacctgtcacttctgtccccgaagggaaatctccgattagggagag
gtcaaaaggatgtcaagcttaggtaaggttcttGgcgttgc
>M59107_Clostridium_lituseburense
cgacaaccatgcaccacctgtcacttctgtccccgaagggaaatctccgattagggagag
gtcaaaaggatgtcaagcttaggtaaggttcttcCcgttgc
>M59107_Clostridium_lituseburense
cgacaaccatgcaccacctgtcacttctgtccccgaagggaaatctccgattagcggaga
ggtcaaaaggatgtcaagcttaggtaaggttcttcgcgttgc
>M59107_Clostridium_lituseburense
cgacaaccatgcaccacctgtcacttctgtccccgaagggaaatctccgattagggagag
gtcaaaaggatgtcaagcttaggtaggttcttcgcgttgc
>M59107_Clostridium_lituseburense
cgacaaccatgcaccacctgtcacttctgtccccgaagggaaatctccgattagggagag
gtcaaaaggatgtcaagctttaggtaaggttcttcgcgttgc
>M59107_Clostridium_lituseburense
cgacaaccatgcaccacctggtcacttctgtccccgaagggaaatctccgattagggaga
ggtcaaaaggatgtcaagcttaggtaaggttcttcgcgttgc
>M59107_Clostridium_lituseburense
cgacaaccatgcaccacctgtcacttctgtccccgaagggaaatctccgattagggagag
gtcaaaaggatgtcaagcttagcgtaaggttcttcgcgttgc
>FM209153_uncultured_Chloroflexi_bacterium
cgacagccatgcagcacctgtgcgacaccctcgaaggacttcggctttcaccgctctgca
gtcgcatgtcaagccctgg
>FM209153_uncultured_Chloroflexi_bacterium
cgacagccatgcagcacctgtgcgacaccctcgaagacttcggctttcaccgctctgcag
tcgcatgtcaagccctgg
>FM209153_uncultured_Chloroflexi_bacterium
cgacagccatgcagcacctgtgcgacaccctcgaaggacttcggctttcaccgctctgca
gtcgcatgtcaagcCctgg
>FM209153_uncultured_Chloroflexi_bacterium
cgacagccatgcagcacctgtgcgacaccctcgaaggacttcggcTtttcaccgctctgc
agtcgcatgtcaagccctgg
>FM209153_uncultured_Chloroflexi_bacterium
cgacagcctgcagcacctgtgcgacaccctcgaaggacttcggctttcaccgctctgcag
tcgcatgtcaagccctgg
>FM209153_uncultured_Chloroflexi_bacterium
cgacagccatgcagcacctgtggcgacaccctcgaaggacttcggctttcaccgctctgc
agtcgcatgtcaagccctgg
>FM209153_uncultured_Chloroflexi_bacterium
cgacagccatgcagcaTcctgtgcgacaccctcgaaggacttcggctttcaccgctctgc
agtcgcatgtcaagccctgg
>FM209153_uncultured_Chloroflexi_bacterium
cgacagccatgcagcacctgtgcgacaccctcgaaggacttcggctttcacccgctctgc
agtcgcatgtcaagccctgg
>FM209153_uncultured_Chloroflexi_bacterium
cgacagccatgcagcacctgtgcggacaccctcgaaggacttcggctttcaccgctctgc
agtcgcatgtcaagccctgg
>FM209153_uncultured_Chloroflexi_bacterium
cgacagccatgcagcacctgtgcgacaccctcgaaggacttcgGctttcaccgctctgca
gtcgcatgtcaagccctgg
>FM209153_uncultured_Chloroflexi_bacterium
cgacagccatgcagcacctgtgcgacaccctcgaaggaacttcggctttcaccgctctgc
agtcgcatgtcaagccctgg
>FM209153_uncultured_Chloroflexi_bacterium
cgacagccatgcGgcacctgtgcgacaccctcgaaggacttcggctttcaccgctctgca
gtcgcatgtcaagccctgg
>FM209153_uncultured_Chloroflexi_bacterium
cgacagccatgcagcacctgtgcgacaccctcAaaggacttcggctttcaccgctctgca
gtcgcatgtcaagccctgg
>FM209153_uncultured_Chloroflexi_bacterium
cgacagccatgcagcacctgtgcgacacgcctcgaaggacttcggctttcaccgctctgc
agtcgcatgtcaagccctgg
>FM209153_uncultured_Chloroflexi_bacterium
cgacagccatgcagcacctgtgcgacaccctcgaaggacttcggctttcaccgctctgca
gtcgcatgtcGagccctgg
>FM209153_uncultured_Chloroflexi_bacterium
cgacagccatgcagcacctgtgcgacaccctcgaaggacttAggctttcaccgctctgca
gtcgcatgtcaagccctgg
>FM209153_uncultured_Chloroflexi_bacterium
Ccgacagccatgcagcacctgtgcgacaccctcgaaggacttcggctttcaccgctctgc
agtcgcatgtcaagccctgg
>FM209153_uncultured_Chloroflexi_bacterium
cgacagccatgcagcacctgtgcgacaccctcgaaggacttcggctttcaTccgctctgc
agtcgcatgtcaagccctgg
>FM209153_uncultured_Chloroflexi_bacterium
cgacagccatgcagcacctgtggcgacaccctcgaaggacttcggctttcaccgctctgc
agtcgcatgtcaagccctgg
>FM209153_uncultured_Chloroflexi_bacterium
cgacagccatgcagcacctgtgcgacaccctcgaaggacttcgTctttcaccgctctgca
gtcgcatgtcaagccctgg
>FM209153_uncultured_Chloroflexi_bacterium
cgacagccatgcagcacctgtgcgacaccCtcgaaggacttcggctttcaccgctctgca
gtcgcatgtcaagccctgg
>FM209153_uncultured_Chloroflexi_bacterium
cgacagccatgcagcacctgtgcgacaccctcggaaggacttcggctttcaccgctctgc
agtcgcatgtcaagccctgg
>FM209153_uncultured_Chloroflexi_bacterium
cgacagccatgcagcacctgtgcgacaccctcgaaggacttcggctttcaccgctctgca
gtcgcatgtcaagcTctgg
>FM209153_uncultured_Chloroflexi_bacterium
cgacagccatgcagcacctgtgcgacaccctcgaaggacttcggctttcaccgctctgca
gtTgcatgtcaagccctgg
>FM209153_uncultured_Chloroflexi_bacterium
cgacagccatgcagcacctgtgcgaaccctcgaaggacttcggctttcaccgctctgcag
tcgcatgtcaagccctgg
>FM209153_uncultured_Chloroflexi_bacterium
cgacagccatgcTgcacctgtgcgacaccctcgaaggacttcggctttcaccgctctgca
gtcgcatgtcaagccctgg
>FM209153_uncultured_Chloroflexi_bacterium
cgacagccatgcagcacctgtgcgacaccctcgaaggacttcggctttcAaccgctctgc
agtcgcatgtcaagccctgg
>FM209153_uncultured_Chloroflexi_bacterium
cgacagccatgcagcacctgtgcgacaccctcgaaggacttcggctttcaccgctctgcT
agtcgcatgtcaagccctgg
>FM209153_uncultured_Chloroflexi_bacterium
cgacagccatgcaagcacctgtgcgacaccctcgaaggacttcggctttcaccgctctgc
agtcgcatgtcaagccctgg
>FM209153_uncultured_Chloroflexi_bacterium
cgacagccatgcagcacctgtgcgacaccctcgaaggacttcggctttcaccgctctgca
gtcgcatgtcaagcccTtgg
>FM209153_uncultured_Chloroflexi_bacterium
cgacagccatgcagcacctgtgcgacaccctcgaaggacttcggctttcaccgctctgca
gtcgcatgtcaagccctggg
>FM209153_uncultured_Chloroflexi_bacterium
cgAacagccatgcagcacctgtgcgacaccctcgaaggacttcggctttcaccgctctgc
agtcgcatgtcaagccctgg
>FM209153_uncultured_Chloroflexi_bacterium
cgacagccatgcagcacctgtgcgacaccctcCgaaggacttcggctttcaccgctctgc
agtcgcatgtcaagccctgg
>FM209153_uncultured_Chloroflexi_bacterium
cgacagccatgcagcacctgtgcgacaccctcgaaggacttcggctttcaccgctctgca
gtcgcatgttcaagccctgg
>FM209153_uncultured_Chloroflexi_bacterium
cgacagccatgcagcacctgtagcgacaccctcgaaggacttcggctttcaccgctctgc
agtcgcatgtcaagccctgg
>FM209153_uncultured_Chloroflexi_bacterium
cgacagccatgcagcacctgtgcgacaccctcgaaggacttcggctttcaccgctctgca
gtcgcatgtcaagtccctgg
>FM209153_uncultured_Chloroflexi_bacterium
cgacagccatgcagcacctgtgcgacaccctcgaaggacttcggctttcaTccgctctgc
agtcgcatgtcaagccctgg
>FM209153_uncultured_Chloroflexi_bacterium
cgacagccatgcagcacctgtgcgacaccctcgaaggacttcggctttcaccgctctgca
gtcgcatgtcaagcccGtgg
>FM209153_uncultured_Chloroflexi_bacterium
cgacagccatgcagcacctgtgcgacaccctcgaaggacttcggctttcaccgcttgcag
tcgcatgtcaagccctgg
>FM209153_uncultured_Chloroflexi_bacterium
cgacagccatgcagcacctgtgcgacaccctcgaaggacttcggctttcaccgcctctgc
agtcgcatgtcaagccctgg
>FM209153_uncultured_Chloroflexi_bacterium
cgacagccatgcagcacctgtgcgacaccctcgaaggacttcggctttcaccgctctgca
gtcgcatgtcaagccctggg
>FM209153_uncultured_Chloroflexi_bacterium
cgacagccatgcagcacctgtgcgacaccctcgaaggactctcggctttcaccgctctgc
agtcgcatgtcaagccctgg
>FM209153_uncultured_Chloroflexi_bacterium
cgacagccatgcagcacctgtgcgacaccctcgaaggacAtcggctttcaccgctctgca
gtcgcatgtcaagccctgg
>FM209153_uncultured_Chloroflexi_bacterium
cgacagccatGgcagcacctgtgcgacaccctcgaaggacttcggctttcaccgctctgc
agtcgcatgtcaagccctgg
>FM209153_uncultured_Chloroflexi_bacterium
cgacagcatgcagcacctgtgcgacaccctcgaaggacttcggctttcaccgctctgcag
tcgcatgtcaagccctgg
>FM209153_uncultured_Chloroflexi_bacterium
cgacagccatgcagcacctgtgcgacaccctcgaaggcttcggctttcaccgctctgcag
tcgcatgtcaagccctgg
>FM209153_uncultured_Chloroflexi_bacterium
Tcgacagccatgcagcacctgtgcgacaccctcgaaggacttcggctttcaccgctctgc
agtcgcatgtcaagccctgg
>FM209153_uncultured_Chloroflexi_bacterium
cgacagccatTgcagcacctgtgcgacaccctcgaaggacttcggctttcaccgctctgc
agtcgcatgtcaagccctgg
>FM209153_uncultured_Chloroflexi_bacterium
cgacagccatgcagcacGctgtgcgacaccctcgaaggacttcggctttcaccgctctgc
agtcgcatgtcaagccctgg
>FM209153_uncultured_Chloroflexi_bacterium
cgacagccatgcagcacctgtgcgacagccctcgaaggacttcggctttcaccgctctgc
agtcgcatgtcaagccctgg
>EU375221_uncultured_Thermomicrobium_sp.
cgacagccatgcagcacctgtggatcaccctcgaaggccaaccgctttcacggctctgca
gatccatgtcaaaccctggtaaggttcttcgcgttgc
>EU375221_uncultured_Thermomicrobium_sp.
cgacagccaGgcagcacctgtggatcaccctcgaaggccaaccgctttcacggctctgca
gatccatgtcaaaccctggtaaggttcttcgcgttgc
>EU375221_uncultured_Thermomicrobium_sp.
cgacagccatgcagcacctgtggatcaccctcgaaggccaaccgctttcacggctctgca
gatccatgtcaaaccctggtaaggtttcttcgcgttgc
>EU375221_uncultured_Thermomicrobium_sp.
cgacagccatgcagcacctTtggatcaccctcgaaggccaaccgctttcacggctctgca
gatccatgtcaaaccctggtaaggttcttcgcgttgc
>EU375221_uncultured_Thermomicrobium_sp.
cgacagccatgcagcacctgtggatcaccctcgaaggccaaccgctttcacggctctgca
gactccatgtcaaaccctggtaaggttcttcgcgttgc
>EU375221_uncultured_Thermomicrobium_sp.
cgacagccatgcagcacctgtggatcaccctcgaaggccaaccgctttCacggctctgca
gatccatgtcaaaccctggtaaggttcttcgcgttgc
>EU375221_uncultured_Thermomicrobium_sp.
cgacagccatgcagcacctgtgggatcaccctcgaaggccaaccgctttcacggctctgc
agatccatgtcaaaccctggtaaggttcttcgcgttgc
>EU375221_uncultured_Thermomicrobium_sp.
cgacagccatgcagcacctgtggatcaccctcgaaggccaaccgctttcacggctctgca
gatccatgtcaaaccctggtaagggttcttcgcgttgc
>EU375221_uncultured_Thermomicrobium_sp.
cgacagccatgcagcacctgtggatcaccctcAaaggccaaccgctttcacggctctgca
gatccatgtcaaaccctggtaaggttcttcgcgttgc
>EU375221_uncultured_Thermomicrobium_sp.
cgacagccatgcagcacctgtggatcaccctcgaaggccaaccgctttcacggctctgca
gatccatgtcaaaccctggtaaggttcttcgcCgttgc
>EU375221_uncultured_Thermomicrobium_sp.
cgacagccatgcagcacctgtggatcaccctcgaaggccaaccgctttcacggctctgca
gatccatgtcaaaccctggtaaggttctttcgcgttgc
>EU375221_uncultured_Thermomicrobium_sp.
cgacagccatgcagcacctgtggatcaccctcgaaggccaaccgctttcacggctctgca
gatccatgtcaaaccctggtaagggttcttcgcgttgc
>EU375221_uncultured_Thermomicrobium_sp.
cgacagccatgcagcacctgtggatcaccctcgaaggccaaccgcctttcacggctctgc
agatccatgtcaaaccctggtaaggttcttcgcgttgc
>EU375221_uncultured_Thermomicrobium_sp.
cgacagccatgcagcacctgtggatcaccctcgaaggccaaccgctttcacggctctgca
gatccatgtcaaaccctggtaaggtgtcttcgcgttgc
>EU375221_uncultured_Thermomicrobium_sp.
cgacagcctgcagcacctgtggatcaccctcgaaggccaaccgctttcacggctctgcag
atccatgtcaaaccctggtaaggttcttcgcgttgc
>EU375221_uncultured_Thermomicrobium_sp.
cgacagccatgcagcacctgtggatcaccctcgaaggccaaccgctttcacggctctgca
gatccatgtcaaaccctcggtaaggttcttcgcgttgc
>EU375221_uncultured_Thermomicrobium_sp.
cgacagccatgcagcacctgtggatcaccctcgaaggccaaccgctttcacggctctggc
agatccatgtcaaaccctggtaaggttcttcgcgttgc
>EU375221_uncultured_Thermomicrobium_sp.
cgacagccatgcagcacctgtggatcaccctcgaaggccaaccgctttcacggctctgca
gatccatgtcaaaccctggtaaggttctcgcgttgc
>EU375221_uncultured_Thermomicrobium_sp.
cgacagccatgcagcacctgtggatcaccctcgaaggccaaccgctttcacggctctgca
gatccattcaaaccctggtaaggttcttcgcgttgc
>EU375221_uncultured_Thermomicrobium_sp.
cgacagccatgcagcacctgtggatcaccctcgaaggccaAaccgctttcacggctctgc
agatccatgtcaaaccctggtaaggttcttcgcgttgc
>EU375221_uncultured_Thermomicrobium_sp.
cgacagccatgcagcacctgtggatcaccctcgaaggccaaccggctttcacggctctgc
agatccatgtcaaaccctggtaaggttcttcgcgttgc
>EU375221_uncultured_Thermomicrobium_sp.
cgacaagccatgcagcacctgtggatcaccctcgaaggccaaccgctttcacggctctgc
agatccatgtcaaaccctggtaaggttcttcgcgttgc
>EU375221_uncultured_Thermomicrobium_sp.
cgacagccatgcagcacctgtggatcaccctcgaaggccaaccgctttcacggctctgca
gatccatgtcaaaccctggtaaaggttcttcgcgttgc
>EU375221_uncultured_Thermomicrobium_sp.
cgacagccatgcagcacctgtggatcaccctcgaaggccaaccgctttcacggctctgca
gatccatgtcaaaccctggtaaggttctctcgcgttgc
>EU375221_uncultured_Thermomicrobium_sp.
cgacagccatgcagcaccttgtggatcaccctcgaaggccaaccgctttcacggctctgc
agatccatgtcaaaccctggtaaggttcttcgcgttgc
>EU375221_uncultured_Thermomicrobium_sp.
cgacagccatgcagcacctgtggatcaccctcgaaggccaaccgctttcacggctctgca
gatccatgtcaaaccctggtaaggttctttcgcgttgc
>EU375221_uncultured_Thermomicrobium_sp.
cgacagccatgcagcacctgtggatcccctcgaaggccaaccgctttcacggctctgcag
atccatgtcaaaccctggtaaggttcttcgcgttgc
>EU375221_uncultured_Thermomicrobium_sp.
cgacagccatgcagcacctgtggatcaccctcgaaggccaaccgctttcacggctctgca
gatccatgtcaaaccctggtaaggttcCtcgcgttgc
>EU375221_uncultured_Thermomicrobium_sp.
cgacagccatgcagcacctgtggatcaccctcgaagCgccaaccgctttcacggctctgc
agatccatgtcaaaccctggtaaggttcttcgcgttgc
>EU375221_uncultured_Thermomicrobium_sp.
cgacagccatgcagcacctgtggatcaccctcgaaggccaaccgctttcacggctctgca
gatccattcaaaccctggtaaggttcttcgcgttgc
>EU375221_uncultured_Thermomicrobium_sp.
cgacagccatgcagcacctgtggatcaccctcgaaggccaacccgctttcacggctctgc
agatccatgtcaaaccctggtaaggttcttcgcgttgc
>EU375221_uncultured_Thermomicrobium_sp.
cgacaagccatgcagcacctgtggatcaccctcgaaggccaaccgctttcacggctctgc
agatccatgtcaaaccctggtaaggttcttcgcgttgc
>EU375221_uncultured_Thermomicrobium_sp.
cgacagccatgcagcacctgtggatcaccctcgaaggccaaccgctttcacggctctgca
ggatccatgtcaaaccctggtaaggttcttcgcgttgc
>EU375221_uncultured_Thermomicrobium_sp.
cgacagccatgcagGcacctgtggatcaccctcgaaggccaaccgctttcacggctctgc
agatccatgtcaaaccctggtaaggttcttcgcgttgc
>EU375221_uncultured_Thermomicrobium_sp.
cgacagccatgcagcacctgtggatcaccctcgaaggccaaccgctttcacggctctgca
gatccatgtcaaaccctggtaaggttcttcgcCttgc
>EU375221_uncultured_Thermomicrobium_sp.
cgacagccatgcagcacctgtggatcaccctcgaaggccaaccgctttcacggctctgca
gatccatgtcaaacccctggtaaggttcttcgcgttgc
>EU375221_uncultured_Thermomicrobium_sp.
cgaccagccatgcagcacctgtggatcaccctcgaaggccaaccgctttcacggctctgc
agatccatgtcaaaccctggtaaggttcttcgcgttgc
>EU375221_uncultured_Thermomicrobium_sp.
cgacagccatgcagcacctgtggatcaccctcgaaggccaaccgctttcacggctctgca
gatccatgtcaaaccctggtaaggttcttcgcgttgcc
>EU375221_uncultured_Thermomicrobium_sp.
cgacagccatgcagcacctgtggatcaccctcgaaggccaaccgctttcacggctctgca
gatccatgtcaaaccctggttaaggttcttcgcgttgc
>EU375221_uncultured_Thermomicrobium_sp.
cgacagccatgcagcacctgtggatcaccctcgaaggccaaccgctttcacggctcAtgc
agatccatgtcaaaccctggtaaggttcttcgcgttgc
>EU375221_uncultured_Thermomicrobium_sp.
cgacagccatgcagcacctgtggatcaccctcgaaggccaaccgctttcacggctctgca
gatccatgtcaaaccctGggtaaggttcttcgcgttgc
>EU375221_uncultured_Thermomicrobium_sp.
cgacagccatgcagcacctgtggatcaccctcgaaggccaaccgctttcacggctctgca
gatccatgtcaaccctggtaaggttcttcgcgttgc
>EU375221_uncultured_Thermomicrobium_sp.
cgacagccatgcagcacctTgtggatcaccctcgaaggccaaccgctttcacggctctgc
agatccatgtcaaaccctggtaaggttcttcgcgttgc
>EU375221_uncultured_Thermomicrobium_sp.
cgacagccatgcagcacctgtggatcaccctcgaaggccaaccgctttcacggctctgca
gatccatgtcaaaccctggtaaggttcttccgttgc
>EU375221_uncultured_Thermomicrobium_sp.
cgacagccatgcagcacctgtggatcaccctcgaaggccaaccgctttcacggctctgca
gatccatgtcaaacccctggtaaggttcttcgcgttgc
>EU375221_uncultured_Thermomicrobium_sp.
cgacagccatgcagcacctgtggatcaccctcgaaggccaaccgctttcacggctctgca
gatccatgtcaaaccctggtaagttcttcgcgttgc
>EU375221_uncultured_Thermomicrobium_sp.
cgacagccatgcagcacctgtggatcaccctcgaaggccaaccgctttcacggctctgca
gatccatgtcaaaccctggtaaggtttcttcgcgttgc
>EU375221_uncultured_Thermomicrobium_sp.
Ccgacagccatgcagcacctgtggatcaccctcgaaggccaaccgctttcacggctctgc
agatccatgtcaaaccctggtaaggttcttcgcgttgc
>EU375221_uncultured_Thermomicrobium_sp.
cgacagccatgcagcacGtgtggatcaccctcgaaggccaaccgctttcacggctctgca
gatccatgtcaaaccctggtaaggttcttcgcgttgc
>EU375221_uncultured_Thermomicrobium_sp.
cgacagctcatgcagcacctgtggatcaccctcgaaggccaaccgctttcacggctctgc
agatccatgtcaaaccctggtaaggttcttcgcgttgc
>EF054879_Mycobacterium_arosiense
cgacagccatgcaccacctgcacacaggccacaagggaacgcctatctctagacgcgtcc
tgtgcatgtcaaacccaggtaaggttcttcgcgttgc
>EF054879_Mycobacterium_arosiense
cgacagccatgcaccacctgcacacaggccacaagggaacgcctatctctagacgcgtcc
tgtgcatgtcaaacccaggtaaggttcttcgcgtAtgc
>EF054879_Mycobacterium_arosiense
cgacagccatgcaccacctgcacacaggccacaagggaacgcctatctctagacgcgtcc
tgtgcatgtcaaacccaggtaagggttcttcgcgttgc
>EF054879_Mycobacterium_arosiense
cgacagccatgcaccacTtgcacacaggccacaagggaacgcctatctctagacgcgtcc
tgtgcatgtcaaacccaggtaaggttcttcgcgttgc
>EF054879_Mycobacterium_arosiense
cgacagccatgcaccacctgcacacaggcccaagggaacgcctatctctagacgcgtcct
gtgcatgtcaaacccaggtaaggttcttcgcgttgc
>EF054879_Mycobacterium_arosiense
cgacagccatgcaccacctgcacacaggccacaagggaaacgcctatctctagacgcgtc
ctgtgcatgtcaaacccaggtaaggttcttcgcgttgc
>EF054879_Mycobacterium_arosiense
cgacagccatgcaccacctgcacacaggccacaagggaacgcctatctctagacgcgtcc
tgtgcatgtcCaacccaggtaaggttcttcgcgttgc
>EF054879_Mycobacterium_arosiense
cgacagccatgcaccacctgcacacaggccacaagggaacgcctatctctagacgcgtcc
tgtgcatgtcagaacccaggtaaggttcttcgcgttgc
>EF054879_Mycobacterium_arosiense
cgacagccatgcaccacctgcacacaggccacaagggaacgcctatctctagacgcgtcc
tGgtgcatgtcaaacccaggtaaggttcttcgcgttgc
>EF054879_Mycobacterium_arosiense
cgacagccatgcaccacctgcacacaggccacaagggaacgcctatctctagacgcgtcc
tgtgatgtcaaacccaggtaaggttcttcgcgttgc
>EF054879_Mycobacterium_arosiense
cgacagccatgcaccacctgcacacaggccacaagggaacgcctatctctagacgcgtcc
tgtgcatgtcaaacccaaggtaaggttcttcgcgttgc
>EF054879_Mycobacterium_arosiense
cgacagcatgcaccacctgcacacaggccacaagggaacgcctatctctagacgcgtcct
gtgcatgtcaaacccaggtaaggttcttcgcgttgc
>EF054879_Mycobacterium_arosiense
cgacagccatgcaccacctgcacacaggccacaagggaacgcctatctctagacgcgtcc
tgtgctgtcaaacccaggtaaggttcttcgcgttgc
>EF054879_Mycobacterium_arosiense
cgacagccatgcaccacctgcacacaggccacaagggaacgcctatctctagacgcgtcc
tgtgcatgtcaaacTcaggtaaggttcttcgcgttgc
>EF054879_Mycobacterium_arosiense
cgacagccatgcaccacctGgcacacaggccacaagggaacgcctatctctagacgcgtc
ctgtgcatgtcaaacccaggtaaggttcttcgcgttgc
>EF054879_Mycobacterium_arosiense
cgacagccatgcaccacctgcacacaggccacaagggaacgcctatctctagacgcgtcc
tgtgcatgtcaaacccaggtaaggtttcttcgcgttgc
>EF054879_Mycobacterium_arosiense
cgacagccatgcaccacctgcacacaggccacaagggaacgcctatctctagacgcgtcc
tgtgcatgtcaaacccagGgtaaggttcttcgcgttgc
>EF054879_Mycobacterium_arosiense
cgacagccatgcaccacctgcacacaggccacaagggaacgcctatcctctagacgcgtc
ctgtgcatgtcaaacccaggtaaggttcttcgcgttgc
>EF054879_Mycobacterium_arosiense
cgacagccatgcaccacctgcaacacaggccacaagggaacgcctatctctagacgcgtc
ctgtgcatgtcaaacccaggtaaggttcttcgcgttgc
>EF054879_Mycobacterium_arosiense
cgacagccatgcaccacctgcacacaggccacaagggaacgcctatctctagacgcgtcc
tgtgcatgtcaaTacccaggtaaggttcttcgcgttgc
>EF054879_Mycobacterium_arosiense
cgacagccatgcaccacctgcacacaggccacaagggaacgcctatctctagacgcgtcc
tgtgcatgtcaaacccaggtaaggtcttcgcgttgc
>EF054879_Mycobacterium_arosiense
cgacagccatgcaccacctgcacacaggccacaagggaacgcctatctctagacgcgtcc
tgtcatgtcaaacccaggtaaggttcttcgcgttgc
>EF054879_Mycobacterium_arosiense
cgacagccatgcaccacctgcacacaggccacaagggaacgcctatctctagacgcgtcc
tgtgcatgtcaaacccaggtaaggttcttcGcgttgc
>EF054879_Mycobacterium_arosiense
cgacagccatgcaccacctgcacacaggccacaagggaacgcctatctctagacgcgtcc
tgtgcatgtcaaacccaaggtaaggttcttcgcgttgc
>EF054879_Mycobacterium_arosiense
cgacagccatgcaccacctgcacacaggccacaagggaacgcctatctctagacgcgtcc
tgtgcatgtcaaacccaggtaaggttctcgcgttgc
>EF054879_Mycobacterium_arosiense
cgacagccatgcaccacctgcacacaggccacaagggaacgcctatctctagacgcgTcc
tgtgcatgtcaaacccaggtaaggttcttcgcgttgc
>EF054879_Mycobacterium_arosiense
cgacagccatgcaccacctgcacacaggccacaacgggaacgcctatctctagacgcgtc
ctgtgcatgtcaaacccaggtaaggttcttcgcgttgc
>EF054879_Mycobacterium_arosiense
cgacagccatgcaccacctgacacaggccacaagggaacgcctatctctagacgcgtcct
gtgcatgtcaaacccaggtaaggttcttcgcgttgc
>EF054879_Mycobacterium_arosiense
cgacagccatgcaccacctgcacacaggccacaagggaacgcctatctAtagacgcgtcc
tgtgcatgtcaaacccaggtaaggttcttcgcgttgc
>EF054879_Mycobacterium_arosiense
cgacagccatgcaccacctgcacacaggccacaagggaacgcctatctctagacgcgtcc
tgtgcatgtcaaacccaggtaggttcttcgcgttgc
>EF054879_Mycobacterium_arosiense
cgacagccatgcaccacctgcacacaggccacaaGggaacgcctatctctagacgcgtcc
tgtgcatgtcaaacccaggtaaggttcttcgcgttgc
>EF054879_Mycobacterium_arosiense
cgacagccatgcaccacctgcacacaggccacaagggaacgcctatctctagacgcgtcc
tgtgcatgtcaaaccccaggtaaggttcttcgcgttgc
>EF054879_Mycobacterium_arosiense
cgacagccatgcaccacctgcacacaggccacaagggaacgcctatctctagacgcgtcc
tgtgcatgtcaaacAcaggtaaggttcttcgcgttgc
>EF054879_Mycobacterium_arosiense
cgacagccatgcaccacctgcacacaggccacaagggaacgcctatctctagacgcgtcc
tgtgcatgtcaaacAccaggtaaggttcttcgcgttgc
>EF054879_Mycobacterium_arosiense
Agacagccatgcaccacctgcacacaggccacaagggaacgcctatctctagacgcgtcc
tgtgcatgtcaaacccaggtaaggttcttcgcgttgc
>EF054879_Mycobacterium_arosiense
cgacagccatgcaccacctgcacacaggccacaagggaacgcctatctctagacgcgtcc
tgtgcaatgtcaaacccaggtaaggttcttcgcgttgc
>EF054879_Mycobacterium_arosiense
cgacagccatgcaccacctgcacacaggccacaagggaacgcctatctctagacgcgtcc
tgtgcatgtcaaacccaggtaaggttctcgcgttgc
>EF054879_Mycobacterium_arosiense
cgacagccatgcaccacctgcacacaggccacaagggaacgcctatctctagacgcgtcc
tgtgcatgtcaCaacccaggtaaggttcttcgcgttgc
>EF054879_Mycobacterium_arosiense
cgacagccatgcaccacctgcacacaggccacaagggaacgcctatctctagacgcgtcc
tgtgcatgtcaaacccagggtaaggttcttcgcgttgc
>EF054879_Mycobacterium_arosiense
cgacagccatgaccacctgcacacaggccacaagggaacgcctatctctagacgcgtcct
gtgcatgtcaaacccaggtaaggttcttcgcgttgc
>EF054879_Mycobacterium_arosiense
cgacagccatgcaccacctgcacacaggccacaagggaacgcctatctctagacgcgtcc
tgtgcatgtcaaacccaggtaagggttcttcgcgttgc
>EF054879_Mycobacterium_arosiense
cgacagccatgcaccacctgcacacaggccacaagggaacgcctatctctagacgcgtcc
tgtgcatgtcaaacccaggtaaaggttcttcgcgttgc
>EF054879_Mycobacterium_arosiense
cgacagccatgcaccacctgcacacaggccacaagggaacgcctatctctagacgcgtcc
tgtgccatgtcaaacccaggtaaggttcttcgcgttgc
>EF054879_Mycobacterium_arosiense
cgacagccatgcaccacctgcacacaggccacaagggaacgcctatcctagacgcgtcct
gtgcatgtcaaacccaggtaaggttcttcgcgttgc
>EF054879_Mycobacterium_arosiense
cgacagccatgcaccacctgcacacaggccacaagggaacgcctatctctagacgcgtTc
ctgtgcatgtcaaacccaggtaaggttcttcgcgttgc
>EF054879_Mycobacterium_arosiense
cgacagccatgcaccacctgcacacaggccacaagggaacgcctatctctagacgcgtcc
tgtgcatgtcaaacccaggtaaggttccttcgcgttgc
>EF054879_Mycobacterium_arosiense
cgacagccatgcaccacctgcacacaggccacaagggaacgcctatctctagacgcgtcc
tgtgcatgCcaaacccaggtaaggttcttcgcgttgc
>EF054879_Mycobacterium_arosiense
cgacagccatgcaccacctgcacacaggccacaagggaacgcctatctctagTacgcgtc
ctgtgcatgtcaaacccaggtaaggttcttcgcgttgc
>EF054879_Mycobacterium_arosiense
cgacagccatgcaccacctgcacacaggccacaagggaacgcctatctctagacgcgtcc
tgtgcatgtcaaacccaggtaaggttctTcgcgttgc
>EF054879_Mycobacterium_arosiense
cgacTagccatgcaccacctgcacacaggccacaagggaacgcctatctctagacgcgtc
ctgtgcatgtcaaacccaggtaaggttcttcgcgttgc
>EF466123_Nocardioides_islandiensis
cgacagccatgcaccacctgtacaccgacaaaaaggggcaccatctctggcgctttccgg
cgtatgtcaaacccaggtaaggttcttcgcgttgc
>EF466123_Nocardioides_islandiensis
cgacagccatgcaccacctgtacaccgacaaaaaggggcaccatctctggcgctttccgg
cgtatgtcaaacccaggtGaaggttcttcgcgttgc
>EF466123_Nocardioides_islandiensis
cgtacagccatgcaccacctgtacaccgacaaaaaggggcaccatctctggcgctttccg
gcgtatgtcaaacccaggtaaggttcttcgcgttgc
>EF466123_Nocardioides_islandiensis
cgacagccatgcaccacctgtacaccgacaaTaaaggggcaccatctctggcgctttccg
gcgtatgtcaaacccaggtaaggttcttcgcgttgc
>EF466123_Nocardioides_islandiensis
cgacagccatgcaccacctgtacaccgacaaaaaggggcacccatctctggcgctttccg
gcgtatgtcaaacccaggtaaggttcttcgcgttgc
>EF466123_Nocardioides_islandiensis
cgacagccatgcaccacctgtaGcaccgacaaaaaggggcaccatctctggcgctttccg
gcgtatgtcaaacccaggtaaggttcttcgcgttgc
>EF466123_Nocardioides_islandiensis
cgacagccatgcaccacctgtacaccgacaaaaaggggcaccatctctggcgcttttccg
gcgtatgtcaaacccaggtaaggttcttcgcgttgc
>EF466123_Nocardioides_islandiensis
cgacagccatgcaccacctgtacaccgacaaaaaggggcaccatctctggcgctttccgg
cgtatgtcaaacccaCggtaaggttcttcgcgttgc
>EF466123_Nocardioides_islandiensis
cgacagccatgcaccacctgttacaccgacaaaaaggggcaccatctctggcgctttccg
gcgtatgtcaaacccaggtaaggttcttcgcgttgc
>EF466123_Nocardioides_islandiensis
cgacagccatgcaccacctgtacaccgacaaaaaggggcaccatctctggcgctttccgg
cgtatgtcaaacccaggtaaggttacttcgcgttgc
>EF466123_Nocardioides_islandiensis
cgacagccatgcaccacctgtacaccgacaaaaaggggcaccatctctggcgctttccgg
Gcgtatgtcaaacccaggtaaggttcttcgcgttgc
>EF466123_Nocardioides_islandiensis
cgacagcccatgcaccacctgtacaccgacaaaaaggggcaccatctctggcgctttccg
gcgtatgtcaaacccaggtaaggttcttcgcgttgc
>EF466123_Nocardioides_islandiensis
cgacagccatgcaccacctgtacaccgacaaaaaggggcaccatctctggcgctttccgg
cgtatgtcaacccaggtaaggttcttcgcgttgc
>EF466123_Nocardioides_islandiensis
cgacagccatgcaccacctgtacaccgacaaaaaggggcaccaatctctggcgctttccg
gcgtatgtcaaacccaggtaaggttcttcgcgttgc
>EF466123_Nocardioides_islandiensis
cgacagccatgcaccacctgtacaccgacaaaaaggggcaccatctctggcgctttccgg
cgtatgtcaaacccaggtaaggtttcttcgcgttgc
>EF466123_Nocardioides_islandiensis
cgacagccatgcaccacctgtacacgacaaaaaggggcaccatctctggcgctttccggc
gtatgtcaaacccaggtaaggttcttcgcgttgc
>EF466123_Nocardioides_islandiensis
cgacagccatgcaccacctgtacaccacaaaaaggggcaccatctctggcgctttccggc
gtatgtcaaacccaggtaaggttcttcgcgttgc
>EF466123_Nocardioides_islandiensis
cgacagccatcaccacctgtacaccgacaaaaaggggcaccatctctggcgctttccggc
gtatgtcaaacccaggtaaggttcttcgcgttgc
>EF466123_Nocardioides_islandiensis
cgacagccatgcaccacctgtacaccgacaaaaaggggcaccatctctggcgctttccgg
cgtatgtcaaacccaggtaaggttcttcgcgttgcc
>EF466123_Nocardioides_islandiensis
cgacagccatgcaccacctgtacaccgacaaaaaggggcaccatctctggcgctttccgg
cgtatgtcaaacccaggtaaggttcAtcgcgttgc
>EF466123_Nocardioides_islandiensis
cgacagccatgcaccacctgtacaccgacaaaaaggggcaccatctctggcgctttccgC
gcgtatgtcaaacccaggtaaggttcttcgcgttgc
>EF466123_Nocardioides_islandiensis
cgacagccatgcaccacctgtacaccgacaaaaaggggcaccatctctCgcgctttccgg
cgtatgtcaaacccaggtaaggttcttcgcgttgc
>EF466123_Nocardioides_islandiensis
cgacagccatgcaccacctgtacaccgacaaaaaggggcaccatctctggcgctttccgg
cgtatgtcaaacccaTgtaaggttcttcgcgttgc
>EF466123_Nocardioides_islandiensis
cgacagccatgcaccacctgtacaccgacaaaaaggggcaccatctctggcCctttccgg
cgtatgtcaaacccaggtaaggttcttcgcgttgc
>EF466123_Nocardioides_islandiensis
cgcacagccatgcaccacctgtacaccgacaaaaaggggcaccatctctggcgctttccg
gcgtatgtcaaacccaggtaaggttcttcgcgttgc
>EF466123_Nocardioides_islandiensis
cgacagccatgcaccacctgtacaaccgacaaaaaggggcaccatctctggcgctttccg
gcgtatgtcaaacccaggtaaggttcttcgcgttgc
>EF466123_Nocardioides_islandiensis
cgacagccatgcaccacctgtacaccgacaaaaggggcaccatctctggcgctttccggc
gtatgtcaaacccaggtaaggttcttcgcgttgc
>EF466123_Nocardioides_islandiensis
cgacagccatgcaccCacctgtacaccgacaaaaaggggcaccatctctggcgctttccg
gcgtatgtcaaacccaggtaaggttcttcgcgttgc
>EF466123_Nocardioides_islandiensis
cgacagccatgcaccacctgtacaccgacaaaaaggggcaccatctctggcgctttccgg
cgtatgtcaaacccaggtaaaggttcttcgcgttgc
>EF466123_Nocardioides_islandiensis
cgacagccatgcaccacctgtacaccgacaaaaaggggcaccatctctggcgctttccgg
cgatgtcaaacccaggtaaggttcttcgcgttgc
>EF466123_Nocardioides_islandiensis
cgacagccatgcaccacctgtacaccgacaaaaaggggcaccatcttggcgctttccggc
gtatgtcaaacccaggtaaggttcttcgcgttgc
>EF466123_Nocardioides_islandiensis
cgacagccatgcaccacctgtacaccgacaaaaaggggcaccatctctggcgctttccgg
cgtatgtcaaacccaggtaaggttcttcgcgtAgc
>EF466123_Nocardioides_islandiensis
cgacagccatgcaccacctgtacaccgacaaaaaggggcaccatctctggcgctttcccg
gcgtatgtcaaacccaggtaaggttcttcgcgttgc
>EF466123_Nocardioides_islandiensis
cgacagccatgcaccacctgtaacaccgacaaaaaggggcaccatctctggcgctttccg
gcgtatgtcaaacccaggtaaggttcttcgcgttgc
>EF466123_Nocardioides_islandiensis
cgacagccatgcaccacctgtacaccgacaaaaaggggcaccatctctggcgctttccgg
cgtatgtcaaAacccaggtaaggttcttcgcgttgc
>EF466123_Nocardioides_islandiensis
cgacagccatgcaccacctgtacaccgacaaaaaggggcaccatctctggcgctttccgg
cgtatcgtcaaacccaggtaaggttcttcgcgttgc
>EF466123_Nocardioides_islandiensis
ccgacagccatgcaccacctgtacaccgacaaaaaggggcaccatctctggcgctttccg
gcgtatgtcaaacccaggtaaggttcttcgcgttgc
>EF466123_Nocardioides_islandiensis
cgacagccatgcaccacctgtacaccgacaaaaaggggcaccatctctggcgcttCccgg
cgtatgtcaaacccaggtaaggttcttcgcgttgc
>EF466123_Nocardioides_islandiensis
cgacagccatgcaccGcctgtacaccgacaaaaaggggcaccatctctggcgctttccgg
cgtatgtcaaacccaggtaaggttcttcgcgttgc
>EF466123_Nocardioides_islandiensis
cgacagccatgcaccacctgtacaccgacaaaaagCggcaccatctctggcgctttccgg
cgtatgtcaaacccaggtaaggttcttcgcgttgc
>EF466123_Nocardioides_islandiensis
cgacagccagcaccacctgtacaccgacaaaaaggggcaccatctctggcgctttccggc
gtatgtcaaacccaggtaaggttcttcgcgttgc
>EF466123_Nocardioides_islandiensis
cgacagcatgcaccacctgtacaccgacaaaaaggggcaccatctctggcgctttccggc
gtatgtcaaacccaggtaaggttcttcgcgttgc
>EF466123_Nocardioides_islandiensis
cgacagccatgcaccacctgtacaccgacaaaaaggggcaccatctctgcgctttccggc
gtatgtcaaacccaggtaaggttcttcgcgttgc
>EF466123_Nocardioides_islandiensis
cgacagccatgcaccacctgtacaaccgacaaaaaggggcaccatctctggcgctttccg
gcgtatgtcaaacccaggtaaggttcttcgcgttgc
>EF466123_Nocardioides_islandiensis
cgacagccatgcaccacctgtacaccgacaaaaaggggcaccatctctggcgctttccgg
cgtatgtcaaacccaggtaaggttcttcgcgAttgc
>EF466123_Nocardioides_islandiensis
cgacagccatgcaccacctgtacaccgacaaaaaggggcaccatctctggcgctttccgg
cgtatgtcaaAacccaggtaaggttcttcgcgttgc
>EF466123_Nocardioides_islandiensis
cgacagccatgcaccacctgtacaccgacaaaaaggggcactcatctctggcgctttccg
gcgtatgtcaaacccaggtaaggttcttcgcgttgc
>EF466123_Nocardioides_islandiensis
cgacagccatgcaccacctgtacaccgacaaaaaggggTaccatctctggcgctttccgg
cgtatgtcaaacccaggtaaggttcttcgcgttgc
>EF466123_Nocardioides_islandiensis
cgaccagccatgcaccacctgtacaccgacaaaaaggggcaccatctctggcgctttccg
gcgtatgtcaaacccaggtaaggttcttcgcgttgc
>EF466123_Nocardioides_islandiensis
cgacagccatgcaccacctgtacaccgacaaaaaggggcaccatctctggcgctttccgg
cgtatgtcaaacccagggtaaggttcttcgcgttgc
>EF466120_Marmoricola_sp.
cgacagccatgcaccacctgtatgcgagtgtccaaagagctctctatctctagagagttc
tcgcatatgtcaaacccaaggttcttcgcgttgc
>EF466120_Marmoricola_sp.
cacagccatgcaccacctgtatgcgagtgtccaaagagctctctatctctagagagttct
cgcatatgtcaaacccaaggttcttcgcgttgc
>EF466120_Marmoricola_sp.
cgacagccatgcaccacctgtatgcgagtgtccaaagagctctctatctctagagagttc
Atcgcatatgtcaaacccaaggttcttcgcgttgc
>EF466120_Marmoricola_sp.
cgacagccatgcaccacctgtatgcgagtgtccaaagagctctctatctctagagagttc
tcgcatatgtcaaacccaaggttcttcgcgtttgc
>EF466120_Marmoricola_sp.
cgacagccatgcaccacctgtatgcgagtgtccaaagagctctctatctctagagagttc
tcgcatatgtcaaacccaaggttcttcgcgcttgc
>EF466120_Marmoricola_sp.
cgacagccatgcaccacctgtatgcgaagtgtccaaagagctctctatctctagagagtt
ctcgcatatgtcaaacccaaggttcttcgcgttgc
>EF466120_Marmoricola_sp.
cgacagccatgcaccacctGgtatgcgagtgtccaaagagctctctatctctagagagtt
ctcgcatatgtcaaacccaaggttcttcgcgttgc
>EF466120_Marmoricola_sp.
cgacaagccatgcaccacctgtatgcgagtgtccaaagagctctctatctctagagagtt
ctcgcatatgtcaaacccaaggttcttcgcgttgc
>EF466120_Marmoricola_sp.
cgacagccatgcaccacctgatgcgagtgtccaaagagctctctatctctagagagttct
cgcatatgtcaaacccaaggttcttcgcgttgc
>EF466120_Marmoricola_sp.
cgacagccatgcaGccacctgtatgcgagtgtccaaagagctctctatctctagagagtt
ctcgcatatgtcaaacccaaggttcttcgcgttgc
>EF466120_Marmoricola_sp.
cgacagccatgcaccacctgtatgcgagtgtccaaagagctctctatctctagaagagtt
ctcgcatatgtcaaacccaaggttcttcgcgttgc
>EF466120_Marmoricola_sp.
cgacagccatgcaccacctgtatgcgagtgtccaaagagctctctatcttagagagttct
cgcatatgtcaaacccaaggttcttcgcgttgc
>EF466120_Marmoricola_sp.
cgacagccatgcaccacctgtatgcgagtgtccaaagagctctctatctctagagagttc
tcgcatatGtcaaacccaaggttcttcgcgttgc
>EF466120_Marmoricola_sp.
cgacagccatgcaaccacctgtatgcgagtgtccaaagagctctctatctctagagagtt
ctcgcatatgtcaaacccaaggttcttcgcgttgc
>EF466120_Marmoricola_sp.
cgacagccatgcaccaccctgtatgcgagtgtccaaagagctctctatctctagagagtt
ctcgcatatgtcaaacccaaggttcttcgcgttgc
>EF466120_Marmoricola_sp.
cgacagccatgcaccacctgtatgcgagtgtccaaagagctctctatctctagagagttc
tcgcatatgtcaaacccaaggtcttcgcgttgc
>EF466120_Marmoricola_sp.
cgacagccatgcaccacctgtatgcgagtgtccaaagagctctctatctctagagagttc
tcgcatatgtcaaacccaaggttcGtcgcgttgc
>EF466120_Marmoricola_sp.
cgacagccatgcaccacctgtatgcgagtgtccaaagagctctctatctctagagagttc
ctcgcatatgtcaaacccaaggttcttcgcgttgc
>EF466120_Marmoricola_sp.
cgacagccatgcacGacctgtatgcgagtgtccaaagagctctctatctctagagagttc
tcgcatatgtcaaacccaaggttcttcgcgttgc
>EF466120_Marmoricola_sp.
cgacagccatgcaccacGctgtatgcgagtgtccaaagagctctctatctctagagagtt
ctcgcatatgtcaaacccaaggttcttcgcgttgc
>EF466120_Marmoricola_sp.
cgacagccatgcacccacctgtatgcgagtgtccaaagagctctctatctctagagagtt
ctcgcatatgtcaaacccaaggttcttcgcgttgc
>EF466120_Marmoricola_sp.
cgacagccatgcaccacctgtatgcgagtgtccaaagagctctcttctctagagagttct
cgcatatgtcaaacccaaggttcttcgcgttgc
>EF466120_Marmoricola_sp.
cgacagccatgcaccacctgtatgcgagtgtccaaagagctctctatctctagagagttc
tcgcatatgtcaaacccaagggttcttcgcgttgc
>EF466120_Marmoricola_sp.
cgacagccatgcaccacctgtatgcgagtTtccaaagagctctctatctctagagagttc
tcgcatatgtcaaacccaaggttcttcgcgttgc
>EF466120_Marmoricola_sp.
cgacagccatgcaccacctgtatgcgagtgtccaaagagctctctatctctagagagttc
tcgcatatgtcaaacccaaGggttcttcgcgttgc
>EF466120_Marmoricola_sp.
Ccgacagccatgcaccacctgtatgcgagtgtccaaagagctctctatctctagagagtt
ctcgcatatgtcaaacccaaggttcttcgcgttgc
>EF466120_Marmoricola_sp.
cgaagccatgcaccacctgtatgcgagtgtccaaagagctctctatctctagagagttct
cgcatatgtcaaacccaaggttcttcgcgttgc
>EF466120_Marmoricola_sp.
cgacagccatgcaccacctgtatgcgagtgtccaaagagctctctatctctaTagagttc
tcgcatatgtcaaacccaaggttcttcgcgttgc
>EF466120_Marmoricola_sp.
cgacagccatgcaccacctgtatgcgagtgtccaaagagctctctatctctagagagttc
tcgcatatGtcaaacccaaggttcttcgcgttgc
>EF466120_Marmoricola_sp.
cgacagccatgcaccacctgtatgcgagtgtccaaagagctctctatctctagagatgtt
ctcgcatatgtcaaacccaaggttcttcgcgttgc
>EF466120_Marmoricola_sp.
cgacaagccatgcaccacctgtatgcgagtgtccaaagagctctctatctctagagagtt
ctcgcatatgtcaaacccaaggttcttcgcgttgc
>EF466120_Marmoricola_sp.
cgacagccatgcaccTcctgtatgcgagtgtccaaagagctctctatctctagagagttc
tcgcatatgtcaaacccaaggttcttcgcgttgc
>EF466120_Marmoricola_sp.
cgacagccatgcaccacctgtatgcgagtgtccaaagagctctctatctctagagagttc
tcgcatatgtcaaacccaaggttcttcgcagttgc
>EF466120_Marmoricola_sp.
cgacagccatgcaccacctgtatgcggtgtccaaagagctctctatctctagagagttct
cgcatatgtcaaacccaaggttcttcgcgttgc
>EF466120_Marmoricola_sp.
cgacagccatgcaccacctgtatgcgagttccaaagagctctctatctctagagagttct
cgcatatgtcaaacccaaggttcttcgcgttgc
>EF466120_Marmoricola_sp.
cgacagccatgcaccacctgtatgcgagtgtccaaagagctctctatctctagagagttc
tcgcaatgtcaaacccaaggttcttcgcgttgc
>EF466120_Marmoricola_sp.
cgacagccatgcaccacctgtatgcgagtgtccaaagagtctctatctctagagagttct
cgcatatgtcaaacccaaggttcttcgcgttgc
>EF466120_Marmoricola_sp.
cgacagccatgcaccacctgtatgcgagtgtccaaagagctctctatctctagagagttc
tcgcatatgtcaaacccaagggttcttcgcgttgc
>EF466120_Marmoricola_sp.
cgacagccatgcaccacctgtatgcgagtgtccaaagagctctctatctctagagagttc
tcgcatatgtcaaacccaaggttcttcTcgttgc
>EF466120_Marmoricola_sp.
cgacagccatgcaccacctgatgcgagtgtccaaagagctctctatctctagagagttct
cgcatatgtcaaacccaaggttcttcgcgttgc
>EF466120_Marmoricola_sp.
cgacagccatgcaccacctgtatGgcgagtgtccaaagagctctctatctctagagagtt
ctcgcatatgtcaaacccaaggttcttcgcgttgc
>EF466120_Marmoricola_sp.
cgacagccatgcaccacctgtatgcgagtgtccaaagagctctctatctctagagagttc
tcgcatattcaaacccaaggttcttcgcgttgc
>EF466120_Marmoricola_sp.
cgacagccatgcaccacctgtatgcgagtgtccaaagagctctctatctctTagagagtt
ctcgcatatgtcaaacccaaggttcttcgcgttgc
>EF466120_Marmoricola_sp.
cgacagccatgcaccacctgtatgcgagtgtccaaagagctctctatctctagagagttc
tcgcatatgtcaaacccaaggttcttcgcgttggc
>EF466120_Marmoricola_sp.
cgacagccatgcaccacctgtatgcgagtgtccaaagagctctctatctctagagagttc
tcggcatatgtcaaacccaaggttcttcgcgttgc
>EF466120_Marmoricola_sp.
cgacagccatgcaccacctgtatgcgagtgtccaaagagctctctatctctagagagttc
tcgcaatatgtcaaacccaaggttcttcgcgttgc
>EF466120_Marmoricola_sp.
cgacagccatgcaccacctgtatgcgagtgtccaaagagcctctctatctctagagagtt
ctcgcatatgtcaaacccaaggttcttcgcgttgc
>EF466120_Marmoricola_sp.
cgacagccatgcaccacctgtatgcgagtgtccaaagagctctctactctagagagttct
cgcatatgtcaaacccaaggttcttcgcgttgc
>EF466120_Marmoricola_sp.
cgacagccatgcaccacctGgtatgcgagtgtccaaagagctctctatctctagagagtt
ctcgcatatgtcaaacccaaggttcttcgcgttgc
>EF466120_Marmoricola_sp.
cgacagccatgcaccacctgtatgcgagtgtccaaagagctctctatctctagagagttc
tcgcatatgtcaaacccaAaggttcttcgcgttgc
>EU722519_Pseudonocardia_alaniniphila
cgacagccatgcaccacctgcacaccagccacaagggaaccgatatctctaccggcgtct
agtgcatgtaaggttcttcgcgttgc
>EU722519_Pseudonocardia_alaniniphila
cgacagccatgcaCccacctgcacaccagccacaagggaaccgatatctctaccggcgtc
tagtgcatgtaaggttcttcgcgttgc
>EU722519_Pseudonocardia_alaniniphila
cgacagccatgcaccacctgcacaccagccacaagggaaccgatatctctaaccggcgtc
tagtgcatgtaaggttcttcgcgttgc
>EU722519_Pseudonocardia_alaniniphila
cgacagccatgcaccacctgcacaccagccacaagggaaccgatatctctaccggcgtct
agtgcatgtaaggttcttGgcgttgc
>EU722519_Pseudonocardia_alaniniphila
cgacagccatgcaccacctgcacaccagccacaagggaaccgatatctctaccggcgtcG
agtgcatgtaaggttcttcgcgttgc
>EU722519_Pseudonocardia_alaniniphila
cacagccatgcaccacctgcacaccagccacaagggaaccgatatctctaccggcgtcta
gtgcatgtaaggttcttcgcgttgc
>EU722519_Pseudonocardia_alaniniphila
cgacagccatgcaccacctgcacaccagccacaagggaccgatatctctaccggcgtcta
gtgcatgtaaggttcttcgcgttgc
>EU722519_Pseudonocardia_alaniniphila
cgacagccatgcaccacctgcacaccagccacaagggaaccgatatctctaccggcgtct
agtgcatgtaaggttcttccgttgc
>EU722519_Pseudonocardia_alaniniphila
cgacagccatgcCaccacctgcacaccagccacaagggaaccgatatctctaccggcgtc
tagtgcatgtaaggttcttcgcgttgc
>EU722519_Pseudonocardia_alaniniphila
cgacagccatgcaccacctgcacaccagccacAagggaaccgatatctctaccggcgtct
agtgcatgtaaggttcttcgcgttgc
>EU722519_Pseudonocardia_alaniniphila
cgacagccatgcaccacctgcGacaccagccacaagggaaccgatatctctaccggcgtc
tagtgcatgtaaggttcttcgcgttgc
>EU722519_Pseudonocardia_alaniniphila
cgacagccatgcaccacctgcacaccagccTacaagggaaccgatatctctaccggcgtc
tagtgcatgtaaggttcttcgcgttgc
>EU722519_Pseudonocardia_alaniniphila
cgacagccatgcaccacctgcaacaccagccacaagggaaccgatatctctaccggcgtc
tagtgcatgtaaggttcttcgcgttgc
>EU722519_Pseudonocardia_alaniniphila
cgacagccatgcaccacctgcacaccagccacaagggaaccgatatctctaccggcgtct
agtgcattgtaaggttcttcgcgttgc
>EU722519_Pseudonocardia_alaniniphila
cgacagccatgcaccacctgcacaccagccacaagggaaccgatatctctaccggcgtct
agtgcatgtaaggtcttcgcgttgc
>EU722519_Pseudonocardia_alaniniphila
cgacagccatgcaccAacctgcacaccagccacaagggaaccgatatctctaccggcgtc
tagtgcatgtaaggttcttcgcgttgc
>EU722519_Pseudonocardia_alaniniphila
cgacagccaCgcaccacctgcacaccagccacaagggaaccgatatctctaccggcgtct
agtgcatgtaaggttcttcgcgttgc
>EU722519_Pseudonocardia_alaniniphila
cgacagccatgcaccacctgcacaccagccacaTgggaaccgatatctctaccggcgtct
agtgcatgtaaggttcttcgcgttgc
>EU722519_Pseudonocardia_alaniniphila
cgacagccatgcaccacctgcacaccagccacaagggaaccgatatctctaccGggcgtc
tagtgcatgtaaggttcttcgcgttgc
>EU722519_Pseudonocardia_alaniniphila
cgacagccatgcaccacctgcacaccagccacaagggaaccgatatctctaccgggtcta
gtgcatgtaaggttcttcgcgttgc
>EU722519_Pseudonocardia_alaniniphila
cgacagccatgcaccacctgcacaccagccacaaggTgaaccgatatctctaccggcgtc
tagtgcatgtaaggttcttcgcgttgc
>EU722519_Pseudonocardia_alaniniphila
cgacagccatggcaccacctgcacaccagccacaagggaaccgatatctctaccggcgtc
tagtgcatgtaaggttcttcgcgttgc
>EU722519_Pseudonocardia_alaniniphila
cgacagccatgcaccacctgcacaccagccacaaggcgaaccgatatctctaccggcgtc
tagtgcatgtaaggttcttcgcgttgc
>EU722519_Pseudonocardia_alaniniphila
cgacagccatgcaccacctgcacaccagccacaagggaaccgatatctctaccggcgtct
agtgcatGtaaggttcttcgcgttgc
>EU722519_Pseudonocardia_alaniniphila
cgacagccatgcaccacctgcacaccagccacaagggaaccgatatctctaccggcgtct
agtgcCtgtaaggttcttcgcgttgc
>EU722519_Pseudonocardia_alaniniphila
cgacagccatgcaccacctgcacaccagccacaagggaaccgatatctctaccggcgcta
gtgcatgtaaggttcttcgcgttgc
>EU722519_Pseudonocardia_alaniniphila
cgacagccatgcaccacctgcacaccagccacaagggaaccgatatctctaccggcgtct
agtgcatgtaaggcttcttcgcgttgc
>EU722519_Pseudonocardia_alaniniphila
cgacagccatgcaccacctgcacaccagccacaagggaaccgatatctctaccggcgtct
agtgcaAgtaaggttcttcgcgttgc
>EU722519_Pseudonocardia_alaniniphila
cgacagccatgcaccacctgcacaccagccacaaCggaaccgatatctctaccggcgtct
agtgcatgtaaggttcttcgcgttgc
>EU722519_Pseudonocardia_alaniniphila
cgacagccatgcaccacctgTcacaccagccacaagggaaccgatatctctaccggcgtc
tagtgcatgtaaggttcttcgcgttgc
>EU722519_Pseudonocardia_alaniniphila
cgacagccatgcaccacctgcacaccagccacaagggaaccgatatctctaccggcgtct
aAtgcatgtaaggttcttcgcgttgc
>EU722519_Pseudonocardia_alaniniphila
cgacagccatgcaccacctgcacaccagccacaagggaaccgatatctctaccggcgtct
agtgcatgtaagttcttcgcgttgc
>EU722519_Pseudonocardia_alaniniphila
cgacagccatgcaccacctgcacaccagccacaagggaaccgatatctctaccggcgttc
tagtgcatgtaaggttcttcgcgttgc
>EU722519_Pseudonocardia_alaniniphila
cgacagccatgcaccacctgcacaccagccacaagggaaccgatatctctaccggcgtct
agtggcatgtaaggttcttcgcgttgc
>EU722519_Pseudonocardia_alaniniphila
cgacagccatgcaccacctgcacaccagccacaagggaaccgatatctctaccgagcgtc
tagtgcatgtaaggttcttcgcgttgc
>EU722519_Pseudonocardia_alaniniphila
cgacagccatgcaccacctgcacaccagccacaagggaaccgatatctctaccggccgtc
tagtgcatgtaaggttcttcgcgttgc
>EU722519_Pseudonocardia_alaniniphila
cgacagccatgcaccaccctgcacaccagccacaagggaaccgatatctctaccggcgtc
tagtgcatgtaaggttcttcgcgttgc
>EU722519_Pseudonocardia_alaniniphila
cgacagccatgcaccacctgacaccagccacaagggaaccgatatctctaccggcgtcta
gtgcatgtaaggttcttcgcgttgc
>EU722519_Pseudonocardia_alaniniphila
cgacagccatgcaccacctgcacaccagccacaagggaaccgatatctctGaccggcgtc
tagtgcatgtaaggttcttcgcgttgc
>EU722519_Pseudonocardia_alaniniphila
cgacagccatgcaccacctgcacaccaAccacaagggaaccgatatctctaccggcgtct
agtgcatgtaaggttcttcgcgttgc
>EU722519_Pseudonocardia_alaniniphila
cgacagccatgcaccacctgcacaccagccacaagggaaccgatatctcgtaccggcgtc
tagtgcatgtaaggttcttcgcgttgc
>EU722519_Pseudonocardia_alaniniphila
cgacagccatgcaccacctgcacaccagccacaaggGgaaccgatatctctaccggcgtc
tagtgcatgtaaggttcttcgcgttgc
>EU722519_Pseudonocardia_alaniniphila
cgacagccatgcaccacctgcacaccagccacaagggaaccgatatctctaccggcgtct
agtgcatgtaaggttcttcgcgCtgc
>EU722519_Pseudonocardia_alaniniphila
cgacagccatgcaccacctgcacaccagccacaagggaaccgatatctctaccggcgtct
agtgcatggtaaggttcttcgcgttgc
>EU722519_Pseudonocardia_alaniniphila
cgacagccatgcaccacctgcacaccagccacaagggaaccgatatctctaccggcgtca
gtgcatgtaaggttcttcgcgttgc
>EU722519_Pseudonocardia_alaniniphila
cgacagccatgcaccacctgcacaccagccacaagggaaccgatatctctaccggcgtct
agtgcatgtaagggttcttcgcgttgc
>EU722519_Pseudonocardia_alaniniphila
cgacagccatgcaccacctgcacaccagccacaagggaacgatatctctaccggcgtcta
gtgcatgtaaggttcttcgcgttgc
>EU722519_Pseudonocardia_alaniniphila
cgaagccatgcaccacctgcacaccagccacaagggaaccgatatctctaccggcgtcta
gtgcatgtaaggttcttcgcgttgc
>EU722519_Pseudonocardia_alaniniphila
cgacagccatgcaccacctgcacaccagccacaagggaaccgatatctctaccggcgtct
agtgGatgtaaggttcttcgcgttgc
>EU722519_Pseudonocardia_alaniniphila
cgacagccatgcaccacctgcacaccagccacaagggaaccgatatctctaccggccgtc
tagtgcatgtaaggttcttcgcgttgc
>AF328681_Lechevalieria_aerocolonigenes
cgacagccatgcaccacctgtacaccggccacaagggggcccgatatctctaccggtttc
cagtgcatgtcaagcccaggtaaggttcttcgcgttgc
>AF328681_Lechevalieria_aerocolonigenes
cgacagccatgcaccacctgtacaccggccacaagggggcccgatatctctaccggtttc
cagtgcatgtcaagcccaggtaaggttttcgcgttgc
>AF328681_Lechevalieria_aerocolonigenes
cgacagccatgcaccacctgtacaccggccacaagggcggcccgatatctctaccggttt
ccagtgcatgtcaagcccaggtaaggttcttcgcgttgc
>AF328681_Lechevalieria_aerocolonigenes
cgacagccatgcaccacctgtacaccggccacaagggggcccgatatctctaccggtttc
cagtcatgtcaagcccaggtaaggttcttcgcgttgc
>AF328681_Lechevalieria_aerocolonigenes
cgacagccatgcaccacctgtacaccggccacaagggggcccgatatctctaccggtttc
caagtgcatgtcaagcccaggtaaggttcttcgcgttgc
>AF328681_Lechevalieria_aerocolonigenes
cgacagccatgcaccacctgtacaccggccacaagggggcccgatatctctaccggtttc
cagtgcatggtcaagcccaggtaaggttcttcgcgttgc
>AF328681_Lechevalieria_aerocolonigenes
cgacagccatgcaccacctgtacaccggccacaagggggcccgatatctctaccggtttc
cagtgcatgtcaagcccaggtaaggttcttcgcgttgcc
>AF328681_Lechevalieria_aerocolonigenes
cgacagccatgcaccacctgtacaccgggccacaagggggcccgatatctctaccggttt
ccagtgcatgtcaagcccaggtaaggttcttcgcgttgc
>AF328681_Lechevalieria_aerocolonigenes
cgacagccatgcaccacctggtacaccggccacaagggggcccgatatctctaccggttt
ccagtgcatgtcaagcccaggtaaggttcttcgcgttgc
>AF328681_Lechevalieria_aerocolonigenes
cgacagccatgcaccacctgtacaccggccacaagggggcccgatactctaccggtttcc
agtgcatgtcaagcccaggtaaggttcttcgcgttgc
>AF328681_Lechevalieria_aerocolonigenes
cgacagccatgcaccacctgatacaccggccacaagggggcccgatatctctaccggttt
ccagtgcatgtcaagcccaggtaaggttcttcgcgttgc
>AF328681_Lechevalieria_aerocolonigenes
cgacagccatgcacgcacctgtacaccggccacaagggggcccgatatctctaccggttt
ccagtgcatgtcaagcccaggtaaggttcttcgcgttgc
>AF328681_Lechevalieria_aerocolonigenes
cgacagccatgcaccacctgtacaccggccacaagggggcccgatatctctaccggtttc
cagtgcatgctcaagcccaggtaaggttcttcgcgttgc
>AF328681_Lechevalieria_aerocolonigenes
ccgacagccatgcaccacctgtacaccggccacaagggggcccgatatctctaccggttt
ccagtgcatgtcaagcccaggtaaggttcttcgcgttgc
>AF328681_Lechevalieria_aerocolonigenes
cgacagcctgcaccacctgtacaccggccacaagggggcccgatatctctaccggtttcc
agtgcatgtcaagcccaggtaaggttcttcgcgttgc
>AF328681_Lechevalieria_aerocolonigenes
cgacagccatgcaccacctgtacaccggccacaagggggcccgatatctctaccggtttt
ccagtgcatgtcaagcccaggtaaggttcttcgcgttgc
>AF328681_Lechevalieria_aerocolonigenes
cgacaagccatgcaccacctgtacaccggccacaagggggcccgatatctctaccggttt
ccagtgcatgtcaagcccaggtaaggttcttcgcgttgc
>AF328681_Lechevalieria_aerocolonigenes
cgacagccatgcaccacctgtacaccggccacaagggggcccgatatctctaccgTtttc
cagtgcatgtcaagcccaggtaaggttcttcgcgttgc
>AF328681_Lechevalieria_aerocolonigenes
cgacagccatgcaccacctgtacaccggccacaagggggcccgatatctctaccggtttc
cagtgcatgtcaagcccaggtaaggttcttcgcgttgcc
>AF328681_Lechevalieria_aerocolonigenes
cgacagccatgcaccacctgtacaccggccacaagggggcccgatatctctaccggtttc
cagtgatgtcaagcccaggtaaggttcttcgcgttgc
>AF328681_Lechevalieria_aerocolonigenes
cgacagccatgcaccacctgtacaccggccacaaggggAcccgatatctctaccggtttc
cagtgcatgtcaagcccaggtaaggttcttcgcgttgc
>AF328681_Lechevalieria_aerocolonigenes
cgacagccatgcaccacctgtacaccggccacaagggggcTccgatatctctaccggttt
ccagtgcatgtcaagcccaggtaaggttcttcgcgttgc
>AF328681_Lechevalieria_aerocolonigenes
cgacagccatgcaccaccttgtacaccggccacaagggggcccgatatctctaccggttt
ccagtgcatgtcaagcccaggtaaggttcttcgcgttgc
>AF328681_Lechevalieria_aerocolonigenes
cgacagccatgctaccacctgtacaccggccacaagggggcccgatatctctaccggttt
ccagtgcatgtcaagcccaggtaaggttcttcgcgttgc
>AF328681_Lechevalieria_aerocolonigenes
cgacagccatgcaccacctgtacaccggccacaaggggggcccgatatctctaccggttt
ccagtgcatgtcaagcccaggtaaggttcttcgcgttgc
>AF328681_Lechevalieria_aerocolonigenes
cgacagccatgcaccacctgtacaccggccacaagggggccccgatatctctaccggttt
ccagtgcatgtcaagcccaggtaaggttcttcgcgttgc
>AF328681_Lechevalieria_aerocolonigenes
cgacagccatgcaccacctgtacaccggccacaagggggcccgattctctaccggtttcc
agtgcatgtcaagcccaggtaaggttcttcgcgttgc
>AF328681_Lechevalieria_aerocolonigenes
cgacagccatgcaccacctgtacaccggccacaagggggcccgatatctctaccggtttc
cagtgcatgtcaagcccaggtaaggttcttcgcgttgGc
>AF328681_Lechevalieria_aerocolonigenes
cacagccatgcaccacctgtacaccggccacaagggggcccgatatctctaccggtttcc
agtgcatgtcaagcccaggtaaggttcttcgcgttgc
>AF328681_Lechevalieria_aerocolonigenes
cgacagccatgcaccacctgtacaccggTcacaagggggcccgatatctctaccggtttc
cagtgcatgtcaagcccaggtaaggttcttcgcgttgc
>AF328681_Lechevalieria_aerocolonigenes
cgacagccatgcaccacctgtacaccggccacaagggggcccgatatctcAaccggtttc
cagtgcatgtcaagcccaggtaaggttcttcgcgttgc
>AF328681_Lechevalieria_aerocolonigenes
cgacagccatgcaccacctgtacaccggccacaagggggcccgatatctctaccggtttc
cagtgcatgtcaTgcccaggtaaggttcttcgcgttgc
>AF328681_Lechevalieria_aerocolonigenes
cgacaggccatgcaccacctgtacaccggccacaagggggcccgatatctctaccggttt
ccagtgcatgtcaagcccaggtaaggttcttcgcgttgc
>AF328681_Lechevalieria_aerocolonigenes
cgacagccatgcaccacctgtacaccggccacaagggggcccgatatctctaccggtttc
cagtgcatgtcaagcccaggttaaggttcttcgcgttgc
>AF328681_Lechevalieria_aerocolonigenes
cgaTcagccatgcaccacctgtacaccggccacaagggggcccgatatctctaccggttt
ccagtgcatgtcaagcccaggtaaggttcttcgcgttgc
>AF328681_Lechevalieria_aerocolonigenes
cgacagccgatgcaccacctgtacaccggccacaagggggcccgatatctctaccggttt
ccagtgcatgtcaagcccaggtaaggttcttcgcgttgc
>AF328681_Lechevalieria_aerocolonigenes
cgacagccatgcaccacctgtacaccggccacaagggggcccgatatctctaccggtttc
cagtgcatgtcaagcccaggaaggttcttcgcgttgc
>AF328681_Lechevalieria_aerocolonigenes
cgacagccatgcaccacctgtTacaccggccacaagggggcccgatatctctaccggttt
ccagtgcatgtcaagcccaggtaaggttcttcgcgttgc
>AF328681_Lechevalieria_aerocolonigenes
cgacagccatgcaccacctgtacaccggccacaagggggcccgatatctctaccggtttc
cagtgcatgtcaCagcccaggtaaggttcttcgcgttgc
>AF328681_Lechevalieria_aerocolonigenes
cgacagccatgcaccacctgtacaccggccacaagggggcccgatatctctaccggtttc
cagtgcatgtcaagcccaggtaaggttctcgcgttgc
>AF328681_Lechevalieria_aerocolonigenes
cgacagccatgcaccacctgtacaccggccacaagggggcccgaatatctctaccggttt
ccagtgcatgtcaagcccaggtaaggttcttcgcgttgc
>AF328681_Lechevalieria_aerocolonigenes
cgacagccatgcaccacctgtacaccgggccacaagggggcccgatatctctaccggttt
ccagtgcatgtcaagcccaggtaaggttcttcgcgttgc
>AF328681_Lechevalieria_aerocolonigenes
cgacagccatgcaccacctgtacaccggccacaagggggcccgatatctctaccggtttc
cagCtgcatgtcaagcccaggtaaggttcttcgcgttgc
>AF328681_Lechevalieria_aerocolonigenes
cgacagccatgcaccacctgtacaccggccacaagggggcccgataatctctaccggttt
ccagtgcatgtcaagcccaggtaaggttcttcgcgttgc
>AF328681_Lechevalieria_aerocolonigenes
cgacagccatgcaccacctgtacaccggccacaagGggggcccgatatctctaccggttt
ccagtgcatgtcaagcccaggtaaggttcttcgcgttgc
>AF328681_Lechevalieria_aerocolonigenes
cgacagccatgcaccacctgtacaccggccacaagggggcccgatatctctaccggtAtc
cagtgcatgtcaagcccaggtaaggttcttcgcgttgc
>AF328681_Lechevalieria_aerocolonigenes
cgacagccatgcacctacctgtacaccggccacaagggggcccgatatctctaccggttt
ccagtgcatgtcaagcccaggtaaggttcttcgcgttgc
>AF328681_Lechevalieria_aerocolonigenes
cgacagccatgcaccacctgtacaccggccacaagggggcaccgatatctctaccggttt
ccagtgcatgtcaagcccaggtaaggttcttcgcgttgc
>AF328681_Lechevalieria_aerocolonigenes
cgacagccatgcaccacctgtacaccggccacaagggggcccgatatctctaccggtttG
ccagtgcatgtcaagcccaggtaaggttcttcgcgttgc
>AF328681_Lechevalieria_aerocolonigenes
cgacagccatgcaccacctgtacaccggccacaagggggcccgatatctctaccggtttc
caggtgcatgtcaagcccaggtaaggttcttcgcgttgc
>U58528_Dactylosporangium_aurantiacum
cgacagccatgcaccacctgtgaacgcccccgaaggacaccacatctctgcggctttagc
gcccatgtcaaacccaggtaaggttcttcgcgttgc
>U58528_Dactylosporangium_aurantiacum
cgacagccatgcaccacctgtgaacgcccccgCaggacaccacatctctgcggctttagc
gcccatgtcaaacccaggtaaggttcttcgcgttgc
>U58528_Dactylosporangium_aurantiacum
cgacagccatgcaccacctgtgaacgcccccgaaggacaccacatctcGgcggctttagc
gcccatgtcaaacccaggtaaggttcttcgcgttgc
>U58528_Dactylosporangium_aurantiacum
cgacagccatgcaccacctgtgaacgcccccgaaggacaccacatctctgcggactttag
cgcccatgtcaaacccaggtaaggttcttcgcgttgc
>U58528_Dactylosporangium_aurantiacum
cgacagccatgcaccacctgtgaacgcccccgaaggacaccacatctctgcggctttagc
gcccatgtcaaacccaggtaaggttccttcgcgttgc
>U58528_Dactylosporangium_aurantiacum
cgacagccatgcaccacctgtgaacgcccccgaaggacacccacatctctgcggctttag
cgcccatgtcaaacccaggtaaggttcttcgcgttgc
>U58528_Dactylosporangium_aurantiacum
cgacaagccatgcaccacctgtgaacgcccccgaaggacaccacatctctgcggctttag
cgcccatgtcaaacccaggtaaggttcttcgcgttgc
>U58528_Dactylosporangium_aurantiacum
cgacagccatgcaccacctgtgaacgcccccgaaggacaccacatctctgcggctCttag
cgcccatgtcaaacccaggtaaggttcttcgcgttgc
>U58528_Dactylosporangium_aurantiacum
cgacagccatgcaccacctgtgaacgcccccgaTaggacaccacatctctgcggctttag
cgcccatgtcaaacccaggtaaggttcttcgcgttgc
>U58528_Dactylosporangium_aurantiacum
cgacagccatgcaccacctgtgaacgcccccgaaggacaccacatctctgcggctttagc
gccatgtcaaacccaggtaaggttcttcgcgttgc
>U58528_Dactylosporangium_aurantiacum
cgacagccatgcaccacctgtgaacgcccccgaaggaccaccacatctctgcggctttag
cgcccatgtcaaacccaggtaaggttcttcgcgttgc
>U58528_Dactylosporangium_aurantiacum
cgacagccatgcaccacctgtgaacgcccccgaaggacaccacatctctgcggcttttag
cgcccatgtcaaacccaggtaaggttcttcgcgttgc
>U58528_Dactylosporangium_aurantiacum
cgacagccatgccaccacctgtgaacgcccccgaaggacaccacatctctgcggctttag
cgcccatgtcaaacccaggtaaggttcttcgcgttgc
>U58528_Dactylosporangium_aurantiacum
cgacagccatgcaccacctgtgaacgcccccgaaggacaccacatctctgcggctttagc
gcccatgtcaaacccaggtaaggttcttcgcgttGgc
>U58528_Dactylosporangium_aurantiacum
cgacagccatGcaccacctgtgaacgcccccgaaggacaccacatctctgcggctttagc
gcccatgtcaaacccaggtaaggttcttcgcgttgc
>U58528_Dactylosporangium_aurantiacum
cgacagccatgcaccacctgtgaacgcccccgaaggacaccacatctctgcggctttagc
gcccatgtcaaacccCggtaaggttcttcgcgttgc
>U58528_Dactylosporangium_aurantiacum
cgacagccatgcaccacctgtgaacgcccccgaaggacaccacatctctgcggctttagc
gcccatgtcaaacccaggtaaggttctcgcgttgc
>U58528_Dactylosporangium_aurantiacum
cgacagccatgcaccacctgtgaacgcccccgaaggacaccacatctctgcggctttagc
gcccatgtcaacccaggtaaggttcttcgcgttgc
>U58528_Dactylosporangium_aurantiacum
cgacagccatgcaccacctgtgaacgccccctgaaggacaccacatctctgcggctttag
cgcccatgtcaaacccaggtaaggttcttcgcgttgc
>U58528_Dactylosporangium_aurantiacum
cgacagccatgcaccacctgtgaacgcccccgaaggacaccacatctctgcggctttagc
gcccatgtcaaacccaggttaaggttcttcgcgttgc
>U58528_Dactylosporangium_aurantiacum
cgacaagccatgcaccacctgtgaacgcccccgaaggacaccacatctctgcggctttag
cgcccatgtcaaacccaggtaaggttcttcgcgttgc
>U58528_Dactylosporangium_aurantiacum
cgacagccatgcaccacctgttgaacgcccccgaaggacaccacatctctgcggctttag
cgcccatgtcaaacccaggtaaggttcttcgcgttgc
>U58528_Dactylosporangium_aurantiacum
cgacagccatgcaccTacctgtgaacgcccccgaaggacaccacatctctgcggctttag
cgcccatgtcaaacccaggtaaggttcttcgcgttgc
>U58528_Dactylosporangium_aurantiacum
cgacagccatgcaccacctgtgaacgcccccgaaggacaccacatctctgcggctttagc
gcccatgtcaaacccaggtacaggttcttcgcgttgc
>U58528_Dactylosporangium_aurantiacum
cgacagccatgcaccacctgtgaacgcccccgaaggacaccacatctctgcggctttagc
gcccatgtcaaacccaggtataggttcttcgcgttgc
>U58528_Dactylosporangium_aurantiacum
cgacagccatgcaccacctgtgaacgcccccgaaggacaccacatctctgcggcTttagc
gcccatgtcaaacccaggtaaggttcttcgcgttgc
>U58528_Dactylosporangium_aurantiacum
cgacagccatgcatccacctgtgaacgcccccgaaggacaccacatctctgcggctttag
cgcccatgtcaaacccaggtaaggttcttcgcgttgc
>U58528_Dactylosporangium_aurantiacum
cTgacagccatgcaccacctgtgaacgcccccgaaggacaccacatctctgcggctttag
cgcccatgtcaaacccaggtaaggttcttcgcgttgc
>U58528_Dactylosporangium_aurantiacum
cgacagccatgcaccacctgtgaacgcccccgaaggacaccacatcttctgcggctttag
cgcccatgtcaaacccaggtaaggttcttcgcgttgc
>U58528_Dactylosporangium_aurantiacum
cgacagccatgcaccacctgtgaacgcccccgaaggacaccacatctctgcggctttagc
gcccatgtcaaacccaggtaaggttctcgcgttgc
>U58528_Dactylosporangium_aurantiacum
cgacagccatgcaTccacctgtgaacgcccccgaaggacaccacatctctgcggctttag
cgcccatgtcaaacccaggtaaggttcttcgcgttgc
>U58528_Dactylosporangium_aurantiacum
cgacagccatgcaccacctgtgaacgcccccgaaggacaccaacatctctgcggctttag
cgcccatgtcaaacccaggtaaggttcttcgcgttgc
>U58528_Dactylosporangium_aurantiacum
cgacagccatgcaccacctgtgaacgcccccgaaggacaccacattctctgcggctttag
cgcccatgtcaaacccaggtaaggttcttcgcgttgc
>U58528_Dactylosporangium_aurantiacum
cgacagccaatgcaccacctgtgaacgcccccgaaggacaccacatctctgcggctttag
cgcccatgtcaaacccaggtaaggttcttcgcgttgc
>U58528_Dactylosporangium_aurantiacum
cgacagcctgcaccacctgtgaacgcccccgaaggacaccacatctctgcggctttagcg
cccatgtcaaacccaggtaaggttcttcgcgttgc
>U58528_Dactylosporangium_aurantiacum
cgacagccatgcacacacctgtgaacgcccccgaaggacaccacatctctgcggctttag
cgcccatgtcaaacccaggtaaggttcttcgcgttgc
>U58528_Dactylosporangium_aurantiacum
cgacagccatgcaccacctgtgaacgcccccgaaggacaccacatctctgcggctttagc
gcccatgtcaaacccaggtaaggttcttcgcgAtgc
>U58528_Dactylosporangium_aurantiacum
cgacagccatgcaccacctgtgaacgcccccgaaggacaccacatctctgcggctttagc
gcccatgtcaaacccAaggtaaggttcttcgcgttgc
>U58528_Dactylosporangium_aurantiacum
cgacagccatgcaccacctgtgaacgcccccgaaggacaccacatcctctgcggctttag
cgcccatgtcaaacccaggtaaggttcttcgcgttgc
>U58528_Dactylosporangium_aurantiacum
cgacagccatgcaccacctgtgaacgcccccgaaggacaccacatctctgcggctAttag
cgcccatgtcaaacccaggtaaggttcttcgcgttgc
>U58528_Dactylosporangium_aurantiacum
cgacagccatgcaccacctgtgaacgcccccgaaggacaaccacatctctgcggctttag
cgcccatgtcaaacccaggtaaggttcttcgcgttgc
>U58528_Dactylosporangium_aurantiacum
cgaagccatgcaccacctgtgaacgcccccgaaggacaccacatctctgcggctttagcg
cccatgtcaaacccaggtaaggttcttcgcgttgc
>U58528_Dactylosporangium_aurantiacum
Agacagccatgcaccacctgtgaacgcccccgaaggacaccacatctctgcggctttagc
gcccatgtcaaacccaggtaaggttcttcgcgttgc
>U58528_Dactylosporangium_aurantiacum
cgacagccatgcaccacctgtgaacgcccccgaaggacaccacatctctgcggctttagc
gcccatgtcaaacccaggtaGaggttcttcgcgttgc
>U58528_Dactylosporangium_aurantiacum
cgacagccatgcaccacctgtgaacgcccccgaaggacaccacatctctgcggctttagc
gcccattgtcaaacccaggtaaggttcttcgcgttgc
>U58528_Dactylosporangium_aurantiacum
cgacagccatgcaccacctgtgaacgcccccgaaggacaccacatctctgcggctttagc
gcccatgtcaaacccaggtaaggttcttcgcgttggc
>U58528_Dactylosporangium_aurantiacum
cgacagccatgcaccacctgtgaacgcccccgaaggacaccacatctctgcggctttagc
gtcccatgtcaaacccaggtaaggttcttcgcgttgc
>U58528_Dactylosporangium_aurantiacum
cgAacagccatgcaccacctgtgaacgcccccgaaggacaccacatctctgcggctttag
cgcccatgtcaaacccaggtaaggttcttcgcgttgc
>U58528_Dactylosporangium_aurantiacum
cgacagccatgcaccacctgtgaacgccccgaaggacaccacatctctgcggctttagcg
cccatgtcaaacccaggtaaggttcttcgcgttgc
>U58528_Dactylosporangium_aurantiacum
cgacagccatgcaccacctgtgaacgcccccgaaggacaccacatctctcggctttagcg
cccatgtcaaacccaggtaaggttcttcgcgttgc
>EU593733_Streptomyces_thermocarboxydus
cgacagccatgcaccacctgtacaccgaccacaagggggcaccatctctgatgctttccg
gtgtatgtcaagccttggtaaggttcttcgcgttgc
>EU593733_Streptomyces_thermocarboxydus
cgaacagccatgcaccacctgtacaccgaccacaagggggcaccatctctgatgctttcc
ggtgtatgtcaagccttggtaaggttcttcgcgttgc
>EU593733_Streptomyces_thermocarboxydus
cgacagccatgcaccacctgtacaccgaccacaagggggcaccatctctgatgctttccg
gtgtatTtcaagccttggtaaggttcttcgcgttgc
>EU593733_Streptomyces_thermocarboxydus
cacagccatgcaccacctgtacaccgaccacaagggggcaccatctctgatgctttccgg
tgtatgtcaagccttggtaaggttcttcgcgttgc
>EU593733_Streptomyces_thermocarboxydus
cgacagcccatgcaccacctgtacaccgaccacaagggggcaccatctctgatgctttcc
ggtgtatgtcaagccttggtaaggttcttcgcgttgc
>EU593733_Streptomyces_thermocarboxydus
cgacagccatgcaccacctgtacaccgaccacaagggggcaccatctctgatgctttccg
gatgtatgtcaagccttggtaaggttcttcgcgttgc
>EU593733_Streptomyces_thermocarboxydus
cgacagccatgcacTcacctgtacaccgaccacaagggggcaccatctctgatgctttcc
ggtgtatgtcaagccttggtaaggttcttcgcgttgc
>EU593733_Streptomyces_thermocarboxydus
cgacagcccatgcaccacctgtacaccgaccacaagggggcaccatctctgatgctttcc
ggtgtatgtcaagccttggtaaggttcttcgcgttgc
>EU593733_Streptomyces_thermocarboxydus
cgacagccatgcaccacctgtacaccgaccacaagggggcaccatctctgatgctttccg
gCtgtatgtcaagccttggtaaggttcttcgcgttgc
>EU593733_Streptomyces_thermocarboxydus
cgacagccatgcaccacctgtacaccgaccacaagggggcaccatctctgatgcCttccg
gtgtatgtcaagccttggtaaggttcttcgcgttgc
>EU593733_Streptomyces_thermocarboxydus
cgacagccatgcaccacctgtacaccgaccacaagggggcaccatctCtgatgctttccg
gtgtatgtcaagccttggtaaggttcttcgcgttgc
>EU593733_Streptomyces_thermocarboxydus
cgacagccatgcaccacctgtacaccgaccacaagggggcaccatctctgatgctttccg
gtgtatgtcaagccttggtaagggttcttcgcgttgc
>EU593733_Streptomyces_thermocarboxydus
cgacagccatgcaccacctgtaccaccgaccacaagggggcaccatctctgatgctttcc
ggtgtatgtcaagccttggtaaggttcttcgcgttgc
>EU593733_Streptomyces_thermocarboxydus
cgacagccatgcaccacGctgtacaccgaccacaagggggcaccatctctgatgctttcc
ggtgtatgtcaagccttggtaaggttcttcgcgttgc
>EU593733_Streptomyces_thermocarboxydus
cgacagccatgcaccacctgtacaccgaccacaagggggcaccatctctgatgctttccg
cgtgtatgtcaagccttggtaaggttcttcgcgttgc
>EU593733_Streptomyces_thermocarboxydus
cgacagccatgcaccacctgtacaccgaccacaagggggcaccatctctgatgctttccg
gtgtatgtcaagccttggtaaggttgcttcgcgttgc
>EU593733_Streptomyces_thermocarboxydus
cgacagccatgcaccacctgtacaccgaccacaagggggcaccatctctgatgctttccg
gtgtatgtcaagccttgggtaaggttcttcgcgttgc
>EU593733_Streptomyces_thermocarboxydus
cgacagccatgcaccacctgtacaccgaccacaagggggcaccatctctgCtgctttccg
gtgtatgtcaagccttggtaaggttcttcgcgttgc
>EU593733_Streptomyces_thermocarboxydus
cgacagccatgcaccacctgtacaccgaccacaagggggcaccatctctgatgctttccc
ggtgtatgtcaagccttggtaaggttcttcgcgttgc
>EU593733_Streptomyces_thermocarboxydus
cgacagccatgcaccacctgtacaccgaccacaagggggcaccatctcatgatgctttcc
ggtgtatgtcaagccttggtaaggttcttcgcgttgc
>EU593733_Streptomyces_thermocarboxydus
cgacagccatgcacGcacctgtacaccgaccacaagggggcaccatctctgatgctttcc
ggtgtatgtcaagccttggtaaggttcttcgcgttgc
>EU593733_Streptomyces_thermocarboxydus
cgacagccatgcaccacctgTtacaccgaccacaagggggcaccatctctgatgctttcc
ggtgtatgtcaagccttggtaaggttcttcgcgttgc
>EU593733_Streptomyces_thermocarboxydus
cgaagccatgcaccacctgtacaccgaccacaagggggcaccatctctgatgctttccgg
tgtatgtcaagccttggtaaggttcttcgcgttgc
>EU593733_Streptomyces_thermocarboxydus
cgacagccatgcaccacctgtacaccgaccacaagggggcacatctctgatgctttccgg
tgtatgtcaagccttggtaaggttcttcgcgttgc
>EU593733_Streptomyces_thermocarboxydus
cgacagccatgcaccgacctgtacaccgaccacaagggggcaccatctctgatgctttcc
ggtgtatgtcaagccttggtaaggttcttcgcgttgc
>EU593733_Streptomyces_thermocarboxydus
cgacagcacatgcaccacctgtacaccgaccacaagggggcaccatctctgatgctttcc
ggtgtatgtcaagccttggtaaggttcttcgcgttgc
>EU593733_Streptomyces_thermocarboxydus
cgacagccatgcaccacctgtacaccgaccacaagggggcaccatctctgatgctttccg
gtgtatgtcaagccttggtaaGggttcttcgcgttgc
>EU593733_Streptomyces_thermocarboxydus
cgacagccatgcaccacctgtacaccggaccacaagggggcaccatctctgatgctttcc
ggtgtatgtcaagccttggtaaggttcttcgcgttgc
>EU593733_Streptomyces_thermocarboxydus
cgacagccatgcaccacctgtacaccgaccacaagggggcaccatctctgatgctttccg
gttatgtcaagccttggtaaggttcttcgcgttgc
>EU593733_Streptomyces_thermocarboxydus
cgacagccatgcaccacctgtacaccgaccacaagggggcaccatctctgatgctttccg
gtgtatgtcaagccTtggtaaggttcttcgcgttgc
>EU593733_Streptomyces_thermocarboxydus
cgacagccatgcaccacctgtacaccgaccacaagggggcaccatcttctgatgctttcc
ggtgtatgtcaagccttggtaaggttcttcgcgttgc
>EU593733_Streptomyces_thermocarboxydus
cgacagccatgcaccacctgtacacgaccacaagggggcaccatctctgatgctttccgg
tgtatgtcaagccttggtaaggttcttcgcgttgc
>EU593733_Streptomyces_thermocarboxydus
cgacagccatgcaccaccCgtacaccgaccacaagggggcaccatctctgatgctttccg
gtgtatgtcaagccttggtaaggttcttcgcgttgc
>EU593733_Streptomyces_thermocarboxydus
cgacagccatgcaccacctgtaccaccgaccacaagggggcaccatctctgatgctttcc
ggtgtatgtcaagccttggtaaggttcttcgcgttgc
>EU593733_Streptomyces_thermocarboxydus
cgcagccatgcaccacctgtacaccgaccacaagggggcaccatctctgatgctttccgg
tgtatgtcaagccttggtaaggttcttcgcgttgc
>EU593733_Streptomyces_thermocarboxydus
cgacagccatgcaccacctgtacaccgaccacaagggggcaccatctcgatgctttccgg
tgtatgtcaagccttggtaaggttcttcgcgttgc
>EU593733_Streptomyces_thermocarboxydus
cgacagccatgcaccacctgtacaccgaccacaagggggcaccatctctgatgctttccg
gtgtatgtcaagcccttggtaaggttcttcgcgttgc
>EU593733_Streptomyces_thermocarboxydus
cgacagccgatgcaccacctgtacaccgaccacaagggggcaccatctctgatgctttcc
ggtgtatgtcaagccttggtaaggttcttcgcgttgc
>EU593733_Streptomyces_thermocarboxydus
cgacagccatgcaccacctgtacaccgaccacaaggggggcaccatctctgatgctttcc
ggtgtatgtcaagccttggtaaggttcttcgcgttgc
>EU593733_Streptomyces_thermocarboxydus
cgacagccatgcaccacctgtacaccgaccacaagggggcccatctctgatgctttccgg
tgtatgtcaagccttggtaaggttcttcgcgttgc
>EU593733_Streptomyces_thermocarboxydus
cgacaccatgcaccacctgtacaccgaccacaagggggcaccatctctgatgctttccgg
tgtatgtcaagccttggtaaggttcttcgcgttgc
>EU593733_Streptomyces_thermocarboxydus
cgacagccatgcTccacctgtacaccgaccacaagggggcaccatctctgatgctttccg
gtgtatgtcaagccttggtaaggttcttcgcgttgc
>EU593733_Streptomyces_thermocarboxydus
cgacagccatgcaccacctgtacaccgaccacaagggggcaccatctctgatgctttccg
gtgttatgtcaagccttggtaaggttcttcgcgttgc
>EU593733_Streptomyces_thermocarboxydus
cgacagccatgcaccacctgtacaccgaccacaagggggcaccatctctgatgcttGtcc
ggtgtatgtcaagccttggtaaggttcttcgcgttgc
>EU593733_Streptomyces_thermocarboxydus
cgacagccatgcaccacctgtacaccgaccacaagggggcaccatctctgatgctcttcc
ggtgtatgtcaagccttggtaaggttcttcgcgttgc
>EU593733_Streptomyces_thermocarboxydus
cgacagccatgcaccacctgtacaccgaccacaagggggcaccatctctgatgctttccg
gtgtatgtcaagccttggtaaggttcttcgTgttgc
>EU593733_Streptomyces_thermocarboxydus
cgacagccatgcaccacctgttacaccgaccacaagggggcaccatctctgatgctttcc
ggtgtatgtcaagccttggtaaggttcttcgcgttgc
>EU593733_Streptomyces_thermocarboxydus
cgacagccatgcaccacctgtacaccgaccacaagggggcaccatctctgatgctttccg
gtgtatgtcaagcctttggtaaggttcttcgcgttgc
>EU593733_Streptomyces_thermocarboxydus
cgacagccatgcaccacctgtacaccgaccacaacgggggcaccatctctgatgctttcc
ggtgtatgtcaagccttggtaaggttcttcgcgttgc
>EU593733_Streptomyces_thermocarboxydus
cgacagccatgcaccaccttgtacaccgaccacaagggggcaccatctctgatgctttcc
ggtgtatgtcaagccttggtaaggttcttcgcgttgc
>AM935529_uncultured_Rubrobacteridae_bacterium
cgacagccatgcaccacctgtgtaagtgtcccgaaggaagaccgtgtttccacggctgtc
acaaacatgtcaagcccaggtaaggttcttcgcgttgc
>AM935529_uncultured_Rubrobacteridae_bacterium
cgacgccatgcaccacctgtgtaagtgtcccgaaggaagaccgtgtttccacggctgtca
caaacatgtcaagcccaggtaaggttcttcgcgttgc
>AM935529_uncultured_Rubrobacteridae_bacterium
cgacagccatgcaccacctgtgtaagtgtcccgaaggaagaccgtgtttccacggctgtc
acaaacatgttcaagcccaggtaaggttcttcgcgttgc
>AM935529_uncultured_Rubrobacteridae_bacterium
cgacagccatgcaccacctgtgtaagtgtcccgaaggaagaccgtgtttccacggctgtc
acaaacatgtcaagcccagggtaaggttcttcgcgttgc
>AM935529_uncultured_Rubrobacteridae_bacterium
cgacagccatgcaccacctgtgtaagtgtcccgaaggaagaccgtgtttccacggctgtc
acaaacatgtcaagcccaggtaaggttCttcgcgttgc
>AM935529_uncultured_Rubrobacteridae_bacterium
cgacagccatgcaccacctgtgtaagtgtcccgaaggaagaccgtgtttccacggcctgt
cacaaacatgtcaagcccaggtaaggttcttcgcgttgc
>AM935529_uncultured_Rubrobacteridae_bacterium
cgacagccatgcaccacctgtgtagtgtcccgaaggaagaccgtgtttccacggctgtca
caaacatgtcaagcccaggtaaggttcttcgcgttgc
>AM935529_uncultured_Rubrobacteridae_bacterium
cgacagccatgcaccacctgtgtaagtgtcccgaaggaagaccgtgtttccacggctgtc
acaaacatgtcaagcccaggtaaggttcttccgttgc
>AM935529_uncultured_Rubrobacteridae_bacterium
cgacagccatgcaccacctgtgtaagtgtcccgaaggaagaccgtgtttccacggctgtc
acGaaacatgtcaagcccaggtaaggttcttcgcgttgc
>AM935529_uncultured_Rubrobacteridae_bacterium
cgacagccatgcaccacctgtgtaagtgtcccgaaggaagaccgtgtttccacggTtgtc
acaaacatgtcaagcccaggtaaggttcttcgcgttgc
>AM935529_uncultured_Rubrobacteridae_bacterium
cgacagccatgcaccacctgtgtaTagtgtcccgaaggaagaccgtgtttccacggctgt
cacaaacatgtcaagcccaggtaaggttcttcgcgttgc
>AM935529_uncultured_Rubrobacteridae_bacterium
cgacagccatgcaccacctgtgtaagtgtcccgaaggaagaccgtgtttctcacggctgt
cacaaacatgtcaagcccaggtaaggttcttcgcgttgc
>AM935529_uncultured_Rubrobacteridae_bacterium
cgacagccatgcaccacctgtgtaagtgtcccgaaggaagaccgtgtttccacggctgtc
acaaacatgtcaagcccaggtaatggttcttcgcgttgc
>AM935529_uncultured_Rubrobacteridae_bacterium
cgacagccatgcaccacctgtgtaagtgtcccgaaggaagaccgtgtttccacggctgtc
acaaacatgtcaagcccaGgtaaggttcttcgcgttgc
>AM935529_uncultured_Rubrobacteridae_bacterium
cgacagccatgcaccacctgtgtaagtgtcccgaaggaaagaccgtgtttccacggctgt
cacaaacatgtcaagcccaggtaaggttcttcgcgttgc
>AM935529_uncultured_Rubrobacteridae_bacterium
cgacagccatgcaccacctgtgtaagtgtcccgaaggaagaccgtgtttccacggctgtc
acaaacatgAcaagcccaggtaaggttcttcgcgttgc
>AM935529_uncultured_Rubrobacteridae_bacterium
cgacagccatgcaccacctgtgtaagtgtcccgaaggaagaccgtgtttccacggctgtc
acaaacatgtcaagcccaggtaaggttcttcAcgttgc
>AM935529_uncultured_Rubrobacteridae_bacterium
cgacagccatgcaccacctgtgtaagtgtccgaaggaagaccgtgtttccacggctgtca
caaacatgtcaagcccaggtaaggttcttcgcgttgc
>AM935529_uncultured_Rubrobacteridae_bacterium
cgacaagccatgcaccacctgtgtaagtgtcccgaaggaagaccgtgtttccacggctgt
cacaaacatgtcaagcccaggtaaggttcttcgcgttgc
>AM935529_uncultured_Rubrobacteridae_bacterium
cgacagccatgcaccacctgtgtaagtggtcccgaaggaagaccgtgtttccacggctgt
cacaaacatgtcaagcccaggtaaggttcttcgcgttgc
>AM935529_uncultured_Rubrobacteridae_bacterium
cgacagccatgcaccacctgtgtaagtgtcccgaaggaagaccgtgtttccacggctgtc
acaacatgtcaagcccaggtaaggttcttcgcgttgc
>AM935529_uncultured_Rubrobacteridae_bacterium
cgacaccatgcaccacctgtgtaagtgtcccgaaggaagaccgtgtttccacggctgtca
caaacatgtcaagcccaggtaaggttcttcgcgttgc
>AM935529_uncultured_Rubrobacteridae_bacterium
cgacagccatgcaccacctgtgtaagtgtcccgaaggaagaccgtgttccacggctgtca
caaacatgtcaagcccaggtaaggttcttcgcgttgc
>AM935529_uncultured_Rubrobacteridae_bacterium
cgacagccatgcaccacctgtgtaagttcccgaaggaagaccgtgtttccacggctgtca
caaacatgtcaagcccaggtaaggttcttcgcgttgc
>AM935529_uncultured_Rubrobacteridae_bacterium
cgacagccatgcaccacctgtgtaagtgtcccgaaggaagaccgtgtttccacggctgtc
acaaacatgtcaagcccagggtaaggttcttcgcgttgc
>AM935529_uncultured_Rubrobacteridae_bacterium
cgacagccatgcaccacctgtgtaagtgtcccgaaggaagaccgtgttttccacggctgt
cacaaacatgtcaagcccaggtaaggttcttcgcgttgc
>AM935529_uncultured_Rubrobacteridae_bacterium
cgacagccatgcaccacctgttaagtgtcccgaaggaagaccgtgtttccacggctgtca
caaacatgtcaagcccaggtaaggttcttcgcgttgc
>AM935529_uncultured_Rubrobacteridae_bacterium
cgacagccatgcaccacctgtgtaagtgtcccgaaggaagaccgtgtttccacggactgt
cacaaacatgtcaagcccaggtaaggttcttcgcgttgc
>AM935529_uncultured_Rubrobacteridae_bacterium
cgacagccatgcaccacctgtgaagtgtcccgaaggaagaccgtgtttccacggctgtca
caaacatgtcaagcccaggtaaggttcttcgcgttgc
>AM935529_uncultured_Rubrobacteridae_bacterium
cgacagccatgcacgcacctgtgtaagtgtcccgaaggaagaccgtgtttccacggctgt
cacaaacatgtcaagcccaggtaaggttcttcgcgttgc
>AM935529_uncultured_Rubrobacteridae_bacterium
cgacagccatgcaccacctgtgtaagtgtcccgaaggaagaccgtgtttccacggctTtc
acaaacatgtcaagcccaggtaaggttcttcgcgttgc
>AM935529_uncultured_Rubrobacteridae_bacterium
cgacagccatgcaccacctgtgtaagtgtcccgaaggaagaccgtggtttccacggctgt
cacaaacatgtcaagcccaggtaaggttcttcgcgttgc
>AM935529_uncultured_Rubrobacteridae_bacterium
cgacagccatgcaccacctgtgtaagtgtcccgaaggaagaccgtgtttccacggctgtc
acaaacatgtcaagcccagtgtaaggttcttcgcgttgc
>AM935529_uncultured_Rubrobacteridae_bacterium
cgacagccatgcaccacctgtgtaagtgtcccgaaggaagaccgtgtttccacggctgtc
acaaacatgtcaagcccaggtaaaggttcttcgcgttgc
>AM935529_uncultured_Rubrobacteridae_bacterium
cgacagccatgcaccacctgtgtaagtgtcccgaaggaagaccgtgtttccacggctgtc
Gacaaacatgtcaagcccaggtaaggttcttcgcgttgc
>AM935529_uncultured_Rubrobacteridae_bacterium
cgacagccatgcaccacctgtgtaagtgtcccgaaggaagatccgtgtttccacggctgt
cacaaacatgtcaagcccaggtaaggttcttcgcgttgc
>AM935529_uncultured_Rubrobacteridae_bacterium
cgacagccatgcaccacctgtgtaagtgtcccgaaggaagaccgtgtttcacggctgtca
caaacatgtcaagcccaggtaaggttcttcgcgttgc
>AM935529_uncultured_Rubrobacteridae_bacterium
cgacagccatgcaccacctgtgtaagtgtcccgaaggaagaccgtgtttccacggctgtc
acaaaacatgtcaagcccaggtaaggttcttcgcgttgc
>AM935529_uncultured_Rubrobacteridae_bacterium
cgacagccatgcaccacctgtGgtaagtgtcccgaaggaagaccgtgtttccacggctgt
cacaaacatgtcaagcccaggtaaggttcttcgcgttgc
>AM935529_uncultured_Rubrobacteridae_bacterium
cgacagccatgcaccacctgtgtaagtgtcccgaaggaagaccgGtgtttccacggctgt
cacaaacatgtcaagcccaggtaaggttcttcgcgttgc
>AM935529_uncultured_Rubrobacteridae_bacterium
cgacagccatgcaccacAtgtgtaagtgtcccgaaggaagaccgtgtttccacggctgtc
acaaacatgtcaagcccaggtaaggttcttcgcgttgc
>AM935529_uncultured_Rubrobacteridae_bacterium
cgacagccatgcaccacctgtgtaagtgatcccgaaggaagaccgtgtttccacggctgt
cacaaacatgtcaagcccaggtaaggttcttcgcgttgc
>AM935529_uncultured_Rubrobacteridae_bacterium
cgacagccatgcaccacctgtgtaagtgttcccgaaggaagaccgtgtttccacggctgt
cacaaacatgtcaagcccaggtaaggttcttcgcgttgc
>AM935529_uncultured_Rubrobacteridae_bacterium
cgacagccatgcaccacctgtgtaagtgtcccgaaggaagaccgtgtttccacggctgtc
acaaacatgtGaagcccaggtaaggttcttcgcgttgc
>AM935529_uncultured_Rubrobacteridae_bacterium
cgacagccatgcaccacctgtgtaagtgtcccgaaggaagaccgtgttTccacggctgtc
acaaacatgtcaagcccaggtaaggttcttcgcgttgc
>AM935529_uncultured_Rubrobacteridae_bacterium
cgacagccatgcaccacctgtgtaagtgtcccgaaggaaTaccgtgtttccacggctgtc
acaaacatgtcaagcccaggtaaggttcttcgcgttgc
>AM935529_uncultured_Rubrobacteridae_bacterium
cgacagccatgcaccaacctgtgtaagtgtcccgaaggaagaccgtgtttccacggctgt
cacaaacatgtcaagcccaggtaaggttcttcgcgttgc
>AM935529_uncultured_Rubrobacteridae_bacterium
cgacagccatgcaccacctgtgtaagtgtcccgaaggaagaccgtgtttccacggctgtc
cacaaacatgtcaagcccaggtaaggttcttcgcgttgc
>AM935529_uncultured_Rubrobacteridae_bacterium
cgacagccatgcaccacctgtgtaagtgtcccGaaggaagaccgtgtttccacggctgtc
acaaacatgtcaagcccaggtaaggttcttcgcgttgc
>AM935529_uncultured_Rubrobacteridae_bacterium
cgacagccatgcaccacctgtgtaagtgtcccgaaggaagaccgtgtttccacggctgtc
acaaacatgtgcaagcccaggtaaggttcttcgcgttgc
>EU631792_uncultured_Conexibacteraceae_bacterium
cgacagccatgcaccacctgtgtaagtgtcccgaaggaagaccatgtttccatggctgtc
acctacatgtcaaacccaggtaaggttcttcgcgttgc
>EU631792_uncultured_Conexibacteraceae_bacterium
cgacagccatgcaccacctgtgtaagtgttcccgaaggaagaccatgtttccatggctgt
cacctacatgtcaaacccaggtaaggttcttcgcgttgc
>EU631792_uncultured_Conexibacteraceae_bacterium
cgacagccatgcaccacctgtgtaagtgtcccgaaggaagaccatgtttccatggctgtc
acctacatgtcGaacccaggtaaggttcttcgcgttgc
>EU631792_uncultured_Conexibacteraceae_bacterium
cgacagccatgcaccCacctgtgtaagtgtcccgaaggaagaccatgtttccatggctgt
cacctacatgtcaaacccaggtaaggttcttcgcgttgc
>EU631792_uncultured_Conexibacteraceae_bacterium
cgacagccatgcaccacctgtgtaagtgtcccgTaggaagaccatgtttccatggctgtc
acctacatgtcaaacccaggtaaggttcttcgcgttgc
>EU631792_uncultured_Conexibacteraceae_bacterium
cgacagccatgcaccaccctgtgtaagtgtcccgaaggaagaccatgtttccatggctgt
cacctacatgtcaaacccaggtaaggttcttcgcgttgc
>EU631792_uncultured_Conexibacteraceae_bacterium
cgacagccatgcaccacctgtgtaagtgtcccgaaggaagaccatgtttccatggctgAt
cacctacatgtcaaacccaggtaaggttcttcgcgttgc
>EU631792_uncultured_Conexibacteraceae_bacterium
cgacagccatgcaccacAtgtgtaagtgtcccgaaggaagaccatgtttccatggctgtc
acctacatgtcaaacccaggtaaggttcttcgcgttgc
>EU631792_uncultured_Conexibacteraceae_bacterium
cgacagccatgcaccacctgtgtaagttcccgaaggaagaccatgtttccatggctgtca
cctacatgtcaaacccaggtaaggttcttcgcgttgc
>EU631792_uncultured_Conexibacteraceae_bacterium
cgacagccatgcaccacctgtgtaagtgtcccgaaggaagaccatgtttccatggctgtc
acctacatgtcaaacccaggtaaggttctcgcgttgc
>EU631792_uncultured_Conexibacteraceae_bacterium
cgacagccatgcaccacctgtgtaagtgtcccgaaggaagaccatgtttccatggctgtc
acctacatgtcaaagcccaggtaaggttcttcgcgttgc
>EU631792_uncultured_Conexibacteraceae_bacterium
cgacagccatgcaccacctgtgtaagtgtcccgaaggaagaccatgtttccatggctgtc
acctacatCtcaaacccaggtaaggttcttcgcgttgc
>EU631792_uncultured_Conexibacteraceae_bacterium
cgacagccatgcaccacctgtgtaagtgtcccgaaggaagacatgtttccatggctgtca
cctacatgtcaaacccaggtaaggttcttcgcgttgc
>EU631792_uncultured_Conexibacteraceae_bacterium
cgacagccatgcaccaccttgtgtaagtgtcccgaaggaagaccatgtttccatggctgt
cacctacatgtcaaacccaggtaaggttcttcgcgttgc
>EU631792_uncultured_Conexibacteraceae_bacterium
cgacagccatgcaccacctgtgtaagtgtcccgaaggaagaccatgtttccatggctgtc
acctacatgtcaaacccaggtaaggttcttcgcgttggc
>EU631792_uncultured_Conexibacteraceae_bacterium
cgacagccatgcaccacctgtgtaagtgtcccgaaggaagaccatgtttccatggctgtc
acctacatgtcaaaacccaggtaaggttcttcgcgttgc
>EU631792_uncultured_Conexibacteraceae_bacterium
cgacagccatgcaccacctGgtgtaagtgtcccgaaggaagaccatgtttccatggctgt
cacctacatgtcaaacccaggtaaggttcttcgcgttgc
>EU631792_uncultured_Conexibacteraceae_bacterium
cgacagccatgcaccacctgtgtaagtgtcccgaaggaagaccatgtttccatggctgtc
acctacatgtcaaacccaggtaaggtcttcgcgttgc
>EU631792_uncultured_Conexibacteraceae_bacterium
ccgacagccatgcaccacctgtgtaagtgtcccgaaggaagaccatgtttccatggctgt
cacctacatgtcaaacccaggtaaggttcttcgcgttgc
>EU631792_uncultured_Conexibacteraceae_bacterium
cgacagccatgcaccacctgtgtaagtgtcccgaaggaagaccatgtttccatggctgtc
acctacatgtcaaacccaggtaaaggttcttcgcgttgc
>EU631792_uncultured_Conexibacteraceae_bacterium
Tgacagccatgcaccacctgtgtaagtgtcccgaaggaagaccatgtttccatggctgtc
acctacatgtcaaacccaggtaaggttcttcgcgttgc
>EU631792_uncultured_Conexibacteraceae_bacterium
cgacagccatgcaccacctgtgtaagtgtcccgaaggaagaccatgtttccatggctgtc
acctacatgAcaaacccaggtaaggttcttcgcgttgc
>EU631792_uncultured_Conexibacteraceae_bacterium
cgacagccatgcaccacctgtgtaagtgtcccgaaggaagaccatgtttccatggctgtc
acctacatgtcaaacccaggaaggttcttcgcgttgc
>EU631792_uncultured_Conexibacteraceae_bacterium
cgacagccatgcaccacctgtgtaagtgtcccgaaggaagacccatgtttccatggctgt
cacctacatgtcaaacccaggtaaggttcttcgcgttgc
>EU631792_uncultured_Conexibacteraceae_bacterium
cgacagccatgcacccacctgtgtaagtgtcccgaaggaagaccatgtttccatggctgt
cacctacatgtcaaacccaggtaaggttcttcgcgttgc
>EU631792_uncultured_Conexibacteraceae_bacterium
cgacagccatgcaccacctgtgtaagtgtcccgaaggaagaccatgtttccatggctgtc
acctacatgtcaaacccaggctaaggttcttcgcgttgc
>EU631792_uncultured_Conexibacteraceae_bacterium
cgacagccatgcaccacctgtgtaagtgtcccgaaggaagaccatgtttccatggctgtc
acctacatgtcaaaccCaggtaaggttcttcgcgttgc
>EU631792_uncultured_Conexibacteraceae_bacterium
cgacagccatgcaccacctgtgtaagtgtcccgaaggaagaccattgtttccatggctgt
cacctacatgtcaaacccaggtaaggttcttcgcgttgc
>EU631792_uncultured_Conexibacteraceae_bacterium
cgacagccaatgcaccacctgtgtaagtgtcccgaaggaagaccatgtttccatggctgt
cacctacatgtcaaacccaggtaaggttcttcgcgttgc
>EU631792_uncultured_Conexibacteraceae_bacterium
cgacagccatgcaccacctgtgtaagtgtcccgaaggaagaccatgtttccatggctgtc
acctacatgtcaaacccaggtaaggttctcgcgttgc
>EU631792_uncultured_Conexibacteraceae_bacterium
cgacagccatgcaccacctgtgtaagtgtcccgaaggaAagaccatgtttccatggctgt
cacctacatgtcaaacccaggtaaggttcttcgcgttgc
>EU631792_uncultured_Conexibacteraceae_bacterium
cgacagccatgcaccacctgtgtaagtgtcccgaaggatagaccatgtttccatggctgt
cacctacatgtcaaacccaggtaaggttcttcgcgttgc
>EU631792_uncultured_Conexibacteraceae_bacterium
cgagcagccatgcaccacctgtgtaagtgtcccgaaggaagaccatgtttccatggctgt
cacctacatgtcaaacccaggtaaggttcttcgcgttgc
>EU631792_uncultured_Conexibacteraceae_bacterium
cgacagccatgcaccacctgtgtaagtgtcccgaaggaagaccatgtttccatggctgtc
acctcatgtcaaacccaggtaaggttcttcgcgttgc
>EU631792_uncultured_Conexibacteraceae_bacterium
cgacagccatgcaccacctgtgtaagtgtcccgaaggaagaccatgtttccatggctgat
cacctacatgtcaaacccaggtaaggttcttcgcgttgc
>EU631792_uncultured_Conexibacteraceae_bacterium
cgacagccatgcaccacctgtgtaagtgtcccgaaggaagacccatgtttccatggctgt
cacctacatgtcaaacccaggtaaggttcttcgcgttgc
>EU631792_uncultured_Conexibacteraceae_bacterium
cgacagccatgcaccaGcctgtgtaagtgtcccgaaggaagaccatgtttccatggctgt
cacctacatgtcaaacccaggtaaggttcttcgcgttgc
>EU631792_uncultured_Conexibacteraceae_bacterium
cgacagccatgcaccacctgtgtaagtgtcccgaaggaagaccatgtttccatggctgtc
acctacatgtcaaTacccaggtaaggttcttcgcgttgc
>EU631792_uncultured_Conexibacteraceae_bacterium
cgacagccatgcaccacctgtgtaagtgtcccgaaggaagaccatgtttccatggctgtc
actctacatgtcaaacccaggtaaggttcttcgcgttgc
>EU631792_uncultured_Conexibacteraceae_bacterium
cgacagccatgcaccacctgtgtaagtgtcccgaaggaaCaccatgtttccatggctgtc
acctacatgtcaaacccaggtaaggttcttcgcgttgc
>EU631792_uncultured_Conexibacteraceae_bacterium
cgacagccatgcaccacctgtgtaagtgtcccgaaggaagacatgtttccatggctgtca
cctacatgtcaaacccaggtaaggttcttcgcgttgc
>EU631792_uncultured_Conexibacteraceae_bacterium
cgacagccatgcaccacctgtgtaagtgtcccgaaggaagaccatgtttccatggctgtc
Tacctacatgtcaaacccaggtaaggttcttcgcgttgc
>EU631792_uncultured_Conexibacteraceae_bacterium
cgacagccatgcaccacctgtgtaagtgtcccgaaggaagaccatgtttccatggctgtc
accttacatgtcaaacccaggtaaggttcttcgcgttgc
>EU631792_uncultured_Conexibacteraceae_bacterium
cgacagccatgcaccacctgtgtaagtgtcccgaaggaagaccatgtttccatggctgtc
acctacatgtcaaacccaggtaaggttcttcgcgtGgc
>EU631792_uncultured_Conexibacteraceae_bacterium
cgacagccatgcaccacctgtgtaagtgtcccgaaggaagaccatgtttccatggctgtc
actacatgtcaaacccaggtaaggttcttcgcgttgc
>EU631792_uncultured_Conexibacteraceae_bacterium
cgacTagccatgcaccacctgtgtaagtgtcccgaaggaagaccatgtttccatggctgt
cacctacatgtcaaacccaggtaaggttcttcgcgttgc
>EU631792_uncultured_Conexibacteraceae_bacterium
cgacagccatgcaccacctgtgtaagtgtcccgaagTaagaccatgtttccatggctgtc
acctacatgtcaaacccaggtaaggttcttcgcgttgc
>EU631792_uncultured_Conexibacteraceae_bacterium
cgacagccatgcaccacctgtgtaagtgtcccgaGaggaagaccatgtttccatggctgt
cacctacatgtcaaacccaggtaaggttcttcgcgttgc
>EU631792_uncultured_Conexibacteraceae_bacterium
cgacagccatgcaccaccAtgtgtaagtgtcccgaaggaagaccatgtttccatggctgt
cacctacatgtcaaacccaggtaaggttcttcgcgttgc
>EU631792_uncultured_Conexibacteraceae_bacterium
cgacagccatgcaccacctgtgtaagtgtccgaaggaagaccatgtttccatggctgtca
cctacatgtcaaacccaggtaaggttcttcgcgttgc
>AJ519368_uncultured_Holophaga_sp.
cgacagccatgcagcacctctacgagtgtccttgcggaagaccactttcgtagttgtcac
tcgctgttcaagcctgggtaaggttcttcgcgttgc
>AJ519368_uncultured_Holophaga_sp.
cgacagccatgcagcacctctacgatgtgtccttgcggaagaccactttcgtagttgtca
ctcgctgttcaagcctgggtaaggttcttcgcgttgc
>AJ519368_uncultured_Holophaga_sp.
cgacagccatgcagcacctctacgagtgtccttgcggaagaccactttcgtagttgtcac
tcgtgttcaagcctgggtaaggttcttcgcgttgc
>AJ519368_uncultured_Holophaga_sp.
cgacagccatgcagcacctctacgagtgtccttgcggaagaccactttcgtagttgtCca
ctcgctgttcaagcctgggtaaggttcttcgcgttgc
>AJ519368_uncultured_Holophaga_sp.
cgacagccatgcagcacctctacgagtgtccttgcggaagaccactttcgtagttgtcac
tcgctgttcaagccAtgggtaaggttcttcgcgttgc
>AJ519368_uncultured_Holophaga_sp.
cgacagccatgcagcacctctacgagtgtccttgcggaagaccactttcgtagttgtcac
tcgctgttcaagcctgggtaaggttctcgcgttgc
>AJ519368_uncultured_Holophaga_sp.
cgacagccatgcagcacctctacgagtgtcctgcggaagaccactttcgtagttgtcact
cgctgttcaagcctgggtaaggttcttcgcgttgc
>AJ519368_uncultured_Holophaga_sp.
cgacagccatgcagtcacctctacgagtgtccttgcggaagaccactttcgtagttgtca
ctcgctgttcaagcctgggtaaggttcttcgcgttgc
>AJ519368_uncultured_Holophaga_sp.
cgacagccatcagcacctctacgagtgtccttgcggaagaccactttcgtagttgtcact
cgctgttcaagcctgggtaaggttcttcgcgttgc
>AJ519368_uncultured_Holophaga_sp.
cgacagccatgcagcacctctaccgagtgtccttgcggaagaccactttcgtagttgtca
ctcgctgttcaagcctgggtaaggttcttcgcgttgc
>AJ519368_uncultured_Holophaga_sp.
cgacagccatgcagcacctctacgagtgtccttgcggaaaccactttcgtagttgtcact
cgctgttcaagcctgggtaaggttcttcgcgttgc
>AJ519368_uncultured_Holophaga_sp.
cgacagccatgcagcacctctacgagtgtccttgcggaagaccactttcgtagttgtcac
tccgctgttcaagcctgggtaaggttcttcgcgttgc
>AJ519368_uncultured_Holophaga_sp.
cgacagccatgcagcacctctacgagtgtccttgcggaagaccactttcgtCagttgtca
ctcgctgttcaagcctgggtaaggttcttcgcgttgc
>AJ519368_uncultured_Holophaga_sp.
cgacagccatgcagcacctctacgagtgtccttgcggaagaccactttcgtagtAgtcac
tcgctgttcaagcctgggtaaggttcttcgcgttgc
>AJ519368_uncultured_Holophaga_sp.
cgacagccatgcagcacctctacgagtgtccttgcggaagaccactttcgtagttgtcac
tcgctgttcaagcctgggtaaggttcttcgGcgttgc
>AJ519368_uncultured_Holophaga_sp.
cgacagccatgcagcacctctacgagtgtccttgcggaagaccactttcgtagttgtcac
tcgctgttcaagcctgggtaaggtcttcgcgttgc
>AJ519368_uncultured_Holophaga_sp.
cgacagccatgcagcacctctacgagtgtccttgcggaagaccactttcgtagttgtcac
tcgctgtTcaagcctgggtaaggttcttcgcgttgc
>AJ519368_uncultured_Holophaga_sp.
cgacagccatgcagcacAtctacgagtgtccttgcggaagaccactttcgtagttgtcac
tcgctgttcaagcctgggtaaggttcttcgcgttgc
>AJ519368_uncultured_Holophaga_sp.
cgacagccatcagcacctctacgagtgtccttgcggaagaccactttcgtagttgtcact
cgctgttcaagcctgggtaaggttcttcgcgttgc
>AJ519368_uncultured_Holophaga_sp.
cgacagccatgcagcacctctacgagtgtccttggcggaagaccactttcgtagttgtca
ctcgctgttcaagcctgggtaaggttcttcgcgttgc
>AJ519368_uncultured_Holophaga_sp.
cgacagccatgcagcacctCctacgagtgtccttgcggaagaccactttcgtagttgtca
ctcgctgttcaagcctgggtaaggttcttcgcgttgc
>AJ519368_uncultured_Holophaga_sp.
cgacagccatgcagcacctctacgagtgtccttgcggaagaccactttcgtagttgtcac
tcgctgttcaagcctggGtaaggttcttcgcgttgc
>AJ519368_uncultured_Holophaga_sp.
cgacagccatgcagcacctctacgagtgtccttgcggaagatccactttcgtagttgtca
ctcgctgttcaagcctgggtaaggttcttcgcgttgc
>AJ519368_uncultured_Holophaga_sp.
acgacagccatgcagcacctctacgagtgtccttgcggaagaccactttcgtagttgtca
ctcgctgttcaagcctgggtaaggttcttcgcgttgc
>AJ519368_uncultured_Holophaga_sp.
cgacagccatgcagcacctctacgagtgtccttgcggaagaccactttcgtagttgtcat
cgctgttcaagcctgggtaaggttcttcgcgttgc
>AJ519368_uncultured_Holophaga_sp.
cgacagccatgcagcacctctacgagtgtcctGgcggaagaccactttcgtagttgtcac
tcgctgttcaagcctgggtaaggttcttcgcgttgc
>AJ519368_uncultured_Holophaga_sp.
cgcacagccatgcagcacctctacgagtgtccttgcggaagaccactttcgtagttgtca
ctcgctgttcaagcctgggtaaggttcttcgcgttgc
>AJ519368_uncultured_Holophaga_sp.
cgacagccatgcagcacctctacgagtgtccttgcggaagaccactttcgtagttgtcac
tcgctgttcaaAgcctgggtaaggttcttcgcgttgc
>AJ519368_uncultured_Holophaga_sp.
cgacagccatgcagcacctctacgagtgtccttgcggaagaccactttcgtagttgtcac
tcgcgttcaagcctgggtaaggttcttcgcgttgc
>AJ519368_uncultured_Holophaga_sp.
cgacagccatgcagcacctctacgagtgtccttgcggaGgaccactttcgtagttgtcac
tcgctgttcaagcctgggtaaggttcttcgcgttgc
>AJ519368_uncultured_Holophaga_sp.
cgacagccatgcagcaccctctacgagtgtccttgcggaagaccactttcgtagttgtca
ctcgctgttcaagcctgggtaaggttcttcgcgttgc
>AJ519368_uncultured_Holophaga_sp.
cgacagccatgcagcacctctacgagtgtccttgcggaagaccactttgtagttgtcact
cgctgttcaagcctgggtaaggttcttcgcgttgc
>AJ519368_uncultured_Holophaga_sp.
cgacagccatgcagcacctctaccgagtgtccttgcggaagaccactttcgtagttgtca
ctcgctgttcaagcctgggtaaggttcttcgcgttgc
>AJ519368_uncultured_Holophaga_sp.
cgacagccatgcagcaccttctacgagtgtccttgcggaagaccactttcgtagttgtca
ctcgctgttcaagcctgggtaaggttcttcgcgttgc
>AJ519368_uncultured_Holophaga_sp.
cgacagccatgcagcacctcTtacgagtgtccttgcggaagaccactttcgtagttgtca
ctcgctgttcaagcctgggtaaggttcttcgcgttgc
>AJ519368_uncultured_Holophaga_sp.
cgacagccatgcagcacctcTtacgagtgtccttgcggaagaccactttcgtagttgtca
ctcgctgttcaagcctgggtaaggttcttcgcgttgc
>AJ519368_uncultured_Holophaga_sp.
cgacagccatgcagcacctctacgagtgtccttgcggaagaccactttcgtagttgtcac
tcgctgttcaagcctgggtaaggttcttcgcCgttgc
>AJ519368_uncultured_Holophaga_sp.
cgacagccatgcTgcacctctacgagtgtccttgcggaagaccactttcgtagttgtcac
tcgctgttcaagcctgggtaaggttcttcgcgttgc
>AJ519368_uncultured_Holophaga_sp.
cgacagccatgcagcacctctacgagtgtccttgcggaagaccctttcgtagttgtcact
cgctgttcaagcctgggtaaggttcttcgcgttgc
>AJ519368_uncultured_Holophaga_sp.
cgacagccatgcagcacctctacgagtgtccttgcggaagaccactttcgtagttgtcac
tcgctttcaagcctgggtaaggttcttcgcgttgc
>AJ519368_uncultured_Holophaga_sp.
cgacagccatgcagcacctctacgagtgtccttgcggaagaccactttcgtagttgtcac
tcgcgtgttcaagcctgggtaaggttcttcgcgttgc
>AJ519368_uncultured_Holophaga_sp.
cgacagccatgcagcacctctacgagtgtcctttgcggaagaccactttcgtagttgtca
ctcgctgttcaagcctgggtaaggttcttcgcgttgc
>AJ519368_uncultured_Holophaga_sp.
cgacagccatgcagcacctctacgagtgtccttgcggaagaccactttcgtagttgtcac
tcgctgttcaagcctgggaaggttcttcgcgttgc
>AJ519368_uncultured_Holophaga_sp.
cgacagccatgcagcacctctacgagtgtccttgcggaagaccactttcgtagttgtcac
tcgctgtcaagcctgggtaaggttcttcgcgttgc
>AJ519368_uncultured_Holophaga_sp.
cgacagccatgcagGacctctacgagtgtccttgcggaagaccactttcgtagttgtcac
tcgctgttcaagcctgggtaaggttcttcgcgttgc
>AJ519368_uncultured_Holophaga_sp.
cgacagccatgcagcacctctacgagtgtccttgcggaagaccactttcgtagttgtcac
tcgctgttcaagcctgggtaaggttccttcgcgttgc
>AJ519368_uncultured_Holophaga_sp.
cTgacagccatgcagcacctctacgagtgtccttgcggaagaccactttcgtagttgtca
ctcgctgttcaagcctgggtaaggttcttcgcgttgc
>AJ519368_uncultured_Holophaga_sp.
cgacagccatgcagcaccAtctacgagtgtccttgcggaagaccactttcgtagttgtca
ctcgctgttcaagcctgggtaaggttcttcgcgttgc
>AJ519368_uncultured_Holophaga_sp.
cgacagccatgcagcacctctacgagtgtccttgcggaagAaccactttcgtagttgtca
ctcgctgttcaagcctgggtaaggttcttcgcgttgc
>AJ519368_uncultured_Holophaga_sp.
cgacagccatgcagcacctctacgagtgtccttgctggaagaccactttcgtagttgtca
ctcgctgttcaagcctgggtaaggttcttcgcgttgc
>AM935078_uncultured_Solibacter_sp.
cgacagccatgcagcacctcgaccccactcccttgcgggataaccatgtttccatgatcg
ttaagaggccgttcgagcccaggtaaggttcttcgcgttgc
>AM935078_uncultured_Solibacter_sp.
cgacagccatgcagcacctcgaccccactTccttgcgggataaccatgtttccatgatcg
ttaagaggccgttcgagcccaggtaaggttcttcgcgttgc
>AM935078_uncultured_Solibacter_sp.
cgaacagccatgcagcacctcgaccccactcccttgcgggataaccatgtttccatgatc
gttaagaggccgttcgagcccaggtaaggttcttcgcgttgc
>AM935078_uncultured_Solibacter_sp.
cgacagccatgcagcacctcgaccccactcccttgcgggataaccatgtttccatgatcg
tttaagaggccgttcgagcccaggtaaggttcttcgcgttgc
>AM935078_uncultured_Solibacter_sp.
cgacagccatgcagcacctcgaccccactcccttgcgggataaccatgtttccatgatcg
ttaagaggccgttcgagcccaggtaaggttcttAgcgttgc
>AM935078_uncultured_Solibacter_sp.
cgacagccatgcagcacctcgaccccactcccttgcgggataaccatgtttccatgatcg
ttaagaggccgttcgagcccaggtaagttcttcgcgttgc
>AM935078_uncultured_Solibacter_sp.
cgacagccatgcagcacctcgaccccactcccttgcgggataaccatgtttccatgatcg
ttaagaggccgttcAagcccaggtaaggttcttcgcgttgc
>AM935078_uncultured_Solibacter_sp.
cgacagccatgcagcacctcgaccccactcccttgcgggataaccatgtttccatgatcg
ttaagaggccggttcgagcccaggtaaggttcttcgcgttgc
>AM935078_uncultured_Solibacter_sp.
cgacagccatgcagcacctcgaccccactcccttgcgggataaccatgtttccatgatcg
ttaagaggcgttcgagcccaggtaaggttcttcgcgttgc
>AM935078_uncultured_Solibacter_sp.
cgacagccatgcagcacctcgaccccactcccttgcgggataaccatgtttccatgatcg
ttaagaggccgttcgagcccatggtaaggttcttcgcgttgc
>AM935078_uncultured_Solibacter_sp.
cgacagccatgcagcacctcgaccccactcccttgcgggataaccatgtttccatgatcg
ttaagaggccgttcgagccCcaggtaaggttcttcgcgttgc
>AM935078_uncultured_Solibacter_sp.
cgacagccatgagcacctcgaccccactcccttgcgggataaccatgtttccatgatcgt
taagaggccgttcgagcccaggtaaggttcttcgcgttgc
>AM935078_uncultured_Solibacter_sp.
cgacagccatgcagcacctcgaccccactccttgcgggataaccatgtttccatgatcgt
taagaggccgttcgagcccaggtaaggttcttcgcgttgc
>AM935078_uncultured_Solibacter_sp.
cgacagccatgcagcacctcgaccccactcccttgcgggataaccatgtttccatgatcg
ttaaaggccgttcgagcccaggtaaggttcttcgcgttgc
>AM935078_uncultured_Solibacter_sp.
cacagccatgcagcacctcgaccccactcccttgcgggataaccatgtttccatgatcgt
taagaggccgttcgagcccaggtaaggttcttcgcgttgc
>AM935078_uncultured_Solibacter_sp.
cgacagccatgcagcacctcgaccccactcccttgcgggataaccatgtttccaTgatcg
ttaagaggccgttcgagcccaggtaaggttcttcgcgttgc
>AM935078_uncultured_Solibacter_sp.
cgacagccatgcagcacctcgaccccactcccttgcgAggataaccatgtttccatgatc
gttaagaggccgttcgagcccaggtaaggttcttcgcgttgc
>AM935078_uncultured_Solibacter_sp.
cgacagccatgcagcacctcgacccactcccttgcgggataaccatgtttccatgatcgt
taagaggccgttcgagcccaggtaaggttcttcgcgttgc
>AM935078_uncultured_Solibacter_sp.
cgacagccatgcagcaGctcgaccccactcccttgcgggataaccatgtttccatgatcg
ttaagaggccgttcgagcccaggtaaggttcttcgcgttgc
>AM935078_uncultured_Solibacter_sp.
cgacagccatgcagcacctcgaccccactcccttgcgggCataaccatgtttccatgatc
gttaagaggccgttcgagcccaggtaaggttcttcgcgttgc
>AM935078_uncultured_Solibacter_sp.
cgacagccatgcagcacctcgaccccactcccttgcgggataaccatgtttcctgatcgt
taagaggccgttcgagcccaggtaaggttcttcgcgttgc
>AM935078_uncultured_Solibacter_sp.
cgacagccatgcagcacctcgaccccactcccttgcgggataaccatgtttccatgatcg
ttaagagccgttcgagcccaggtaaggttcttcgcgttgc
>AM935078_uncultured_Solibacter_sp.
cgacagccatgcagcCacctcgaccccactcccttgcgggataaccatgtttccatgatc
gttaagaggccgttcgagcccaggtaaggttcttcgcgttgc
>AM935078_uncultured_Solibacter_sp.
cgacagccatgcagcacctcgaccccactccccttgcgggataaccatgtttccatgatc
gttaagaggccgttcgagcccaggtaaggttcttcgcgttgc
>AM935078_uncultured_Solibacter_sp.
cgacagccatgcagcacctcgaccccactcccttgcgggataaccattgtttccatgatc
gttaagaggccgttcgagcccaggtaaggttcttcgcgttgc
>AM935078_uncultured_Solibacter_sp.
cgacagccatgcagcacctcgaccccactTccttgcgggataaccatgtttccatgatcg
ttaagaggccgttcgagcccaggtaaggttcttcgcgttgc
>AM935078_uncultured_Solibacter_sp.
cgacagccatgcagcacctcgaccccactcccttgcgggataaccatgtttccatgatcg
ttaagaggccgttcgagcccaggaaggttcttcgcgttgc
>AM935078_uncultured_Solibacter_sp.
cgacagccatgcagcacctcGaccccactcccttgcgggataaccatgtttccatgatcg
ttaagaggccgttcgagcccaggtaaggttcttcgcgttgc
>AM935078_uncultured_Solibacter_sp.
cgacagccatgcagcacctcgaccccactcccttgcgggataacccatgtttccatgatc
gttaagaggccgttcgagcccaggtaaggttcttcgcgttgc
>AM935078_uncultured_Solibacter_sp.
cgacagccatgcagcacctcgaccccactcccttgcgggataaccatgtttccatgatcg
ttaagaggccgttcgaCcccaggtaaggttcttcgcgttgc
>AM935078_uncultured_Solibacter_sp.
cgacagccatgcagcacctcgaccccactcccttgcgggataaccatgtttccatgatcg
ttaagaggccgttcgagcccaggtaaggttcttccgcgttgc
>AM935078_uncultured_Solibacter_sp.
cgacagccatgcagcacctcgaccccactcccttgcgggataaccatgtttccatgatcg
ttaagaggccgttcgagAcccaggtaaggttcttcgcgttgc
>AM935078_uncultured_Solibacter_sp.
cgacagccatgcagcacctcgaccccactccttgcgggataaccatgtttccatgatcgt
taagaggccgttcgagcccaggtaaggttcttcgcgttgc
>AM935078_uncultured_Solibacter_sp.
cgacagccatgcagcacctcgaccccactcccttgcgggataaccatgtttccatgatcg
ttaagaggccgttCgagcccaggtaaggttcttcgcgttgc
>AM935078_uncultured_Solibacter_sp.
cgacagccatgcagcacctcgaccccactcccttgcgggataaccatgtttccatgatcg
ttaagaggccgttcgagcccaggtaaggttcttcgcgtTgc
>AM935078_uncultured_Solibacter_sp.
cgacagccatgcagcacctcgaccccactcccttgcgggataaccatgtttccatgatcg
ttaagaggccgttcgagcccAaggtaaggttcttcgcgttgc
>AM935078_uncultured_Solibacter_sp.
cgacagccatgcagcacctcgaccccactcccttgcgggataacccatgtttccatgatc
gttaagaggccgttcgagcccaggtaaggttcttcgcgttgc
>AM935078_uncultured_Solibacter_sp.
cgacagccatgcagcacctcgaccccactcccttgcgggattaaccatgtttccatgatc
gttaagaggccgttcgagcccaggtaaggttcttcgcgttgc
>AM935078_uncultured_Solibacter_sp.
cgacagccatgcagcacctcgaccccactcccttgcgggataaccatgtttccatgatcg
ttagaggccgttcgagcccaggtaaggttcttcgcgttgc
>AM935078_uncultured_Solibacter_sp.
cgacagccatgcagcacctcgaccccactcccttgcgggataaccagtttccatgatcgt
taagaggccgttcgagcccaggtaaggttcttcgcgttgc
>AM935078_uncultured_Solibacter_sp.
cgacaagccatgcagcacctcgaccccactcccttgcgggataaccatgtttccatgatc
gttaagaggccgttcgagcccaggtaaggttcttcgcgttgc
>AM935078_uncultured_Solibacter_sp.
cgacagccatgcagcacctcgaccccactcccttgcgggataaccatgtttccatgatcg
ttaagaggcctgttcgagcccaggtaaggttcttcgcgttgc
>AM935078_uncultured_Solibacter_sp.
cgacagccatgcagcacctcgaccccactcccttgcgggataaccatgtttccatgatcg
ttaagaggccgttcgagcccatggtaaggttcttcgcgttgc
>AM935078_uncultured_Solibacter_sp.
cgacagccatgcagcacctcgaccccactcccttgcgggataaccattttccatgatcgt
taagaggccgttcgagcccaggtaaggttcttcgcgttgc
>AM935078_uncultured_Solibacter_sp.
cgacagccatgcagcacctcgaccccactcccttgcgggataacatgtttccatgatcgt
taagaggccgttcgagcccaggtaaggttcttcgcgttgc
>AM935078_uncultured_Solibacter_sp.
cgacagccatgcagcacctcgaccccactcccttgcgggataaccatgtttccatgatcg
ttaagaggccgttcgagcccaggtaaggttcttcgcgCtgc
>AM935078_uncultured_Solibacter_sp.
cgacagccatgcagcacctcgacccactcccttgcgggataaccatgtttccatgatcgt
taagaggccgttcgagcccaggtaaggttcttcgcgttgc
>AM935078_uncultured_Solibacter_sp.
cgacagccatgcagcacctcgaccccactcccttgcgggataaccattttccatgatcgt
taagaggccgttcgagcccaggtaaggttcttcgcgttgc
>AM935078_uncultured_Solibacter_sp.
cgacagccatgcagcacctcgaccccactcccttgcgggataaccatgtttccatgatcg
ttaagaggccttcgagcccaggtaaggttcttcgcgttgc
>AM935078_uncultured_Solibacter_sp.
cgacagccatgcagcacctcgaccccactcccttgcgggataaccatgtttccatgatcg
ttaagaggccgttcgagcccaggtaaggtttcttcgcgttgc
>AY730501_uncultured_Chlamydiales_bacterium
cgacagccatgcagcacctgtgcagcggtcccgaaggaagactccatttctggagctgtc
cactgcatgtcaagcctggg
>AY730501_uncultured_Chlamydiales_bacterium
cgacagccatgcagcacctgtgcagcggtcccgaaggaagactccatttctggagctgtc
cactgcatgtccaagcctggg
>AY730501_uncultured_Chlamydiales_bacterium
cgacagccatgcagcacctgtgcagcggtcccgaaggaagactccatttctggagctgtc
cactgccatgtcaagcctggg
>AY730501_uncultured_Chlamydiales_bacterium
cgacagccatgcagcacctgtgcagcggtcccgaaggaaTactccatttctggagctgtc
cactgcatgtcaagcctggg
>AY730501_uncultured_Chlamydiales_bacterium
cgacagccatgcagcacActgtgcagcggtcccgaaggaagactccatttctggagctgt
ccactgcatgtcaagcctggg
>AY730501_uncultured_Chlamydiales_bacterium
cgacagccatgcagcacctgtgcagcggtcccgaaggaagactccatttctggagctgtt
ccactgcatgtcaagcctggg
>AY730501_uncultured_Chlamydiales_bacterium
cgacagccatgcagcacctgtgcagcggtcccgaaggaagactccatttctgagctgtcc
actgcatgtcaagcctggg
>AY730501_uncultured_Chlamydiales_bacterium
cgacagccatgcagcacctgttgcagcggtcccgaaggaagactccatttctggagctgt
ccactgcatgtcaagcctggg
>AY730501_uncultured_Chlamydiales_bacterium
cgacagccatgcagcacctgtgcagcggtcccgaaggaagactccaGtttctggagctgt
ccactgcatgtcaagcctggg
>AY730501_uncultured_Chlamydiales_bacterium
cgacagccatgcagcacctgtgcagcggtcccgaaggaagactccatttctggagctgtc
cactgcatgtcgaagcctggg
>AY730501_uncultured_Chlamydiales_bacterium
cgacagcTatgcagcacctgtgcagcggtcccgaaggaagactccatttctggagctgtc
cactgcatgtcaagcctggg
>AY730501_uncultured_Chlamydiales_bacterium
cgacagccatgcagcacctgtgcagcggtcccgaaggaagactccatttctggagctgtc
cacAgcatgtcaagcctggg
>AY730501_uncultured_Chlamydiales_bacterium
cggacagccatgcagcacctgtgcagcggtcccgaaggaagactccatttctggagctgt
ccactgcatgtcaagcctggg
>AY730501_uncultured_Chlamydiales_bacterium
Tgacagccatgcagcacctgtgcagcggtcccgaaggaagactccatttctggagctgtc
cactgcatgtcaagcctggg
>AY730501_uncultured_Chlamydiales_bacterium
cgacagccatgcagcacctgtgcagGggtcccgaaggaagactccatttctggagctgtc
cactgcatgtcaagcctggg
>AY730501_uncultured_Chlamydiales_bacterium
cgacagccatgcagcacctgtgcagcggtcccgaaggaagactccatttctggagctgtC
ccactgcatgtcaagcctggg
>AY730501_uncultured_Chlamydiales_bacterium
cgacagccatgcagcacctgtgcagcggtcccgaaggaagactccatttctggagctgtc
cactgtcatgtcaagcctggg
>AY730501_uncultured_Chlamydiales_bacterium
cgacagccatgcagcacctgtgcagcggtcccgaaggaagactccatttctgagctgtcc
actgcatgtcaagcctggg
>AY730501_uncultured_Chlamydiales_bacterium
cgacagccatgcagcacctgtgcagcggtccccgaaggaagactccatttctggagctgt
ccactgcatgtcaagcctggg
>AY730501_uncultured_Chlamydiales_bacterium
cgacagccatgcagcacctgttgcagcggtcccgaaggaagactccatttctggagctgt
ccactgcatgtcaagcctggg
>AY730501_uncultured_Chlamydiales_bacterium
cgacagccatgcagcacctGgtgcagcggtcccgaaggaagactccatttctggagctgt
ccactgcatgtcaagcctggg
>AY730501_uncultured_Chlamydiales_bacterium
cgacagccatgcagcacctgtgcagcggtcccgaaggaagactccattttctggagctgt
ccactgcatgtcaagcctggg
>AY730501_uncultured_Chlamydiales_bacterium
cgacagccatgcagcaccgtgcagcggtcccgaaggaagactccatttctggagctgtcc
actgcatgtcaagcctggg
>AY730501_uncultured_Chlamydiales_bacterium
cgacagccatgcagcacctgtgcagcggtcccgaaggaagactccatttctgagctgtcc
actgcatgtcaagcctggg
>AY730501_uncultured_Chlamydiales_bacterium
cgacagccatgcagccacctgtgcagcggtcccgaaggaagactccatttctggagctgt
ccactgcatgtcaagcctggg
>AY730501_uncultured_Chlamydiales_bacterium
cgacagccatgcagcacctgtgcagcggtcccgaaggaagatccatttctggagctgtcc
actgcatgtcaagcctggg
>AY730501_uncultured_Chlamydiales_bacterium
cgcacagccatgcagcacctgtgcagcggtcccgaaggaagactccatttctggagctgt
ccactgcatgtcaagcctggg
>AY730501_uncultured_Chlamydiales_bacterium
cgacagccatgcagcacctgtgcagCggtcccgaaggaagactccatttctggagctgtc
cactgcatgtcaagcctggg
>AY730501_uncultured_Chlamydiales_bacterium
cgacgccatgcagcacctgtgcagcggtcccgaaggaagactccatttctggagctgtcc
actgcatgtcaagcctggg
>AY730501_uncultured_Chlamydiales_bacterium
cgacagccatgcagcaccgtgcagcggtcccgaaggaagactccatttctggagctgtcc
actgcatgtcaagcctggg
>AY730501_uncultured_Chlamydiales_bacterium
cgacagccatgcagcacctgtgcagcggtCcccgaaggaagactccatttctggagctgt
ccactgcatgtcaagcctggg
>AY730501_uncultured_Chlamydiales_bacterium
cgacagccatgcagcacctgtgcagcggtcccgaaggaagactccatttctggagctgtc
cactgcatgtcaagcctggA
>AY730501_uncultured_Chlamydiales_bacterium
cgacagccatgcagcacctgtgcagcggtcccgaaggaagactccaatttctggagctgt
ccactgcatgtcaagcctggg
>AY730501_uncultured_Chlamydiales_bacterium
cgacagccGtgcagcacctgtgcagcggtcccgaaggaagactccatttctggagctgtc
cactgcatgtcaagcctggg
>AY730501_uncultured_Chlamydiales_bacterium
cgacagccatgcagcacctgtgcagcggtcccgaaggaagactccatttctcggagctgt
ccactgcatgtcaagcctggg
>AY730501_uncultured_Chlamydiales_bacterium
cgacagccatgcagcacctgtgcagcggtcccgaaggaagctccatttctggagctgtcc
actgcatgtcaagcctggg
>AY730501_uncultured_Chlamydiales_bacterium
cgacagccatgcagcacctGgtgcagcggtcccgaaggaagactccatttctggagctgt
ccactgcatgtcaagcctggg
>AY730501_uncultured_Chlamydiales_bacterium
cgacagccatgcacgcacctgtgcagcggtcccgaaggaagactccatttctggagctgt
ccactgcatgtcaagcctggg
>AY730501_uncultured_Chlamydiales_bacterium
cgacagccatgcacgcacctgtgcagcggtcccgaaggaagactccatttctggagctgt
ccactgcatgtcaagcctggg
>AY730501_uncultured_Chlamydiales_bacterium
cgacagccatgcagcacctgctgcagcggtcccgaaggaagactccatttctggagctgt
ccactgcatgtcaagcctggg
>AY730501_uncultured_Chlamydiales_bacterium
cgacagccatggcagcacctgtgcagcggtcccgaaggaagactccatttctggagctgt
ccactgcatgtcaagcctggg
>AY730501_uncultured_Chlamydiales_bacterium
cgacagccatgcagcacctgtgcagcggtcccgaaggaagactccatttctggagctgtc
cacGtgcatgtcaagcctggg
>AY730501_uncultured_Chlamydiales_bacterium
cgacagccatgcagcacctgtgcagcAgtcccgaaggaagactccatttctggagctgtc
cactgcatgtcaagcctggg
>AY730501_uncultured_Chlamydiales_bacterium
cgacagccatgcagcacctgtgcagcggtcccgaaggaagactccatttctggagctgtc
cactgcatgtcaagctggg
>AY730501_uncultured_Chlamydiales_bacterium
cgacagccatgcagcacctgtgcagcggtccCgaaggaagactccatttctggagctgtc
cactgcatgtcaagcctggg
>AY730501_uncultured_Chlamydiales_bacterium
cgacagccatgcagcacctgtgcagcggtcccgaaggaagactccatttctggagcttgt
ccactgcatgtcaagcctggg
>AY730501_uncultured_Chlamydiales_bacterium
cgacagccatgcagcacctgtgcacggtcccgaaggaagactccatttctggagctgtcc
actgcatgtcaagcctggg
>AY730501_uncultured_Chlamydiales_bacterium
cgacagccatgcagcacctgctgcagcggtcccgaaggaagactccatttctggagctgt
ccactgcatgtcaagcctggg
>AY730501_uncultured_Chlamydiales_bacterium
cgacagccatgcagcacctgtgcagcggttcccgaaggaagactccatttctggagctgt
ccactgcatgtcaagcctggg
>AY730501_uncultured_Chlamydiales_bacterium
cgacaagccatgcagcacctgtgcagcggtcccgaaggaagactccatttctggagctgt
ccactgcatgtcaagcctggg
>EU630729_uncultured_Parachlamydiaceae_bacterium
cgacagccatgcagcacctgtgcagatgtcccgaaggaaagctctctagagcggtcatct
gcatgtcaaacctgggaaggttcttcgcgttgc
>EU630729_uncultured_Parachlamydiaceae_bacterium
cgacagccatgcagcacctgtgcagatgtcccgaaggaaagctctctagagcCggtcatc
tgcatgtcaaacctgggaaggttcttcgcgttgc
>EU630729_uncultured_Parachlamydiaceae_bacterium
cgacagccatgcagcacctgtgcagatgtcccgaaggaaagctctgctagagcggtcatc
tgcatgtcaaacctgggaaggttcttcgcgttgc
>EU630729_uncultured_Parachlamydiaceae_bacterium
cgacagccatgcagcacctgtgcagatgtcccgaaTggaaagctctctagagcggtcatc
tgcatgtcaaacctgggaaggttcttcgcgttgc
>EU630729_uncultured_Parachlamydiaceae_bacterium
cgacagccatgcagcacctgtgcagatgtcccgaaggaaagctctctagagcggtcatct
gcatgtcaaacctggggaaggttcttcgcgttgc
>EU630729_uncultured_Parachlamydiaceae_bacterium
cgacagccatgcagcacctgtgcagatgtccAgaaggaaagctctctagagcggtcatct
gcatgtcaaacctgggaaggttcttcgcgttgc
>EU630729_uncultured_Parachlamydiaceae_bacterium
cacagccatgcagcacctgtgcagatgtcccgaaggaaagctctctagagcggtcatctg
catgtcaaacctgggaaggttcttcgcgttgc
>EU630729_uncultured_Parachlamydiaceae_bacterium
cgacagccatgcagcacctgttgcagatgtcccgaaggaaagctctctagagcggtcatc
tgcatgtcaaacctgggaaggttcttcgcgttgc
>EU630729_uncultured_Parachlamydiaceae_bacterium
cgacagccatgcagcacctgtgcagatgtcccgAaggaaagctctctagagcggtcatct
gcatgtcaaacctgggaaggttcttcgcgttgc
>EU630729_uncultured_Parachlamydiaceae_bacterium
cgacagccatgcagcacctgtgcagatgtccAcgaaggaaagctctctagagcggtcatc
tgcatgtcaaacctgggaaggttcttcgcgttgc
>EU630729_uncultured_Parachlamydiaceae_bacterium
cgacagccatgcagcCcctgtgcagatgtcccgaaggaaagctctctagagcggtcatct
gcatgtcaaacctgggaaggttcttcgcgttgc
>EU630729_uncultured_Parachlamydiaceae_bacterium
cgacagccatgcagcacctgtgcagatgtcccgaaggaaagctctctagagcggtcatct
gcatgtcaaacctgggaagggttcttcgcgttgc
>EU630729_uncultured_Parachlamydiaceae_bacterium
cgacagccatgcagcaccCtgtgcagatgtcccgaaggaaagctctctagagcggtcatc
tgcatgtcaaacctgggaaggttcttcgcgttgc
>EU630729_uncultured_Parachlamydiaceae_bacterium
cgacagccatgcagcaccctgtgcagatgtcccgaaggaaagctctctagagcggtcatc
tgcatgtcaaacctgggaaggttcttcgcgttgc
>EU630729_uncultured_Parachlamydiaceae_bacterium
cgacagccaCgcagcacctgtgcagatgtcccgaaggaaagctctctagagcggtcatct
gcatgtcaaacctgggaaggttcttcgcgttgc
>EU630729_uncultured_Parachlamydiaceae_bacterium
cgacagccatgcagcacctgtgcagatgtcccgaaggaaactctctagagcggtcatctg
catgtcaaacctgggaaggttcttcgcgttgc
>EU630729_uncultured_Parachlamydiaceae_bacterium
cgacagccatgcagcacctgtgcagatgtcccgaaggaaagctctctagagcggtcatct
gcatgtcaaacctggaaggttcttcgcgttgc
>EU630729_uncultured_Parachlamydiaceae_bacterium
cgacagccatgcagcacctgtgcagatgtcccgaaggaaagctctctagaGgcggtcatc
tgcatgtcaaacctgggaaggttcttcgcgttgc
>EU630729_uncultured_Parachlamydiaceae_bacterium
cgacagccatgcagcacctgtgcagatgtcccgaTaggaaagctctctagagcggtcatc
tgcatgtcaaacctgggaaggttcttcgcgttgc
>EU630729_uncultured_Parachlamydiaceae_bacterium
cgacagccatgcagcacctgtgcagatgtcccgaaggaaagctctctagagcggtcatct
gcatgtcaaacctgggaaggttcttcgcgtatgc
>EU630729_uncultured_Parachlamydiaceae_bacterium
cgacagccatgcagcacctgtgcagatgtcccgaaggaaagctctctagagcggtcatct
gcatgtcaaacctgggaaggtttcttcgcgttgc
>EU630729_uncultured_Parachlamydiaceae_bacterium
cgacagcccatgcagcacctgtgcagatgtcccgaaggaaagctctctagagcggtcatc
tgcatgtcaaacctgggaaggttcttcgcgttgc
>EU630729_uncultured_Parachlamydiaceae_bacterium
cgacagccatgcagcaccctgtgcagatgtcccgaaggaaagctctctagagcggtcatc
tgcatgtcaaacctgggaaggttcttcgcgttgc
>EU630729_uncultured_Parachlamydiaceae_bacterium
cgacagccatgcagcacctgtgcagatgtcccgaaggaaagctctctagagcggtcatct
gctgtcaaacctgggaaggttcttcgcgttgc
>EU630729_uncultured_Parachlamydiaceae_bacterium
cgacagccatgcagcacctgtgcagatgtcccgaaggaaagctctctagagcggtcatct
gcatgtcaaacctCggaaggttcttcgcgttgc
>EU630729_uncultured_Parachlamydiaceae_bacterium
cgacagccatgAagcacctgtgcagatgtcccgaaggaaagctctctagagcggtcatct
gcatgtcaaacctgggaaggttcttcgcgttgc
>EU630729_uncultured_Parachlamydiaceae_bacterium
Tgacagccatgcagcacctgtgcagatgtcccgaaggaaagctctctagagcggtcatct
gcatgtcaaacctgggaaggttcttcgcgttgc
>EU630729_uncultured_Parachlamydiaceae_bacterium
cgcagccatgcagcacctgtgcagatgtcccgaaggaaagctctctagagcggtcatctg
catgtcaaacctgggaaggttcttcgcgttgc
>EU630729_uncultured_Parachlamydiaceae_bacterium
cgacagccatgcagcacctgtgcaatgtcccgaaggaaagctctctagagcggtcatctg
catgtcaaacctgggaaggttcttcgcgttgc
>EU630729_uncultured_Parachlamydiaceae_bacterium
cgacagccatgcagcacctgtgcagatgtcccgaaggaaagctctctagagcggtcatct
gcatgtcaTaacctgggaaggttcttcgcgttgc
>EU630729_uncultured_Parachlamydiaceae_bacterium
cgacagccatgcagcacctgtgcaggatgtcccgaaggaaagctctctagagcggtcatc
tgcatgtcaaacctgggaaggttcttcgcgttgc
>EU630729_uncultured_Parachlamydiaceae_bacterium
cgacagccatgcagcacctgtgcagatgtcccgaaggaaagctctctagagcggtcatct
gcatgtcaaacctTgggaaggttcttcgcgttgc
>EU630729_uncultured_Parachlamydiaceae_bacterium
cgacagccatgcagcacctgtgcagtgtcccgaaggaaagctctctagagcggtcatctg
catgtcaaacctgggaaggttcttcgcgttgc
>EU630729_uncultured_Parachlamydiaceae_bacterium
cgacagccatgcagcacctgtgcagatgtcccgaaggaaagctctctagaTgcggtcatc
tgcatgtcaaacctgggaaggttcttcgcgttgc
>EU630729_uncultured_Parachlamydiaceae_bacterium
cgacagcccatgcagcacctgtgcagatgtcccgaaggaaagctctctagagcggtcatc
tgcatgtcaaacctgggaaggttcttcgcgttgc
>EU630729_uncultured_Parachlamydiaceae_bacterium
cgacagccatgcagcacctgtgcagatgtcccgaaggaGaagctctctagagcggtcatc
tgcatgtcaaacctgggaaggttcttcgcgttgc
>EU630729_uncultured_Parachlamydiaceae_bacterium
cgacagccatgcagcaccttgtgcagatgtcccgaaggaaagctctctagagcggtcatc
tgcatgtcaaacctgggaaggttcttcgcgttgc
>EU630729_uncultured_Parachlamydiaceae_bacterium
cgaacagccatgcagcacctgtgcagatgtcccgaaggaaagctctctagagcggtcatc
tgcatgtcaaacctgggaaggttcttcgcgttgc
>EU630729_uncultured_Parachlamydiaceae_bacterium
cgacagccatgcagcacctgtgcagatgtcccgaaggaaagctctctagagcggtcatct
gcatgtcaaaGcctgggaaggttcttcgcgttgc
>EU630729_uncultured_Parachlamydiaceae_bacterium
cgacagccatgcagcacctgtgcagatgtcccgaaggaaagctctctagagcggtcatcC
tgcatgtcaaacctgggaaggttcttcgcgttgc
>EU630729_uncultured_Parachlamydiaceae_bacterium
cgacagccatgcagcacctgtggcagatgtcccgaaggaaagctctctagagcggtcatc
tgcatgtcaaacctgggaaggttcttcgcgttgc
>EU630729_uncultured_Parachlamydiaceae_bacterium
cgacagccatgcagcacctgtgcagatgtcccgaaggaaagctctctagagcggtcatct
gcatCtcaaacctgggaaggttcttcgcgttgc
>EU630729_uncultured_Parachlamydiaceae_bacterium
cgacagccatgcagcacctgtgcagatgtcccgaaggaaagctctctagagcggtcatct
gcatgtcaaacctgggaaggttcttgcgttgc
>EU630729_uncultured_Parachlamydiaceae_bacterium
cgacagccatgcagcacctgtgcagatgtcccgaaggGaagctctctagagcggtcatct
gcatgtcaaacctgggaaggttcttcgcgttgc
>EU630729_uncultured_Parachlamydiaceae_bacterium
cgacagccatgcagcacctgtgcagatgtcccgaaggaaagctctctagagcggtcatct
gcatgtcaaacctgggaaggttcttcgcgtttgc
>EU630729_uncultured_Parachlamydiaceae_bacterium
Tcgacagccatgcagcacctgtgcagatgtcccgaaggaaagctctctagagcggtcatc
tgcatgtcaaacctgggaaggttcttcgcgttgc
>EU630729_uncultured_Parachlamydiaceae_bacterium
cgacagccatgcagcacctgtgcagatgtcccgaaggaaagctctctagagcggttcatc
tgcatgtcaaacctgggaaggttcttcgcgttgc
>EU630729_uncultured_Parachlamydiaceae_bacterium
cgacagccatgcagcacctggcagatgtcccgaaggaaagctctctagagcggtcatctg
catgtcaaacctgggaaggttcttcgcgttgc
>EU630729_uncultured_Parachlamydiaceae_bacterium
cgacagccatgcagcacctgtgcagatgtcccgaaggaaagctctctagagcggtcatct
gcatgtcaaCcctgggaaggttcttcgcgttgc
>EU630729_uncultured_Parachlamydiaceae_bacterium
cgacagccatgcagcacctgtgcagatgtcccgaaggaaagctctctagCagcggtcatc
tgcatgtcaaacctgggaaggttcttcgcgttgc
>EU634621_uncultured_Spartobacteria_bacterium
cgacagccatgcagcacctgtgcaaattcttgatattgctaccaagtcgctaactttcat
taacttagagatgcatgtcaagaccaggtaaggttcttcgcgttgc
>EU634621_uncultured_Spartobacteria_bacterium
cgacagccatgcCgcacctgtgcaaattcttgatattgctaccaagtcgctaactttcat
taacttagagatgcatgtcaagaccaggtaaggttcttcgcgttgc
>EU634621_uncultured_Spartobacteria_bacterium
cgacagccatgcagacacctgtgcaaattcttgatattgctaccaagtcgctaactttca
ttaacttagagatgcatgtcaagaccaggtaaggttcttcgcgttgc
>EU634621_uncultured_Spartobacteria_bacterium
cgacagccatgcagcacctgtgcaaattcttgatattgctaccaagtcgctaacttAcat
taacttagagatgcatgtcaagaccaggtaaggttcttcgcgttgc
>EU634621_uncultured_Spartobacteria_bacterium
cgacagccatgcagcacctgtgcaaattcttgatattgctaccaagtcgctaactttcat
taacttagagatgcatgtcaagaccaggtaaggttcttacgcgttgc
>EU634621_uncultured_Spartobacteria_bacterium
cgacagccatgcagcacctgtgcaaattcttgatattgcttaccaagtcgctaactttca
ttaacttagagatgcatgtcaagaccaggtaaggttcttcgcgttgc
>EU634621_uncultured_Spartobacteria_bacterium
cgacagccatgcagcacctgtgcaaattcttgatattgctaccaagtcgctaactttcat
taacttagagatgcatgtcaAagaccaggtaaggttcttcgcgttgc
>EU634621_uncultured_Spartobacteria_bacterium
cgacagccatgcagcacctgtgcaaattcttgatattgctaaccaagtcgctaactttca
ttaacttagagatgcatgtcaagaccaggtaaggttcttcgcgttgc
>EU634621_uncultured_Spartobacteria_bacterium
cgacagccatgcagcacctgtgcaaattcttgatattgctaccagtcgctaactttcatt
aacttagagatgcatgtcaagaccaggtaaggttcttcgcgttgc
>EU634621_uncultured_Spartobacteria_bacterium
cgacagccatgcagcacctgtgcaaattcttgatattgctaccaagtcgctaactttcat
taacttagagatgcatgtcaagaccaggtaaggttcttcgcgttgcc
>EU634621_uncultured_Spartobacteria_bacterium
cgacagccatgcagcacctgtgcaaattcttgatattgctaccaagtcgctaactttcat
taacttagagatgcatgtcaagaccaTggtaaggttcttcgcgttgc
>EU634621_uncultured_Spartobacteria_bacterium
cgacagccatgcagcacctgtgcaaattcttgatattgctaccaagttcgctaactttca
ttaacttagagatgcatgtcaagaccaggtaaggttcttcgcgttgc
>EU634621_uncultured_Spartobacteria_bacterium
cgacaggccatgcagcacctgtgcaaattcttgatattgctaccaagtcgctaactttca
ttaacttagagatgcatgtcaagaccaggtaaggttcttcgcgttgc
>EU634621_uncultured_Spartobacteria_bacterium
cgaagccatgcagcacctgtgcaaattcttgatattgctaccaagtcgctaactttcatt
aacttagagatgcatgtcaagaccaggtaaggttcttcgcgttgc
>EU634621_uncultured_Spartobacteria_bacterium
cgacagccatgcagcacctgtgcaaattcttgatattgctaccaagtcgctaactttcat
taacttagagatgcatgtcaagaccaggtaaggttcttcgcTttgc
>EU634621_uncultured_Spartobacteria_bacterium
cgacagccatgcagcacctgtgcaaattcttgatattgctaGccaagtcgctaactttca
ttaacttagagatgcatgtcaagaccaggtaaggttcttcgcgttgc
>EU634621_uncultured_Spartobacteria_bacterium
cgacagccatgcagcacctgtgcaaattcttcgatattgctaccaagtcgctaactttca
ttaacttagagatgcatgtcaagaccaggtaaggttcttcgcgttgc
>EU634621_uncultured_Spartobacteria_bacterium
cgacagccatgcagcacctgtgcaaattcttgatattgctaccaagtcgctaActttcat
taacttagagatgcatgtcaagaccaggtaaggttcttcgcgttgc
>EU634621_uncultured_Spartobacteria_bacterium
cgaccagccatgcagcacctgtgcaaattcttgatattgctaccaagtcgctaactttca
ttaacttagagatgcatgtcaagaccaggtaaggttcttcgcgttgc
>EU634621_uncultured_Spartobacteria_bacterium
cgacagccatgcagcacctgtggcaaattcttgatattgctaccaagtcgctaactttca
ttaacttagagatgcatgtcaagaccaggtaaggttcttcgcgttgc
>EU634621_uncultured_Spartobacteria_bacterium
cgacagccatgcagcacctgCgcaaattcttgatattgctaccaagtcgctaactttcat
taacttagagatgcatgtcaagaccaggtaaggttcttcgcgttgc
>EU634621_uncultured_Spartobacteria_bacterium
cgacagccatgcagcacctgtgcaaattcttgatattgctaccaagtcgctaactttcat
taacttaagagatgcatgtcaagaccaggtaaggttcttcgcgttgc
>EU634621_uncultured_Spartobacteria_bacterium
cgacagccatgcagcacctgtgcaaattcttgatattgctaccaagtcgctaactttcaG
taacttagagatgcatgtcaagaccaggtaaggttcttcgcgttgc
>EU634621_uncultured_Spartobacteria_bacterium
cgacagccatgcagcacctgtgcaaattcttgatattgctaccaagtcgctaactttcat
taacttagagatgcatgtcaagaccTggtaaggttcttcgcgttgc
>EU634621_uncultured_Spartobacteria_bacterium
cgacagccatgcagcacctgtgcaaattcttgatattgctaccaagtcgctaactttcat
taacttagagatgcatgtcaagaccaggAtaaggttcttcgcgttgc
>EU634621_uncultured_Spartobacteria_bacterium
cgacagccatgcagcacctgtgcaaattcttgatattgctaccaagtcgtaactttcatt
aacttagagatgcatgtcaagaccaggtaaggttcttcgcgttgc
>EU634621_uncultured_Spartobacteria_bacterium
cgacagccatgcagcacctgtgcaaaGttcttgatattgctaccaagtcgctaactttca
ttaacttagagatgcatgtcaagaccaggtaaggttcttcgcgttgc
>EU634621_uncultured_Spartobacteria_bacterium
cgacagccatgcagcacctgtgcaaattcttgatattgctaccaagtcgctaactttcat
taacttagagatgcatgtcaagaccaggtaaggttcttcgcgtTgc
>EU634621_uncultured_Spartobacteria_bacterium
cgacagccatgcagcacctgtgcaaattcttgatattgctaccGaagtcgctaactttca
ttaacttagagatgcatgtcaagaccaggtaaggttcttcgcgttgc
>EU634621_uncultured_Spartobacteria_bacterium
cgacagccatgcagcacctgtgcaaattcttgatattgctaccaagtcgctaactttcat
tAacttagagatgcatgtcaagaccaggtaaggttcttcgcgttgc
>EU634621_uncultured_Spartobacteria_bacterium
cgacagccatgcagcacctgtgGcaaattcttgatattgctaccaagtcgctaactttca
ttaacttagagatgcatgtcaagaccaggtaaggttcttcgcgttgc
>EU634621_uncultured_Spartobacteria_bacterium
cgacagccatgcagcacctgtgcaaattcttgatattgctaccaagtcgctaactttcat
taacttagagatgcatgtcaagtaccaggtaaggttcttcgcgttgc
>EU634621_uncultured_Spartobacteria_bacterium
cgacagccatgcagcacctgtgcaattcttgatattgctaccaagtcgctaactttcatt
aacttagagatgcatgtcaagaccaggtaaggttcttcgcgttgc
>EU634621_uncultured_Spartobacteria_bacterium
cgacagccatgcagcacctgttgcaaattcttgatattgctaccaagtcgctaactttca
ttaacttagagatgcatgtcaagaccaggtaaggttcttcgcgttgc
>EU634621_uncultured_Spartobacteria_bacterium
cgacagccatgcagcacctgtgcaaattcttgatattgctaccaagGtcgctaactttca
ttaacttagagatgcatgtcaagaccaggtaaggttcttcgcgttgc
>EU634621_uncultured_Spartobacteria_bacterium
cgacagccatgcagcacctgtgcaaattcttgatattgctaccaagtcgctaactttcat
taacttagagtgcatgtcaagaccaggtaaggttcttcgcgttgc
>EU634621_uncultured_Spartobacteria_bacterium
cgacagccatgcagcacctgtgcaaattcttgatattgctaccaagtcgctaactttcat
taacttagagatgcatgtcaagaccaggtAaaggttcttcgcgttgc
>EU634621_uncultured_Spartobacteria_bacterium
cgacagccatgcagcacctgtgcaaattcttgatattgctaccaagtcgctaactttcat
taacttagagatgcatgtcaagaaccaggtaaggttcttcgcgttgc
>EU634621_uncultured_Spartobacteria_bacterium
cgacagccatgcagcacctgtgcaaattcttgatattgctaccaagtcgctaactttcat
taacttagagatgcatgtcaagaccaggtaaggttttcgcgttgc
>EU634621_uncultured_Spartobacteria_bacterium
cgacagccatgcagcacctgtgcaaattcttgatattgctaccaagtcgctaactttcat
taacttagagatgcatgtcaagaccaggtaaggtttcttcgcgttgc
>EU634621_uncultured_Spartobacteria_bacterium
cgacagccatgcagcacctgtgcaaattcttgatattgctaccaagtcgctaaAtttcat
taacttagagatgcatgtcaagaccaggtaaggttcttcgcgttgc
>EU634621_uncultured_Spartobacteria_bacterium
cgacagccatgcagcacctgtgcaaattcttgatattgctaccaagtcgctaactttcat
taacttaggagatgcatgtcaagaccaggtaaggttcttcgcgttgc
>EU634621_uncultured_Spartobacteria_bacterium
cgacagccatgcagcacctgtgaaattcttgatattgctaccaagtcgctaactttcatt
aacttagagatgcatgtcaagaccaggtaaggttcttcgcgttgc
>EU634621_uncultured_Spartobacteria_bacterium
cgacgccatgcagcacctgtgcaaattcttgatattgctaccaagtcgctaactttcatt
aacttagagatgcatgtcaagaccaggtaaggttcttcgcgttgc
>EU634621_uncultured_Spartobacteria_bacterium
cgacagccatgcagcacctgtgcaaattcttgatattgctaccaagtcgctaactttcat
taacttagagatgcatgCcaagaccaggtaaggttcttcgcgttgc
>EU634621_uncultured_Spartobacteria_bacterium
cgacagccatgcagcacctgtgcaaattcttgatattgctaccaagtcgctaactttcat
taacttagagatgcatgtcaaGaccaggtaaggttcttcgcgttgc
>EU634621_uncultured_Spartobacteria_bacterium
cgacagccatgcagcacctgtgcaaattcttgatattgctaccaacgtcgctaactttca
ttaacttagagatgcatgtcaagaccaggtaaggttcttcgcgttgc
>EU634621_uncultured_Spartobacteria_bacterium
cgacagccatgcagcacctgtgcaaattctttgatattgctaccaagtcgctaactttca
ttaacttagagatgcatgtcaagaccaggtaaggttcttcgcgttgc
>EU634621_uncultured_Spartobacteria_bacterium
cgacagccatgcagcacctgtgcaaattcttgatattgctaccaagtcgctaactttcat
taacttagagatgcatgtcaagaccaggtaaggttctcgcgttgc
>EU634621_uncultured_Spartobacteria_bacterium
cgacagccatgcagcacctAgtgcaaattcttgatattgctaccaagtcgctaactttca
ttaacttagagatgcatgtcaagaccaggtaaggttcttcgcgttgc
>DQ263467_uncultured_Verrucomicrobium_sp.
cgacagccatgcagcacctgtgtaagctgcccttgcgggctcgtcccactttcatggttc
tactacttgcatgtcaaggccaggtaaggttcttcgcgttgc
>DQ263467_uncultured_Verrucomicrobium_sp.
cgacagccatgcagcacctgtgtaagctgcccttgcgggctcgtcccactttcatggttc
tactacttgcatgtAaaggccaggtaaggttcttcgcgttgc
>DQ263467_uncultured_Verrucomicrobium_sp.
cgacagccatgcagcacctgtgtaagctgcccttgcgggctAcgtcccactttcatggtt
ctactacttgcatgtcaaggccaggtaaggttcttcgcgttgc
>DQ263467_uncultured_Verrucomicrobium_sp.
cgacagccatgcagcacctgtgtaagctgccctgtgcgggctcgtcccactttcatggtt
ctactacttgcatgtcaaggccaggtaaggttcttcgcgttgc
>DQ263467_uncultured_Verrucomicrobium_sp.
cgacagccatgcagcacctgtgtaagctgcccttgcgggctcgtcccactttcatggttc
tactacttgcatgtcaagtgccaggtaaggttcttcgcgttgc
>DQ263467_uncultured_Verrucomicrobium_sp.
cgacagccatgcagTacctgtgtaagctgcccttgcgggctcgtcccactttcatggttc
tactacttgcatgtcaaggccaggtaaggttcttcgcgttgc
>DQ263467_uncultured_Verrucomicrobium_sp.
cgacagccatgcagTcacctgtgtaagctgcccttgcgggctcgtcccactttcatggtt
ctactacttgcatgtcaaggccaggtaaggttcttcgcgttgc
>DQ263467_uncultured_Verrucomicrobium_sp.
cgacagccatgcagcacctgtgtaagctgcccttgcgggctcgtcccactttcatggttc
tactacttgcatgtcaaggcccaggtaaggttcttcgcgttgc
>DQ263467_uncultured_Verrucomicrobium_sp.
cgacagccatgcagcacctgtgtaagctgcccttgcgggctcgtcTccactttcatggtt
ctactacttgcatgtcaaggccaggtaaggttcttcgcgttgc
>DQ263467_uncultured_Verrucomicrobium_sp.
cgacagccatgcagcacctgtgtaagctgcccttgcggggctcgtcccactttcatggtt
ctactacttgcatgtcaaggccaggtaaggttcttcgcgttgc
>DQ263467_uncultured_Verrucomicrobium_sp.
cgacagccatgcagcacctgtgtaagctgcccttgcgggcTtcgtcccactttcatggtt
ctactacttgcatgtcaaggccaggtaaggttcttcgcgttgc
>DQ263467_uncultured_Verrucomicrobium_sp.
cgacagccatgcagcacctgtgtaagctgcccttgcgggctcgtcccactttcatggttc
tactacttgcatgtcaaggccaggtataggttcttcgcgttgc
>DQ263467_uncultured_Verrucomicrobium_sp.
cgacagccatgcagcacctgtgtaagctgcccttgcgggctcgtcccactttcatggttc
tactactatgcatgtcaaggccaggtaaggttcttcgcgttgc
>DQ263467_uncultured_Verrucomicrobium_sp.
cgacagccagcagcacctgtgtaagctgcccttgcgggctcgtcccactttcatggttct
actacttgcatgtcaaggccaggtaaggttcttcgcgttgc
>DQ263467_uncultured_Verrucomicrobium_sp.
cgacagccatgcagcacctgtgtaagctgcccttgcgggctcgtcccactttcatggttc
tactacttgcatgcaaggccaggtaaggttcttcgcgttgc
>DQ263467_uncultured_Verrucomicrobium_sp.
cgacagccatgcagcacctgtgtaagctgcccttgAcgggctcgtcccactttcatggtt
ctactacttgcatgtcaaggccaggtaaggttcttcgcgttgc
>DQ263467_uncultured_Verrucomicrobium_sp.
cgacagccatgcagcacctgtgttaagctgcccttgcgggctcgtcccactttcatggtt
ctactacttgcatgtcaaggccaggtaaggttcttcgcgttgc
>DQ263467_uncultured_Verrucomicrobium_sp.
cgacagccatgcagcacctgtgtaagctgcccttgcgggctcgtcccactttcatggttc
tactacCttgcatgtcaaggccaggtaaggttcttcgcgttgc
>DQ263467_uncultured_Verrucomicrobium_sp.
cgacagccatgcagcacctgtgtaagctgcccttgcggggctcgtcccactttcatggtt
ctactacttgcatgtcaaggccaggtaaggttcttcgcgttgc
>DQ263467_uncultured_Verrucomicrobium_sp.
cgacagccatgcagcacctgtgtaagctgcccttgcgggctcgtcccactttctggttct
actacttgcatgtcaaggccaggtaaggttcttcgcgttgc
>DQ263467_uncultured_Verrucomicrobium_sp.
cgacagccatgcagcacctgtgtaagctgcccttgcgggctcgtcccactttcatggttc
ttactacttgcatgtcaaggccaggtaaggttcttcgcgttgc
>DQ263467_uncultured_Verrucomicrobium_sp.
cgacagccatgcagcacctgtgtaagctgcccttgcgggctcgtcccacttttcatggtt
ctactacttgcatgtcaaggccaggtaaggttcttcgcgttgc
>DQ263467_uncultured_Verrucomicrobium_sp.
cgacagccatgcagcacctgtgtaagctgcccttgcgggctcgtcccactttcatggttc
tactacttgcatgtccaaggccaggtaaggttcttcgcgttgc
>DQ263467_uncultured_Verrucomicrobium_sp.
cgacagccatgcagcacctgtgtaagctgcccttgcgggctcgtcccactttcatggttc
tactacttgcatgtcaaggccaggtaagttcttcgcgttgc
>DQ263467_uncultured_Verrucomicrobium_sp.
cgacagccatgcagcaccttgtgtaagctgcccttgcgggctcgtcccactttcatggtt
ctactacttgcatgtcaaggccaggtaaggttcttcgcgttgc
>DQ263467_uncultured_Verrucomicrobium_sp.
cgacagccatgcagcacctgtgtaagctgcccttgcgggctcgtcccactttcatggttc
tactacttgcatgtcaaggccaTggtaaggttcttcgcgttgc
>DQ263467_uncultured_Verrucomicrobium_sp.
cgacagccatgcagcacctgtgtaagctgcccttgcgggctcgtcccactttcatggttc
tactacttgctgtcaaggccaggtaaggttcttcgcgttgc
>DQ263467_uncultured_Verrucomicrobium_sp.
cgacagccatgcagcacctgtgtaagctgcccttgcgggctcgtcccactttcatggttc
tactacttgcatgtccaaggccaggtaaggttcttcgcgttgc
>DQ263467_uncultured_Verrucomicrobium_sp.
cgacagccatgcagcacctgtgtaagctgcccttgcgggctccgtcccactttcatggtt
ctactacttgcatgtcaaggccaggtaaggttcttcgcgttgc
>DQ263467_uncultured_Verrucomicrobium_sp.
cgacagccatgcagcacctgtgtaagctgcccttgcgggctcgtcccactttcatggttc
tactacttgcatgtcaaggccaggtaaggttctAcgcgttgc
>DQ263467_uncultured_Verrucomicrobium_sp.
cgacagccatgcagcacctgtgtaagctgccgcttgcgggctcgtcccactttcatggtt
ctactacttgcatgtcaaggccaggtaaggttcttcgcgttgc
>DQ263467_uncultured_Verrucomicrobium_sp.
cgacagccatgcagcacctgtgtaagcgcccttgcgggctcgtcccactttcatggttct
actacttgcatgtcaaggccaggtaaggttcttcgcgttgc
>DQ263467_uncultured_Verrucomicrobium_sp.
cgacagccatgcagAacctgtgtaagctgcccttgcgggctcgtcccactttcatggttc
tactacttgcatgtcaaggccaggtaaggttcttcgcgttgc
>DQ263467_uncultured_Verrucomicrobium_sp.
cgacaagccatgcagcacctgtgtaagctgcccttgcgggctcgtcccactttcatggtt
ctactacttgcatgtcaaggccaggtaaggttcttcgcgttgc
>DQ263467_uncultured_Verrucomicrobium_sp.
cgacagccatgcagcacctgtgtaagctgcccttgcgggctcgtcccactttcatggttc
tactacttgcatgtcaaggccaggtaagggttcttcgcgttgc
>DQ263467_uncultured_Verrucomicrobium_sp.
cgacagccatgcagcacctgtgtaagctgcccttgcgggctcgtcccactttcatggttc
tactacttgccatgtcaaggccaggtaaggttcttcgcgttgc
>DQ263467_uncultured_Verrucomicrobium_sp.
cgacagccatgcagcacctgtgtaagctgcccttgcgggctcgtcccactttcatggttc
tactacttcatgtcaaggccaggtaaggttcttcgcgttgc
>DQ263467_uncultured_Verrucomicrobium_sp.
cgacagccatgcagcacctgtgtaagctgAccttgcgggctcgtcccactttcatggttc
tactacttgcatgtcaaggccaggtaaggttcttcgcgttgc
>DQ263467_uncultured_Verrucomicrobium_sp.
cacagccatgcagcacctgtgtaagctgcccttgcgggctcgtcccactttcatggttct
actacttgcatgtcaaggccaggtaaggttcttcgcgttgc
>DQ263467_uncultured_Verrucomicrobium_sp.
cgacagccatgcagcacctgtgtaagctgcccttgcgggctcgtcccactttcatggttc
tactacttgcatgtcaaggccaggtaaggttcttcgcgttgcc
>DQ263467_uncultured_Verrucomicrobium_sp.
cgacagccatgcagcacctgtgtaagctgcccttgcgggctcgtcccactttcatggttc
taTctacttgcatgtcaaggccaggtaaggttcttcgcgttgc
>DQ263467_uncultured_Verrucomicrobium_sp.
cgacagccatgcagcacctgtgtaagctgcccttgcgggctcgtcccactttcatggttc
tactacttgcatgtcaaggccaggtaaaggttcttcgcgttgc
>DQ263467_uncultured_Verrucomicrobium_sp.
cgacagccatgcagcacctgtgtaagctgcccTtgcgggctcgtcccactttcatggttc
tactacttgcatgtcaaggccaggtaaggttcttcgcgttgc
>DQ263467_uncultured_Verrucomicrobium_sp.
cgacagccatgcaagcacctgtgtaagctgcccttgcgggctcgtcccactttcatggtt
ctactacttgcatgtcaaggccaggtaaggttcttcgcgttgc
>DQ263467_uncultured_Verrucomicrobium_sp.
cgacagccatgcagcacctgtgtaagctgcccttgcgggctcgtcccactttcatggttc
tactacttgcatgtcaaggccaggtaaggttcttctgcgttgc
>DQ263467_uncultured_Verrucomicrobium_sp.
cgacagccatgcagcacctgtgtaagctgcccttgcgggctcgtccactttcatggttct
actacttgcatgtcaaggccaggtaaggttcttcgcgttgc
>DQ263467_uncultured_Verrucomicrobium_sp.
cgacagcatgcagcacctgtgtaagctgcccttgcgggctcgtcccactttcatggttct
actacttgcatgtcaaggccaggtaaggttcttcgcgttgc
>DQ263467_uncultured_Verrucomicrobium_sp.
cgacagccatgcagcacctgtgtaagctgcccttgcgggctcgtcccactttcatggttc
tactacttgcatgtcaaggccGggtaaggttcttcgcgttgc
>DQ263467_uncultured_Verrucomicrobium_sp.
cgacagccatgcagcacctgtgtaagctgcccttgcgggctcgtcccactttcatggttc
tactacttgcatgtcaaggcccaggtaaggttcttcgcgttgc
>DQ263467_uncultured_Verrucomicrobium_sp.
cgacagccatgcagcacctgtgtaagctgcccttgcgggctcgtcccactttcatggttc
taCtacttgcatgtcaaggccaggtaaggttcttcgcgttgc
>X99390_Opitutus_sp.VeGlc2
cgacagccatgcagcacctgtgcaccagtcccgaaggaaagcaccctttcaggtgcggtc
tagtgcatgtcaaggctaggtaaggttcttcgcgttgc
>X99390_Opitutus_sp.VeGlc2
cgacagccatgcagcacctgtgcaccagtcccgaaggaaagcaccctttcaggtgcggtc
tagtgcatgtcacaggctaggtaaggttcttcgcgttgc
>X99390_Opitutus_sp.VeGlc2
cgacagccatgcagcacctgtgcaccagtcccgaaggaaagcaccctttcaggtgcggtt
ctagtgcatgtcaaggctaggtaaggttcttcgcgttgc
>X99390_Opitutus_sp.VeGlc2
cgacagccatgcagcacctgtcaccagtcccgaaggaaagcaccctttcaggtgcggtct
agtgcatgtcaaggctaggtaaggttcttcgcgttgc
>X99390_Opitutus_sp.VeGlc2
cgacagccatgcagcacctgtgcaccagtcccgaaggaaagcaccctttcaggtgcggtc
tagtgcatgtgcaaggctaggtaaggttcttcgcgttgc
>X99390_Opitutus_sp.VeGlc2
cgacagccatgcagcacctgtgcaccagtcccgaaggaaagcccctttcaggtgcggtct
agtgcatgtcaaggctaggtaaggttcttcgcgttgc
>X99390_Opitutus_sp.VeGlc2
cgacagccatgcCgcacctgtgcaccagtcccgaaggaaagcaccctttcaggtgcggtc
tagtgcatgtcaaggctaggtaaggttcttcgcgttgc
>X99390_Opitutus_sp.VeGlc2
cgacagccatgcagcaGctgtgcaccagtcccgaaggaaagcaccctttcaggtgcggtc
tagtgcatgtcaaggctaggtaaggttcttcgcgttgc
>X99390_Opitutus_sp.VeGlc2
cgacagccatgcaCcacctgtgcaccagtcccgaaggaaagcaccctttcaggtgcggtc
tagtgcatgtcaaggctaggtaaggttcttcgcgttgc
>X99390_Opitutus_sp.VeGlc2
cgacagccatgcagcacctgtgcaccacgtcccgaaggaaagcaccctttcaggtgcggt
ctagtgcatgtcaaggctaggtaaggttcttcgcgttgc
>X99390_Opitutus_sp.VeGlc2
cgacagccatgcagcacctgtgcaccagtcccgaaggaAaagcaccctttcaggtgcggt
ctagtgcatgtcaaggctaggtaaggttcttcgcgttgc
>X99390_Opitutus_sp.VeGlc2
cgacagccatgcagcacctgtgcaccagtcccgaaggaaagcaccctttcaggtgacggt
ctagtgcatgtcaaggctaggtaaggttcttcgcgttgc
>X99390_Opitutus_sp.VeGlc2
cgacagccatgcagcacctgtgcaccagtcccgaaggaaagcaccctttcaggtgcggtc
tagtgcatgtcaaggctaggtaaaggttcttcgcgttgc
>X99390_Opitutus_sp.VeGlc2
cgacagccatgcagcacctgtgcaccagtcccgaaggaaagcaccctttcaggtgcggGc
tagtgcatgtcaaggctaggtaaggttcttcgcgttgc
>X99390_Opitutus_sp.VeGlc2
cgacagccatgcagcacctgtgcaccagtcccTaaggaaagcaccctttcaggtgcggtc
tagtgcatgtcaaggctaggtaaggttcttcgcgttgc
>X99390_Opitutus_sp.VeGlc2
cgacagccatgcagcacctCtgcaccagtcccgaaggaaagcaccctttcaggtgcggtc
tagtgcatgtcaaggctaggtaaggttcttcgcgttgc
>X99390_Opitutus_sp.VeGlc2
cgacagccatgcagcacctgtgcaccagtcccgaaggaaagcaccctttcaggtgcggtc
tagtgcatgtcaaggctagtaaggttcttcgcgttgc
>X99390_Opitutus_sp.VeGlc2
cgacagccatgcagcacctgtgcaccagtcccgaaggaaagcaccctttcaggtgcggtc
tagtgcatgtcaCaggctaggtaaggttcttcgcgttgc
>X99390_Opitutus_sp.VeGlc2
cgacagccatgcagcacctgtgcaccagtcccgaaggaaagcaccctttcagtgcggtct
agtgcatgtcaaggctaggtaaggttcttcgcgttgc
>X99390_Opitutus_sp.VeGlc2
cgacagccatgcagcacctgtgcaccagtcccgaaggaaagAcaccctttcaggtgcggt
ctagtgcatgtcaaggctaggtaaggttcttcgcgttgc
>X99390_Opitutus_sp.VeGlc2
cgacagccatgcagcacctgtgcaccagtcccgaaggaaagcaccctttcaggtgcggtc
tagtgcatgtcaagggctaggtaaggttcttcgcgttgc
>X99390_Opitutus_sp.VeGlc2
cgacagccatgcagcacctgtgcaccagtcccgaaggaaagcccctttcaggtgcggtct
agtgcatgtcaaggctaggtaaggttcttcgcgttgc
>X99390_Opitutus_sp.VeGlc2
cgacagccatgcagcacctgtgcaccagtcccgaaggaaagcaccctttcaggtgcggtc
tagttgcatgtcaaggctaggtaaggttcttcgcgttgc
>X99390_Opitutus_sp.VeGlc2
cgacagccatgcagcacctgtgcaccagtcccgaaggaaagcaccctttcaggtgcggtc
tagtgcatgtcaagggctaggtaaggttcttcgcgttgc
>X99390_Opitutus_sp.VeGlc2
cgacagccatgcagcacctgtgcaccagtcccgaaggaaagcaccctttcaggtgcggtc
tagtgcatgtcaaggctaggtaaggttcttcgcgttgGc
>X99390_Opitutus_sp.VeGlc2
cgacagccatgcagcacctgtgcaccagtcccgaaggaaagcacccctttcaggtgcggt
ctagtgcatgtcaaggctaggtaaggttcttcgcgttgc
>X99390_Opitutus_sp.VeGlc2
cgacagccatgcagcacctgtgcaccagtcccgaaggaaaagcaccctttcaggtgcggt
ctagtgcatgtcaaggctaggtaaggttcttcgcgttgc
>X99390_Opitutus_sp.VeGlc2
cgacagccatgcagcacctgtgcaccagtccgaaggaaagcaccctttcaggtgcggtct
agtgcatgtcaaggctaggtaaggttcttcgcgttgc
>X99390_Opitutus_sp.VeGlc2
cgacagccatgcagcacctgtgcaccagAcccgaaggaaagcaccctttcaggtgcggtc
tagtgcatgtcaaggctaggtaaggttcttcgcgttgc
>X99390_Opitutus_sp.VeGlc2
cgacagccatgcagcacctgtgcaccagtcGcgaaggaaagcaccctttcaggtgcggtc
tagtgcatgtcaaggctaggtaaggttcttcgcgttgc
>X99390_Opitutus_sp.VeGlc2
cgacagccatgcagcacctgtgcaccagtcccgaaggaaagcacctttcaggtgcggtct
agtgcatgtcaaggctaggtaaggttcttcgcgttgc
>X99390_Opitutus_sp.VeGlc2
cgacagccatgcagcacctgtgcaccagtcccgaaggaaagcaccctttcaggtgcggtc
tagtgcatgtcaaggctaggTtaaggttcttcgcgttgc
>X99390_Opitutus_sp.VeGlc2
cgacagccatgcagcacctgtgcaccagtcccgaaggaaagcaccctttcaggtgcggtc
tagtgcatgtcaaggctaggtaaggttcttcgGcgttgc
>X99390_Opitutus_sp.VeGlc2
cgacagccatgcagcacctgtgcaccagtcccTaaggaaagcaccctttcaggtgcggtc
tagtgcatgtcaaggctaggtaaggttcttcgcgttgc
>X99390_Opitutus_sp.VeGlc2
cgacagccatgcagcacctgtgcaccagtcccgaaggaaagcaccctttcaggtgcggtc
tagtgcatgtcaaggctaggtaaggttcttctgcgttgc
>X99390_Opitutus_sp.VeGlc2
cgacaccatgcagcacctgtgcaccagtcccgaaggaaagcaccctttcaggtgcggtct
agtgcatgtcaaggctaggtaaggttcttcgcgttgc
>X99390_Opitutus_sp.VeGlc2
cgacagccatgcagcacctgtgcaccagtcccgaaggaaagcaccctttcaggtgcggtc
tagtgcatgtcaaggctaggtaaggttcttcgcgttGgc
>X99390_Opitutus_sp.VeGlc2
cggacagccatgcagcacctgtgcaccagtcccgaaggaaagcaccctttcaggtgcggt
ctagtgcatgtcaaggctaggtaaggttcttcgcgttgc
>X99390_Opitutus_sp.VeGlc2
cgacagccatgcagcacctgtgcaccagtcccgaaggaaaagcaccctttcaggtgcggt
ctagtgcatgtcaaggctaggtaaggttcttcgcgttgc
>X99390_Opitutus_sp.VeGlc2
Agacagccatgcagcacctgtgcaccagtcccgaaggaaagcaccctttcaggtgcggtc
tagtgcatgtcaaggctaggtaaggttcttcgcgttgc
>X99390_Opitutus_sp.VeGlc2
cgacagccatgcagcacctgtgcaccagtcccgaaggaaagcaccctttcaggtgcggtc
tagtgcatgtcaGggctaggtaaggttcttcgcgttgc
>X99390_Opitutus_sp.VeGlc2
cgacagccatgcagcacctgtggcaccagtcccgaaggaaagcaccctttcaggtgcggt
ctagtgcatgtcaaggctaggtaaggttcttcgcgttgc
>X99390_Opitutus_sp.VeGlc2
cgacagccatgcagcacctgtgcaccagtcccgaaggaaagcaccctttcaggtgcggtc
tagtgcatgtcaaggctaggtaAaggttcttcgcgttgc
>X99390_Opitutus_sp.VeGlc2
cgacagccatgcagcacctgtgcaccagtcccgaaggaaagcaccctttcaggtgcGggt
ctagtgcatgtcaaggctaggtaaggttcttcgcgttgc
>X99390_Opitutus_sp.VeGlc2
cgacagccatgcagcacctgtgcaccagtcccgaaggaaagcaccctttcaggtgcggtc
ctagtgcatgtcaaggctaggtaaggttcttcgcgttgc
>X99390_Opitutus_sp.VeGlc2
cgacagccatgcagcacctgtgcaccagtcccgaaggaaagcaccctttcaggtgcggtc
tagtgcatgtcagaggctaggtaaggttcttcgcgttgc
>X99390_Opitutus_sp.VeGlc2
cgacagccatgcagcacctgtgcaccagtcccgaCaggaaagcaccctttcaggtgcggt
ctagtgcatgtcaaggctaggtaaggttcttcgcgttgc
>X99390_Opitutus_sp.VeGlc2
cgacagccatgcagcacctgtgcaccagtcccgaaggaaagcaccctttcaggtgcggtc
tagtgcatgtcaaggctaaggtaaggttcttcgcgttgc
>X99390_Opitutus_sp.VeGlc2
cgacagccatgcagcacctgtgcacagtcccgaaggaaagcaccctttcaggtgcggtct
agtgcatgtcaaggctaggtaaggttcttcgcgttgc
>X99390_Opitutus_sp.VeGlc2
cgacagccatgcagcacctgtgcaccagtcccgaaggTaagcaccctttcaggtgcggtc
tagtgcatgtcaaggctaggtaaggttcttcgcgttgc
>DQ676361_uncultured_Termite_group_1
cgacagccatgcagcacctcgactaacaaccgactttacggttcgtctcctgtttccagg
actctactattagccgtttgagcccaggtaaggttcttcgcgttgc
>DQ676361_uncultured_Termite_group_1
cgacagccatgcagcacctcgacctaacaaccgactttacggttcgtctcctgtttccag
gactctactattagccgtttgagcccaggtaaggttcttcgcgttgc
>DQ676361_uncultured_Termite_group_1
cggacagccatgcagcacctcgactaacaaccgactttacggttcgtctcctgtttccag
gactctactattagccgtttgagcccaggtaaggttcttcgcgttgc
>DQ676361_uncultured_Termite_group_1
cgacagccatcagcacctcgactaacaaccgactttacggttcgtctcctgtttccagga
ctctactattagccgtttgagcccaggtaaggttcttcgcgttgc
>DQ676361_uncultured_Termite_group_1
cgacagccatgcaGcacctcgactaacaaccgactttacggttcgtctcctgtttccagg
actctactattagccgtttgagcccaggtaaggttcttcgcgttgc
>DQ676361_uncultured_Termite_group_1
cgacagccatgcagcacctcgactaacaaccgactttacggttcgtctcctgtttccagg
actctactatagccgtttgagcccaggtaaggttcttcgcgttgc
>DQ676361_uncultured_Termite_group_1
cgacagccatgcagcacctcgactaacaaccgactttacggttcgtctccttttccagga
ctctactattagccgtttgagcccaggtaaggttcttcgcgttgc
>DQ676361_uncultured_Termite_group_1
cgacagccatgcagcacctcgactaacaaccgactttacggttcgtctcctgtttccagg
actctaactattagccgtttgagcccaggtaaggttcttcgcgttgc
>DQ676361_uncultured_Termite_group_1
cgacagccatgcagcacctcgactaacaaccgactttacggttcgtctcctgtttccagg
actctactattaccgtttgagcccaggtaaggttcttcgcgttgc
>DQ676361_uncultured_Termite_group_1
cgacagccatgcagcacctcgactaacaaccgactttacggttcgtctcctgtttccagg
actctactattagccgttttgagcccaggtaaggttcttcgcgttgc
>DQ676361_uncultured_Termite_group_1
cgacagccatgcagcacctcgactaacaaccgactttacggttcgtctcctgtttccagg
actctactattagccgtttTagcccaggtaaggttcttcgcgttgc
>DQ676361_uncultured_Termite_group_1
cgacagccatgcagcCacctcgactaacaaccgactttacggttcgtctcctgtttccag
gactctactattagccgtttgagcccaggtaaggttcttcgcgttgc
>DQ676361_uncultured_Termite_group_1
cgacagccatgcagcacctcgactaacaaccgactttacggttcgtctcctgtttccagg
actctactattagccgtttgagcccaggtaaggttcttcgcgtTgc
>DQ676361_uncultured_Termite_group_1
cgacagccatgcagcacctcgactaacaaccgactttacggttcgtctcctgtttccagg
actctactattagccgtttgagcccaggtaaggttttcgcgttgc
>DQ676361_uncultured_Termite_group_1
cgacagccattgcagcacctcgactaacaaccgactttacggttcgtctcctgtttccag
gactctactattagccgtttgagcccaggtaaggttcttcgcgttgc
>DQ676361_uncultured_Termite_group_1
cgacagccatgcagcacctcgactaacaaccgctttacggttcgtctcctgtttccagga
ctctactattagccgtttgagcccaggtaaggttcttcgcgttgc
>DQ676361_uncultured_Termite_group_1
cgacagccatgcagcacctcgactaacaaccgactttacggttcgtctcctgtttccagg
actctacttattagccgtttgagcccaggtaaggttcttcgcgttgc
>DQ676361_uncultured_Termite_group_1
cgacagccatgcagcacctcgactaacaaccgactttaAcggttcgtctcctgtttccag
gactctactattagccgtttgagcccaggtaaggttcttcgcgttgc
>DQ676361_uncultured_Termite_group_1
cgacagccatgcagcacctcgactaacaaccgactttacggttcgtctcctgtttccagg
actctacttattagccgtttgagcccaggtaaggttcttcgcgttgc
>DQ676361_uncultured_Termite_group_1
cgacagccatgcagcacctcgactaacaaccgactttacggttcgtctcctgtttccagg
actctactattagccgtttgagcccaggtaaggttcttcgcgAtgc
>DQ676361_uncultured_Termite_group_1
cgacagccatgcagcacctcgactaacaaccgactttacggttcgtctcctgtttccagg
actctactattagccgtttgagccCcaggtaaggttcttcgcgttgc
>DQ676361_uncultured_Termite_group_1
cgacagccatgcagcaccttcgactaacaaccgactttacggttcgtctcctgtttccag
gactctactattagccgtttgagcccaggtaaggttcttcgcgttgc
>DQ676361_uncultured_Termite_group_1
cgacagccatgcagcacctcgactaacaaccgactttacggttcgtctcctgtttccagg
actctactattagccgtttgagcccaggtaaggttcttgcgcgttgc
>DQ676361_uncultured_Termite_group_1
Tgacagccatgcagcacctcgactaacaaccgactttacggttcgtctcctgtttccagg
actctactattagccgtttgagcccaggtaaggttcttcgcgttgc
>DQ676361_uncultured_Termite_group_1
cgacagccatgcagcacctcgactaTacaaccgactttacggttcgtctcctgtttccag
gactctactattagccgtttgagcccaggtaaggttcttcgcgttgc
>DQ676361_uncultured_Termite_group_1
cgacagccatgagcacctcgactaacaaccgactttacggttcgtctcctgtttccagga
ctctactattagccgtttgagcccaggtaaggttcttcgcgttgc
>DQ676361_uncultured_Termite_group_1
cgacagccatgcagcacctcgactaacaaccgactttacggttcgtctcctgtttccagg
actctacctattagccgtttgagcccaggtaaggttcttcgcgttgc
>DQ676361_uncultured_Termite_group_1
cgacagccatgcagcacctcgactaacaaccgactttacggttcgtctcctgtttccagA
gactctactattagccgtttgagcccaggtaaggttcttcgcgttgc
>DQ676361_uncultured_Termite_group_1
cgacagccatgcagcacctcgactaacaaccgacttTtacggttcgtctcctgtttccag
gactctactattagccgtttgagcccaggtaaggttcttcgcgttgc
>DQ676361_uncultured_Termite_group_1
cgacagccatgcagcacctcgactaacaaccgactttacggttcgtctcctgtttccagg
actctactattagccgtttgagcccaggtaaggttcttcgcgCtgc
>DQ676361_uncultured_Termite_group_1
cgacagccatgagcacctcgactaacaaccgactttacggttcgtctcctgtttccagga
ctctactattagccgtttgagcccaggtaaggttcttcgcgttgc
>DQ676361_uncultured_Termite_group_1
gcgacagccatgcagcacctcgactaacaaccgactttacggttcgtctcctgtttccag
gactctactattagccgtttgagcccaggtaaggttcttcgcgttgc
>DQ676361_uncultured_Termite_group_1
cgacagccatgcagcacctcggactaacaaccgactttacggttcgtctcctgtttccag
gactctactattagccgtttgagcccaggtaaggttcttcgcgttgc
>DQ676361_uncultured_Termite_group_1
cgacagccaatgcagcacctcgactaacaaccgactttacggttcgtctcctgtttccag
gactctactattagccgtttgagcccaggtaaggttcttcgcgttgc
>DQ676361_uncultured_Termite_group_1
cgacagccatgcagcacctcgactaacaaccgactttacggttctctcctgtttccagga
ctctactattagccgtttgagcccaggtaaggttcttcgcgttgc
>DQ676361_uncultured_Termite_group_1
cgacagccatgcagcacctcgactaacaaccgactttacggttcgtctcctgtttccagg
acCtctactattagccgtttgagcccaggtaaggttcttcgcgttgc
>DQ676361_uncultured_Termite_group_1
cgacagccatgcatgcacctcgactaacaaccgactttacggttcgtctcctgtttccag
gactctactattagccgtttgagcccaggtaaggttcttcgcgttgc
>DQ676361_uncultured_Termite_group_1
cgacagccatgcagcacctcgactaacaaccgactttacggttcgtctcctgtttccagg
actctactattagccgtttgagccccaggtaaggttcttcgcgttgc
>DQ676361_uncultured_Termite_group_1
cgacagccatgcagcacctcgactaacaaccgactttacggttcgtctcctgtttccagg
actctactattagccgtttgagcccaggtaaggttcttcgcgttCgc
>DQ676361_uncultured_Termite_group_1
cgacagccatgcagcacctcgTactaacaaccgactttacggttcgtctcctgtttccag
gactctactattagccgtttgagcccaggtaaggttcttcgcgttgc
>DQ676361_uncultured_Termite_group_1
cgacagccatgcagcacctcgactaacaaccgactttacggttcgtctcctgtttccagg
actctactattagctcgtttgagcccaggtaaggttcttcgcgttgc
>DQ676361_uncultured_Termite_group_1
cgacagccatgcagcacctcgactaacaaccgactttacggttcgtctcctgtttccagg
actcctactattagccgtttgagcccaggtaaggttcttcgcgttgc
>DQ676361_uncultured_Termite_group_1
cgacagccatgcagcacctcgactaacaaccgactttacggttcgtctcctgtttcAcag
gactctactattagccgtttgagcccaggtaaggttcttcgcgttgc
>DQ676361_uncultured_Termite_group_1
cgacagccatgcagcacctcgactaacaaccgactttacggttcgtctcctgtttccagg
actctactattagccgtttgagcccaggtaaggttcttcgcTgttgc
>DQ676361_uncultured_Termite_group_1
cgacagccatgcagcacctcgactaacagaccgactttacggttcgtctcctgtttccag
gactctactattagccgtttgagcccaggtaaggttcttcgcgttgc
>DQ676361_uncultured_Termite_group_1
cgacagccatgcagcacctcgactaacaaccgactttacggttcgtctcctgtttccagg
actctactattagccgtttgagcccaggtaaggttcttcgcgttAgc
>DQ676361_uncultured_Termite_group_1
cgacagccatgcagcacctcgactaacaaccgactttacggttcgtctcctgtttccagg
actctactattagccgtttgagcccagggtaaggttcttcgcgttgc
>DQ676361_uncultured_Termite_group_1
cgacagccatgcagcacctcgactaaCcaaccgactttacggttcgtctcctgtttccag
gactctactattagccgtttgagcccaggtaaggttcttcgcgttgc
>DQ676361_uncultured_Termite_group_1
cgacagccatgcagcacctcgactaacaaccgactttacggttcgtctcctgtttccagg
actctactattagccgtttgagccccaggtaaggttcttcgcgttgc
>DQ676361_uncultured_Termite_group_1
cgacagccatgcagcacGtcgactaacaaccgactttacggttcgtctcctgtttccagg
actctactattagccgtttgagcccaggtaaggttcttcgcgttgc
>AY852181_uncultured_Gemmatimonas_sp.
cgacagccatgcagcacctgtccacgtgtcccgaaggagggcccctgtttccaggggctt
tcacgtggatgtcaagcccaggtaaggttcttcgcgttgct
>AY852181_uncultured_Gemmatimonas_sp.
cgacagccatgcagcacctgtccacgtgtcccgaaggagggcccctgtttccaggggctt
tcacgtggatgtcaagccTaggtaaggttcttcgcgttgct
>AY852181_uncultured_Gemmatimonas_sp.
cgacagccatgcagcacctgTtccacgtgtcccgaaggagggcccctgtttccaggggct
ttcacgtggatgtcaagcccaggtaaggttcttcgcgttgct
>AY852181_uncultured_Gemmatimonas_sp.
cgacagccatgcagcacctgtccacgtgtcccgaaggagggcccctgtttaccaggggct
ttcacgtggatgtcaagcccaggtaaggttcttcgcgttgct
>AY852181_uncultured_Gemmatimonas_sp.
cgacagccatgcagcacctgtccacgtgtcccgaaggagggcccctgtttccaggggctt
tcacgtggatgtcaagcccagggtaaggttcttcgcgttgct
>AY852181_uncultured_Gemmatimonas_sp.
cgacagccatgcagcacctgtccacgtgtcccgaaggagggcccctgtttccaggggctt
tcacgtggatgtcaagacccaggtaaggttcttcgcgttgct
>AY852181_uncultured_Gemmatimonas_sp.
cgacagccatgcagcacctgtccacgtgtcccgaaggagggcccctgtttccaggggctt
tcacgtggatgtcaagcccaggtaagggttcttcgcgttgct
>AY852181_uncultured_Gemmatimonas_sp.
cgacagccatgcagcacctgtccacgtgtcccgaaggagggcCccctgtttccaggggct
ttcacgtggatgtcaagcccaggtaaggttcttcgcgttgct
>AY852181_uncultured_Gemmatimonas_sp.
cgacagccatgcagcacctgtccacgtgtcccgaaggagggccAcctgtttccaggggct
ttcacgtggatgtcaagcccaggtaaggttcttcgcgttgct
>AY852181_uncultured_Gemmatimonas_sp.
cgacagccatgcagcacctgtccacgtgtcccgaaggagggcccctgtttccaggggctt
tcacgtggatgtcaagcccaggtaaggttcttcgcgTtgct
>AY852181_uncultured_Gemmatimonas_sp.
cgaccagccatgcagcacctgtccacgtgtcccgaaggagggcccctgtttccaggggct
ttcacgtggatgtcaagcccaggtaaggttcttcgcgttgct
>AY852181_uncultured_Gemmatimonas_sp.
cgaTcagccatgcagcacctgtccacgtgtcccgaaggagggcccctgtttccaggggct
ttcacgtggatgtcaagcccaggtaaggttcttcgcgttgct
>AY852181_uncultured_Gemmatimonas_sp.
cgacagccatggcagcacctgtccacgtgtcccgaaggagggcccctgtttccaggggct
ttcacgtggatgtcaagcccaggtaaggttcttcgcgttgct
>AY852181_uncultured_Gemmatimonas_sp.
cgacagccatgcagcacctgtccacgtgtcccgaaggagggcccctgtttccaggggctt
tcacgtggtgtcaagcccaggtaaggttcttcgcgttgct
>AY852181_uncultured_Gemmatimonas_sp.
cgacagccatgcagcacctgtccacagtgtcccgaaggagggcccctgtttccaggggct
ttcacgtggatgtcaagcccaggtaaggttcttcgcgttgct
>AY852181_uncultured_Gemmatimonas_sp.
cgacagccatgcagcacctgtccacgtgtcccgaaggagggcccctgtttccaggggctt
tcacgtggatgtcaagcccaggtaaggtcttcgcgttgct
>AY852181_uncultured_Gemmatimonas_sp.
cgacagccatgcagcacctgtccacgtgtcccgaaggagggcccctgtttccaggggctt
tcacgtggatgtcaagcccaggtaaggttctcgcgttgct
>AY852181_uncultured_Gemmatimonas_sp.
cgacagccatgcagcacctgtccacgttcccgaaggagggcccctgtttccaggggcttt
cacgtggatgtcaagcccaggtaaggttcttcgcgttgct
>AY852181_uncultured_Gemmatimonas_sp.
cgacagccatgcagcacctgtccacgtgtcccgaaggagggcccctgtttccaggggctt
ttcacgtggatgtcaagcccaggtaaggttcttcgcgttgct
>AY852181_uncultured_Gemmatimonas_sp.
cgacagccatgTagcacctgtccacgtgtcccgaaggagggcccctgtttccaggggctt
tcacgtggatgtcaagcccaggtaaggttcttcgcgttgct
>AY852181_uncultured_Gemmatimonas_sp.
cgacagccatgcagcacctgtccacgtgtcccgaaggagggcccctgtttccaggggcCt
tcacgtggatgtcaagcccaggtaaggttcttcgcgttgct
>AY852181_uncultured_Gemmatimonas_sp.
cgacagccatgcagcacctgtccacgtgtcccgaaggagggcccctgtttccaggggctt
tcacgtggatgtcaagcccaggtaaggttttcgcgttgct
>AY852181_uncultured_Gemmatimonas_sp.
cgacagccatgcagcacctgtccacgtgtcccgaaggagggcccctgtttccagagggct
ttcacgtggatgtcaagcccaggtaaggttcttcgcgttgct
>AY852181_uncultured_Gemmatimonas_sp.
cgacagccatgcagcacctgtccacgtgtcccgaaggagggcccctgtttccaggggctt
tcAacgtggatgtcaagcccaggtaaggttcttcgcgttgct
>AY852181_uncultured_Gemmatimonas_sp.
cgacagccatgcagcacctgtccacgtgtcccgaaggagggcccctgtttccaggggctt
tcacgtggatgtcaagcccaaggtaaggttcttcgcgttgct
>AY852181_uncultured_Gemmatimonas_sp.
cgacagccatgcagcacctgtGcacgtgtcccgaaggagggcccctgtttccaggggctt
tcacgtggatgtcaagcccaggtaaggttcttcgcgttgct
>AY852181_uncultured_Gemmatimonas_sp.
cgacagccatgcagcacctgtccacgtgtcccgaaggagggcccctgtttccaggggctt
tcacgtggatgtcaAgcccaggtaaggttcttcgcgttgct
>AY852181_uncultured_Gemmatimonas_sp.
Agacagccatgcagcacctgtccacgtgtcccgaaggagggcccctgtttccaggggctt
tcacgtggatgtcaagcccaggtaaggttcttcgcgttgct
>AY852181_uncultured_Gemmatimonas_sp.
cgacagccatgcagcacctgtccacgtgtcccgaaggagggcccctgtttccaggggctt
tcacgtggatgtcCagcccaggtaaggttcttcgcgttgct
>AY852181_uncultured_Gemmatimonas_sp.
cgacagccatgcagcaccttgtccacgtgtcccgaaggagggcccctgtttccaggggct
ttcacgtggatgtcaagcccaggtaaggttcttcgcgttgct
>AY852181_uncultured_Gemmatimonas_sp.
cgacagccatgcaGcacctgtccacgtgtcccgaaggagggcccctgtttccaggggctt
tcacgtggatgtcaagcccaggtaaggttcttcgcgttgct
>AY852181_uncultured_Gemmatimonas_sp.
cgacaggccatgcagcacctgtccacgtgtcccgaaggagggcccctgtttccaggggct
ttcacgtggatgtcaagcccaggtaaggttcttcgcgttgct
>AY852181_uncultured_Gemmatimonas_sp.
cgacagccatgcagcacctgtccacgtgtcccgaaggagggcccctgtttccaggggctt
tcacgtggatgtcaagccCcaggtaaggttcttcgcgttgct
>AY852181_uncultured_Gemmatimonas_sp.
cgacagccatgcagcaccGgtccacgtgtcccgaaggagggcccctgtttccaggggctt
tcacgtggatgtcaagcccaggtaaggttcttcgcgttgct
>AY852181_uncultured_Gemmatimonas_sp.
cgacagccatgcagcacctgtccactgtcccgaaggagggcccctgtttccaggggcttt
cacgtggatgtcaagcccaggtaaggttcttcgcgttgct
>AY852181_uncultured_Gemmatimonas_sp.
cgacagccatgcagcacctgtccacgtgtcccgaaggagggcccctggtttccaggggct
ttcacgtggatgtcaagcccaggtaaggttcttcgcgttgct
>AY852181_uncultured_Gemmatimonas_sp.
cgacagccatgcagcacctgtccacgtgtcccgaaggagggcccctgtttccaggggctt
tcacgtggatgtcaagcccaggtaaggttcttcgcgttgCct
>AY852181_uncultured_Gemmatimonas_sp.
cgacagccatgcagcacctgtccacgtgtcccgaaggagggcccctgtttccaggggctt
tcacgtggatcgtcaagcccaggtaaggttcttcgcgttgct
>AY852181_uncultured_Gemmatimonas_sp.
cgacagccaatgcagcacctgtccacgtgtcccgaaggagggcccctgtttccaggggct
ttcacgtggatgtcaagcccaggtaaggttcttcgcgttgct
>AY852181_uncultured_Gemmatimonas_sp.
cgacagccatgcagcacctgtccacgtgtcccgaaggagggcccctgtttcCaggggctt
tcacgtggatgtcaagcccaggtaaggttcttcgcgttgct
>AY852181_uncultured_Gemmatimonas_sp.
cgacagccatgcagcacctgtccacgtgtcccgaaggagAggcccctgtttccaggggct
ttcacgtggatgtcaagcccaggtaaggttcttcgcgttgct
>AY852181_uncultured_Gemmatimonas_sp.
cgacagccatgcagcacctgtccacgtgtcccgaaggagggcccctgtttccaggggctt
tcacgtggatgtcaagcccaggGtaaggttcttcgcgttgct
>AY852181_uncultured_Gemmatimonas_sp.
cgacagccatgcagcacctgtccagtgtcccgaaggagggcccctgtttccaggggcttt
cacgtggatgtcaagcccaggtaaggttcttcgcgttgct
>AY852181_uncultured_Gemmatimonas_sp.
cgacagccatgcagcacctgtccacgtgtcccgaaggagggcccctgtttccaggggctt
tcacgtggatgtcaagcccaggAtaaggttcttcgcgttgct
>AY852181_uncultured_Gemmatimonas_sp.
cgacagccatgcagcacctgtccacgtgtcccgaaggagggcccctgtttccaggggctt
tcacgtggatgtcaagcccaggtaaggttcttgcgcgttgct
>AY852181_uncultured_Gemmatimonas_sp.
cgacagccatgcagcacctgtccacgtgtcccgaaggagggccccgtttccaggggcttt
cacgtggatgtcaagcccaggtaaggttcttcgcgttgct
>AY852181_uncultured_Gemmatimonas_sp.
cgacagccatgcagcacctgtccacgtgtcccgaaggagggcccctgtttccaggggcCt
tcacgtggatgtcaagcccaggtaaggttcttcgcgttgct
>AY852181_uncultured_Gemmatimonas_sp.
cgacagccatgcagcacctgtccacgtgtcccgaaggagggcccctgtttccaggggctt
tcacgtggatgtcaagGcccaggtaaggttcttcgcgttgct
>AY852181_uncultured_Gemmatimonas_sp.
cgacagccatgcagcacctgtccacgtgtcccgaaggagggcccctgtttccaggggctt
tcacgtggatgtcaagcccaggtaaggttctttcgcgttgct
>AY852181_uncultured_Gemmatimonas_sp.
cgacagccatgcagcacctgtccacgtgtcccgaaggagggcccctgtttccaggggctt
tGacgtggatgtcaagcccaggtaaggttcttcgcgttgct
>EU930421_Azotobacter_chroococcum
cgacagccatgcagcacctgtgtctgagttcccgaaggcaccaatccatctctggaaagt
tctcagcatgtcaaggccaggtaaggttcttcgcgttgct
>EU930421_Azotobacter_chroococcum
cgacagccatgcagcacctgtgtctgagttcccgaaggcaccaatccatctctggaaagt
tctcagcatgtcaagggccaggtaaggttcttcgcgttgct
>EU930421_Azotobacter_chroococcum
cgacagccatgcagcaccgtgtgtctgagttcccgaaggcaccaatccatctctggaaag
ttctcagcatgtcaaggccaggtaaggttcttcgcgttgct
>EU930421_Azotobacter_chroococcum
cgacagccatgcagcacctgtgtctgagttcccgaaggcaccaatccatctctggaaagt
ttctcagcatgtcaaggccaggtaaggttcttcgcgttgct
>EU930421_Azotobacter_chroococcum
cgacagccatgcagcacctgtgtctgagttcccgaaggcacccaatccatctctggaaag
ttctcagcatgtcaaggccaggtaaggttcttcgcgttgct
>EU930421_Azotobacter_chroococcum
cgacagccatgcagcacctgtgtctgagttcccgaaggcaccaatccatctctggaaagt
tTctcagcatgtcaaggccaggtaaggttcttcgcgttgct
>EU930421_Azotobacter_chroococcum
cgacagccatgcagcacctgtgtctgagttcccgaaggcaccaatccatctctggaaagt
tctcagcatgtcgaaggccaggtaaggttcttcgcgttgct
>EU930421_Azotobacter_chroococcum
cgacagccatgcagcacctgtgtctgagttcccgaaggcaccaatccatctctggaaagt
tctcagcattgtcaaggccaggtaaggttcttcgcgttgct
>EU930421_Azotobacter_chroococcum
cgacagccatgcagcacctgtgtctgagttcccgaaggcaccaatccatctTtggaaagt
tctcagcatgtcaaggccaggtaaggttcttcgcgttgct
>EU930421_Azotobacter_chroococcum
cgacagccatgcagcacctgtgtctgagttcccgaaggcaccaatccatctctggaaagt
tctcgcatgtcaaggccaggtaaggttcttcgcgttgct
>EU930421_Azotobacter_chroococcum
cgacagccatgcagcacctgtgtctgagttcccgaaggcaccaatccatctctggaaagt
tctcagcatgtcaaggccaggtaaggttcttccgttgct
>EU930421_Azotobacter_chroococcum
cgacagccatgcagcacctgtgtctgagttcccgaaggcaccaatccatctctggaaagt
tctcAagcatgtcaaggccaggtaaggttcttcgcgttgct
>EU930421_Azotobacter_chroococcum
cgacagccatgcagcacctgtgtctgagttcccgaaggcaccaatccatctctggaaagt
tctcagcatgtcaaggAcaggtaaggttcttcgcgttgct
>EU930421_Azotobacter_chroococcum
cgacagccatgcagcacctgtgtctgagttcccgaaggcaccaatccatctctggaaagt
tctcagcatgtcaaggccagggtaaggttcttcgcgttgct
>EU930421_Azotobacter_chroococcum
cgacagcccatgcagcacctgtgtctgagttcccgaaggcaccaatccatctctggaaag
ttctcagcatgtcaaggccaggtaaggttcttcgcgttgct
>EU930421_Azotobacter_chroococcum
cgacagccatgcagcacctgtgtctgagttcccgaaggcacccaatccatctctggaaag
ttctcagcatgtcaaggccaggtaaggttcttcgcgttgct
>EU930421_Azotobacter_chroococcum
cgacagccatgcagcacctgtgtctgagttcccgaaggcaccaatccatctctggaaagt
tctcagcatgtcaaggccaggtaaggttcttcgCgttgct
>EU930421_Azotobacter_chroococcum
cgacagccatgcagcacctgtgtctgagttcccgaaggcaccaatccatctctggaaagt
tctcagcatgtcaaggccaggtaaggttcttgcgttgct
>EU930421_Azotobacter_chroococcum
cgacagccatgcagcacctgtgtctgagttcccgaaggcaccaatccatctctggaaagt
tctcagcatgtcaaggccaggtaaggttcttcgcAttgct
>EU930421_Azotobacter_chroococcum
cgacagccatgcagcacctgtgtctgagttcccgaaggcaccaatccatctctggaaagt
tctcagcatgtcaaggcGaggtaaggttcttcgcgttgct
>EU930421_Azotobacter_chroococcum
cgacagccatgcagcacctgtgtctgagttcccgaaggcaccaatccatctctggaaagt
tctcagcatgtcaaggccaggtaaggttcttcgcgttgctt
>EU930421_Azotobacter_chroococcum
cgacagccatgcagcacctgtgtctgagttcccgaaggcaccaatccatctctggaaagt
tctcagcatgtcaaggccAaggtaaggttcttcgcgttgct
>EU930421_Azotobacter_chroococcum
cgacagccatgcagcacctgtgtctgagttcccgaaggcaccaatccatctctggaaCgt
tctcagcatgtcaaggccaggtaaggttcttcgcgttgct
>EU930421_Azotobacter_chroococcum
cgacagccatgcagcacctgtgtctgagttcTcgaaggcaccaatccatctctggaaagt
tctcagcatgtcaaggccaggtaaggttcttcgcgttgct
>EU930421_Azotobacter_chroococcum
cgacagccatgcagcacctgtgtctgagttcccgaaggcaccaatccatCtctggaaagt
tctcagcatgtcaaggccaggtaaggttcttcgcgttgct
>EU930421_Azotobacter_chroococcum
cgAacagccatgcagcacctgtgtctgagttcccgaaggcaccaatccatctctggaaag
ttctcagcatgtcaaggccaggtaaggttcttcgcgttgct
>EU930421_Azotobacter_chroococcum
cgacagccatgcagcAacctgtgtctgagttcccgaaggcaccaatccatctctggaaag
ttctcagcatgtcaaggccaggtaaggttcttcgcgttgct
>EU930421_Azotobacter_chroococcum
cgacagccatgcagcacctgtgtctgagttcccgaaggcaccaatccatctctggaaagt
tctcagcatgtcaCaggccaggtaaggttcttcgcgttgct
>EU930421_Azotobacter_chroococcum
cgacagccatgcagcacctgtgtctgagttcccgaaggcaccaatccatcctctggaaag
ttctcagcatgtcaaggccaggtaaggttcttcgcgttgct
>EU930421_Azotobacter_chroococcum
cgacagccatgcagcacctgtgtctgagttcccgaaggcaccaatccatctctggaaagt
tctcagcattcaaggccaggtaaggttcttcgcgttgct
>EU930421_Azotobacter_chroococcum
cgacagcatgcagcacctgtgtctgagttcccgaaggcaccaatccatctctggaaagtt
ctcagcatgtcaaggccaggtaaggttcttcgcgttgct
>EU930421_Azotobacter_chroococcum
cgacagccatgcagcacctgtgtctgagttcccgaaggcaccaatccatctctggaaagt
tctcagcatgtcaaggccaggtaatggttcttcgcgttgct
>EU930421_Azotobacter_chroococcum
cgacagccatgcaCcacctgtgtctgagttcccgaaggcaccaatccatctctggaaagt
tctcagcatgtcaaggccaggtaaggttcttcgcgttgct
>EU930421_Azotobacter_chroococcum
cgacagccatgcagcacctgtgtctgagttcccgaaggcaccaatccatctctggaaagt
tctcagcatgtcaagTccaggtaaggttcttcgcgttgct
>EU930421_Azotobacter_chroococcum
cgacagccatcagcacctgtgtctgagttcccgaaggcaccaatccatctctggaaagtt
ctcagcatgtcaaggccaggtaaggttcttcgcgttgct
>EU930421_Azotobacter_chroococcum
cgacagccatgcagcacctgtgtctgagttcccgaaggcacaatccatctctggaaagtt
ctcagcatgtcaaggccaggtaaggttcttcgcgttgct
>EU930421_Azotobacter_chroococcum
cgacagccatgcagcacctgtgtctgagttcccgaaggcaccaatccatctctggaaagt
tctcagcatgtcaaggccaggtaaAggttcttcgcgttgct
>EU930421_Azotobacter_chroococcum
gcgacagccatgcagcacctgtgtctgagttcccgaaggcaccaatccatctctggaaag
ttctcagcatgtcaaggccaggtaaggttcttcgcgttgct
>EU930421_Azotobacter_chroococcum
cgacagccatgcagcacctgtgtctgagttcccgaaggcaccaatccatctctggaaagt
tctcagacatgtcaaggccaggtaaggttcttcgcgttgct
>EU930421_Azotobacter_chroococcum
cgacagccatagcagcacctgtgtctgagttcccgaaggcaccaatccatctctggaaag
ttctcagcatgtcaaggccaggtaaggttcttcgcgttgct
>EU930421_Azotobacter_chroococcum
cgacagccatgcagcaTcctgtgtctgagttcccgaaggcaccaatccatctctggaaag
ttctcagcatgtcaaggccaggtaaggttcttcgcgttgct
>EU930421_Azotobacter_chroococcum
cgacagccatgcagcacctTtgtctgagttcccgaaggcaccaatccatctctggaaagt
tctcagcatgtcaaggccaggtaaggttcttcgcgttgct
>EU930421_Azotobacter_chroococcum
cgacagccatgcagcacctgtgtctgagttcccgaaggcaccAaatccatctctggaaag
ttctcagcatgtcaaggccaggtaaggttcttcgcgttgct
>EU930421_Azotobacter_chroococcum
cgacagccatgcagcacctgtgtctgagttcccgaaggcacaatccatctctggaaagtt
ctcagcatgtcaaggccaggtaaggttcttcgcgttgct
>EU930421_Azotobacter_chroococcum
cgacagccatgcagcacctgtgtctgagttcccgaaggcaccaatccatctctggaaagt
tctcagcatgtccaaggccaggtaaggttcttcgcgttgct
>EU930421_Azotobacter_chroococcum
cgacagccatgcagcacctgtgtctgagttcccgaaggcaccaatccatctctggaaGgt
tctcagcatgtcaaggccaggtaaggttcttcgcgttgct
>EU930421_Azotobacter_chroococcum
cgacagccatgcagcacctgtgtctgagttcccgaaggcaccaatccatctctggaaagt
tctcagcatgtcaaggccaggtaaggttcttcgacgttgct
>EU930421_Azotobacter_chroococcum
cgacagccatgcagcacctgtgtctgagttcccgaaggcaccaatccatctctggaaagt
tctcagcatgtcaaggccaggtaaggttcttcgcgttgcC
>EU930421_Azotobacter_chroococcum
cgacagccatgcagcacctgtgtcctgagttcccgaaggcaccaatccatctctggaaag
ttctcagcatgtcaaggccaggtaaggttcttcgcgttgct
>EU930421_Azotobacter_chroococcum
cgacagccatgcagcacctgtgtctgagttcccgaaggcaccaatccatctctggaaagt
tctcagcatgtcaagAgccaggtaaggttcttcgcgttgct
>DQ989484_uncultured_Pseudomonas_sp.
cgacagccatgcagcacctgtgtctgagttcccgaaggcaccaatccatctctggaaagt
tctcagcatgtcaaggccaggtaaggttcttcgcgttgct
>DQ989484_uncultured_Pseudomonas_sp.
cgacagccatgcagcacctgtgtctgagttcccgaaggcaccaatccatctctggaaagT
tctcagcatgtcaaggccaggtaaggttcttcgcgttgct
>DQ989484_uncultured_Pseudomonas_sp.
cgacagccatgcagcacctgtgtctgagttcccgaaggcaccaatccatctctggaaagt
tcttcagcatgtcaaggccaggtaaggttcttcgcgttgct
>DQ989484_uncultured_Pseudomonas_sp.
cgacagccatgcagcacctgtgtctgagttcccgaaggcaTccaatccatctctggaaag
ttctcagcatgtcaaggccaggtaaggttcttcgcgttgct
>DQ989484_uncultured_Pseudomonas_sp.
cgacagccatgcagcacctgtgtctgagttcccgaaggcaccaatccatctcggaaagtt
ctcagcatgtcaaggccaggtaaggttcttcgcgttgct
>DQ989484_uncultured_Pseudomonas_sp.
cgacagccatgcagcacctgtgtctgagttcccgaaggcaccaatcatctctggaaagtt
ctcagcatgtcaaggccaggtaaggttcttcgcgttgct
>DQ989484_uncultured_Pseudomonas_sp.
cgacagccatgcaGcacctgtgtctgagttcccgaaggcaccaatccatctctggaaagt
tctcagcatgtcaaggccaggtaaggttcttcgcgttgct
>DQ989484_uncultured_Pseudomonas_sp.
cgacagccatgcagcacctgtgtctgagttcccgaaggcaccaatccatctctggaaagt
tctcagcatgtcaaggccaggtaagggttcttcgcgttgct
>DQ989484_uncultured_Pseudomonas_sp.
cgacagccatgcagcacGtgtgtctgagttcccgaaggcaccaatccatctctggaaagt
tctcagcatgtcaaggccaggtaaggttcttcgcgttgct
>DQ989484_uncultured_Pseudomonas_sp.
cgacagccatgcagcacctgtgtctgagttcccgaaggcaccaatccatctctggaaagt
tctcagcatgtcaaCggccaggtaaggttcttcgcgttgct
>DQ989484_uncultured_Pseudomonas_sp.
cgacagccatgcagcacctgtgtctgagttcccgaaggcaccaatccatctctggaaagt
tctcagcatgtcaaggccaggtaaggtcttcgcgttgct
>DQ989484_uncultured_Pseudomonas_sp.
cgacagccatgcagcacctgtgtctgagttcccgaaggcaccaGatccatctctggaaag
ttctcagcatgtcaaggccaggtaaggttcttcgcgttgct
>DQ989484_uncultured_Pseudomonas_sp.
cgacagccatgcagcacctgtgtctgagttcccgaaggcaccaatccatctctggaaagt
tctcagcatgtcaaggccaggtaaggttcttcgcgttgtct
>DQ989484_uncultured_Pseudomonas_sp.
cgacagccatgcagcacctgtgtctgagttcccgaaggcaccaatccatctctggaaagt
tcTtcagcatgtcaaggccaggtaaggttcttcgcgttgct
>DQ989484_uncultured_Pseudomonas_sp.
cgacagccatgcagcacctgtgtctgagttcccgaaggcaccaatccatctctggaaagt
Ctctcagcatgtcaaggccaggtaaggttcttcgcgttgct
>DQ989484_uncultured_Pseudomonas_sp.
cgacagccatgcagcacctgtgGtctgagttcccgaaggcaccaatccatctctggaaag
ttctcagcatgtcaaggccaggtaaggttcttcgcgttgct
>DQ989484_uncultured_Pseudomonas_sp.
cgacagccatgcagcacctgtgtctgagttcccgaaggcaccaatccatctctggaaagt
tctcagcatgtcaaggccaggtaaggttcttcgcgGtgct
>DQ989484_uncultured_Pseudomonas_sp.
cgacagccatgcgcacctgtgtctgagttcccgaaggcaccaatccatctctggaaagtt
ctcagcatgtcaaggccaggtaaggttcttcgcgttgct
>DQ989484_uncultured_Pseudomonas_sp.
cgacagccatgcagcacctgtgtctgagttcccgaaggcaccaattccatctctggaaag
ttctcagcatgtcaaggccaggtaaggttcttcgcgttgct
>DQ989484_uncultured_Pseudomonas_sp.
cgacagccatgcagcacctgtgtctgagttcccgaaggcaccaatccatctctggaaagt
tctcagcatgtcaaggccaggtaaggttcttcgccgttgct
>DQ989484_uncultured_Pseudomonas_sp.
cgacagccatgcagcacctgtgtctgagttcccgaaggcaccaatccatctcggaaagtt
ctcagcatgtcaaggccaggtaaggttcttcgcgttgct
>DQ989484_uncultured_Pseudomonas_sp.
cgacagccatgcagcacctgtgtctgagttcccgaaggcaccaatccatctctggaaagt
tctcagcatgtcaaggccaggtaaggttcttccgcgttgct
>DQ989484_uncultured_Pseudomonas_sp.
cgacagccatgcagcacctgtgtctgagttcccgaaggcaccaatccatctctggaaagt
tctcagccatgtcaaggccaggtaaggttcttcgcgttgct
>DQ989484_uncultured_Pseudomonas_sp.
cgacagccaatgcagcacctgtgtctgagttcccgaaggcaccaatccatctctggaaag
ttctcagcatgtcaaggccaggtaaggttcttcgcgttgct
>DQ989484_uncultured_Pseudomonas_sp.
cgacagccatgcagcacctgtgtctgagttcccgaaggcaccaatccatctctggaaagt
tctcagcatgtacaaggccaggtaaggttcttcgcgttgct
>DQ989484_uncultured_Pseudomonas_sp.
cgacagccatgcagcacctgtgtctgagttcccgaaggcaccaatccatctctggaaagt
tctcagcattgtcaaggccaggtaaggttcttcgcgttgct
>DQ989484_uncultured_Pseudomonas_sp.
cgacagccatgTagcacctgtgtctgagttcccgaaggcaccaatccatctctggaaagt
tctcagcatgtcaaggccaggtaaggttcttcgcgttgct
>DQ989484_uncultured_Pseudomonas_sp.
cgacagccatgcagcacctgtgtctgagttcccgaaggcaccaatccatctctggaaagt
tctcagcatTtcaaggccaggtaaggttcttcgcgttgct
>DQ989484_uncultured_Pseudomonas_sp.
cgacagccatgcagcacctgtgtctgagttcccgaaggcaccaaatccatctctggaaag
ttctcagcatgtcaaggccaggtaaggttcttcgcgttgct
>DQ989484_uncultured_Pseudomonas_sp.
cgacagccatgcagcacctgtgtctgagttcccgaaggcaccaattccatctctggaaag
ttctcagcatgtcaaggccaggtaaggttcttcgcgttgct
>DQ989484_uncultured_Pseudomonas_sp.
cgacagccatgcagcacctgtgtctgagttcccgaaggcaccaatccatctctggaaagt
tctcagcatgtcCaggccaggtaaggttcttcgcgttgct
>DQ989484_uncultured_Pseudomonas_sp.
cgacagccatgcagcacctgtgtctgagttcccgaaggcaccaaccatctctggaaagtt
ctcagcatgtcaaggccaggtaaggttcttcgcgttgct
>DQ989484_uncultured_Pseudomonas_sp.
cgacagccatgcagcacctgtgtctgagttcccgaaggcaccaatccatctctggaaagt
tctcagcatgtcaaggccaggtaaggttcttcgcgttAgct
>DQ989484_uncultured_Pseudomonas_sp.
cgacagccatgcagcacctgtgtctgagttcccgaaggcaccaatccatctctggaaagt
tctcagcatgtcaTaggccaggtaaggttcttcgcgttgct
>DQ989484_uncultured_Pseudomonas_sp.
cgacagccatgcagcacctgtgtcgagttcccgaaggcaccaatccatctctggaaagtt
ctcagcatgtcaaggccaggtaaggttcttcgcgttgct
>DQ989484_uncultured_Pseudomonas_sp.
cgacagccatgcagcacctgtgtctgagttcccgaaggcaccaatccatctctggaaagt
tctcatgcatgtcaaggccaggtaaggttcttcgcgttgct
>DQ989484_uncultured_Pseudomonas_sp.
cgacagccatgcagcacctgttgtctgagttcccgaaggcaccaatccatctctggaaag
ttctcagcatgtcaaggccaggtaaggttcttcgcgttgct
>DQ989484_uncultured_Pseudomonas_sp.
cgacagccatgcagcaccCtgtgtctgagttcccgaaggcaccaatccatctctggaaag
ttctcagcatgtcaaggccaggtaaggttcttcgcgttgct
>DQ989484_uncultured_Pseudomonas_sp.
cgacagccatgcagcacctgtggtctgagttcccgaaggcaccaatccatctctggaaag
ttctcagcatgtcaaggccaggtaaggttcttcgcgttgct
>DQ989484_uncultured_Pseudomonas_sp.
cgacagccatgcagcacctgtgtctgagttcccgaaggcaccaatccatctctggaaagt
tctccagcatgtcaaggccaggtaaggttcttcgcgttgct
>DQ989484_uncultured_Pseudomonas_sp.
cgacagccatgcagcacctgtgtctgagttcccgaaggcaccaatccatctAtggaaagt
tctcagcatgtcaaggccaggtaaggttcttcgcgttgct
>DQ989484_uncultured_Pseudomonas_sp.
cgacagccatgcagcacctgtgtctgagttcccgaaggcaccaatccatctctAgaaagt
tctcagcatgtcaaggccaggtaaggttcttcgcgttgct
>DQ989484_uncultured_Pseudomonas_sp.
cgacagccatgcagcacctgtgtctgagttcccgaaggcaccaatccatctctggaaagt
tctcagcatgtcaaggccaggtaaggttctttcgcgttgct
>DQ989484_uncultured_Pseudomonas_sp.
cgacagccatgcagcacctgtgtctgagttcccgacaggcaccaatccatctctggaaag
ttctcagcatgtcaaggccaggtaaggttcttcgcgttgct
>DQ989484_uncultured_Pseudomonas_sp.
cgacagccatgcagcacctgtgtctgagttcccgaaggcaccaatccatctctggaaagt
tctcagcatgtcaaggccaggtaaggttcttcgcGttgct
>DQ989484_uncultured_Pseudomonas_sp.
cgacagccatgcagcaCctgtgtctgagttcccgaaggcaccaatccatctctggaaagt
tctcagcatgtcaaggccaggtaaggttcttcgcgttgct
>DQ989484_uncultured_Pseudomonas_sp.
cgacTagccatgcagcacctgtgtctgagttcccgaaggcaccaatccatctctggaaag
ttctcagcatgtcaaggccaggtaaggttcttcgcgttgct
>DQ989484_uncultured_Pseudomonas_sp.
cgacagccatgcagcacctgtgtctgagttcccgaaggcaccaatccatctctaggaaag
ttctcagcatgtcaaggccaggtaaggttcttcgcgttgct
>DQ989484_uncultured_Pseudomonas_sp.
cgacagccatgcagcacctgtgtctgagttcccgaaggcaccaatccatctctggaaagt
tctcagcatggtcaaggccaggtaaggttcttcgcgttgct
>DQ989484_uncultured_Pseudomonas_sp.
cgacagccatgcagcacctgtgtctgagttcccgaagggcaccaatccatctctggaaag
ttctcagcatgtcaaggccaggtaaggttcttcgcgttgct
>AF448044_Burkholderia_sp.
cgacagccatgcagcacctgtgttacggctccctttcgggcacctccacctctcaggcag
ggttccgtacatgtcaagggtaggtaaggtttttcgcgttgc
>AF448044_Burkholderia_sp.
cgacagccatgcagcacctgtgttacgggctccctttcgggcacctccacctctcaggca
gggttccgtacatgtcaagggtaggtaaggtttttcgcgttgc
>AF448044_Burkholderia_sp.
cgacagccatgcagcacctgtgttacggcccctttcgggcacctccacctctcaggcagg
gttccgtacatgtcaagggtaggtaaggtttttcgcgttgc
>AF448044_Burkholderia_sp.
cgacagccatgcagcacctagtgttacggctccctttcgggcacctccacctctcaggca
gggttccgtacatgtcaagggtaggtaaggtttttcgcgttgc
>AF448044_Burkholderia_sp.
cgacagccatgcagcacctgtgttacggctccctttcgggcacctccaccctcaggcagg
gttccgtacatgtcaagggtaggtaaggtttttcgcgttgc
>AF448044_Burkholderia_sp.
cgacagccatgcagcacctgtgttacggctccctttcgggcacctccacctctcaggcag
ggttccgtacatgCcaagggtaggtaaggtttttcgcgttgc
>AF448044_Burkholderia_sp.
cgacagccatgcagcacctgtgttacggctccctttcgggcacctccacctctcaggcag
ggttccgtacatgtcaagggtaaggtaaggtttttcgcgttgc
>AF448044_Burkholderia_sp.
cgacagccatgcagcacctgtgttacggctccctttcgggcacctccacctctcaggcag
ggttccgtacagtcaagggtaggtaaggtttttcgcgttgc
>AF448044_Burkholderia_sp.
cgacagccatgcagcacctgtgttacggctccctttcgggcacctccacctctcaggcag
ggttcccgtacatgtcaagggtaggtaaggtttttcgcgttgc
>AF448044_Burkholderia_sp.
cgacagccatgagcacctgtgttacggctccctttcgggcacctccacctctcaggcagg
gttccgtacatgtcaagggtaggtaaggtttttcgcgttgc
>AF448044_Burkholderia_sp.
cgacagccatgcagCcacctgtgttacggctccctttcgggcacctccacctctcaggca
gggttccgtacatgtcaagggtaggtaaggtttttcgcgttgc
>AF448044_Burkholderia_sp.
cgacagccatgcagcacctgtgttacggctccctttcgggcacctccacctctcaggcag
ggttccgtaacatgtcaagggtaggtaaggtttttcgcgttgc
>AF448044_Burkholderia_sp.
cgacagccatgcagcacctgtgttacggctccctttcgggcacctccacctctcaggcag
ggttccgtacatgtcaagggtaaggtaaggtttttcgcgttgc
>AF448044_Burkholderia_sp.
cgacGagccatgcagcacctgtgttacggctccctttcgggcacctccacctctcaggca
gggttccgtacatgtcaagggtaggtaaggtttttcgcgttgc
>AF448044_Burkholderia_sp.
cgacagccatgcagcacctgtgttacggctccctttcgggcacctccacctctcaggcag
ggttccgtacatgtcaagggtaggtaagggtttttcgcgttgc
>AF448044_Burkholderia_sp.
cgacagccatgcagcacctgtgttacggctccctttcgggcacctccacctctcaggcag
ggttccgtacTtgtcaagggtaggtaaggtttttcgcgttgc
>AF448044_Burkholderia_sp.
cgacagccatgcagcacctgtgttacggctcgcctttcgggcacctccacctctcaggca
gggttccgtacatgtcaagggtaggtaaggtttttcgcgttgc
>AF448044_Burkholderia_sp.
cgacagccatgcagcacctgtgttacggctccctttcgggGacctccacctctcaggcag
ggttccgtacatgtcaagggtaggtaaggtttttcgcgttgc
>AF448044_Burkholderia_sp.
cgacagccatgcagcacctgtgttacggctcctctttcgggcacctccacctctcaggca
gggttccgtacatgtcaagggtaggtaaggtttttcgcgttgc
>AF448044_Burkholderia_sp.
cgacagccatgcagcacctAtgttacggctccctttcgggcacctccacctctcaggcag
ggttccgtacatgtcaagggtaggtaaggtttttcgcgttgc
>AF448044_Burkholderia_sp.
cgacagccatgcagcacctgtgttacggctccctttcgggccacctccacctctcaggca
gggttccgtacatgtcaagggtaggtaaggtttttcgcgttgc
>AF448044_Burkholderia_sp.
cgacagccatgcagcacctgtgttacggctcccttcgggcacctccacctctcaggcagg
gttccgtacatgtcaagggtaggtaaggtttttcgcgttgc
>AF448044_Burkholderia_sp.
Tcgacagccatgcagcacctgtgttacggctccctttcgggcacctccacctctcaggca
gggttccgtacatgtcaagggtaggtaaggtttttcgcgttgc
>AF448044_Burkholderia_sp.
cgacagccatgcagcacctgtgttacggctccctttcgggcacctccacctctccaggca
gggttccgtacatgtcaagggtaggtaaggtttttcgcgttgc
>AF448044_Burkholderia_sp.
cgacagccatgcagcacctgtgttacggctccctttcgggcacctccacctctcaggcag
ggttccgtacatgtcaagggtaggtaaggtttttTgcgttgc
>AF448044_Burkholderia_sp.
cgacagccatgcagcacctgtgttacggctccctttcgggcacctccacctctcaggcag
ggttcccgtacatgtcaagggtaggtaaggtttttcgcgttgc
>AF448044_Burkholderia_sp.
cgacagccatgcagcacctgtgttacggctccctttcgggcactctccacctctcaggca
gggttccgtacatgtcaagggtaggtaaggtttttcgcgttgc
>AF448044_Burkholderia_sp.
cgacagccatgcagcacctgtgttacggctccctttcgggcacctccacctctcaggcag
ggttccgtacatgtcaagggtaggtaaggttttttcgcgttgc
>AF448044_Burkholderia_sp.
cgacagccatgcagcacctgttgttacggctccctttcgggcacctccacctctcaggca
gggttccgtacatgtcaagggtaggtaaggtttttcgcgttgc
>AF448044_Burkholderia_sp.
cgacagccatgcagcacctgtgttacggctccctttcgggcacctgccacctctcaggca
gggttccgtacatgtcaagggtaggtaaggtttttcgcgttgc
>AF448044_Burkholderia_sp.
cgacagccatgcagcacctgtgttacggctccctttcgggAacctccacctctcaggcag
ggttccgtacatgtcaagggtaggtaaggtttttcgcgttgc
>AF448044_Burkholderia_sp.
cgacagccatgcagcacctgtgttacggctccctttcgggcacctccacctctcaggcag
ggttccgtacatgtaagggtaggtaaggtttttcgcgttgc
>AF448044_Burkholderia_sp.
cgacagccatgcagcacctgtgttacggctccctttcgggcacctccacctctcaggcag
ggTttccgtacatgtcaagggtaggtaaggtttttcgcgttgc
>AF448044_Burkholderia_sp.
cgacagccatgcagcacctgtgttacggctccctttcgggcacctccacctctcaggcag
ggttccgttacatgtcaagggtaggtaaggtttttcgcgttgc
>AF448044_Burkholderia_sp.
cgacagccatgcagcacctgtgttacggctccctttcgggcacctccacctctcaggcag
ggGttccgtacatgtcaagggtaggtaaggtttttcgcgttgc
>AF448044_Burkholderia_sp.
cgacagccatgcagcacctgtgttacggctccctttcggcgcacctccacctctcaggca
gggttccgtacatgtcaagggtaggtaaggtttttcgcgttgc
>AF448044_Burkholderia_sp.
cgacagccatgcagcacctgtgttacggctccctttcgggcacctccacctctcaggcag
ggtccgtacatgtcaagggtaggtaaggtttttcgcgttgc
>AF448044_Burkholderia_sp.
cgacagccatgcagcacctgtgttacggctccctttcgggcacctccacctctcaggcag
ggttcccgtacatgtcaagggtaggtaaggtttttcgcgttgc
>AF448044_Burkholderia_sp.
cgacagcccatgcagcacctgtgttacggctccctttcgggcacctccacctctcaggca
gggttccgtacatgtcaagggtaggtaaggtttttcgcgttgc
>AF448044_Burkholderia_sp.
cgacagccatgcagcacctgtgttacggctccctttcgggcacctccacctctcaggcag
ggttccgtacatgtcaagggtaggtaaggtttttcgcGgttgc
>AF448044_Burkholderia_sp.
cgacagcatgcagcacctgtgttacggctccctttcgggcacctccacctctcaggcagg
gttccgtacatgtcaagggtaggtaaggtttttcgcgttgc
>AF448044_Burkholderia_sp.
cgacagccatgcagcacctgtgttacggctccctttcgggcacctccacctctcaggcag
ggttccgtacatgtcaagggtaggtaaggttCttcgcgttgc
>AF448044_Burkholderia_sp.
cgCacagccatgcagcacctgtgttacggctccctttcgggcacctccacctctcaggca
gggttccgtacatgtcaagggtaggtaaggtttttcgcgttgc
>AF448044_Burkholderia_sp.
cgacagccatgcagcacctgtgttacggctccctttcgggcacctccacctctcaggcag
ggttccgtacaCgtcaagggtaggtaaggtttttcgcgttgc
>AF448044_Burkholderia_sp.
cgacagccatgcagcacctgtgttacggcttccctttcgggcacctccacctctcaggca
gggttccgtacatgtcaagggtaggtaaggtttttcgcgttgc
>AF448044_Burkholderia_sp.
cgacagccatgcagcacctgtgttacggctccctttcgggcaTcctccacctctcaggca
gggttccgtacatgtcaagggtaggtaaggtttttcgcgttgc
>AF448044_Burkholderia_sp.
cgacagccatgcagcacctgtgttacggcTccctttcgggcacctccacctctcaggcag
ggttccgtacatgtcaagggtaggtaaggtttttcgcgttgc
>AF448044_Burkholderia_sp.
cgacagccatgcagcacctgtgttacggctccctttcgggcacctccacctctcaggcag
ggttccgtacatgtcaagggtaggtaaggtttttgcgttgc
>AF448044_Burkholderia_sp.
cgacagccatgcagcacctgtgttacggctccctttcgggcacctccacctctcaggcag
ggttccgtacatgtcaagggtaggtaaggtttttcgcCttgc
>AF448044_Burkholderia_sp.
cgacagccatgcagcacctgtgttacggctccctttcgggcaccGtccacctctcaggca
gggttccgtacatgtcaagggtaggtaaggtttttcgcgttgc
>AJ224039_Nitrospira_sp.
cgacagccatgcagcacctgagcaggctggtattgctacctcgttgggctttcaccctcc
tactacctgcatgtccagcctgggtaaggttcttcgcgttgc
>AJ224039_Nitrospira_sp.
cgacagccatgcagcacctgagcaggctggtattgctacctcgttgggctttcaccctcc
tactacctgcatgtccagcctgggaaggttcttcgcgttgc
>AJ224039_Nitrospira_sp.
cgacagccatgcagcacctgagcaggctggtattgctacctcgttgggctttcaccctcc
tactacctgcatgtccagcctgggtaagggttcttcgcgttgc
>AJ224039_Nitrospira_sp.
cgacagccatgcagcacctgagcaaggctggtattgctacctcgttgggctttcaccctc
ctactacctgcatgtccagcctgggtaaggttcttcgcgttgc
>AJ224039_Nitrospira_sp.
cgacagccatgcagcacctgagcaggctggtattgctacctcgttgggctttcaccctcc
tactacctgcatgtccaAgcctgggtaaggttcttcgcgttgc
>AJ224039_Nitrospira_sp.
cgacagccatgcagcacctgagcaggctggtattgctacctcgttgggctttcaccctcc
Ctactacctgcatgtccagcctgggtaaggttcttcgcgttgc
>AJ224039_Nitrospira_sp.
cgacagcccatgcagcacctgagcaggctggtattgctacctcgttgggctttcaccctc
ctactacctgcatgtccagcctgggtaaggttcttcgcgttgc
>AJ224039_Nitrospira_sp.
cgacagccatgcagcacctgagcaggctggtattgctacctcgttgggctttcaccctTc
tactacctgcatgtccagcctgggtaaggttcttcgcgttgc
>AJ224039_Nitrospira_sp.
cgacagccatgcagcacctgagcaggctggtCttgctacctcgttgggctttcaccctcc
tactacctgcatgtccagcctgggtaaggttcttcgcgttgc
>AJ224039_Nitrospira_sp.
cgacagccatgcagcacctgaagcaggctggtattgctacctcgttgggctttcaccctc
ctactacctgcatgtccagcctgggtaaggttcttcgcgttgc
>AJ224039_Nitrospira_sp.
cgacagccatgcagcacctgagcaggctggtattgctacctcgttgggctttcaccctcc
tactacctgcatGtccagcctgggtaaggttcttcgcgttgc
>AJ224039_Nitrospira_sp.
cgacagccatgcagcacctgagcaTggctggtattgctacctcgttgggctttcaccctc
ctactacctgcatgtccagcctgggtaaggttcttcgcgttgc
>AJ224039_Nitrospira_sp.
cgacagccatgcagcacctgagcaggctggtattgctacctcgttggctttcaccctcct
actacctgcatgtccagcctgggtaaggttcttcgcgttgc
>AJ224039_Nitrospira_sp.
cgaacagccatgcagcacctgagcaggctggtattgctacctcgttgggctttcaccctc
ctactacctgcatgtccagcctgggtaaggttcttcgcgttgc
>AJ224039_Nitrospira_sp.
cgacagccatgcagcacctgagcaggctggtattgctacctcgttgggctttcaccctcc
tactacctgcatgtccagcctgggtaGaggttcttcgcgttgc
>AJ224039_Nitrospira_sp.
cgacagccatgcagcacctgagcaggctgggtattgctacctcgttgggctttcaccctc
ctactacctgcatgtccagcctgggtaaggttcttcgcgttgc
>AJ224039_Nitrospira_sp.
cgacagccatgcagcacctgagcaggctggtattgctacctcgttgggctttcaccctcc
tactacctgcatgtccagcctgggtaagggttcttcgcgttgc
>AJ224039_Nitrospira_sp.
cgacagccatgcagcacctgagcaggctggtattgctacctcgttgggctttcaccctcc
tactacctgcatgtccagccGgggtaaggttcttcgcgttgc
>AJ224039_Nitrospira_sp.
cgacagccatgcagcacctgagcaggctggtattgctacctcgttgggctttcaccctcc
tactacctgcatgtccagcctgggtaaggttctcgcgttgc
>AJ224039_Nitrospira_sp.
cgacagccatgcagcacctgagcaggctggtattgctacctcgttgggctttcaccctcc
taactacctgcatgtccagcctgggtaaggttcttcgcgttgc
>AJ224039_Nitrospira_sp.
cgacagccatgcagcacctgagcaggctggtattgctacctcgttgggctttcaccctcc
Ttactacctgcatgtccagcctgggtaaggttcttcgcgttgc
>AJ224039_Nitrospira_sp.
cgacagccatgcagcacctgagcaggctggtattgctacctcttgggctttcaccctcct
actacctgcatgtccagcctgggtaaggttcttcgcgttgc
>AJ224039_Nitrospira_sp.
cgacagccatgcagcacctgagcaggctggtattgctacctcgttggctttcaccctcct
actacctgcatgtccagcctgggtaaggttcttcgcgttgc
>AJ224039_Nitrospira_sp.
cgacagccatgcagcacctgagcaggctggattgctacctcgttgggctttcaccctcct
actacctgcatgtccagcctgggtaaggttcttcgcgttgc
>AJ224039_Nitrospira_sp.
cgacagccatgcagcacctgagcaggctggttattgctacctcgttgggctttcaccctc
ctactacctgcatgtccagcctgggtaaggttcttcgcgttgc
>AJ224039_Nitrospira_sp.
cgacagccatgcagcacctgagcaggctggtattgctacctcgttGgggctttcaccctc
ctactacctgcatgtccagcctgggtaaggttcttcgcgttgc
>AJ224039_Nitrospira_sp.
cgacagccatgcagcacctgagcaggctggtattgctacctcgttgggctttcaccctcc
tactcctgcatgtccagcctgggtaaggttcttcgcgttgc
>AJ224039_Nitrospira_sp.
cgacagccatgcagcGcctgagcaggctggtattgctacctcgttgggctttcaccctcc
tactacctgcatgtccagcctgggtaaggttcttcgcgttgc
>AJ224039_Nitrospira_sp.
cgacagccatgcagcacctgagcaggctggtattgctacctcgttgggctttcaccctcc
tactacctgcatgtccagccttgggtaaggttcttcgcgttgc
>AJ224039_Nitrospira_sp.
cgacagccatgcagcacctgagcaggctggtattgctacctcgttgggctttcaccctcc
tactacctgcatgtccagcctgggtaaggtttcttcgcgttgc
>AJ224039_Nitrospira_sp.
cgacagccatgcagcacctgagcaggctggtattgctaccctcgttgggctttcaccctc
ctactacctgcatgtccagcctgggtaaggttcttcgcgttgc
>AJ224039_Nitrospira_sp.
cgacagccatgcagcacctgagcaggctggtattgctacctcCgttgggctttcaccctc
ctactacctgcatgtccagcctgggtaaggttcttcgcgttgc
>AJ224039_Nitrospira_sp.
cgacagccatgcagcacctAagcaggctggtattgctacctcgttgggctttcaccctcc
tactacctgcatgtccagcctgggtaaggttcttcgcgttgc
>AJ224039_Nitrospira_sp.
cgacagccatgcagcacctgagcaggctggtattgctacctcgttgggctttcaccctcc
tactacctgcatgtccagcctgggtaaggttcttcGgcgttgc
>AJ224039_Nitrospira_sp.
cgacagccatgcagcacctgagcaggctggtattgctacctcgttgggcttttcaccctc
ctactacctgcatgtccagcctgggtaaggttcttcgcgttgc
>AJ224039_Nitrospira_sp.
cgacagccatgcagcacctgagcaggctggtattgctacctcgTttgggctttcaccctc
ctactacctgcatgtccagcctgggtaaggttcttcgcgttgc
>AJ224039_Nitrospira_sp.
cgacagccatgcagcacctgagcaggctggtattgctacctcgttgggctttcaccctcc
tactacctgcatgtcgcagcctgggtaaggttcttcgcgttgc
>AJ224039_Nitrospira_sp.
cgacagccatgcagcacctgagcaggctggtattgctaccttcgttgggctttcaccctc
ctactacctgcatgtccagcctgggtaaggttcttcgcgttgc
>AJ224039_Nitrospira_sp.
cgacagccatgcagcaTctgagcaggctggtattgctacctcgttgggctttcaccctcc
tactacctgcatgtccagcctgggtaaggttcttcgcgttgc
>AJ224039_Nitrospira_sp.
cgacagccatgcagcacctgagcaggctggtattgctacctcgttgggctttcaccctcc
tactacctgcatgtccagcctgggtaaaggttcttcgcgttgc
>AJ224039_Nitrospira_sp.
cgacagccatgcagcacctgagcaggctggatattgctacctcgttgggctttcaccctc
ctactacctgcatgtccagcctgggtaaggttcttcgcgttgc
>AJ224039_Nitrospira_sp.
cgacagccatgcagcacctgagcaggctggtattgctaccGtcgttgggctttcaccctc
ctactacctgcatgtccagcctgggtaaggttcttcgcgttgc
>AJ224039_Nitrospira_sp.
cgacagccatgcagcacctgagcaggctgtattgctacctcgttgggctttcaccctcct
actacctgcatgtccagcctgggtaaggttcttcgcgttgc
>AJ224039_Nitrospira_sp.
cgacagccatCcagcacctgagcaggctggtattgctacctcgttgggctttcaccctcc
tactacctgcatgtccagcctgggtaaggttcttcgcgttgc
>AJ224039_Nitrospira_sp.
cgacagccatgcagcacctgagcaggctggtattgctacctcgttgggctttcaccctcc
tactacctgcatgtccaTcctgggtaaggttcttcgcgttgc
>AJ224039_Nitrospira_sp.
cgacagccatgcagcacctgagcaggctggtattgctacctcgttgggctttcacctctc
ctactacctgcatgtccagcctgggtaaggttcttcgcgttgc
>AJ224039_Nitrospira_sp.
cgcacagccatgcagcacctgagcaggctggtattgctacctcgttgggctttcaccctc
ctactacctgcatgtccagcctgggtaaggttcttcgcgttgc
>AJ224039_Nitrospira_sp.
cgacagccatgcagcacctAagcaggctggtattgctacctcgttgggctttcaccctcc
tactacctgcatgtccagcctgggtaaggttcttcgcgttgc
>AJ224039_Nitrospira_sp.
cgacagccatgctagcacctgagcaggctggtattgctacctcgttgggctttcaccctc
ctactacctgcatgtccagcctgggtaaggttcttcgcgttgc
>AJ224039_Nitrospira_sp.
cgacagccatgcagcacctgagcaggctggtattgctacctcgttgggctttcaccctcc
tactacctgcatgtccagcctgggtaaggttTttcgcgttgc
>AB360346_Acidimicrobidae_bacterium
cgacagccatgcaccacctgtgtaaagccccgaaggacaccctatctctagagcttttct
ctacatgtcaaacccaggtaaggttcttcgcgttgc
>AB360346_Acidimicrobidae_bacterium
cgacagccatgcaccacctgtgtaaagccccgaaggacaccctatctctagagcttttct
ctacatgtcaaacccaggtaaggttcttcgCcgttgc
>AB360346_Acidimicrobidae_bacterium
cgacagccatgcaccacctgtgtaaagccccgaaggacaccctatctctagagcttttcC
tctacatgtcaaacccaggtaaggttcttcgcgttgc
>AB360346_Acidimicrobidae_bacterium
cgacagccatgcaccacctgtgtaaagccccgaaggacaccctatctctagagcttttct
ctaacatgtcaaacccaggtaaggttcttcgcgttgc
>AB360346_Acidimicrobidae_bacterium
cgacagccatgcaccacctgtgtaaagccccgaaggacaccctatcttctagagcttttc
tctacatgtcaaacccaggtaaggttcttcgcgttgc
>AB360346_Acidimicrobidae_bacterium
cgacagccatgcaccacctgtgtaaagccccgaaggacaccctatctctagagCcttttc
tctacatgtcaaacccaggtaaggttcttcgcgttgc
>AB360346_Acidimicrobidae_bacterium
cgacagccatgcaccacctgtgtaaagccccgaaggGcaccctatctctagagcttttct
ctacatgtcaaacccaggtaaggttcttcgcgttgc
>AB360346_Acidimicrobidae_bacterium
cacagccatgcaccacctgtgtaaagccccgaaggacaccctatctctagagcttttctc
tacatgtcaaacccaggtaaggttcttcgcgttgc
>AB360346_Acidimicrobidae_bacterium
cgacagccatgcaccacctgtgtaaagccccgaaggacaccctaatctctagagcttttc
tctacatgtcaaacccaggtaaggttcttcgcgttgc
>AB360346_Acidimicrobidae_bacterium
cgacagccatgcaccacctgtTgtaaagccccgaaggacaccctatctctagagcttttc
tctacatgtcaaacccaggtaaggttcttcgcgttgc
>AB360346_Acidimicrobidae_bacterium
cgacaggccatgcaccacctgtgtaaagccccgaaggacaccctatctctagagcttttc
tctacatgtcaaacccaggtaaggttcttcgcgttgc
>AB360346_Acidimicrobidae_bacterium
cgacagccatgcaccacctgtgtaaagccccgaaggacaccctatctctagagcttttct
ctacatgtcaaacccaggtaaggttcttcgcagttgc
>AB360346_Acidimicrobidae_bacterium
cgacagccatgcaccacctgtgtaaagccccgaaggacaccctatcttagagcttttctc
tacatgtcaaacccaggtaaggttcttcgcgttgc
>AB360346_Acidimicrobidae_bacterium
cgacagccatgcaccacctgtgtaaagccccgaaggacaccctatctctagagcttttct
ctaatgtcaaacccaggtaaggttcttcgcgttgc
>AB360346_Acidimicrobidae_bacterium
cgacagccatgcaccacctgtgtaaagcTccgaaggacaccctatctctagagcttttct
ctacatgtcaaacccaggtaaggttcttcgcgttgc
>AB360346_Acidimicrobidae_bacterium
cgacagccatgcaccacctgtgtaaagccccgaaggacaccctatctctaagcttttctc
tacatgtcaaacccaggtaaggttcttcgcgttgc
>AB360346_Acidimicrobidae_bacterium
cgacagccatgcaccacctgtgtaaagccccgaaggacaccctatctctagagcttttct
ctacatgtaaacccaggtaaggttcttcgcgttgc
>AB360346_Acidimicrobidae_bacterium
cgacagccatgcaccacctgtgtaaagccccgaaggacaccctatctctagagcttttct
ctacatgtcaaacccaggtaaggttcttcgcgttagc
>AB360346_Acidimicrobidae_bacterium
cgacagccatgcaccacctgtgtaaagccccgaaggacacccctatctctagagcttttc
tctacatgtcaaacccaggtaaggttcttcgcgttgc
>AB360346_Acidimicrobidae_bacterium
cgacagccatgcaccacctgtgtaaagccccgaaggacaccctatctctagagcttttct
ctacatgtcaTaacccaggtaaggttcttcgcgttgc
>AB360346_Acidimicrobidae_bacterium
cgacagccatgcaccacctgtgtaaagccccgaaggacaccctatctctagagcttttct
ctacatgtcaaacccaggtaaggttcttcgcgGtgc
>AB360346_Acidimicrobidae_bacterium
cgacagccatgcaccacctgtgtaaagccccgaaggacaccctatctctagagcttCtct
ctacatgtcaaacccaggtaaggttcttcgcgttgc
>AB360346_Acidimicrobidae_bacterium
cacagccatgcaccacctgtgtaaagccccgaaggacaccctatctctagagcttttctc
tacatgtcaaacccaggtaaggttcttcgcgttgc
>AB360346_Acidimicrobidae_bacterium
cgacagccatgcaccacctgtgtaaagccccgaaggacaccctatctctagagctttttc
tctacatgtcaaacccaggtaaggttcttcgcgttgc
>AB360346_Acidimicrobidae_bacterium
cgacagccatgcaccacctgtgtaaagcccgaaggacaccctatctctagagcttttctc
tacatgtcaaacccaggtaaggttcttcgcgttgc
>AB360346_Acidimicrobidae_bacterium
cgacagccatgcaccacctgtgtaaagccccgaaggacaccctatctctagagcttttct
tacatgtcaaacccaggtaaggttcttcgcgttgc
>AB360346_Acidimicrobidae_bacterium
Ccgacagccatgcaccacctgtgtaaagccccgaaggacaccctatctctagagcttttc
tctacatgtcaaacccaggtaaggttcttcgcgttgc
>AB360346_Acidimicrobidae_bacterium
cgacagccatgcaccacctgtgtaaagccccgaaggacaccctatgctctagagcttttc
tctacatgtcaaacccaggtaaggttcttcgcgttgc
>AB360346_Acidimicrobidae_bacterium
cgacagccatgcaccacctgtgtaaagccccgaaAgacaccctatctctagagcttttct
ctacatgtcaaacccaggtaaggttcttcgcgttgc
>AB360346_Acidimicrobidae_bacterium
cgacagccatgcaccacctgtgtaaagccccgaaggacacccttatctctagagcttttc
tctacatgtcaaacccaggtaaggttcttcgcgttgc
>AB360346_Acidimicrobidae_bacterium
cgacagccatgcaccacctgtgtaaagccccgaaggacaccctatctctagagcttttct
ctacatgtcaaaccTcaggtaaggttcttcgcgttgc
>AB360346_Acidimicrobidae_bacterium
cgacagccatgcaccacctgtgtaaagccccgaaggacaccctatctctagagcttttct
ctacatgtcaaacccaggtaaggttctcgcgttgc
>AB360346_Acidimicrobidae_bacterium
cgacagccatgcaccacctgtgtaaagccccgaaggacaccctatcctagagcttttctc
tacatgtcaaacccaggtaaggttcttcgcgttgc
>AB360346_Acidimicrobidae_bacterium
cgacagccatgcaccacctgtgtaaagccccgaaggacaccctatctctagagcttttct
ctacatgtcGaacccaggtaaggttcttcgcgttgc
>AB360346_Acidimicrobidae_bacterium
cgacagccatgcaccacctgtgtaaagccccgaaggacacctatctctagagcttttctc
tacatgtcaaacccaggtaaggttcttcgcgttgc
>AB360346_Acidimicrobidae_bacterium
cgacagccatgcaccacctgtgtaaagccccgaaggacaccctatctctagagcttttct
ctacatgtcaaacccaggtaaggttcttcgAgttgc
>AB360346_Acidimicrobidae_bacterium
cgacagccatgcaccacctgtgtaaagccccgaaggacaccctatctctagagcttttct
tacatgtcaaacccaggtaaggttcttcgcgttgc
>AB360346_Acidimicrobidae_bacterium
cgacagccatgcaccacctgtgtaaagccccgaaggacaccctatctctagagcttttct
ctacatgtcaaacccagTgtaaggttcttcgcgttgc
>AB360346_Acidimicrobidae_bacterium
cgacagccatgcaccacctgtgtaaagccccgaaggacacccAtatctctagagcttttc
tctacatgtcaaacccaggtaaggttcttcgcgttgc
>AB360346_Acidimicrobidae_bacterium
cgacagccatgcaccacctgtgtaaagccccgaaggacaccctatctctagagcttttcG
tctacatgtcaaacccaggtaaggttcttcgcgttgc
>AB360346_Acidimicrobidae_bacterium
cgacagccatgcaccacctgtgtaaagccccgaaggacacccatctctagagcttttctc
tacatgtcaaacccaggtaaggttcttcgcgttgc
>AB360346_Acidimicrobidae_bacterium
cgacagccatgcaccacctgtgtaaagccccgaaggacaccctatctctagagcttttct
ctcacatgtcaaacccaggtaaggttcttcgcgttgc
>AB360346_Acidimicrobidae_bacterium
cgacagccatgcaccacctgtgtaaagccccgaaggacaccctatctctagagcttttct
ctacatgtcaaaccccaggtaaggttcttcgcgttgc
>AB360346_Acidimicrobidae_bacterium
cgacagccatgcaccacctgtgtaaagccccgaaggacaccctatctctagagcttttct
ctacatgtcaaacccaggtaaggtcttcgcgttgc
>AB360346_Acidimicrobidae_bacterium
cgacagccatgcaccTacctgtgtaaagccccgaaggacaccctatctctagagcttttc
tctacatgtcaaacccaggtaaggttcttcgcgttgc
>AB360346_Acidimicrobidae_bacterium
cgacagccatgcaccacctgtgtaaagccccgaaggacaccctatctctagagcttttct
ctacatgtcaaacccaggtaaggttcttcGgcgttgc
>AB360346_Acidimicrobidae_bacterium
cgacagccatgcaccacctgtgtaaagccccgaaCggacaccctatctctagagcttttc
tctacatgtcaaacccaggtaaggttcttcgcgttgc
>AB360346_Acidimicrobidae_bacterium
cgacagccatgcaccacctgtgtaaagccccgaaggaGaccctatctctagagcttttct
ctacatgtcaaacccaggtaaggttcttcgcgttgc
>AB360346_Acidimicrobidae_bacterium
cgacagccatgcaccacctgtgtaaagccccgaaggacaccctatctctagagcttttct
ctacatgtcaaacccaggtaaggtcttcgcgttgc
>AB360346_Acidimicrobidae_bacterium
cgacagccatTcaccacctgtgtaaagccccgaaggacaccctatctctagagcttttct
ctacatgtcaaacccaggtaaggttcttcgcgttgc
>AF114805_Saccharothrix_coeruleofusca
cgacagccatgcaccacctgtacaccagtccgaagaggcctacatctctgcaggtttccg
gtgcatgtcaagcccaggtaaggttcttcgcgttgc
>AF114805_Saccharothrix_coeruleofusca
cgacagccatgcaccacctAtacaccagtccgaagaggcctacatctctgcaggtttccg
gtgcatgtcaagcccaggtaaggttcttcgcgttgc
>AF114805_Saccharothrix_coeruleofusca
cgacagccatgcaccacctgtacaccagtccgaagaggcctacatctctgcaggtCtccg
gtgcatgtcaagcccaggtaaggttcttcgcgttgc
>AF114805_Saccharothrix_coeruleofusca
cgacagccatgcaccacctgtacaccagtccgaagaggcctacatctctgcaggtttcCc
ggtgcatgtcaagcccaggtaaggttcttcgcgttgc
>AF114805_Saccharothrix_coeruleofusca
cgacgccatgcaccacctgtacaccagtccgaagaggcctacatctctgcaggtttccgg
tgcatgtcaagcccaggtaaggttcttcgcgttgc
>AF114805_Saccharothrix_coeruleofusca
cgacagccatgcaccacctgtTacaccagtccgaagaggcctacatctctgcaggtttcc
ggtgcatgtcaagcccaggtaaggttcttcgcgttgc
>AF114805_Saccharothrix_coeruleofusca
cgacagccatgcaccacctgtacaccagtccgaagaggcctacatctctgcagGtttccg
gtgcatgtcaagcccaggtaaggttcttcgcgttgc
>AF114805_Saccharothrix_coeruleofusca
cgacagccatgcaccaccCtgtacaccagtccgaagaggcctacatctctgcaggtttcc
ggtgcatgtcaagcccaggtaaggttcttcgcgttgc
>AF114805_Saccharothrix_coeruleofusca
cgacagccatgcaccacctgtacaccagtccgaagaggcctacatctctgcaggtttccg
gtgcatgtcaagcccaggtaaggtttcttcgcgttgc
>AF114805_Saccharothrix_coeruleofusca
cgacagccatgcaccacctgtacaccagtccgaagaggcctacatctctgcaggtttccg
gtgcaatgtcaagcccaggtaaggttcttcgcgttgc
>AF114805_Saccharothrix_coeruleofusca
cgacagccatgcaccacctgtacaccagtCcgaagaggcctacatctctgcaggtttccg
gtgcatgtcaagcccaggtaaggttcttcgcgttgc
>AF114805_Saccharothrix_coeruleofusca
cgacagccatgcaccacctgtacaccagtccgaagaggcTtacatctctgcaggtttccg
gtgcatgtcaagcccaggtaaggttcttcgcgttgc
>AF114805_Saccharothrix_coeruleofusca
cgacagccatgcaccaccAtgtacaccagtccgaagaggcctacatctctgcaggtttcc
ggtgcatgtcaagcccaggtaaggttcttcgcgttgc
>AF114805_Saccharothrix_coeruleofusca
cgacagccatgcaccacctgtacaccagtccgaagaggcctacatctctcaggtttccgg
tgcatgtcaagcccaggtaaggttcttcgcgttgc
>AF114805_Saccharothrix_coeruleofusca
cgacagccatgcaccacctgtacaccagtccgaagaggcctactctctgcaggtttccgg
tgcatgtcaagcccaggtaaggttcttcgcgttgc
>AF114805_Saccharothrix_coeruleofusca
cgacagccatgcaccacctgtacaccagtccgaagaggcctacatctctgcaggtttccg
gtgcatgtcaTagcccaggtaaggttcttcgcgttgc
>AF114805_Saccharothrix_coeruleofusca
cgacagccatgcaccacctgtacaccagtccgaagaggcctactctctgcaggtttccgg
tgcatgtcaagcccaggtaaggttcttcgcgttgc
>AF114805_Saccharothrix_coeruleofusca
cgacagccatgcaccacctgtacaccagtccgaagaggcctacatctctgcaggtttccg
gtgcatgtcaagcccaaggtaaggttcttcgcgttgc
>AF114805_Saccharothrix_coeruleofusca
cgacagccatgcaccacctgtacaccagtccgaagaggcctacatctctgcaggtttccg
gtgcatgtcaagccTaggtaaggttcttcgcgttgc
>AF114805_Saccharothrix_coeruleofusca
cgacagccatgcaccacctgtacaccagtccgaagaggcctacatcttgcaggtttccgg
tgcatgtcaagcccaggtaaggttcttcgcgttgc
>AF114805_Saccharothrix_coeruleofusca
cgacagccatgcaccacctgtacaccagtccgaagaggcctacatctctgcaggtttccg
tgcatgtcaagcccaggtaaggttcttcgcgttgc
>AF114805_Saccharothrix_coeruleofusca
cgacaggccatgcaccacctgtacaccagtccgaagaggcctacatctctgcaggtttcc
ggtgcatgtcaagcccaggtaaggttcttcgcgttgc
>AF114805_Saccharothrix_coeruleofusca
cgacagccatgcaccaccTgtacaccagtccgaagaggcctacatctctgcaggtttccg
gtgcatgtcaagcccaggtaaggttcttcgcgttgc
>AF114805_Saccharothrix_coeruleofusca
cgacagccatgcaccacctgttacaccagtccgaagaggcctacatctctgcaggtttcc
ggtgcatgtcaagcccaggtaaggttcttcgcgttgc
>AF114805_Saccharothrix_coeruleofusca
cgacagccatgcaccacctgtacaccagtccgaagaggcctacatctctgcaggtttccg
gtgcatgtcaaGgcccaggtaaggttcttcgcgttgc
>AF114805_Saccharothrix_coeruleofusca
cgacagccatgcaccacctgtacaccacgtccgaagaggcctacatctctgcaggtttcc
ggtgcatgtcaagcccaggtaaggttcttcgcgttgc
>AF114805_Saccharothrix_coeruleofusca
cgacagccatgcaccacctgtacaccagtccgaagaggcctacatctctgcaggtttccg
gtgcatgtcaagcccaggtaagggttcttcgcgttgc
>AF114805_Saccharothrix_coeruleofusca
cgacagccatgcaccacctgtacaccagtccgaagaggcctacatctcttgcaggtttcc
ggtgcatgtcaagcccaggtaaggttcttcgcgttgc
>AF114805_Saccharothrix_coeruleofusca
cgacagccatgcaccacctgtacaccagtccgaagaggcCctacatctctgcaggtttcc
ggtgcatgtcaagcccaggtaaggttcttcgcgttgc
>AF114805_Saccharothrix_coeruleofusca
cgacagccatgcaccacctgtacaccagtccgaagaggcctacatctctgcaggtttccg
gtgcatgtcaagcccGaggtaaggttcttcgcgttgc
>AF114805_Saccharothrix_coeruleofusca
cgacagccatgcaccacctgtacaccagtccgaagaggcctacatctctgcaggtttccg
gtgcatgtccaagcccaggtaaggttcttcgcgttgc
>AF114805_Saccharothrix_coeruleofusca
cgacagccatgcaccacctgtacaccagtccgaagaggcctacatctctgcagCtttccg
gtgcatgtcaagcccaggtaaggttcttcgcgttgc
>AF114805_Saccharothrix_coeruleofusca
cgacagccatgcaccacctgtaaccagtccgaagaggcctacatctctgcaggtttccgg
tgcatgtcaagcccaggtaaggttcttcgcgttgc
>AF114805_Saccharothrix_coeruleofusca
cggacagccatgcaccacctgtacaccagtccgaagaggcctacatctctgcaggtttcc
ggtgcatgtcaagcccaggtaaggttcttcgcgttgc
>AF114805_Saccharothrix_coeruleofusca
cgacagccatgcaccacctgtacaccagtccgaagaggcctacatctctgcaggtttccg
gtgcatgtcaagcccaggtaagggttcttcgcgttgc
>AF114805_Saccharothrix_coeruleofusca
cgacagccatgcaccacctgtacaccagtccgaagagggcctacatctctgcaggtttcc
ggtgcatgtcaagcccaggtaaggttcttcgcgttgc
>AF114805_Saccharothrix_coeruleofusca
cgacagccatgcaccacctgtacaccagtccgaagaggcctacatctcctgcaggtttcc
ggtgcatgtcaagcccaggtaaggttcttcgcgttgc
>AF114805_Saccharothrix_coeruleofusca
cgacagccatgcaccacctgtacaccagtccgaagaggcctacatctctgcaggtttcct
ggtgcatgtcaagcccaggtaaggttcttcgcgttgc
>AF114805_Saccharothrix_coeruleofusca
cgacagccatgaccacctgtacaccagtccgaagaggcctacatctctgcaggtttccgg
tgcatgtcaagcccaggtaaggttcttcgcgttgc
>AF114805_Saccharothrix_coeruleofusca
cgacagccatgcaccacctgtacaccagtccgaagaggcctacatctctgcaggtttccg
gtgcatCtcaagcccaggtaaggttcttcgcgttgc
>AF114805_Saccharothrix_coeruleofusca
cgacagccatgcaccacctgtcaccagtccgaagaggcctacatctctgcaggtttccgg
tgcatgtcaagcccaggtaaggttcttcgcgttgc
>AF114805_Saccharothrix_coeruleofusca
cgacagccatgcaccacctgtacaccagtccgaaTaggcctacatctctgcaggtttccg
gtgcatgtcaagcccaggtaaggttcttcgcgttgc
>AF114805_Saccharothrix_coeruleofusca
cgacagccatgcaccacctgtacaccagtccgaagaggcctacatctctgcaggtttccg
gtgcatgtcaagcccaggtaaaggttcttcgcgttgc
>AF114805_Saccharothrix_coeruleofusca
cgacagccatgcaccacctgtacaccagtccgaagaggcctacatctctgcagTgtttcc
ggtgcatgtcaagcccaggtaaggttcttcgcgttgc
>AF114805_Saccharothrix_coeruleofusca
cgacagccatgcaccacctgtacaccagtccgaagaggcctacatctctgcaggtttccg
gtgcatgtcaagcccaggtaaGggttcttcgcgttgc
>AF114805_Saccharothrix_coeruleofusca
cgAacagccatgcaccacctgtacaccagtccgaagaggcctacatctctgcaggtttcc
ggtgcatgtcaagcccaggtaaggttcttcgcgttgc
>AF114805_Saccharothrix_coeruleofusca
cgacagcacatgcaccacctgtacaccagtccgaagaggcctacatctctgcaggtttcc
ggtgcatgtcaagcccaggtaaggttcttcgcgttgc
>AF114805_Saccharothrix_coeruleofusca
cgacagccatgcaccacctgtacaccagtccgaaGgaggcctacatctctgcaggtttcc
ggtgcatgtcaagcccaggtaaggttcttcgcgttgc
>AF114805_Saccharothrix_coeruleofusca
cgacagccatgcaccacctgtacaccagtccgaagaggcctacatctctgcaggtttccg
gtgcatgtcaagcccaggtaaggttcttcgTcgttgc
>AF114805_Saccharothrix_coeruleofusca
cgacagccatgcaccacctgtacaccagtccgaagaggcctacatctctgcaggtttccg
gtgcatgtcaagccccaggtaaggttcttcgcgttgc
>AY894325_Dermacoccus_sp.
cgacaaccatgcaccacctgtacaccagtccgaagacgcacacatctctgcatgattccg
gtgtatgtcaagccttggtaaggttcttcgcgttgc
>AY894325_Dermacoccus_sp.
cgacaaccatgcaccacctgtacaccagtccgaagacgcacacatctctgcatgattccg
gtgtatgtcaagccttggtaagggttcttcgcgttgc
>AY894325_Dermacoccus_sp.
cgacaaccatgcaccacctgtacaccagtccgaagacgcacacatctctgcatgattccg
tgtatgtcaagccttggtaaggttcttcgcgttgc
>AY894325_Dermacoccus_sp.
cgacaaccatgcaccacctgtacaccagtccgaagacgcacacatctctgcatgattccg
gtgtatgtcaagccttggtaagggttcttcgcgttgc
>AY894325_Dermacoccus_sp.
cgacaaccatgcaccacctgtacaccagtccgaagacgcacacatctctgcatgatCccg
gtgtatgtcaagccttggtaaggttcttcgcgttgc
>AY894325_Dermacoccus_sp.
cgacaaccatgcaccacctgtacacccagtccgaagacgcacacatctctgcatgattcc
ggtgtatgtcaagccttggtaaggttcttcgcgttgc
>AY894325_Dermacoccus_sp.
cgacaaccatgcaccacctgtacaccagtccgaagacCgcacacatctctgcatgattcc
ggtgtatgtcaagccttggtaaggttcttcgcgttgc
>AY894325_Dermacoccus_sp.
cgacaaccatgcaccacctgtacaccagtccgaagacgcaccacatctctgcatgattcc
ggtgtatgtcaagccttggtaaggttcttcgcgttgc
>AY894325_Dermacoccus_sp.
cgacaaccatgcaccacctgtacaccagtccgaagacgcatcacatctctgcatgattcc
ggtgtatgtcaagccttggtaaggttcttcgcgttgc
>AY894325_Dermacoccus_sp.
cgacaaccatgcaccacctgtacaccagtCcgaagacgcacacatctctgcatgattccg
gtgtatgtcaagccttggtaaggttcttcgcgttgc
>AY894325_Dermacoccus_sp.
cgacaaccatgcaccacctgtacaccagtccgaagacgcacacatctctgcAtgattccg
gtgtatgtcaagccttggtaaggttcttcgcgttgc
>AY894325_Dermacoccus_sp.
cgacaaccatgcaccacctgtacaccagtccgaagacgcacacatctctgcatgattccg
gtgtatgtcaagccttggtaaggtcttcgcgttgc
>AY894325_Dermacoccus_sp.
cgacaaccatgcaccacctgtacaccagtccgaagacgcacacatctctgcatgattccg
gtgtatgtcaagccttggtaaggttcttcgcgtatgc
>AY894325_Dermacoccus_sp.
cgacaaccatgcaccacctgtacaccagtccgaagacgcacacatctctgcatgattccg
gtgtatgtcaagccttggtaagttcttcgcgttgc
>AY894325_Dermacoccus_sp.
cgacaaccatgcaccacctgtacaccagtccgaagacggcacacatctctgcatgattcc
ggtgtatgtcaagccttggtaaggttcttcgcgttgc
>AY894325_Dermacoccus_sp.
cgacaaccatgcaccacctgtacaccagtccgaagacgcacacatctctgcatgattccg
gtgtatgtcaagccttggtaaggttcttcgcgAttgc
>AY894325_Dermacoccus_sp.
cgacaaccTtgcaccacctgtacaccagtccgaagacgcacacatctctgcatgattccg
gtgtatgtcaagccttggtaaggttcttcgcgttgc
>AY894325_Dermacoccus_sp.
cgacaaccatgcaccacctgtacaccagtccgaagacgcacacatctctgcatgattccg
gtgtcatgtcaagccttggtaaggttcttcgcgttgc
>AY894325_Dermacoccus_sp.
cgacaaccatgcaccacctgtacaccagtccgaagacgcacacatctctgcatgattccg
gtgtatgtcaagccttGggtaaggttcttcgcgttgc
>AY894325_Dermacoccus_sp.
cgaacaaccatgcaccacctgtacaccagtccgaagacgcacacatctctgcatgattcc
ggtgtatgtcaagccttggtaaggttcttcgcgttgc
>AY894325_Dermacoccus_sp.
cgacaaccatgcaccacctgtacaccagtccgaagacgcacacaatctctgcatgattcc
ggtgtatgtcaagccttggtaaggttcttcgcgttgc
>AY894325_Dermacoccus_sp.
cgacaaccatgcaccacctgtaacaccagtccgaagacgcacacatctctgcatgattcc
ggtgtatgtcaagccttggtaaggttcttcgcgttgc
>AY894325_Dermacoccus_sp.
cgacaaccatgcaccacctgtacaccagtccgaagacgcacacatctctgcatGattccg
gtgtatgtcaagccttggtaaggttcttcgcgttgc
>AY894325_Dermacoccus_sp.
cgacaaccatgcaccacctgtacaccagtccgaagacgcacGacatctctgcatgattcc
ggtgtatgtcaagccttggtaaggttcttcgcgttgc
>AY894325_Dermacoccus_sp.
cgacaaccatgcaccAacctgtacaccagtccgaagacgcacacatctctgcatgattcc
ggtgtatgtcaagccttggtaaggttcttcgcgttgc
>AY894325_Dermacoccus_sp.
cgacaaccatgcaccacctgtacccagtccgaagacgcacacatctctgcatgattccgg
tgtatgtcaagccttggtaaggttcttcgcgttgc
>AY894325_Dermacoccus_sp.
cgacaaccatgcaccacctgtacaccagtccgaagacgcacacatctctgcatgattccg
gtgtatgtcaagccttggtaaaggttcttcgcgttgc
>AY894325_Dermacoccus_sp.
cgacaaccatgcaccacctgtacaccagtccgaagacgcacacatctctgcatgattccg
gtgtatgtcaagccttggtataggttcttcgcgttgc
>AY894325_Dermacoccus_sp.
cgacaaccatgcaccacctgtacaccaagtccgaagacgcacacatctctgcatgattcc
ggtgtatgtcaagccttggtaaggttcttcgcgttgc
>AY894325_Dermacoccus_sp.
cgacaaccatgcaccacctgtacaccagtccgaagacgcacacatctctgcatgattccg
gtgtatgtcaagccttgggtaaggttcttcgcgttgc
>AY894325_Dermacoccus_sp.
cgacaaccatgcaccacctgtacaccagtccgaagacgcaacacatctctgcatgattcc
ggtgtatgtcaagccttggtaaggttcttcgcgttgc
>AY894325_Dermacoccus_sp.
cgacaaccatgcaccacctgtacaccagtccgaagacgcacacatctctcatgattccgg
tgtatgtcaagccttggtaaggttcttcgcgttgc
>AY894325_Dermacoccus_sp.
cgacaaccatgcaccacctgtacaccagtccgaagacgcacaccatctctgcatgattcc
ggtgtatgtcaagccttggtaaggttcttcgcgttgc
>AY894325_Dermacoccus_sp.
cgacaaccatgcaccacctgtacaccagtccgaagacgcacacatctctgcatgattccg
gtgtatgtcaagcctCggtaaggttcttcgcgttgc
>AY894325_Dermacoccus_sp.
cgacaaccatgcaccacctgtacaccagtccgaagacgcacacatctctgcatgAattcc
ggtgtatgtcaagccttggtaaggttcttcgcgttgc
>AY894325_Dermacoccus_sp.
cgacaaccatgcaccaccatgtacaccagtccgaagacgcacacatctctgcatgattcc
ggtgtatgtcaagccttggtaaggttcttcgcgttgc
>AY894325_Dermacoccus_sp.
cgacaaccatgcaccacctgtacaccagtccgaagacgcacacatctctgcatgattccg
gtgtatgtcaagccttggtaaggttcttcagcgttgc
>AY894325_Dermacoccus_sp.
cgacaaccatgcaccacctgtacaccagtccgaagacgcacacatctctgcatgattccg
gtgtattgtcaagccttggtaaggttcttcgcgttgc
>AY894325_Dermacoccus_sp.
cgacaaccatgcaccacctgtacaccagtccgaagacgcacacatctctgcatgGattcc
ggtgtatgtcaagccttggtaaggttcttcgcgttgc
>AY894325_Dermacoccus_sp.
cgacaaccatgcaccacctgtacaccagtccgaagacgcacacatctctgcatgattctc
ggtgtatgtcaagccttggtaaggttcttcgcgttgc
>AY894325_Dermacoccus_sp.
cgacaaccatgcaccacctgacaccagtccgaagacgcacacatctctgcatgattccgg
tgtatgtcaagccttggtaaggttcttcgcgttgc
>AY894325_Dermacoccus_sp.
cgacaaccatgcaccacctgtacaccagtccgaagacgcacacatctctgcatgattctc
ggtgtatgtcaagccttggtaaggttcttcgcgttgc
>AY894325_Dermacoccus_sp.
cgacaaccatgcaccacctgtacaccagtccgaagacgcacacatctctgcatgattccg
gtgtatgtcaagccttgtaaggttcttcgcgttgc
>AY894325_Dermacoccus_sp.
cgacaaccatgcaccacctgtacaccagtccgaagacgcacaatctctgcatgattccgg
tgtatgtcaagccttggtaaggttcttcgcgttgc
>AY894325_Dermacoccus_sp.
cgacaaccatgcaccacctgtacaccagtccgaagacgcacacatctctgcatgattccg
tgtatgtcaagccttggtaaggttcttcgcgttgc
>AY894325_Dermacoccus_sp.
cgacaaccatgcaccacctgtacaccagtccgaagacgcacacatctctgcatgattccg
gtgtatgtcaagccttCgtaaggttcttcgcgttgc
>AY894325_Dermacoccus_sp.
cgacaaccatgcaccacctgtacaccagtccgaagacgcacacatctctgcatgattccg
gtgtatgtcaagccttggtaaggtcttcgcgttgc
>AY894325_Dermacoccus_sp.
cgacaaccatgcaccacctgtacaccagtccgaagacgcaacacatctctgcatgattcc
ggtgtatgtcaagccttggtaaggttcttcgcgttgc
>AY894325_Dermacoccus_sp.
cgacaaccatgcaccacctgtacaccagtccgaagacgcacacatctGtgcatgattccg
gtgtatgtcaagccttggtaaggttcttcgcgttgc
>AY894325_Dermacoccus_sp.
cgcaaccatgcaccacctgtacaccagtccgaagacgcacacatctctgcatgattccgg
tgtatgtcaagccttggtaaggttcttcgcgttgc
>EU551675_Amycolatopsis_sp.
cgacagccatgcaccacctgcacaccggccacaagggggccgacatctctgccggtttcc
agtgcatgtcaagcccaggtaaggttcttcgcgttgc
>EU551675_Amycolatopsis_sp.
cgacagccatgcaccacctgcacaccggccacaagggggccgacatctctgccAgtttcc
agtgcatgtcaagcccaggtaaggttcttcgcgttgc
>EU551675_Amycolatopsis_sp.
cgacagccatgcaccacctgcacaccggccacaagggggccgacatctctgccggtttcc
aagtgcatgtcaagcccaggtaaggttcttcgcgttgc
>EU551675_Amycolatopsis_sp.
cgacagccatgcaccacctgcacaccgggccacaagggggccgacatctctgccggtttc
cagtgcatgtcaagcccaggtaaggttcttcgcgttgc
>EU551675_Amycolatopsis_sp.
cgacagcatgcaccacctgcacaccggccacaagggggccgacatctctgccggtttcca
gtgcatgtcaagcccaggtaaggttcttcgcgttgc
>EU551675_Amycolatopsis_sp.
cgacagccatgcaccacctgcacaccggccacaagggggccgacatctctgccggtttcc
agtgcatgtcaagcccaggtaagggttcttcgcgttgc
>EU551675_Amycolatopsis_sp.
cgacagccatgcaccacctgcacaccggccacaagggggccgacatctctgccggtttcc
agtgcattgtcaagcccaggtaaggttcttcgcgttgc
>EU551675_Amycolatopsis_sp.
cgacagccatgcaccacctgcacaccggccacaagggggccgacatctctgccggtttcc
agtgcatgtcaagcccaggCtaaggttcttcgcgttgc
>EU551675_Amycolatopsis_sp.
cgacagccatgcaccaccGtgcacaccggccacaagggggccgacatctctgccggtttc
cagtgcatgtcaagcccaggtaaggttcttcgcgttgc
>EU551675_Amycolatopsis_sp.
cgacagccatgcaccacctgcacaccggccacaagggggccgacatctctgccggttAtc
cagtgcatgtcaagcccaggtaaggttcttcgcgttgc
>EU551675_Amycolatopsis_sp.
cgacagccatgcGccacctgcacaccggccacaagggggccgacatctctgccggtttcc
agtgcatgtcaagcccaggtaaggttcttcgcgttgc
>EU551675_Amycolatopsis_sp.
cgacagccatgcaccacctgcacaccggccacaagggggccgacatctctgccggAtttc
cagtgcatgtcaagcccaggtaaggttcttcgcgttgc
>EU551675_Amycolatopsis_sp.
cgacagccatcaccacctgcacaccggccacaagggggccgacatctctgccggtttcca
gtgcatgtcaagcccaggtaaggttcttcgcgttgc
>EU551675_Amycolatopsis_sp.
cgacagccatgcaccacctgcacaccggccacaagggggccgacatcatctgccggtttc
cagtgcatgtcaagcccaggtaaggttcttcgcgttgc
>EU551675_Amycolatopsis_sp.
cgacagccatgcaccacctgcacaccggccacaagggggccgacatctctgccggtttcc
agtgcatgtcaagcccaggtaaggttcttacgcgttgc
>EU551675_Amycolatopsis_sp.
cgacagccatgcaccacctgcacaccggccacaagggggccgacatctctgccggtttcc
agtgcatgtcaagcccaggtaaaggttcttcgcgttgc
>EU551675_Amycolatopsis_sp.
cgacagccatgcaccacctgcacaccggccacaagggggccgacatctctgccggtttcc
agtgcatgtcaagcccaggtaagggttcttcgcgttgc
>EU551675_Amycolatopsis_sp.
cgacagccatgcaccacctgcacaccggccacaaggggTgccgacatctctgccggtttc
cagtgcatgtcaagcccaggtaaggttcttcgcgttgc
>EU551675_Amycolatopsis_sp.
cgacagccatgcaccacctgcacaccggccacaagggggccgacatctctgccggtttcc
agtgcatggtcaagcccaggtaaggttcttcgcgttgc
>EU551675_Amycolatopsis_sp.
cgacagccatgcaccacctgcacaccggccacaagggggccgacatctctgccggtttcc
agtgcatgtcaagcccaCgtaaggttcttcgcgttgc
>EU551675_Amycolatopsis_sp.
cgacagccatgcaccacctgcacaccggccacaagggggccgaacatctctgccggtttc
cagtgcatgtcaagcccaggtaaggttcttcgcgttgc
>EU551675_Amycolatopsis_sp.
cgacagccatgcaccacctgcacaccggccacaagggggcgacatctctgccggtttcca
gtgcatgtcaagcccaggtaaggttcttcgcgttgc
>EU551675_Amycolatopsis_sp.
cgacagccatgcaccacctgcacaccggccacaagggggccgaatctctgccggtttcca
gtgcatgtcaagcccaggtaaggttcttcgcgttgc
>EU551675_Amycolatopsis_sp.
cacagccatgcaccacctgcacaccggccacaagggggccgacatctctgccggtttcca
gtgcatgtcaagcccaggtaaggttcttcgcgttgc
>EU551675_Amycolatopsis_sp.
cgacagccatgcaccacctgcacccggccacaagggggccgacatctctgccggtttcca
gtgcatgtcaagcccaggtaaggttcttcgcgttgc
>EU551675_Amycolatopsis_sp.
cacagccatgcaccacctgcacaccggccacaagggggccgacatctctgccggtttcca
gtgcatgtcaagcccaggtaaggttcttcgcgttgc
>EU551675_Amycolatopsis_sp.
cgacagccatgcaTccacctgcacaccggccacaagggggccgacatctctgccggtttc
cagtgcatgtcaagcccaggtaaggttcttcgcgttgc
>EU551675_Amycolatopsis_sp.
cgacagccatgcaccaActgcacaccggccacaagggggccgacatctctgccggtttcc
agtgcatgtcaagcccaggtaaggttcttcgcgttgc
>EU551675_Amycolatopsis_sp.
cgacagccatgcaccacctgcacaccggccacaagggggccgacatctctgcTggtttcc
agtgcatgtcaagcccaggtaaggttcttcgcgttgc
>EU551675_Amycolatopsis_sp.
cgacagccatgcaccTcctgcacaccggccacaagggggccgacatctctgccggtttcc
agtgcatgtcaagcccaggtaaggttcttcgcgttgc
>EU551675_Amycolatopsis_sp.
cgacagccatgcaccaccTgcacaccggccacaagggggccgacatctctgccggtttcc
agtgcatgtcaagcccaggtaaggttcttcgcgttgc
>EU551675_Amycolatopsis_sp.
cgacagccatgcaccacctgcacaccggccacaagggggccgacatctctgccggtttcc
agtgcatgtcaagcccaggtaacggttcttcgcgttgc
>EU551675_Amycolatopsis_sp.
cgacagccatgcaccacctgcacaccggccacaagggggccgacatcCctgccggtttcc
agtgcatgtcaagcccaggtaaggttcttcgcgttgc
>EU551675_Amycolatopsis_sp.
cgacagccatgcaccacctgcacaccgccacaagggggccgacatctctgccggtttcca
gtgcatgtcaagcccaggtaaggttcttcgcgttgc
>EU551675_Amycolatopsis_sp.
cgacagccatgcaccacctgcacaccggccacaagggggccgacatctctggccggtttc
cagtgcatgtcaagcccaggtaaggttcttcgcgttgc
>EU551675_Amycolatopsis_sp.
cgacagccatgcaccacctgcacaccggccacaaggggAccgacatctctgccggtttcc
agtgcatgtcaagcccaggtaaggttcttcgcgttgc
>EU551675_Amycolatopsis_sp.
cgacagccatgcaccacctgcacaccggccacaagggggccgacatctctgccggtttcc
agtgcatgGcaagcccaggtaaggttcttcgcgttgc
>EU551675_Amycolatopsis_sp.
cgacagccatgcaccacctgcaCcaccggccacaagggggccgacatctctgccggtttc
cagtgcatgtcaagcccaggtaaggttcttcgcgttgc
>EU551675_Amycolatopsis_sp.
cgacagccatgcaccacctgccacaccggccacaagggggccgacatctctgccggtttc
cagtgcatgtcaagcccaggtaaggttcttcgcgttgc
>EU551675_Amycolatopsis_sp.
cgacagccatgcaccacctgcacaccggccacaagggggccgacatctctgccggtttcc
agtgcatgtcaagcccaggtaaaggttcttcgcgttgc
>EU551675_Amycolatopsis_sp.
cgacagccatgcacgcacctgcacaccggccacaagggggccgacatctctgccggtttc
cagtgcatgtcaagcccaggtaaggttcttcgcgttgc
>EU551675_Amycolatopsis_sp.
cgacagccatgcacGacctgcacaccggccacaagggggccgacatctctgccggtttcc
agtgcatgtcaagcccaggtaaggttcttcgcgttgc
>EU551675_Amycolatopsis_sp.
cgacagccatgcaccacctgcacaccggccacaagggggccgactctctgccggtttcca
gtgcatgtcaagcccaggtaaggttcttcgcgttgc
>EU551675_Amycolatopsis_sp.
cgacagccatgcaccacctgcacaccggccacaagggggccgacatctctgccggtttcc
agtgcatgtcaagcccaTggtaaggttcttcgcgttgc
>EU551675_Amycolatopsis_sp.
cgacagccatgcaccacctgcacaccggccacaagggggccgacatctctgccggtttTc
cagtgcatgtcaagcccaggtaaggttcttcgcgttgc
>EU551675_Amycolatopsis_sp.
cgacagccatgcaccTacctgcacaccggccacaagggggccgacatctctgccggtttc
cagtgcatgtcaagcccaggtaaggttcttcgcgttgc
>EU551675_Amycolatopsis_sp.
cgacagccatgcaccacctgcacaccggccacaagggggccgacatctctgccggtttcc
agtgcatgtcaagcccaggtaaggttCttcgcgttgc
>EU551675_Amycolatopsis_sp.
cgacagccatgcaccacctgcacaccggccacaagggggccgacatctctgccggtttcc
agtgcatgtcaagcccaggctaaggttcttcgcgttgc
>EU551675_Amycolatopsis_sp.
cgacagccatgcaccacctgcacaccggAcacaagggggccgacatctctgccggtttcc
agtgcatgtcaagcccaggtaaggttcttcgcgttgc
>EU551675_Amycolatopsis_sp.
cgacagccatgCaccacctgcacaccggccacaagggggccgacatctctgccggtttcc
agtgcatgtcaagcccaggtaaggttcttcgcgttgc
>EU427317_Gordonia_amicalis
cgacagccatgcaccacctgtacaccaaccacaaggggggctatatctctacagctttct
ggtgtatgtcaaacccaggtaaggttcttcgcgttgc
>EU427317_Gordonia_amicalis
cgacagccatgcaccacctgtacaccaaccacaagggggggctatatctctacagctttc
tggtgtatgtcaaacccaggtaaggttcttcgcgttgc
>EU427317_Gordonia_amicalis
cgacagccatgcaccacctgtacaccaaccacaaggggggctatatctAtacagctttct
ggtgtatgtcaaacccaggtaaggttcttcgcgttgc
>EU427317_Gordonia_amicalis
cgacagccatgcaccacctgtaTcaccaaccacaaggggggctatatctctacagctttc
tggtgtatgtcaaacccaggtaaggttcttcgcgttgc
>EU427317_Gordonia_amicalis
cgacagccatgaccacctgtacaccaaccacaaggggggctatatctctacagctttctg
gtgtatgtcaaacccaggtaaggttcttcgcgttgc
>EU427317_Gordonia_amicalis
cgacagccatgcaccacctgtacacccaaccacaaggggggctatatctctacagctttc
tggtgtatgtcaaacccaggtaaggttcttcgcgttgc
>EU427317_Gordonia_amicalis
cgacagccatgcaccaccctgtacaccaaccacaaggggggctatatctctacagctttc
tggtgtatgtcaaacccaggtaaggttcttcgcgttgc
>EU427317_Gordonia_amicalis
cgacagccatgcaccacctgtacaccaaccacaaggggggctatatctctacagcttttc
tggtgtatgtcaaacccaggtaaggttcttcgcgttgc
>EU427317_Gordonia_amicalis
cgacagccatgcaccacctgtacaccaaccatcaaggggggctatatctctacagctttc
tggtgtatgtcaaacccaggtaaggttcttcgcgttgc
>EU427317_Gordonia_amicalis
ccgacagccatgcaccacctgtacaccaaccacaaggggggctatatctctacagctttc
tggtgtatgtcaaacccaggtaaggttcttcgcgttgc
>EU427317_Gordonia_amicalis
cgacagccatgcaccacctgtacaccaaccacaaggggggctatatctctacagctttct
gAgtgtatgtcaaacccaggtaaggttcttcgcgttgc
>EU427317_Gordonia_amicalis
cgacagccatgcaccacctgtacaccaacccacaaggggggctatatctctacagctttc
tggtgtatgtcaaacccaggtaaggttcttcgcgttgc
>EU427317_Gordonia_amicalis
cgacagccatgcaccacctgtacaccaaccacaaggggggctatatctctacagctttct
ggtgtatgtcaaacccagGgtaaggttcttcgcgttgc
>EU427317_Gordonia_amicalis
cgacagccatgcaccacctgtacaccaaccacaaggggggctatatctctacagctttct
ggtgtatgtcaaacccaggtaaggttcttcgGcgttgc
>EU427317_Gordonia_amicalis
cgacagccatgcaccacctgtacaccaaccacaaggggggctatatctctacagcttttc
tggtgtatgtcaaacccaggtaaggttcttcgcgttgc
>EU427317_Gordonia_amicalis
cgacagccatgcaccacctgtacaccaaccacaTaggggggctatatctctacagctttc
tggtgtatgtcaaacccaggtaaggttcttcgcgttgc
>EU427317_Gordonia_amicalis
cgacagccatgcaccacctgtacaccaaccacaaggggggctatatctctacagctTtct
ggtgtatgtcaaacccaggtaaggttcttcgcgttgc
>EU427317_Gordonia_amicalis
cgacagccatCcaccacctgtacaccaaccacaaggggggctatatctctacagctttct
ggtgtatgtcaaacccaggtaaggttcttcgcgttgc
>EU427317_Gordonia_amicalis
cgacagccatgcaccacctgtacaccaaccacaaggggggctatattctacagctttctg
gtgtatgtcaaacccaggtaaggttcttcgcgttgc
>EU427317_Gordonia_amicalis
cgacagccatgcaccacctgtacaccaaccacaagggggggctatatctctacagctttc
tggtgtatgtcaaacccaggtaaggttcttcgcgttgc
>EU427317_Gordonia_amicalis
cgacagccatgcaccacctgtacaccaaccacaTaggggggctatatctctacagctttc
tggtgtatgtcaaacccaggtaaggttcttcgcgttgc
>EU427317_Gordonia_amicalis
cgacagccatgcaccacctgtacaccaaccacaaggggggctatatctctacagctttct
ggtgtatAtcaaacccaggtaaggttcttcgcgttgc
>EU427317_Gordonia_amicalis
cgacagccatgcaccacctgtacaccaaccacaaggggggctatatctctacagctttct
ggtgtatgtcaaacccaggtaaggttctcgcgttgc
>EU427317_Gordonia_amicalis
cgacagccatgcaccacctgtacaccaaccacTaggggggctatatctctacagctttct
ggtgtatgtcaaacccaggtaaggttcttcgcgttgc
>EU427317_Gordonia_amicalis
cgacagccatgcaccacctgtacaccaaccacaaggggggctatatctctacagctttct
ggtgtatgtcaaacctcaggtaaggttcttcgcgttgc
>EU427317_Gordonia_amicalis
cgacagccatgcaccacctgtacaccaaccacaTaggggggctatatctctacagctttc
tggtgtatgtcaaacccaggtaaggttcttcgcgttgc
>EU427317_Gordonia_amicalis
cgacagccatgcaccacctgtatcaccaaccacaaggggggctatatctctacagctttc
tggtgtatgtcaaacccaggtaaggttcttcgcgttgc
>EU427317_Gordonia_amicalis
cgacagccatgcaccacctgtacaccaaccacaaggggggctatatctctacagctttct
ggtgtatgtcaaacccaggtaaggttctcgcgttgc
>EU427317_Gordonia_amicalis
cgacagccatgcaccacctgatacaccaaccacaaggggggctatatctctacagctttc
tggtgtatgtcaaacccaggtaaggttcttcgcgttgc
>EU427317_Gordonia_amicalis
cgacagccatgcaccacctgtacaccaaccTcaaggggggctatatctctacagctttct
ggtgtatgtcaaacccaggtaaggttcttcgcgttgc
>EU427317_Gordonia_amicalis
cgacagccatgcaccacctgtacaccaaccacaaggggggctatatctctacagctttct
ggTtgtatgtcaaacccaggtaaggttcttcgcgttgc
>EU427317_Gordonia_amicalis
cgcagccatgcaccacctgtacaccaaccacaaggggggctatatctctacagctttctg
gtgtatgtcaaacccaggtaaggttcttcgcgttgc
>EU427317_Gordonia_amicalis
cgacagccatgcaccacctgtacaccaaccacaaggggggctatatctctacagctttct
ggtgtatgtcaaaTccaggtaaggttcttcgcgttgc
>EU427317_Gordonia_amicalis
cgacagccatgcaccacctgtacaccaaccacaaggggggctatatctctaAagctttct
ggtgtatgtcaaacccaggtaaggttcttcgcgttgc
>EU427317_Gordonia_amicalis
cgacagccatgcaccaccttgtacaccaaccacaaggggggctatatctctacagctttc
tggtgtatgtcaaacccaggtaaggttcttcgcgttgc
>EU427317_Gordonia_amicalis
cgacagccatgcaccaCctgtacaccaaccacaaggggggctatatctctacagctttct
ggtgtatgtcaaacccaggtaaggttcttcgcgttgc
>EU427317_Gordonia_amicalis
cgacagccatgcaccacctgtacaccaaccacaaggggggctatatctctacagctttct
ggtgtatgtcaaacccaggtaaggttCttcgcgttgc
>EU427317_Gordonia_amicalis
cgacagccatgcaccacctgtacacaaccacaaggggggctatatctctacagctttctg
gtgtatgtcaaacccaggtaaggttcttcgcgttgc
>EU427317_Gordonia_amicalis
cgacagccatgcaccacctgtacaccaaccacaaggggggctatatctctacagctttct
ggtgtatgtcaaacccaaggtaaggttcttcgcgttgc
>EU427317_Gordonia_amicalis
cgacagccatgcaccacctgtacaccaaccacaaTggggggctatatctctacagctttc
tggtgtatgtcaaacccaggtaaggttcttcgcgttgc
>EU427317_Gordonia_amicalis
cgacagccatgcaccacctgtacaccaaccacaaggggggctatatctctacagcttttc
tggtgtatgtcaaacccaggtaaggttcttcgcgttgc
>EU427317_Gordonia_amicalis
cgacagccatgcaccacctgtacaccaaccacaaggggggctatatctctacagctttct
ggttatgtcaaacccaggtaaggttcttcgcgttgc
>EU427317_Gordonia_amicalis
cgacagccatgcacCcacctgtacaccaaccacaaggggggctatatctctacagctttc
tggtgtatgtcaaacccaggtaaggttcttcgcgttgc
>EU427317_Gordonia_amicalis
cgacagccatgcaccacctgtacaccaaccacaaggggggctatatctctAcagctttct
ggtgtatgtcaaacccaggtaaggttcttcgcgttgc
>EU427317_Gordonia_amicalis
cgacagccatgcaccacctgtacaccaaccacaaggggggctatatctcTacagctttct
ggtgtatgtcaaacccaggtaaggttcttcgcgttgc
>EU427317_Gordonia_amicalis
cgacagccatgcaccacctgtacaccaaccacaaggggggctatatctctacagctttct
ggtgtatgtcaaacccaggttaaggttcttcgcgttgc
>EU427317_Gordonia_amicalis
cgacagccatgcaccacctgtacaccaaccacaaggggggctaatctctacagctttctg
gtgtatgtcaaacccaggtaaggttcttcgcgttgc
>EU427317_Gordonia_amicalis
cgaccagccatgcaccacctgtacaccaaccacaaggggggctatatctctacagctttc
tggtgtatgtcaaacccaggtaaggttcttcgcgttgc
>EU427317_Gordonia_amicalis
cgacagccatgcaccacctgtacaccaaccacaaggggggctatatctctacagTtttct
ggtgtatgtcaaacccaggtaaggttcttcgcgttgc
>EU427317_Gordonia_amicalis
cgacagccatgcaccacctgtacaccaaccacaaggggggctatatctctacagcttAct
ggtgtatgtcaaacccaggtaaggttcttcgcgttgc
>AJ314848_Oerskovia_jenensis
cgacaaccatgcaccacctgtacaccgaccttgcggggcaaccatctctggaagtttccg
gtgtatgtcaagccttggtaaggttcttcgcgttgc
>AJ314848_Oerskovia_jenensis
cgacaaccatgcaccacctgtacaccgaccttgcggggcaaGccatctctggaagtttcc
ggtgtatgtcaagccttggtaaggttcttcgcgttgc
>AJ314848_Oerskovia_jenensis
cgacaaccatgcaccacctgtacaccgaccttgcggggcaaccatctctggaagtttccg
gtgtatgtcaagccttggtacaggttcttcgcgttgc
>AJ314848_Oerskovia_jenensis
cgacaaccatgcaccacctgtacaccgaccttgcggggcaaccatctctggaagtttccg
gtgtatgtcaGagccttggtaaggttcttcgcgttgc
>AJ314848_Oerskovia_jenensis
cgacaaccatgcacTcacctgtacaccgaccttgcggggcaaccatctctggaagtttcc
ggtgtatgtcaagccttggtaaggttcttcgcgttgc
>AJ314848_Oerskovia_jenensis
cgacaaccatgcaccacctgtacaccgaccttgcggggcaaccatctctggaagtttccg
gtgtatgtcaagccttggtaaggtcttcgcgttgc
>AJ314848_Oerskovia_jenensis
cgacaaccatgcaccacctgtacaccgaccttgcggggcaaccatctctggaagtttccg
gtgtatgtcaagccttggtaagggttcttcgcgttgc
>AJ314848_Oerskovia_jenensis
cgacaaccatgcaccacctgtacaccgaccttgcggggcaaccattctggaagtttccgg
tgtatgtcaagccttggtaaggttcttcgcgttgc
>AJ314848_Oerskovia_jenensis
cgacaacctgcaccacctgtacaccgaccttgcggggcaaccatctctggaagtttccgg
tgtatgtcaagccttggtaaggttcttcgcgttgc
>AJ314848_Oerskovia_jenensis
cgacaaccatgcaccacctgtacacgaccttgcggggcaaccatctctggaagtttccgg
tgtatgtcaagccttggtaaggttcttcgcgttgc
>AJ314848_Oerskovia_jenensis
cgacaaccatgcaccacctgtacaccgaccttgcggggcaaccatctctggaagtttccg
gtgtatgtcaagcctttggtaaggttcttcgcgttgc
>AJ314848_Oerskovia_jenensis
cgacaaccatgcaccacctgtacccgaccttgcggggcaaccatctctggaagtttccgg
tgtatgtcaagccttggtaaggttcttcgcgttgc
>AJ314848_Oerskovia_jenensis
cgacaaccatgcaccacctgtacaccgaccttgcggggcaaccatctcCggaagtttccg
gtgtatgtcaagccttggtaaggttcttcgcgttgc
>AJ314848_Oerskovia_jenensis
cgacaaccatgcaccaTctgtacaccgaccttgcggggcaaccatctctggaagtttccg
gtgtatgtcaagccttggtaaggttcttcgcgttgc
>AJ314848_Oerskovia_jenensis
cgacaaccatgcaccacctgtacaccgaccttgcggggcaaccatctctggaagtttccg
gtgtatgtcaagccttggtaaggttcttcgcgttTgc
>AJ314848_Oerskovia_jenensis
cgacaaccatAcaccacctgtacaccgaccttgcggggcaaccatctctggaagtttccg
gtgtatgtcaagccttggtaaggttcttcgcgttgc
>AJ314848_Oerskovia_jenensis
cgacaaccatgcaccacctgtacaccgaccttgcggggcaaccatctctggaagtttccg
gtgtatgtcaagccttggtaaggtttcttcgcgttgc
>AJ314848_Oerskovia_jenensis
cgacaaccatgcaccacctgtacaccgaccttgcggggcaaccatctctggaagtttccg
gtgtatgtcaagccttggtaaggttcCtcgcgttgc
[truncated: 10,647 more chars]
