# Supplementary material for: Estimation of bacterial diversity using next generation sequencing of 16S rDNA: a comparison of different workflows
Source: BMC Bioinformatics. 2011 Dec 14;12:473. doi: 10.1186/1471-2105-12-473 (PMC3258296; doi:10.1186/1471-2105-12-473)
Supplement: Additional file 3 — This file contains the FASTA formatted sequences of all the datasets used in this study. Zip file contents are briefly described in the included README file. [file 1471-2105-12-473-S3.ZIP › dset/Control-t1.fas]

>S2113H13VZ rank=0017020 x=3187.0 y=1437.0 length=104
ACCAACGCGAAGAACCTTACCTGGTCTTGACATCCTAGGAACCCCGCAGAGATGTGGGGG
TGCCTTCGGGAACCTGGAGACAGGTGATGCATGGCTGTCGGACT
>S2113H8L2G rank=0015962 x=3261.0 y=1830.0 length=102
ACCACGCGAAGAACCTTACCAAGGCTTGACATGCGCGGGAATGTCGTAGAAATACGGCAG
CCCTTCGGGGCTCGTGCACAGGTGATGCATGGCTGTCGCGAT
>S2113H9HGW rank=0002005 x=3271.0 y=1566.0 length=104
ACCACGCGAAGACCTTACCTACCCTTGACATGTACGGAAGCCACGAGAGATCGAGGTGTG
CTCGAAAGAGAGCCGTAACACAGGTGATGCATGGCTGTCGCGAT
>S2113H1HSF rank=0009269 x=3180.0 y=1469.0 length=103
ACCGCAACGCGAAGAACCTTACCTGGGTTTGACATATAGGGAAAACTCCCAGAGATGGGA
GGTCCGCAAGGGCTCTATACAGGTGATGCATGGCTGTCGCGAT
>S2113HZNKT rank=0021198 x=3159.0 y=1675.0 length=103
ACCGCAACGCGAAGAACCTTACCTGGGTTTGACATATAGGGAAATCCTCCAGAGATGGGG
GGTCCGTAAGGGTCCTATACAGGTGGTGCATGGCTGTCGCGAT
>S2113H3C3D rank=0022979 x=3201.0 y=2679.0 length=103
ACGACGCGAAGAACCTTACCTGGCCTTGACATCCACGGAAGCCCTGAGAGATCGGGGCGT
GCCTTCGGGAACCGTGAGACAGGTGTTGCATGGCTGTCGCGAT
>S2113HZ7YI rank=0008212 x=3165.0 y=3512.0 length=106
ACGCAACCGAAGAACCTTACCAGGTCTTGACATCCTCTGACAATCCTAGAGATAGGACCT
TCCCCTTCGGGGGACAGAGTGACAGGTGTTGCATGGCTGTCGCGAT
>S2113IBA5O rank=0016646 x=3292.0 y=682.0 length=99
ACGCAACCGAAGAACCTTACCTGGGTTTGACATACACCCTGCCGCTCCAGAGATGGGGCT
TCTTTTGGGGGTGTACAGGTGTTGCATGGCTGTCGCGAT
>S2113H200T rank=0024023 x=3197.0 y=3419.0 length=60
ACGCAACGCAAGAACCTTACCTGGGTTAAATCCACCAGAACCTTGCAGAGATGTAGGGTG

>S2113H5VIL rank=0012290 x=3230.0 y=1083.0 length=101
ACGCAACGCAGAACCTTACCCAGGCTCGAAATGCAGGGGACCGACGGTGAAAGCCGTTTT
CCGCAAGGACTCCTGTATAGGTGGTGCATGGCTGTCGCGAT
>S2113IBD8O rank=0004702 x=3293.0 y=582.0 length=103
ACGCAACGCGAAAACCTTACCTGGTCTTGACATCCACGGAAGTTTTCAGAGATGAGAATG
TGCCTTCGGGAACCGTGAGACGGGTGCTGCATGGCTGTCGCGT
>S2113IAKNQ rank=0009447 x=3283.0 y=3204.0 length=103
ACGCAACGCGAAGAACCTTACCAAGGCTTGACATACGCCGGAAAGCATCAGAGATGGTGC
CCCCCTTGTGGTCGGTGTACAGGTGTTGCATGGCTGTCGCGAT
>S2113H7BDK rank=0015967 x=3246.0 y=2758.0 length=103
ACGCAACGCGAAGAACCTTACCAAGGCTTGACATACGCCGGAAAGCATCAGAGATGGTGC
CCCCCTTGTGGTCGGTGTACAGGTGTTGCATGGCTGTCGCGAT
>S2113H2DIJ rank=0006423 x=3190.0 y=1625.0 length=104
ACGCAACGCGAAGAACCTTACCAAGGCTTGACATATACGAGAACGCCGCAGAAATGTGGA
ACNCTTTGGACACTCGTATACAGGTGCTGCATGGCTGTCGCGAT
>S2113H5NA8 rank=0012959 x=3227.0 y=2738.0 length=105
ACGCAACGCGAAGAACCTTACCAAGGCTTGACATGACCAGGACAGCGGCGGAAACGTCGT
CTTCCCGCAAGGGACCTGGCCACAGGTGGTGCATGGCTGTCGCGT
>S2113H1CNI rank=0013150 x=3178.0 y=3004.0 length=109
ACGCAACGCGAAGAACCTTACCAAGGCTTGACATGGGGAAGACCGGACGAGAGATCGTCC
TTCTCTAGCAATAGAGCTTCCCACACAGGTGCTGCATGGCTGTCGCGAT
>S2113H9DR9 rank=0001647 x=3270.0 y=887.0 length=102
ACGCAACGCGAAGAACCTTACCAAGGCTTGACATGTAGGGAAAAGCCGTAGAGATACGGT
GTCCTTCGGGGCCCTACACAGGTGGTGCATGGCTGTCGCGAT
>S2113H4FHR rank=0001192 x=3213.0 y=3293.0 length=105
ACGCAACGCGAAGAACCTTACCACCTTTTGACATGCCCGGACCGCCAGAGAGATCTGGCT
TTCCCTTCGGGGACTGGGACACAGGTGCTGCATGGCTGTCGCGAT
>S2113H9HSO rank=0009518 x=3271.0 y=1990.0 length=107
ACGCAACGCGAAGAACCTTACCAGCCCTTGACATGGGCGTCGCGGGTCCAGAGATGGACC
CTTCGGTTCGGCCGGACGCCGCACAGGTGCTGCATGGCTGTCGCGAT
>S2113H1R1D rank=0026828 x=3183.0 y=2463.0 length=107
ACGCAACGCGAAGAACCTTACCAGCCCTTGACATGGGCGTCGCGGGTCCAGAGATGGACC
CTTCGGTTCGGCCGGACGCCGCACAGGTGTTGCATGGCTGTCGCGAT
>S2113IBHXN rank=0014927 x=3294.0 y=1273.0 length=109
ACGCAACGCGAAGAACCTTACCAGCCCTTGACATGTCCCGTANGGGTTTCAGAGATGAGA
CCCTTCAGTTCGGCTGGCGGGAACACAGGTGCTGCATGGCTGTCGCGAT
>S2113H0MQ9 rank=0026684 x=3170.0 y=2211.0 length=109
ACGCAACGCGAAGAACCTTACCAGCCCTTGACATGTCCCGTATGGGTTTCAGAGATGAGA
CCCTTCAGTTCGGCTGGCGGGAACACAGGTGCTGCATGGCTGTCGCGAT
>S2113HY8WB rank=0015512 x=3154.0 y=3129.0 length=109
ACGCAACGCGAAGAACCTTACCAGCCTTTGACATGTCCCGTATGGGTTCCAGAGATGGGA
TCCTTCAGTTCGGCTGGCGGGAACACAGGTGGTGCATGGCTGTCGCGAT
>S2113H20F2 rank=0006350 x=3197.0 y=2672.0 length=107
ACGCAACGCGAAGAACCTTACCAGCGTTTGACATGCCAGGACGGTTTCCAGAGATGGATT
CCTTCCCTTACGGGACCTGGACACAGGTGCTGCATGGCTGTCGCGAT
>S2113HZ1PD rank=0017277 x=3163.0 y=3599.0 length=109
ACGCAACGCGAAGAACCTTACCAGCTCTTGACATGTCCCGTATGGGTTTCAGAGATGAGA
TCCTTCAGTTCGGCTGGCGGGAACACAGGTGGTGCATGGCTGTCGCGAT
>S2113H6BUF rank=0011574 x=3235.0 y=1765.0 length=105
ACGCAACGCGAAGAACCTTACCAGGATTTGACATGACGTGAATTTTCTTGAAAGAGAAAA
GTGCCTTCGGGAACACGTACACAGGTGGTGCATGGCTGTCGCGAT
>S2113H01N7 rank=0006280 x=3175.0 y=1061.0 length=97
ACGCAACGCGAAGAACCTTACCAGGGTTTGACATGATACGAATTTCTTTGAAAGAAGAAA
AGTGCCGTTTGGAACGTATACACAGGTGCTGCATGGG
>S2113HZKL9 rank=0022195 x=3158.0 y=1935.0 length=105
ACGCAACGCGAAGAACCTTACCAGGGTTTGACATGATACGAATTTCTTTGAAAGAAGAAA
GTGCCGTTTGGAACGTATACACAGGTGGTGCATGGCTGTCGCGAT
>S2113H9GZR rank=0012957 x=3271.0 y=949.0 length=105
ACGCAACGCGAAGAACCTTACCAGGGTTTGACATGATACGAATTTCTTTGAAAGAAGAAA
GTGCCGTTTGGAACGTATACACAGGTGGTGCATGGCTGTCGCGAT
>S2113H2A33 rank=0019344 x=3189.0 y=2609.0 length=103
ACGCAACGCGAAGAACCTTACCAGGGTTTGACATGCACATGCAGAGCCGTGAAAGCGGTT
GGCCTTTGAGGGTGGTGCACAGGTGGTGCATGGCTGTCGCGAT
>S2113H2SMW rank=0016661 x=3195.0 y=742.0 length=103
ACGCAACGCGAAGAACCTTACCCAGGCTTGAACAGCGAGTGACCACTTACGAAAGTAAGC
TTCCGCAAGGACACTCGTAGAGGTGGTGCATGGCTGTCGCGAT
>S2113H02GF rank=0010137 x=3175.0 y=2077.0 length=103
ACGCAACGCGAAGAACCTTACCCAGGCTTGAACTGCAGATGACATCCTACGAAAGTAGGC
TTCCGCAAGGACATCTGTAGAGGTGATGCATGGCTGTCGCGAT
>S2113H01KO rank=0012051 x=3175.0 y=934.0 length=103
ACGCAACGCGAAGAACCTTACCCAGGTTTGACATGGCCCTGCAAGCTCCTGAAAGGGAGT
CGCCTTCGAGGGTGGGCCACAGGTGGAGCATGGCTGTCGCGAT
>S2113HZBRW rank=0026145 x=3155.0 y=2762.0 length=92
ACGCAACGCGAAGAACCTTACCCAGTTTTTTTAGACCATGACTGGATCAATCGCCACTGC
TGCGGCCATGGGGTGATGCATGGCTGTCGCGT
>S2113IAAO5 rank=0009847 x=3280.0 y=2583.0 length=52
ACGCAACGCGAAGAACCTTACCCCGCATGTAGGTGTTGCATGGCTGTCGCGT
>S2113H04T5 rank=0016725 x=3176.0 y=1067.0 length=52
ACGCAACGCGAAGAACCTTACCGCCTTGCCAGGTGTTGCATGGCTGTCGCGT
>S2113HZXWY rank=0020560 x=3162.0 y=2784.0 length=107
ACGCAACGCGAAGAACCTTACCTACCCTTGACATGGACGGAAGCCTTGAGAGATCAGGGT
GTGCTCGAAAGAGAGCCGTCACACAGGTGCTGCATGGCTGTCGCGAT
>S2113H05MU rank=0010348 x=3176.0 y=2100.0 length=107
ACGCAACGCGAAGAACCTTACCTACCCTTGACATGTACCGAAGCCCGCTGAGAGGTGGGC
GTGCCCGAAAGGGAGCGGTAACACAGGTGCTGCATGGCTGTCGCGAT
>S2113IATXD rank=0005504 x=3286.0 y=2927.0 length=104
ACGCAACGCGAAGAACCTTACCTAGGCTTGACATGCACTGGAATTGCATAGAAATATGTA
AGCCCTTCGGGGCTAGTGCACAGGTGTTGCATGGCTGTCGCGAT
>S2113H3YCT rank=0010977 x=3208.0 y=1563.0 length=108
ACGCAACGCGAAGAACCTTACCTAGGCTTGACATGCATCGCTAAGTTGGTGAAAGCCAGC
GAGTCCCGCAAGGGACACTTTGCACAGGTGGTGCATGGCTGTCGCGAT
>S2113H45ZO rank=0020225 x=3222.0 y=770.0 length=105
ACGCAACGCGAAGAACCTTACCTAGGCTTGTCATGCATGGGAACTCCTCAGAAACGAGGA
GCCTCCTTCGGGATCCATGCACAGGTGCTGCATGGCTGTCGCGAT
>S2113H20WJ rank=0017453 x=3197.0 y=3265.0 length=105
ACGCAACGCGAAGAACCTTACCTAGGTTTGACATCCTTGGAATTTCTGCGAAAGCAGAGA
GTGCTTTATTGAGCCAAGTGACAGGTGGTGCATGGCTGTCGCGAT
>S2113H0UZ1 rank=0003862 x=3173.0 y=607.0 length=101
ACGCAACGCGAAGAACCTTACCTGAGTTTGACATGCGCCGGAAAGCTCTAGAGATAGAGC
CCCTTTTAGTCGGTGTACAGGTGCTGCATGGCTGTCGCGAT
>S2113H6X8G rank=0007625 x=3242.0 y=2110.0 length=103
ACGCAACGCGAAGAACCTTACCTGGGCTTGACATGGACTAGAAAGCTCTAGAGATAGGGC
CTCCCTTGTGGCTGGTTCACAGGTGCTGCATGGCTGTCGCGAT
>S2113H4M62 rank=0015884 x=3216.0 y=988.0 length=104
ACGCAACGCGAAGAACCTTACCTGGGCTTGACATGTTCCTGACATCCCTGGAAACGGGGC
TTCCCCTCGGGGCAGGATCACAGGTGATGCATGGCTGTCGCGAT
>S2113H0CJE rank=0016985 x=3167.0 y=1256.0 length=94
ACGCAACGCGAAGAACCTTACCTGGGCTTGACATGTTCCTGACCGCCCTGGAAACAGGGT
TTCCCTTCGGGGCAGGATCACAGTGGTGCATGGC
>S2113H4R65 rank=0004502 x=3217.0 y=3375.0 length=104
ACGCAACGCGAAGAACCTTACCTGGGCTTGACATGTTCCTGACCGTCCTGGAAACAGGGC
TTCCCTTCGGGGCAGGATCACAGGTGCTGCATGGCTGTCGCGAT
>S2113H1TRS rank=0022219 x=3184.0 y=614.0 length=58
ACGCAACGCGAAGAACCTTACCTGGGCTTGACATGTTCTTGACAGCTCTGGAAACAGA
>S2113H3MW8 rank=0024481 x=3204.0 y=3130.0 length=104
ACGCAACGCGAAGAACCTTACCTGGGCTTGACATGTTCTTGACAGCTCTGGAAACAGAGT
CTCCCTTCGGGGCAAGATCACAGGTGTTGCATGGCTGTCGCGAT
>S2113H1X9J rank=0009097 x=3185.0 y=2341.0 length=106
ACGCAACGCGAAGAACCTTACCTGGGCTTGACATGTTGGTGACCGCCGTGGAAACACGGG
TTTTCCTTCGGGGACACCATCACAGGTGATGCATGGCTGTCGCGAT
>S2113H7QFE rank=0004031 x=3251.0 y=1784.0 length=106
ACGCAACGCGAAGAACCTTACCTGGGCTTGACATGTTGGTGACCGCCGTGGAAACACGGG
TTTTCCTTCGGGGACACCATCACAGGTGCTGCATGGCTGTCGCGAT
>S2113H82R1 rank=0013407 x=3266.0 y=3007.0 length=58
ACGCAACGCGAAGAACCTTACCTGGGCTTGGCATGCTGGGGAAACCCTGGGGAAACCT
>S2113H4ZPG rank=0020244 x=3220.0 y=818.0 length=108
ACGCAACGCGAAGAACCTTACCTGGGCTTGGCATGCTGGGGTAAACCCTGGGGAAACCTG
GGGCCTCCTTCGGGACTCCAGCGACAGGTGGTGCATGGCTGTCGCGAT
>S2113HZXW9 rank=0009967 x=3162.0 y=2795.0 length=107
ACGCAACGCGAAGAACCTTACCTGGGTTAAAATCCACCGGAACCTCGCAGAGATGTGGGG
GTGCTCGCAAGAGAATCGGTGAGAAGGTGATGCATGGCTGTCGCGAT
>S2113H8I1V rank=0014478 x=3260.0 y=2017.0 length=107
ACGCAACGCGAAGAACCTTACCTGGGTTTGACATAGCATTGAACAAGGCTGAAAGGCTGC
GGTTCTCGCAAGAGACAGTGTTACAGGTGGTGCATGGCTGTCGCGAT
>S2113H2PIM rank=0026654 x=3194.0 y=796.0 length=102
ACGCAACGCGAAGAACCTTACCTGGGTTTGACATATAGGGAAATCTCCCAGAGATGGGGG
GTCCGTAAGGGTCCTATACAGGTGTTGCATGGCTGTCGCGAT
>S2113H2PIP rank=0020277 x=3194.0 y=799.0 length=102
ACGCAACGCGAAGAACCTTACCTGGGTTTGACATATAGGGAAATCTCCCAGAGATGGGGG
GTCCGTAAGGGTCCTATACAGGTGTTGCATGGCTGTCGCGAT
>S2113H3ZKU rank=0010719 x=3208.0 y=3148.0 length=110
ACGCAACGCGAAGAACCTTACCTGGGTTTGACATCCTCGGAACCCCGAAGAAATTTGGGG
TGCCATCGCAAGATGGAGCCGAGTGACAGGTGATGCATGGCTGTCGCGAT
>S2113HY2M0 rank=0016005 x=3152.0 y=3210.0 length=103
ACGCAACGCGAAGAACCTTACCTGGGTTTGACATGCACAGGACGCTGGTAGAGATATCAG
TTCCCTTGTGGCCTGTGTGCAGGTGTTGCATGGCTGTCGCGAT
>S2113H6A52 rank=0008444 x=3235.0 y=888.0 length=103
ACGCAACGCGAAGAACCTTACCTGGGTTTGACATGCACCAGACGCGTCTAGAGATAGGCG
TTCCCTTGTGGTTGGTGTGCAGGTGTTGCATGGCTGTCGCGAT
>S2113H8JWY rank=0011392 x=3260.0 y=3136.0 length=106
ACGCAACGCGAAGAACCTTACCTGGGTTTGACATGCTGGGGAAAGCCCGTGGAAACACGG
GCCCCTCTTCGGAGTCCCAGCACAGGTGGTGCATGGCTGTCGCGAT
>S2113IAF9W rank=0004300 x=3282.0 y=1618.0 length=102
ACGCAACGCGAAGAACCTTACCTGGGTTTGACATGTAGGGAAAAGCTCTAGAGATAGGGT
GTCCTTCGGGGCCTTACACAGGTGCTGCATGGCTGTCGCGAT
>S2113IAAE4 rank=0003463 x=3280.0 y=2222.0 length=102
ACGCAACGCGAAGAACCTTACCTGGGTTTGACATGTCCGGAAAAGCTCTAGAGATAGGGT
GTCCTTCGGGGCCGGATACAGGTGTTGCATGGCTGTCGCGAT
>S2113H51W6 rank=0012094 x=3232.0 y=1192.0 length=104
ACGCAACGCGAAGAACCTTACCTGGTCTTGACATCCACGGAAGTTTTCAGAGATGAGAAT
GTGCCTTCGGGAACCGTGAGACAGGTGCTGCATGGCTGTCGCGT
>S2113H0VET rank=0017517 x=3173.0 y=1139.0 length=88
ACGCAACGCGAAGAACCTTACCTGGTCTTGACATCCACGGAAGTTTTCAGAGATGAGAAT
GTGCCTTCGGGAACCGTGAGACAGGTGT
>S2113H0CMF rank=0006693 x=3167.0 y=1365.0 length=90
ACGCAACGCGAAGAACCTTACCTGGTCTTGACATCCACGGAAGTTTTCAGAGATGAGAAT
GTGCCTTCGGGAACCGTGAGACAGGTGTGC
>S2113H5ZG6 rank=0002112 x=3231.0 y=2120.0 length=90
ACGCAACGCGAAGAACCTTACCTGGTCTTGACATCCACGGAAGTTTTCAGAGATGAGAAT
GTGCCTTCGGGAACCGTGAGACAGGTGTGC
>S2113H2Y4D rank=0003442 x=3197.0 y=955.0 length=103
ACGCAACGCGAAGAACCTTACCTGGTCTTGACATCCACGGAAGTTTTCAGAGATGAGAAT
GTGCCTTCGGGAACCGTGAGACAGGTGTTGCATGGCTGTCGCG
>S2113H70J8 rank=0016176 x=3254.0 y=2630.0 length=107
ACGCAACGCGAAGAACCTTACCTGGTCTTGACATCCTTGGAATCCCTCAGAGATGAGGGA
GTGCCCGCAAGGGAACCAAGAGACAGGTGGTGCATGGCTGTCGCGAT
>S2113H03HZ rank=0010931 x=3175.0 y=3429.0 length=104
ACGCAACGCGAAGAACTTACCTACCCTTGACATCCCGCGAATCTAGTAGAGATACTGGAG
TGCCGAAAGGAACGCGGAGACAGGTGATGCATGGCTGTCGCGAT
>S2113H8FNA rank=0004247 x=3259.0 y=1700.0 length=101
ACGCAACGCGAAGACCTTACCTGGGTTTGACATATAGGGAAATCCTCCAGAGATGGGGGG
TCCGTAAGGGTCCTATACAGGTGCTGCATGGCTGTCGCGAT
>S2113IAAU7 rank=0002979 x=3280.0 y=2801.0 length=103
ACGCAACGCGAGAACCTTACCAAGGCTTGACATATACGAGAACGGGCTAGAAATAGTCAA
CTCTTTGGACACTCGTAAACAGGTGTTGCATGGCTGTCGCGAT
>S2113H6C4X rank=0020720 x=3235.0 y=3439.0 length=50
ACGCAAGCGAAGAACCTTACCCAGGCTTGACATGCACTGGAATGTCGTAG
>S2113H3MCB rank=0019836 x=3204.0 y=2377.0 length=103
ACGCAAGCGAAGAACCTTACCTAGGCTTGACATGCACTGGAATGTCGTAGAAATACGGCA
GCCCTTCGGGGCCGGTGCACAGGTGATGCATGGCTGTCGCGAT
>S2113H4KYC rank=0014199 x=3215.0 y=2178.0 length=102
ACGCAAGCGAAGAACCTTACCTGGGTTTGACATACACCGGAAACCTGCAGAGATGTAGGC
CCCCTTGTGGTCGGTGTACAGGTGGTGCATGGCTGTCGCGAT
>S2113H91AZ rank=0017338 x=3277.0 y=2697.0 length=100
ACGCAAGCGAAGAACCTTACCTGGGTTTGACATACGCCGGAAAGCCACAGAGATGTGGCC
CCTTTTAGTCGGTGTACAGGTGCTGCATGGCTGTCGCGAT
>S2113H3YGO rank=0022206 x=3208.0 y=1702.0 length=105
ACGCACGCGAAGAACCTTACCAGGACTTGACATGACCAGGAAAGCGGCGGAAACGTCGTC
CCCCCGCAAGGGGCCTGGCCACAGGTGATGCATGGCTGTCGCGAT
>S2113IA1LH rank=0015004 x=3289.0 y=579.0 length=104
ACGCACGCGAAGAACCTTACCTGGCCTTGACATCCACGGAATCCTCCAGAGATGGGGGAG
TGCCTTCGGGAACCGTGAGACAGGTGCTGCATGGCTGTCGCGAT
>S2113H4J5U rank=0022294 x=3215.0 y=1152.0 length=107
ACGCACGCGAAGAACCTTACCTGGCCTTGACATGTATCTCTAAGCACGTGAAAGCGTGTG
ACTCCCGAAAGGGAGAATTTACACAGGTGCTGCATGGCTGTCGCGAT
>S2113H0DXF rank=0022982 x=3167.0 y=3057.0 length=100
ACGCACGCGAAGAACCTTACCTGGGTTTGACATCGCCGGAAAACTCGTAGAGATACGGGG
TCCTTCGGGGCCGGTGACAGGTGTTGCATGGCTGTCGCGT
>S2113H61LO rank=0001474 x=3243.0 y=2378.0 length=102
ACGCACGCGAAGAACCTTACCTGGGTTTGACATGCACCAGATATCCCTAGAGATAGGGNT
TCCCTTGTGGTTGGTGTGCAGGTGGTGCATGGCTGTCGCGAT
>S2113H75C7 rank=0004314 x=3256.0 y=665.0 length=103
ACGCACGCGAAGAACCTTACCTGGTCTTGACATCCACGGAAGTTTTCAGAGATGAGAATG
TGCCTTCGGGAACCGTGAGACAGGTGTTGCATGGCTGTCGCGT
>S2113H4GQS rank=0026474 x=3214.0 y=818.0 length=102
ACGCACGCGAAGAACCTTTACCTGGGGTTTTGACATGGCCGCAAAACTTGTCAGAGATGG
GCCAGGTCCTTCGGGGGCGGTCACAGGTGGTGCATGGCTGTC
>S2113H8M1Q rank=0024998 x=3261.0 y=3100.0 length=108
ACGCCAACGCGAAGAACCTTACCAGCCCTTGACATGGTCGGACGGTTTCCAGAGATGGAT
TCCTTCACCTCGGTGACTGACACACAGGTGATGCATGGCTGTCGCGAT
>S2113H9VF7 rank=0003352 x=3275.0 y=3301.0 length=60
ACGCCAACGCGAAGAACCTTACCAGGTCTGATGTCGCCGTAAACGACTCAGAGATGGGTG

>S2113H3WJB rank=0024482 x=3207.0 y=3301.0 length=101
ACGTACCAACGGACGGAAACGTAAACCCTTTACCGTTAGGGCTTGACATGGGCGAAACCG
TTAGGGAAAACGTTACGGCGGAACCGGTTCGTAACCGGTAG
>S2113IA6IR rank=0024966 x=3290.0 y=2865.0 length=243
ACTACCGACGAACGGAACGTAAACCTAACCCTTTTCCCGAACCTAGGGATCGTCCCAATT
CGGGCCCGGGAGTTCGGGAGTCCGGTTTCCTACGGGGTCCCGGTCGGAGGTCCGAAGGGT
CGGTNACGGGTATACGGACGGGTTGGGGGTTTCGGGGGACCCCTAACTTTTGGGGGGACC
GTTCGGGGGGGGGTCCCCTCCGGGGGGGACTTAAAACGGGGTTCCGAANCCGGGGGGGCC
TTT
>S2113H0E2J rank=0015748 x=3168.0 y=441.0 length=84
ATAGCAACGCGAAGAACCTTACCGGTTGAGGATGTGTTACCTACCTACCTTAAGAAGGGC
AGGTGTTGCATGGCTGTCGCGATC
>S2113H19I7 rank=0009012 x=3189.0 y=561.0 length=100
ATCAACGCAAACCTTACCTGGGCTTGACATGTACCTGACCGGTGTGGAAACACACCTTCC
CTTCGGGGCAGGTTCACAGGTGATGCATGGCTGTCGGACT
>S2113H9X4O rank=0010345 x=3276.0 y=2678.0 length=105
ATCAACGCGAAGAACCTTACCAGGCCTTGACATGCACTAGACAGACGCTGAAAGGCGTTC
TCCCCTTCGGGGGCTGGTGCACAGGTGCTGCATGGCTGTCAGACT
>S2113H8YCZ rank=0005787 x=3265.0 y=1377.0 length=81
ATCAACGCGAAGAACCTTACCCCGGCTGCCAGCAGGGCCGCACTGCTGACCGGCAGGGAG
GTGATGCATGGCTGTCGGACT
>S2113HZCBY rank=0005693 x=3155.0 y=3484.0 length=106
ATCAACGCGAAGAACCTTACCTACCCTTGACATGTCCGGAAGGCTGCTGAAAGGCGGCTG
TGCCCGAAAGGGAACTGGAACACAGGTGATGCATGGCTGTCGCGAT
>S2113H64T4 rank=0020436 x=3244.0 y=2474.0 length=61
ATCAACGCGAAGAACCTTACCTAGGCTAGAATGTGAGGGAATTCTGGGTAATGCCCAGAA
A
>S2113H1L4G rank=0020055 x=3181.0 y=2990.0 length=101
ATCAACGCGAAGAACCTTACCTAGGCTTGACATGTACCGAAAAGCCGTAGAGATACGGTG
TCCTTCGGGGCGGTACACAGGTGTTGCATGGCTGTCGCGAT
>S2113H2AZ7 rank=0024943 x=3189.0 y=2469.0 length=104
ATCAACGCGAAGAACCTTACCTGGCCTTGACATGTCTGGAACCCCTGAGAGATCGGGGGG
TGCCTTCGGGAACCAGAACACAGGTGGTGCATGGCTGTCGCGAT
>S2113H4XD1 rank=0018934 x=3219.0 y=1911.0 length=103
ATCAACGCGAGAACCTTACCAGGGTTTGACATGATACGAATTTCTTTGAAAGAAGAAAGT
GCCGTTTGGAACGTATACACAGGTGGTGCATGGCTGTCGCGAT
>S2113H7ELZ rank=0023580 x=3247.0 y=2853.0 length=102
ATCAACGCGAGAACCTTACCTGGGCTTGACATGTACCTGACCGCTCTGGAAACAGGGCTT
CCCTTCGGGGCAGGTTCACAGGTGCTGCATGGCTGTCGGACT
>S2113H2Z45 rank=0006805 x=3197.0 y=2279.0 length=102
ATCAACGCGAGAACCTTACCTGGGCTTGACATGTAGGTGACCGGTGTGGAAACACACCTT
TCCTTCGGGACACCTTCACAGGTGTTGCATGGCTGTCGGACT
>S2113H0IBJ rank=0012058 x=3169.0 y=557.0 length=100
ATCAACGCGAGAACCTTACCTGGGTTTGACATCGCCGGAAATCTCGCAGAGATGCGGGGT
CCTTCGGGGCCGGTGACAGGTGCTGCATGGCTGTCGCGAT
>S2113H3ZFR rank=0003195 x=3208.0 y=2965.0 length=107
ATCAAGCGAAGAACCTTACCTGGTCTTGACATCCATGGAACCCTGCAGAGATNTGGGGGG
TGCCCGTAAGGGAACCCATGAGACAGGTGATGCATGGCTGTCGCGAT
>S2113H3HWT rank=0020075 x=3203.0 y=731.0 length=94
ATCAAGCGGAACCTTACCTGGGCTAGACAACGGTGGACCGCCCTAGAAANGGGGTTTTCC
CTTCGGGGACTGCCGGTTCAGGTGTTGCATGGCT
>S2113IAD8B rank=0019167 x=3281.0 y=3065.0 length=61
ATCACGCGAAGAACCTTACCAGGCCTTGACATCCAATGAATCTGCTAGAGATAGCGGAGT
G
>S2113H93RC rank=0021949 x=3278.0 y=1782.0 length=106
ATCCAACGCAAGAACCTTACCAGCTCTTGACATGGCCGGACGGTTTCCAGAGATGGATTC
CCCCTAGCAATAGGCCGGTACACAGGTGATGCATGGCTGTCGGACT
>S2113H9LNO rank=0003682 x=3272.0 y=2898.0 length=92
ATCCAACGCAAGAACCTTACCAGGGCTTGACATGCACTGGAAAACCGTGAAATAGGTCCC
TCTTCGGAGCTAGTGCACAGGTGCTGCATGGC
>S2113H9M3H rank=0002664 x=3273.0 y=667.0 length=107
ATCCAACGCAAGAACCTTACCTGGGCTGGAAAGTGTTCGGAAGTCTTGTGAAAACGAGAT
GTGCCCGCAAGGGAGCCGAGTGACAGGTGCTGCATGGCTGTCGGACT
>S2113H4GVN rank=0012207 x=3214.0 y=993.0 length=96
ATCCAACGCAAGAACCTTACCTGGGTTTGACATGCACAGGACGTGCCTAGAGATAGGTAT
TCCCCTTGTGGCCTGTGTGCAGGTGCTGCATGGCTN
>S2113H0GXY rank=0008084 x=3168.0 y=2868.0 length=106
ATCCAACGCAAGAACCTTACCTGGTCTTGACATCCTCGGAACCTTCCAGAGATGGAGGGG
TGCCCGCAAGGGAACCGAGAGACAGGTGATGCATGGCTGTCGGACT
>S2113HZ92I rank=0015360 x=3166.0 y=2152.0 length=101
ATCCAACGCGAAAACCTTACCAAGGCTTGACATATACCGGAAAGCATTAGAGATAGTGCC
CCCTTGTGGTCGGTATACAGGTGGTGCATGGCTGTCGGACT
>S2113HZ61B rank=0022402 x=3165.0 y=2317.0 length=102
ATCCAACGCGAAGAACCTTACCAAGGCTTGACATACACCGGAAACGTCTGGAGACAGGCG
CCCCTTGTGGTCGGTGTACAGGTGATGCATGGCTGTCGCGAT
>S2113H33SI rank=0017692 x=3210.0 y=416.0 length=103
ATCCAACGCGAAGAACCTTACCAAGGCTTGACATACACCGGAAAGCCGTAGAGATACGGT
CCCCCTTGTGGTCGGTGTACAGGTGTTGCATGGCTGTCGCGAT
>S2113H7DDH rank=0002684 x=3247.0 y=1251.0 length=104
ATCCAACGCGAAGAACCTTACCAAGGCTTGACATACACCGGACGGCTCTGGAGACAGGGG
TTTCCCTTGTGGTCGGTGTACAGGTGTTGCATGGCTGTCGCGAT
>S2113IAGAE rank=0011857 x=3282.0 y=1636.0 length=102
ATCCAACGCGAAGAACCTTACCAAGGCTTGACATATACCGAAAACTCGTAGAGATACGGG
GTCCGCAAGGGCGGTATACAGGTGATGCATGGCTGTCGCGAT
>S2113H56R1 rank=0022325 x=3233.0 y=3391.0 length=102
ATCCAACGCGAAGAACCTTACCAAGGCTTGACATATACCGGAAACTTCCAGAAATGGTTG
CCCCGCAAGGTCGGTATACAGGTGATGCATGGCTGTCGCGAT
>S2113HZZ0X rank=0008511 x=3163.0 y=1423.0 length=103
ATCCAACGCGAAGAACCTTACCAAGGCTTGACATCGCCCGGAAAGCATCAGAGATGGTGC
CCCCCTTGTGGTCGGGTGACAGGTGCTGCATGGCTGTCGGACT
>S2113H926R rank=0001085 x=3278.0 y=1041.0 length=104
ATCCAACGCGAAGAACCTTACCAAGGCTTGACATGTACGGGAATGTCGGAGAAATTCGGC
AGCCCTTCGGGGCTCGTACACAGGTGATGCATGGCTGTCGGACT
>S2113H2938 rank=0011451 x=3200.0 y=2918.0 length=109
ATCCAACGCGAAGAACCTTACCAGCCCTTGACATCCCGGTCGCGGACTCCAGAGATGGAG
TTCTTCAGTTCGGCTGGACCGGAGACAGATGGTGCATGGCTGTCGCGAT
>S2113H140J rank=0008146 x=3187.0 y=2897.0 length=56
ATCCAACGCGAAGAACCTTACCAGCCCTTGACATCCTGGTCGCGGATTAGAGAGAN
>S2113H5CLT rank=0015291 x=3224.0 y=1151.0 length=107
ATCCAACGCGAAGAACCTTACCAGCCCTTGACATGGCAAGACGACTTCTGGAGACAGATT
TCTTCCCTTCGGGGACTTGCACACAGGTGATGCATGGCTGTCGGACT
>S2113H02RM rank=0022203 x=3175.0 y=2480.0 length=107
ATCCAACGCGAAGAACCTTACCAGCCCTTGACATGTCCAGGACCGGTCGCAGAGATGTGA
CCTTCTCTTCGGAGCCTGGAGCACAGGTGATGCATGGCTGTCGGACT
>S2113H4AH2 rank=0006345 x=3212.0 y=920.0 length=109
ATCCAACGCGAAGAACCTTACCAGCCCTTGACATGTCCCGTATGGGCCGGAGAGATCCGG
TCCTTCAGTTCGGCTGGCGGGAACACAGGTGCTGCATGGCTGTCGCGAT
>S2113H4DNQ rank=0012283 x=3213.0 y=916.0 length=107
ATCCAACGCGAAGAACCTTACCAGCGTTTGACATGGTAGGACGGTTTCCAGAGATGGATT
CCTTCCCTTACGGGACCTACACACAGGTGATGCATGGCTGTCGCGAT
>S2113H582Z rank=0013789 x=3234.0 y=2281.0 length=109
ATCCAACGCGAAGAACCTTACCAGCTCTTGACATCCCGATCGCGGACAGTGGAGACATTG
TCCTTCAGTTAGGCTGGATCGGTGACAGGTGCTGCATGGCTGTCGCGAT
>S2113H1EW2 rank=0021503 x=3179.0 y=1844.0 length=106
ATCCAACGCGAAGAACCTTACCAGGACTTGACATGACCAGGAAAGCGGCGGAAACGTCGT
CCCCCCGCAAGGGGCCTGGCCACAGGTGTTGCATGGCTGTCGCGAT
>S2113IBKRP rank=0013392 x=3295.0 y=851.0 length=106
ATCCAACGCGAAGAACCTTACCAGGACTTGACATGACCAGGAATCCGGCGGAAACGTCGG
CGCCCCGCAAGGGGCCTGGCCACAGGTGCTGCATGGCTGTCGGACT
>S2113IBD3V rank=0002896 x=3293.0 y=409.0 length=103
ATCCAACGCGAAGAACCTTACCAGGCCTTGACATGCAATGGACCGCACCTGAAAGGGTGC
TTTCCTTCGGGACTGTTGCACAGGTGTTGCATGCTGTCGGACT
>S2113H4KYZ rank=0005092 x=3215.0 y=2201.0 length=108
ATCCAACGCGAAGAACCTTACCAGGCCTTGACATGCATCTCTAAGTTGGTGAAAGCCAGC
GAGTCCCGAAAGGGACAATTTGCACAGGTAGTGCATGGCTGTCGGACT
>S2113H2AF2 rank=0019383 x=3189.0 y=1744.0 length=119
ATCCAACGCGAAGAACCTTACCAGGGTTTGACATGTCCAGAATTCTTCAGAAATGGAGAA
GTGCCATTCTCATACAAGAGAAATGGAGCTGGAGCACAGGTGTTGCATGGCTGTCGGAC
>S2113H1SS9 rank=0010154 x=3183.0 y=3467.0 length=105
ATCCAACGCGAAGAACCTTACCTACCCTTGACATGCCTGGAACCCTGCAGAGATGCGGGG
GTGCCTTCGGGAGCCAGGACACAGGTGATGCATGGCTGTCGGACT
>S2113H91NU rank=0009488 x=3277.0 y=3160.0 length=105
ATCCAACGCGAAGAACCTTACCTACCCTTGACATGCCTGGAACCCTGCAGAGATGCGGGG
GTGCCTTCGGGAGCCAGGACACAGGTGTTGCATGGCTGTCGGACT
>S2113H7PTA rank=0002444 x=3251.0 y=988.0 length=107
ATCCAACGCGAAGAACCTTACCTACCCTTGACATGTACCGAAGCCCGCTGAGAGGTGGGC
GTGCCCGAAAGGGAGCGGTAACACAGGTGGTGCATGGCTGTCGCGAT
>S2113H8JCZ rank=0024034 x=3260.0 y=2417.0 length=107
ATCCAACGCGAAGAACCTTACCTACCCTTGACATGTCTGGAATCTTTTAGAGATAGAAGA
GTGCCCGAAAGGGAGCCAGAACACAGGTGCTGCATGGCTGTCGCGAT
>S2113H2WBP rank=0005393 x=3196.0 y=1427.0 length=108
ATCCAACGCGAAGAACCTTACCTACCCTTGACATGTCTGGAATTCCGCAGAGATGTGGAA
GTGCCCCGAAAGGGAGCCAGAACACAGGTGGTGCATGGCTGTCGCGAT
>S2113H1Q5V rank=0009337 x=3183.0 y=1329.0 length=105
ATCCAACGCGAAGAACCTTACCTACTCTTGACATCCAGAGAACTTAGCAGAGATGCTTTG
GTGCCTTCGGGAACTCTGAGACAGGTGGTGCATGGCTGTCGGACT
>S2113H55WY rank=0016734 x=3233.0 y=2272.0 length=107
ATCCAACGCGAAGAACCTTACCTAGGCTTGAACTCCTCAGAACCCGTTGTAATGGACGGG
GTGCCCGCAAGGGAATTGAGTGAGAGGTGTTGCATGGCTGTCGGACT
>S2113H8WIX rank=0021270 x=3264.0 y=3095.0 length=106
ATCCAACGCGAAGAACCTTACCTAGGCTTGACATGCACGGGAAACTCGCCAGAAACGGCG
AGCCCTCTTCGGAGTCCGTGCACAGGTGCTGCATGGCTGTCGCGAT
>S2113IBBRK rank=0021593 x=3292.0 y=1470.0 length=102
ATCCAACGCGAAGAACCTTACCTAGGTTTGACATGTACGGAAAAGCTACAGAGATGTGGT
GTCCTTCGGGGCCGTACACAGGTGGTGCATGGCTGTCGCGAT
>S2113HZ0UT rank=0012497 x=3163.0 y=2499.0 length=107
ATCCAACGCGAAGAACCTTACCTGGACTAGAATGTGAGGGAAGGTCGTCTAATAGCGACC
GTCCGGGCAACCGGACCCAAAACAAGGTGTTGCATGGCTGTCGCGAT
>S2113H0B6E rank=0005714 x=3167.0 y=788.0 length=105
ATCCAACGCGAAGAACCTTACCTGGCCTTGACATCCACGGAACTTACCAGAGANGGTTTG
GTGCCTTCGGGAACCGTGAGACAGGNGTTGCATGGCTNTCGGACT
>S2113H0LBB rank=0014087 x=3170.0 y=341.0 length=105
ATCCAACGCGAAGAACCTTACCTGGCCTTGACATCCACGGAACTTTCCAGAGATGGATTG
GTGCCTTCGGGAACCGTGAGACAGGTGTTGCATGGCTGTCGGACT
>S2113H4HL5 rank=0011697 x=3214.0 y=1947.0 length=105
ATCCAACGCGAAGAACCTTACCTGGCCTTGACATCCACGGAATCCTTTAGAGATAGAGGA
GTGCCTTCGGGAACCGTGAGACAGGTGCTGCATGGCTGTCGGACT
>S2113H8VBS rank=0013538 x=3264.0 y=1542.0 length=83
ATCCAACGCGAAGAACCTTACCTGGGCTCGAACGGCTTTGGCAAGCTCTTGGAAACAGGA
GCCTCCCGCAAGGGACTGAAGTC
>S2113H4927 rank=0018418 x=3223.0 y=1985.0 length=107
ATCCAACGCGAAGAACCTTACCTGGGCTGGAAAGTGTTTGGAAGTCTGGTGAAAGCCGGA
TGTGCCCGCAAGGGACCAAGTGACAGGTGCTGCATGGCTGTCGCGAT
>S2113HZ8ZU rank=0019536 x=3166.0 y=760.0 length=106
ATCCAACGCGAAGAACCTTACCTGGGCTTGAACTGTGGTGGACCGGTCTGGAAACAGGCC
TTCTCCTTCGGGAGCCGCCATAGAGGTGATGCATGGCTGTCGGACT
>S2113H5CDJ rank=0022687 x=3224.0 y=853.0 length=103
ATCCAACGCGAAGAACCTTACCTGGGCTTGACATGCGCCAGACATCCTCAGAGATGGGGC
TTCCCTTGTGGTTGGTGTACAGGTGTTGCATGGCTGTCGGACT
>S2113H1RDA rank=0018920 x=3183.0 y=1596.0 length=102
ATCCAACGCGAAGAACCTTACCTGGGCTTGACATGGTGCTGCAAGCGCACGGAAACGTGT
GACCTTCGGGGTGCACCACAGGTGTTGCATGGCTGTCGGACT
>S2113H2AOX rank=0021220 x=3189.0 y=2063.0 length=104
ATCCAACGCGAAGAACCTTACCTGGGCTTGACATGTGGGTGACAGGTGTGGAAACACACC
CTCCCTTCGGGGCACCTTCACAGGTGCTGCATGGCTGTCGCGAT
>S2113H22KW rank=0011525 x=3198.0 y=1342.0 length=96
ATCCAACGCGAAGAACCTTACCTGGGCTTGACATGTTCCTGACCGCTCTGGAAACAGAGN
TTCCCTTCGGGGCAGGATCACAGGTGATGCATGGCT
>S2113H7KU3 rank=0020784 x=3249.0 y=2765.0 length=108
ATCCAACGCGAAGAACCTTACCTGGGCTTGACATGTTGGTGACCGCCGTGGAAACACGGG
TTTTTCCTTTCGGGGACACCATCACAGGTGGTGCATGGCTGTCGCGAT
>S2113H2ZJU rank=0017026 x=3197.0 y=1512.0 length=106
ATCCAACGCGAAGAACCTTACCTGGGTTTGAACTGCACAGGAAAGCCTCAGAGATGAGGT
CCCCTCTTCGGAGGTCTGTGTAGAGGTGCTGCATGGCTGTCGGACT
>S2113H2JKW rank=0021438 x=3192.0 y=1294.0 length=100
ATCCAACGCGAAGAACCTTACCTGGGTTTGACATACACCCTGCCGCTCCAGAGATGGGGC
TTCTTTTGGGGGTGTACAGGTGATGCATGGCTGTCGGACT
>S2113H9MZX rank=0015185 x=3273.0 y=539.0 length=100
ATCCAACGCGAAGAACCTTACCTGGGTTTGACATACACCGGAAAGCCTCAGAGATGAGGC
CCCTTTTGTCGGTGTACAGGTGGTGCATGGCTGTCGCGAT
>S2113H1K6F rank=0022742 x=3181.0 y=1765.0 length=100
ATCCAACGCGAAGAACCTTACCTGGGTTTGACATACACCGGAAAGCCTCAGAGATGGGGC
CCCTTTTGTCGGTGTACAGGTGGTGCATGGCTGTCGCGAT
>S2113H19JG rank=0002942 x=3189.0 y=570.0 length=101
ATCCAACGCGAAGAACCTTACCTGGGTTTGACATACGCCGGAAAGCATCAGAGATGGTGC
CCCTTTTTGTCGGTGTACAGGTGGTGCATGGCTGTCGCGAT
>S2113H7WFH rank=0015626 x=3253.0 y=1371.0 length=102
ATCCAACGCGAAGAACCTTACCTGGGTTTGACATATACCGGAAAGCTGCAGAGATGTAGC
CCCCGCAAGGTCGGTATACAGGTGCTGCATGGCTGTCGCGAT
>S2113H0T0D rank=0024302 x=3172.0 y=3419.0 length=102
ATCCAACGCGAAGAACCTTACCTGGGTTTGACATCGCCGGAAAACTCGTAGAGATACGGG
GCCCTTCGGGGCCGGTGACAGGTGCTGCATGGCTGTCGGACT
>S2113H1X9M rank=0019485 x=3185.0 y=2344.0 length=102
ATCCAACGCGAAGAACCTTACCTGGGTTTGACATCGCCGGAAAACTCGTAGAGATACGGG
GTCCTTCGGGGCCGGTGACAGGTGTTGCATGGCTGTCGCGAT
>S2113H3C6J rank=0007666 x=3201.0 y=2793.0 length=103
ATCCAACGCGAAGAACCTTACCTGGGTTTGACATGCACCAGACATCCCTAGAGATAGGGC
TTCCCTTGTGGTTGGTGTGCAGGTGATGCATGGCTGTCGGACT
>S2113H4GJ1 rank=0011295 x=3214.0 y=575.0 length=103
ATCCAACGCGAAGAACCTTACCTGGGTTTGACATGCACCAGACGCGTCCAGAGATGGGCG
TTCCCTTGTGGCTGGTGTGCAGGTGTTGCATGGCTGTCGCGAT
>S2113H7QW0 rank=0005465 x=3251.0 y=2418.0 length=106
ATCCAACGCGAAGAACCTTACCTGGGTTTGACATGCACGTGGTACCGAGCCGAGAGGCAA
GGGACCCGCAAGGGAGCGTGCACAGGTGCTGCATAGCTGTCGGACT
>S2113HZHWT rank=0025498 x=3157.0 y=2523.0 length=102
ATCCAACGCGAAGAACCTTACCTGGGTTTGACATGCAGGGAAATCTCCCAGAGATGGGAG
GTCCGCAAGGGCCTTGCACAGGTGCTGCATGGCTGTCGAACT
>S2113H0YFR rank=0002740 x=3174.0 y=965.0 length=102
ATCCAACGCGAAGAACCTTACCTGGGTTTGACATGGCCGCAAAACTCGCAGAGATGCGGG
GTCCTTCGGGGGCGGTCACAGGTGCTGCATGGCTGTCGGACT
>S2113H2DC4 rank=0013560 x=3190.0 y=1430.0 length=102
ATCCAACGCGAAGAACCTTACCTGGGTTTGACATGGCTTCTAAAACCTCAGAGATGGGGT
GTCCTTCGGGGGGAGTCACAGGTGATGCATGGCTGTCGCGAT
>S2113H1E8E rank=0023302 x=3179.0 y=2252.0 length=102
ATCCAACGCGAAGAACCTTACCTGGGTTTGACATGGGCGCTAAAACCACAGAGATGTGGT
GTCCTTCGGGGGCGTTCACAGGTGTTGCATGGCTGTCGCGAT
>S2113IAEDA rank=0023141 x=3281.0 y=3244.0 length=97
ATCCAACGCGAAGAACCTTACCTGGGTTTGACATGTAGAGAAATCCCCAAGAGATTGGGA
GTCCGCAAGGGTTCTACACAGGTGGATGCATGGCGTG
>S2113HZVIF rank=0001629 x=3161.0 y=3765.0 length=104
ATCCAACGCGAAGAACCTTACCTGGTCTTGACATCCACGGAAGTTTCAGAGATGAGAATG
TGCCTTCGGGAACCGTGAGGCAGGTGATGCATGGCTGTCGGACT
>S2113H1FWQ rank=0006225 x=3179.0 y=3128.0 length=105
ATCCAACGCGAAGAACCTTACCTGGTCTTGACATCCACGGAAGTTTTCAGAGATGAGAAT
GTGCCTTCGGGAACCATGAGACAGGTGTTGCATGGCTGTCGGACT
>S2113H4OSC rank=0005561 x=3216.0 y=3050.0 length=105
ATCCAACGCGAAGAACCTTACCTGGTCTTGACATCCACGGAAGTTTTCAGAGATGAGAAT
GTGCCTTCGGGAACCGTGAGACAGGTGCTGCATGGCTGTCGGACT
>S2113H3XPC rank=0015802 x=3208.0 y=718.0 length=105
ATCCAACGCGAAGAACCTTACCTGGTCTTGACATCCACGGAAGTTTTCAGAGATGAGAAT
GTGCCTTCGGGAACCGTGAGACAGGTGCTGCATGGCTGTCGGACT
>S2113H7APQ rank=0018111 x=3246.0 y=1900.0 length=105
ATCCAACGCGAAGAACCTTACCTGGTCTTGACATCCACGGAAGTTTTCAGAGATGAGAAT
GTGCCTTCGGGAACCGTGAGACAGGTGTTGCATGGCTGTCGGACT
>S2113H99G9 rank=0022270 x=3280.0 y=1003.0 length=105
ATCCAACGCGAAGAACCTTACCTGGTCTTGACATCCTAGGAATCTCGCAGAGATGTGAGA
GTGCCTTCGGGAACCTGGAGACAGGTGCTGCATGGCTGTCGCGAT
>S2113H1DV7 rank=0009924 x=3179.0 y=517.0 length=102
ATCCAACGCGAAGAACTTACCAAGGCTTGACATACACCGGAAACATCCAGAGATGGGTGC
CCCCTTGTGGTCGGTGTACAGGTGTTGCATGGCTGTCGGACT
>S2113IBNP7 rank=0003705 x=3296.0 y=589.0 length=105
ATCCAACGCGAAGACCTTACCTAGGCTTGACATAGCCGAGAAACCCTGTGGAAACACGGG
GCCCTCTTCGGAGTTCGGTTACAGGTGGTGCATGGCTGTCGCGAT
>S2113H1IQF rank=0015582 x=3180.0 y=2693.0 length=100
ATCCAACGCGAAGACCTTACCTGGGTTTGACATACGCCGGAAAGCATCAGAGATGGTGCC
CCTTTTTGTCGGTGTACAGGTGATGCATGGCTGTCGGACT
>S2113H2AEQ rank=0017665 x=3189.0 y=1696.0 length=105
ATCCAACGCGAGAACCTTACCTAGGCTTGACATGGCCGGGAAAGCCAGGGGAAACCTTGG
CCCCTCTTCGGAGTCCGGTCACAGGTGGTGCATGGCTGTCGCGAT
>S2113H0P7T rank=0004128 x=3171.0 y=2599.0 length=72
ATCCAACGCGAGAACCTTACCTGGACTTGACATGGTGCTGCAAGCGCACGGAAACGTGTG
ACCTTCAGGGTG
>S2113H18B9 rank=0015857 x=3188.0 y=3111.0 length=104
ATCCAACGCGAGAACCTTACCTGGTCTTGACATCCACGGAACTTTCCAGAGATGGATTGG
TGCCTTCGGGAACCGTGAGACAGGTGGTGCATGGCTGTCGGACT
>S2113IAT0D rank=0020694 x=3286.0 y=3035.0 length=88
ATCCAACGGAAGAACCTTACCAGCCCTTGACATGGGCGTCGCGGGGTCCCAGAGATGGGA
CCCTTTCGGTTCGGCCGGACGCCGCACA
>S2113H5ACR rank=0008788 x=3223.0 y=2329.0 length=65
ATCCAACGGAAGAACCTTACCCAGGCTCGAAATGCAGATGACCATCGGTGAAAGCCGACT
CCCGC
>S2113H1963 rank=0019532 x=3189.0 y=1421.0 length=101
ATCCAAGCGAAGAACCTTACCAAGGCTTGACATACACCGGAAAGCATCAGAGATGGTGCC
CCCTTGTGGTCGGTGTACAGGTGCTGCATGGCTGTCGCGAT
>S2113H2H4K rank=0011158 x=3191.0 y=3506.0 length=100
ATCCAAGCGAAGAACCTTACCTAGGTTTGACATATAGAGAAAACTTATAGAGATATAAGG
TCCTTTGGGCTCTATACAGGTGCTGCATGGCTGTCGGACT
>S2113H8ZP7 rank=0014334 x=3265.0 y=3149.0 length=107
ATCCAAGCGAAGAACCTTACCTGGCCTTGACATGCATGTGGTAGAACCATGAAAGTGGGA
CGATCCCGCAAGGGAAGCATGCACAGGTGTTGCATGGCTGTCGGACT
>S2113H9AXA rank=0006585 x=3269.0 y=1276.0 length=100
ATCCAAGCGAAGAACCTTACCTGGGTTTGACATACGCCGGAAAGCTTCAGAGATGGAGCC
CCTTTTAGTCGGTGTACAGGTGTTGCATGGCTGTCGCGAT
>S2113H88F3 rank=0008933 x=3268.0 y=2161.0 length=101
ATCCACGCGAAGAACCTTACCAAGGCTTGACATATACCGGAAAAGTTCAGAAATGTTCTC
CCCGCAAGGTCGGTATACAGGTGTTGCATGGCTGTCGGACT
>S2113H4P6Z rank=0013573 x=3217.0 y=777.0 length=108
ATCCACGCGAAGAACCTTACCAGCCTTTGACATGTCGCGTCTGGTCGCCAGAGATGGCTT
CCTTCAGTTCGGCTGGCGCGAACACAGGTGCTGCATGGCTGTCGGACT
>S2113H6C03 rank=0024174 x=3235.0 y=3301.0 length=106
ATCCACGCGAAGAACCTTACCAGCGTTTGACATGCCAGGACGGTTTCCAGAGATGGATTC
CTTCCCTTACGGGACCTGGACACAGGTGTTGCATGGCTGTCGCGAT
>S2113HY561 rank=0013572 x=3153.0 y=3723.0 length=107
ATCCACGCGAAGAACCTTACCAGCGTTTGACATGGTAGGACGGTTTCCAGAGATGGATTC
CGTTCCCTTACGGGACCTACACACAGGTGGTGCATGGCTGTCGGACT
>S2113H4QO4 rank=0010857 x=3217.0 y=1430.0 length=106
ATCCACGCGAAGAACCTTACCAGCGTTTGACATGGTAGGACGGTTTCCAGAGATGGATTC
CTTCCCTTACGGGACCTACACACAGGTGGTGCATGGCTGTCGGACT
>S2113H3ZVL rank=0011918 x=3208.0 y=3535.0 length=106
ATCCACGCGAAGAACCTTACCAGCTCTTGACATGTCCATGACCGGTCGCAGAGATGCGGT
CTTCCCTTCGGGGCATGGAACACAGGTGGTGCATGGCTGTCGCGAT
>S2113H49AM rank=0008626 x=3223.0 y=956.0 length=96
ATCCACGCGAAGAACCTTACCTACTCTTGACATCCAGAGAACTTTCCAGAGATGGATTGG
TGCCTTCGGGGAACTCTGAGACAGGTGCTGCATGGC
>S2113H0CZL rank=0010744 x=3167.0 y=1839.0 length=105
ATCCACGCGAAGAACCTTACCTGGGTTTGAACTGCACAGGAAAGTCTCAGAGATGAGAGC
CCCTCTTCGGAGGACTGTGTAGAGGTGTTGCATGGCTGTCGGACT
>S2113H0QCY rank=0021613 x=3171.0 y=2784.0 length=104
ATCCACGCGAAGAACCTTACCTGGGTTTGACATGTTCCTGACCGCCCTGGAAACAGGGTT
TCCCCTTTGGGGCAGGATCACAGGTGATGCATGGCTGTCGCGAT
>S2113IATKC rank=0014713 x=3286.0 y=2458.0 length=104
ATCCACGCGAAGACCTTACCTGGGCTCGAAGCGCAGTGGACCGGGGTGGAAACATCCCCT
TCTCGCAAGAGACTGCTGCGGAGGTGATGCATGGCTGTCGCGAT
>S2113H76BV rank=0025068 x=3256.0 y=1913.0 length=104
ATCCACGGAAGAACCTTACCTAGGCTTGACATGTACGAGTAACTCCTCAGAAACGAGGAG
CCCTCTTCGGAGTTCGTACACAGGTGATGCATGGCTGTCGGACT
>S2113H2F01 rank=0010553 x=3191.0 y=787.0 length=99
ATCCACGGAGAACCTTACCTGGGTTTGACATGGCCGCAAAACCTTCAGAGATGGGGGGTC
CTTCGGGGGCGGTCACAGGTGATGCATGGCTGTCGGACT
>S2113H0MTM rank=0020847 x=3170.0 y=2296.0 length=105
ATCCAGGAAGAACCTTACCCAGGCTGGACATGCAGGTAGTAGAAGGGTGAAAGCCCAACG
AGGTAGCAATACCATCCTGCTCAGGTGATGCATGGCTGTCGGACT
>S2113H3GVP rank=0024140 x=3202.0 y=3491.0 length=128
ATCCGACACGACGAACGTAACCTACCAGTNTNANGNGAGNTCNTCGAGAGTCTCACGTAC
GCTCANACGTGTTGTCATAGGTCGTCGTTCGGTCCGGAACTTCCTTGGAAGGCCGGGGGC
CTTGGGCC
>S2113H9H7U rank=0025844 x=3271.0 y=2536.0 length=117
ATCCGACGACGACGAACTACCTACCNGTCTGACNGNGAGTGTCCCAGTACCGAAAGGTAC
GTTCGTCCAACCGGTACGGACCTCTAGACGGTAGGGTTTGGTTCGACTAGGTCGGTC
>S2113IAL3J rank=0012100 x=3284.0 y=973.0 length=108
ATCGAACCAAGAACCTTACCTGGGCTTGACATGCTAGGATTATCCCTGTGAAAGCAGGGT
AGGCCCTTCGGGGTACAACTAGTACAGGTGGTGCATGGCTGTCGCGAT
>S2113H7248 rank=0019375 x=3255.0 y=1882.0 length=107
ATCGAACCGAAGAACCTTACCCAGGCTGGACATGCAGGTAGTAGAAGGGTGAAAGCCCAA
CGAGGTAGCAATATCATCCTGCTCAGGTGCTGCATGGCTGTCGCGAT
>S2113HY5YL rank=0006529 x=3153.0 y=3419.0 length=99
ATCGAACCGAAGAACCTTACCTGGGTTTGACATACACCCTGCCGCTCCAGAGATGGGGCT
TCTTTTGGGGGTGTACAGGTGTTGCATGGCTGTCGCGAT
>S2113IA5MV rank=0023873 x=3290.0 y=1717.0 length=102
ATCGAACGCGAAGAACCTTACCAAGGCTTGACATACACCGGAAACACCCAGAGATGGGTG
CCCCGCAAGGTCGGTGTACAGGTGGTGCATGGCTGTCGCGAT
>S2113H4R7Z rank=0020606 x=3217.0 y=3405.0 length=102
ATCGAACGCGAAGAACCTTACCAAGGCTTGACATACGCCGGAACGCATCAGAGATGGTGC
CCCCTTGTGGTCGGTGTACAGGTGGTGCATGGCTGTCGCGAT
>S2113HZ0EL rank=0018063 x=3163.0 y=1915.0 length=103
ATCGAACGCGAAGAACCTTACCAAGGCTTGACATATACCGGAAACTATTCAGAGATGGGT
GCCCCGCAAGGTCGGTATACAGGTGCTGCATGGCTGTCGCGAT
>S2113H30QG rank=0006260 x=3209.0 y=550.0 length=104
ATCGAACGCGAAGAACCTTACCAAGGCTTGACATGAACCGGAAATACCTGGAGACAGGTG
CCCCGCTTGCGGTCGGTTTACAGGTGGTGCATGGCTGTCGCGAT
>S2113H0D5Y rank=0008541 x=3167.0 y=3364.0 length=105
ATCGAACGCGAAGAACCTTACCAAGGCTTGACATGAACCGGACCGCCGCAGAAATGTGGT
TTCCCCTTTGGGGCTGGTTTACAGGTGCTGCATGGCTGTCGCGAT
>S2113H2A8B rank=0008868 x=3189.0 y=2761.0 length=104
ATCGAACGCGAAGAACCTTACCAAGGCTTGACATGAACCGGTAACGCCTGGAAACAGGTG
CCCCGCTTGCGGTCGGTTTACAGGTGATGCATGGCTGTCGCGAT
>S2113H28T3 rank=0010963 x=3200.0 y=1257.0 length=104
ATCGAACGCGAAGAACCTTACCAAGGCTTGACATGCACGGGAATGCCGTAGAAATACGGC
AGCCCTTCGGGGCTCGTGCACAGGTGCTGCATGGCTGTCGCGAT
>S2113H2JID rank=0009533 x=3192.0 y=1203.0 length=104
ATCGAACGCGAAGAACCTTACCAAGGCTTGACATGCACGGGAATGTCGTGGAAACACGGC
AGCCCTTCGGGGCTCGTGCACAGGTGTTGCATGGCTGTCGCGAT
>S2113H7SN8 rank=0017673 x=3252.0 y=598.0 length=109
ATCGAACGCGAAGAACCTTACCAGCGTTTGACATCCTCATCGCGGATTCCAGAGATGGAT
TCCTTCAGTTCGGCTGGATGAGTGACAGGTGGTGCATGGCTGTCGCGAT
>S2113H491D rank=0019610 x=3223.0 y=1919.0 length=107
ATCGAACGCGAAGAACCTTACCAGCGTTTGACATGCCAGGACGGTTTCCAGAGATGGATT
CCTTCCCTTACGGGACCTGGACACAGGTGCTGCATGGCTGTCGCGAT
>S2113H907U rank=0005894 x=3277.0 y=2584.0 length=48
ATCGAACGCGAAGAACCTTACCCAGGCTCGAACGGCAGATGACATCTT
>S2113HZ0BY rank=0019722 x=3163.0 y=1820.0 length=107
ATCGAACGCGAAGAACCTTACCTAGGCTAGAATGTGAGGGAATGTTGGGTAACGCCAACA
GTCTGGGAAACCAGACCCAAAACAAGGTGGTGCATGGCTGTCGCGAT
>S2113H6YEP rank=0015005 x=3242.0 y=2335.0 length=106
ATCGAACGCGAAGAACCTTACCTAGGCTTGACATGCATGGGAAACTCCTCAGAAACGAGG
AGCCTCCTTCGGGATCCATGCACAGGTGATGCATGGCTGTCGCGAT
>S2113HZ37S rank=0018084 x=3164.0 y=2758.0 length=106
ATCGAACGCGAAGAACCTTACCTAGGCTTGACATGCATGGGAAACTCCTCAGAAACGAGG
AGCCTCCTTCGGGATCCATGCACAGGTGGTGCATGGCTGTCGCGAT
>S2113H8124 rank=0021021 x=3266.0 y=2110.0 length=103
ATCGAACGCGAAGAACCTTACCTGGACTTGACATGGTGCTGCAAGCGCACGGAAACGTGT
GACCTTCGAGGGTGCACCACAGGTGGTGCATGGCTGTCGCGAT
>S2113H5U90 rank=0012293 x=3230.0 y=774.0 length=108
ATCGAACGCGAAGAACCTTACCTGGCCTTGACATGCATCTCTAAGCGCGTGAAAGCGCGT
GAGTCCCGAAAGGGACAATTTGCACAGGTGGTGCATGGCTGTCGCGAT
>S2113H5YBX rank=0018099 x=3231.0 y=635.0 length=108
ATCGAACGCGAAGAACCTTACCTGGCCTTGACATGTATCTCTAAGCGCGTGAAAGCGTGT
GACTCCCGAAAGGGAGAATTTACACAGGTGCTGCATGGCTGTCGCGAT
>S2113H0Z6G rank=0012763 x=3174.0 y=3222.0 length=106
ATCGAACGCGAAGAACCTTACCTGGGCTTGAACTGTGGTGGACCGTTCTGGAAACAGGAT
TTCCCCTTCGGGGGCCGCTACAGAGGTGATGCATGGCTGTCGCGAT
>S2113H9QMF rank=0021512 x=3274.0 y=1141.0 length=105
ATCGAACGCGAAGAACCTTACCTGGGCTTGACATGCACGAGAAAGCCGGTGGAAACATGG
CCCCTCTTCGGAGTTCGTGCACAGGTGGTGCATGGCTGTCGCGAT
>S2113HZ9U7 rank=0016822 x=3166.0 y=1889.0 length=106
ATCGAACGCGAAGAACCTTACCTGGGCTTGACATGCACGGGAAAGCCGGTGGAAACATCG
GCCCCTCTTCGGAGTCCGTGCACAGGTGTTGCATGGCTGTCGCGAT
>S2113IAWM6 rank=0016299 x=3287.0 y=2352.0 length=57
ATCGAACGCGAAGAACCTTACCTGGGCTTGACATGTAACTGACAGCCGTGGAAACAC
>S2113H1A5B rank=0003728 x=3178.0 y=1053.0 length=104
ATCGAACGCGAAGAACCTTACCTGGGCTTGACATGTGGGTGACCGCCCTGGAAACAGGGC
TTCCCTTCGGGGCACCTTCACAGGTGCTGCATGGCTGTCGCGAT
>S2113H4RTQ rank=0021753 x=3217.0 y=2892.0 length=104
ATCGAACGCGAAGAACCTTACCTGGGCTTGACATGTTCTTGACAGCTCTGGAAACAGAGT
CTCCCTTCGGGGCAAGATCACAGGTGGTGCATGGCTGTCGCGAT
>S2113H9J54 rank=0023127 x=3272.0 y=970.0 length=104
ATCGAACGCGAAGAACCTTACCTGGGCTTGACATGTTGGTGACCGCCGTGGAAACACGGT
TTTCCTTCGGGACACCATCACAGGTGGTGCATGGCTGTCGCGAT
>S2113IATPX rank=0010706 x=3286.0 y=2659.0 length=70
ATCGAACGCGAAGAACCTTACCTGGGTTAAAATCCACTCGAACCTTGCAGAGATGCAGGG
GTGCCCTTCT
>S2113H7I8O rank=0022659 x=3249.0 y=662.0 length=100
ATCGAACGCGAAGAACCTTACCTGGGTTTGACATACACCCTGCCGCTCCAGAGATGGGGC
TTCTTTTGGGGGTGTACAGGTGGTGCATGGCTGTCGCGAT
>S2113H5B93 rank=0019901 x=3224.0 y=729.0 length=101
ATCGAACGCGAAGAACCTTACCTGGGTTTGACATACGCCGGAAAGCCATAGAGATATGGC
CCCTTTTTGTCGGTGTACAGGTGGTGCATGGCTGTCGCGAT
>S2113H01RA rank=0003543 x=3175.0 y=1172.0 length=103
ATCGAACGCGAAGAACCTTACCTGGGTTTGACATGCACAGGACGCTGGTAGAGATATCAG
TTCCCTTGTGGCCTGTGTGCAGGTGATGCATGGCTGTCGCGAT
>S2113HZ1DK rank=0013771 x=3163.0 y=3174.0 length=103
ATCGAACGCGAAGAACCTTACCTGGGTTTGACATGCACAGGACGTGCCTAGAGATAGGTA
TTCCCTTGTGGCCTGTGTGCAGGTGATGCATGGCTGTCGCGAT
>S2113IABAD rank=0024497 x=3280.0 y=3347.0 length=103
ATCGAACGCGAAGAACCTTACCTGGGTTTGACATGCACTAGACGCGTCTAGAGATAGGCG
TTCCCTTGTGGCTGGTGTGCAGGTGGTGCATGGCTGTCGCGAT
>S2113H956T rank=0020311 x=3279.0 y=835.0 length=101
ATCGAACGCGAAGAACCTTACCTGGGTTTGACATGCGCCGGAAAGCTCTAGAGATAGAGC
CCCTTTTTGTCGGTGTACAGGTGTTGCATGGCTGTCGCGAT
>S2113H4EQK rank=0024353 x=3213.0 y=2314.0 length=104
ATCGAACGCGAAGAACCTTACCTGGGTTTGACATGTCCGGAAAAAGCTCTAGAGATAGGG
TGTCCTTCGGGGTCCGGACACAGGTGCTGCATGGCTGTCGCGAT
>S2113HZYGF rank=0013319 x=3162.0 y=3485.0 length=102
ATCGAACGCGAAGAACCTTACCTGGGTTTGACATGTCCGGAAAAGCTCTAGAGATAGGGT
GTCCTTCGGGGCCGGATACAGGTGCTGCATGGCTGTCGCGAT
>S2113HZ3R5 rank=0003167 x=3164.0 y=2195.0 length=105
ATCGAACGCGAAGAACCTTACCTGGGTTTGACATGTTCCTGACCGCCCTGGAAACAGGGT
TTCCCCTTTGGGGCAGGATCACAGGTGTTGCATGGCTGTCGCGAT
>S2113IALY4 rank=0013134 x=3284.0 y=814.0 length=105
ATCGAACGCGAAGAACCTTACCTGGTCTTGACATCCACGGAACTTTCCAGAGATGGATTG
GTGCCTTCGGGAACCGTGAGACAGGTGCTGCATGGCTGTCGCGAT
>S2113H9NN1 rank=0011462 x=3273.0 y=1407.0 length=107
ATCGAACGCGAAGAACCTTACCTGGTCTTGACATCCTGGGAACCTGCCAGAGATGGCGGG
GTGCCCGCAAGGGAACCTAGAGACAGGTGTTGCATGGCTGTCGCGAT
>S2113H8RYE rank=0008717 x=3263.0 y=1268.0 length=104
ATCGAACGCGAAGACCTTACCTGGCCTTGACATCCACGGAACTTTCCAGAGATGGATTGG
TGCCTTCGGGAACCGTGAGACAGGTGCTGCATGGCTGTCGCGAT
>S2113H382G rank=0025078 x=3211.0 y=3158.0 length=109
ATCGAACGCGAAGACCTTACCTGGGCTTGACATGCTAGGATTATCCCTGTGAAAGCAGGG
TAGGCCCTTCGGGGTACAACTAGTACAGGTGCTGCATGGCTGTCGCGAT
>S2113H1QKD rank=0008548 x=3183.0 y=555.0 length=104
ATCGAACGCGAGAACCTTACCACCTTTTGACATGCCTCGCTACCTAGAGAGATCTAGGGT
TCCCTTCGGGGACGAGGACACAGGTGATGCATGGCTGTCGCGAT
>S2113H0IB4 rank=0019838 x=3169.0 y=578.0 length=100
ATCGAACGCGAGAACCTTACCTGGGCTTGACATGCGGGGTGAAACCGTGGAAACACGGTG
CTCTTCGGAGCCCGCACAGGTGTTGCATGGCTGTCGCGAT
>S2113H7MK7 rank=0020507 x=3250.0 y=905.0 length=107
ATCGAACGGAAAACCTTACCAGCCCTTGACATGTCCCGTGTGGTCCGTGGAGACGCGGTC
CTTCAGTTCGGCTGGCGGGAACACAGGTGATGCATGGCTGTCGCGAT
>S2113H2HX7 rank=0004984 x=3191.0 y=3277.0 length=101
ATCGAAGCGAAGAACCTTACCTGGGTTTGACATGTAGGGAAAAGCCGTAGAGATACGGTG
TCCTTCGGGGTCCTACACAGGTGATGCATGGCTGTCGCGAT
>S2113H8RC1 rank=0016416 x=3263.0 y=499.0 length=100
ATCGAAGCGAGAACCTTACCTGGGTTTGACATGGGCGCTAAAACCACAGAGATGTGGTGT
CCTTCGGGGGCGTTCACAGGTGATGCATGGCTGTCGCGAT
>S2113H0F91 rank=0021724 x=3168.0 y=2007.0 length=110
ATCGACAACGACGAAGAACCTTACCTACCCTTGACATGGGCGGAATCCCGAAGAGATTTG
GGAGTGCTCGAAAGAGAGCCGTTACACAGGTGGTGCATGGCTGTCGCGAT
>S2113H0PR3 rank=0024863 x=3171.0 y=2033.0 length=108
ATCGACAACGCGAAGAACCTTACCTAGGCTTGACATGGCCGGGAAAGCCAGGGGAAACCT
TGGCCCCTCTTCGGAGTCCGGTCACAGGTGGTGCATGGCTGTCGCGAT
>S2113HZUAA rank=0025125 x=3161.0 y=2176.0 length=108
ATCGACAACGCGAAGAACCTTACCTGGGCTTGACATGCACGAGAAATCCGGTGGAAACAT
CGGACCCTCTTCGGAGTTCGTGCACAGGTGCTGCATGGCTGTCGCGAT
>S2113H1YZM rank=0011253 x=3185.0 y=3280.0 length=54
ATCGACACGACGAACGTAACCTTACCGGTCGGGCTTGACATGGTACGGGTTCGA
>S2113H3J0D rank=0014148 x=3203.0 y=3451.0 length=94
ATCGACACGACGAAGTACCTTACGNGTCGTACATGATCGAGACGTACCGTGGAGTGATCG
GNAGCTACGAATCGANAGNGCGTGCATGGCTGTC
>S2113H17YL rank=0014486 x=3188.0 y=2619.0 length=106
ATCGACACGCGAAGAACCTTACCNCGTTTCGACATGGTCGAGTCNCGCGAGAGNGTCGTC
CTTCGGCCGTACGACGACGAGGTGTGCATGGCGTGGTCGTCGACGT
>S2113H88Y4 rank=0023073 x=3268.0 y=2846.0 length=99
ATCGACGCAGAACCTTACCTGGGTTTGACATGGCCGCTAAAGCCGCAGAGATGTGGTGTC
CTTCGGGGGCGGTCACAGGTGGTGCATGGCTGTCGCGAT
>S2113H783K rank=0000967 x=3257.0 y=1406.0 length=103
ATCGACGCGAAGAACCTTACCAAGGCTTGACATAACCGAGAACGCCCTAGAAATAGGGAA
CTCTTTGGACACTCGGTTACAGGTGGTGCATGGCTGTCGCGAT
>S2113H1B4F rank=0020112 x=3178.0 y=2317.0 length=101
ATCGACGCGAAGAACCTTACCAAGGCTTGACATACACCGGAATCACTCAGAGATGGGTGC
GTCTTCGGACTGGTGTACAGGTGCTGCATGGCTGTCGCGAT
>S2113H2KS0 rank=0017181 x=3192.0 y=2882.0 length=55
ATCGACGCGAAGAACCTTACCAGCCCTTGACATCCCGGTCGCGGACCTCCAGAGA
>S2113H0JG6 rank=0017768 x=3169.0 y=2056.0 length=81
ATCGACGCGAAGAACCTTACCGGTTGAGGATGTGTTACCTACCTACCTTAAGAAGGGCAG
GTGCTGCATGGCTGTCGCGAT
>S2113IAF98 rank=0003336 x=3282.0 y=1630.0 length=97
ATCGACGCGAAGAACCTTACCTGGGTTTGACATGCACAGGACGCTGGTAGAGATATCAGT
TCCCTTGTGGCCTGTGTGCAGGTGTTGCATGGCTGTC
>S2113HZ5U7 rank=0013478 x=3165.0 y=801.0 length=102
ATCGACGCGAAGAACCTTACCTGGGTTTGACATGCACAGGACGCTGGTAGAGATATCAGT
TCCCTTGTGGCCTGTGTGCAGGTGTTGCATGGCTGTCGCGAT
>S2113IAMUN rank=0024818 x=3284.0 y=1949.0 length=104
ATCGACGCGAAGAACCTTACCTGGGTTTGACATGCACGAGGACGCTGGTAGAGACTATCA
GTTCCCTTGTGGCCTGTGTGCAGGTGTTGCATGGCTGTCGGCGA
>S2113H8V68 rank=0011181 x=3264.0 y=2674.0 length=101
ATCGACGCGAAGAACCTTACCTGGGTTTGACATTCTGGGAAAAGCCGTAGAGATACGGTG
TCCGAAAGGGTCCAGAACAGGTGTTGCATGGCTGTCGCGAT
>S2113H0QRD rank=0024880 x=3171.0 y=3303.0 length=104
ATCGACGCGAAGAACCTTACCTGGTCTTGACATCCCAGGAATCTCGCAGAGATGTGAGAG
TGCCTTCGGGAACCTGGAGACAGGTGCTGCATGGCTGTCGCGAT
>S2113HZEX9 rank=0024108 x=3156.0 y=2783.0 length=108
ATCGCAAACGCGAAGAACCTTACCTGGGCTTGACATGCACGGGAAAGCCGGTGGAAACAT
CGGCCCCTCTTCGGAGTCCGTGCACAGGTGATGCATGGCTGTCGCGAT
>S2113HZ3O7 rank=0009278 x=3164.0 y=2089.0 length=102
ATCGCAAACGCGAAGAACCTTACCTGGGTTTGACATACACCGGAAAGCCTTAGAGATAAG
GCCCCTTTTGTCGGTGTACAGGTGCTGCATGGCTGTCGCGAT
>S2113H9XJC rank=0005920 x=3276.0 y=1910.0 length=104
ATCGCAAACGCGAAGAACCTTACCTGGGTTTGACATGTCCGGAAAAGCTCTAGAGATAGG
GTGTCCTTCGGGGCCGGACACAGGTGATGCATGGCTGTCGCGAT
>S2113H966R rank=0020234 x=3279.0 y=2129.0 length=113
ATCGCAACACGAAGAACCTTACCTGGGCTTGACATGCTAGGATTATCCTCGTGAAAGCGA
GGTAGGCCCCGCAAGGGGTACAACTAGTACAGGTGCTGCATGGCTGTCGCGAT
>S2113H07E9 rank=0004685 x=3177.0 y=323.0 length=82
ATCGCAACACGAAGACCTTACCTGGGTTGAACTACGCNGGAAAAGCCACAGAGATGTGGT
GTCCGAAAGGGCCTGCGATAGG
>S2113H102P rank=0012513 x=3186.0 y=1887.0 length=99
ATCGCAACCAAGAACCTTACCTGGGTTTGACATACACCCTGCCGCTCCAGAGATGGGGCT
TCTTTTGGGGGTGTACAGGTGGTGCATGGCTGTCGCGAT
>S2113H56B0 rank=0019037 x=3233.0 y=2814.0 length=102
ATCGCAACCGAAGAACCTTACCAAGGCTTGACATACACCGGAATCACTCAGAGATGGGTG
CGTCTTCGGACTGGTGTACAGGTGATGCATGGCTGTCGCGAT
>S2113H4LW7 rank=0023742 x=3215.0 y=3433.0 length=102
ATCGCAACCGAAGAACCTTACCAAGGCTTGACATACACCGGAATCACTCAGAGATGGGTG
CGTCTTCGGACTGGTGTACAGGTGGTGCATGGCTGTCGCGAT
>S2113H6I9U rank=0011074 x=3237.0 y=3200.0 length=103
ATCGCAACCGAAGAACCTTACCAAGGCTTGACATACGCCGGAAAGCATCAGAGATGGTGC
CCCCCTTGTGGTCGGTGTACAGGTGGTGCATGGCTGTCGCGAT
>S2113H008J rank=0018327 x=3175.0 y=497.0 length=104
ATCGCAACCGAAGAACCTTACCAAGGCTTGACATGGTCGGGAAAGCCGTAGAAATACGGC
CCTCCTTCGGGACTCGATCACAGGTGCTGCATGGCTGTCGCGAT
>S2113H78RI rank=0007874 x=3257.0 y=972.0 length=105
ATCGCAACCGAAGAACCTTACCAGCCCTTGACATGGGCGTCGCGGGTCCAGAGATGGACC
TTTCGGTTCGGCCGGACGCCGCACAGGTGTTGCATGGCTGTCGCG
>S2113H5ACO rank=0025488 x=3223.0 y=2326.0 length=107
ATCGCAACCGAAGAACCTTACCAGCGTTTGACATGCCAGGACGGTTTCCAGAGATGGATT
CCTTCCCTTACGGGACCTGGACACAGGTGATGCATGGCTGTCGCGAT
>S2113H0HE2 rank=0003215 x=3168.0 y=3484.0 length=104
ATCGCAACCGAAGAACCTTACCAGGACTTGACATGCACTGGAATTGCGTAGAAATACGCA
AGCCCTTCGGGGCCAGTGCACAGGTGTTGCATGGCTGTCGCGAT
>S2113HZLSR rank=0017197 x=3158.0 y=3465.0 length=109
ATCGCAACCGAAGAACCTTACCAGGACTTGACATGGGAAGGACAGGACGAGAGATCGTCC
CCCTCCAGCAATGGAGCCTTCCACACAGGTGATGCATGGCTGTCGCGAT
>S2113H4S8A rank=0020001 x=3218.0 y=616.0 length=106
ATCGCAACCGAAGAACCTTACCAGGGCTTGACATGACCAGGAATCCGGCGGAAACGTCGG
CGTCCCGCAAGGGACCTGGCCACAGGTGTTGCATGGCTGTCGCGAT
>S2113H16QB rank=0018018 x=3188.0 y=1025.0 length=103
ATCGCAACCGAAGAACCTTACCCAGGCTCGAACGGCAGATGACGTCCGGCGAAAGTCGGT
TTCCGCAAGGACATTTGTCGAGGTGCTGCATGGCTGTCGCGAT
>S2113H7JPH rank=0014268 x=3249.0 y=1267.0 length=104
ATCGCAACCGAAGAACCTTACCGAGACTTGACATGCACTGGAATGTCGTAGAAATACGGC
AGCCCTTCGGGGCTAGTGCACAGGTGATGCATGGCTGTCGCGAT
>S2113H5WFX rank=0005048 x=3230.0 y=2283.0 length=105
ATCGCAACCGAAGAACCTTACCTACCCTTGACATCCCAGGAAGACTGTAGAGATACGGTT
GTGCCGAAAGGAACCTGGAGACAGGTGATGCATGGCTGTCGCGAT
>S2113H4W4A rank=0015594 x=3219.0 y=1560.0 length=107
ATCGCAACCGAAGAACCTTACCTACCCTTGACATGTCCGAGAGCCCGTAGAGATATGGGT
GTGCCCGAAAGGGAATCGGAACACAGGTGCTGCATGGCTGTCGCGAT
>S2113H8LUI rank=0002611 x=3261.0 y=1544.0 length=106
ATCGCAACCGAAGAACCTTACCTAGGCTTGACATGCAGGGGAAAGCCGCCAGAGACGGCG
GCCCCTCTTCGGAGCCCCTGCACAGGTGCTGCATGGCTGTCGCGAT
>S2113H3ESF rank=0006039 x=3202.0 y=781.0 length=105
ATCGCAACCGAAGAACCTTACCTGGCCTTGACATCCACGGAACCTTTGAGAGATCAGAGG
GTGCCTTCGGGAACCGTGAGACAGGTGGTGCATGGCTGTCGCGAT
>S2113H4DWP rank=0007014 x=3213.0 y=1239.0 length=105
ATCGCAACCGAAGAACCTTACCTGGCCTTGACATCCACGGAACCTTTGAGAGATCAGAGG
GTGCCTTCGGGAACCGTGAGACAGGTGGTGCATGGCTGTCGCGAT
>S2113H3BVN rank=0016301 x=3201.0 y=1105.0 length=105
ATCGCAACCGAAGAACCTTACCTGGCCTTGACATCCACGGAATCCTTCAGAGATGAGGGA
GTGCCTTCGGGAACCGTGAGACAGGTGCTGCATGGCTGTCGCGAT
>S2113HZ99K rank=0018623 x=3166.0 y=2406.0 length=105
ATCGCAACCGAAGAACCTTACCTGGCCTTGACATGTCCGGAATCCTGCAGAGATGCGGGA
GTGCCTTCGGGAATCGGAACACAGGTGGTGCATGGCTGTCGCGAT
>S2113H9ICU rank=0015643 x=3271.0 y=2716.0 length=106
ATCGCAACCGAAGAACCTTACCTGGGCTTGACATGCACGGGAAAGCCGGTGGAAACATCG
GTTCCTCTTCGGAGTCCGTGCACAGGTGATGCATGGCTGTCGCGAT
>S2113H6X5Q rank=0016064 x=3242.0 y=2012.0 length=106
ATCGCAACCGAAGAACCTTACCTGGGCTTGACATGCACGGGAAAGCCGGTGGAAACATCG
GTTCCTCTTCGGAGTCCGTGCACAGGTGATGCATGGCTGTCGCGAT
>S2113HZHPC rank=0024098 x=3157.0 y=2254.0 length=112
ATCGCAACCGAAGAACCTTACCTGGGCTTGACATGCTAGGATTATCCCGGTGAAAGCCGG
GTAGGCCCCGCAAGGGGTACAACTAGTACAGGTGGTGCATGGCTGTCGCGAT
>S2113H824U rank=0022161 x=3266.0 y=3468.0 length=104
ATCGCAACCGAAGAACCTTACCTGGGCTTGACATGTAATTGAATGTCGTGGAAACACGGC
AGCCCTTCGGGGCAATTACACAGGTGGTGCATGGCTGTCGCGAT
>S2113H3FRX rank=0010059 x=3202.0 y=2059.0 length=103
ATCGCAACCGAAGAACCTTACCTGGGCTTGACATGTTGGTGACCGCCGTGGAAACACGGT
TTTCCTTCGGGACACCATCACAGGTGGTGCATGGCTGTCGGAT
>S2113H6MNA rank=0020418 x=3238.0 y=3476.0 length=100
ATCGCAACCGAAGAACCTTACCTGGGTTTGACATACACCCTGCCGCTCCAGAGATGGGGC
TTCTTTTGGGGGTGTACAGGTGGTGCATGGCTGTCGCGAT
>S2113H3H9X rank=0003132 x=3203.0 y=1203.0 length=103
ATCGCAACCGAAGAACCTTACCTGGGTTTGACATACACTAGAAAGCCATAGAGATATGGC
CCCCCTTGTGGTTGGTGTACAGGTGGTGCATGGCTGTCGCGAT
>S2113H6BMY rank=0007219 x=3235.0 y=1496.0 length=101
ATCGCAACCGAAGAACCTTACCTGGGTTTGACATACGCCGGAAAGCATCAGAGATGGTGC
CCCTTTTTGTCGGTGTACAGGTGGTGCATGGCTGTCGCGAT
>S2113H06PP rank=0008009 x=3176.0 y=3499.0 length=102
ATCGCAACCGAAGAACCTTACCTGGGTTTGACATATACCGGAAAGCTGCAGAGATGTAGC
CCCCGCAAGGTCGGTATACAGGTGGTGCATGGCTGTCGCGAT
>S2113H03AQ rank=0011164 x=3175.0 y=3168.0 length=106
ATCGCAACCGAAGAACCTTACCTGGGTTTGACATGCACGTGGTACCGAGCCGAGAGGCAA
GGGACCCGCAAGGGAGCGTGCACAGGTGATGCATGGCTGTCGCGAT
>S2113H46ZC rank=0019975 x=3222.0 y=2054.0 length=102
ATCGCAACCGAAGAACCTTACCTGGGTTTGACATGGCCGCAAAACTGTCAGAGATGGCAG
GTCCTTCGGGGGCGGTCACAGGTGTTGCATGGCTGTCGCGAT
>S2113H82N0 rank=0022520 x=3266.0 y=2862.0 length=102
ATCGCAACCGAAGAACCTTACCTGGGTTTGACATGGCTTCTAAAACCTCAGAGATGGGGT
GTCCTTCGGGGGGAGTCACAGGTGGTGCATGGCTGTCGCGAT
>S2113H9G4N rank=0009153 x=3271.0 y=1125.0 length=105
ATCGCAACCGAAGAACCTTACCTGGTCTTGACATCAACGGAACTTTCCAGAGATGGATTG
GTGCCTTCGGGAACCGTGAGACAGGTGCTGCATGGCTGTCGCGAT
>S2113H6F9F rank=0010647 x=3236.0 y=3393.0 length=105
ATCGCAACCGAAGAACCTTACCTGGTCTTGACATCCATGGAATCCCGCAGAGATGTGGGA
GTGCCGTAAGGAACCATGAGACAGGTGATGCATGGCTGTCGCGAT
>S2113H0HCM rank=0017567 x=3168.0 y=3396.0 length=107
ATCGCAACCGAAGAACCTTACCTGGTCTTGACATCCTTGGAATCCTTCAGAGATGAGGGA
GTGTCCGCAAGGGAACCAAGAGACAGGTGCTGCATGGCTGTCGCGAT
>S2113H0CZX rank=0020524 x=3167.0 y=1851.0 length=104
ATCGCAACCGAAGAACCTTACCTGGTCTTGACATGTCTGGAACCCTGCAGAGATGCGGGG
TGCCTTCGGGAACCAGAACACAGGTGCTGCATGGCTGTCGCGAT
>S2113H830R rank=0016030 x=3267.0 y=521.0 length=103
ATCGCAACCGAGAACCTTACCGAGGCTTGACATGCACAGGAATGTCGTAGAAATACGGCA
GCCCTTCGGGGCCTGTGCACAGGTGCTGCATGGCTGTCGCGAT
>S2113H90TB rank=0019936 x=3277.0 y=2061.0 length=106
ATCGCAACGAGAACCTTACCTGGCCTTGACATGCACGTAGTAGAAGCCTGAAAGGGTAAC
GACCCCGCAAGGGGAGCGTGCACAGGTGCTGCATGGCTGTCGCGAT
>S2113H6BT3 rank=0019556 x=3235.0 y=1753.0 length=109
ATCGCAACGCAAGAACCTTACCAACCTTTGACATGTCCCGTATGAGCACCAGAGATGGAG
CTCTTCAGTTCGGCTGGCGGGAACACAGGTGCTGCATGGCTGTCGCGAT
>S2113H663V rank=0023500 x=3245.0 y=1321.0 length=109
ATCGCAACGCAAGAACCTTACCAACGTTTGACATCCCTATCGCGGTTACCAGAGATGGTT
TCCTTCAGTTCGGCTGGATAGGTGACAGGTGTTGCATGGCTGTCGCGAT
>S2113H59WJ rank=0017161 x=3234.0 y=3345.0 length=104
ATCGCAACGCAAGAACCTTACCAAGGCTTGACATAACCGAGAACGCCGCAGAAATGTGGA
ACTCTTTGGACACTCGGTTACAGGTGGTGCATGGCTGTCGCGAT
>S2113H9UWX rank=0022847 x=3275.0 y=2607.0 length=104
ATCGCAACGCAAGAACCTTACCAAGGCTTGACATGCATGGGAATGTCGGAGAAATTCGGC
AGCCCTTCGGGGCTCATGCACAGGTGTTGCATGGCTGTCGCGAT
>S2113HZ3PA rank=0016417 x=3164.0 y=2092.0 length=102
ATCGCAACGCAAGAACCTTACCAAGGCTTGACATGGGCAGAAATCCGGCAGAGATGTCGG
GTCCGCAAGGGCTGCTCACAGGTGGTGCATGGCTGTCGCGAT
>S2113H4P06 rank=0016063 x=3217.0 y=568.0 length=106
ATCGCAACGCAAGAACCTTACCACCTTTTGACATGCCCGGACCGCCAGAGAGATCTGGCT
TTCCCTTCGGGGACTGGGACACAGGTGGTGCATGGCTGTCCGCGAT
>S2113IAHI5 rank=0005742 x=3282.0 y=3247.0 length=109
ATCGCAACGCAAGAACCTTACCAGCCCTTGACATCCCGGTCGCGGACTCCAGAGATGGAG
TTCTTCAGTTCGGCTGGACCGGAGACAGGTGGTGCATGGCTGTCGCGAT
>S2113H4ROT rank=0019605 x=3217.0 y=2715.0 length=109
ATCGCAACGCAAGAACCTTACCAGCCCTTGACATCCCGGTCGCGGTTTCCAGAGATGGAT
TCCTTCAGTTCGGCTGGACCGGTGACAGGTGCTGCATGGCTGTCGCGAT
>S2113H3VS6 rank=0017752 x=3207.0 y=2360.0 length=107
ATCGCAACGCAAGAACCTTACCAGCGTTTGACATGCCAGGACGGTTTCCAGAGATGGATT
CCTTCCCTTACGGGACCTGGACACAGGTGTTGCATGGCTGTCGCGAT
>S2113H64NI rank=0004116 x=3244.0 y=2236.0 length=107
ATCGCAACGCAAGAACCTTACCAGCGTTTGACATGGTAGGACGGTTTCCAGAGATGGATT
CCTCCCCTTACGGGGCCTACACACAGGTGCTGCATGGCTGTCGCGAT
>S2113H9YS9 rank=0006998 x=3276.0 y=3563.0 length=107
ATCGCAACGCAAGAACCTTACCAGCGTTTGACATGGTAGGTCGGTTTCCAGAGATGGATT
CCTCCCCTTACGGGGCCTACACACAGGTGTTGCATGGCTGTCGCGAT
>S2113H7W9O rank=0024553 x=3253.0 y=2458.0 length=109
ATCGCAACGCAAGAACCTTACCAGCTCTTGACATGTCCCGTTTGGGTTTCAGAGATGAGA
CCCTTCAGTTCGGCTGGCGGGAACACAGGTGATGCATGGCTGTCGCGAT
>S2113H08CU rank=0013670 x=3177.0 y=1532.0 length=107
ATCGCAACGCAAGAACCTTACCAGCTTTTGACATGCCCTGGACGGATAGCAGAGATGCTT
TCTTCTCTTCGGAGCCAGGGACACAGGTGTTGCATGGCTGTCGCGAT
>S2113H84U1 rank=0003027 x=3267.0 y=1611.0 length=107
ATCGCAACGCAAGAACCTTACCAGCTTTTGACATGCCCTGGACGGATAGCAGAGATGCTT
TCTTCTCTTCGGAGCCAGGGACACAGGTGTTGCATGGCTGTCGCGAT
>S2113HZ9H7 rank=0011854 x=3166.0 y=1421.0 length=107
ATCGCAACGCAAGAACCTTACCAGCTTTTGACATGCCCTGGACGGATAGCAGAGATGCTT
TCTTCTCTTCGGAGCCAGGGACACAGGTGTTGCATGGCTGTCGCGAT
>S2113IAECV rank=0000839 x=3281.0 y=3229.0 length=105
ATCGCAACGCAAGAACCTTACCAGGGTTTGACATCCCGCGCTAAGCCCAGAGATGGGCCG
TCCCCGCAAGGGGCGCGGAGACAGGTGATGCATGGCTGTCGCGAT
>S2113H6KE4 rank=0021992 x=3238.0 y=590.0 length=105
ATCGCAACGCAAGAACCTTACCAGGTCTTGACATCCTCTGAAAACCCTAGAGATAGGGCT
TCTCCTTCGGGAGCAGAGTGACAGGTGGTGCATGGCTGTCGCGAT
>S2113H9Z3N rank=0016283 x=3277.0 y=1137.0 length=103
ATCGCAACGCAAGAACCTTACCCAGGCTTGAACTGCGAGTGACCACTCCCGAAAGGGAGC
TTCCGCAAGGACACTCGTAGAGGTGTTGCATGGCTGTCGCGAT
>S2113H4LDN rank=0018253 x=3215.0 y=2729.0 length=102
ATCGCAACGCAAGAACCTTACCCAGGCTTGAACTGCGAGTGACCATCCCGAAAGGGAGCT
TCCGCAAGGACACTCGTAGAGGTGTTGCATGGCTGTCGCGAT
>S2113H7KKB rank=0006003 x=3249.0 y=2377.0 length=103
ATCGCAACGCAAGAACCTTACCGAAGGCTTGACATATACCGGAAACATCTGGAGACAGGT
GCCCCGCAAGGTCGGTATACAGGTGATGCATGGCTGTCGCGAT
>S2113HZRFY rank=0024760 x=3160.0 y=2588.0 length=107
ATCGCAACGCAAGAACCTTACCTAAGCTTGACATCCTTTTGACCGATGCCTAATCGCATC
TTTCCTTTCGGGGACAGAAGTGACAGGTGCTGCATGGCTGTCGCGAT
>S2113H6I1G rank=0019553 x=3237.0 y=2898.0 length=107
ATCGCAACGCAAGAACCTTACCTACCCTTGACATGCCAGGAATCCTGAAGAGATTTGGGA
GTGCTCGAAAGAGAGCCTGGACACAGGTGTTGCATGGCTGTCGCGAT
>S2113H7SNS rank=0012526 x=3252.0 y=582.0 length=107
ATCGCAACGCAAGAACCTTACCTACCCTTGACATGGATGGAAGCCTGCAGAGATGCGGGC
GTGCCCGAAAGGGAGCCATCACACAGGTGTTGCATGGCTGTCGCGAT
>S2113HY9C8 rank=0003736 x=3154.0 y=3738.0 length=107
ATCGCAACGCAAGAACCTTACCTACCCTTGACATGGCAGGAATCCCGAAGAGATTTGGGA
GTGCTCGAAAGAGAACCTGCACACAGGTGGTGCATGGCTGTCGCGAT
>S2113H2ZL1 rank=0009170 x=3197.0 y=1591.0 length=107
ATCGCAACGCAAGAACCTTACCTACCCTTGACATGTACGGAAGTCCGCTGAGAGGTGGAT
GTGCCCGAAAGGGAGCCGTAACACAGGTGCTGCATGGCTGTCGCGAT
>S2113H5L1G rank=0004485 x=3227.0 y=1090.0 length=66
ATCGCAACGCAAGAACCTTACCTACCCTTGACATGTCTGGAAGGCTGCTGAAAGGTGGCT
GTGCCC
>S2113H6I7N rank=0020295 x=3237.0 y=3121.0 length=107
ATCGCAACGCAAGAACCTTACCTACCCTTGACATGTCTGGAATCCCGAAGAGATTTGGGA
GTGCTCGAAAGAGAACCAGAACACAGGTGGTGCATGGCTGTCGCGAT
>S2113H10G1 rank=0017094 x=3186.0 y=1107.0 length=104
ATCGCAACGCAAGAACCTTACCTAGCCTTGACATGCATTAGACCGAGCCTGAAAGGGCTC
TTTCCTTCGGGACTGGTGCACAGGTGCTGCATGGCTGTCGCGAT
>S2113H2QFX rank=0020345 x=3194.0 y=1995.0 length=104
ATCGCAACGCAAGAACCTTACCTAGCCTTGACATGCATTAGATCGGACCTGAAAGGGTCC
TTTCCTTCGGGACTGGTGCACAGGTGATGCATGGCTGTCGCGAT
>S2113H7PUM rank=0009674 x=3251.0 y=1036.0 length=102
ATCGCAACGCAAGAACCTTACCTAGGCTCGACATGCTAGTTAAAGCGGGTGAAAGCCCGT
GTCCGTAAGGGGCTAGCACAGGTGGTGCATGGCTGTCGCGAT
>S2113HZFDM rank=0022413 x=3156.0 y=3336.0 length=106
ATCGCAACGCAAGAACCTTACCTAGGCTTGACATACACGGGAAACCTCTCAGAAACGAGG
GGCCTCCTTCGGGACCCGTGCACAGGTGATGCATGGCTGTCGCGAT
>S2113HZNSY rank=0021980 x=3159.0 y=1968.0 length=45
ATCGCAACGCAAGAACCTTACCTAGGCTTGACATGGCCGGGAAAG
>S2113H37F1 rank=0012920 x=3211.0 y=1055.0 length=107
ATCGCAACGCAAGAACCTTACCTAGGTTTGACATCCTTTGACAACTGTAGAGATACAGCT
TTCGTAGCAATACGACAAAGAGACAGGTGTTGCATGGCTGTCGCGAT
>S2113H8Y47 rank=0006850 x=3265.0 y=2393.0 length=108
ATCGCAACGCAAGAACCTTACCTGGCCTTGACATGCATCTAGTAGAAGGGTGAAAGCCTG
ACGAGGTAGCAATACCAGGATGCACAGGTGCTGCATGGCTGTCGCGAT
>S2113H39BB rank=0003494 x=3211.0 y=3477.0 length=104
ATCGCAACGCAAGAACCTTACCTGGGCTTGACATGCACGGGAATGTCGTGGAAACACGGC
AGCCCTTCGGGGCTCGTGCACAGGTGATGCATGGCTGTCGCGAT
>S2113H8WII rank=0022959 x=3264.0 y=3080.0 length=101
ATCGCAACGCAAGAACCTTACCTGGGCTTGACATGCAGGGTGAAACCCGTGAAAGCGGGC
GCTCTTCGGAGCCTGCACAGGTGTTGCATGGCTGTCGCGAT
>S2113H34BU rank=0007278 x=3210.0 y=1112.0 length=44
ATCGCAACGCAAGAACCTTACCTGGGCTTGACATGCATGGGAAA
>S2113H93S7 rank=0010189 x=3278.0 y=1849.0 length=109
ATCGCAACGCAAGAACCTTACCTGGGCTTGACATGGGACAGACCGTACGAGAGATCGTGC
TTCTCCAGCAATGGAGCTGTCCACACAGGTGGTGCATGGCTGTCGCGAT
>S2113H4DDS rank=0005372 x=3213.0 y=558.0 length=103
ATCGCAACGCAAGAACCTTACCTGGGCTTGACATGTGCCTGACGCCCTGGAAACAGGGTT
TCCCTTCGGGGCAGGTTCACAGGTGATGCATGGCTGTCGCGAT
>S2113H10DC rank=0022365 x=3186.0 y=974.0 length=104
ATCGCAACGCAAGAACCTTACCTGGGCTTGACATGTTCGTGACAGGTGTAGAAATACACC
CTCCCTTCGGGGCGCGATCACAGGTGATGCATGGCTGTCGCGAT
>S2113H9546 rank=0004744 x=3279.0 y=776.0 length=104
ATCGCAACGCAAGAACCTTACCTGGGCTTGACATGTTCGTGACAGGTGTAGAAATACACC
CTCCCTTCGGGGCGCGATCACAGGTGATGCATGGCTGTCGCGAT
>S2113H9U6I rank=0026059 x=3275.0 y=2952.0 length=106
ATCGCAACGCAAGAACCTTACCTGGGTTAAATCCACCAGTCGGCCGCAGAGATGTGGCTT
TGCCCTTCGGGGAGCTGGTGAGAAGGTGCTGCATGGCTGTCGCGAT
>S2113H3B1Y rank=0005166 x=3201.0 y=1332.0 length=101
ATCGCAACGCAAGAACCTTACCTGGGTTTGACATACGCCGGAAACCCCCAGAGATGGGGG
CCCTTTTAGTCGGTGCACAGGTGATGCATGGCTGTCGCGAT
>S2113H5IJY rank=0007152 x=3226.0 y=668.0 length=101
ATCGCAACGCAAGAACCTTACCTGGGTTTGACATACGCCGGAAAGCCATAGAGATATGGC
CCCTTTTTGTCGGTGTACAGGTGATGCATGGCTGTCGCGAT
>S2113H0MJ3 rank=0019102 x=3170.0 y=1953.0 length=103
ATCGCAACGCAAGAACCTTACCTGGGTTTGACATCCCTTGACCGCGGTAGAGATATCGTT
TCCCTTCGGGGCAAGGAGACAGGTGTTGCATGGCTGTCGCGAT
>S2113IAC03 rank=0016647 x=3281.0 y=1509.0 length=102
ATCGCAACGCAAGAACCTTACCTGGGTTTGACATCGCCGGAAAACTCGCAGAGATGTGGG
GTCCTTCGGGGCCGGTGACAGGTGGTGCATGGCTGTCGCGAT
>S2113H4T82 rank=0008465 x=3218.0 y=1940.0 length=102
ATCGCAACGCAAGAACCTTACCTGGGTTTGACATGCAGGGAAATCTCCCAGAGATGGGAG
GTCCGCAAGGGCCTTGCACAGGTGTTGCATGGCTGTCGCGAT
>S2113IBHGR rank=0006302 x=3294.0 y=665.0 length=102
ATCGCAACGCAAGAACCTTACCTGGGTTTGACATGGCCGCAAAACTGTCAGAGATGGCAG
GTCCTTCGGGGGCGGTCACAGGTGGTGCATGGCTGTCGCGAT
>S2113H5AM8 rank=0016218 x=3223.0 y=2706.0 length=107
ATCGCAACGCAAGAACCTTACCTGGTCTTGACATCCTTCGAAGTTGGCCCAAAAGCCGAC
GTGCCCGCAAGGGAGCGGAGAGACAGGTGTTGCATGGCTGTCGCGAT
>S2113H7TR7 rank=0011418 x=3252.0 y=2037.0 length=105
ATCGCAACGCAAGAACCTTACCTGGTCTTGACATGTCGCGAACCCTGCAGAGATGCGGGG
GTGCCTTCGGGAACGCGAACACAGGTGATGCATGGCTGTCGCGAT
>S2113H44RF rank=0012373 x=3221.0 y=3273.0 length=108
ATCGCAACGCAAGACCTTACCTGGGCTAGAATGCCTCTGACAACCCTAGAGATAGAGCCT
TCTGGGTAAAACCAGACAGAGTGCAAGGTGGTGCATGGCTGTCGCGAT
>S2113H0QH0 rank=0007377 x=3171.0 y=2966.0 length=108
ATCGCAACGCAGAACCTTACCAGCTCTTGACATGTCTCGTATGGGTTTCAGAGATGAGAC
CCTTCAGTTCGGCTGGCGAGAACACAGGTGTTGCATGGCTGTCGCGAT
>S2113H92XF rank=0009085 x=3278.0 y=705.0 length=109
ATCGCAACGCGAAAACCTTACCAACGTTTGACATCCCCAGTGTGGGAGGTGGAGACACCT
TCCTTCAGTTCGGCTGGCTGGGTGACAGGTGATGCATGGCTGTCGCGAT
>S2113HZB0F rank=0017664 x=3155.0 y=3069.0 length=102
ATCGCAACGCGAAAACCTTACCAAGGCTTGACATCGCCGGAAAACTCGCAGAGATGCGGG
GTCCTTTTGGGCCGGTGACAGGTGCTGCATGGCTGTCGCGAT
>S2113H214P rank=0020713 x=3198.0 y=759.0 length=104
ATCGCAACGCGAAAACCTTACCAAGGCTTGACATGAACCGGAAATACCTGGAGACAGGTG
CCCCGCTTGCGGTCGGTTTACAGGTGATGCATGGCTGTCGCGAT
>S2113H6OY6 rank=0022950 x=3239.0 y=2400.0 length=96
ATCGCAACGCGAAAACCTTACCACCTTTTGACATGCCCAGACCGCCGGAGAGATCCGGTT
TCCCCTTCGGGGACTGGGACACAGGTGCTGCATGGC
>S2113H9ICP rank=0022078 x=3271.0 y=2711.0 length=105
ATCGCAACGCGAAAACCTTACCAGCTCTTGACATCCCTCTGAATCATCTAGAGATAGATG
CGGCCTTCGGGACAGAGGAGACAGGTGATGCATGGCTGTCGCGAT
>S2113H4ENW rank=0024011 x=3213.0 y=2218.0 length=109
ATCGCAACGCGAAAACCTTACCAGCTTTTGACATCCTGGTCGCGGGGAGAGGAGACTCAC
CCCTTCAGTTCGGCTGGACCAGTGACAGGTGGTGCATGGCTGTCGCGAT
>S2113H4EAI rank=0002178 x=3213.0 y=1736.0 length=81
ATCGCAACGCGAAAACCTTACCAGGGCTTGACATGCACGGGAATTGCGTGAAATACGTAA
GCCCTTCGGGGCTCGTGCACA
>S2113H0FL9 rank=0008729 x=3168.0 y=1151.0 length=103
ATCGCAACGCGAAAACCTTACCCAGGCTCGAACGGCAGATGACATCCTACGAAAGTAGGC
TCCCGCAAGGGCATCTGTCGAGGTGGTGCATGGCTGTCGCGAT
>S2113H5YGZ rank=0009995 x=3231.0 y=817.0 length=107
ATCGCAACGCGAAAACCTTACCTACCTTTGACATGTACGGAATTCGCCAGAGATGGCTTA
GTGCTCGAAAGAGAACCGTAACACAGGTGGTGCATGGCTGTCGCGAT
>S2113H8HQN rank=0000778 x=3260.0 y=317.0 length=108
ATCGCAACGCGAAAACCTTACCTGGCCTTGACATGCATCTCTAAGCTGGTGAAAGCCAGT
GAGTCTCGAAAGGGACAATTTGCACAGGTGATGCATGGCTGTCGCGAT
>S2113H85ZZ rank=0008613 x=3267.0 y=3085.0 length=105
ATCGCAACGCGAAAACCTTACCTGGGCTCGAAATGTAGTGGAATCCGGCAGAAACGTCGG
CGTCTAGCATAGACCGCTATATAGGTGTTGCATGGCTGTCGCGAT
>S2113H20BF rank=0004902 x=3197.0 y=2505.0 length=108
ATCGCAACGCGAAAACCTTACCTGGGCTCGAACGGCTTTGGCAAGCTCTTGGAAACAGGA
GCCCTCCCGCAAGGGACTGAAGTCGAGGTGTTGCATGGCTGTCGCGAT
>S2113H07SW rank=0023283 x=3177.0 y=814.0 length=104
ATCGCAACGCGAAAACCTTACCTGGGCTTGACATGTAACTGACGGCCGTGGAAACACGGT
CTTCCTTCGGGACAGTTACACAGGTGGTGCATGGCTGTCGCGAT
>S2113H123Y rank=0005188 x=3187.0 y=428.0 length=76
ATCGCAACGCGAAAACCTTACCTGGGCTTGACATGTAACTGACGGCCGTGGAAACACGGT
CTTCCTTCGGGGACAG
>S2113H0QA1 rank=0024331 x=3171.0 y=2715.0 length=104
ATCGCAACGCGAAAACCTTACCTGGGCTTGACATGTGCCTGACCCCCCTGGAAACAGGGG
TTCCCTTCGGGGCAGGTTCACAGGTGTTGCATGGCTGTCGCGAT
>S2113H2AHG rank=0022616 x=3189.0 y=1794.0 length=106
ATCGCAACGCGAAAACCTTACCTGGGTTTGAACTGCAGTGGAAAAGCTCAGAGATGAGCT
CCCCTCTTCGGAGGTCGCTGTGGAGGTGATGCATGGCTGTCGCGAT
>S2113HZQ9X rank=0024665 x=3160.0 y=2371.0 length=106
ATCGCAACGCGAAAACCTTACCTGGGTTTGAACTGTACAGGCAAGTTCTCAGAGATGAGA
GCCCTCTTCGGAGGACTGTATAGAGGTGGTGCATGGCTGTCGCGAT
>S2113H3OY1 rank=0021701 x=3205.0 y=1691.0 length=102
ATCGCAACGCGAAAACCTTACCTGGGTTTGACATAGGAAGTAATCCATCAGAGATGGTGG
GTCCGTAAGGGCTTTCTACAGGTGATGCATGGCTGTCGCGAT
>S2113H0Z1M rank=0020641 x=3174.0 y=3048.0 length=102
ATCGCAACGCGAAAACCTTACCTGGGTTTGACATGTCCGGAAAAGCTCTAGAGATAGGGT
GTCCTTCGGGGCCGGACACAGGTGCTGCATGGCTGTCGCGAT
>S2113H7EWA rank=0021507 x=3247.0 y=3224.0 length=102
ATCGCAACGCGAAAACCTTACCTGGGTTTGACATGTGCGCTAAAGCCGCAGAGATGTGGT
GTCCTTCGGGGGCGTTCACAGGTGCTGCATGGCTGTCGCGAT
>S2113H5M4W rank=0015434 x=3227.0 y=2510.0 length=105
ATCGCAACGCGAAACCTTACCAAGGCTTGACATGACCAGGACAGCGGCGGAAACGTCGTC
TTCCCGCAAGGGACCTGGCCACAGGTGGTGCATGGCTGTCGCGAT
>S2113H8385 rank=0012067 x=3267.0 y=823.0 length=104
ATCGCAACGCGAAACCTTACCTGGCCTTGACATGTCTGGAACCCTGCAGAGATGCGGGGG
TGCCTTCGGGAACCAGAACACAGGTGCTGCATGGCTGTCGCGAT
>S2113H88RS rank=0002482 x=3268.0 y=2582.0 length=102
ATCGCAACGCGAAACCTTACCTGGGTTTGACATGCACAGGACGTGCCTAGAGATAGGTAT
TCCCTTGTGGCCTGTGTGCAGGTGATGCATGGCTGTCGCGAT
>S2113H01P2 rank=0016837 x=3175.0 y=1128.0 length=104
ATCGCAACGCGAACAACCTTACCAAGGCTTGACATACGCCGGAAAGCATCAGAGATGGTG
CCCCCCTTGTGGTCGGTGTACAGGTGCTGCATGGCTGTCGCGAT
>S2113H6F9K rank=0005611 x=3236.0 y=3398.0 length=104
ATCGCAACGCGAAGAACCTACCAGGCCTTGACATGCACTAGACAGACGCTGAAAGGCGTT
CTCCCTTCGGGGCTGGTGCACAGGTGATGCATGGCTGTCGCGAT
>S2113H91DN rank=0024306 x=3277.0 y=2793.0 length=108
ATCGCAACGCGAAGAACCTACCAGGCCTTGACATGCATCTCTAAGTTGGTGAAAGCCAGC
GAATCCCGAAAGGGACAATTTGCACAGGTGCTGCATGGCTGTCGCGAT
>S2113HZWIL rank=0008898 x=3162.0 y=971.0 length=106
ATCGCAACGCGAAGAACCTACCAGGTCTTGACATACTCGTGCTATTCCTAGAGATAGGAA
GTTCCTTCGGGGACACGTGATACAGGTGCTGCATGGCTGTCGCGAT
>S2113HZN6I rank=0018014 x=3159.0 y=2456.0 length=104
ATCGCAACGCGAAGAACCTACCTGGGCTCGAGGCGCAGTGGAATCCGGTGGAAACATCGG
CGCTCGCAAGGGCTGCTGCGGAGGTGCTGCATGGCTGTCGCGAT
>S2113IAG9W rank=0010207 x=3282.0 y=2914.0 length=107
ATCGCAACGCGAAGAACCTCACCTGGGCTAGACAACGGTGGACCGTCCTAGAAATAGGAT
TTTCCCTTCGGGGACTGCCGGTTCAGGTGCTGCATGGCTGTCGCGAT
>S2113H574N rank=0008085 x=3234.0 y=1045.0 length=57
ATCGCAACGCGAAGAACCTTACCAACCCTTGACATCCCGGTCGCGAGGACCAGAAAT
>S2113H0NEB rank=0023980 x=3170.0 y=3041.0 length=110
ATCGCAACGCGAAGAACCTTACCAACCCTTGACATCCCGGTCGCGAGGACCAGAAATGGA
CCTCTTCAGTTCGGCTGGACCGGAGACAGGTGATGCATGGCTGTCGCGAT
>S2113H2JIA rank=0001727 x=3192.0 y=1200.0 length=110
ATCGCAACGCGAAGAACCTTACCAACCCTTGACATCCCGGTCGCGAGGACCAGAAATGGA
CCTCTTCAGTTCGGCTGGACCGGAGACAGGTGGTGCATGGCTGTCGCGAT
>S2113H0P4E rank=0020625 x=3171.0 y=2476.0 length=110
ATCGCAACGCGAAGAACCTTACCAACCCTTGACATCCCGGTCGCGAGGACCAGAAATGGA
CCTCTTCAGTTCGGCTGGACCGGTGACAGGTGGTGCATGGCTGTCGCGAT
>S2113H7H39 rank=0011575 x=3248.0 y=3303.0 length=110
ATCGCAACGCGAAGAACCTTACCAACCCTTGACATCCCGGTCGCGAGGACCAGAAATGGA
CCTCTTCAGTTCGGCTGGACCGGTGACAGGTGTTGCATGGCTGTCGCGAT
>S2113H2N4E rank=0014627 x=3193.0 y=3084.0 length=106
ATCGCAACGCGAAGAACCTTACCAACCCTTGACATCGCCTGACCGGCCCGGAGACGGGTC
TTTCCCGCAAGGGACAGGTGGACAGGTGATGCATGGCTGTCGCGAT
>S2113H3PWA rank=0005690 x=3205.0 y=2888.0 length=58
ATCGCAACGCGAAGAACCTTACCAACCCTTGACATCGCCTGACCGGCCTGGAGACAGG
>S2113HZ1TS rank=0000279 x=3163.0 y=3758.0 length=106
ATCGCAACGCGAAGAACCTTACCAACCCTTGACATGCCCTGACCGGCCTGGAGACAGGTT
TTTCCCGCAAGGGACAGGGACACAGGTGATGCATGGCTGTCGCGAT
>S2113H0NRL rank=0001203 x=3170.0 y=3519.0 length=106
ATCGCAACGCGAAGAACCTTACCAACCCTTGACATGCCCTGACCGGCCTGGAGACAGGTT
TTTCCCGCAAGGGACAGGGACACAGGTGCTGCATGGCTGTCGCGAT
>S2113H7QQN rank=0001193 x=3251.0 y=2189.0 length=108
ATCGCAACGCGAAGAACCTTACCAACCCTTGACATGGCAGGACGGTTACCAGAGATGGTT
TCCTTCACTTCGGTGACCTGCACACAGGTGATGCATGGCTGTCGCGAT
>S2113HZFHT rank=0009242 x=3156.0 y=3487.0 length=108
ATCGCAACGCGAAGAACCTTACCAACCCTTGACATGGCAGGGCGGTTTCCAGAGATGGAT
TCCTTCACTTCGGTGACCTGCACACAGGTGCTGCATGGCTGTCGCGAT
>S2113H1X2W rank=0013351 x=3185.0 y=2102.0 length=110
ATCGCAACGCGAAGAACCTTACCAACCCTTGACATGGGAAGTATGGTCCGGAGAGATCCG
GACCTTCAGTTCGGCTGGCTTCCACACAGGTGCTGCATGGCTGTCGCGAT
>S2113H796H rank=0023080 x=3257.0 y=2807.0 length=110
ATCGCAACGCGAAGAACCTTACCAACCCTTGACATGGGACGTATGGGCTTCAGAGATGGG
GTCCTTCAGTTCGGCTGGCGTCCACACAGGTGATGCATGGCTGTCGCGAT
>S2113H0447 rank=0009796 x=3176.0 y=1465.0 length=108
ATCGCAACGCGAAGAACCTTACCAACCCTTGACATGGGTATCGCGGGACCGGAGACGGTC
CTTTCAGTTCGGCTGGATACCACACAGGTGCTGCATGGCTGTCGCGAT
>S2113H8MSC rank=0010755 x=3261.0 y=2762.0 length=110
ATCGCAACGCGAAGAACCTTACCAACCCTTGACATGTCCAGTATGGGTTTCAGAGATGAG
ACCCTTCAGTTCGGCTGGCTGGAACACAGGTGATGGATGGCTGTCGCGAT
>S2113H02NN rank=0012964 x=3175.0 y=2337.0 length=110
ATCGCAACGCGAAGAACCTTACCAACCCTTGACATGTCGGTCGCGGGAACCAGAGATGGA
TCCCTTCAGTTCGGCTGGACCGAACACAGGTGCTGCATGGCTGTCGCGAT
>S2113H7H0E rank=0020128 x=3248.0 y=3164.0 length=56
ATCGCAACGCGAAGAACCTTACCAACCGTTTGACATGTCCCGTATGAGCAACAGAG
>S2113H118J rank=0019140 x=3186.0 y=3393.0 length=110
ATCGCAACGCGAAGAACCTTACCAACCTTTGACATGTCCAGTATGGGCCCCAGAGATGGG
GTCCTTCAGTTCGGCTGGCTGGAACACAGGTGCTGCATGGCTGTCGCGAT
>S2113H0EZ1 rank=0022120 x=3168.0 y=351.0 length=110
ATCGCAACGCGAAGAACCTTACCAACCTTTGACATGTCCAGTATGGGCTCCAGAGATGGG
GTTCTTCAGTTCGGCTGGCTGGAACACAGGTGCTGCATGGCTGTCGCGAT
>S2113H26FQ rank=0015399 x=3199.0 y=2244.0 length=110
ATCGCAACGCGAAGAACCTTACCAACCTTTGACATGTCCCATATGAGCAACAGAGATGTA
GCTCTTCAGTTCGGCTGGCGGGAACACAGGTGTTGCATGGCTGTCGCGAT
>S2113H0IXG rank=0025351 x=3169.0 y=1346.0 length=60
ATCGCAACGCGAAGAACCTTACCAACCTTTGACATGTCCCGTATGAGCAACAGAGATGTA

>S2113H3LCS rank=0001142 x=3204.0 y=1098.0 length=109
ATCGCAACGCGAAGAACCTTACCAACCTTTGACATGTCCCGTATGAGCAACAGAGATGTA
GCTCTTCAGTTCGGCTGCGGGAACACAGGTGCTGCATGGCTGTCGCGAT
>S2113H46J9 rank=0012327 x=3222.0 y=1511.0 length=110
ATCGCAACGCGAAGAACCTTACCAACCTTTGACATGTCCCGTATGAGCAACAGAGATGTA
GCTCTTCAGTTCGGCTGGCGGGAACACAGGTGATACATGGCTGTCGCGAT
>S2113HZBXO rank=0022754 x=3155.0 y=2970.0 length=110
ATCGCAACGCGAAGAACCTTACCAACCTTTGACATGTCCCGTATGAGCAACAGAGATGTA
GCTCTTCAGTTCGGCTGGCGGGAACACAGGTGGTGCATGGCTGTCGCGAT
>S2113IBBGD rank=0019712 x=3292.0 y=1067.0 length=110
ATCGCAACGCGAAGAACCTTACCAACCTTTGACATGTCCCGTATGAGCAACAGAGATGTA
GCTCTTCAGTTCGGCTGGCGGGAACACAGGTGGTGCATGGCTGTCGCGAT
>S2113H9FJY rank=0002417 x=3270.0 y=3180.0 length=110
ATCGCAACGCGAAGAACCTTACCAACGTTTGACATCCCCAGTGTGGGAGGTGGAGACACC
TTCCTTCAGTTCGGCTGGCTGGGTGACAGGTGTTGCATGGCTGTCGCGAT
>S2113H56GR rank=0014367 x=3233.0 y=2985.0 length=110
ATCGCAACGCGAAGAACCTTACCAACGTTTGACATCCCTATCGCGGTTACCAGAGATGGT
TTCCTTCAGTTCGGCTGGATAGGTGACAGGTGTTGCATGGCTGTCGCGAT
>S2113H5YSD rank=0016986 x=3231.0 y=1227.0 length=110
ATCGCAACGCGAAGAACCTTACCAACGTTTGACATGTCCAGTATGATCGCAGGAGACTGC
TTTCTTCAGTTCGGCTGGCTGGAACACAGGTGGTGCATGGCTGTCGCGAT
>S2113IBHK9 rank=0009103 x=3294.0 y=827.0 length=105
ATCGCAACGCGAAGAACCTTACCAACTCTTGACATGGCCGGTTTAGCCGCAGAGATGCGG
GGTCCCGCAAGGGGCCGGTTACAGGTGGTGCATGGCTGTCGCGAT
>S2113H8Y7H rank=0019108 x=3265.0 y=2475.0 length=105
ATCGCAACGCGAAGAACCTTACCAACTCTTGACATGGCCGGTTTAGCCGCAGAGATGCGG
TGTCCCGCAAGGGGCCGGTTACAGGTGCTGCATGGCTGTCGCGAT
>S2113H2AEH rank=0023155 x=3189.0 y=1687.0 length=110
ATCGCAACGCGAAGAACCTTACCAACTTTTGACATGTCCCGTATGGGCTCCAGAGATGGG
GTCCTTCAGTTCGGCTGGCGGGAACACAGGTGATGCATGGCTGTCGCGAT
>S2113H0LJ5 rank=0006874 x=3170.0 y=659.0 length=45
ATCGCAACGCGAAGAACCTTACCAAGACTTGACATATACGAGAAC
>S2113H37V2 rank=0010881 x=3211.0 y=1632.0 length=108
ATCGCAACGCGAAGAACCTTACCAAGACTTGACATATACGAGAACGGGCCAGAAAATGGG
TCAAACTCTTTGGACACTCGTAAACAGGTGCTGCATGGCTGTCGCGAT
>S2113H28X1 rank=0021860 x=3200.0 y=1399.0 length=105
ATCGCAACGCGAAGAACCTTACCAAGACTTGACATATACGAGAACGGGCTAGAAATAGTC
AACTCTTTGGACACTCGTAAACAGGTGGTGCATGGCTGTCGCGAT
>S2113H6HZV rank=0008930 x=3237.0 y=1545.0 length=106
ATCGCAACGCGAAGAACCTTACCAAGACTTGACATATACGTAGAACGGGCCAGAAATGGT
CAACTCTTTGGACACTCGTAAACAGGTGATGCATGGCTGTCGCGAT
>S2113HZ58Y rank=0006985 x=3165.0 y=1296.0 length=108
ATCGCAACGCGAAGAACCTTACCAAGCCTTGACATGTCCGGACCGGGCCCTNAAAGGGGC
TCCTCCCAGCAATGGGCCGGAACACAGGTGCTGCATGGCTGTCGCGAT
>S2113H3JIX rank=0021710 x=3203.0 y=2823.0 length=108
ATCGCAACGCGAAGAACCTTACCAAGCCTTGACATGTCCGGACGACCTTTGGAAACGGAG
GTCTCCCAGCAATGGGTCGGAACACAGGTGGTGCATGGCTGTCGCGAT
>S2113H6HJW rank=0013666 x=3237.0 y=970.0 length=108
ATCGCAACGCGAAGAACCTTACCAAGCCTTGACATGTCCGGACTGGGCCCTGAAAGGGGC
TCCTCCCAGCAATGGGCCGGAACACAGGTGGTGCATGGCTGTCGCGAT
>S2113H1D44 rank=0019357 x=3179.0 y=838.0 length=105
ATCGCAACGCGAAGAACCTTACCAAGGCATGACATGTTCGGGAAAGCTGGAGAAATTCAG
CCCTCCTTCGGGACCCGATCACAGGTGATGCATGGCTGTCGCGAT
>S2113H63ZD rank=0020991 x=3244.0 y=1367.0 length=106
ATCGCAACGCGAAGAACCTTACCAAGGCCTGACATGGACCGGATCGCCGCAGAAATGTGG
TTTCTCCTTTGGGGCCGGTTCACAGGTGATGCATGGCTGTCGCGAT
>S2113IADAH rank=0004935 x=3281.0 y=1847.0 length=51
ATCGCAACGCGAAGAACCTTACCAAGGCCTGACATGGACCGGATCGCCGCN
>S2113HZFHW rank=0013913 x=3156.0 y=3490.0 length=104
ATCGCAACGCGAAGAACCTTACCAAGGCTCGAAGTGCAGATGACAAATGGCGAAAGTCGT
CTTCCGCAAGGACATCTGTAGAGGTGATGCATGGCTGTCGCGAT
>S2113H9ITU rank=0003519 x=3271.0 y=3328.0 length=103
ATCGCAACGCGAAGAACCTTACCAAGGCTGACATATACCGGAAAGCATCAGAGATGGTGC
CCCCCTTGTGGTCGGTATACAGGTGGTGCATGGCTGTCGCGAT
>S2113H0H6A rank=0012652 x=3169.0 y=368.0 length=105
ATCGCAACGCGAAGAACCTTACCAAGGCTTGACATAACCGAGAACGCCCTAGAAATAGGG
AACTCTTTGGACACTCGGTTACAGGTGGTGCATGGCTGTCGCGAT
>S2113H0QR3 rank=0007899 x=3171.0 y=3329.0 length=105
ATCGCAACGCGAAGAACCTTACCAAGGCTTGACATAACCGAGAACGCCCTAGAAATAGGG
AACTCTTTGGACACTCGGTTACAGGTGTTGCATGGCTGTCGCGAT
>S2113H96DC rank=0021922 x=3279.0 y=1070.0 length=52
ATCGCAACGCGAAGAACCTTACCAAGGCTTGACATAACCGAGAACGCCGCAG
>S2113H9NUD rank=0007151 x=3273.0 y=1635.0 length=58
ATCGCAACGCGAAGAACCTTACCAAGGCTTGACATAACCGAGAACGCCGCAGAAATGT
>S2113H1ATZ rank=0007137 x=3178.0 y=645.0 length=105
ATCGCAACGCGAAGAACCTTACCAAGGCTTGACATAACCGAGAACGCCGCAGAAATGTGG
AACNCTTTGGACACTCGGTTACAGGTGCTGCATGGCTGTCGCGAT
>S2113H7J6U rank=0008073 x=3249.0 y=1892.0 length=105
ATCGCAACGCGAAGAACCTTACCAAGGCTTGACATAACCGAGAACGCCGCAGAAATGTGG
AACTCTTTGGACACTCGGTTACAGGTGATGCATGGCTGTCGCGAT
>S2113H8ADK rank=0014228 x=3257.0 y=3062.0 length=105
ATCGCAACGCGAAGAACCTTACCAAGGCTTGACATAACCGAGAACGCCGCAGAAATGTGG
AACTCTTTGGACACTCGGTTACAGGTGATGCATGGCTGTCGCGAT
>S2113H3QDP rank=0019764 x=3205.0 y=3515.0 length=105
ATCGCAACGCGAAGAACCTTACCAAGGCTTGACATAACCGAGAACGCCGCAGAAATGTGG
AACTCTTTGGACACTCGGTTACAGGTGATGCATGGCTGTCGCGAT
>S2113H1XAC rank=0013228 x=3185.0 y=1074.0 length=105
ATCGCAACGCGAAGAACCTTACCAAGGCTTGACATAACCGAGAACGCCGCAGAAATGTGG
AACTCTTTGGACACTCGGTTACAGGTGATGCATGGCTGTCGCGAT
>S2113H2TCK rank=0022904 x=3195.0 y=1666.0 length=105
ATCGCAACGCGAAGAACCTTACCAAGGCTTGACATAACCGAGAACGCCGCAGAAATGTGG
AACTCTTTGGACACTCGGTTACAGGTGCTGCATGGCTGTCGCGAT
>S2113H6G8X rank=0016753 x=3237.0 y=575.0 length=105
ATCGCAACGCGAAGAACCTTACCAAGGCTTGACATAACCGAGAACGCCGCAGAAATGTGG
AACTCTTTGGACACTCGGTTACAGGTGCTGCATGGCTGTCGCGAT
>S2113IBHGI rank=0006930 x=3294.0 y=656.0 length=105
ATCGCAACGCGAAGAACCTTACCAAGGCTTGACATAACCGAGAACGCCGCAGAAATGTGG
AACTCTTTGGACACTCGGTTACAGGTGGTGCATGGCTGTCGCGAT
>S2113H3IYZ rank=0004856 x=3203.0 y=2105.0 length=105
ATCGCAACGCGAAGAACCTTACCAAGGCTTGACATAACCGAGAACGCCGCAGAAATGTGG
AACTCTTTGGACACTCGGTTACAGGTGTTGCATGGCTGTCGCGAT
>S2113IANAS rank=0025647 x=3284.0 y=2530.0 length=106
ATCGCAACGCGAAGAACCTTACCAAGGCTTGACATAACCGAGAACGCCGCAGAAATGTGG
AACTCTTTTGGACACTCGGTTACAGGTGTTGCATGGCTGTCGCGAT
>S2113HZS7N rank=0012733 x=3161.0 y=785.0 length=103
ATCGCAACGCGAAGAACCTTACCAAGGCTTGACATACACCAGAAAGCTGTGGAGACACAG
CCCCCCTTGTGGTTGGTGTACAGGTGATGCATGGCGTCGCGAT
>S2113H5LRP rank=0022141 x=3227.0 y=739.0 length=104
ATCGCAACGCGAAGAACCTTACCAAGGCTTGACATACACCAGAAAGCTGTGGAGACACAG
CCCCCCTTGTGGTTGGTGTACAGGTGATGCATGGCTGTCGCGAT
>S2113H7V02 rank=0010173 x=3253.0 y=852.0 length=104
ATCGCAACGCGAAGAACCTTACCAAGGCTTGACATACACCAGAAAGCTGTGGAGACACAG
CCCCCCTTGTGGTTGGTGTACAGGTGGTGCATGGCTGTCGCGAT
>S2113H9UD5 rank=0026178 x=3275.0 y=1931.0 length=105
ATCGCAACGCGAAGAACCTTACCAAGGCTTGACATACACCAGAAAGCTGTGGAGACACGA
GCCCCCCTTGTGGTTGGTGTACAGGTGGTGCATGGCTGTCGCGAT
>S2113H3FFW rank=0019897 x=3202.0 y=1626.0 length=103
ATCGCAACGCGAAGAACCTTACCAAGGCTTGACATACACCGAAAACTCGTAGAGATACGG
GGTCCGCAAGGGCGGTGTACAGGTGGTGCATGGCTGTCGCGAT
>S2113H0CA2 rank=0013457 x=3167.0 y=956.0 length=103
ATCGCAACGCGAAGAACCTTACCAAGGCTTGACATACACCGAAAACTCGTAGAGATACGG
GGTCCGCAAGGGCGGTGTACAGGTGTTGCATGGCTGTCGCGAT
>S2113H9OJ7 rank=0022794 x=3273.0 y=2565.0 length=103
ATCGCAACGCGAAGAACCTTACCAAGGCTTGACATACACCGAAAACTCGTAGAGATACGG
GGTCCGCAAGGGCGGTGTACAGGTGTTGCATGGCTGTCGCGAT
>S2113H0VNQ rank=0009969 x=3173.0 y=1460.0 length=104
ATCGCAACGCGAAGAACCTTACCAAGGCTTGACATACACCGGAAAACCCTGGAGACAGGG
TCCCCCTTGTGGTCGGTGTACAGGTGCTGCATGGCTGTCGCGAT
>S2113HZ5UY rank=0015198 x=3165.0 y=792.0 length=100
ATCGCAACGCGAAGAACCTTACCAAGGCTTGACATACACCGGAAAACGGCCAGAGATGGT
GCCCCCCTTGTGGTCGGTGTACAGGTGTTGCATGGCTGTC
>S2113H8RU5 rank=0010099 x=3263.0 y=1151.0 length=62
ATCGCAACGCGAAGAACCTTACCAAGGCTTGACATACACCGGAAAACTTCCAGAGATGGT
TG
>S2113H7A9J rank=0011095 x=3246.0 y=2613.0 length=67
ATCGCAACGCGAAGAACCTTACCAAGGCTTGACATACACCGGAAAACTTCCAGAGATGGT
TGCCCCC
>S2113H2MI1 rank=0011668 x=3193.0 y=1019.0 length=101
ATCGCAACGCGAAGAACCTTACCAAGGCTTGACATACACCGGAAAACTTCCAGAGATGGT
TGCCCCCGCAAAGGTCGGTGTACAGGTGATGCATGGCTGTC
>S2113H0B2C rank=0002122 x=3167.0 y=642.0 length=104
ATCGCAACGCGAAGAACCTTACCAAGGCTTGACATACACCGGAAAACTTCCAGAGATGGT
TGCCCCGCAAGGTCGGTGTACAGGTGGTGCATGGCTGTCGCGAT
>S2113HZ2LQ rank=0013156 x=3164.0 y=668.0 length=103
ATCGCAACGCGAAGAACCTTACCAAGGCTTGACATACACCGGAAAAGTGCAGAGATGTGC
TCCCCGCAAGGTCGGTGTACAGGTGTTGCATGGCTGTCGCGAT
>S2113H95YI rank=0022017 x=3279.0 y=536.0 length=103
ATCGCAACGCGAAGAACCTTACCAAGGCTTGACATACACCGGAAACACCCAGAGATGGGT
GCCCCGCAAGGTCGGTGTACAGGTGATGCATGGCTGTCGCGAT
>S2113H1U20 rank=0021531 x=3184.0 y=2314.0 length=103
ATCGCAACGCGAAGAACCTTACCAAGGCTTGACATACACCGGAAACACCCAGAGATGGGT
GCCCCGCAAGGTCGGTGTACAGGTGATGCATGGCTGTCGCGAT
>S2113H22MS rank=0011579 x=3198.0 y=1410.0 length=103
ATCGCAACGCGAAGAACCTTACCAAGGCTTGACATACACCGGAAACACCCAGAGATGGGT
GCCCCGCAAGGTCGGTGTACAGGTGCTGCATGGCTGTCGCGAT
>S2113H0CV1 rank=0017078 x=3167.0 y=1711.0 length=103
ATCGCAACGCGAAGAACCTTACCAAGGCTTGACATACACCGGAAACACCCAGAGATGGGT
GCCCCGCAAGGTCGGTGTACAGGTGCTGCATGGCTGTCGCGAT
>S2113H6BAZ rank=0024410 x=3235.0 y=1065.0 length=103
ATCGCAACGCGAAGAACCTTACCAAGGCTTGACATACACCGGAAACACCCAGAGATGGGT
GCCCCGCAAGGTCGGTGTACAGGTGCTGCATGGCTGTCGCGAT
>S2113H18EB rank=0017142 x=3188.0 y=3185.0 length=103
ATCGCAACGCGAAGAACCTTACCAAGGCTTGACATACACCGGAAACACCCAGAGATGGGT
GCCCCGCAAGGTCGGTGTACAGGTGTTGCATGGCTGTCGCGAT
>S2113H2ZQ7 rank=0013937 x=3197.0 y=1777.0 length=102
ATCGCAACGCGAAGAACCTTACCAAGGCTTGACATACACCGGAAACACCCAGAGATGGGT
GCCCCGCAAGGTCGGTGTACAGTGGTGCATGGCTGTCGCGAT
>S2113H0RTO rank=0002142 x=3172.0 y=586.0 length=103
ATCGCAACGCGAAGAACCTTACCAAGGCTTGACATACACCGGAAACACTCAGAGATGGGT
GCCCCGCAAGGTCGGTGTACAGGTGATGCATGGCTGTCGCGAT
>S2113H7P0N rank=0003656 x=3251.0 y=1253.0 length=104
ATCGCAACGCGAAGAACCTTACCAAGGCTTGACATACACCGGAAACATCCAGAGATGGGT
GCCCCCTTGTGGTCGGTGTACAGGTGATGCATGGCTGTCGCGAT
>S2113H0YBF rank=0001977 x=3174.0 y=809.0 length=103
ATCGCAACGCGAAGAACCTTACCAAGGCTTGACATACACCGGAAACATTCAGAGATGGGT
GCCCCGCAAGGTCGGTGTACAGGTGCTGCATGGCTGTCGCGAT
>S2113IAAR7 rank=0021482 x=3280.0 y=2693.0 length=103
ATCGCAACGCGAAGAACCTTACCAAGGCTTGACATACACCGGAAACATTCAGAGATGGGT
GCCCCGTAAGGTCGGTGTACAGGTGATGCATGGCTGTCGCGAT
>S2113H8SZ3 rank=0020953 x=3263.0 y=2625.0 length=104
ATCGCAACGCGAAGAACCTTACCAAGGCTTGACATACACCGGAAACGGCCAGAGATGGTC
GCCCCCTTGTGGTCGGTGTACAGGTGCTGCATGGCTGTCGCGAT
>S2113H2GXP rank=0019587 x=3191.0 y=1963.0 length=104
ATCGCAACGCGAAGAACCTTACCAAGGCTTGACATACACCGGAAACGGCCAGAGATGGTC
GCCCCCTTGTGGTCGGTGTACAGGTGGTGCATGGCTGTCGCGAT
>S2113H645D rank=0024687 x=3244.0 y=2879.0 length=104
ATCGCAACGCGAAGAACCTTACCAAGGCTTGACATACACCGGAAACGGCCAGAGATGGTC
GCCCCCTTGTGGTCGGTGTACAGGTGTTGCATGGCTGTCGCGAT
>S2113H6HIJ rank=0011752 x=3237.0 y=921.0 length=104
ATCGCAACGCGAAGAACCTTACCAAGGCTTGACATACACCGGAAACGGCCAGAGATGGTC
GCCCCCTTGTGGTCGGTGTACAGGTGTTGCATGGCTGTCGCGAT
>S2113H6BUA rank=0015485 x=3235.0 y=1760.0 length=103
ATCGCAACGCGAAGAACCTTACCAAGGCTTGACATACACCGGAAACGGCCAGAGATGGTC
GCCCCTTGTGGTCGGTGTACAGGTGGTGCATGGCTGTCGCGAT
>S2113H5HLO rank=0010945 x=3225.0 y=3530.0 length=104
ATCGCAACGCGAAGAACCTTACCAAGGCTTGACATACACCGGAAACGTCTGGAGACAGGC
GCCCCCTTGTGGTCGGTGTACAGGTGCTACATGGCTGTCGCGAT
>S2113H510I rank=0001276 x=3232.0 y=1312.0 length=103
ATCGCAACGCGAAGAACCTTACCAAGGCTTGACATACACCGGAAACTGCCAGAGATGGTG
GCCCCGCAAGGTCGGTGTACAGGTGCTGCATGGCTGTCGCGAT
>S2113H0X5X rank=0005623 x=3174.0 y=611.0 length=103
ATCGCAACGCGAAGAACCTTACCAAGGCTTGACATACACCGGAAACTGCCAGAGATGGTG
GCCCCGCAAGGTCGGTGTACAGGTGGTGCATGGCTGTCGCGAT
>S2113H1Q06 rank=0015853 x=3183.0 y=1160.0 length=103
ATCGCAACGCGAAGAACCTTACCAAGGCTTGACATACACCGGAAACTTCCAGAGATGGTT
GCCCCGCAAGGTCGGTGTACAGGTGGTGCATGGCTGTCGCGAT
>S2113H1FYM rank=0017003 x=3179.0 y=3196.0 length=103
ATCGCAACGCGAAGAACCTTACCAAGGCTTGACATACACCGGAAACTTCCAGAGATGGTT
GCCCCGCAAGGTCGGTGTACAGGTGGTGCATGGCTGTCGCGAT
>S2113IA1V5 rank=0003634 x=3289.0 y=963.0 length=103
ATCGCAACGCGAAGAACCTTACCAAGGCTTGACATACACCGGAAACTTCCAGAGATGGTT
GCCCCGCAAGGTCGGTGTACAGGTGGTGCATGGCTGTCGCGAT
>S2113H4TTV rank=0017720 x=3218.0 y=1393.0 length=103
ATCGCAACGCGAAGAACCTTACCAAGGCTTGACATACACCGGAAACTTCCAGAGATGGTT
GCCCCGCAAGGTCGGTGTACAGGTGGTGCATGGCTGTCGCGAT
>S2113H1R3I rank=0020017 x=3183.0 y=2540.0 length=103
ATCGCAACGCGAAGAACCTTACCAAGGCTTGACATACACCGGAAACTTCCAGAGATGGTT
GCCCCGCAAGGTCGGTGTACAGGTGGTGCATGGCTGTCGCGAT
>S2113H2P8K rank=0014558 x=3194.0 y=1730.0 length=103
ATCGCAACGCGAAGAACCTTACCAAGGCTTGACATACACCGGAAACTTCCAGAGATGGTT
GCCCCGCAAGGTCGGTGTACAGGTGTTGCATGGCTGTCGCGAT
>S2113H4HPF rank=0022330 x=3214.0 y=2065.0 length=103
ATCGCAACGCGAAGAACCTTACCAAGGCTTGACATACACCGGAAACTTCCAGAGATGGTT
GCCCCGCAAGGTCGGTGTACAGGTGTTGCATGGCTGTCGCGAT
>S2113H82SD rank=0000507 x=3266.0 y=3019.0 length=104
ATCGCAACGCGAAGAACCTTACCAAGGCTTGACATACACCGGAAAGCATCAGAGATGGTG
CCCCCCTTGTGGTCGGTGTACAGGTGCTGCATGGCTGTCGCGAT
>S2113H0Z6A rank=0019717 x=3174.0 y=3216.0 length=104
ATCGCAACGCGAAGAACCTTACCAAGGCTTGACATACACCGGAAAGCATCAGAGATGGTG
CCCCCCTTGTGGTCGGTGTACAGGTGGTGCATGGCTGTCGCGAT
>S2113IASHQ rank=0019934 x=3286.0 y=1068.0 length=104
ATCGCAACGCGAAGAACCTTACCAAGGCTTGACATACACCGGAAAGCATTAGAGATAGTG
CCCCCCTTGTGGTCGGTGTACAGGTGATGCATGGCTGTCGCGAT
>S2113H8RQA rank=0015226 x=3263.0 y=976.0 length=104
ATCGCAACGCGAAGAACCTTACCAAGGCTTGACATACACCGGAAAGCATTAGAGATAGTG
CCCCCCTTGTGGTCGGTGTACAGGTGATGCATGGCTGTCGCGAT
>S2113H4USX rank=0005267 x=3218.0 y=2655.0 length=104
ATCGCAACGCGAAGAACCTTACCAAGGCTTGACATACACCGGAAAGCCGTAGAGATACGG
TCCCCCTTGTGGTCGGTGTACAGGTGATGCATGGCTGTCGCGAT
>S2113H2518 rank=0018536 x=3199.0 y=1758.0 length=104
ATCGCAACGCGAAGAACCTTACCAAGGCTTGACATACACCGGAAAGCCGTAGAGATACGG
TCCCCCTTGTGGTCGGTGTACAGGTGGTGCATGGCTGTCGCGAT
>S2113H6SCG rank=0008910 x=3240.0 y=2670.0 length=103
ATCGCAACGCGAAGAACCTTACCAAGGCTTGACATACACCGGAAAGCCGTAGAGATAGGC
CCCCCTTGTGGTCGGTGTACAGGTGTTGCATGGCTGTCGCGAT
>S2113H7QB1 rank=0014507 x=3251.0 y=1663.0 length=104
ATCGCAACGCGAAGAACCTTACCAAGGCTTGACATACACCGGAAAGCGCCAGAGATGGTG
CCCCCCTTGTGGTCGGTGTACAGGTGCTGCATGGCTGTCGCGAT
>S2113IAMBK rank=0010564 x=3284.0 y=1262.0 length=103
ATCGCAACGCGAAGAACCTTACCAAGGCTTGACATACACCGGAACAGTGCAGAGATGTGC
TGGCCTTCGGGCTGGTGTACAGGTGCTGCATGGCTGTCGCGAT
>S2113H9M4M rank=0006081 x=3273.0 y=708.0 length=103
ATCGCAACGCGAAGAACCTTACCAAGGCTTGACATACACCGGAATCACTCAGAGATGGGT
GCGTCTTCGGACTGGTGTACAGGTGATGCATGGCTGTCGCGAT
>S2113IACAO rank=0011168 x=3281.0 y=558.0 length=103
ATCGCAACGCGAAGAACCTTACCAAGGCTTGACATACACCGGAATCACTCAGAGATGGGT
GCGTCTTCGGACTGGTGTACAGGTGCTGCATGGCTGTCGCGAT
>S2113H5245 rank=0020812 x=3232.0 y=2775.0 length=103
ATCGCAACGCGAAGAACCTTACCAAGGCTTGACATACACCGGAATCACTCAGAGATGGGT
GCGTCTTCGGACTGGTGTACAGGTGGTGCATGGCTGTCGCGAT
>S2113H47XV rank=0006394 x=3222.0 y=3297.0 length=103
ATCGCAACGCGAAGAACCTTACCAAGGCTTGACATACACCGGAATCACTCAGAGATGGGT
GCGTCTTCGGACTGGTGTACAGGTGTTGCATGGCTGTCGCGAT
>S2113H5D9H rank=0026898 x=3224.0 y=3299.0 length=103
ATCGCAACGCGAAGAACCTTACCAAGGCTTGACATACACCGGAATCACTCAGAGATGGGT
GCGTCTTCGGACTGGTGTACAGGTGTTGCATGGCTGTCGCGAT
>S2113H9JYI rank=0024280 x=3272.0 y=696.0 length=95
ATCGCAACGCGAAGAACCTTACCAAGGCTTGACATACACCGGAATCATGCAGAGATGTGT
GCGTCTTCGGACTGGTGTACAGGTGGTGCATGGCT
>S2113H9L29 rank=0021706 x=3272.0 y=3459.0 length=106
ATCGCAACGCGAAGAACCTTACCAAGGCTTGACATACACCGGATCGCCGCAGAGATGNGG
GTTTCCCCTTGTGGTCGGTGTACAGGTGGTGCATGGCTGTCGCGAT
>S2113H1U9Y rank=0006727 x=3184.0 y=2564.0 length=69
ATCGCAACGCGAAGAACCTTACCAAGGCTTGACATACACCGGGAAAACTTCCAGAGATGG
TTGCCCCGC
>S2113H2PY2 rank=0019487 x=3194.0 y=1388.0 length=105
ATCGCAACGCGAAGAACCTTACCAAGGCTTGACATACACCGGTATCGCCGCAGAGATGTG
GTTTCCCTTGTGGTCGGTGTACAGGTGATGCATGGCTGTCGCGAT
>S2113H5L1J rank=0005158 x=3227.0 y=1093.0 length=102
ATCGCAACGCGAAGAACCTTACCAAGGCTTGACATACACGAGAACACCCTAGAAATAGGG
GACTCTTTGGACACTCGTGAACAGGTGATGCACTGTCGCGAT
>S2113H9CDU rank=0012324 x=3269.0 y=3168.0 length=105
ATCGCAACGCGAAGAACCTTACCAAGGCTTGACATACACGAGAACGCTGCAGAAATGTAG
AACTCTTTGGACACTCGTGAACAGGTGCTGCATGGCTGTCGCGAT
>S2113H4S8N rank=0015463 x=3218.0 y=629.0 length=105
ATCGCAACGCGAAGAACCTTACCAAGGCTTGACATACACGAGAACGCTGCAGAAATGTAG
AACTCTTTGGACACTCGTGAACAGGTGGTGCATGGCTGTCGCGAT
>S2113IAAR4 rank=0021545 x=3280.0 y=2690.0 length=105
ATCGCAACGCGAAGAACCTTACCAAGGCTTGACATACACGAGAACGCTGCAGAAATGTAG
AGCTCTTTGGACACTCGTGAACAGGTGATGCATGGCTGTCGCGAT
>S2113H9QVQ rank=0006593 x=3274.0 y=1476.0 length=104
ATCGCAACGCGAAGAACCTTACCAAGGCTTGACATACATCAGAAAACCCTGGAGACAGGG
TCCCCCTTGTGGCTGGTGTACAGGTGGTGCATGGCTGTCGCGAT
>S2113H9UX3 rank=0017902 x=3275.0 y=2649.0 length=104
ATCGCAACGCGAAGAACCTTACCAAGGCTTGACATACGCCGGAAAGCATCAGAGATGGTG
CCCCCCTTGTGGTCGGTGTACAGGTGCTGCATGGCTGTCGCGAT
>S2113H13QH rank=0016497 x=3187.0 y=1239.0 length=104
ATCGCAACGCGAAGAACCTTACCAAGGCTTGACATACGCCGGAAAGCATCAGAGATGGTG
CCCCCCTTGTGGTCGGTGTACAGGTGCTGCATGGCTGTCGCGAT
>S2113H7OJ1 rank=0007233 x=3250.0 y=3455.0 length=103
ATCGCAACGCGAAGAACCTTACCAAGGCTTGACATACGCCGGAAAGCATCAGAGATGGTG
CCCCCCTTGTGGTCGGTGTACAGGTGCTGCATGGCTGTCGCGT
>S2113H1HZ7 rank=0013125 x=3180.0 y=1749.0 length=104
ATCGCAACGCGAAGAACCTTACCAAGGCTTGACATACGCCGGAAAGCATCAGAGATGGTG
CCCCCCTTGTGGTCGGTGTACAGGTGGTGCATGGCTGTCGCGAT
>S2113H6HXR rank=0011166 x=3237.0 y=1469.0 length=104
ATCGCAACGCGAAGAACCTTACCAAGGCTTGACATACGCCGGAAAGCATCAGAGATGGTG
CCCCCCTTGTGGTCGGTGTACAGGTGTTGCATGGCTGTCGCGAT
>S2113H4XOS rank=0010031 x=3219.0 y=2298.0 length=104
ATCGCAACGCGAAGAACCTTACCAAGGCTTGACATACGCCGGACGGCTGCAGAGATGTGG
TTTCCCTTTGGGCCGGTGTACAGGTGGTGCATGGCTGTCGCGAT
>S2113H77AN rank=0012263 x=3256.0 y=3165.0 length=110
ATCGCAACGCGAAGAACCTTACCAAGGCTTGACATAGGGAAGACCGGACGAGAGATCGTC
CTTCTCTAGCAATAGAGCTTCCCACACAGGTGATGCATGGCTGTCGCGAT
>S2113H5PSZ rank=0020628 x=3228.0 y=1873.0 length=110
ATCGCAACGCGAAGAACCTTACCAAGGCTTGACATAGGGAAGACCGGACGAGAGATCGTC
CTTCTCTAGCAATAGAGCTTCCCACACAGGTGATGCATGGCTGTCGCGAT
>S2113H3JNI rank=0023734 x=3203.0 y=2988.0 length=110
ATCGCAACGCGAAGAACCTTACCAAGGCTTGACATAGGGAAGACCGGACGAGAGATCGTC
CTTCTCTAGCAATAGAGCTTCCCACACAGGTGATGCATGGCTGTCGCGAT
>S2113H59YO rank=0011813 x=3234.0 y=3422.0 length=110
ATCGCAACGCGAAGAACCTTACCAAGGCTTGACATAGGGAAGACCGGACGAGAGATCGTC
CTTCTCTAGCAATAGAGCTTCCCACACAGGTGATGCATGGCTGTCGCGAT
>S2113IAHJB rank=0021116 x=3282.0 y=3253.0 length=102
ATCGCAACGCGAAGAACCTTACCAAGGCTTGACATATACCGAAAACTCATAGAGATATGG
GGTCCGCAAGGCGGTATACAGGTGGTGCATGGCTGTCGCGAT
>S2113H9RVY rank=0023149 x=3274.0 y=2780.0 length=103
ATCGCAACGCGAAGAACCTTACCAAGGCTTGACATATACCGAAAACTCATAGAGATATGG
GGTCCGCAAGGGCGGTATACAGGTGATGCATGGCTGTCGCGAT
>S2113H3YOI rank=0013932 x=3208.0 y=1984.0 length=103
ATCGCAACGCGAAGAACCTTACCAAGGCTTGACATATACCGAAAACTCATAGAGATATGG
GGTCCGCAAGGGCGGTATACAGGTGATGCATGGCTGTCGCGAT
>S2113H0LO2 rank=0023013 x=3170.0 y=836.0 length=103
ATCGCAACGCGAAGAACCTTACCAAGGCTTGACATATACCGAAAACTCATAGAGATATGG
GGTCCGCAAGGGCGGTATACAGGTGATGCATGGCTGTCGCGAT
>S2113IAHBV rank=0007176 x=3282.0 y=2985.0 length=103
ATCGCAACGCGAAGAACCTTACCAAGGCTTGACATATACCGAAAACTCATAGAGATATGG
GGTCCGCAAGGGCGGTATACAGGTGCTGCATGGCTGTCGCGAT
>S2113H2N6S rank=0012025 x=3193.0 y=3170.0 length=103
ATCGCAACGCGAAGAACCTTACCAAGGCTTGACATATACCGAAAACTCATAGAGATATGG
GGTCCGCAAGGGCGGTATACAGGTGGTGCATGGCTGTCGCGAT
>S2113H55DI rank=0006768 x=3233.0 y=1572.0 length=103
ATCGCAACGCGAAGAACCTTACCAAGGCTTGACATATACCGAAAACTCATGGAGACATGG
GGTCCGCAAGGGCGGTATACAGGTGTTGCATGGCTGTCGCGAT
>S2113HZ6HK rank=0019689 x=3165.0 y=1606.0 length=103
ATCGCAACGCGAAGAACCTTACCAAGGCTTGACATATACCGAAAACTCGTAGAGATACGG
GGTCCGCAAGGGCGGTATACAGGTGATGCATGGCTGTCGCGAT
>S2113IATJ0 rank=0018727 x=3286.0 y=2446.0 length=103
ATCGCAACGCGAAGAACCTTACCAAGGCTTGACATATACCGAAAACTCGTAGAGATACGG
GGTCCGCAAGGGCGGTATACAGGTGTTGCATGGCTGTCGCGAT
>S2113H4903 rank=0019583 x=3223.0 y=1909.0 length=103
ATCGCAACGCGAAGAACCTTACCAAGGCTTGACATATACCGGAAAACATCAGAGATGGTG
TCCCCTTGTGGTCGGTATACAGGTGATGCATGGCTGTCGCGAT
>S2113IA1MH rank=0003260 x=3289.0 y=615.0 length=104
ATCGCAACGCGAAGAACCTTACCAAGGCTTGACATATACCGGAAAACGGCCAGAGATGGT
GCCCCCTTGTGGTCGGTATACAGGTGATGCATGGCTGTCGCGAT
>S2113H1TYJ rank=0019023 x=3184.0 y=857.0 length=103
ATCGCAACGCGAAGAACCTTACCAAGGCTTGACATATACCGGAAAAGGCTGGAAACAGTC
TCCCCGCAAGGTCGGTATACAGGTGATGCATGGCTGTCGCGAT
>S2113H29CT rank=0005257 x=3200.0 y=1931.0 length=103
ATCGCAACGCGAAGAACCTTACCAAGGCTTGACATATACCGGAAAAGTGCAGAGATGTGN
TCCCCGCAAGGTCGGTATACAGGTGATGCATGGCTGTCGCGAT
>S2113H6F60 rank=0017715 x=3236.0 y=3306.0 length=103
ATCGCAACGCGAAGAACCTTACCAAGGCTTGACATATACCGGAAAAGTGCAGAGATGTGN
TCCCCGCAAGGTCGGTATACAGGTGATGCATGGCTGTCGCGAT
>S2113H4XRD rank=0016046 x=3219.0 y=2391.0 length=103
ATCGCAACGCGAAGAACCTTACCAAGGCTTGACATATACCGGAAACACTCAGAGATGGGT
GCCCCGCAAGGTCGGTATACAGGTGCTGCATGGCTGTCGCGAT
>S2113H35TM rank=0016458 x=3210.0 y=3048.0 length=103
ATCGCAACGCGAAGAACCTTACCAAGGCTTGACATATACCGGAAACATCTGGAGACAGGT
GCCCCGCAAGGTCGGTATACAGGTGTTGCATGGCTGTCGCGAT
>S2113H4K26 rank=0012767 x=3215.0 y=2352.0 length=103
ATCGCAACGCGAAGAACCTTACCAAGGCTTGACATATACCGGAAACATTCAGAGATGGAT
GCCCCGCAAGGTCGGTATACAGGTGATGCATGGCTGTCGCGAT
>S2113H0PU5 rank=0004888 x=3171.0 y=2143.0 length=103
ATCGCAACGCGAAGAACCTTACCAAGGCTTGACATATACCGGAAACATTCAGAGATGGAT
GCCCCGCAAGGTCGGTATACAGGTGATGCATGGCTGTCGCGAT
>S2113HZ97I rank=0019421 x=3166.0 y=2332.0 length=104
ATCGCAACGCGAAGAACCTTACCAAGGCTTGACATATACCGGAAACGGCCAGAGATGGTC
GCCCCCTTGTGGTCGGTATACAGGTGATGCATGGCTGTCGCGAT
>S2113H2JHE rank=0024650 x=3192.0 y=1168.0 length=104
ATCGCAACGCGAAGAACCTTACCAAGGCTTGACATATACCGGAAACGGCCAGAGATGGTC
GCCCCCTTGTGGTCGGTATACAGGTGTTGCATGGCTGTCGCGAT
>S2113H2Z42 rank=0024474 x=3197.0 y=2276.0 length=104
ATCGCAACGCGAAGAACCTTACCAAGGCTTGACATATACCGGAAACGGCTAGAGATAGTC
GCCCCCTTGTGGTCGGTATACAGGTGATGCATGGCTGTCGCGAT
>S2113H3L7D rank=0003804 x=3204.0 y=2199.0 length=102
ATCGCAACGCGAAGAACCTTACCAAGGCTTGACATATACCGGAAACGGCTGGAAACAATG
CCCCGCAAGGTCGGTATACAGGTGATGCATGGCTGTCGCGAT
>S2113H57Z7 rank=0019649 x=3234.0 y=885.0 length=103
ATCGCAACGCGAAGAACCTTACCAAGGCTTGACATATACCGGAAACGTCCAGAAATGGTC
GCCCCGCAAGGTCGGTATACAGGTGATGCATGGCTGTCGCGAT
>S2113H4QWO rank=0012229 x=3217.0 y=1702.0 length=102
ATCGCAACGCGAAGAACCTTACCAAGGCTTGACATATACCGGAAAGATGCAGAAATGTGT
CCCCGCAAGGTCGGTATACAGGTGCTGCATGGCTGTCGCGAT
>S2113HZ37Y rank=0018739 x=3164.0 y=2764.0 length=104
ATCGCAACGCGAAGAACCTTACCAAGGCTTGACATATACCGGAAAGCATCAGAGATGGTG
CCCCCCTTGTGGTCGGTATACAGGTGCTGCATGGCTGTCGCGAT
>S2113H47IZ rank=0011754 x=3222.0 y=2761.0 length=104
ATCGCAACGCGAAGAACCTTACCAAGGCTTGACATATACCGGAAAGCATCAGAGATGGTG
CCCCCCTTGTGGTCGGTATACAGGTGGTGCATGGCTGTCGCGAT
>S2113IAVU2 rank=0002249 x=3287.0 y=1340.0 length=97
ATCGCAACGCGAAGAACCTTACCAAGGCTTGACATATACCGGAAAGCATCAGAGATGGTG
CCCCCCTTGTGGTCGGTATACAGTGGTGCATGGCTGT
>S2113H02K9 rank=0005915 x=3175.0 y=2251.0 length=102
ATCGCAACGCGAAGAACCTTACCAAGGCTTGACATATACCTGAAAAGGCTAGAAATAGTC
TCCCGCAAGGCAGGTATACAGGTGGTGCATGGCTGTCGCGAT
>S2113H46UE rank=0005715 x=3222.0 y=1876.0 length=45
ATCGCAACGCGAAGAACCTTACCAAGGCTTGACATATACGAGAAC
>S2113H4UXS rank=0008134 x=3218.0 y=2830.0 length=105
ATCGCAACGCGAAGAACCTTACCAAGGCTTGACATATACGAGAACGCACTGGAGACAGTG
AACTCTTTGGACACTCGTATACAGGTGATGCATGGCTGTCGCGAT
>S2113H23FL rank=0011058 x=3198.0 y=2447.0 length=50
ATCGCAACGCGAAGAACCTTACCAAGGCTTGACATATACGAGAACGCCGC
>S2113H11D0 rank=0025154 x=3186.0 y=2294.0 length=105
ATCGCAACGCGAAGAACCTTACCAAGGCTTGACATATACGAGAACGCCGCAGAAATGTGG
AACTCTTTGGACACTCGTATACAGGTGATGCATGGCTGTCGCGAT
>S2113H7XTA rank=0020483 x=3253.0 y=3164.0 length=105
ATCGCAACGCGAAGAACCTTACCAAGGCTTGACATATACGAGAACGCCGCAGAAATGTGG
AACTCTTTGGACACTCGTATACAGGTGTTGCATGGCTGTCGCGAT
>S2113IA8DC rank=0011223 x=3291.0 y=1166.0 length=51
ATCGCAACGCGAAGAACCTTACCAAGGCTTGACATATACGAGAACGCCGCN
>S2113H4LRS rank=0012106 x=3215.0 y=3238.0 length=105
ATCGCAACGCGAAGAACCTTACCAAGGCTTGACATATACGAGAACGCTGCAGAAATGTAG
AACTCTTTGGACACTCGTAAACAGGTGATGCATGGCTGTCGCGAT
>S2113H3I7T rank=0018130 x=3203.0 y=2423.0 length=105
ATCGCAACGCGAAGAACCTTACCAAGGCTTGACATATACGAGAACGCTGCAGAAATGTAG
AACTCTTTGGACACTCGTAAACAGGTGATGCATGGCTGTCGCGAT
>S2113H0WDA rank=0017618 x=3173.0 y=2380.0 length=105
ATCGCAACGCGAAGAACCTTACCAAGGCTTGACATATACGAGAACGCTGCAGAAATGTAG
AACTCTTTGGACACTCGTAAACAGGTGCTGCATGGCTGTCGCGAT
>S2113H32YA rank=0009867 x=3209.0 y=3424.0 length=105
ATCGCAACGCGAAGAACCTTACCAAGGCTTGACATATACGAGAACGCTGCAGAAATGTAG
AACTCTTTGGACACTCGTAAACAGGTGGTGCATGGCTGTCGCGAT
>S2113H3GOD rank=0009338 x=3202.0 y=3227.0 length=105
ATCGCAACGCGAAGAACCTTACCAAGGCTTGACATATACGAGAACGCTGCAGAAATGTAG
AACTCTTTGGACACTCGTAAACAGGTGTTGCATGGCTGTCGCGAT
>S2113H8DQI rank=0016395 x=3258.0 y=3320.0 length=105
ATCGCAACGCGAAGAACCTTACCAAGGCTTGACATATACGAGAACGCTGCAGAAATGTAG
AACTCTTTGGACACTCGTATACAGGTGCTGCATGGCTGTCGCGAT
>S2113H6KXG rank=0000731 x=3238.0 y=1250.0 length=105
ATCGCAACGCGAAGAACCTTACCAAGGCTTGACATATACGAGAACGCTGCNGAAATGTAG
AACNCTTTGGACACTCGTAAACAGGTGTTGCATGGCTGTCGCGAT
>S2113H2ZLP rank=0015875 x=3197.0 y=1579.0 length=99
ATCGCAACGCGAAGAACCTTACCAAGGCTTGACATATACGAGAACGCTGCNGAAATGTAG
AACNCTTTGGACACTCGTATACAGGTGCTGCATGGCTGT
>S2113H64GT rank=0004438 x=3244.0 y=1995.0 length=105
ATCGCAACGCGAAGAACCTTACCAAGGCTTGACATATACGAGAACGGGCCAGAAATGGTC
AACNCTTTGGACACTCGTAAACAGGTGCTGCATGGCTGTCGCGAT
>S2113H0KI8 rank=0011858 x=3169.0 y=3426.0 length=105
ATCGCAACGCGAAGAACCTTACCAAGGCTTGACATATACGAGAACGGGCTAGAAATAGTC
AACTCTTTGGACACTCGTAAACAGGTGCTGCATGGCTGTCGCGAT
>S2113H9OJC rank=0008174 x=3273.0 y=2534.0 length=103
ATCGCAACGCGAAGAACCTTACCAAGGCTTGACATATAGGGAAACCTCATAGAGACATGA
GGTCCGCAAGGGCCCTATACAGGNGTTGCATGGCTGTCGCGAT
>S2113H7T9Q rank=0007250 x=3252.0 y=2668.0 length=42
ATCGCAACGCGAAGAACCTTACCAAGGCTTGACATATGCCGG
>S2113H4S9Y rank=0019117 x=3218.0 y=676.0 length=104
ATCGCAACGCGAAGAACCTTACCAAGGCTTGACATATGCCGGAAAGCATTAGAGATAGTG
CCTCCCTTTGTGGTCGGTGTACAGGTGTGCATGGCTGTCGCGAT
>S2113H2MWA rank=0008874 x=3193.0 y=1496.0 length=105
ATCGCAACGCGAAGAACCTTACCAAGGCTTGACATATGCCGGAAAGCATTAGAGATAGTG
CCTCCCTTTGTGGTCGGTGTACAGGTGTTGCATGGCTGTCGCGAT
>S2113H0SYS rank=0021474 x=3172.0 y=2066.0 length=104
ATCGCAACGCGAAGAACCTTACCAAGGCTTGACATATGCCGGAAAGCGCTGGAGACAGTG
TTTCCCTTTGGGTCGGTGTACAGGTGGTGCATGGCTGTCGCGAT
>S2113HZM6E rank=0006857 x=3159.0 y=1156.0 length=105
ATCGCAACGCGAAGAACCTTACCAAGGCTTGACATATGCGAGAACGCGTCAGAGATGGCG
TTCNCTTTGGACACTCGCATACAGGTGCTGCATGGCTGTCGCGAT
>S2113H0CWO rank=0020468 x=3167.0 y=1734.0 length=104
ATCGCAACGCGAAGAACCTTACCAAGGCTTGACATATGCGAGAACGCTGCAGAGATGCAG
AACTCTTTGGACACTCGCATACAGGTGCTGCATGGCTGTCGCGA
>S2113H94VH rank=0014469 x=3278.0 y=3227.0 length=105
ATCGCAACGCGAAGAACCTTACCAAGGCTTGACATATGCGAGAACGCTGCAGAGATGCAG
AACTCTTTGGACACTCGCATACAGGTGTTGCATGGCTGTCGCGAT
>S2113H2JN5 rank=0004724 x=3192.0 y=1411.0 length=104
ATCGCAACGCGAAGAACCTTACCAAGGCTTGACATCACCCGGAAAGCATCAGAGATGGTG
CCCCCCTTGTGGTCGGGTGACAGGTGCTGCATGGCTGTCGCGAT
>S2113H3XSM rank=0018146 x=3208.0 y=836.0 length=108
ATCGCAACGCGAAGAACCTTACCAAGGCTTGACATCCACTGAATCTTCTAGAGATAGAGG
AGTGCCTGAAAGGGAGCAGTGAGACAGGTGTTGCATGGCTGTCGCGAT
>S2113H9J3L rank=0022361 x=3272.0 y=879.0 length=105
ATCGCAACGCGAAGAACCTTACCAAGGCTTGACATCGCCCGGAAAGCATCAGAGATGGTG
CCCCCCTTCGTGGTCGGGTGACAGGTGTTGCATGGCTGTCGCGAT
>S2113H3U4P rank=0019000 x=3207.0 y=1479.0 length=104
ATCGCAACGCGAAGAACCTTACCAAGGCTTGACATCGCCCGGAAAGCATCAGAGATGGTG
CCCCCCTTGTGGTCGGGTGACAGGTGATGCATGGCTGTCGCGAT
>S2113H6DY9 rank=0002678 x=3236.0 y=435.0 length=104
ATCGCAACGCGAAGAACCTTACCAAGGCTTGACATCGCCCGGAAAGCATCAGAGATGGTG
CCCCCCTTGTGGTCGGGTGACAGGTGCTGCATGGCTGTCGCGAT
>S2113H5TLQ rank=0016358 x=3229.0 y=2700.0 length=104
ATCGCAACGCGAAGAACCTTACCAAGGCTTGACATCGCCCGGAAAGCATCAGAGATGGTG
CCCCCCTTGTGGTCGGGTGACAGGTGCTGCATGGCTGTCGCGAT
>S2113HZHDM rank=0022705 x=3157.0 y=1832.0 length=104
ATCGCAACGCGAAGAACCTTACCAAGGCTTGACATCGCCCGGAAAGCATCAGAGATGGTG
CCCCCCTTGTGGTCGGGTGACAGGTGCTGCATGGCTGTCGCGAT
>S2113HZE8M rank=0004072 x=3156.0 y=3156.0 length=104
ATCGCAACGCGAAGAACCTTACCAAGGCTTGACATCGCCCGGAAAGCATCAGAGATGGTG
CCCCCCTTGTGGTCGGGTGACAGGTGGTGCATAGCTGTCGCGAT
>S2113H7MEY rank=0002326 x=3250.0 y=680.0 length=104
ATCGCAACGCGAAGAACCTTACCAAGGCTTGACATCGCCCGGAAAGCATCAGAGATGGTG
CCCCCCTTGTGGTCGGGTGACAGGTGGTGCATGGCTGTCGCGAT
>S2113H7DIM rank=0008175 x=3247.0 y=1436.0 length=104
ATCGCAACGCGAAGAACCTTACCAAGGCTTGACATCGCCCGGAAAGCATCAGAGATGGTG
CCCCCCTTGTGGTCGGGTGACAGGTGGTGCATGGCTGTCGCGAT
>S2113H42SS rank=0019424 x=3221.0 y=730.0 length=104
ATCGCAACGCGAAGAACCTTACCAAGGCTTGACATCGCCCGGAAAGCATCAGAGATGGTG
CCCCCCTTGTGGTCGGGTGACAGGTGGTGCATGGCTGTCGCGAT
>S2113H9YF3 rank=0007667 x=3276.0 y=3089.0 length=104
ATCGCAACGCGAAGAACCTTACCAAGGCTTGACATCGCCCGGAAAGCATCAGAGATGGTG
CCCCCCTTGTGGTCGGGTGACAGGTGGTGCATGGCTGTCGCGAT
>S2113H2T7V rank=0020286 x=3195.0 y=2793.0 length=102
ATCGCAACGCGAAGAACCTTACCAAGGCTTGACATCGCCCGGAAAGCATCAGAGATGGTG
CCCCCCTTGTGGTCGGGTGACAGGTGTTGCATGGCTGTCGCG
>S2113H0UX5 rank=0012863 x=3173.0 y=539.0 length=104
ATCGCAACGCGAAGAACCTTACCAAGGCTTGACATCGCCCGGAAAGCATCAGAGATGGTG
CCCCCCTTGTGGTCGGGTGACAGGTGTTGCATGGCTGTCGCGAT
>S2113H6R3M rank=0008842 x=3240.0 y=2352.0 length=104
ATCGCAACGCGAAGAACCTTACCAAGGCTTGACATCGCCCGGAAAGTCATCAGAGATGGT
GCCCCCTTGTGGTCGGGTGACAGGTGGTGCATGGCTGTCGCGAT
>S2113H5HMX rank=0021962 x=3225.0 y=3575.0 length=102
ATCGCAACGCGAAGAACCTTACCAAGGCTTGACATCGCCGGAAAACTCGCAGAGATGCGG
GGTCCTTTTGGGCCGGTGACAGGTGATGCAGGCTGTCGCGAT
>S2113H7K69 rank=0020785 x=3249.0 y=3203.0 length=103
ATCGCAACGCGAAGAACCTTACCAAGGCTTGACATCGCCGGAAAACTCGCAGAGATGCGG
GGTCCTTTTGGGCCGGTGACAGGTGATGCATGGCTGTCGCGAT
>S2113IA12I rank=0017695 x=3289.0 y=1192.0 length=104
ATCGCAACGCGAAGAACCTTACCAAGGCTTGACATCGCCGGAAAACTCGCAGAGATGCGG
GGTCCTTTTTGGGCCGGTGACAGGTGGTGCATGGCTGTCGCGAT
>S2113H40JZ rank=0021501 x=3220.0 y=1917.0 length=104
ATCGCAACGCGAAGAACCTTACCAAGGCTTGACATCGCCGGAAAACTCGCAGAGATGCGG
GGTCCTTTTTGGGCCGGTGACAGGTGGTGCATGGCTGTCGCGAT
>S2113H4S9P rank=0025036 x=3218.0 y=667.0 length=102
ATCGCAACGCGAAGAACCTTACCAAGGCTTGACATCGCCGGAAAACTCGCAGAGATNCGG
GGCCTTTTGGGCCGGTGACAGGTGCTGCATGGCTGTCGCGAT
>S2113IA2CV rank=0021665 x=3289.0 y=1565.0 length=105
ATCGCAACGCGAAGAACCTTACCAAGGCTTGACATGAACCGGAAACACCTGGAAACAGGT
GCCCCGCTTGCGGTCGGTTTACAGGTGATGCATGGCTGTCGCGAT
>S2113HY84G rank=0013258 x=3154.0 y=3422.0 length=105
ATCGCAACGCGAAGAACCTTACCAAGGCTTGACATGAACCGGAAAGACCTGGAAACAGGT
CCCCCACTTGTGGTCGGTTTACAGGTGGTGCATGGCTGTCGCGAT
>S2113H2I54 rank=0026081 x=3192.0 y=762.0 length=105
ATCGCAACGCGAAGAACCTTACCAAGGCTTGACATGAACCGGAAAGACCTGGAAACAGGT
CCCCCGCTTGCGGTCGGTTTACAGGTGCTGCATGGCTGTCGCGAT
>S2113H0W67 rank=0016548 x=3173.0 y=3457.0 length=105
ATCGCAACGCGAAGAACCTTACCAAGGCTTGACATGAACCGGAAAGACCTGGAAACAGGT
GCCCCGCTTGCGGTCGGTTTACAGGTGCTGCATGGCTGTCGCGAT
>S2113H1F4W rank=0016298 x=3179.0 y=3422.0 length=106
ATCGCAACGCGAAGAACCTTACCAAGGCTTGACATGAACCGGACCGCTGCAGAAATGTGG
TTTCCCCTTTGGGGCTGGTTTACAGGTGGTGCATGGCTGTCGCGAT
>S2113H08II rank=0011289 x=3177.0 y=1736.0 length=69
ATCGCAACGCGAAGAACCTTACCAAGGCTTGACATGAACCGGTAACGCCTGGAAACAGGT
GCCCCGCTT
>S2113H62B0 rank=0016843 x=3243.0 y=3326.0 length=105
ATCGCAACGCGAAGAACCTTACCAAGGCTTGACATGAACCGGTAACGCCTGGAAACAGGT
GCCCCGCTTGCGGTCGGTTTACAGGTGTTGCATGGCTGTCGCGAT
>S2113H66VN rank=0018116 x=3245.0 y=1025.0 length=105
ATCGCAACGCGAAGAACCTTACCAAGGCTTGACATGAACCGGTAACGCCTGGAAACAGGT
GCCCCGCTTGCGGTCGGTTTACAGGTGTTGCATGGCTGTCGCGAT
>S2113HZKVW rank=0020906 x=3158.0 y=2282.0 length=105
ATCGCAACGCGAAGAACCTTACCAAGGCTTGACATGAACCGGTAAGACCTGGAAACAGGT
CCCCCGCTTGCGGTCGGTTTACAGGTGGTGCATGGCTGTCGCGAT
>S2113H1NX6 rank=0008795 x=3182.0 y=1260.0 length=105
ATCGCAACGCGAAGAACCTTACCAAGGCTTGACATGAACCGGTAATACCTGGAGACAGGT
GCCCCGCTTGCGGTCGGTTTACAGGTGGTGCATGGCTGTCGCGAT
>S2113H4RZZ rank=0007461 x=3217.0 y=3117.0 length=107
ATCGCAACGCGAAGAACCTTACCAAGGCTTGACATGACCAGGAAGTCGGCGGAAACGTCG
GCGCCCCGCAAGGGGCCTGGCCACAGGTGGTGCATGGCTGTCGCGAT
>S2113H4GP3 rank=0015421 x=3214.0 y=793.0 length=107
ATCGCAACGCGAAGAACCTTACCAAGGCTTGACATGACCAGGACAGCGGCGAAAACGTCG
TCTTCCCGCAAGGGACCTGGCCACAGGTGCTGCATGGCTGTCGCGAT
>S2113H3OMS rank=0013690 x=3205.0 y=1250.0 length=107
ATCGCAACGCGAAGAACCTTACCAAGGCTTGACATGACCAGGACAGCGGCGAAAACGTCG
TCTTCCCGCAAGGGACCTGGCCACAGGTGCTGCATGGCTGTCGCGAT
>S2113IAAC8 rank=0019341 x=3280.0 y=2154.0 length=103
ATCGCAACGCGAAGAACCTTACCAAGGCTTGACATGACCAGGACAGCGGCGGAAAACGTC
GTCTTCCCGCAAGGGACCTGGCCACAGGTGCTGCATGGCTGTC
>S2113IAJYJ rank=0004627 x=3283.0 y=2297.0 length=108
ATCGCAACGCGAAGAACCTTACCAAGGCTTGACATGACCAGGACAGCGGCGGAAAACGTC
GTNTTCCCGCAAGGGACCTGGCCACAGGTGGTGCATGGCTGTCGCGAT
>S2113H40D2 rank=0005523 x=3220.0 y=1704.0 length=107
ATCGCAACGCGAAGAACCTTACCAAGGCTTGACATGACCAGGACAGCGGCGGAAACGTCG
TCTTCCCGCAAGGGACCTGGCCACAGGTGATGCATGGCTGTCGCGAT
>S2113HZUKJ rank=0024227 x=3161.0 y=2545.0 length=107
ATCGCAACGCGAAGAACCTTACCAAGGCTTGACATGACCAGGACAGCGGCGGAAACGTCG
TCTTCCCGCAAGGGACCTGGCCACAGGTGGTGCATGGCTGTCGCAAT
>S2113H1OAW rank=0008069 x=3182.0 y=1718.0 length=107
ATCGCAACGCGAAGAACCTTACCAAGGCTTGACATGACCAGGACAGCGGCGGAAACGTCG
TCTTCCCGCAAGGGACCTGGCCACAGGTGTTGCATGGCTGTCGCGAT
>S2113H16VD rank=0018035 x=3188.0 y=1207.0 length=107
ATCGCAACGCGAAGAACCTTACCAAGGCTTGACATGACCAGGACAGCGGCGGAAACGTCG
TCTTCCCGCAAGGGACCTGGCCACAGGTGTTGCATGGCTGTCGCGAT
>S2113H6W9V rank=0003961 x=3242.0 y=865.0 length=107
ATCGCAACGCGAAGAACCTTACCAAGGCTTGACATGACCAGGACAGCGGCGGAAACGTCG
TNTTCCCGCAAGGGACCTGGCCACAGGTGGTGCATGGCTGTCGCGAT
>S2113H2NRO rank=0006050 x=3193.0 y=2626.0 length=104
ATCGCAACGCGAAGAACCTTACCAAGGCTTGACATGAGCCGGAAAGACCTGGAAACAGGT
GCCCCGCTTGCGGCGGTTTACAGGTGCTGCATGGCTGTCGCGAT
>S2113H12AF rank=0022647 x=3186.0 y=3461.0 length=103
ATCGCAACGCGAAGAACCTTACCAAGGCTTGACATGCACCGGAAACCTGCAGAGATGTAG
GCCTCTTCGGACTGGTGTACAGGTGTTGCATGGCTGTCGCGAT
>S2113H9SGM rank=0003387 x=3274.0 y=3524.0 length=50
ATCGCAACGCGAAGAACCTTACCAAGGCTTGACATGCACGGGAATGTCGT
>S2113H7DCB rank=0006228 x=3247.0 y=1209.0 length=105
ATCGCAACGCGAAGAACCTTACCAAGGCTTGACATGCACGGGAATGTCGTAGAAATACGG
CAGCCCTTCGGGGCTCGTGCACAGGTGCTGCATGGCTGTCGCGAT
>S2113H2C70 rank=0018984 x=3190.0 y=1246.0 length=105
ATCGCAACGCGAAGAACCTTACCAAGGCTTGACATGCACGGGAATGTCGTGGAAACACGG
CAGCCCTTCGGGGCTCGTGCACAGGTGATGCATGGCTGTCGCGAT
>S2113H8VG2 rank=0007541 x=3264.0 y=1732.0 length=105
ATCGCAACGCGAAGAACCTTACCAAGGCTTGACATGCACGGGAATGTCGTGGAAACACGG
CAGCCCTTCGGGGCTCGTGCACAGGTGCTGCATGGCTGTCGCGAT
>S2113H6IZQ rank=0012448 x=3237.0 y=2836.0 length=105
ATCGCAACGCGAAGAACCTTACCAAGGCTTGACATGCACGGGAATGTCGTGGAAACACGG
CAGCCCTTCGGGGCTCGTGCACAGGTGGTGCATGGCTGTCGCGAT
>S2113H0V20 rank=0021114 x=3173.0 y=2010.0 length=105
ATCGCAACGCGAAGAACCTTACCAAGGCTTGACATGCACGGGAATGTCGTGGAAACACGG
CAGCCCTTCGGGGCTCGTGCACAGGTGGTGCATGGCTGTCGCGAT
>S2113H7Z06 rank=0021489 x=3254.0 y=1944.0 length=105
ATCGCAACGCGAAGAACCTTACCAAGGCTTGACATGCACGGGAATGTCGTGGAAACACGG
CAGCCCTTCGGGGCTCGTGCACAGGTGTTGCATGGCTGTCGCGAT
>S2113H07Y7 rank=0013246 x=3177.0 y=1041.0 length=105
ATCGCAACGCGAAGAACCTTACCAAGGCTTGACATGCACGGGAATGTCGTGGAAACACGG
CAGCCCTTCGGGGCTCGTGCACAGGTGTTGCATGGCTGTCGCGAT
>S2113H3CC6 rank=0010247 x=3201.0 y=1736.0 length=105
ATCGCAACGCGAAGAACCTTACCAAGGCTTGACATGCACGGGAATGTCGTGGAAACACGG
CAGCCCTTCGGGGCTCGTGCACAGGTGTTGCATGGCTGTCGCGAT
>S2113H9W68 rank=0011113 x=3276.0 y=1474.0 length=105
ATCGCAACGCGAAGAACCTTACCAAGGCTTGACATGCACGGGAATGTCGTGGAAACACGG
CAGCCCTTCGGGGCTCGTGCACAGGTGTTGCATGGCTGTCGCGAT
>S2113H1UH3 rank=0008618 x=3184.0 y=1561.0 length=105
ATCGCAACGCGAAGAACCTTACCAAGGCTTGACATGCACGGGAATGTCGTGGAAACACGG
CAGCCCTTCGGGGCTCGTGCACAGGTGTTGCATGGCTGTCGCGAT
>S2113H3DMC rank=0016351 x=3201.0 y=3362.0 length=105
ATCGCAACGCGAAGAACCTTACCAAGGCTTGACATGCACGGGAATGTCGTGGAAACACGG
CAGCCCTTCGGGGCTCGTGCACAGGTGTTGCATGGCTGTCGCGAT
>S2113IACHT rank=0018850 x=3281.0 y=815.0 length=105
ATCGCAACGCGAAGAACCTTACCAAGGCTTGACATGCACGGGAATGTCGTGGAAACACGG
CAGCCCTTCGGGGCTCGTGCACAGGTGTTGCATGGCTGTCGCGAT
>S2113HZ03S rank=0024937 x=3163.0 y=2822.0 length=105
ATCGCAACGCGAAGAACCTTACCAAGGCTTGACATGCACGGGAATGTCGTGGAAACACGG
CAGCCCTTCGGGGCTCGTGCGCAGGTGGTGCATGGCTGTCGCGAT
>S2113H2UJI rank=0018735 x=3195.0 y=3212.0 length=105
ATCGCAACGCGAAGAACCTTACCAAGGCTTGACATGCACTGGAAAGTCCTAGAAATAGGG
CCTCCCTTCGGGGCCAGTGCACAGGTGCTGCATGGCTGTCGCGAT
>S2113H1TXX rank=0015575 x=3184.0 y=835.0 length=105
ATCGCAACGCGAAGAACCTTACCAAGGCTTGACATGCACTGGAATACCGGAGAAATTCGG
TAGCCCTTCGGGGCTAGTGCACAGGTGTTGCATGGCTGTCGCGAT
>S2113H5IGF rank=0017758 x=3226.0 y=541.0 length=105
ATCGCAACGCGAAGAACCTTACCAAGGCTTGACATGCACTGGAATGTCGTAGAAATACGG
CAGCCCTTCGGGGCTAGTGCACAGGTGATGCATGGCTGTCGCGAT
>S2113IBEEZ rank=0001589 x=3293.0 y=809.0 length=105
ATCGCAACGCGAAGAACCTTACCAAGGCTTGACATGCACTGGAATGTCGTAGAAATACGG
CAGCCCTTCGGGGCTAGTGCACAGGTGTTGCATGGCTGTCGCGAT
>S2113H1RSA rank=0017028 x=3183.0 y=2136.0 length=103
ATCGCAACGCGAAGAACCTTACCAAGGCTTGACATGCAGGGAAATCTCGTAGAGATACGG
GGTCCGCAAGGGCCCTGCACAGGTGTTGCATGGCTGTCGCGAT
>S2113IANDY rank=0014489 x=3284.0 y=2644.0 length=104
ATCGCAACGCGAAGAACCTTACCAAGGCTTGACATGCAGTGGACAGGCGTGGAGACACGT
TTTCCTTCGGGACTGCTGCACAGGTGATGCATGGCTGTCGCGAT
>S2113H0GV9 rank=0015899 x=3168.0 y=2807.0 length=104
ATCGCAACGCGAAGAACCTTACCAAGGCTTGACATGCAGTGGACCAACGTGGAGACACGT
TTTCCTTCGGGACTGCTGCACAGGTGGTGCATGGCTGTCGCGAT
>S2113H5W15 rank=0001238 x=3230.0 y=3083.0 length=107
ATCGCAACGCGAAGAACCTTACCAAGGCTTGACATGCATGGGAAAGCCCTGNGAAACCAG
GGCCCTCCTTCGGGACTCATGCACAGGTGGTGCATGGCTGTCGCGAT
>S2113H91MY rank=0012667 x=3277.0 y=3128.0 length=104
ATCGCAACGCGAAGAACCTTACCAAGGCTTGACATGCATGGGAATGTCGGAGAAATTCGG
CAGCCCTTCGGGCTCATGCACAGGTGTTGCATGGCTGTCGCGAT
>S2113HZ4Q9 rank=0016270 x=3164.0 y=3459.0 length=105
ATCGCAACGCGAAGAACCTTACCAAGGCTTGACATGCATGGGAATGTCGGAGAAATTCGG
CAGCCCTTCGGGGCTCATGCACAGGTGATGCATGGCTGTCGCGAT
>S2113HZTB5 rank=0024159 x=3161.0 y=947.0 length=106
ATCGCAACGCGAAGAACCTTACCAAGGCTTGACATGCATGGGAATGTCGGAGAAATTCGG
CAGCCCTTCGGGGGCTCATGCACAGGTGCTGCATGGCTGTCGCGAT
>S2113H8L1S rank=0017512 x=3261.0 y=1806.0 length=107
ATCGCAACGCGAAGAACCTTACCAAGGCTTGACATGCTAGTGGTACTGATTCGAAAGATN
AGGGACCCTTCGGGGAGCTAGCACAGGTGCTGCATGGCTGTCGCGAT
>S2113H9QSR rank=0007085 x=3274.0 y=1369.0 length=106
ATCGCAACGCGAAGAACCTTACCAAGGCTTGACATGGACCAGACCGCTGCAGGGATGTGG
TTTCCCCTTTGGGGTTGGTTCACAGGTGATGCATGGCTGTCGCGAT
>S2113H9JTH rank=0004457 x=3272.0 y=515.0 length=108
ATCGCAACGCGAAGAACCTTACCAAGGCTTGACATGGACCAGATCGCTGCNGAAATGNGG
GTTTCCCCCTTTGGGGTTGGTTCACAGGTGTTGCATGGCTGTCGCGAT
>S2113H82AW rank=0020985 x=3266.0 y=2390.0 length=106
ATCGCAACGCGAAGAACCTTACCAAGGCTTGACATGGACCGGACCGCCGCAGAAATGTGG
TTTCCCCTTTGGGGCCGGTTCACAGGTGATGCATGGCTGTCGCGAT
>S2113H9NOR rank=0018775 x=3273.0 y=1433.0 length=106
ATCGCAACGCGAAGAACCTTACCAAGGCTTGACATGGACCGGACCGCCGCAGAAATGTGG
TTTCCCCTTTGGGGCCGGTTCACAGGTGATGCATGGCTGTCGCGAT
>S2113H0GWC rank=0012415 x=3168.0 y=2810.0 length=106
ATCGCAACGCGAAGAACCTTACCAAGGCTTGACATGGACCGGACCGCCGCAGAAATGTGG
TTTCCCCTTTGGGGCCGGTTCACAGGTGGTGCATGGCTGTCGCGAT
>S2113H31ZK rank=0016947 x=3209.0 y=2174.0 length=107
ATCGCAACGCGAAGAACCTTACCAAGGCTTGACATGGACCGGACCGCCGCAGAAATGTGG
TTTCTCCTTTTGGGGCCGGTTCACAGGTGCTGCATGGCTGTCGCGAT
>S2113H3VFZ rank=0019049 x=3207.0 y=1885.0 length=107
ATCGCAACGCGAAGAACCTTACCAAGGCTTGACATGGACCGGACCGCCGCAGAAATGTGG
TTTCTCCTTTTGGGGCCGGTTCACAGGTGTTGCATGGCTGTCGCGAT
>S2113H8ES6 rank=0017085 x=3259.0 y=616.0 length=106
ATCGCAACGCGAAGAACCTTACCAAGGCTTGACATGGACCGGACCGGGCTGGAAACAGTC
CTTCCCCCTTGGGGTCGGTTCACAGGTGATGCATGGCTGTCGCGAT
>S2113IAAOZ rank=0018303 x=3280.0 y=2577.0 length=106
ATCGCAACGCGAAGAACCTTACCAAGGCTTGACATGGACCGGACCGGGCTGGAAACAGTC
CTTCCCCTTTGGGGTCGGTTCACAGGTGGTGCATGGCTGTCGCGAT
>S2113H3E5R rank=0012557 x=3202.0 y=1261.0 length=106
ATCGCAACGCGAAGAACCTTACCAAGGCTTGACATGGACCGGACCGGGCTGGAAACAGTC
CTTCCCCTTTGGGGTCGGTTCACAGGTGGTGCATGGCTGTCGCGAT
>S2113H22FQ rank=0017420 x=3198.0 y=1156.0 length=106
ATCGCAACGCGAAGAACCTTACCAAGGCTTGACATGGACCGGATCGCCGCAGAAATGTGG
TTTCTCCTTTGGGGCCGGTTCACAGGTGATGCATGGCTGTCGCGAT
>S2113H856D rank=0022664 x=3267.0 y=3315.0 length=106
ATCGCAACGCGAAGAACCTTACCAAGGCTTGACATGGACCGGATCGCCGCAGAAATGTGG
TTTCTCCTTTGGGGCCGGTTCACAGGTGCTGCATGGCTGTCGCGAT
>S2113HZUC0 rank=0020422 x=3161.0 y=2274.0 length=106
ATCGCAACGCGAAGAACCTTACCAAGGCTTGACATGGACCGGATCGCCGCAGAAATGTGG
TTTCTCCTTTGGGGCCGGTTCACAGGTGGTGCATGGCTGTCGCGAT
>S2113IAEAM rank=0001544 x=3281.0 y=3148.0 length=51
ATCGCAACGCGAAGAACCTTACCAAGGCTTGACATGGACCGGATCGCCGCN
>S2113H2I70 rank=0005802 x=3192.0 y=830.0 length=106
ATCGCAACGCGAAGAACCTTACCAAGGCTTGACATGGACCGGATCGCTGCAGAAATGTGG
TTTCCCCTTTGGGGTCGGTTCACAGGTGATGCATGGCTGTCGCGAT
>S2113H517B rank=0008443 x=3232.0 y=1557.0 length=106
ATCGCAACGCGAAGAACCTTACCAAGGCTTGACATGGACCGGATCGCTGCAGAAATGTGG
TTTCCCCTTTGGGGTCGGTTCACAGGTGATGCATGGCTGTCGCGAT
>S2113IAY5Y rank=0001741 x=3288.0 y=1524.0 length=105
ATCGCAACGCGAAGAACCTTACCAAGGCTTGACATGGACTGGAAACATCTGGAGACAGGT
GCCCCGCTTGCGGCCGGTTCACAGGTGGTGCATGGCTGTCGCGAT
>S2113H72MW rank=0021933 x=3255.0 y=1222.0 length=106
ATCGCAACGCGAAGAACCTTACCAAGGCTTGACATGGACTGGACCGCTGCAGAGATGTGG
TTTCCCCTTTGGGGCTGGTTCACAGGTGCTGCATGGCTGTCGCGAT
>S2113H1561 rank=0002817 x=3188.0 y=331.0 length=105
ATCGCAACGCGAAGAACCTTACCAAGGCTTGACATGGATTTCTAAGCACGTGAAAGCGTG
TGACCCTTCGGGGAACTTCCACAGGTGATGCATGGCTGTCGCGAT
>S2113H25AW rank=0019225 x=3199.0 y=774.0 length=105
ATCGCAACGCGAAGAACCTTACCAAGGCTTGACATGGATTTCTAAGCACGTGAAAGCGTG
TGACCCTTCGGGGAACTTCCACAGGTGATGCATGGCTGTCGCGAT
>S2113H3Y39 rank=0005986 x=3208.0 y=2551.0 length=105
ATCGCAACGCGAAGAACCTTACCAAGGCTTGACATGGGACAGACCGTACGAGAGATCGTG
CTTCTCCAGCAATGGAGCTGTCCACACAGGTGATGCATGGCTGTC
>S2113H9WKY rank=0014046 x=3276.0 y=672.0 length=110
ATCGCAACGCGAAGAACCTTACCAAGGCTTGACATGGGACAGACCGTACGAGAGATCGTG
CTTCTCCAGCAATGGAGCTGTCCACACAGGTGGTGCATGGCTGTCGCGAT
>S2113IAAY5 rank=0012819 x=3280.0 y=2943.0 length=103
ATCGCAACGCGAAGAACCTTACCAAGGCTTGACATGGGCAGAAATCCGGCAGAGATGTCG
GGTCCGCAAGGGCTGCTCACAGGTGTTGCATGGCTGTCGCGAT
>S2113H66T1 rank=0017688 x=3245.0 y=967.0 length=103
ATCGCAACGCGAAGAACCTTACCAAGGCTTGACATGGGCAGAAATCCGGCAGAGATGTCG
GGTCCGCAAGGGCTGTTCACAGGTGATGCATGGCTGTCGCGAT
>S2113H3SXY rank=0010595 x=3206.0 y=2740.0 length=103
ATCGCAACGCGAAGAACCTTACCAAGGCTTGACATGGGCAGTAATCCGGCAGAGATGTCG
GGTCCGCAAGGGCTGCTCACAGGTGTTGCATGGCTGTCGCGAT
>S2113H6LMJ rank=0007546 x=3238.0 y=2153.0 length=103
ATCGCAACGCGAAGAACCTTACCAAGGCTTGACATGGGCAGTAATCCGGCAGAGATNTCG
GGTCCGCAAGGGCTGCTCACAGGTGCTGCATGGCTGTCGCGAT
>S2113H4KPB rank=0017683 x=3215.0 y=1853.0 length=106
ATCGCAACGCGAAGAACCTTACCAAGGCTTGACATGGGCCGGACCGGGCTGGAAACAGTC
CTTCCCCTTTGGGGCCGGTTCACAGGTGATGCATGGCTGTCGCGAT
>S2113H3ZNR rank=0012047 x=3208.0 y=3253.0 length=106
ATCGCAACGCGAAGAACCTTACCAAGGCTTGACATGGGCCGGACCGGGCTGGAAACAGTC
CTTCCCCTTTGGGGCCGGTTCACAGGTGCTGCATGGCTGTCGCGAT
>S2113H8F9C rank=0021330 x=3259.0 y=2494.0 length=106
ATCGCAACGCGAAGAACCTTACCAAGGCTTGACATGGGCCGGACCGGGCTGGAAACAGTC
CTTCCCCTTTGGGGCCGGTTCACAGGTGGTGCATGGCTGTCGCGAT
>S2113H667O rank=0012654 x=3245.0 y=1458.0 length=106
ATCGCAACGCGAAGAACCTTACCAAGGCTTGACATGGGCCGGACCGGGCTGGAAACAGTC
CTTCCCCTTTGGGGCCGGTTCACAGGTGGTGCATGGCTGTCGCGAT
>S2113H6B9P rank=0014619 x=3235.0 y=2315.0 length=106
ATCGCAACGCGAAGAACCTTACCAAGGCTTGACATGGGCCGGACCGGGCTGGAAACAGTC
CTTCCCCTTTGGGGCCGGTTCACAGGTGTTGCATGGCTGTCGCGAT
>S2113H0097 rank=0020346 x=3175.0 y=557.0 length=104
ATCGCAACGCGAAGAACCTTACCAAGGCTTGACATGGGCCGGACCGGGCTGGAACAGTCC
TTCCCCTTTGGGCCGGTTCACAGGTGATGCATGGCTGTCGCGAT
>S2113H9K5G rank=0015778 x=3272.0 y=2242.0 length=106
ATCGCAACGCGAAGAACCTTACCAAGGCTTGACATGGGCCGGATCGCCGCAGAAATGTGG
TTTCCCCTTTGGGGCCGGTTCACAGGTGTTGCATGGCTGTCGCGAT
>S2113H5862 rank=0022837 x=3234.0 y=2428.0 length=110
ATCGCAACGCGAAGAACCTTACCAAGGCTTGACATGGGGAAGACTGGACGAGAGATCGTC
CTTCTCTAGCAATAGAGCTTCCCACACAGGTGTTGCATGGCTGTCGCGAT
>S2113HZ6FP rank=0008824 x=3165.0 y=1539.0 length=110
ATCGCAACGCGAAGAACCTTACCAAGGCTTGACATGGGGAAGACTGGACGAGAGATCGTC
CTTCTCTAGCAATAGAGNTTCCCACACAGGTGTTGCATGGCTGTCGCGAT
>S2113H68LD rank=0018022 x=3245.0 y=3247.0 length=110
ATCGCAACGCGAAGAACCTTACCAAGGCTTGACATGGGGCAGACCGTACGAGAGATCGTG
CTTCTCCAGCAATGGAGCTGTCCACACAGGTGTTGCATGGCTGTCGCGAT
>S2113H2M5L rank=0006389 x=3193.0 y=1831.0 length=103
ATCGCAACGCGAAGAACCTTACCAAGGCTTGACATGGGGTGAAAACCGGCAGAGATGTCG
GGTCCGCAAGGGCGCCTCACAGGTGTTGCATGGCTGTCGCGAT
>S2113HZ0IR rank=0015729 x=3163.0 y=2065.0 length=103
ATCGCAACGCGAAGAACCTTACCAAGGCTTGACATGGGGTGAAAACTCGCAGAGATGCGG
GGTCCGCAAGGGCGCCTCACAGGTGCTGCATGGCTGTCGCGAT
>S2113H3PB1 rank=0013095 x=3205.0 y=2159.0 length=103
ATCGCAACGCGAAGAACCTTACCAAGGCTTGACATGGGGTGAAAACTCGCAGAGATGCGG
GGTCCGCAAGGGCGCCTCACAGGTGGTGCATGGCTGTCGCGAT
>S2113IAFJI rank=0009641 x=3282.0 y=668.0 length=103
ATCGCAACGCGAAGAACCTTACCAAGGCTTGACATGGGGTGAAAACTCGCAGAGATGCGG
GGTCCGCAAGGGCGCCTCACAGGTGGTGCATGGCTGTCGCGAT
>S2113H23F2 rank=0018964 x=3198.0 y=2464.0 length=103
ATCGCAACGCGAAGAACCTTACCAAGGCTTGACATGGGGTGAAAACTCGCAGAGATGCGG
GGTCCGCAAGGGCGCCTCACAGGTGTTGCATGGCTGTCGCGAT
>S2113HZWKF rank=0006036 x=3162.0 y=1037.0 length=106
ATCGCAACGCGAAGAACCTTACCAAGGCTTGACATGGTAGTGGTACCAATTCGAAAGATN
GGGACCCTTCGGGGAGCTATCACAGGTGGTGCATGGCTGTCGCGAT
>S2113H5VTU rank=0016693 x=3230.0 y=1488.0 length=105
ATCGCAACGCGAAGAACCTTACCAAGGCTTGACATGGTCGGGAAAGCCGCAGAAATACGG
CCCTCCTTCGGGACTCGATCACAGGTGTTGCATGGCTGTCGCGAT
>S2113H68I4 rank=0019099 x=3245.0 y=3166.0 length=105
ATCGCAACGCGAAGAACCTTACCAAGGCTTGACATGGTCGGGAAAGCCGTAGAAATACGG
CCCTCCTTCGGGACTCGATCACAGGTGATGCATGGCTGTCGCGAT
>S2113H1VD5 rank=0017484 x=3184.0 y=2715.0 length=105
ATCGCAACGCGAAGAACCTTACCAAGGCTTGACATGGTCGGGAAAGCCGTAGAAATACGG
CCCTCCTTCGGGACTCGATCACAGGTGCTGCATGGCTGTCGCGAT
>S2113H17JG rank=0015892 x=3188.0 y=2074.0 length=105
ATCGCAACGCGAAGAACCTTACCAAGGCTTGACATGGTCGGGAAAGCCGTAGAAATACGG
CCCTCCTTCGGGACTCGATCACAGGTGGTGCATGGCTGTCGCGAT
>S2113H9WFN rank=0018955 x=3276.0 y=481.0 length=56
ATCGCAACGCGAAGAACCTTACCAAGGCTTGACATGGTCGGGAAAGCCGTGAAATA
>S2113H1FYX rank=0025245 x=3179.0 y=3207.0 length=105
ATCGCAACGCGAAGAACCTTACCAAGGCTTGACATGGTTGGGAAAGCCGTAGAAATACGG
CCCTCCTTCGGGACTCGATCACAGGTGTTGCATGGCTGTCGCGAT
>S2113H0W64 rank=0011219 x=3173.0 y=3454.0 length=103
ATCGCAACGCGAAGAACCTTACCAAGGCTTGACATGTACCGGAAACATCCAGAGATGGGT
GCCCCGCAAGGTCGGTACACAGGTGCTGCATGGCTGTCGCGAT
>S2113IBEOD rank=0018728 x=3293.0 y=1147.0 length=60
ATCGCAACGCGAAGAACCTTACCAAGGCTTGACATGTACCGGAAAGCCCTAGAAATAGGG

>S2113H8B4S rank=0012910 x=3258.0 y=1242.0 length=105
ATCGCAACGCGAAGAACCTTACCAAGGCTTGACATGTACGAGAACGCGTTAGAGATAACG
AACTCTTTGGACACTCGTACACAGGTGCTGCATGGCTGTCGCGAT
>S2113H0Z17 rank=0015188 x=3174.0 y=3069.0 length=103
ATCGCAACGCGAAGAACCTTACCAAGGCTTGACATGTAGCTGCAAGCCGCCGAAACGTGG
TCGCCTTCAGGGTGCTACACAGGTGGTGCATGGCTGTCGCGAT
>S2113H2SW3 rank=0014614 x=3195.0 y=1109.0 length=106
ATCGCAACGCGAAGAACCTTACCAAGGCTTGACATGTGCCAGACCGCCGTGGAAACACGG
TTTCCCCTTTGGGGCTGGTTCACAGGTGATGCATGGCTGTCGCGAT
>S2113H7X0R rank=0008720 x=3253.0 y=3433.0 length=103
ATCGCAACGCGAAGAACCTTACCAAGGCTTGACATTCTGGGTAATCCGTGGAAACACGGT
GATCCTTCGGGATCCAGAACAGGTGGTGCATGGCTGTCGCGAT
>S2113IB0BV rank=0001464 x=3300.0 y=537.0 length=104
ATCGCAACGCGAAGAACCTTACCAAGGCTTGACATTCTGGGTAATCCGTGGAAACACGGT
GATCCTTCGGGATCCGAGAACAGGTGGTGCATGGCTGTCGCGAT
>S2113H9K71 rank=0021146 x=3272.0 y=2335.0 length=104
ATCGCAACGCGAAGAACCTTACCAAGGCTTGGCATACACCGAAAAACTCGTAGAGATACG
GGGTCCTTCGGGGCGGTGTACAGGTGGTGCATGGCTGTCGCGAT
>S2113H1UZX rank=0024808 x=3184.0 y=2203.0 length=103
ATCGCAACGCGAAGAACCTTACCAAGGTTTGACATCACCGGAAAACTCGCAGAGATGCGG
GGTCCTTTTGGGCCGGTGACAGGTGCTGCATGGCTGTCGCGAT
>S2113H3DPF rank=0020364 x=3201.0 y=3473.0 length=103
ATCGCAACGCGAAGAACCTTACCAAGGTTTGACATCACCGGAAAACTCGCAGAGATGCGG
GGTCCTTTTGGGCCGGTGACAGGTGGTGCATGGCTGTCGCGAT
>S2113H16RP rank=0006647 x=3188.0 y=1075.0 length=106
ATCGCAACGCGAAGAACCTTACCACCTTTTGACATGCCCAGACCGCCAGAGAGATCTGGT
TTTCCCTTCGGGGACTGGGACACAGGTGCTGCATGGCTGTCGCGAT
>S2113H2TT7 rank=0018755 x=3195.0 y=2301.0 length=106
ATCGCAACGCGAAGAACCTTACCACCTTTTGACATGCCCAGACCGCCGGAGAGATCCGGT
TTTCCCTTCGGGGACTGGGACACAGGTGCTGCATGGCTGTCGCGAT
>S2113H308E rank=0007795 x=3209.0 y=1196.0 length=106
ATCGCAACGCGAAGAACCTTACCACCTTTTGACATGCCCTGATCGCCACAGAGATGTGGT
TTTCCCTTCGGGGACAGGGACACAGGTGTTGCATGGCTGTCGCGAT
>S2113HZ973 rank=0017449 x=3166.0 y=2353.0 length=106
ATCGCAACGCGAAGAACCTTACCACCTTTTGACATGCCCTGATCGCCACAGAGATGTGGT
TTTCCCTTCGGGGACAGGGACACAGGTGTTGCATGGCTGTCGCGAT
>S2113H8PCZ rank=0013300 x=3262.0 y=2001.0 length=106
ATCGCAACGCGAAGAACCTTACCACCTTTTGACATGCCCTGATCGCTGCAGAGATGCAGC
TTTCCCTTCGGGGACAGGGACACAGGTGCTGCATGGCTGTCGCGAT
>S2113HZX9E rank=0018953 x=3162.0 y=3232.0 length=106
ATCGCAACGCGAAGAACCTTACCACCTTTTGACATGCCCTGATCGCTGGAGAGATCCAGT
TTTCCCTTCGGGGACAGGGACACAGGTGATGCATGGCTGTCGCGAT
>S2113HZK87 rank=0024634 x=3158.0 y=2761.0 length=106
ATCGCAACGCGAAGAACCTTACCACCTTTTGACATGCCCTGATCGCTGGAGAGATCCAGT
TTTCCCTTCGGGGACAGGGACACAGGTGCTGCATGGCTGTCGCGAT
>S2113H00AN rank=0011888 x=3174.0 y=3373.0 length=106
ATCGCAACGCGAAGAACCTTACCACCTTTTGACATGCCTCGCTACCTGGAGAGATCCAGG
GTTCCCTTCGGGGACGAGGACACAGGTGTTGCATGGCTGTCGCGAT
>S2113H850E rank=0011886 x=3267.0 y=3100.0 length=106
ATCGCAACGCGAAGAACCTTACCACCTTTTGACATGCCTGGACCGCCGGAGAGATCCGGT
TTTCCCTTCGGGGACCAGGACACAGGTGCTGCATGGCTGTCGCGAT
>S2113H81HS rank=0023636 x=3266.0 y=1342.0 length=106
ATCGCAACGCGAAGAACCTTACCACCTTTTGACATGCCTGGACCGCTGCAGAGATGCAGC
TTTCCCTTCGGGGACTAGGACACAGGTGATGCATGGCTGTCGCGAT
>S2113H8Y20 rank=0019962 x=3265.0 y=2314.0 length=106
ATCGCAACGCGAAGAACCTTACCACCTTTTGACATGCCTGGACCGCTGCAGAGATGCAGT
TTTCCCTTCGGGGACCAGGACACAGGTGATGCATGGCTGTCGCGAT
>S2113H7FUX rank=0001857 x=3248.0 y=375.0 length=106
ATCGCAACGCGAAGAACCTTACCACCTTTTGACATGCCTGGACCGCTGCAGAGATGCAGT
TTTCCCTTCGGGGACCAGGACACAGGTGATGCATGGCTGTCGCGAT
>S2113HZBR0 rank=0025370 x=3155.0 y=2766.0 length=106
ATCGCAACGCGAAGAACCTTACCACCTTTTGACATGCCTGGACCGCTGGAGAGATCCAGT
TTTCCCTTCGGGGACCAGGACACAGGTGATGCATGGCTGTCGCGAT
>S2113H7TES rank=0019444 x=3252.0 y=1554.0 length=106
ATCGCAACGCGAAGAACCTTACCACCTTTTGACATGTCCTGATCGCTGGAGAGATCCAGT
TTTCCCTTCGGGGACAGGAACACAGGTGATGCATGGCTGTCGCGAT
>S2113H0ZB3 rank=0016728 x=3174.0 y=2129.0 length=106
ATCGCAACGCGAAGAACCTTACCACCTTTTGACATGTCTCGCTACCTAGAGAGATCTAGG
GTTCCCTTCGGGGACGAGAACACAGGTGATGCATGGCTGTCGCGAT
>S2113H0V26 rank=0018385 x=3173.0 y=2016.0 length=106
ATCGCAACGCGAAGAACCTTACCACCTTTTGACATGTCTGGACCGCCGGAGAGATCCGGT
TTTCCCTTCGGGGACCAGAACACAGGTGGTGCATGGCTGTCGCGAT
>S2113H194G rank=0020111 x=3189.0 y=1326.0 length=109
ATCGCAACGCGAAGAACCTTACCAGCCCTTGACATCCCGGTCGCGACCTAGAGAGATTTA
GGTCTTCAGTTCGGCTGGACCGGTGACAGGTGGTGATGGCTGTCGCGAT
>S2113H1DRS rank=0005875 x=3179.0 y=358.0 length=110
ATCGCAACGCGAAGAACCTTACCAGCCCTTGACATCCCGGTCGCGCTTTCCAGAGATGGA
TCGCTTCAGTTCGGCTGGACCGGTGACAGGTGCTGCATGGCTGTCGCGAT
>S2113H3WEK rank=0017031 x=3207.0 y=3130.0 length=110
ATCGCAACGCGAAGAACCTTACCAGCCCTTGACATCCCGGTCGCGCTTTCCAGAGATGGA
TCGCTTCAGTTCGGCTGGACCGGTGACAGGTGGTGCATGGCTGTCGCGAT
>S2113H768R rank=0021964 x=3256.0 y=3097.0 length=110
ATCGCAACGCGAAGAACCTTACCAGCCCTTGACATCCCGGTCGCGGACTCCAGAGACGGA
GTTCTTCAGTTCGGCTGGACCGGAGACAGGTGTTGCATGGCTGTCGCGAT
>S2113H3VTX rank=0016331 x=3207.0 y=2387.0 length=110
ATCGCAACGCGAAGAACCTTACCAGCCCTTGACATCCCGGTCGCGGACTCCAGAGATGGA
GTTCTTCAGTTCGGCTGGACCGGAGACAGGTGATGCATGGCTGTCGCGAT
>S2113H2RR8 rank=0001724 x=3194.0 y=3734.0 length=110
ATCGCAACGCGAAGAACCTTACCAGCCCTTGACATCCCGGTCGCGGACTCCAGAGATGGA
GTTCTTCAGTTCGGCTGGACCGGAGACAGGTGATGCATGGCTGTCGCGAT
>S2113H1MBL rank=0022446 x=3181.0 y=3247.0 length=110
ATCGCAACGCGAAGAACCTTACCAGCCCTTGACATCCCGGTCGCGGACTCCAGAGATGGA
GTTCTTCAGTTCGGCTGGACCGGAGACAGGTGATGCATGGCTGTCGCGAT
>S2113H0D6A rank=0008515 x=3167.0 y=3376.0 length=110
ATCGCAACGCGAAGAACCTTACCAGCCCTTGACATCCCGGTCGCGGACTCCAGAGATGGA
GTTCTTCAGTTCGGCTGGACCGGAGACAGGTGATGCATGGCTGTCGCGAT
>S2113HZRBH rank=0025824 x=3160.0 y=2427.0 length=110
ATCGCAACGCGAAGAACCTTACCAGCCCTTGACATCCCGGTCGCGGACTCCAGAGATGGA
GTTCTTCAGTTCGGCTGGACCGGAGACAGGTGCTGCATGGCTGTCGCGAT
>S2113H7JH9 rank=0011413 x=3249.0 y=1007.0 length=110
ATCGCAACGCGAAGAACCTTACCAGCCCTTGACATCCCGGTCGCGGACTCCAGAGATGGA
GTTCTTCAGTTCGGCTGGACCGGAGACAGGTGGTACATGGCTGTCGCGAT
>S2113H2M1Y rank=0006173 x=3193.0 y=1700.0 length=110
ATCGCAACGCGAAGAACCTTACCAGCCCTTGACATCCCGGTCGCGGACTCCAGAGATGGA
GTTCTTCAGTTCGGCTGGACCGGAGACAGGTGGTGCATGGCTGTCGCGAT
>S2113IAA3Q rank=0016515 x=3280.0 y=3108.0 length=110
ATCGCAACGCGAAGAACCTTACCAGCCCTTGACATCCCGGTCGCGGACTCCAGAGATGGA
GTTCTTCAGTTCGGCTGGACCGGAGACAGGTGTTGCATGGCTGTCACGAT
>S2113HY5P6 rank=0022396 x=3153.0 y=3116.0 length=110
ATCGCAACGCGAAGAACCTTACCAGCCCTTGACATCCCGGTCGCGGACTCCAGAGATGGA
GTTCTTCAGTTCGGCTGGACCGGAGACAGGTGTTGCATGGCTGTCGCGAT
>S2113H992D rank=0025124 x=3280.0 y=1763.0 length=110
ATCGCAACGCGAAGAACCTTACCAGCCCTTGACATCCCGGTCGCGGACTCCAGAGATGGA
GTTCTTCAGTTCGGCTGGACCGGAGACAGGTGTTGCATGGCTGTCGCGAT
>S2113HZ97O rank=0014436 x=3166.0 y=2338.0 length=110
ATCGCAACGCGAAGAACCTTACCAGCCCTTGACATCCCGGTCGCGGACTCCGGAGACGGA
GTCCTTCAGTTCGGCTGGACCGGAGACAGGTGGTGCATGGCTGTCGCGAT
>S2113H4N0E rank=0006291 x=3216.0 y=2044.0 length=110
ATCGCAACGCGAAGAACCTTACCAGCCCTTGACATCCCGGTCGCGGACTCCGGAGACGGA
GTCCTTCAGTTCGGCTGGACCGGAGACAGGTGGTGCATGGCTGTCGCGAT
>S2113H51JX rank=0015634 x=3232.0 y=715.0 length=110
ATCGCAACGCGAAGAACCTTACCAGCCCTTGACATCCCGGTCGCGGATACGAGAGATCGT
ATCCTTCAGTTCGGCTGGACCGGTGACAGGTGTTGCATGGCTGTCGCGAT
>S2113H4KRI rank=0004552 x=3215.0 y=1932.0 length=109
ATCGCAACGCGAAGAACCTTACCAGCCCTTGACATCCCGGTCGCGGATCCCTGAAAGGGG
TCTTTCAGTTCGGCTGGACCGGTGACAGGTGTTGCATGGCTGTCGCGAT
>S2113HZ6HP rank=0022790 x=3165.0 y=1611.0 length=91
ATCGCAACGCGAAGAACCTTACCAGCCCTTGACATCCCGGTCGCGGATTCCAGAGACGGA
ATCCTTCAGTTCGGCTGGACCGGAGACAGGT
>S2113H4EAO rank=0016293 x=3213.0 y=1742.0 length=110
ATCGCAACGCGAAGAACCTTACCAGCCCTTGACATCCCGGTCGCGGATTCCAGAGACGGA
ATCCTTCAGTTCGGCTGGACCGGAGACAGGTGCTGCATGGCTGTCGCGAT
>S2113H9IQH rank=0014585 x=3271.0 y=3207.0 length=110
ATCGCAACGCGAAGAACCTTACCAGCCCTTGACATCCCGGTCGCGGATTCCAGAGACGGA
ATCCTTCAGTTCGGCTGGACCGGAGACAGGTGCTGCATGGCTGTCGCGAT
>S2113H976F rank=0001912 x=3279.0 y=3413.0 length=110
ATCGCAACGCGAAGAACCTTACCAGCCCTTGACATCCCGGTCGCGGATTCCAGAGACGGA
GTCCTCCAGTTCGGCTGGACCGGAGACAGGTGATGCATGGCTGTCGCGAT
>S2113IBN1Z rank=0023018 x=3296.0 y=1013.0 length=110
ATCGCAACGCGAAGAACCTTACCAGCCCTTGACATCCCGGTCGCGGATTCCAGAGACGGA
GTCCTTCAGTTCGGCTGGACCGGAGACAGGTGCTGCATGGCTGTCGCGAT
>S2113HZCBB rank=0013189 x=3155.0 y=3461.0 length=110
ATCGCAACGCGAAGAACCTTACCAGCCCTTGACATCCCGGTCGCGGATTCCAGAGACGGA
GTCCTTCAGTTCGGCTGGACCGGAGACAGGTGCTGCATGGCTGTCGCGAT
>S2113H3PV5 rank=0023889 x=3205.0 y=2883.0 length=110
ATCGCAACGCGAAGAACCTTACCAGCCCTTGACATCCCGGTCGCGGCTTCCAGAGATGGA
AGCCTTCAGTTCGGCTGGACCGGTGACAGGTGATGCATGGCTGTCGCGAT
>S2113H1SCQ rank=0017113 x=3183.0 y=2872.0 length=110
ATCGCAACGCGAAGAACCTTACCAGCCCTTGACATCCCGGTCGCGGTTTCCAGAGATGGA
AACCTTCAGTTCGGCTGGACCGGTGACAGGTGATGCATGGCTGTCGCGAT
>S2113H6B7V rank=0017919 x=3235.0 y=2249.0 length=110
ATCGCAACGCGAAGAACCTTACCAGCCCTTGACATCCCGGTCGCGGTTTCCAGAGATGGA
AGCCTTCAGTTAGGCTGGACCGGTGACAGGTGGTGCATGGCTGTCGCGAT
>S2113H14HF rank=0025108 x=3187.0 y=2209.0 length=110
ATCGCAACGCGAAGAACCTTACCAGCCCTTGACATCCCGGTCGCGGTTTCCAGAGATGGA
ATCCTTCAGTTCGGCTGGACCGGTGACAGGTGGTGCATGGCTGTCGCGAT
>S2113H6BTX rank=0020378 x=3235.0 y=1747.0 length=110
ATCGCAACGCGAAGAACCTTACCAGCCCTTGACATCCCGGTCGCGGTTTCCAGAGATGGA
TACCTTCAGTTCGGCTGGACCGGTGACAGGTGGTGCATGGCTGTCGCGAT
>S2113H5B8P rank=0012111 x=3224.0 y=679.0 length=108
ATCGCAACGCGAAGAACCTTACCAGCCCTTGACATGCCACGACGGTTTTCAGAGATGGAT
TCCTCCCCGCAAGGGGCGTGGACACAGGTGTTGCATGGCTGTCGCGAT
>S2113H7HDJ rank=0009804 x=3248.0 y=2341.0 length=108
ATCGCAACGCGAAGAACCTTACCAGCCCTTGACATGCCAGGACGACTTCCAGAGATGGAT
TTCTTCACTTCGGTGACCTGGACACAGGTGGTGCATGGCTGTCGCGAT
>S2113H3SGO rank=0011718 x=3206.0 y=2118.0 length=108
ATCGCAACGCGAAGAACCTTACCAGCCCTTGACATGCCAGGACGACTTCCCAGAGATGGA
TTTCTTCACTTCGGTGACCTGGACACAGGTGGTGCATGGCTGTCGCGA
>S2113H167J rank=0022440 x=3188.0 y=1645.0 length=106
ATCGCAACGCGAAGAACCTTACCAGCCCTTGACATGCCCGGACAGCTACAGAGATGTAGT
GTTCCCTTCGGGGACCGGGACACAGGTGCTGCATGGCTGTCGCGAT
>S2113H3VXX rank=0017900 x=3207.0 y=2531.0 length=108
ATCGCAACGCGAAGAACCTTACCAGCCCTTGACATGCCCGGACGGTTTCCAGAGATGGAT
TCCTCCTAGCAATAGGTCGGGACACAGGTGCTGCATGGCTGTCGCGAT
>S2113H1R5G rank=0022056 x=3183.0 y=2610.0 length=106
ATCGCAACGCGAAGAACCTTACCAGCCCTTGACATGCCCGGCTACCTACGGAGACGTAGG
GTTCCCTTCGGGGACCGGGACACAGGTGCTGCATGGCTGTCGCGAT
>S2113IAYLD rank=0007992 x=3288.0 y=783.0 length=106
ATCGCAACGCGAAGAACCTTACCAGCCCTTGACATGCCCGGCTAGCTACGGAGACGTGGT
GTTCCCTTCGGGGACCGGGACACAGGTGCTGCATGGCTGTCGCGAT
>S2113H04NT rank=0024763 x=3176.0 y=839.0 length=110
ATCGCAACGCGAAGAACCTTACCAGCCCTTGACATGCCGGTCGCGGACAGTGGAGACATT
GTCCTTCAGTCAGGCTGGACCGGACACAGGTGATGCATGGCTGTCGCGAT
>S2113HZQU8 rank=0009479 x=3160.0 y=1842.0 length=110
ATCGCAACGCGAAGAACCTTACCAGCCCTTGACATGCCGGTCGCGGACAGTGGAGACATT
GTCCTTCAGTCAGGCTGGACCGGACACAGGTGATGCATGGCTGTCGCGAT
>S2113IBEME rank=0001776 x=3293.0 y=1076.0 length=76
ATCGCAACGCGAAGAACCTTACCAGCCCTTGACATGCCGGTCGCGGACAGTGGAGACATT
GTCCTTCAGTTAGGCT
>S2113H981F rank=0005335 x=3280.0 y=433.0 length=110
ATCGCAACGCGAAGAACCTTACCAGCCCTTGACATGCCGGTCGCGGACAGTGGAGACATT
GTCCTTCAGTTAGGCTGGACCGGACACAGGTGTTGCATGGCTGTCGCGAT
>S2113H1HBM rank=0009046 x=3180.0 y=864.0 length=110
ATCGCAACGCGAAGAACCTTACCAGCCCTTGACATGCCGGTCGCGGACAGTGGAGACATT
GTCCTTCAGTTAGGCTGGACCGGACACAGGTGTTGCATGGCTGTCGCGAT
>S2113H1X94 rank=0008684 x=3185.0 y=2362.0 length=110
ATCGCAACGCGAAGAACCTTACCAGCCCTTGACATGCCTCTTACGGGTCCGGGAGACCGG
GTCCATCGGTTCGGCCGGGGAGGACACAGGTGCTGCATGGCTGTCGCGAT
>S2113IANRZ rank=0003838 x=3284.0 y=3149.0 length=108
ATCGCAACGCGAAGAACCTTACCAGCCCTTGACATGGCAAGACGATTTCCAGAGATGGAT
CTCTTCACTTCGGTGACTTGCACACAGGTGCTGCATGGCTGTCGCGAT
>S2113IAGOB rank=0014251 x=3282.0 y=2137.0 length=108
ATCGCAACGCGAAGAACCTTACCAGCCCTTGACATGGCAGGACGATTTCCAGAGATGGAT
CTCTTCACTTCGGTGACCTGCACACAGGTGCTGCATGGCTGTCGCGAT
>S2113H5RY6 rank=0021044 x=3229.0 y=592.0 length=108
ATCGCAACGCGAAGAACCTTACCAGCCCTTGACATGGCAGGACGATTTCCGGAGACGGAT
CTCTTCACTTCGGTGACCTGCACACAGGTGCTGCATGGCTGTCGCGAT
>S2113H1B17 rank=0021121 x=3178.0 y=2237.0 length=108
ATCGCAACGCGAAGAACCTTACCAGCCCTTGACATGGCAGGACGGCTTCCGGAGACGGAT
TCCTTCTCGCAAGAGACCTGCGCACAGGTGATGCATGGCTGTCGCGAT
>S2113IADYD rank=0022246 x=3281.0 y=2707.0 length=108
ATCGCAACGCGAAGAACCTTACCAGCCCTTGACATGGCAGGACGGTTTCCAGAGATGGAT
TCCTTCACTTCGGTGACCTGCACACAGGTGATGCATGGCTGTCGCGAT
>S2113H64IT rank=0004623 x=3244.0 y=2067.0 length=108
ATCGCAACGCGAAGAACCTTACCAGCCCTTGACATGGCAGGACGGTTTCCAGAGATGGAT
TCCTTCACTTCGGTGACCTGCACACAGGTGCTGCATGGCTGTCGCGAT
>S2113HZUS9 rank=0010329 x=3161.0 y=2859.0 length=108
ATCGCAACGCGAAGAACCTTACCAGCCCTTGACATGGCAGGACGGTTTCCAGAGATGGAT
TCCTTCACTTCGGTGACCTGCACACAGGTGGTGCATGGCTGTCGCGAT
>S2113H5JR0 rank=0004152 x=3226.0 y=2254.0 length=108
ATCGCAACGCGAAGAACCTTACCAGCCCTTGACATGGCAGGACGGTTTCCAGAGATGGAT
TCCTTCACTTCGGTGACTTGCACACAGGTGCTGCATGGCTGTCGCGAT
>S2113IA1KL rank=0003159 x=3289.0 y=547.0 length=108
ATCGCAACGCGAAGAACCTTACCAGCCCTTGACATGGCAGGACGGTTTCCAGAGATGGAT
TCCTTCCCTTCGGGGACTTGCACACAGGTGTTGCATGGCTGTCGCGAT
>S2113H78N8 rank=0005569 x=3257.0 y=854.0 length=56
ATCGCAACGCGAAGAACCTTACCAGCCCTTGACATGGCAGGACGGTTTCCGGAGAC
>S2113H1WSV rank=0009919 x=3185.0 y=445.0 length=111
ATCGCAACGCGAAGAACCTTACCAGCCCTTGACATGGGAAGTATGGGCCGCAGAGACGCG
GTCCTTCAGTTCGGCTGGGCTTCCACACAGGTGGTGCATGGCTGTCGCGAT
>S2113HZQ9U rank=0018221 x=3160.0 y=2368.0 length=109
ATCGCAACGCGAAGAACCTTACCAGCCCTTGACATGGGACGTCTCGGCCGGAGAGATCCG
GCCTTCGGTTCGGCCGGCGTCCGCACAGGTGCTGCATGGCTGTCGCGAT
>S2113H3UPQ rank=0006760 x=3207.0 y=940.0 length=109
ATCGCAACGCGAAGAACCTTACCAGCCCTTGACATGGGACTCGCCGGTACGAGAGATCGT
ACCTTCGGTTCGGCCGGAGTCCGCACAGGTGTTGCATGGCTGTCGCGAT
>S2113H1F5E rank=0022988 x=3179.0 y=3440.0 length=108
ATCGCAACGCGAAGAACCTTACCAGCCCTTGACATGGGCAGGTCTGGCCGAGAGATCGGC
CTTCCCCGCAAGGGGCCTGCTGCACAGGTGGTGCATGGCTGTCGCGAT
>S2113H9IGB rank=0020347 x=3271.0 y=2841.0 length=108
ATCGCAACGCGAAGAACCTTACCAGCCCTTGACATGGGCAGGTCTGGCCGAGAGATCGGC
CTTCCCCGCAAGGGGCCTGCTGCACAGGTGGTGCATGGCTGTCGCGAT
>S2113H859C rank=0022783 x=3267.0 y=3422.0 length=108
ATCGCAACGCGAAGAACCTTACCAGCCCTTGACATGGGCGTCGCGGGCGCAGAGATGCGC
CTTTCGGTTCGGCCGGACGCCGCACAGGTGATGCATGGCTGTCGCGAT
>S2113H0ZNH rank=0021534 x=3174.0 y=2539.0 length=108
ATCGCAACGCGAAGAACCTTACCAGCCCTTGACATGGGCGTCGCGGGTCCAGAGATGGAC
CCTTCGGTTCGGCCGGACGCCGCACAGGTGATGCATGGCTATCGCGAT
>S2113IBBAF rank=0006086 x=3292.0 y=853.0 length=108
ATCGCAACGCGAAGAACCTTACCAGCCCTTGACATGGGCGTCGCGGGTCCAGAGATGGAC
CCTTCGGTTCGGCCGGACGCCGCACAGGTGATGCATGGCTATCGCGAT
>S2113H4KHU rank=0003573 x=3215.0 y=1584.0 length=108
ATCGCAACGCGAAGAACCTTACCAGCCCTTGACATGGGCGTCGCGGGTCCAGAGATGGAC
CTTTCGGTTCGGCCGGACGCCGCACAGGTGTTGCATGGCTGTCGCGAT
>S2113H78RF rank=0012152 x=3257.0 y=969.0 length=108
ATCGCAACGCGAAGAACCTTACCAGCCCTTGACATGGGCGTCGCGGGTCCAGAGATGGAC
CTTTCGGTTCGGCCGGACGCCGCACAGGTGTTGCATGGCTGTCGCGAT
>S2113H17IX rank=0019476 x=3188.0 y=2055.0 length=108
ATCGCAACGCGAAGAACCTTACCAGCCCTTGACATGGGCGTCGCGGGTCCAGAGATGGAC
CTTTCGGTTCGGCCGGACGCCGCACAGGTGTTGCATGGCTGTCGCGAT
>S2113H107B rank=0027061 x=3186.0 y=2053.0 length=108
ATCGCAACGCGAAGAACCTTACCAGCCCTTGACATGGGCGTCGCGGGTCCAGAGATGGAC
CTTTCGGTTCGGCCGGACGCCGCACAGGTGTTGCATGGCTGTCGCGAT
>S2113IANVR rank=0009932 x=3284.0 y=3285.0 length=108
ATCGCAACGCGAAGAACCTTACCAGCCCTTGACATGGGCGTCGCGGGTGGAGAGATCCAC
CTTTCGGTTCGGCCGGACGCCGCACAGGTGGTGCATGGCTGTCGCGAT
>S2113H0THB rank=0017022 x=3172.0 y=2733.0 length=108
ATCGCAACGCGAAGAACCTTACCAGCCCTTGACATGGGCGTCGCGGGTGGGGAGACCCAC
CCTTCGGTTCGGCCGGACGCCGCACAGGTGGTGCATGGCTGTCGCGAT
>S2113H1UED rank=0018936 x=3184.0 y=1427.0 length=108
ATCGCAACGCGAAGAACCTTACCAGCCCTTGACATGGGCGTCGCGGGTGGGGAGACCCAC
CTTTCGGTTCGGCCGGACGCCGCACAGGTGCTGCATGGCTGTCGCGAT
>S2113H4U7Q rank=0014298 x=3218.0 y=3188.0 length=108
ATCGCAACGCGAAGAACCTTACCAGCCCTTGACATGGGCGTCGCGGGTGGGGAGACCCAC
CTTTCGGTTCGGCCGGACGCCGCACAGGTGGTGCATGGCTGTCGCGAT
>S2113H62EV rank=0016812 x=3243.0 y=3429.0 length=110
ATCGCAACGCGAAGAACCTTACCAGCCCTTGACATGGGGAGTGTGAGCCTGGGAGACCGG
GTTCTTCAGTTCGGCTGGCTCCCGCACAGGTGTTGCATGGCTGTCGCGAT
>S2113H90BU rank=0006646 x=3277.0 y=1432.0 length=109
ATCGCAACGCGAAGAACCTTACCAGCCCTTGACATGGGGCGTCCCGGCCGGAGAGATCCG
GCCTTCAGTTCGGCTGGCGTCCGCACAGGTGATGCATGGCTGTCGCGAT
>S2113IASF3 rank=0003960 x=3286.0 y=1009.0 length=110
ATCGCAACGCGAAGAACCTTACCAGCCCTTGACATGGGTATCGCGAGATCCAGAGATGGA
TTTCTTCAGTTCGGCTGGATACCACACAGGTGGTGCATGGCTGTCGCGAT
>S2113H1SE8 rank=0011272 x=3183.0 y=2962.0 length=108
ATCGCAACGCGAAGAACCTTACCAGCCCTTGACATGGGTCGGACCGGCGCAGAGATGCGC
TTTCCCCGCAAGGGGCCGACTGCACAGGTGGTGCATGGCTGTCGCGAT
>S2113H0H9P rank=0008145 x=3169.0 y=491.0 length=108
ATCGCAACGCGAAGAACCTTACCAGCCCTTGACATGGGTCGGACCGGCGCAGAGATGCGC
TTTCCCCGCAAGGGGCCGACTGCACAGGTGGTGCATGGCTGTCGCGAT
>S2113IA40W rank=0012586 x=3290.0 y=926.0 length=108
ATCGCAACGCGAAGAACCTTACCAGCCCTTGACATGGGTCGGACCGGCGCAGAGATGCGC
TTTCCCCGCAAGGGGCCGACTGCACAGGTGGTGCATGGCTGTCGCGAT
>S2113H6A9F rank=0007713 x=3235.0 y=1009.0 length=65
ATCGCAACGCGAAGAACCTTACCAGCCCTTGACATGGTCAGACGACTTCCAGAGATGGAT
CTCTT
>S2113IA2C1 rank=0017332 x=3289.0 y=1571.0 length=108
ATCGCAACGCGAAGAACCTTACCAGCCCTTGACATGGTCAGACGATTTCCAGAGATGGAT
CTCTTCACTTCGGTGACTGATACACAGGTGATGCATGGCTGTCGCGAT
>S2113H9P4I rank=0002457 x=3274.0 y=496.0 length=108
ATCGCAACGCGAAGAACCTTACCAGCCCTTGACATGGTCGGACGGTTCCCAGAGATGGGT
TCCTTCACTTCGGTGACTGACACACAGGTGGTGCATGGCTGTCGCGAT
>S2113H1BDE rank=0016369 x=3178.0 y=1344.0 length=108
ATCGCAACGCGAAGAACCTTACCAGCCCTTGACATGGTCGGACGGTTTCCAGAGATGGAT
TCCTTCACTTCGGTGACTGACACACAGGTGATGCATGGCTGTCGCGAT
>S2113H5QPX rank=0011399 x=3228.0 y=3059.0 length=108
ATCGCAACGCGAAGAACCTTACCAGCCCTTGACATGGTCGGACGGTTTCCAGAGATGGAT
TCCTTCACTTCGGTGACTGACACACAGGTGCTGCATGGCTGTCGCGAT
>S2113H5U94 rank=0015852 x=3230.0 y=778.0 length=109
ATCGCAACGCGAAGAACCTTACCAGCCCTTGACATGTAGGTAGTAGAAGCCTGAAAGGGT
GACGAGGTAGCAATACCAGCCTACACAGGTGGTGCATGGCTGTCGCGAT
>S2113H9A9P rank=0007212 x=3269.0 y=1723.0 length=108
ATCGCAACGCGAAGAACCTTACCAGCCCTTGACATGTCAGGACGGTTTCCAGAGATGGAC
TCCTTCTCGCAAGAGACCTGAGCACAGGTGGTGCATGGCTGTCGCGAT
>S2113H8RGR rank=0018652 x=3263.0 y=633.0 length=108
ATCGCAACGCGAAGAACCTTACCAGCCCTTGACATGTCCAGGACCGGTCGCAGAGATGTG
ACCTTCTCTTCGGAGCCTGGAACACAGGTGATGCATGGCTGTCGCGAT
>S2113H5I3S rank=0005345 x=3226.0 y=1382.0 length=108
ATCGCAACGCGAAGAACCTTACCAGCCCTTGACATGTCCAGGACCGGTCGCAGAGATGTG
ACCTTCTCTTCGGAGCCTGGAACACAGGTGGTGCATGGCTGTCGCGAT
>S2113IAJM2 rank=0012068 x=3283.0 y=1884.0 length=107
ATCGCAACGCGAAGAACCTTACCAGCCCTTGACATGTCCATGACCGGTCGCAGAGATGTG
ACCTTCTCTTCGGAGCATGGAGCACAGGTGATGCATGGCTGTCGCGA
>S2113H2NBL rank=0023435 x=3193.0 y=2047.0 length=110
ATCGCAACGCGAAGAACCTTACCAGCCCTTGACATGTCCCGTATGGGCCGGAGAGATCCG
GTCCTTCAGTTCGGCTGGCGGGAACACAGGTGATGCATGGCTGTCGCGAT
>S2113H7EGN rank=0006437 x=3247.0 y=2661.0 length=110
ATCGCAACGCGAAGAACCTTACCAGCCCTTGACATGTCCCGTATGGGTCTCAGAGATGAG
ACCCTTCAGTTCGGCTGGCGGGAACACAGGTGATGCATGGCTGTCGCGAT
>S2113H1RLE rank=0021498 x=3183.0 y=1888.0 length=110
ATCGCAACGCGAAGAACCTTACCAGCCCTTGACATGTCCCGTGTGGTCCGTGGAGACGCG
GTCCTTCAGTTCGGCTGGCGGGAACACAGGTGCTGCATGGCTGTCGCGAT
>S2113IAAT4 rank=0012855 x=3280.0 y=2762.0 length=110
ATCGCAACGCGAAGAACCTTACCAGCCCTTGACATGTCCCGTGTGGTCCGTGGAGACGCG
GTCCTTCAGTTCGGCTGGCGGGAACACAGGTGTTGCATGGCTGTCGCGAT
>S2113H2P54 rank=0019042 x=3194.0 y=1642.0 length=110
ATCGCAACGCGAAGAACCTTACCAGCCCTTGACATGTCCCTTGCGGGCCCGGGAGACCGG
GTCCATCGGTTCGGCCGGGGGGAACACAGGTGCTGCATGGCTGTCGCGAT
>S2113H0T2D rank=0007175 x=3172.0 y=3491.0 length=106
ATCGCAACGCGAAGAACCTTACCAGCCCTTGACATGTCCGACTACTTGCAGAGATGCAAG
GTTCCCTTCGGGGACCGGAACACAGGTGGTGCATGGCTGTCGCGAT
>S2113H407T rank=0011802 x=3220.0 y=2775.0 length=104
ATCGCAACGCGAAGAACCTTACCAGCCCTTGACATGTCCGGCTATCCAGAGAGATCTGGA
GTTCCTTCGGGACCGGAACACAGGTGCTGCATGGCTGTCGCGAT
>S2113H605W rank=0025419 x=3243.0 y=1810.0 length=110
ATCGCAACGCGAAGAACCTTACCAGCCCTTGACATGTCCGGTGTGGGCCGGGGAGACCCG
GTCCTTCAGTTCGGCTGGCCGGAACACAGGTGGTGCATGGCTGTCGCGAT
>S2113IA4PN rank=0004242 x=3290.0 y=521.0 length=110
ATCGCAACGCGAAGAACCTTACCAGCCCTTGACATGTCCGGTTTGGGTTTCAGAGATGAG
ACCCTTCAGTTCGGCTGGCCGGAACACAGGTGATGCATGGCTGTCGCGAT
>S2113HZTRY rank=0007627 x=3161.0 y=1516.0 length=110
ATCGCAACGCGAAGAACCTTACCAGCCCTTGACATGTCCTCTATGGACTCCAGAGACGGA
GTCCTTCACTTCGGGTGGGAGGAACACAGGTGGTGCATGGCTGTCGCGAT
>S2113IANFQ rank=0018193 x=3284.0 y=2708.0 length=110
ATCGCAACGCGAAGAACCTTACCAGCCCTTGACATGTCCTCTATGGATTCCAGAGACGGA
GTCCTTCACTTCGGGTGGGAGGAACACAGGTGATGCATGGCTGTCGCGAT
>S2113IAASU rank=0018705 x=3280.0 y=2716.0 length=110
ATCGCAACGCGAAGAACCTTACCAGCCCTTGACATGTCCTCTATGGATTCCAGAGACGGA
GTCCTTCACTTCGGGTGGGAGGAACACAGGTGATGCATGGCTGTCGCGAT
>S2113H0U4T rank=0009183 x=3173.0 y=779.0 length=110
ATCGCAACGCGAAGAACCTTACCAGCCCTTGACATGTCCTCTATGGATTCCAGAGACGGA
GTCCTTCACTTCGGGTGGGAGGAACACAGGTGTTGCATGGCTGTCGCGAT
>S2113H5QMA rank=0023418 x=3228.0 y=2928.0 length=110
ATCGCAACGCGAAGAACCTTACCAGCCCTTGACATGTCCTCTATGGATTCCAGAGACGGA
GTCCTTCACTTCGGGTGGGAGGAACACAGGTGTTGCATGGCTGTCGCGAT
>S2113H4ZP8 rank=0002818 x=3220.0 y=846.0 length=110
ATCGCAACGCGAAGAACCTTACCAGCCCTTGACATGTCGGTCGCGGACAGTGGAGACATT
GTCCTTCAGTTAGGCTGGACCGAACACAGGTGTTGCATGACTGTCGCGAT
>S2113H6BV1 rank=0014377 x=3235.0 y=1823.0 length=108
ATCGCAACGCGAAGAACCTTACCAGCCCTTGACATGTCGGTCGCGGGACTCAGAGATGAG
TCCCTTCAGTTCGGCTGGACCGAACACAGGTGGTGCATGGCTGTCGCG
>S2113HZKQ7 rank=0026033 x=3158.0 y=2113.0 length=108
ATCGCAACGCGAAGAACCTTACCAGCCCTTGACATGTCTGGAATCCTGAAGAGATTTGGG
AGTGCTCGAAAGAGAGCCAGAACACAGGTGATGCATGGCTGTCGCGAT
>S2113H38W5 rank=0019453 x=3211.0 y=2967.0 length=109
ATCGCAACGCGAAGAACCTTACCAGCCCTTGACATGTGACTCGCCGGCTCCAGAGATGGA
GCCTTCGGTTCGGCCGGAGTCAGCACAGGTGATGCATGGCTGTCGCGAT
>S2113H6LMA rank=0018178 x=3238.0 y=2144.0 length=109
ATCGCAACGCGAAGAACCTTACCAGCCCTTGACATGTGACTCGCCGGGACCAGAGACGGT
CCCTTCGGTTCGGCCGGAGTCAACACAGGTGGTGCATGGCTGTCGCGAT
>S2113H3R87 rank=0022347 x=3206.0 y=1849.0 length=109
ATCGCAACGCGAAGAACCTTACCAGCCCTTGACATGTGACTCGCCGGTCCCAGAGACGGG
ACCTTCGGTTCGGCCGGAGTCAGCACAGGTGCTGCATGGCTGTCGCGAT
>S2113H9WIS rank=0004456 x=3276.0 y=594.0 length=109
ATCGCAACGCGAAGAACCTTACCAGCCCTTGACTTGTGACTCGCCGGCTCTGGAGACGGA
GCCTTCGGTTCGGCCGGAGTCAACACAGGTGGTGCATGGCTGTCGCGAT
>S2113H1OHC rank=0010834 x=3182.0 y=1950.0 length=101
ATCGCAACGCGAAGAACCTTACCAGCCCTTGACTTGTGGCTCGCCGGCTCCAGAGACGGA
GCCTTCGGTTCGGCCCGGAGCCAACACAGGTGCTGCATGGC
>S2113H2C4U rank=0018263 x=3190.0 y=1132.0 length=109
ATCGCAACGCGAAGAACCTTACCAGCCCTTGACTTGTGGCTCGCCGGCTCTGGAGACAGA
GCCTTCGGTTCGGCCGGAGCCAACACAGGTGGTGCATGGCTGTCGCGAT
>S2113IBKRJ rank=0004433 x=3295.0 y=845.0 length=106
ATCGCAACGCGAAGAACCTTACCAGCCTTTGACATCCCGCGCTATCCAGAGAGATCTGGG
GTTCCCTTCGGGGACGCGGTGACAGGTGGTGCATGGCTGTCGCGAT
>S2113H4W2Y rank=0007600 x=3219.0 y=1512.0 length=106
ATCGCAACGCGAAGAACCTTACCAGCCTTTGACATCCCGCGCTATCCTGAGAGATCAGGG
GTTCCCTTCGGGGACGCGGTGACAGGTGATGCATGGCTGTCGCGAT
>S2113H04XK rank=0013079 x=3176.0 y=1190.0 length=109
ATCGCAACGCGAAGAACCTTACCAGCCTTTGACATCCCGGTCGCGAGCACCAGAGATGGA
GCTCTTCAGTTCGGCTGGACCGGAGACAGGTGGTGCATGGCTGTGCGAT
>S2113HZE6X rank=0014941 x=3156.0 y=3095.0 length=52
ATCGCAACGCGAAGAACCTTACCAGCCTTTGACATCCTAGGACGGCTACCAG
>S2113IAATB rank=0026035 x=3280.0 y=2733.0 length=110
ATCGCAACGCGAAGAACCTTACCAGCCTTTGACATCCTGGTCGCGGATTAGAGAGATCTT
TTCCTTCAGTTCGGCTGGACCAGTGACAGGTGCTGCATGGCTGTCGCGAT
>S2113H01F5 rank=0013338 x=3175.0 y=771.0 length=110
ATCGCAACGCGAAGAACCTTACCAGCCTTTGACATCCTGGTCGCGGGGAGAGGAGACTCA
CCCCTTCAGTTCGGCTGGACCAGTGACAGGTGATGCATGGCTGTCGCGAT
>S2113H2ZZT rank=0020868 x=3197.0 y=2087.0 length=110
ATCGCAACGCGAAGAACCTTACCAGCCTTTGACATCCTGGTCGCGGGGAGAGGAGACTCA
CCCCTTCAGTTCGGCTGGACCAGTGACAGGTGCTGCATGGCTGTCGCGAT
>S2113H9YDS rank=0023434 x=3276.0 y=3006.0 length=110
ATCGCAACGCGAAGAACCTTACCAGCCTTTGACATCCTGGTCGCGGGGAGAGGAGACTCA
CCCCTTCAGTTCGGCTGGACCAGTGACAGGTGTTGCATGGCTGTCGCGAT
>S2113HZUZ2 rank=0000439 x=3161.0 y=3104.0 length=91
ATCGCAACGCGAAGAACCTTACCAGCCTTTGACATCCTGGTCNCGGGGGAGAGGAGACTN
ACCCCTTCAGTTCGGCTGGACCAGTGACAGG
>S2113H3OFL rank=0006011 x=3205.0 y=991.0 length=109
ATCGCAACGCGAAGAACCTTACCAGCCTTTGACATGCCTAGTATGGTTTCCAGAGATGGA
TTCCTTGTCTTCGGACGCTAGGACACAGGTGATGCATGGCTGTCGCGAT
>S2113H1W2D rank=0010641 x=3185.0 y=787.0 length=108
ATCGCAACGCGAAGAACCTTACCAGCCTTTGACATGGCAGGACGGTTTCCAGAGATGGAT
TCCTTCCCTTCGGGGGCCTGCACACAGGTGGTGCATGGCTGTCGCGAT
>S2113H8FXU rank=0020647 x=3259.0 y=2080.0 length=110
ATCGCAACGCGAAGAACCTTACCAGCCTTTGACATGTCCCGTATGGATCCTGGAGACAGG
GTTCTTCAGTTCGGCTGGCGGGAACACAGGTGATGCATGGCTGTCGCGAT
>S2113H8ZGZ rank=0017310 x=3265.0 y=2817.0 length=110
ATCGCAACGCGAAGAACCTTACCAGCCTTTGACATGTCCCGTATGGATCCTGGAGACAGG
GTTCTTCAGTTCGGCTGGCGGGAACACAGGTGTTGCATGGCTGTCGCGAT
>S2113H32HR rank=0021322 x=3209.0 y=2829.0 length=110
ATCGCAACGCGAAGAACCTTACCAGCCTTTGACATGTCCCGTATGGATCTTGGAGACAGG
ATCCTTCAGTTCGGCTGGCGGGAACACAGGTGCTGCATGGCTGTCGCGAT
>S2113H0QRA rank=0014399 x=3171.0 y=3300.0 length=110
ATCGCAACGCGAAGAACCTTACCAGCCTTTGACATGTCCCGTATGGGTGCCGGAGACGGC
ATCCTTCAGTTCGGCTGGCGGGAACACAGGTGCTGCATGGCTGTCGCGAT
>S2113IAO9P rank=0010535 x=3285.0 y=987.0 length=110
ATCGCAACGCGAAGAACCTTACCAGCCTTTGACATGTCCCGTGTGGATCCTGGAGACAGG
ATCCTTCAGTTCGGCTGGCGGGAACACAGGTGATGCATGGCTGTCGCGAT
>S2113H9INM rank=0013609 x=3271.0 y=3104.0 length=110
ATCGCAACGCGAAGAACCTTACCAGCCTTTGACATGTCCCGTGTGGATCCTGGAGACAGG
ATCCTTCAGTTCGGCTGGCGGGAACACAGGTGATGCATGGCTGTCGCGAT
>S2113H6LAZ rank=0013940 x=3238.0 y=1737.0 length=110
ATCGCAACGCGAAGAACCTTACCAGCCTTTGACATGTCCCGTGTGGATCCTGGAGACAGG
ATCCTTCAGTTCGGCTGGCGGGAACACAGGTGTTGCATGGCTGTCGCGAT
>S2113H1KC6 rank=0016808 x=3181.0 y=712.0 length=110
ATCGCAACGCGAAGAACCTTACCAGCCTTTGACATGTCCCGTGTGGATCCTGGAGACAGG
GTTCTTCAGTTCGGCTGGCGGGAACACAGGTGATGCATGGCTGTCGCGAT
>S2113HZCB7 rank=0019636 x=3155.0 y=3493.0 length=109
ATCGCAACGCGAAGAACCTTACCAGCCTTTGACATGTCCGTGTGGATCCTGGAGACAGGG
TTCTTCAGTTCGGCTGGCGGGAACACAGGTGATGCATGGCTGTCGCGAT
>S2113IAZQX rank=0010286 x=3288.0 y=2279.0 length=110
ATCGCAACGCGAAGAACCTTACCAGCCTTTGACATGTCGCGTCTGGTCGCCAGAGATGGC
TTCCTTCAGTTCGGCTGGCGCGAACACAGGTGGTGCATGGCTGTCGCGAT
>S2113IAA3N rank=0002764 x=3280.0 y=3105.0 length=106
ATCGCAACGCGAAGAACCTTACCAGCGTTCGACATCCCGCGCTATCCAGAGAGATCTGGG
GTTCCCTTCGGGGACGTGGTGACAGGTGATGCATGGCTGTCGCGAT
>S2113HZX8G rank=0025976 x=3162.0 y=3198.0 length=108
ATCGCAACGCGAAGAACCTTACCAGCGTTTGACACGGTAGGACGGTTTCCAGAGATGGAT
TCCTTCCCTTACGGGACCTACACACAGGTGCTGCATGGCTGTCGCGAT
>S2113HZOLB rank=0017200 x=3159.0 y=2989.0 length=110
ATCGCAACGCGAAGAACCTTACCAGCGTTTGACATCCCGATCGCGGATTCCAGAGATGGA
TTCCTTCAGTTAGGCTGGATCGGTGACAGGTGTTGCATGGCTGTCGCGAT
>S2113HZ35V rank=0010493 x=3164.0 y=2689.0 length=106
ATCGCAACGCGAAGAACCTTACCAGCGTTTGACATCCCGCGCTAACCCAAGAGATTGGGT
GTTCCCTTCGGGGACGCGGTGACAGGTGCTGCATGGCTGTCGCGAT
>S2113H9G1N rank=0015528 x=3271.0 y=1017.0 length=110
ATCGCAACGCGAAGAACCTTACCAGCGTTTGACATCCTCATCGCGGATACCAGAGATGGT
TTCCTTCAGTTCGGCTGGATGAGTGACAGGTGGTGCATGGCTGTCGCGAT
>S2113H1WQ0 rank=0014841 x=3185.0 y=378.0 length=110
ATCGCAACGCGAAGAACCTTACCAGCGTTTGACATCCTCATCGCGGATACCAGAGATGGT
TTCCTTCAGTTCGGCTGGATGAGTGACAGGTGGTGCATGGCTGTCGCGAT
>S2113H69JI rank=0005233 x=3246.0 y=380.0 length=110
ATCGCAACGCGAAGAACCTTACCAGCGTTTGACATCCTCATCGCGGATTCCAGAGATGGA
TTCCTTCAGTTCGGCTGGATGAGTGACAGGTGTTGCATGGCTGTCGCGAT
>S2113H8L11 rank=0021905 x=3261.0 y=1815.0 length=110
ATCGCAACGCGAAGAACCTTACCAGCGTTTGACATCCTCATCGCGGATTCCAGAGATGGA
TTCCTTCAGTTCGGCTGGATGAGTGACAGGTGTTGCATGGCTGTCGCGAT
>S2113H0I23 rank=0019074 x=3169.0 y=1549.0 length=110
ATCGCAACGCGAAGAACCTTACCAGCGTTTGACATCCTCATCGCGGATTCCAGAGATGGT
TTCCTTCAGTTCGGCTGGATGAGTGACAGGTGATGCATGGCTGTCGCGAT
>S2113H2TF3 rank=0017927 x=3195.0 y=1793.0 length=109
ATCGCAACGCGAAGAACCTTACCAGCGTTTGACATCCTCATCGCGGATTTCAGAGATGAT
TTCCTTCAGTTCGGCTGGATGAGTGACAGGTGATGCATGGCTGTCGCGA
>S2113H3L5U rank=0008632 x=3204.0 y=2144.0 length=109
ATCGCAACGCGAAGAACCTTACCAGCGTTTGACATCCTCATCGCGGATTTCAGAGATGAT
TTCCTTCAGTTCGGCTGGATGAGTGACAGGTGATGCATGGCTGTCGCGA
>S2113H2Y0Z rank=0006268 x=3197.0 y=833.0 length=110
ATCGCAACGCGAAGAACCTTACCAGCGTTTGACATCCTCATCGCGGATTTCAGAGATGAT
TTCCTTCAGTTCGGCTGGATGAGTGACAGGTGTTGCATGGCTGTCGCGAT
>S2113H0OJ3 rank=0001891 x=3171.0 y=449.0 length=110
ATCGCAACGCGAAGAACCTTACCAGCGTTTGACATCCTCATCGCGGGTTCCAGAGATGGA
TCCCTTCAGTTCGGCTGGATGAGTGACAGGTGATGCATGGCTGTCGCGAT
>S2113H8M54 rank=0016193 x=3261.0 y=3258.0 length=110
ATCGCAACGCGAAGAACCTTACCAGCGTTTGACATCCTCATCGCGGTTACCAGAGATGGT
TTCCTTCAGTTCGGCTGGATGAGTGACAGGTGCTGCATGGCTGTCGCGAT
>S2113H9RT2 rank=0009831 x=3274.0 y=2712.0 length=110
ATCGCAACGCGAAGAACCTTACCAGCGTTTGACATCCTCATCGCGGTTACCAGAGATGGT
TTCCTTCAGTTCGGCTGGATGAGTGACAGGTGTTGCATGGCTGTCGCGAT
>S2113H3OZA rank=0008460 x=3205.0 y=1700.0 length=110
ATCGCAACGCGAAGAACCTTACCAGCGTTTGACATCCTCATCGCGGTTACCAGAGATGGT
TTCCTTCAGTTCGGCTGGATGAGTGACAGGTGTTGCATGGCTGTCGCGAT
>S2113H7NH8 rank=0011723 x=3250.0 y=2094.0 length=110
ATCGCAACGCGAAGAACCTTACCAGCGTTTGACATCCTCATCGCGGTTTTCAGAGATGAT
TACCTTCAGTTCGGCTGGATGAGTGACAGGTGCTGCATGGCTGTCGCGAT
>S2113H1RUI rank=0026229 x=3183.0 y=2216.0 length=109
ATCGCAACGCGAAGAACCTTACCAGCGTTTGACATGACCAGGACGGTTTCCAGAGATGGA
TTCCTCCCCTTACGGGGCCTGGACACAGGTGCTGCATGGCTGTCGCGAT
>S2113H8EQ3 rank=0015135 x=3259.0 y=541.0 length=108
ATCGCAACGCGAAGAACCTTACCAGCGTTTGACATGCCAGGACGGTTTCCAGAGATGGAT
TCCTCCCCTTACGGGGCCTGGACACAGGTGCTGCATGGCTGTCGCGAT
>S2113H3CQJ rank=0023399 x=3201.0 y=2217.0 length=108
ATCGCAACGCGAAGAACCTTACCAGCGTTTGACATGCCAGGACGGTTTCCAGAGATGGAT
TCCTCCCCTTACGGGGCCTGGACACAGGTGCTGCATGGCTGTCGCGAT
>S2113H6Q8I rank=0020999 x=3240.0 y=1232.0 length=108
ATCGCAACGCGAAGAACCTTACCAGCGTTTGACATGCCAGGACGGTTTCCAGAGATGGAT
TCCTCCCCTTACGGGGCCTGGACACAGGTGGTGCATGGCTGTCGCGAT
>S2113H1UAW rank=0011310 x=3184.0 y=1302.0 length=108
ATCGCAACGCGAAGAACCTTACCAGCGTTTGACATGCCAGGACGGTTTCCAGAGATGGAT
TCCTTCCCTTACGGGACCTGGACACAGGTGATGCATGGCTGTCGCGAT
>S2113H6HVS rank=0020580 x=3237.0 y=1398.0 length=108
ATCGCAACGCGAAGAACCTTACCAGCGTTTGACATGCCAGGACGGTTTCCAGAGATGGAT
TCCTTCCCTTACGGGACCTGGACACAGGTGATGCATGGCTGTCGCGAT
>S2113H07QI rank=0020458 x=3177.0 y=728.0 length=108
ATCGCAACGCGAAGAACCTTACCAGCGTTTGACATGCCAGGACGGTTTCCAGAGATGGAT
TCCTTCCCTTACGGGACCTGGACACAGGTGATGCATGGCTGTCGCGAT
>S2113IATSX rank=0005347 x=3286.0 y=2767.0 length=108
ATCGCAACGCGAAGAACCTTACCAGCGTTTGACATGCCAGGACGGTTTCCAGAGATGGAT
TCCTTCCCTTACGGGACCTGGACACAGGTGATGCATGGCTGTCGCGAT
>S2113H0OSB rank=0019005 x=3171.0 y=745.0 length=108
ATCGCAACGCGAAGAACCTTACCAGCGTTTGACATGCCAGGACGGTTTCCAGAGATGGAT
TCCTTCCCTTACGGGACCTGGACACAGGTGCTGCATGGCTGTCGCGAT
>S2113H5YQW rank=0000787 x=3231.0 y=1174.0 length=108
ATCGCAACGCGAAGAACCTTACCAGCGTTTGACATGCCAGGACGGTTTCCAGAGATGGAT
TCCTTCCCTTACGGGACCTGGACACAGGTGCTGCATGGCTGTCGCGAT
>S2113H4AML rank=0022617 x=3212.0 y=1083.0 length=108
ATCGCAACGCGAAGAACCTTACCAGCGTTTGACATGCCAGGACGGTTTCCAGAGATGGAT
TCCTTCCCTTACGGGACCTGGACACAGGTGCTGCATGGCTGTCGCGAT
>S2113H1X1S rank=0022338 x=3185.0 y=2062.0 length=108
ATCGCAACGCGAAGAACCTTACCAGCGTTTGACATGCCAGGACGGTTTCCAGAGATGGAT
TCCTTCCCTTACGGGACCTGGACACAGGTGGTGCATGGCTGTCGCGAT
>S2113H0H64 rank=0002545 x=3169.0 y=398.0 length=108
ATCGCAACGCGAAGAACCTTACCAGCGTTTGACATGCCAGGACGGTTTCCAGAGATGGAT
TCCTTCCCTTACGGGACCTGGACACAGGTGGTGCATGGCTGTCGCGAT
>S2113IA3BW rank=0020800 x=3289.0 y=2826.0 length=108
ATCGCAACGCGAAGAACCTTACCAGCGTTTGACATGCCAGGACGGTTTCCAGAGATGGAT
TCCTTCCCTTACGGGACCTGGACACAGGTGTTGCATGGCTGTCGCGAT
>S2113H4EP7 rank=0024065 x=3213.0 y=2301.0 length=108
ATCGCAACGCGAAGAACCTTACCAGCGTTTGACATGCCAGGACGGTTTCCAGAGATGGAT
TCCTTCCCTTACGGGACCTGGACACAGGTGTTGCATGGCTGTCGCGAT
>S2113HZKQD rank=0024138 x=3158.0 y=2083.0 length=108
ATCGCAACGCGAAGAACCTTACCAGCGTTTGACATGCCAGGACGGTTTCCAGAGATGGAT
TCCTTCCCTTACGGGACCTGGACACAGGTGTTGCATGGCTGTCGCGAT
>S2113HZH2M rank=0024376 x=3157.0 y=2732.0 length=108
ATCGCAACGCGAAGAACCTTACCAGCGTTTGACATGCCAGGACGGTTTCCAGAGATGGAT
TCCTTCCCTTACGGGACTTGGACACAGGTGATGCATGGCTGTCGCGAT
>S2113H0FKD rank=0008928 x=3168.0 y=1083.0 length=108
ATCGCAACGCGAAGAACCTTACCAGCGTTTGACATGCCCGGACGACTTCCAGAGATGGAT
TTCTTCCCTTCGGGGACTGGGACACAGGTGTTGCATGGCTGTCGCGAT
>S2113H17RO rank=0016014 x=3188.0 y=2370.0 length=109
ATCGCAACGCGAAGAACCTTACCAGCGTTTGACATGGTAAGGACGGTTTCCAGAGATGGA
TTCCTTCCCTTACGGGACCTACACACAGGTGTTGCATGGCTGTCGCGAT
>S2113IA5LA rank=0019759 x=3290.0 y=1660.0 length=60
ATCGCAACGCGAAGAACCTTACCAGCGTTTGACATGGTAGGACGATTTCCAGAGATGGAT

>S2113IAKRW rank=0019462 x=3283.0 y=3354.0 length=101
ATCGCAACGCGAAGAACCTTACCAGCGTTTGACATGGTAGGACGATTTCTGGAGACAGAT
CTCTTCCCTTACGGGACCTACACACAGGTGGTGCATGGCTG
>S2113IAIS5 rank=0023824 x=3283.0 y=807.0 length=101
ATCGCAACGCGAAGAACCTTACCAGCGTTTGACATGGTAGGACGATTTCTGGAGACAGAT
CTCTTCCCTTACGGGACCTACACACAGGTGGTGCATGGCTG
>S2113H0QLN rank=0012592 x=3171.0 y=3097.0 length=108
ATCGCAACGCGAAGAACCTTACCAGCGTTTGACATGGTAGGACGATTTCTGGAGACAGAT
CTCTTCCCTTACGGGACCTACACACAGGTGGTGCATGGCTGTCGCGAT
>S2113H7FZY rank=0004491 x=3248.0 y=556.0 length=108
ATCGCAACGCGAAGAACCTTACCAGCGTTTGACATGGTAGGACGGCTTCCAGAGATGGAT
TCCTCCCCTTACGGGGCCTACACACAGGTGCTGCATGGCTGTCGCGAT
>S2113H28SM rank=0014492 x=3200.0 y=1204.0 length=106
ATCGCAACGCGAAGAACCTTACCAGCGTTTGACATGGTAGGACGGCTTCCAGAGATGGAT
TCCTCCCTTACGGGCCTACACACAGGTGATGCATGGCTGTCGCGAT
>S2113HZ9TB rank=0018440 x=3166.0 y=1821.0 length=108
ATCGCAACGCGAAGAACCTTACCAGCGTTTGACATGGTAGGACGGCTTCCAGAGATGGAT
TCCTTCCCTTACGGGACCTACACACAGGTGCTGCATGGCTGTCGCGAT
>S2113H3DH3 rank=0014656 x=3201.0 y=3209.0 length=108
ATCGCAACGCGAAGAACCTTACCAGCGTTTGACATGGTAGGACGGCTTCCAGAGATGGAT
TCCTTCCCTTACGGGACCTACACACAGGTGGTGCATGGCTGTCGCGAT
>S2113H337Z rank=0022095 x=3210.0 y=973.0 length=108
ATCGCAACGCGAAGAACCTTACCAGCGTTTGACATGGTAGGACGGCTTCCAGAGATGGAT
TCCTTCCCTTACGGGACCTACACACAGGTGGTGCATGGCTGTCGCGAT
>S2113IBW50 rank=0000800 x=3299.0 y=534.0 length=108
ATCGCAACGCGAAGAACCTTACCAGCGTTTGACATGGTAGGACGGTCTCCAGAGATGGAT
TCCTTCCCTTACGGGACCTACACACAGGTGATGCATGGCTATCGCGAT
>S2113H1TK4 rank=0006097 x=3184.0 y=374.0 length=61
ATCGCAACGCGAAGAACCTTACCAGCGTTTGACATGGTAGGACGGTTACTGGAGACAGTT
T
>S2113H6O22 rank=0007123 x=3239.0 y=2540.0 length=108
ATCGCAACGCGAAGAACCTTACCAGCGTTTGACATGGTAGGACGGTTACTGGAGACAGTT
TCCTTCCCTTACGGGACCTACACACAGGTGATGCATGGCTGTCGCGAT
>S2113H5O50 rank=0023727 x=3228.0 y=1046.0 length=108
ATCGCAACGCGAAGAACCTTACCAGCGTTTGACATGGTAGGACGGTTACTGGAGACAGTT
TCCTTCCCTTACGGGACCTACACACAGGTGTTGCATGGCTGTCGCGAT
>S2113HZKMR rank=0007942 x=3158.0 y=1953.0 length=61
ATCGCAACGCGAAGAACCTTACCAGCGTTTGACATGGTAGGACGGTTTCCAGAGATGGAT
T
>S2113H3X7P rank=0012747 x=3208.0 y=1379.0 length=108
ATCGCAACGCGAAGAACCTTACCAGCGTTTGACATGGTAGGACGGTTTCCAGAGATGGAT
TCCTCCCCTTACGGGGCCTACACACAGGTGCTGCATGGCTGTCGCGAT
>S2113HZRYY rank=0004166 x=3160.0 y=3272.0 length=109
ATCGCAACGCGAAGAACCTTACCAGCGTTTGACATGGTAGGACGGTTTCCAGAGATGGAT
TCCTTCCCGTTACGGGACCTATACACAGGTGATGCATGGCTGTCGCGAT
>S2113H3FK8 rank=0016962 x=3202.0 y=1818.0 length=108
ATCGCAACGCGAAGAACCTTACCAGCGTTTGACATGGTAGGACGGTTTCCAGAGATGGAT
TCCTTCCCTTACGGGACCTACACACAGGTGATGCATGGCTGTCGCGAT
>S2113H51QF rank=0009764 x=3232.0 y=949.0 length=108
ATCGCAACGCGAAGAACCTTACCAGCGTTTGACATGGTAGGACGGTTTCCAGAGATGGAT
TCCTTCCCTTACGGGACCTACACACAGGTGATGCATGGCTGTCGCGAT
>S2113H488Q rank=0001560 x=3223.0 y=888.0 length=108
ATCGCAACGCGAAGAACCTTACCAGCGTTTGACATGGTAGGACGGTTTCCAGAGATGGAT
TCCTTCCCTTACGGGACCTACACACAGGTGATGCATGGCTGTCGCGAT
>S2113H3BH6 rank=0018614 x=3201.0 y=620.0 length=108
ATCGCAACGCGAAGAACCTTACCAGCGTTTGACATGGTAGGACGGTTTCCAGAGATGGAT
TCCTTCCCTTACGGGACCTACACACAGGTGATGCATGGCTGTCGCGAT
>S2113IBT4I rank=0004133 x=3298.0 y=688.0 length=108
ATCGCAACGCGAAGAACCTTACCAGCGTTTGACATGGTAGGACGGTTTCCAGAGATGGAT
TCCTTCCCTTACGGGACCTACACACAGGTGATGCATGGCTGTCGCGAT
>S2113H1KVJ rank=0021324 x=3181.0 y=1373.0 length=108
ATCGCAACGCGAAGAACCTTACCAGCGTTTGACATGGTAGGACGGTTTCCAGAGATGGAT
TCCTTCCCTTACGGGACCTACACACAGGTGATGCATGGCTGTCGCGAT
>S2113H0SMQ rank=0010610 x=3172.0 y=1632.0 length=108
ATCGCAACGCGAAGAACCTTACCAGCGTTTGACATGGTAGGACGGTTTCCAGAGATGGAT
TCCTTCCCTTACGGGACCTACACACAGGTGATGCATGGCTGTCGCGAT
>S2113H2QNC rank=0018157 x=3194.0 y=2262.0 length=108
ATCGCAACGCGAAGAACCTTACCAGCGTTTGACATGGTAGGACGGTTTCCAGAGATGGAT
TCCTTCCCTTACGGGACCTACACACAGGTGATGCATGGCTGTCGCGAT
>S2113H66Y9 rank=0003083 x=3245.0 y=1155.0 length=108
ATCGCAACGCGAAGAACCTTACCAGCGTTTGACATGGTAGGACGGTTTCCAGAGATGGAT
TCCTTCCCTTACGGGACCTACACACAGGTGCTGCATGGCTGTCGCGAT
>S2113H27BR rank=0016791 x=3199.0 y=3397.0 length=108
ATCGCAACGCGAAGAACCTTACCAGCGTTTGACATGGTAGGACGGTTTCCAGAGATGGAT
TCCTTCCCTTACGGGACCTACACACAGGTGCTGCATGGCTGTCGCGAT
>S2113H9AQP rank=0024190 x=3269.0 y=1039.0 length=108
ATCGCAACGCGAAGAACCTTACCAGCGTTTGACATGGTAGGACGGTTTCCAGAGATGGAT
TCCTTCCCTTACGGGACCTACACACAGGTGCTGCATGGCTGTCGCGAT
>S2113H63FG rank=0012840 x=3244.0 y=650.0 length=108
ATCGCAACGCGAAGAACCTTACCAGCGTTTGACATGGTAGGACGGTTTCCAGAGATGGAT
TCCTTCCCTTACGGGACCTACACACAGGTGCTGCATGGCTGTCGCGAT
>S2113H7G6S rank=0006746 x=3248.0 y=2098.0 length=108
ATCGCAACGCGAAGAACCTTACCAGCGTTTGACATGGTAGGACGGTTTCCAGAGATGGAT
TCCTTCCCTTACGGGACCTACACACAGGTGCTGCATGGCTGTCGCGAT
>S2113IACGL rank=0015067 x=3281.0 y=771.0 length=108
ATCGCAACGCGAAGAACCTTACCAGCGTTTGACATGGTAGGACGGTTTCCAGAGATGGAT
TCCTTCCCTTACGGGACCTACACACAGGTGCTGCATGGCTGTCGCGAT
>S2113IBQZU rank=0002760 x=3297.0 y=728.0 length=108
ATCGCAACGCGAAGAACCTTACCAGCGTTTGACATGGTAGGACGGTTTCCAGAGATGGAT
TCCTTCCCTTACGGGACCTACACACAGGTGCTGCATGGCTGTCGCGAT
>S2113H0J7G rank=0020457 x=3169.0 y=3002.0 length=108
ATCGCAACGCGAAGAACCTTACCAGCGTTTGACATGGTAGGACGGTTTCCAGAGATGGAT
TCCTTCCCTTACGGGACCTACACACAGGTGCTGCATGGCTGTCGCGAT
>S2113H1596 rank=0012385 x=3188.0 y=444.0 length=108
ATCGCAACGCGAAGAACCTTACCAGCGTTTGACATGGTAGGACGGTTTCCAGAGATGGAT
TCCTTCCCTTACGGGACCTACACACAGGTGCTGCATGGCTGTCGCGAT
>S2113H9OU0 rank=0005291 x=3273.0 y=2954.0 length=108
ATCGCAACGCGAAGAACCTTACCAGCGTTTGACATGGTAGGACGGTTTCCAGAGATGGAT
TCCTTCCCTTACGGGACCTACACACAGGTGCTGCATGGCTGTCGCGAT
>S2113IAV5R rank=0003980 x=3287.0 y=1725.0 length=108
ATCGCAACGCGAAGAACCTTACCAGCGTTTGACATGGTAGGACGGTTTCCAGAGATGGAT
TCCTTCCCTTACGGGACCTACACACAGGTGGTGCATGGCTGTCGCGAT
>S2113H0F6Y rank=0022050 x=3168.0 y=1896.0 length=108
ATCGCAACGCGAAGAACCTTACCAGCGTTTGACATGGTAGGACGGTTTCCAGAGATGGAT
TCCTTCCCTTACGGGACCTACACACAGGTGGTGCATGGCTGTCGCGAT
>S2113H4Q4Z rank=0014286 x=3217.0 y=2001.0 length=108
ATCGCAACGCGAAGAACCTTACCAGCGTTTGACATGGTAGGACGGTTTCCAGAGATGGAT
TCCTTCCCTTACGGGACCTACACACAGGTGGTGCATGGCTGTCGCGAT
>S2113H93PT rank=0023052 x=3278.0 y=1727.0 length=108
ATCGCAACGCGAAGAACCTTACCAGCGTTTGACATGGTAGGACGGTTTCCAGAGATGGAT
TCCTTCCCTTACGGGACCTACACACAGGTGGTGCATGGCTGTCGCGAT
>S2113H077A rank=0003635 x=3177.0 y=1332.0 length=108
ATCGCAACGCGAAGAACCTTACCAGCGTTTGACATGGTAGGACGGTTTCCAGAGATGGAT
TCCTTCCCTTACGGGACCTACACACAGGTGGTGCATGGCTGTCGCGAT
>S2113H3LI9 rank=0017331 x=3204.0 y=1331.0 length=108
ATCGCAACGCGAAGAACCTTACCAGCGTTTGACATGGTAGGACGGTTTCCAGAGATGGAT
TCCTTCCCTTACGGGACCTACACACAGGTGGTGCATGGCTGTCGCGAT
>S2113H0FL6 rank=0009306 x=3168.0 y=1148.0 length=108
ATCGCAACGCGAAGAACCTTACCAGCGTTTGACATGGTAGGACGGTTTCCAGAGATGGAT
TCCTTCCCTTACGGGACCTACACACAGGTGGTGCATGGCTGTCGCGAT
>S2113H1PBE rank=0017555 x=3182.0 y=3032.0 length=108
ATCGCAACGCGAAGAACCTTACCAGCGTTTGACATGGTAGGACGGTTTCCAGAGATGGAT
TCCTTCCCTTACGGGACCTACACACAGGTGGTGCATGGCTGTCGCGAT
>S2113H0OYN rank=0003819 x=3171.0 y=973.0 length=108
ATCGCAACGCGAAGAACCTTACCAGCGTTTGACATGGTAGGACGGTTTCCAGAGATGGAT
TCCTTCCCTTACGGGACCTACACACAGGTGGTGCATGGCTGTCGCGAT
>S2113H4GME rank=0023922 x=3214.0 y=660.0 length=108
ATCGCAACGCGAAGAACCTTACCAGCGTTTGACATGGTAGGACGGTTTCCAGAGATGGAT
TCCTTCCCTTACGGGACCTACACACAGGTGGTGCATGGCTGTCGCGAT
>S2113IAVH7 rank=0012141 x=3287.0 y=877.0 length=108
ATCGCAACGCGAAGAACCTTACCAGCGTTTGACATGGTAGGACGGTTTCCAGAGATGGAT
TCCTTCCCTTACGGGACCTACACACAGGTGGTGCATGGCTGTCGCGAT
>S2113H7DJG rank=0013632 x=3247.0 y=1466.0 length=109
ATCGCAACGCGAAGAACCTTACCAGCGTTTGACATGGTAGGACGGTTTCCAGAGATGGAT
TCCTTCCCTTACGGGACCTACACACAGGTGGTGCCATGGCTGTCGCGAT
>S2113IBBAL rank=0010385 x=3292.0 y=859.0 length=108
ATCGCAACGCGAAGAACCTTACCAGCGTTTGACATGGTAGGACGGTTTCCAGAGATGGAT
TCCTTCCCTTACGGGACCTACACACAGGTGGTGCGTGGCTGTCGCGAT
>S2113H58PP rank=0002375 x=3234.0 y=1803.0 length=108
ATCGCAACGCGAAGAACCTTACCAGCGTTTGACATGGTAGGACGGTTTCCAGAGATGGAT
TCCTTCCCTTACGGGACCTACACACAGGTGTTGCATGGCTGTCGCGAT
>S2113H50C3 rank=0017814 x=3231.0 y=3269.0 length=108
ATCGCAACGCGAAGAACCTTACCAGCGTTTGACATGGTAGGACGGTTTCCAGAGATGGAT
TCCTTCCCTTACGGGACCTACACACAGGTGTTGCATGGCTGTCGCGAT
>S2113H5OZS rank=0022196 x=3228.0 y=822.0 length=108
ATCGCAACGCGAAGAACCTTACCAGCGTTTGACATGGTAGGACGGTTTCCAGAGATGGAT
TCCTTCCCTTACGGGACCTACACACAGGTGTTGCATGGCTGTCGCGAT
>S2113H395L rank=0006074 x=3212.0 y=471.0 length=108
ATCGCAACGCGAAGAACCTTACCAGCGTTTGACATGGTAGGACGGTTTCCAGAGATGGAT
TCCTTCCCTTACGGGACCTACACACAGGTGTTGCATGGCTGTCGCGAT
>S2113IA2R1 rank=0023414 x=3289.0 y=2111.0 length=108
ATCGCAACGCGAAGAACCTTACCAGCGTTTGACATGGTAGGACGGTTTCCAGAGATGGAT
TCCTTCCCTTACGGGACCTACACACAGGTGTTGCATGGCTGTCGCGAT
>S2113IAYWB rank=0007365 x=3288.0 y=1177.0 length=108
ATCGCAACGCGAAGAACCTTACCAGCGTTTGACATGGTAGGACGGTTTCCAGAGATGGAT
TCCTTCCCTTACGGGACCTACACACAGGTGTTGCATGGCTGTCGCGAT
>S2113H1DVY rank=0002222 x=3179.0 y=508.0 length=108
ATCGCAACGCGAAGAACCTTACCAGCGTTTGACATGGTAGGACGGTTTCCAGAGATGGAT
TCCTTCCCTTACGGGACCTACACACAGGTGTTGCATGGCTGTCGCGAT
>S2113H9OW8 rank=0004830 x=3273.0 y=3034.0 length=108
ATCGCAACGCGAAGAACCTTACCAGCGTTTGACATGGTAGGACGGTTTCCAGAGATGGAT
TCCTTCCCTTACGGGACCTACACACAGGTGTTGCATGGCTGTCGCGAT
>S2113H1T5O rank=0017605 x=3184.0 y=1114.0 length=108
ATCGCAACGCGAAGAACCTTACCAGCGTTTGACATGGTAGGACGGTTTCCAGAGATGGAT
TCCTTCCCTTACGGGACCTACACACAGGTGTTGCATGGCTGTCGCGAT
>S2113H0HEW rank=0022781 x=3168.0 y=3478.0 length=108
ATCGCAACGCGAAGAACCTTACCAGCGTTTGACATGGTAGGACGGTTTCCAGAGATGGAT
TCCTTCCCTTACGGGACCTACACACAGGTGTTGCATGGCTGTCGCGAT
>S2113IAO3Z rank=0010203 x=3285.0 y=781.0 length=108
ATCGCAACGCGAAGAACCTTACCAGCGTTTGACATGGTAGGACGGTTTCCAGAGATGGAT
TCCTTCCCTTATGGGACCTACACACAGGTGGTGCATGGCTGTCGCGAT
>S2113H8IDP rank=0006849 x=3260.0 y=1147.0 length=109
ATCGCAACGCGAAGAACCTTACCAGCGTTTGACATGGTAGGACGGTTTCCAGAGATGGAT
TCTTCCCTTTACGGGGACCTACACACAGGTGGTGCATGGCTGTCGCGAT
>S2113H9KCN rank=0006655 x=3272.0 y=1205.0 length=108
ATCGCAACGCGAAGAACCTTACCAGCGTTTGACATGGTAGGACGGTTTCCAGAGATGGAT
TCTTTCCCTTACGGGACCTACACACAGGTGGTGCATGGCTGTCGCGAT
>S2113HZHJV rank=0026751 x=3157.0 y=2057.0 length=70
ATCGCAACGCGAAGAACCTTACCAGCGTTTGACATGGTAGGACGGTTTCTGGAGACAGAT
TCCTTCCCTT
>S2113H2TNC rank=0008179 x=3195.0 y=2054.0 length=108
ATCGCAACGCGAAGAACCTTACCAGCGTTTGACATGGTAGGACGGTTTCTGGAGACAGAT
TCCTTCCCTTACGGGACCTACACACAGGTGCTGCATGGCTGTCGCGAT
>S2113H2A3P rank=0019786 x=3189.0 y=2595.0 length=108
ATCGCAACGCGAAGAACCTTACCAGCGTTTGACATGGTAGGACGGTTTCTGGAGACAGAT
TCCTTCCCTTACGGGACCTACACACAGGTGCTGCATGGCTGTCGCGAT
>S2113H94ZT rank=0024400 x=3278.0 y=3383.0 length=108
ATCGCAACGCGAAGAACCTTACCAGCGTTTGACATGGTAGGACGGTTTCTGGAGACAGAT
TCCTTCCCTTACGGGACCTACACACAGGTGCTGCATGGCTGTCGCGAT
>S2113IAQD2 rank=0011975 x=3285.0 y=2440.0 length=108
ATCGCAACGCGAAGAACCTTACCAGCGTTTGACATGGTAGGACGGTTTCTGGAGACAGAT
TCCTTCCCTTACGGGACCTACACACAGGTGCTGCATGGCTGTCGCGAT
>S2113H5WUD rank=0007622 x=3230.0 y=2803.0 length=108
ATCGCAACGCGAAGAACCTTACCAGCGTTTGACATGGTAGGACGGTTTCTGGAGACAGAT
TCCTTCCCTTACGGGACCTACACACAGGTGGTGCATGGCTGTCGCGAT
>S2113H3REC rank=0017671 x=3206.0 y=738.0 length=108
ATCGCAACGCGAAGAACCTTACCAGCGTTTGACATGGTAGGACGGTTTCTGGAGACAGAT
TCCTTCCCTTACGGGACCTACACACAGGTGGTGCATGGCTGTCGCGAT
>S2113H303Y rank=0006648 x=3209.0 y=1036.0 length=108
ATCGCAACGCGAAGAACCTTACCAGCGTTTGACATGGTAGGACGGTTTCTGGAGACAGAT
TCCTTCCCTTACGGGACCTACACACAGGTGGTGCATGGCTGTCGCGAT
>S2113IAN0S rank=0025958 x=3284.0 y=3466.0 length=108
ATCGCAACGCGAAGAACCTTACCAGCGTTTGACATGGTAGGACGGTTTCTGGAGACAGAT
TCCTTCCCTTACGGGACCTACACACAGGTGGTGCATGGCTGTCGCGAT
>S2113IAAVY rank=0003792 x=3280.0 y=2828.0 length=108
ATCGCAACGCGAAGAACCTTACCAGCGTTTGACATGGTAGGACGGTTTCTGGAGACAGAT
TCCTTCCCTTACGGGACCTACACACAGGTGTTGCATGGCTGTCGCGAT
>S2113H2GUQ rank=0013612 x=3191.0 y=1856.0 length=108
ATCGCAACGCGAAGAACCTTACCAGCGTTTGACATGGTAGGACGGTTTCTGGAGACAGAT
TCCTTCCCTTACGGGACCTACACACAGGTGTTGCATGGCTGTCGCGAT
>S2113H5P64 rank=0022132 x=3228.0 y=2382.0 length=108
ATCGCAACGCGAAGAACCTTACCAGCGTTTGACATGGTAGGACGGTTTCTGGAGACAGAT
TCTTTCCCTTACGGGACCTACACACAGGTGGTGCATGGCTGTCGCGAT
>S2113H91EB rank=0012387 x=3277.0 y=2817.0 length=66
ATCGCAACGCGAAGAACCTTACCAGCGTTTGACATGTCCGGACGATTCCCAGAGATGGGG
TCTCTT
>S2113H8LJT rank=0007990 x=3261.0 y=1159.0 length=108
ATCGCAACGCGAAGAACCTTACCAGCGTTTGGCACGGTAGGACGGTTTCCAGAGATGGAT
TCCTTCCCTTACGGGACCTACACACAGGTGATGCATGGCTGTCGCGAT
>S2113H9IFQ rank=0015541 x=3271.0 y=2820.0 length=109
ATCGCAACGCGAAGAACCTTACCAGCTCTTGACATCCCAGGAACCCTAGCAGAGATGCAT
GGGGGTGCCGCAAGGAACCTGGAGACAGGTGTTGCATGGCTGTCGCGAT
>S2113H6CZB rank=0008142 x=3235.0 y=3237.0 length=109
ATCGCAACGCGAAGAACCTTACCAGCTCTTGACATCCCAGGAACCCTAGCAGAGATGCAT
GGGGGTGCCGCAAGGAACCTGGGGACAGGTGCTGCATGGCTGTCGCGAT
>S2113IAD4U rank=0003143 x=3281.0 y=2940.0 length=111
ATCGCAACGCGAAGAACCTTACCAGCTCTTGACATCCCGATCGCGGACAGTGGAGACATT
GTCCCTTCAGTTAGGCTGGATCGGTGACAGGTGCTGCATGGCTGTCGCGAT
>S2113H0F8Q rank=0011770 x=3168.0 y=1960.0 length=110
ATCGCAACGCGAAGAACCTTACCAGCTCTTGACATCCCGATCGCGGACAGTGGAGACATT
GTCCTTCAGTTAGGCTGGATCGGTGACAGGTGTTGCATGGCTGTCGCGAT
>S2113H2AFU rank=0016216 x=3189.0 y=1736.0 length=110
ATCGCAACGCGAAGAACCTTACCAGCTCTTGACATCCCGATCGCGGACAGTGGAGACATT
GTCCTTCAGTTAGGCTGGATCGGTGACAGGTGTTGCATGGCTGTCGCGAT
>S2113H3L2B rank=0011672 x=3204.0 y=2017.0 length=86
ATCGCAACGCGAAGAACCTTACCAGCTCTTGACATGCCTAGGACCGGTCGCAGAGATGTG
ACTTTCNCTTCGGAGCCTAGGACACA
>S2113H2J3P rank=0005816 x=3192.0 y=1971.0 length=106
ATCGCAACGCGAAGAACCTTACCAGCTCTTGACATGCCTCGACGGTTTCCAGAGATGGAT
TCCTTCCTTCGGGACGGGGACACAGGTGATGCATGGCTGTCGCGAT
>S2113H7L4B rank=0008453 x=3250.0 y=297.0 length=108
ATCGCAACGCGAAGAACCTTACCAGCTCTTGACATGGCCGGACGGTTTCCAGAGATGGAT
TCCCCCTAGCAATAGGCCGGTACACAGGTGATGCATGGCTGTCGCGAT
>S2113H3X0Y rank=0003971 x=3208.0 y=1136.0 length=108
ATCGCAACGCGAAGAACCTTACCAGCTCTTGACATGGCCGGACGGTTTCCAGAGATGGAT
TCCCCCTAGCAATAGGCCGGTACACAGGTGTTGCATGGCTGTCGCGAT
>S2113H7K1W rank=0023059 x=3249.0 y=3010.0 length=108
ATCGCAACGCGAAGAACCTTACCAGCTCTTGACATGGCCGGACGGTTTCCAGAGATGGAT
TCCCCCTAGCAATAGGCCGGTACACAGGTGTTGCATGGCTGTCGCGAT
>S2113H1T7B rank=0011919 x=3184.0 y=1173.0 length=110
ATCGCAACGCGAAGAACCTTACCAGCTCTTGACATGGGGGTTATGGGACCGGGCGACTGG
TCCCTTCAGTTCGGCTGGGCCCCACACAGGTGGTGCATGGCTGTCGCGAT
>S2113H4CHA rank=0010373 x=3212.0 y=3484.0 length=110
ATCGCAACGCGAAGAACCTTACCAGCTCTTGACATGTCACGTATGGGTACCGGAGACGGT
ATTCTTCAGTTCGGCTGGCGTGAACACAGGTGTTGCATGGCTGTCGCGAT
>S2113H7GGJ rank=0003424 x=3248.0 y=1153.0 length=108
ATCGCAACGCGAAGAACCTTACCAGCTCTTGACATGTCAGGTCGGTTTCCAGAGATGGAT
TCCTCCCAGCAATGGGCCTGAACACAGGTGATGCATGGCTGTCGCGAT
>S2113H9DGX rank=0013861 x=3270.0 y=479.0 length=110
ATCGCAACGCGAAGAACCTTACCAGCTCTTGACATGTCCCGTATGGGTGGGGGAGACCTC
ATTCTTCAGTTCGGCTGGCGGGAACACAGGTGGTGCATGGCTGTCGCGAT
>S2113H3B0S rank=0014089 x=3201.0 y=1290.0 length=110
ATCGCAACGCGAAGAACCTTACCAGCTCTTGACATGTCCCGTATGGGTTTCAGAGATGAG
ACCCTTCAGTTCGGCTGGCGGGAACACAGGTGATGCATGGCTGTCGCGAT
>S2113H5S1V rank=0017795 x=3229.0 y=1985.0 length=110
ATCGCAACGCGAAGAACCTTACCAGCTCTTGACATGTCCCGTATGGGTTTCAGAGATGAG
ATCCTTCAGTTCGGCTGGCGGGAACACAGGTGATGCATGGCTGTCGCGAT
>S2113H020A rank=0014917 x=3175.0 y=2792.0 length=110
ATCGCAACGCGAAGAACCTTACCAGCTCTTGACATGTCCGTCGCGGCTCGGGGAGACCTG
AGCTTTCGGTTCGGCCGGACGGAACACAGGTGGTGCATGGCTGTCGCGAT
>S2113H5F53 rank=0015314 x=3225.0 y=1673.0 length=106
ATCGCAACGCGAAGAACCTTACCAGCTCTTGACATGTCGTGCACCCTCCAGAGATGGGGG
TTCCCCTTCGGGGGCGCGAACACAGGTGGTGCATGGCTGTCGCGAT
>S2113H2J1D rank=0025435 x=3192.0 y=1887.0 length=106
ATCGCAACGCGAAGAACCTTACCAGCTCTTGACATGTCGTGCACCCTCCAGAGATGGGGG
TTCCCCTTCGGGGGCGCGAACACAGGTGGTGCATGGCTGTCGCGAT
>S2113IA2SU rank=0024715 x=3289.0 y=2140.0 length=109
ATCGCAACGCGAAGAACCTTACCAGCTCTTGACATGTCTCGTATGGGTTTCAGAGATGAG
ACTCTTCAGTTCGGCTGGCGAGAACACAGGTGATGCATGGCTGTCGCGA
>S2113H0O3V rank=0016049 x=3171.0 y=1161.0 length=110
ATCGCAACGCGAAGAACCTTACCAGCTCTTGACATTCGGGGTTTGGGCAGTGGAGACATT
GTCCTTCAGTTAGGCTGGCCCCAGAACAGGTGGTGCATGGCTGTCGCGAT
>S2113H0WXF rank=0013256 x=3173.0 y=3105.0 length=110
ATCGCAACGCGAAGAACCTTACCAGCTTTTGACATCCCGATCGCGGTTTCCAGAGATGGA
TTCCTTCAGTTCGGCTGGATCGGTGACAGGTGGTGCATGGCTGTCGCGAT
>S2113H0O5I rank=0014256 x=3171.0 y=1220.0 length=110
ATCGCAACGCGAAGAACCTTACCAGCTTTTGACATCCCGGTCGCGGTTTCCAGAGATGGA
TTCCTTCAGTTCGGCTGGACCGGTGACAGGTGATGCATGGCTGTCGCGAT
>S2113H6XOM rank=0009037 x=3242.0 y=1396.0 length=110
ATCGCAACGCGAAGAACCTTACCAGCTTTTGACATCCCGGTCGCGGTTTCCAGAGATGGA
TTCCTTCAGTTCGGCTGGACCGGTGACAGGTGTTGCATGGCTGTCGCGAT
>S2113H0T3F rank=0015331 x=3172.0 y=3529.0 length=110
ATCGCAACGCGAAGAACCTTACCAGCTTTTGACATCCTGGTCGCGGATTAGAGAGATCTT
TTCCTTCAGTTCGGCTGGACCAGTGACAGGTGATGCATGGCTGTCGCGAT
>S2113H17PD rank=0024039 x=3188.0 y=2287.0 length=110
ATCGCAACGCGAAGAACCTTACCAGCTTTTGACATCCTGGTCGCGGATTAGAGAGATCTT
TTCCTTCAGTTCGGCTGGACCAGTGACAGGTGGTGCATGGCTGTCGCGAT
>S2113H5S0C rank=0007886 x=3229.0 y=1930.0 length=110
ATCGCAACGCGAAGAACCTTACCAGCTTTTGACATCCTGGTCGCGGGGAGAGGAGACTCA
CCCCTTCAGTTCGGCTGGACCAGTGACAGGTGATGCATGGCTGTCGCGAT
>S2113IAGUK rank=0007161 x=3282.0 y=2362.0 length=108
ATCGCAACGCGAAGAACCTTACCAGCTTTTGACATGCCTCGGACGGATACCAGAGATGGT
TTCTTCTCTTCGGAGCCGGGGACACAGGTGATGCATGGCTGTCGCGAT
>S2113H3X7E rank=0015505 x=3208.0 y=1368.0 length=110
ATCGCAACGCGAAGAACCTTACCAGCTTTTGACATGTCCGGTTTGATCGACAGAGATGTC
TTTCTTCAGTTCGGCTGGCCGGAACACAGGTGCTGCATGGCTGTCGCGAT
>S2113HZZ8H rank=0018910 x=3163.0 y=1695.0 length=110
ATCGCAACGCGAAGAACCTTACCAGCTTTTGACATGTCTAGTATGTTTTCCGGAGACGGA
TTACTTCAGTTCGGCTGGCTAGAACACAGGTGGTGCATGGCTGTCGCGAT
>S2113H7M5U rank=0014652 x=3250.0 y=1648.0 length=106
ATCGCAACGCGAAGAACCTTACCAGGACTTGACATCCCGCTGACCAGTCTAGAGATAGGC
TCTCCCTTCGGGGCAGCGGTGACAGGTGTTGCATGGCTGTCGCGAT
>S2113H3PW1 rank=0022505 x=3205.0 y=2915.0 length=71
ATCGCAACGCGAAGAACCTTACCAGGACTTGACATGACCAGGAAAACGGCGGAAACGTCG
TCCCCCCGCAA
>S2113H9YOJ rank=0022577 x=3276.0 y=3393.0 length=106
ATCGCAACGCGAAGAACCTTACCAGGACTTGACATGACCAGGAAAGCGGCGGAAACGTCG
TCCCCCGCAAGGGGCCTGGCCACAGGTGTTGCATGGCTGTCGCGAT
>S2113H90TH rank=0018465 x=3277.0 y=2067.0 length=107
ATCGCAACGCGAAGAACCTTACCAGGACTTGACATGACCAGGAAGACGGCGGAAACGTCG
TTGCCCCGCAAGGGGCCTGGCCACAGGTGATGCATGGCTGTCGCGAT
>S2113H757V rank=0011347 x=3256.0 y=1769.0 length=107
ATCGCAACGCGAAGAACCTTACCAGGACTTGACATGACCAGGACAGCGGCGGAAACGTCG
TCTCCCCGCAAGGGGCCTGGCCACAGGTGATGCATGGCTGTCGCGAT
>S2113H4OSG rank=0016937 x=3216.0 y=3054.0 length=107
ATCGCAACGCGAAGAACCTTACCAGGACTTGACATGACCTAGGAAAACGGCGGAAACGTC
GTCCCCCGCAAGGGGCCTGGCCACAGGTGCTGCATGGCTGTCGCGAT
>S2113H4G23 rank=0016635 x=3214.0 y=1261.0 length=115
ATCGCAACGCGAAGAACCTTACCAGGACTTGACATGCCACTTCTTCTCTTGAAAAAGAGA
ATAGAGCACGCTTCGCGTGCTCAAGGTGGACACAGGTGATGCATGGCTGTCGCGA
>S2113H9UST rank=0026073 x=3275.0 y=2459.0 length=99
ATCGCAACGCGAAGAACCTTACCAGGACTTGACATGCCACTTTTTCCCCGAAAGGGGAAG
TTCCAGAGTGGACACAGGGTGGTGCATGGCTGTCGCGAT
>S2113HZWUB rank=0022136 x=3162.0 y=1393.0 length=98
ATCGCAACGCGAAGAACCTTACCAGGACTTGACATGCCACTTTTTCCCCGAAAGGGGAAG
TTCCAGAGTGGACACAGGTGGTGCATGGCTGTCGCGAT
>S2113H02P6 rank=0016094 x=3175.0 y=2428.0 length=98
ATCGCAACGCGAAGAACCTTACCAGGACTTGACATGCCACTTTTTCCCCGAAAGGGGAAG
TTCCAGAGTGGACACAGGTGTTGCATGGCTGTCGCGAT
>S2113H0ZCC rank=0003006 x=3174.0 y=2138.0 length=98
ATCGCAACGCGAAGAACCTTACCAGGACTTGACATGCCACTTTTTCCCCGAAAGGGGAAG
TTCCAGAGTGGACACAGGTGTTGCATGGCTGTCGCGAT
>S2113H7KUL rank=0022814 x=3249.0 y=2747.0 length=98
ATCGCAACGCGAAGAACCTTACCAGGACTTGACATGCCACTTTTTCTCTGAAAGGAGAAG
TTCCAGAGTGGACACAGGTGTTGCATGGCTGTCGCGAT
>S2113H2A81 rank=0021019 x=3189.0 y=2787.0 length=107
ATCGCAACGCGAAGAACCTTACCAGGACTTGACATGGCCAGGACCGCGGTAGAAATACCG
CCTCCCCGCAAGGGGCCTGGTCACAGGTGATGCATGGCTGTCGCGAT
>S2113H0SIU rank=0002887 x=3172.0 y=1492.0 length=95
ATCGCAACGCGAAGAACCTTACCAGGACTTGACATGGCCAGGACCGCGGTAGAAATACCG
CTCCCGCAAGGGGCCTGGTCACAGGTGATGCATGG
>S2113IA2KB rank=0021742 x=3289.0 y=1833.0 length=101
ATCGCAACGCGAAGAACCTTACCAGGACTTGACATGGCCAGGACCGCGGTGAAATACCGC
TCCCCGCAAGGGGCCTGGTCACAGGTGATGCATGGTNTGCG
>S2113H2VTK rank=0025487 x=3196.0 y=774.0 length=106
ATCGCAACGCGAAGAACCTTACCAGGACTTGACATGTCGCGAATCTTCTGGAAACAGAGG
AGTGCCTTCGGGAGCGCGAACACAGGTGATGCATGGCTGTCGCGAT
>S2113H9R09 rank=0002021 x=3274.0 y=2971.0 length=106
ATCGCAACGCGAAGAACCTTACCAGGACTTGACATGTCGCGAATCTTCTGGAAACAGAGG
AGTGCCTTCGGGAGCGCGAACACAGGTGCTGCATGGCTGTCGCGAT
>S2113H1EN0 rank=0010739 x=3179.0 y=1518.0 length=106
ATCGCAACGCGAAGAACCTTACCAGGACTTGACATGTCGCGAATCTTTTGGAAACAGAAG
AGTGCCTTCGGGAGCGCGAACACAGGTGCTGCATGGCTGTCGCGAT
>S2113H8OYQ rank=0025027 x=3262.0 y=1488.0 length=106
ATCGCAACGCGAAGAACCTTACCAGGACTTGACATGTCGCGAATCTTTTGGAAACAGAAG
AGTGCCTTCGGGAGCGCGAACACAGGTGTTGCATGGCTGTCGCGAT
>S2113H6YRG rank=0009878 x=3242.0 y=2794.0 length=107
ATCGCAACGCGAAGAACCTTACCAGGACTTGACATGTCGCGAATCTTTTGGAAACAGAAG
AGTTGCCTTCGGGAGCGCGAACACAGGTGTTGCATGGCTGTCGCGAT
>S2113HZH5A rank=0025131 x=3157.0 y=2828.0 length=107
ATCGCAACGCGAAGAACCTTACCAGGACTTGACATGTGGCGGAAAACGGCGGAAACGTCG
TCCTCCCGCAAGGGACCGTCATGCAGGTGTTGCATGGCTGTCGCGAT
>S2113HZ2MY rank=0010565 x=3164.0 y=712.0 length=106
ATCGCAACGCGAAGAACCTTACCAGGATTTGACATGACGTGAATTTTCTTGAAAGAGAAA
AGTGCCTTAGGGAACACGTACACAGGTGATGCATGGCTGTCGCGAT
>S2113H900Q rank=0021425 x=3277.0 y=2328.0 length=109
ATCGCAACGCGAAGAACCTTACCAGGCCCTGACATGCATCTCTAAGTTGGTGAAAGCCAG
CGAGTCCCGAAAGGGACAATTTGCACAGGTGATGCATGGCTGTCGCGAT
>S2113H22TY rank=0025110 x=3198.0 y=1668.0 length=106
ATCGCAACGCGAAGAACCTTACCAGGCCTTGACATCCAATGAACTTTCCAGAGATGGATT
GGTGCCTTCGGGAACATTGAGACAGGTGATGCATGGCTGTCGCGAT
>S2113H1NBE rank=0015518 x=3182.0 y=440.0 length=106
ATCGCAACGCGAAGAACCTTACCAGGCCTTGACATCCAATGAACTTTCCAGAGATGGATT
GGTGCCTTCGGGAACATTGAGACAGGTGATGCATGGCTGTCGCGAT
>S2113H8DKP rank=0006719 x=3258.0 y=3111.0 length=106
ATCGCAACGCGAAGAACCTTACCAGGCCTTGACATCCAATGAACTTTCCAGAGATGGATT
GGTGCCTTCGGGAACATTGAGACAGGTGCTGCATGGCTGTCGCGAT
>S2113H52WM rank=0003012 x=3232.0 y=2468.0 length=106
ATCGCAACGCGAAGAACCTTACCAGGCCTTGACATCCAATGAACTTTCCAGAGATGGATT
GGTGCCTTCGGGAACATTGAGACAGGTGGTGCATGGCTGTCGCGAT
>S2113IADSS rank=0007115 x=3281.0 y=2506.0 length=106
ATCGCAACGCGAAGAACCTTACCAGGCCTTGACATCCAATGAACTTTCCAGAGATGGATT
GGTGCCTTCGGGAGCATTGAGACAGGTGCTGCATGGCTGTCGCGAT
>S2113H98W4 rank=0000180 x=3280.0 y=278.0 length=106
ATCGCAACGCGAAGAACCTTACCAGGCCTTGACATCCAATGAACTTTCCAGAGATGGATT
GGTGCCTTCGGGAGCATTGAGACAGGTGGTGCATGGCTGTCGCGAT
>S2113H8POB rank=0008687 x=3262.0 y=2409.0 length=108
ATCGCAACGCGAAGAACCTTACCAGGCCTTGACATCCAATGAACTTTCTAGAGATAGATT
GGTGCCTTCGGGAACATTGGAGACAGGTGGTGCAGTGGCTGTCGCGAT
>S2113H94XF rank=0009855 x=3278.0 y=3297.0 length=110
ATCGCAACGCGAAGAACCTTACCAGGCCTTGACATCCCGATCGCGGCCTCTTGAAAGAGA
GGCCTTCAGTTCGGCTGGATCGGTGACAGGTGATGCATGGCTGTCGCGAT
>S2113H2UHH rank=0003137 x=3195.0 y=3139.0 length=105
ATCGCAACGCGAAGAACCTTACCAGGCCTTGACATGCACTAGACAGACGCTGAAAGGCGT
TCTCCCTTCGGGGCTGGTGCACAGGTGATGCATGGCTGTCGCGAT
>S2113H1T0X rank=0013835 x=3184.0 y=943.0 length=105
ATCGCAACGCGAAGAACCTTACCAGGCCTTGACATGCACTAGACAGACGCTGAAAGGCGT
TCTCCCTTCGGGGCTGGTGCACAGGTGCTGCATGGCTGTCGCGAT
>S2113H8OU3 rank=0004218 x=3262.0 y=1357.0 length=105
ATCGCAACGCGAAGAACCTTACCAGGCCTTGACATGCACTAGACAGACGCTGAAAGGCGT
TCTCCCTTCGGGGCTGGTGCACAGGTGGTGCATGGCTGTCGCGAT
>S2113H0S8T rank=0024273 x=3172.0 y=2427.0 length=105
ATCGCAACGCGAAGAACCTTACCAGGCCTTGACATGCACTAGACAGACGCTGAAAGGCGT
TCTCCCTTCGGGGCTGGTGCACAGGTGGTGCATGGCTGTCGCGAT
>S2113H0YEJ rank=0005020 x=3174.0 y=921.0 length=105
ATCGCAACGCGAAGAACCTTACCAGGCCTTGACATGCACTAGACAGACGCTGAAAGGCGT
TCTCCCTTCGGGGCTGGTGCACAGGTGGTGCATGGCTGTCGCGAT
>S2113H3CHJ rank=0023446 x=3201.0 y=1893.0 length=105
ATCGCAACGCGAAGAACCTTACCAGGCCTTGACATGCACTAGACCGACTCTGAAAGGAGT
CTTCCCTTCGGGGCTGGTGCACAGGTGATGCATGGCTGTCGCGAT
>S2113HZKF9 rank=0024934 x=3158.0 y=1719.0 length=105
ATCGCAACGCGAAGAACCTTACCAGGCCTTGACATGCACTAGACCGCACCTGAAAGGGTG
CTTTCCTTCGGGACTGGTGCACAGGTGGTGCATGGCTGTCGCGAT
>S2113H7AO2 rank=0002300 x=3246.0 y=1876.0 length=68
ATCGCAACGCGAAGAACCTTACCAGGCCTTGACATGCATCTCTAAGTTGGTGAAAGCCAG
CGAGTCCC
>S2113IAVSM rank=0001707 x=3287.0 y=1252.0 length=108
ATCGCAACGCGAAGAACCTTACCAGGCCTTGACATGCATCTCTAAGTTGGTGAAAGCCAG
CGAGTCCCGAAAGGGACAATTTGCACAGGTGGTGCATGGCTGTCGCGA
>S2113H38DK rank=0021123 x=3211.0 y=2262.0 length=109
ATCGCAACGCGAAGAACCTTACCAGGCCTTGACATGCATCTCTAAGTTGGTGAAAGCCAG
CGAGTCCCGAAAGGGACAATTTGCACAGGTGGTGCATGGCTGTCGCGAT
>S2113H9JL0 rank=0000319 x=3272.0 y=246.0 length=109
ATCGCAACGCGAAGAACCTTACCAGGCCTTGACATGCATCTCTAAGTTGGTGAAAGCCAG
CGAGTCCCGAAAGGGACAATTTGCACAGGTGGTGCATGGCTGTCGCGAT
>S2113H4078 rank=0017873 x=3220.0 y=2790.0 length=109
ATCGCAACGCGAAGAACCTTACCAGGCCTTGACATGCATCTCTAAGTTGGTGAAAGCCAG
CGAGTCCCGAAAGGGACAATTTGCACAGGTGTTGCATGGCTGTCGCGAT
>S2113H0XYW rank=0012741 x=3174.0 y=358.0 length=109
ATCGCAACGCGAAGAACCTTACCAGGCCTTGACATGCATCTCTAAGTTGGTGAAAGCCAG
CGAGTCCCGAAAGGGACAATTTGCACAGGTGTTGCATGGCTGTCGCGAT
>S2113H6KL7 rank=0019245 x=3238.0 y=845.0 length=109
ATCGCAACGCGAAGAACCTTACCAGGCCTTGACATGCATCTCTAAGTTGGTGAAAGCCAG
CGAGTCCCGAAAGGGACAATTTGCACAGGTGTTGCATGGCTGTCGCGAT
>S2113H0VEP rank=0024948 x=3173.0 y=1135.0 length=109
ATCGCAACGCGAAGAACCTTACCAGGCCTTGACATGCATCTCTAAGTTGGTGAAAGCCAG
CGAGTCCCGAAAGGGATAATTTGCACAGGTGATGCATGGCTGTCGCGAT
>S2113H3O8Z rank=0012140 x=3205.0 y=2049.0 length=109
ATCGCAACGCGAAGAACCTTACCAGGCCTTGACATGCATCTCTAAGTTGGTGAAAGCCAG
CGAGTCCCGAAAGGGATAATTTGCACAGGTGATGCATGGCTGTCGCGAT
>S2113HZ22F rank=0024867 x=3164.0 y=1269.0 length=109
ATCGCAACGCGAAGAACCTTACCAGGCCTTGACATGCATTTCTAAGCGGGTGAAAGCCCG
TGAGTCCCGAAAGGGACAACTTGCACAGGTGTTGCATGGCTGTCGCGAT
>S2113IAQYN rank=0012805 x=3285.0 y=3181.0 length=110
ATCGCAACGCGAAGAACCTTACCAGGCCTTGACATGCCCCTCGCGGACACCAGAAATGGC
GTCCTTCAGTTCGGCTGGAGGGAGCACAGGTGGTGCATGGCTGTCGCGAT
>S2113H7F1M rank=0021794 x=3248.0 y=616.0 length=110
ATCGCAACGCGAAGAACCTTACCAGGCCTTGACATGCCCTCTATGAGACTAGGAGACTAG
TTTCTTCACTTCGGGTGGGAGGAGCACAGGTGCTGCATGGCTGTCGCGAT
>S2113H427W rank=0007704 x=3221.0 y=1274.0 length=103
ATCGCAACGCGAAGAACCTTACCAGGCTCGAACGGCAGATGACCACCTATGAAAATAGGC
TTCCGCAAGGACATCTGTCGAGGTGTTGCATGGCTGTCGCGAT
>S2113IBD1V rank=0000131 x=3293.0 y=337.0 length=104
ATCGCAACGCGAAGAACCTTACCAGGCTTGACATGCACAGGAATGTCGTAGAAATATGGC
AGCCCTTCGGGGCCTGTGCACAGGTGCTGCATGGCTGTCGCGAT
>S2113H55WD rank=0018571 x=3233.0 y=2251.0 length=104
ATCGCAACGCGAAGAACCTTACCAGGCTTGACATGCACGGGAATTGCGTAGAAATACGTA
AGCCCTTCGGGGCTCGTGCACAGGTGATGCATGGCTGTCGCGAT
>S2113HZ97X rank=0024924 x=3166.0 y=2347.0 length=104
ATCGCAACGCGAAGAACCTTACCAGGGCTCGAACGGAAGCTTACATGGGGTGAAAGCCCC
TGCCCGCAAGGGGTGCTTCCGAGGTGGTGCATGGCTGTCGCGAT
>S2113H8FS8 rank=0023279 x=3259.0 y=1914.0 length=103
ATCGCAACGCGAAGAACCTTACCAGGGCTTGAAATATACGGAAAAGCCATAGAGATATGG
TGTCCTTCGGGGCCGTATACAGGTGTTGCATGGCTGTCGCGAT
>S2113H7WM4 rank=0008087 x=3253.0 y=1646.0 length=103
ATCGCAACGCGAAGAACCTTACCAGGGCTTGAAATATACGGAAAAGCCATAGAGATATGG
TGTCCTTCGGGGCCGTATACAGGTGTTGCATGGCTGTCGCGAT
>S2113IAWKE rank=0023153 x=3287.0 y=2252.0 length=108
ATCGCAACGCGAAGAACCTTACCAGGGCTTGACAGCCACGGAACCCGCGTGAAAGCGCGG
GGTGCCCTTCGGGGAGCCGTGAGACAGGTGTTGCATGGCTGTCGCGAT
>S2113H4J0P rank=0014483 x=3215.0 y=967.0 length=108
ATCGCAACGCGAAGAACCTTACCAGGGCTTGACAGCCACGGAACCTGCGTGAAAGCGTGG
GGTGCCCTTCGGGGAGCCGTGAGACAGGTGATGCATGGCTGTCGCGAT
>S2113H0TV0 rank=0008741 x=3172.0 y=3262.0 length=105
ATCGCAACGCGAAGAACCTTACCAGGGCTTGACATATACGAGAACGGGCTAGAAATAGTC
AACTCTTTGGACACTCGTAAACAGGTGGTGCATGGCTGTCGCGAT
>S2113H9LAG rank=0024244 x=3272.0 y=2422.0 length=105
ATCGCAACGCGAAGAACCTTACCAGGGCTTGACATGAATCTGCAAGCTCGTGAAAGGCGA
GTCGCTTTCGAAGGTGATTCACAGGTGGTGCATGGCTGTCGCGAT
>S2113H8JER rank=0008177 x=3260.0 y=2481.0 length=107
ATCGCAACGCGAAGAACCTTACCAGGGCTTGACATGACCAGGAAGTCGGCGGAAACGTCG
GTGTCCCGCAAGGGACCTGGCCACAGGTGATGCATGGCTGTCGCGAT
>S2113H6STZ rank=0015228 x=3240.0 y=3301.0 length=107
ATCGCAACGCGAAGAACCTTACCAGGGCTTGACATGACCAGGAATCCGGCGGAAACGTCG
GCGCCCCGCAAGGGGCCTGGCCACAGGTGCTGCATGGCTGTCGCGAT
>S2113HZX7P rank=0022259 x=3162.0 y=3171.0 length=107
ATCGCAACGCGAAGAACCTTACCAGGGCTTGACATGACCAGGAATCCGGCGGAAACGTCG
GCGCCCCGCAAGGGGCCTGGCCACAGGTGGTGCATGGCTGTCGCGAT
>S2113H6XXO rank=0014978 x=3242.0 y=1722.0 length=107
ATCGCAACGCGAAGAACCTTACCAGGGCTTGACATGACCAGGAATCCGGCGGAAACGTCG
GCGTCCCGCAAGGGACCTGGCCACAGGTGCTGCATGGCTGTCGCGAT
>S2113H1MBE rank=0008532 x=3181.0 y=3240.0 length=107
ATCGCAACGCGAAGAACCTTACCAGGGCTTGACATGACCAGGAATCCGGCGGAAACGTCG
GCGTCCCGCAAGGGACCTGGCCACAGGTGCTGCATGGCTGTCGCGAT
>S2113HZ8UU rank=0009767 x=3166.0 y=580.0 length=107
ATCGCAACGCGAAGAACCTTACCAGGGCTTGACATGACCAGGACCGCGGCGGAAACGTCG
CCTCCCCGCAAGGGGCCTGGCCACAGGTGATGCATGGCTGTCGCGAT
>S2113H41KS rank=0022650 x=3220.0 y=3242.0 length=107
ATCGCAACGCGAAGAACCTTACCAGGGCTTGACATGACCAGGACCGCGGCGGAAACGTCG
CTTCCCCGCAAGGGGCCTGGCCACAGGTGGTGCATGGCTGTCGCGAT
>S2113H71WK rank=0005593 x=3255.0 y=274.0 length=107
ATCGCAACGCGAAGAACCTTACCAGGGCTTGACATGACCAGGATCCCGGCGGAAACGTCG
GTTCCCCGCAAGGGGCCTGGCCACAGGTGCTGCATGGCTGTCGCGAT
>S2113HZ5ZZ rank=0024820 x=3165.0 y=973.0 length=107
ATCGCAACGCGAAGAACCTTACCAGGGCTTGACATGACCAGGATCCCGGCGGAAACGTCG
GTTCCCCGCAAGGGGCCTGGCCACAGGTGGTGCATGGCTGTCGCGAT
>S2113H63UX rank=0009670 x=3244.0 y=1207.0 length=107
ATCGCAACGCGAAGAACCTTACCAGGGCTTGACATGACCAGGATCCCGGCGGAAACGTCG
GTTCCCCGCAAGGGGCCTGGCCACAGGTGGTGCATGGCTGTCGCGAT
>S2113H9BUP rank=0002131 x=3269.0 y=2479.0 length=106
ATCGCAACGCGAAGAACCTTACCAGGGCTTGACATGACCAGGATCCCGGCGGAAACGTGG
TTCCCCGCAAGGGGCCTGGCCACAGGTGCTGCATGGCTGTCGCGAT
>S2113H9073 rank=0010487 x=3277.0 y=2593.0 length=107
ATCGCAACGCGAAGAACCTTACCAGGGCTTGACATGACTAGGAATCCGGCGGAAACGTCG
GNGTCCCGCAAGGGACCTGACCACAGGTGATGCATGGCTGTCGCGAT
>S2113H2BBC rank=0013953 x=3189.0 y=2870.0 length=104
ATCGCAACGCGAAGAACCTTACCAGGGCTTGACATGATGCTGCAAGCTGTTGAAAGGCAG
TCGCCTTCGAGGGTGCATCACAGGTGGTGCATGGCTGTCGCGAT
>S2113HZRO3 rank=0006244 x=3160.0 y=2917.0 length=103
ATCGCAACGCGAAGAACCTTACCAGGGCTTGACATGCAACTGCACGACGTAGAGATACGT
TTCCTTCGAGGGTGTTGCACAGGTGATGCATGGCTGTCGCGAT
>S2113H73D7 rank=0020498 x=3255.0 y=2205.0 length=105
ATCGCAACGCGAAGAACCTTACCAGGGCTTGACATGCACAGGAATGTCGTGGAAACACGG
CAGCCCTTCGGGGCCTGTGCACAGGTGCTGCATGGCTGTCGCGAT
>S2113H1INX rank=0014205 x=3180.0 y=2603.0 length=104
ATCGCAACGCGAAGAACCTTACCAGGGCTTGACATGCACCTGCAAGCTGCCGAAAAGCAG
TCGCTTTCGAAGGTGGTGCACAGGTGGTGCATGGCTGTCGCGAT
>S2113H821W rank=0026269 x=3266.0 y=3362.0 length=99
ATCGCAACGCGAAGAACCTTACCAGGGCTTGACATGCACCTGCAGAGCGCCGAGAGGCGA
TGTCCTTCGAGGGTGGTGCACAGGTGGTGCATGGCTGTC
>S2113H7APT rank=0022280 x=3246.0 y=1903.0 length=105
ATCGCAACGCGAAGAACCTTACCAGGGCTTGACATGCACGGGAACGTCGTAGAAATACGG
CAGCCCTTCGGGGCTCGTGCACAGGTGATGCATGGCTGTCGCGAT
>S2113H59ZE rank=0009287 x=3234.0 y=3448.0 length=105
ATCGCAACGCGAAGAACCTTACCAGGGCTTGACATGCACGGGAATGTCGTAGAAATACGG
CAGCCCTTCGGGGCTCGTGCACAGGTGATGCATGGCTGTCGCGAT
>S2113H5O7R rank=0024105 x=3228.0 y=1109.0 length=105
ATCGCAACGCGAAGAACCTTACCAGGGCTTGACATGCACGGGAATGTCGTAGAAATACGG
CAGCCCTTCGGGGCTCGTGCACAGGTGATGCATGGCTGTCGCGAT
>S2113H8R43 rank=0011064 x=3263.0 y=1509.0 length=105
ATCGCAACGCGAAGAACCTTACCAGGGCTTGACATGCACGGGAATGTCGTAGAAATACGG
CAGCCCTTCGGGGCTCGTGCACAGGTGCTGCATGGCTGTCGCGAT
>S2113H8TIM rank=0010822 x=3263.0 y=3292.0 length=105
ATCGCAACGCGAAGAACCTTACCAGGGCTTGACATGCACGGGAATGTCGTAGAAATACGG
CAGCCCTTCGGGGCTCGTGCACAGGTGCTGCATGGCTGTCGCGAT
>S2113H42XQ rank=0011237 x=3221.0 y=908.0 length=105
ATCGCAACGCGAAGAACCTTACCAGGGCTTGACATGCACGGGAATGTCGTAGAAATACGG
CAGCCCTTCGGGGCTCGTGCACAGGTGGTGCATGGCTGTCGCGAT
>S2113H3M3B rank=0009218 x=3204.0 y=3349.0 length=105
ATCGCAACGCGAAGAACCTTACCAGGGCTTGACATGCACGGGAATGTCGTAGAAATACGG
CAGCCCTTCGGGGCTCGTGCACAGGTGGTGCATGGCTGTCGCGAT
>S2113H9IOA rank=0001951 x=3271.0 y=3128.0 length=105
ATCGCAACGCGAAGAACCTTACCAGGGCTTGACATGCACGGGAATGTCGTAGAAATACGG
CAGCCCTTCGGGGCTCGTGCACAGGTGGTGCATGGCTGTCGCGAT
>S2113H47FR rank=0015478 x=3222.0 y=2645.0 length=105
ATCGCAACGCGAAGAACCTTACCAGGGCTTGACATGCACGGGAATGTCGTAGAAATACGG
CAGCCTCTCGGGGCTCGTGCACAGGTGATGCATTGCTGTCGCGAT
>S2113IBA0H rank=0006523 x=3292.0 y=495.0 length=105
ATCGCAACGCGAAGAACCTTACCAGGGCTTGACATGCACGGGAATTGCGTAGAAATACGC
AAGCCCTTCGGGGCTCGTGCACAGGTGCTGCATGGCTGTCGCGAT
>S2113H5EFI rank=0013520 x=3224.0 y=3516.0 length=105
ATCGCAACGCGAAGAACCTTACCAGGGCTTGACATGCACGGGAATTGCGTAGAAATACGC
AAGCCCTTCGGGGCTCGTGCACAGGTGGTGCATGGCTGTCGCGAT
>S2113H30QN rank=0001793 x=3209.0 y=557.0 length=105
ATCGCAACGCGAAGAACCTTACCAGGGCTTGACATGCACGGGAATTGCGTAGAAATACGT
AAGCCCTTCGGGGCTCGTGCACAGGTGATGCATGGCTGTCGCGAT
>S2113H9U8Z rank=0005831 x=3275.0 y=3041.0 length=105
ATCGCAACGCGAAGAACCTTACCAGGGCTTGACATGCACGGGAATTGCGTAGAAATACGT
AAGCCCTTCGGGGCTCGTGCACAGGTGATGCATGGCTGTCGCGAT
>S2113H4J81 rank=0015677 x=3215.0 y=1267.0 length=105
ATCGCAACGCGAAGAACCTTACCAGGGCTTGACATGCACGGGAATTGCGTAGAAATACGT
AAGCCCTTCGGGGCTCGTGCACAGGTGATGCATGGCTGTCGCGAT
>S2113H47XB rank=0007866 x=3222.0 y=3277.0 length=105
ATCGCAACGCGAAGAACCTTACCAGGGCTTGACATGCACGGGAATTGCGTAGAAATACGT
AAGCCCTTCGGGGCTCGTGCACAGGTGCTGCATGGCTGTCGCGAT
>S2113H65LP rank=0007943 x=3244.0 y=3467.0 length=105
ATCGCAACGCGAAGAACCTTACCAGGGCTTGACATGCACGGGAATTGCGTAGAAATACGT
AAGCCCTTCGGGGCTCGTGCACAGGTGTTGCATGGCTGTCGCGAT
>S2113H3YN7 rank=0021787 x=3208.0 y=1973.0 length=103
ATCGCAACGCGAAGAACCTTACCAGGGCTTGACATGCACGGGAATTGCGTAGAATACGTA
AGCCCTTCGGGCTCGTGCACAGGTGCTGCATGGCTGTCGCGAT
>S2113H968R rank=0025644 x=3279.0 y=2201.0 length=59
ATCGCAACGCGAAGAACCTTACCAGGGCTTGACATGCACGGGATGTCGTAGAAATACGG
>S2113H85PC rank=0011715 x=3267.0 y=2702.0 length=105
ATCGCAACGCGAAGAACCTTACCAGGGCTTGACATGCACTGGAAAACCGTAGAAATACGG
TCCTCCTTCGGGATCAGTGCACAGGTGATGCATGGCTGTCGCGAT
>S2113HY8K8 rank=0023745 x=3154.0 y=2730.0 length=105
ATCGCAACGCGAAGAACCTTACCAGGGCTTGACATGCACTGGAAAACCGTGAAATACGGT
CCTCCTTCGGGGACCAGTGCACAGGTGATGCATGGCTGTCGCGAT
>S2113H5GGJ rank=0020545 x=3225.0 y=2049.0 length=105
ATCGCAACGCGAAGAACCTTACCAGGGCTTGACATGCACTGGAAAGCCGTAGAAATACGG
CCTCCCTTCGGGGCCAGTGTGCAGGTGATGCATGGCTGTCGCGAT
>S2113H5GQS rank=0005202 x=3225.0 y=2418.0 length=105
ATCGCAACGCGAAGAACCTTACCAGGGCTTGACATGCACTGGAAAGCCGTAGAAATACGG
CCTCCCTTCGGGGCCAGTGTGCAGGTGGTGCATGGCTGTCGCGAT
>S2113H4J2F rank=0023405 x=3215.0 y=1029.0 length=105
ATCGCAACGCGAAGAACCTTACCAGGGCTTGACATGCACTGGAAAGCCGTAGAAATACGG
CCTCCCTTCGGGGCCAGTGTGCAGGTGGTGCATGGCTGTCGCGAT
>S2113H4B08 rank=0013334 x=3212.0 y=2906.0 length=105
ATCGCAACGCGAAGAACCTTACCAGGGCTTGACATGCACTGGAATGCCGTAGAAATACGG
CAGCCCTTCGGGGCCAGTGCACAGGTGATGCATGGCTGTCGCGAT
>S2113H9NKD rank=0009370 x=3273.0 y=1275.0 length=105
ATCGCAACGCGAAGAACCTTACCAGGGCTTGACATGCACTGGAATGCCGTAGAAATACGG
CAGCCCTTCGGGGCCAGTGCACAGGTGATGCATGGCTGTCGCGAT
>S2113H0TAC rank=0014716 x=3172.0 y=2482.0 length=105
ATCGCAACGCGAAGAACCTTACCAGGGCTTGACATGCACTGGAATGTCGTAGAAATACGG
CAGCCCTTCGGGGCCAGTGCACAGGTGTTGCATGGCTGTCGCGAT
>S2113HZRTX rank=0019599 x=3160.0 y=3091.0 length=105
ATCGCAACGCGAAGAACCTTACCAGGGCTTGACATGCACTGGAATGTCGTAGAAATACGG
CAGCCCTTCGGGGCTAGTGCACAGGTGATGCATGGCTGTCGCGAT
>S2113H1L37 rank=0021584 x=3181.0 y=2981.0 length=105
ATCGCAACGCGAAGAACCTTACCAGGGCTTGACATGCACTGGAATGTCGTAGAAATACGG
CAGCCCTTCGGGGCTAGTGCACAGGTGCTGCATGGCTGTCGCGAT
>S2113H6TZ4 rank=0015874 x=3241.0 y=722.0 length=105
ATCGCAACGCGAAGAACCTTACCAGGGCTTGACATGCATAGGAAAAGCTGGGAAACCAGT
TCCCCCGCAAGGGTCTATGCACAGGTGATGCATGGCTGTCGCGAT
>S2113HZYBK rank=0017158 x=3162.0 y=3310.0 length=105
ATCGCAACGCGAAGAACCTTACCAGGGCTTGACATGCATAGGAAAAGCTGGGAAACCAGT
TCCCCCGCAAGGGTCTATGCACAGGTGCTGCATGGCTGTCGCGAT
>S2113HZ2TS rank=0005472 x=3164.0 y=958.0 length=106
ATCGCAACGCGAAGAACCTTACCAGGGCTTGACATGCCGCGAATCCTCTTGAAAGAGAGG
GGTGCCCTCGGGAACGCGGACACAGGTGGTGCATGGCTGTCGCGAT
>S2113HZX9Q rank=0016882 x=3162.0 y=3244.0 length=106
ATCGCAACGCGAAGAACCTTACCAGGGCTTGACATGCCGCGAATCCTCTTGAAAGAGAGG
GGTGCCTTCGGGAACGCGGACACAGGTGGTGCATGGCTGTCGCGAT
>S2113H7C5H rank=0003743 x=3247.0 y=963.0 length=106
ATCGCAACGCGAAGAACCTTACCAGGGCTTGACATGCCGCGAATTCTCTTGAAAGAGAGG
GGTGCCCTCGGGAACGCGGACACAGGTGTTGCATGGCTGTCGCGAT
>S2113IAI8S rank=0018182 x=3283.0 y=1370.0 length=94
ATCGCAACGCGAAGAACCTTACCAGGGCTTGACATGCGCCTGCAGAGCCGTGAAAGCGGT
TGGCCTTCAGGGTGGCGCACAGGTGGTGCATGGC
>S2113H1RFE rank=0022942 x=3183.0 y=1672.0 length=104
ATCGCAACGCGAAGAACCTTACCAGGGCTTGACATGCGTCTGCAGAGCCGGGAAACCGGT
TGGCCTTCGAGGGTGACGCACAGGTGCTGCATGGCTGTCGCGAT
>S2113H5SMG rank=0009282 x=3229.0 y=1430.0 length=83
ATCGCAACGCGAAGAACCTTACCAGGGCTTGACATGCTACTGCAAGCTGCCGAAAAGCAG
TCGCCTTCAGGGTGTAGCACAGG
>S2113H9XZN rank=0022632 x=3276.0 y=2497.0 length=104
ATCGCAACGCGAAGAACCTTACCAGGGCTTGACATGCTACTGCAAGCTGCCGAAAAGCAG
TCGCCTTCGAGGGTGTAGCACAGGTGCTGCATGGCTGTCGCGAT
>S2113H7H2K rank=0006351 x=3248.0 y=3242.0 length=104
ATCGCAACGCGAAGAACCTTACCAGGGCTTGACATGCTACTGCAAGCTGCCGAAAAGCAG
TCGCCTTCGAGGGTGTAGCACAGGTGCTGCATGGCTGTCGCGAT
>S2113IAD5K rank=0004243 x=3281.0 y=2966.0 length=90
ATCGCAACGCGAAGAACCTTACCAGGGCTTGACATGCTACTGCAAGCTGCCGAAAGCAGT
CGCCTTCAGGGTGTAGCACAGGTGGTGCAT
>S2113H40N6 rank=0015833 x=3220.0 y=2068.0 length=104
ATCGCAACGCGAAGAACCTTACCAGGGCTTGACATGGCGCGTTCAGCCGGTGAAAGCCGG
TGGCCGCAAGGCGAGCGTCACAGGTGCTGCATGGCTGTCGCGAT
>S2113H8BMG rank=0011702 x=3258.0 y=582.0 length=104
ATCGCAACGCGAAGAACCTTACCAGGGCTTGACATGGCGCGTTCAGCGGGTGAAAGCCCG
TGGCCGCAAGGCGAGCGTCACAGGTGTTGCATGGCTGTCGCGAT
>S2113IA1HP rank=0011915 x=3289.0 y=443.0 length=104
ATCGCAACGCGAAGAACCTTACCAGGGCTTGACATGGCGCTTACAGCGGGTGAAAGCCCG
TGGCCGCAAGGCGTGCGTCACAGGTGATGCATGGCTGTCGCGAT
>S2113H6AXI rank=0008314 x=3235.0 y=580.0 length=106
ATCGCAACGCGAAGAACCTTACCAGGGCTTGACATGGGAGGGCCGTGTCCAGAGATGGGC
ATTTCCGCAAGGACCCTCTGCACAGGTGGTGCATGGCTGTCGCGAT
>S2113H7QYK rank=0015589 x=3251.0 y=2474.0 length=106
ATCGCAACGCGAAGAACCTTACCAGGGCTTGACATGGGCAAGTCGCGTCCGGAGACGGGC
GTTCCCGCAAGGGCTTGCCGCACAGGTGTTGCATGGCTGTCGCGAT
>S2113H68JR rank=0015368 x=3245.0 y=3189.0 length=108
ATCGCAACGCGAAGAACCTTACCAGGGCTTGACATGGGCAGGTCGCGGCCGGAGACGGTC
GTTCCCCGCAAGGGGCCTGCCGCACAGGTGTTGCATGGCTGTCGCGAT
>S2113H0PQJ rank=0019732 x=3171.0 y=1977.0 length=108
ATCGCAACGCGAAGAACCTTACCAGGGCTTGACATGGGGAGGCCGTGTCCAGAGATGGGC
ATTTCCCGCAAGGGACCTCCTGCACAGGTGTTGCATGGCTGTCGCGAT
>S2113H82BY rank=0015705 x=3266.0 y=2428.0 length=107
ATCGCAACGCGAAGAACCTTACCAGGGCTTGACATGGTCAGGAGGTCGGCGGAAACGTCG
GNGCCCCGCAAGGGGCCTGATCACAGGTGATGCATGGCTGTCGCGAT
>S2113HY53O rank=0003876 x=3153.0 y=3602.0 length=103
ATCGCAACGCGAAGAACCTTACCAGGGCTTGACATGTAGCTGCAAACTCCCCAAAAGGAG
CTCCTTCGAGGGTGCTACACAGGTGCTGCATGGCTGTCGCGAT
>S2113H2SP7 rank=0018409 x=3195.0 y=861.0 length=103
ATCGCAACGCGAAGAACCTTACCAGGGCTTGACATGTAGGGAAAAGCCGCAGAGATGTGG
TGTCCGCAAGGGCCCTACACAGGTGCTGCATGGCTGTTGCGAT
>S2113H1PJ6 rank=0006049 x=3182.0 y=3348.0 length=100
ATCGCAACGCGAAGAACCTTACCAGGGCTTGACATGTATCTGCAAACTCCCCAAAAGGAG
CTCCTTCGAGGGTGATACACAGGTGTTGCATGGCCGCGAT
>S2113HZ216 rank=0010768 x=3164.0 y=1260.0 length=68
ATCGCAACGCGAAGAACCTTACCAGGGCTTGACATGTATTGTAACCCCCGGTGAAAGCCG
GGCAGCGT
>S2113H8IVA rank=0008846 x=3260.0 y=1780.0 length=107
ATCGCAACGCGAAGAACCTTACCAGGGCTTGACATGTGGCGGAAAACGGCGGAAACGTCG
TCCTCCCGCAAGGGACCGTCATGCAGGTGATGCATGGCTGTCGCGAT
>S2113HZOKW rank=0023083 x=3159.0 y=2974.0 length=107
ATCGCAACGCGAAGAACCTTACCAGGGCTTGACATGTGGCGGAAAACGGCGGAAACGTCG
TCCTCCCGCAAGGGACCGTCATGCAGGTGTTGCATGGCTGTCGCGAT
>S2113H1CH6 rank=0023167 x=3178.0 y=2812.0 length=106
ATCGCAACGCGAAGAACCTTACCAGGGCTTGACATGTTGGTCGTACCTGTGGAAACACAG
GGTCAGTTCGGCTGGACCATCACAGGTGGTGCATGGCTGTCGCGAT
>S2113H2GQ0 rank=0002556 x=3191.0 y=1722.0 length=105
ATCGCAACGCGAAGAACCTTACCAGGGTTTGACATAACGTGAATTTTTTGAAAGAAAGAA
GTGCCTTCGGGAACACGTATACAGGTGATGCATGGCTGTCGCGAT
>S2113H1O8W rank=0023688 x=3182.0 y=2942.0 length=106
ATCGCAACGCGAAGAACCTTACCAGGGTTTGACATCCACGGAACCCTTGAGAGATCGAGG
GGTGCCTTCGGGAACCGTGAGACAGGTGGTGCATGGCTGTCGCGAT
>S2113H0379 rank=0001044 x=3176.0 y=279.0 length=106
ATCGCAACGCGAAGAACCTTACCAGGGTTTGACATCCCGCGCTAAACCCAGAGATGGGTG
GTCCCCGCAAGGGGCGCGGAGACAGGTGCTGCATGGCTGTCGCGAT
>S2113H29S2 rank=0015766 x=3200.0 y=2516.0 length=106
ATCGCAACGCGAAGAACCTTACCAGGGTTTGACATCCTGCGACCGCTCCCTAATAGGAGT
TTTCCCGCAAGGGACGCAGAGACAGGTGATGCATGGCTGTCGCGAT
>S2113H50E9 rank=0004860 x=3231.0 y=3347.0 length=106
ATCGCAACGCGAAGAACCTTACCAGGGTTTGACATCCTGCGACCGCTCCCTAATAGGAGT
TTTCCCGCAAGGGACGCAGAGACAGGTGGTGCATGGCTGTCGCGAT
>S2113H5CQK rank=0016307 x=3224.0 y=1322.0 length=106
ATCGCAACGCGAAGAACCTTACCAGGGTTTGACATCCTGCGACCGCTCCGTAATGGGAGT
TTTCCCGCAAGGGACGCAGAGACAGGTGATGCATGGCTGTCGCGAT
>S2113H4XVQ rank=0018160 x=3219.0 y=2548.0 length=106
ATCGCAACGCGAAGAACCTTACCAGGGTTTGACATCCTGCGACCGCTCCGTAATGGGAGT
TTTCCCGCAAGGGACGCAGAGACAGGTGCTGCATGGCTGTCGCGAT
>S2113H0RW7 rank=0008402 x=3172.0 y=713.0 length=107
ATCGCAACGCGAAGAACCTTACCAGGGTTTGACATGACCAGGACAGCGGCGGAAACGTCG
TCTCCCCGCAAGGGGCCTGGCCACAGGTGCTGCATGGCTGTCGCGAT
>S2113IANK3 rank=0005769 x=3284.0 y=2901.0 length=107
ATCGCAACGCGAAGAACCTTACCAGGGTTTGACATGACGTGAATTTTCTGGAAAGGAAAA
AGTGCCTTAGGGGAACACGTACACAGGTGGTGCATGGCTGTCGCGAT
>S2113IAMRU rank=0007570 x=3284.0 y=1848.0 length=97
ATCGCAACGCGAAGAACCTTACCAGGGTTTGACATGACGTGAATTTTCTGGAAAGNGAAA
AGTGCCTTAGGGAACACGTACACAGGTGGTGCATGGC
>S2113H4CC3 rank=0005357 x=3212.0 y=3333.0 length=106
ATCGCAACGCGAAGAACCTTACCAGGGTTTGACATGACGTGAATTTTCTTGAAAGAGAAA
AGTGCCTTAGGGAACACGTACACAGGTGCTGCATGGCTGTCGCGAT
>S2113H1IHT rank=0000979 x=3180.0 y=2383.0 length=104
ATCGCAACGCGAAGAACCTTACCAGGGTTTGACATGATACGAATTCTTTGAAAGAGAAAG
TGCCGTTTGGAACGTATACACAGGTGATGCATGGCTGTCGCGAT
>S2113H70O4 rank=0016967 x=3254.0 y=2806.0 length=55
ATCGCAACGCGAAGAACCTTACCAGGGTTTGACATGATACGAATTTCTTTGAAAG
>S2113H0Y7B rank=0018564 x=3174.0 y=1957.0 length=106
ATCGCAACGCGAAGAACCTTACCAGGGTTTGACATGATACGAATTTCTTTGAAAGAAGAA
AGTGCCGTTTGGAACGTATACACAGGTGCTGCATGGCTGTCGCGAT
>S2113IBKTD rank=0019347 x=3295.0 y=911.0 length=106
ATCGCAACGCGAAGAACCTTACCAGGGTTTGACATGATACGAATTTCTTTGAAAGAAGAA
AGTGCCGTTTGGAACGTATACACAGGTGGTGCATGGCTGTCGCGAT
>S2113H90MR rank=0017901 x=3277.0 y=1825.0 length=98
ATCGCAACGCGAAGAACCTTACCAGGGTTTGACATGATACGAATTTTTTCGAAAGAAGAA
AAGTGCCGTTTGGAACGTATACACAGGTGCTGCATGGC
>S2113H6FZA rank=0016741 x=3236.0 y=3028.0 length=106
ATCGCAACGCGAAGAACCTTACCAGGGTTTGACATGATACGAATTTTTTCGAAAGAAGAA
AGTGCCGTTTGGAACGTATACACAGGTGTTGCATGGCTGTCGCGAT
>S2113H7JOI rank=0016464 x=3249.0 y=1232.0 length=104
ATCGCAACGCGAAGAACCTTACCAGGGTTTGACATGCACCTGCAGAGCCGTGAAAGCGGT
TGGCCTTCGAGGGTGGTGCACAGGTGATGCATGGCTGTCGCGAT
>S2113H0NK6 rank=0016230 x=3170.0 y=3288.0 length=104
ATCGCAACGCGAAGAACCTTACCAGGGTTTGACATGCACCTGCAGAGCCGTGAAAGCGGT
TGGCCTTCGAGGGTGGTGCACAGGTGTTGCATGGCTGTCGCGAT
>S2113IAGV0 rank=0024467 x=3282.0 y=2414.0 length=105
ATCGCAACGCGAAGAACCTTACCAGGGTTTGACATGCACTTCAAAAAGCCGCAGAGATGT
GGTGTCCTTCGGGGGGGTGCACAGGTGATGCATGGCTGTCGCGAT
>S2113H1SOI rank=0025100 x=3183.0 y=3296.0 length=106
ATCGCAACGCGAAGAACCTTACCAGGGTTTGACATGGCGTGAATTTTCTTGAAAGAGAAA
AGTGCCTTAGGGAACACGTACACAGGTGCTGCATGGCTGTCGCGAT
>S2113H5NDK rank=0001956 x=3227.0 y=2822.0 length=105
ATCGCAACGCGAAGAACCTTACCAGGGTTTGACGTGATACGAATTTCTTTGAAAGAGAAA
GTGCCGTTTGGAACGTATACACAGGTGATGCATGGCTGTCGCGAT
>S2113H0MVX rank=0017309 x=3170.0 y=2379.0 length=113
ATCGCAACGCGAAGAACCTTACCAGGTCTTGACATACCGGGATTAATTCCGTGAAAGCGG
GAGGATTGCCAGCAATGGTGTAACCGGAACAGGTGGTGCATGGCTGTCGCGAT
>S2113H5O32 rank=0021413 x=3228.0 y=976.0 length=112
ATCGCAACGCGAAGAACCTTACCAGGTCTTGACATACCGGGATTAGCTAGCTGAAAGGTT
AGTGATTGCCCTCAAGGTGTAACCGGAACAGGTGTTGCATGGCTGTCGCGAT
>S2113HZQUQ rank=0013314 x=3160.0 y=1824.0 length=106
ATCGCAACGCGAAGAACCTTACCAGGTCTTGACATCCAGAGAACCCTGCAGAGATGCGGG
GGTGCCTTCGGGAACTCTGAGACAGGTGATGCATGGCTGTCGCGAT
>S2113H4XCT rank=0023383 x=3219.0 y=1867.0 length=106
ATCGCAACGCGAAGAACCTTACCAGGTCTTGACATCCAGAGAAGTCGCTAGAGATAGCTT
CGTGCCTTCGGGAACTCTGAGACAGGTGATGCATGGCTGTCGCGAT
>S2113H3F5U rank=0010192 x=3202.0 y=2560.0 length=106
ATCGCAACGCGAAGAACCTTACCAGGTCTTGACATCCAGAGAAGTCGCTAGAGATAGCTT
CGTGCCTTCGGGAACTCTGAGACAGGTGGTGCATGGCTGTCGCGAT
>S2113H1W14 rank=0008810 x=3185.0 y=778.0 length=106
ATCGCAACGCGAAGAACCTTACCAGGTCTTGACATCCAGAGAAGTCGCTAGAGATAGCTT
CGTGCCTTCGGGAACTCTGAGACAGGTGGTGCATGGCTGTCGCGAT
>S2113H7E2N rank=0007607 x=3247.0 y=3453.0 length=106
ATCGCAACGCGAAGAACCTTACCAGGTCTTGACATCCCAATGAACAGTTTAGAGATAAGC
TGGGCCTTCGGGACATTGGAGACAGGTGATGCATGGCTGTCGCGAT
>S2113H4M1Y rank=0006417 x=3216.0 y=804.0 length=108
ATCGCAACGCGAAGAACCTTACCAGGTCTTGACATCCCACTGACCGGCATAGAGATATGC
TTTTCCCTTCGGGGACAGTGGTGACAGGTGTTGCATGGCTGTCGCGAT
>S2113H8RQO rank=0023515 x=3263.0 y=990.0 length=108
ATCGCAACGCGAAGAACCTTACCAGGTCTTGACATCCCTCTGACCGCTCTAGAGATAGAG
CTTCCCCTTCGGGGGCAGAGGTGACAGGTGATGCATGGCTGTCGCGAT
>S2113H46W4 rank=0019273 x=3222.0 y=1974.0 length=106
ATCGCAACGCGAAGAACCTTACCAGGTCTTGACATCCCTTTGACCGCTTTAGAGATAGAG
CTTTCCTTCGGGACAAAGGAGACAGGTGATGCATGGCTGTCGCGAT
>S2113H0JTE rank=0015500 x=3169.0 y=2496.0 length=108
ATCGCAACGCGAAGAACCTTACCAGGTCTTGACATCCTAGAAACCATTGAGAGATCAGTG
GGTGCCCTTCGGGGAATCTAGAGACAGGTGTTGCATGGCTGTCGCGAT
>S2113H1EGY rank=0007500 x=3179.0 y=1264.0 length=106
ATCGCAACGCGAAGAACCTTACCAGGTCTTGACATCCTCTGAAAACCCTAGAGATAGGGC
TTCTCCTTCGGGAGCAGAGTGACAGGTGATGCATGGCTGTCGCGAT
>S2113HZX1V rank=0009707 x=3162.0 y=2961.0 length=106
ATCGCAACGCGAAGAACCTTACCAGGTCTTGACATCCTCTGAAAACCCTAGAGATAGGGC
TTCTCCTTCGGGAGCAGAGTGACAGGTGATGCATGGCTGTCGCGAT
>S2113H6C43 rank=0000490 x=3235.0 y=3445.0 length=100
ATCGCAACGCGAAGAACCTTACCAGGTCTTGACATCCTCTGAAAACCCTAGAGATAGGGC
TTCTCCTTCGGGAGCAGAGTGACAGGTGCTGCATGGCTGT
>S2113H7RP5 rank=0017726 x=3251.0 y=3467.0 length=106
ATCGCAACGCGAAGAACCTTACCAGGTCTTGACATCCTCTGAAAACCCTAGAGATAGGGC
TTCTCCTTCGGGAGCAGAGTGACAGGTGCTGCATGGCTGTCGCGAT
>S2113IAMOB rank=0005231 x=3284.0 y=1721.0 length=106
ATCGCAACGCGAAGAACCTTACCAGGTCTTGACATCCTCTGAAAACCCTAGAGATAGGGC
TTCTCCTTCGGGAGCAGAGTGACAGGTGCTGCATGGCTGTCGCGAT
>S2113H3VNA rank=0004497 x=3207.0 y=2148.0 length=106
ATCGCAACGCGAAGAACCTTACCAGGTCTTGACATCCTCTGAAAACCCTAGAGATAGGGC
TTCTCCTTCGGGAGCAGAGTGACAGGTGGTGCATGGCTGTCGCGAT
>S2113IACQ4 rank=0007951 x=3281.0 y=1150.0 length=106
ATCGCAACGCGAAGAACCTTACCAGGTCTTGACATCCTCTGAAAACCCTAGAGATAGGGC
TTCTCCTTCGGGAGCAGAGTGACAGGTGGTGCATGGCTGTCGCGAT
>S2113H8FJQ rank=0013011 x=3259.0 y=1572.0 length=106
ATCGCAACGCGAAGAACCTTACCAGGTCTTGACATCCTCTGAAAACCCTAGAGATAGGGC
TTCTCCTTCGGGAGCAGAGTGACAGGTGGTGCATGGCTGTCGCGAT
>S2113HZR0S rank=0020127 x=3160.0 y=3338.0 length=104
ATCGCAACGCGAAGAACCTTACCAGGTCTTGACATCCTCTGAAAACCCTAGAGATAGGGC
TTCTCCTTCGGGAGCAGAGTGACAGGTGTTGCATGGCTGTCGCG
>S2113H3FZI rank=0018483 x=3202.0 y=2332.0 length=106
ATCGCAACGCGAAGAACCTTACCAGGTCTTGACATCCTCTGAAAACCCTAGAGATAGGGC
TTCTCCTTCGGGAGCAGAGTGACAGGTGTTGCATGGCTGTCGCGAT
>S2113H10O4 rank=0004971 x=3186.0 y=1398.0 length=106
ATCGCAACGCGAAGAACCTTACCAGGTCTTGACATCCTCTGAAAACCCTAGAGATAGGGC
TTCTCCTTCGGGAGCAGAGTGACAGGTGTTGCATGGCTGTCGCGAT
>S2113H0I26 rank=0012531 x=3169.0 y=1552.0 length=106
ATCGCAACGCGAAGAACCTTACCAGGTCTTGACATCCTCTGACAACCCTAGAGATAGGGC
TTCTCCTTCGGGAGCAGAGTGACAGGTGGTGCATGGCTGTCGCGAT
>S2113H2A9G rank=0012235 x=3189.0 y=2802.0 length=108
ATCGCAACGCGAAGAACCTTACCAGGTCTTGACATCCTCTGACAACCCTAGAGATAGGGC
TTTCCCCTTCGGGGGACAGAGTGACAGGTGGTGCATGGCTGTCGCGAT
>S2113H6AVX rank=0010003 x=3235.0 y=523.0 length=98
ATCGCAACGCGAAGAACCTTACCAGGTCTTGACATCCTCTGACAACCCTAGAGATAGGGN
GTTCCCCTTCGGGGACAGAGTGACAGGTGCTGCATGGC
>S2113IA766 rank=0021137 x=3291.0 y=944.0 length=108
ATCGCAACGCGAAGAACCTTACCAGGTCTTGACATCCTCTGACAATCCTAGAGATAGGAC
GTTCCCCTTCGGGGGACAGAGTGACAGGTGATGCATGGCTGTCGCGAT
>S2113H85KX rank=0016860 x=3267.0 y=2543.0 length=108
ATCGCAACGCGAAGAACCTTACCAGGTCTTGACATCCTCTGACACTCCTAGAGATAGGAC
GTTCCCCTTCGGGGGACAGAGTGACAGGTGGTGCATGGCTGTCGCGAT
>S2113H1VS9 rank=0018192 x=3184.0 y=3259.0 length=108
ATCGCAACGCGAAGAACCTTACCAGGTCTTGACATCCTCTGACACTCCTAGAGATAGGAC
GTTCCCCTTCGGGGGACAGAGTGACAGGTGTTGCATGGCTGTCGCGAT
>S2113H6TYC rank=0019824 x=3241.0 y=658.0 length=108
ATCGCAACGCGAAGAACCTTACCAGGTCTTGACATCCTCTGACACTCCTAGAGATAGGAC
GTTCCCCTTCGGGGGACAGGGTGACAGGTGATGCATGGCTGTCGCGAT
>S2113H9OCN rank=0018492 x=3273.0 y=2293.0 length=109
ATCGCAACGCGAAGAACCTTACCAGGTCTTGACATCCTCTGACACTCCTAGAGATAGGAC
TTTCCCCTTCGGGGGGACAGAGTGACAGGTGGTGCATGGCTGTCGCGAT
>S2113IAFN3 rank=0008727 x=3282.0 y=833.0 length=108
ATCGCAACGCGAAGAACCTTACCAGGTCTTGACATCCTCTGCCACTCCTAGAGATAGGAC
GTTCCCCTTCGGGGGACAGAGTGACAGGTGGTGCATGGCTGTCGCGAT
>S2113H902F rank=0013073 x=3277.0 y=2389.0 length=79
ATCGCAACGCGAAGAACCTTACCAGGTCTTGACATGTCCTCTATGGATTCCAGAGATGGA
GTTCTTCACTTCGGGTGGG
>S2113IAADB rank=0004453 x=3280.0 y=2157.0 length=112
ATCGCAACGCGAAGAACCTTACCAGGTCTTGACATTCCGGGATTAGTTCCGTGAAAGCGG
GATGATTGCCCTCAAAGCGTAACCGGAACAGGTGATGCATGGCTGTCGCGAT
>S2113H99MK rank=0013412 x=3280.0 y=1194.0 length=108
ATCGCAACGCGAAGAACCTTACCCACCCTTGACATGTCCGAGAGGCTTAAGAGATTAGGC
TGTGCCCGAAAGGGAATCGGAACACAGGTGTTGCATGGCTGTCGCGAT
>S2113H0PYP rank=0027125 x=3171.0 y=2271.0 length=104
ATCGCAACGCGAAGAACCTTACCCACCTTTGACATCCCGTGCTATCTAGAGAGATCTAGA
GTCCCTTCGGGGCGCGGAGACAGGTGATGCATGGCTGTCGCGAT
>S2113HZWB4 rank=0022952 x=3162.0 y=738.0 length=109
ATCGCAACGCGAAGAACCTTACCCACCTTTGACATGTACGGAACCCTCCAGAGATGGAGG
GGGTGCCCGAAAGGGAGCCGTAACACAGGTGCTGCATGGCTGTCGCGAT
>S2113H5DI2 rank=0018115 x=3224.0 y=2348.0 length=108
ATCGCAACGCGAAGAACCTTACCCACCTTTGACATGTACGGAATCCTCCAGAGATGGAGG
AGTGCTCGAAAGAGAACCGTAACACAGGTGATGCATGGCTGTCGCGAT
>S2113H8FZV rank=0020618 x=3259.0 y=2153.0 length=108
ATCGCAACGCGAAGAACCTTACCCACCTTTGACATGTACGGAATCCTCCAGAGATGGAGG
AGTGCTCGAAAGAGAACCGTAACACAGGTGGTGCATGGCTGTCGCGAT
>S2113H6FLV rank=0001015 x=3236.0 y=2545.0 length=108
ATCGCAACGCGAAGAACCTTACCCACCTTTGACATGTACGGAATCCTCCAGAGATGGAGG
AGTGCTCGAAAGNGAACCGTAACACAGGTGATGCATGGCTGTCGCGAT
>S2113H3STE rank=0003840 x=3206.0 y=2576.0 length=101
ATCGCAACGCGAAGAACCTTACCCACCTTTGACATGTACGGAATCCTCCAGAGATGGAGG
AGTGCTCGAAAGNGACCGTAACACAGTGGTGCATGGCTGTC
>S2113HZRYG rank=0020619 x=3160.0 y=3254.0 length=108
ATCGCAACGCGAAGAACCTTACCCACCTTTGACATGTACGGAATCCTTTAGAGATAGAGG
AGTGCTCGAAAGAGAACCGTAACACAGGTGGTGCATGGCTGTCGCGAT
>S2113H018X rank=0018072 x=3175.0 y=1807.0 length=108
ATCGCAACGCGAAGAACCTTACCCACCTTTGACATGTACGGAATTTGCCAGAGATGGCTT
AGTGCTCGAAAGAGAACCGTAACACAGGTGCTGCATGGCTGTCGCGAT
>S2113H9D91 rank=0009646 x=3270.0 y=1527.0 length=108
ATCGCAACGCGAAGAACCTTACCCACCTTTGACATGTACGGAATTTGCCAGAGATGGCTT
AGTGCTCGAAAGAGAACCGTAACACAGGTGCTGCATGGCTGTCGCGAT
>S2113H0846 rank=0025133 x=3177.0 y=2552.0 length=108
ATCGCAACGCGAAGAACCTTACCCACCTTTGACATGTACGGAATTTTCCAGAGATGGATT
AGTGCTCGAAAGAGAACCGTAACACAGGTGCTGCATGGCTGTCGCGAT
>S2113IAVJL rank=0018080 x=3287.0 y=927.0 length=112
ATCGCAACGCGAAGAACCTTACCCAGACTTGACATCTCGGAAACCTCGCTGAAATGTGAG
GGTGCCTTCTCACGAAGGAATCCGATGACAGGTGGTGCATGGCTGTCGCGAT
>S2113H4DKM rank=0003872 x=3213.0 y=804.0 length=103
ATCGCAACGCGAAGAACCTTACCCAGACTTGACATGCACAGGACCGGCGTTGAAAGACGC
CTTCCCTTCGGGCCTGTGCACAGGTGGTGCATGCTGTCGCGAT
>S2113IADQH rank=0020213 x=3281.0 y=2423.0 length=105
ATCGCAACGCGAAGAACCTTACCCAGACTTGACATGCACAGGACCGGCGTTGAAAGACGC
CTTCCCTTCGGGGCCTGTGCACAGGTGATGCATGGCTGTCGCGAT
>S2113H34UY rank=0024158 x=3210.0 y=1800.0 length=104
ATCGCAACGCGAAGAACCTTACCCAGACTTGACATGCGACTGCAAGGCGGTGAAAGCCGC
TCGCCTTCGAGGGTGTCGCACAGGTGATGCATGGCTGTCGCGAT
>S2113H8BNV rank=0019348 x=3258.0 y=633.0 length=105
ATCGCAACGCGAAGAACCTTACCCAGACTTGACATGTACTGGACTGGTGTGGAAACACAT
CTTCCCTTCGGGGCCAGTGCACAGGTGATGCATGGCTGTCGCGAT
>S2113IAAZ7 rank=0000398 x=3280.0 y=2981.0 length=104
ATCGCAACGCGAAGAACCTTACCCAGACTTGACATGTAGCTGCAAGCCGCGGAAACGCGG
TCGCCTTCGAGGGTGCTACACAGGTGATGCATGGCTGTCGCGAT
>S2113H2HYA rank=0009024 x=3191.0 y=3280.0 length=107
ATCGCAACGCGAAGAACCTTACCCAGACTTGACATTGATGGAATCCTGTAGAGATACGGG
AGTACCCTTCGGGGACCTGAAAACAGGTGTTGCATGGCTGTCGCGAT
>S2113IALTU rank=0018503 x=3284.0 y=624.0 length=112
ATCGCAACGCGAAGAACCTTACCCAGCCTTGACATCCTTGGAACTCGGTGGAAACACCGG
GGTGCCCTCGCAAGAGGGAGCCAGGAGACAGGTGTTGCGTGGCTGTCGCGAT
>S2113HZWWS rank=0011570 x=3162.0 y=1482.0 length=105
ATCGCAACGCGAAGAACCTTACCCAGCCTTGACATGCATCGGACGGGTGTGGAAACACAC
CTTCCCTTCGGGGCCGATGCACAGGTGATGCATGGCTGTCGCGAT
>S2113H6HLY rank=0020293 x=3237.0 y=1044.0 length=104
ATCGCAACGCGAAGAACCTTACCCAGGCTCGAAATGCACTCGATCGCCGGTGAAAGCCGG
TTCCCGCAAGGGCGAGTGTATAGGTGGTGCATGGCTGTCGCGAT
>S2113H8V07 rank=0005964 x=3264.0 y=2457.0 length=103
ATCGCAACGCGAAGAACCTTACCCAGGCTCGAAATGCAGACGATCGCCGGTGAAAGCGGT
TCCCGCAAGGGCGTCTGTATAGGTGCTGCATGGCTGTCGCGAT
>S2113H1F2Q rank=0013237 x=3179.0 y=3344.0 length=104
ATCGCAACGCGAAGAACCTTACCCAGGCTCGAAATGCAGATGACCATCGGTGAAAGCCGA
CTCCCGCAAGGGCATCTGTATAGGTGCTGCATGGCTGTCGCGAT
>S2113H3IT7 rank=0014375 x=3203.0 y=1933.0 length=103
ATCGCAACGCGAAGAACCTTACCCAGGCTCGAAATGCAGATGACCATCGGTGAAAGCCGA
TCCCGCAAGGGCAACTGTATAGGTGCTGCATGGCTGTCGCGAT
>S2113HZWKL rank=0024417 x=3162.0 y=1043.0 length=104
ATCGCAACGCGAAGAACCTTACCCAGGCTCGAAATGCAGGGGAACGACGGTGAAAGCCGT
TTTCCGCAAGGACTCCTGTATAGGTGGTGCATGGCTGTCGCGAT
>S2113H2WMV rank=0005939 x=3196.0 y=1829.0 length=104
ATCGCAACGCGAAGAACCTTACCCAGGCTCGAAATGCAGGGGACAGACGGTGAAAGCCGT
TCTCCGCAAGGACTCCTGTATAGGTGGTGCATGGCTGTCGCGAT
>S2113H0IY0 rank=0013759 x=3169.0 y=1402.0 length=104
ATCGCAACGCGAAGAACCTTACCCAGGCTCGAAATGCAGGGGACAGACGGTGAAAGCCGT
TTTCCGCAAGGACTCCTGTATAGGTGATGCATGGCTGTCGCGAT
>S2113H2Y1C rank=0015303 x=3197.0 y=846.0 length=104
ATCGCAACGCGAAGAACCTTACCCAGGCTCGAAATGCAGGGGACAGACGGTGAAAGCCGT
TTTCCGCAAGGACTCCTGTATAGGTGATGCATGGCTGTCGCGAT
>S2113H75R3 rank=0008152 x=3256.0 y=1201.0 length=104
ATCGCAACGCGAAGAACCTTACCCAGGCTCGAAATGCAGGGGACAGACGGTGAAAGCCGT
TTTCCGCAAGGACTCCTGTATAGGTGCTGCATGGCTGTCGCGAT
>S2113H4AVA rank=0002581 x=3212.0 y=1396.0 length=104
ATCGCAACGCGAAGAACCTTACCCAGGCTCGAAATGCAGGGGACAGACGGTGAAAGCCGT
TTTCCGCAAGGACTCCTGTATAGGTGGTGCATGGCTGTCGCGAT
>S2113H2G8Y rank=0013731 x=3191.0 y=2368.0 length=104
ATCGCAACGCGAAGAACCTTACCCAGGCTCGAAATGCAGGGGACCGACGGTGAAAGCCGT
TTTCCGCAAGGACTCCTGTATAGGTGATGCATGGCTGTCGCGAT
>S2113H07LP rank=0003118 x=3177.0 y=555.0 length=104
ATCGCAACGCGAAGAACCTTACCCAGGCTCGAAATGCAGGGGATCGACGGTGAAAGCCGT
TTTCCGCAAGGACTCCTGTACAGGTGCTGCATGGCTGTCGCGAT
>S2113H1MIB rank=0013580 x=3181.0 y=3489.0 length=104
ATCGCAACGCGAAGAACCTTACCCAGGCTCGAAATGCAGGGGATCGACGGTGAAAGCCGT
TTTCCGCAAGGACTCCTGTATAGGTGCTGCATGGCTGTCGCGAT
>S2113H2M8M rank=0012194 x=3193.0 y=1940.0 length=104
ATCGCAACGCGAAGAACCTTACCCAGGCTCGAAATGCAGGGGATCGACGGTGAAAGCCGT
TTTCCGCAAGGACTCCTGTATAGGTGTTGCATGGCTGTCGCGAT
>S2113H2PJ7 rank=0002815 x=3194.0 y=853.0 length=111
ATCGCAACGCGAAGAACCTTACCCAGGCTCGAAATGCTAGGGCCCGCCGTGGAAACACGG
TTTCTTCCCTTCGGGGAAGTCCTAGTATAGGTGCTGCATGGCTGTCGCGAT
>S2113HZTF3 rank=0009259 x=3161.0 y=1089.0 length=104
ATCGCAACGCGAAGAACCTTACCCAGGCTCGAACGGCAACCGACATCCGGCGAAAGCCGG
CTCCCGCAAGGGCAGTTGTCGAGGTGCTGCATGGCTGTCGCGAT
>S2113H2IYR rank=0004626 x=3192.0 y=497.0 length=104
ATCGCAACGCGAAGAACCTTACCCAGGCTCGAACGGCAACTGACATCCGGCGAAAGCCGG
CTCCCGCAAGGGCAGTTGTCGAGGTGCTGCATGGCTGTCGCGAT
>S2113IAFN6 rank=0019773 x=3282.0 y=836.0 length=104
ATCGCAACGCGAAGAACCTTACCCAGGCTCGAACGGCAACTGACATCCGGCGAAAGCCGG
CTCCCGCAAGGGCAGTTGTCGAGGTGCTGCATGGCTGTCGCGAT
>S2113IAWBY rank=0024401 x=3287.0 y=1948.0 length=104
ATCGCAACGCGAAGAACCTTACCCAGGCTCGAACGGCAACTGACATCCGGCGAAAGCCGG
CTCCCGCAAGGGCAGTTGTCGAGGTGGTGCATGGCTGTCGCGAT
>S2113HZQF8 rank=0026251 x=3160.0 y=1302.0 length=98
ATCGCAACGCGAAGAACCTTACCCAGGCTCGAACGGCAACTGACATCCGGTGAAAGCCGG
CTCCCGCAAGGGCAGTTGTCGAGGTGGTGCATGGCTGT
>S2113HZW4B rank=0019660 x=3162.0 y=1753.0 length=104
ATCGCAACGCGAAGAACCTTACCCAGGCTCGAACGGCAACTGACATCCTACGAAAGTAGG
CTCCCGCAAGGGCAGTTGTCGAGGTGATGCATGGCTGTCGCGAT
>S2113H4YO6 rank=0014412 x=3219.0 y=3608.0 length=104
ATCGCAACGCGAAGAACCTTACCCAGGCTCGAACGGCAACTGACATCCTACGAAAGTAGG
CTCCCGCAAGGGCAGTTGTCGAGGTGCTGCATGGCTGTCGCGAT
>S2113IAC3P rank=0018906 x=3281.0 y=1603.0 length=104
ATCGCAACGCGAAGAACCTTACCCAGGCTCGAACGGCAACTGACATCCTACGAAAGTAGG
CTCCCGCAAGGGCAGTTGTCGAGGTGCTGCATGGCTGTCGCGAT
>S2113H4SDO rank=0026991 x=3217.0 y=3610.0 length=104
ATCGCAACGCGAAGAACCTTACCCAGGCTCGAACGGCAACTGACATCCTACGAAAGTAGG
CTCCCGCAAGGGCAGTTGTCGAGGTGCTGCATGGCTGTCGCGAT
>S2113H6QWV rank=0015929 x=3240.0 y=813.0 length=104
ATCGCAACGCGAAGAACCTTACCCAGGCTCGAACGGCAACTGACATCCTACGAAAGTAGG
CTCCCGCAAGGGCAGTTGTCGAGGTGGTGCATGGCTGTCGCGAT
>S2113H2J1O rank=0010897 x=3192.0 y=1898.0 length=79
ATCGCAACGCGAAGAACCTTACCCAGGCTCGAACGGCAACTGACATCCTCGAAAGTAGGN
TCCCGCAAGGGCAGTTGTC
>S2113H55SF rank=0001556 x=3233.0 y=2109.0 length=80
ATCGCAACGCGAAGAACCTTACCCAGGCTCGAACGGCAACTGACATCCTGCGAAAGCAGG
NTCCCGCAAGGGCAGTTGTC
>S2113H1B89 rank=0020397 x=3178.0 y=2491.0 length=61
ATCGCAACGCGAAGAACCTTACCCAGGCTCGAACGGCAAGTGACATCCGGTGAAAGCCGG
N
>S2113H1KGD rank=0001443 x=3181.0 y=827.0 length=104
ATCGCAACGCGAAGAACCTTACCCAGGCTCGAACGGCAATTGACATCCGGCGAAAGCCGG
CTCCCGCAAGGGCAATTGTCGAGGTGCTGCATGGCTGTCGCGAT
>S2113H28VR rank=0006449 x=3200.0 y=1317.0 length=104
ATCGCAACGCGAAGAACCTTACCCAGGCTCGAACGGCAATTGACATCCGGCGAAAGCCGG
CTCCCGCAAGGGCAATTGTCGAGGTGCTGCATGGCTGTCGCGAT
>S2113IADAW rank=0006994 x=3281.0 y=1862.0 length=104
ATCGCAACGCGAAGAACCTTACCCAGGCTCGAACGGCAATTGACATCCGGCGAAAGCCGG
CTCCCGCAAGGGCAATTGTCGAGGTGGTGCATGGCTGTCGCGAT
>S2113H2CNV rank=0018582 x=3190.0 y=521.0 length=104
ATCGCAACGCGAAGAACCTTACCCAGGCTCGAACGGCAATTGACATCCGGCGAAAGCCGG
CTCCCGCAAGGGCAATTGTCGAGGTGTTGCATGGCTGTCGCGAT
>S2113H2ASK rank=0018404 x=3189.0 y=2194.0 length=104
ATCGCAACGCGAAGAACCTTACCCAGGCTCGAACGGCAATTGACATCCGGTGAAAGCCGG
CTCCCGCAAGGGCAATTGTCGAGGTGATGCATGGCTGTCGCGAT
>S2113H3IE9 rank=0017069 x=3203.0 y=1395.0 length=104
ATCGCAACGCGAAGAACCTTACCCAGGCTCGAACGGCAATTGACATCCGGTGAAAGCCGG
CTCCCGCAAGGGCAATTGTCGAGGTGCTGCATGGCTGTCGCGAT
>S2113H754F rank=0008424 x=3256.0 y=1645.0 length=104
ATCGCAACGCGAAGAACCTTACCCAGGCTCGAACGGCAATTGACATCCGGTGAAAGCCGG
NTCCCGCAAGGGCAATTGTCGAGGTGATGCATGGCTGTCGCGAT
>S2113H0L9U rank=0012362 x=3170.0 y=1584.0 length=103
ATCGCAACGCGAAGAACCTTACCCAGGCTCGAACGGCAATTGACATCCTGCGAAAGCAGG
CTCCCGCAAGGGCAATTGCGAGGTGGTGCATGGCTGTCGCGAT
>S2113IAYXO rank=0007178 x=3288.0 y=1226.0 length=104
ATCGCAACGCGAAGAACCTTACCCAGGCTCGAACGGCAATTGACATCCTGCGAAAGCAGG
CTCCCGCAAGGGCAATTGTCGAGGTGATGCATGGCTGTCGCGAT
>S2113H9R0K rank=0007145 x=3274.0 y=2946.0 length=104
ATCGCAACGCGAAGAACCTTACCCAGGCTCGAACGGCAATTGACATCCTGCGAAAGCAGG
NTCCCGCAAGGGCAATTGTCGAGGTGATGCATGGCTGTCGCGAT
>S2113H84NT rank=0010251 x=3267.0 y=1351.0 length=55
ATCGCAACGCGAAGAACCTTACCCAGGCTCGAACGGCAATTGACATTCGGCGAAA
>S2113H2MDM rank=0022211 x=3193.0 y=824.0 length=104
ATCGCAACGCGAAGAACCTTACCCAGGCTCGAACGGCAATTGACATTCGGCGAAAGCCGG
CTCCCGCAAGGGCAATTGTCGAGGTGCTGCATGGCTGTCGCGAT
>S2113H0E2T rank=0001160 x=3168.0 y=451.0 length=84
ATCGCAACGCGAAGAACCTTACCCAGGCTCGAACGGCAGATGACATCCACGAAAGTGGCT
CCCGCAAGGGCATCTGTCGAGGTG
>S2113HZ0P8 rank=0016641 x=3163.0 y=2334.0 length=104
ATCGCAACGCGAAGAACCTTACCCAGGCTCGAACGGCAGATGACATCCCACGAAAGTGGG
CTCCCGCAAGGGCATCTGTCGAGGTGATGCATGGCTGTCGCGAT
>S2113H6Z6D rank=0019381 x=3243.0 y=531.0 length=104
ATCGCAACGCGAAGAACCTTACCCAGGCTCGAACGGCAGATGACATCCGATGAAAATCGG
CTCCCGCAAGGGTATCTGTCGAGGTGGTGCATGGCTGTCGCGAT
>S2113H4KEM rank=0011943 x=3215.0 y=1468.0 length=104
ATCGCAACGCGAAGAACCTTACCCAGGCTCGAACGGCAGATGACATCCGGTGAAAGCCGG
CTTCCGCAAGGACATCTGTCGAGGTGGTGCATGGCTGTCGCGAT
>S2113H28L0 rank=0009482 x=3200.0 y=966.0 length=104
ATCGCAACGCGAAGAACCTTACCCAGGCTCGAACGGCAGATGACATCCTACGAAAGTAGG
CTCCCGCAAGGGCATCTGTCGAGGTGATGCATGGCTGTCGCGAT
>S2113IBNJI rank=0001616 x=3296.0 y=348.0 length=104
ATCGCAACGCGAAGAACCTTACCCAGGCTCGAACGGCAGATGACATCCTACGAAAGTAGG
CTCCCGCAAGGGCATCTGTCGAGGTGCTGCATGGCTGTCGCGAT
>S2113H7QSC rank=0016368 x=3251.0 y=2250.0 length=104
ATCGCAACGCGAAGAACCTTACCCAGGCTCGAACGGCAGATGACATCCTACGAAAGTAGG
CTCCCGCAAGGGCATCTGTCGAGGTGGTGCATGGCTGTCGCGAT
>S2113H8BZL rank=0017620 x=3258.0 y=1055.0 length=104
ATCGCAACGCGAAGAACCTTACCCAGGCTCGAACGGCAGATGACATCCTACGAAAGTAGG
CTCCCGCAAGGGCATCTGTCGAGGTGGTGCATGGCTGTCGCGAT
>S2113HZVE0 rank=0006551 x=3161.0 y=3642.0 length=103
ATCGCAACGCGAAGAACCTTACCCAGGCTCGAACGGCAGATGACATCCTACGAAAGTAGG
CTCCGCAAGGGCATCTGTCGAGGTGTTGCATGGCTGTCGCGAT
>S2113IA2LW rank=0025891 x=3289.0 y=1890.0 length=104
ATCGCAACGCGAAGAACCTTACCCAGGCTCGAACGGCAGATGACATCCTACGAAAGTAGG
CTTCCGNAAGGACATCTGTCGAGGTGGTGCATGGCTGTCGCGAT
>S2113H7MMW rank=0009403 x=3250.0 y=966.0 length=59
ATCGCAACGCGAAGAACCTTACCCAGGCTCGAACGGCAGATGACATCCTCGAAAGTAGG
>S2113H94VX rank=0013734 x=3278.0 y=3243.0 length=104
ATCGCAACGCGAAGAACCTTACCCAGGCTCGAACGGCAGATGACCACCTATGAAAATAGG
CTTCCGCAAGGACATCTGTCGAGGTGATGCATGGCTGTCGCGAT
>S2113H9QT7 rank=0018646 x=3274.0 y=1421.0 length=104
ATCGCAACGCGAAGAACCTTACCCAGGCTCGAACGGCAGCTGACATCCTACGAAAGTAGG
CTCCCGCAAGGGCAGCTGTCGAGGTGATGCATGGCTGTCGCGAT
>S2113H2BGN rank=0004647 x=3189.0 y=3061.0 length=104
ATCGCAACGCGAAGAACCTTACCCAGGCTCGAACGGCAGCTGACATCCTACGAAAGTAGG
CTCCCGCAAGGGCAGCTGTCGAGGTGCTGCATGGCTGTCGCGAT
>S2113H05KA rank=0020491 x=3176.0 y=2008.0 length=49
ATCGCAACGCGAAGAACCTTACCCAGGCTCGAACGGCATCTGACATCCT
>S2113H4V7P rank=0017649 x=3219.0 y=387.0 length=104
ATCGCAACGCGAAGAACCTTACCCAGGCTCGAACGGCATCTGACATCCTACGAAAGTAGG
CTCCCGCAAGGGCAGGTGTCGAGGTGATGCATGGCTGTCGCGAT
>S2113HZXOJ rank=0022604 x=3162.0 y=2481.0 length=104
ATCGCAACGCGAAGAACCTTACCCAGGCTCGAACGGCATCTGACATCCTACGAAAGTAGG
CTCCCGCAAGGGCAGGTGTCGAGGTGTTGCATGGCTGTCGCGAT
>S2113H3ZAZ rank=0019870 x=3208.0 y=2793.0 length=104
ATCGCAACGCGAAGAACCTTACCCAGGCTCGAACGGCATCTGACATCCTACGAAAGTAGG
CTCCCGCAAGGGCAGGTGTCGAGGTGTTGCATGGCTGTCGCGAT
>S2113HZIAH rank=0024270 x=3157.0 y=3015.0 length=104
ATCGCAACGCGAAGAACCTTACCCAGGCTCGAACGGCATCTGACATCCTACGAAAGTAGG
CTCCCGCAAGGGCAGGTGTCGAGGTGTTGCATGGCTGTCGCGAT
>S2113IAZ31 rank=0025156 x=3288.0 y=2751.0 length=105
ATCGCAACGCGAAGAACCTTACCCAGGCTCGAACGGCATCTGACATCCTACGAAAGTAGG
CTCCCGCAAGGGGCAGGTGTCGAGGTGGTGCATGGCTGTCGCGAT
>S2113H99D8 rank=0019390 x=3280.0 y=894.0 length=104
ATCGCAACGCGAAGAACCTTACCCAGGCTCGAACGGCATTGGACATCCGGCGAAAGCCGG
CTCCCGCAAGGGCCGATGTCGAGGTGGTGCATGGCTGTCGCGAT
>S2113HZG7V rank=0023425 x=3157.0 y=1625.0 length=104
ATCGCAACGCGAAGAACCTTACCCAGGCTCGAACGGCATTGGACATCCGGCGAAAGCCGG
CTCCCGCAAGGGCCGATGTCGAGGTGGTGCATGGCTGTCGCGAT
>S2113HZZ6S rank=0017897 x=3163.0 y=1634.0 length=104
ATCGCAACGCGAAGAACCTTACCCAGGCTCGAACGGCATTGGACATCCGGCGAAAGCCGG
CTCCCGCAAGGGCCGATGTCGAGGTGGTGCATGGCTGTCGCGAT
>S2113H0JH0 rank=0023110 x=3169.0 y=2086.0 length=104
ATCGCAACGCGAAGAACCTTACCCAGGCTCGAACGGCATTGGACATCCTGCGAAAGCAGG
CTCCCGCAAGGGCCGATGTCGAGGTGATGCATGGCTGTCGCGAT
>S2113IA1W4 rank=0001963 x=3289.0 y=998.0 length=104
ATCGCAACGCGAAGAACCTTACCCAGGCTCGAACGGCATTGGACATCCTGCGAAAGCAGG
CTCCCGCAAGGGCCGATGTCGAGGTGCTGCATGGCTGTCGCGAT
>S2113H3GCT rank=0005505 x=3202.0 y=2811.0 length=82
ATCGCAACGCGAAGAACCTTACCCAGGCTCGAACGGCATTGGACATCCTGCGAAAGCAGG
NTCCCGCAAGGGCCGATGTCGA
>S2113H0ZG7 rank=0021561 x=3174.0 y=2313.0 length=98
ATCGCAACGCGAAGAACCTTACCCAGGCTCGAACGGCATTGGACATCTCCCGAAAGGGAG
CTTCCGCAAGGACCGGTGTCGAGGTGTTGCATGGCTGT
>S2113IAQFU rank=0008713 x=3285.0 y=2504.0 length=104
ATCGCAACGCGAAGAACCTTACCCAGGCTCGAACGGTAGATGACATCCTACGAAAGTAGG
CTCCCGCAAGGGCATCTATCGAGGTGGTGCATGGCTGTCGCGAT
>S2113H4QQU rank=0024027 x=3217.0 y=1492.0 length=104
ATCGCAACGCGAAGAACCTTACCCAGGCTCGAACGGTAGATGACATCTTACGAAAGTAGG
CTCCCGCAAGGGCATCTATCGAGGTGATGCATGGCTGTCGCGAT
>S2113H38JA rank=0008702 x=3211.0 y=2468.0 length=104
ATCGCAACGCGAAGAACCTTACCCAGGCTCGAACGGTAGATGACATCTTACGAAAGTAGG
CTCCCGCAAGGGCATCTATCGAGGTGGTGCATGGCTGTCGCGAT
>S2113H6UUV rank=0012756 x=3241.0 y=1829.0 length=104
ATCGCAACGCGAAGAACCTTACCCAGGCTCGAACGGTGATGGACATCCGGCGAAAGCCGG
CTCCCGCAAGGGCCGTCATCGAGGTGGTGCATGGCTGTCGCGAT
>S2113H79YG rank=0020105 x=3257.0 y=2518.0 length=104
ATCGCAACGCGAAGAACCTTACCCAGGCTCGAACGGTGATGGACATCCGGCGAAAGCCGG
CTCCCGCAAGGGCCGTCATCGAGGTGTTGCATGGCTGTCGCGAT
>S2113H1HG2 rank=0005312 x=3180.0 y=1060.0 length=104
ATCGCAACGCGAAGAACCTTACCCAGGCTCGAACGGTGATGGACATCCGGCGAAAGCCGG
CTCCCGCAAGGGTCGTCACCGAGGTGATGCATGGCTGTCGCGAT
>S2113H3OMJ rank=0013100 x=3205.0 y=1241.0 length=104
ATCGCAACGCGAAGAACCTTACCCAGGCTCGAACGGTGATGGACATCCGGCGAAAGCCGG
CTCCCGCAAGGGTCGTCACCGAGGTGGTGCATGGCTGTCGCGAT
>S2113H5E4A rank=0000270 x=3225.0 y=312.0 length=104
ATCGCAACGCGAAGAACCTTACCCAGGCTCGAACGGTGATGGACATCCGGCGAAAGCCGG
CTCCCGCAAGGGTCGTCACCGAGGTGGTGCATGGCTGTCGCGAT
>S2113H4JSC rank=0007648 x=3215.0 y=666.0 length=80
ATCGCAACGCGAAGAACCTTACCCAGGCTCGAACGGTGATGGACATCCGGCGAAAGCCGG
NTCCCGCAAGGGCCGTCATC
>S2113H0U0N rank=0002599 x=3173.0 y=629.0 length=76
ATCGCAACGCGAAGAACCTTACCCAGGCTCGAACGGTGATGGACATCCGGCGAAAGCCGG
NTCCCGCAAGGGTCGT
>S2113H84WT rank=0004700 x=3267.0 y=1675.0 length=104
ATCGCAACGCGAAGAACCTTACCCAGGCTCGAACGGTGATGGACATCCGGCGAAAGCCGG
NTCCCGCAAGGGTCGTCACCGAGGTGGTGCATGGCTGTCGCGAT
>S2113H23J2 rank=0009244 x=3198.0 y=2608.0 length=104
ATCGCAACGCGAAGAACCTTACCCAGGCTCGAAGTGCAGATGACCACTCCCGAAAGGGAG
CTTCCGCAAGGACATCTGTAGAGGTGGTGCATGGCTGTCGCGAT
>S2113HZ7JH rank=0006295 x=3165.0 y=2971.0 length=105
ATCGCAACGCGAAGAACCTTACCCAGGCTCGAAGTGCAGATGACCACTCCCGAAAGGGAG
CTTCCGCAAGGGACATCTGTAGAGGTGTTGCATGGCTGTCGCGAT
>S2113H9G4W rank=0014802 x=3271.0 y=1134.0 length=103
ATCGCAACGCGAAGAACCTTACCCAGGCTCGAATGTCGGGTGACAGGCCCTGAAAGGGGT
CCTCCTTCGGGCACTCGACAAGGTGATGCATGGCTGTCGCGAT
>S2113H5TEC rank=0004137 x=3229.0 y=2434.0 length=103
ATCGCAACGCGAAGAACCTTACCCAGGCTCGAGATGCAGGGGACAGACGGTGAAAGCCGT
TTTCCGCAAGGACTCCTGTATAGGTGCTGCATGGCGTCGCGAT
>S2113HZ4V8 rank=0001938 x=3164.0 y=3638.0 length=109
ATCGCAACGCGAAGAACCTTACCCAGGCTGGACAAGCAGGGAGTACGACCCTGAAAGGGG
AAGGAGCCCGAAAGGGCATCCTGCTCAGGTGATGCATGGCTGTCGCGAT
>S2113H573X rank=0011263 x=3234.0 y=1019.0 length=109
ATCGCAACGCGAAGAACCTTACCCAGGCTGGACAAGCAGGGAGTACGACCCTGAAAGGGG
AAGGAGCCCGAAAGGGCATCCTGCTCAGGTGTTGCATGGCTGTCGCGAT
>S2113H4A2F rank=0014899 x=3212.0 y=1653.0 length=109
ATCGCAACGCGAAGAACCTTACCCAGGCTGGACAAGCAGGGAGTACGACCCTGAAAGGGG
AAGGAGCCCGAAAGGGCATCCTGCTCAGGTGTTGCATGGCTGTCGCGAT
>S2113H2TIK rank=0011468 x=3195.0 y=1882.0 length=108
ATCGCAACGCGAAGAACCTTACCCAGGCTGGACAAGCAGGTAGTACAACCCTGAAAGGGA
AGGAGCCCGAAAGGGCACCCTGCTCAGGTGCTGCATGGCTGTCGCGAT
>S2113H4E3G rank=0021451 x=3213.0 y=2778.0 length=109
ATCGCAACGCGAAGAACCTTACCCAGGCTGGACAAGCAGGTAGTACAACCCTGAAAGGGG
AAGGAGCCCGAAAGGGCACCCTGCTCAGGTGCTGCATGGCTGTCGCGAT
>S2113H5DNG rank=0013287 x=3224.0 y=2506.0 length=109
ATCGCAACGCGAAGAACCTTACCCAGGCTGGACAAGCAGGTAGTACAACCCTGAAAGGGG
AAGGAGCCCGAAAGGGCACCCTGCTCAGGTGGTGCATGGCTGTCGCGAT
>S2113H0G2P rank=0023953 x=3168.0 y=3039.0 length=109
ATCGCAACGCGAAGAACCTTACCCAGGCTGGACAAGCAGGTAGTACAACCCTGAAAGGGG
AAGGAGCCCGAAAGGGCACCCTGCTCAGGTGGTGCATGGCTGTCGCGAT
>S2113H0DT6 rank=0011631 x=3167.0 y=2940.0 length=109
ATCGCAACGCGAAGAACCTTACCCAGGCTGGACAAGCAGGTAGTACGACCCTGAAAGGGG
AAGGAGCCCGAAAGGGCACCCTGCTCAGGTGTTGCATGGCTGTCGCGAT
>S2113HZ61H rank=0020123 x=3165.0 y=2323.0 length=110
ATCGCAACGCGAAGAACCTTACCCAGGCTGGGCATGCTGGTTCGTACCGGCCTGAAAGGG
AAGGGAGCCCGCAAGGGCCGCCAGCTCAGGTGGTGCATGGCTGTCGCGAT
>S2113H0P39 rank=0007509 x=3171.0 y=2471.0 length=104
ATCGCAACGCGAAGAACCTTACCCAGGCTTGAACAGCAGATGACATCCTACGAAAGTAGG
CTTCCGCAAGGACATCTGTAGAGGTGTTGCATGGCTGTCGCGAT
>S2113IAHPF rank=0020830 x=3282.0 y=3473.0 length=104
ATCGCAACGCGAAGAACCTTACCCAGGCTTGAACAGCAGATGACATCCTACGAAAGTAGG
CTTCCGCAAGGACATCTGTAGAGGTGTTGCATGGCTGTCGCGAT
>S2113H0VLS rank=0005839 x=3173.0 y=1390.0 length=104
ATCGCAACGCGAAGAACCTTACCCAGGCTTGAACAGCGAGTCACATCCGGCGAAAGCCGG
CTCCCGCAAGGGGACTCGTAGAGGTGATGCATGGCTGTCGCGAT
>S2113IAMGO rank=0020381 x=3284.0 y=1446.0 length=104
ATCGCAACGCGAAGAACCTTACCCAGGCTTGAACAGCGAGTGACAAACTACGAAAGTGGT
CTTCCGCAGGGACACTCGTAGAGGTGATGCATGGCTGTCGCGAT
>S2113H670Q rank=0016620 x=3245.0 y=2504.0 length=104
ATCGCAACGCGAAGAACCTTACCCAGGCTTGAACAGCGAGTGACAAACTCCGAAAGGAGT
CTTCCGCAAGGACACTCGTAGAGGTGCTGCATGGCTGTCGCGAT
>S2113IAA6C rank=0002834 x=3280.0 y=3202.0 length=104
ATCGCAACGCGAAGAACCTTACCCAGGCTTGAACAGCGAGTGACAAACTCCGAAAGGAGT
CTTCCGCAAGGACACTCGTAGAGGTGCTGCATGGCTGTCGCGAT
>S2113H4LP6 rank=0023616 x=3215.0 y=3180.0 length=104
ATCGCAACGCGAAGAACCTTACCCAGGCTTGAACAGCGAGTGACAAACTCCGAAAGGAGT
CTTCCGCAAGGACACTCGTAGAGGTGGTGCATGGCTGTCGCGAT
>S2113H5JAI rank=0023146 x=3226.0 y=1624.0 length=104
ATCGCAACGCGAAGAACCTTACCCAGGCTTGAACAGCGAGTGACAAACTCCGAAAGGAGT
CTTCCGCAAGGACACTCGTAGAGGTGGTGCATGGCTGTCGCGAT
>S2113H4Q65 rank=0019019 x=3217.0 y=2079.0 length=104
ATCGCAACGCGAAGAACCTTACCCAGGCTTGAACAGCGAGTGACAAACTCCGAAAGGAGT
CTTCCGCAAGGACACTCGTAGAGGTGTTGCATGGCTGTCGCGAT
>S2113IANUB rank=0014793 x=3284.0 y=3233.0 length=104
ATCGCAACGCGAAGAACCTTACCCAGGCTTGAACAGCGAGTGACATCCGGCGAAAGCCGG
CTCCCGCAAGGGCACTCGTAGAGGTGATGCATGGCTGTCGCGAT
>S2113H6QTL rank=0008666 x=3240.0 y=695.0 length=104
ATCGCAACGCGAAGAACCTTACCCAGGCTTGAACAGCGAGTGACATCCGGCGAAAGCCGG
CTCCCGCAAGGGCACTCGTAGAGGTGCTGCATGGCTGTCGCGAT
>S2113H4QKY rank=0009935 x=3217.0 y=1280.0 length=104
ATCGCAACGCGAAGAACCTTACCCAGGCTTGAACAGCGAGTGACATCCGGCGAAAGCCGG
CTCCCGCAAGGGCACTCGTAGAGGTGGTGCATGGCTGTCGCGAT
>S2113IAV5L rank=0020310 x=3287.0 y=1719.0 length=104
ATCGCAACGCGAAGAACCTTACCCAGGCTTGAACAGCGAGTGACATCCGGCGAAAGCCGG
CTCCCGCAAGGGCACTCGTAGAGGTGTTGCATGGCTGTCGCGAT
>S2113H5MCV rank=0006277 x=3227.0 y=1501.0 length=104
ATCGCAACGCGAAGAACCTTACCCAGGCTTGAACAGCGAGTGACATCCGGCGAAAGCCGG
CTCCCGCAAGGGCGCTCGTAGAGGTGTTGCATGGCTGTCGCGAT
>S2113H0WQL rank=0014548 x=3173.0 y=2859.0 length=104
ATCGCAACGCGAAGAACCTTACCCAGGCTTGAACAGCGAGTGACATCCGGCGAAAGCCGG
CTCCCGCAAGGGTACTCGTAGAGGTGATGCATGGCTGTCGCGAT
>S2113H7KQZ rank=0012861 x=3249.0 y=2617.0 length=104
ATCGCAACGCGAAGAACCTTACCCAGGCTTGAACAGCGAGTGACATCCGGCGAAAGCCGG
NTCCCGCAAGGGCACTCGTAGAGGTGATGCATGGCTGTCGCGAT
>S2113IAKWQ rank=0016938 x=3283.0 y=3528.0 length=104
ATCGCAACGCGAAGAACCTTACCCAGGCTTGAACAGCGAGTGACATCCGGCGAAAGCCGG
NTCCCGCAAGGGCGCTCGTANAGGTGCTGCATGGCTGTCGCGAT
>S2113H3VJ4 rank=0020236 x=3207.0 y=2034.0 length=60
ATCGCAACGCGAAGAACCTTACCCAGGCTTGAACAGCGAGTGACATCCGGCGAAAGTCGG

>S2113IA72H rank=0003018 x=3291.0 y=775.0 length=104
ATCGCAACGCGAAGAACCTTACCCAGGCTTGAACAGCGAGTGACATCCGGCGAAAGTCGG
CTCCCGCAAGGGCACTCGTAGAGGTGATGCATGGCTGTCGCGAT
>S2113H08OM rank=0024088 x=3177.0 y=1956.0 length=104
ATCGCAACGCGAAGAACCTTACCCAGGCTTGAACAGCGAGTGACATCCTCCGAAAGGGGG
CTTCCGCAAGGACACTCGTAGAGGTGTTGCATGGCTGTCGCGAT
>S2113H3IWD rank=0025220 x=3203.0 y=2011.0 length=104
ATCGCAACGCGAAGAACCTTACCCAGGCTTGAACAGCGAGTGACCACCTACGAAAGTAGG
CTTCCGCAAGGACACTCGTAGAGGTGTTGCATGGCTGTCGCGAT
>S2113H0FYL rank=0003691 x=3168.0 y=1595.0 length=104
ATCGCAACGCGAAGAACCTTACCCAGGCTTGAACAGCGAGTGACCACTCACGAAAGTGAG
CTTCCGCAAGGACACTCGTAGAGGTGATGCATGGCTGTCGTGAT
>S2113H4KT4 rank=0020108 x=3215.0 y=2026.0 length=104
ATCGCAACGCGAAGAACCTTACCCAGGCTTGAACAGCGAGTGACCACTCACGAAAGTGAG
CTTCCGCAAGGACACTCGTAGAGGTGCTGCATGGCTGTCGCGAT
>S2113H3QAI rank=0011776 x=3205.0 y=3400.0 length=104
ATCGCAACGCGAAGAACCTTACCCAGGCTTGAACAGCGAGTGACCACTCACGAAAGTGAG
CTTCCGCAAGGACACTCGTAGAGGTGTTGCATGGCTGTCGCGAT
>S2113H5IM9 rank=0007998 x=3226.0 y=787.0 length=104
ATCGCAACGCGAAGAACCTTACCCAGGCTTGAACAGCGAGTGACCACTCCCGAAAGGGAG
CTTCCGCAAGGACACTCGTAGAGGTGTTGCATGGCTGTCGCGAT
>S2113IAKDN rank=0011490 x=3283.0 y=2841.0 length=51
ATCGCAACGCGAAGAACCTTACCCAGGCTTGAACAGCGAGTGACCACTCCT
>S2113H9VII rank=0017516 x=3275.0 y=3384.0 length=104
ATCGCAACGCGAAGAACCTTACCCAGGCTTGAACAGCGAGTGACCACTCCTGAAAAGGAG
CTTCCGCAAGGACACTCGTAGAGGTGCTGCATGGCTGTCGCGAT
>S2113H9X6M rank=0003330 x=3276.0 y=2748.0 length=104
ATCGCAACGCGAAGAACCTTACCCAGGCTTGAACAGCGAGTGACCACTCTCGAAAGAGAG
CTTCCGCAAGGACACTCGTAGAGGTGTTGCATGGCTGTCGCGAT
>S2113H8H03 rank=0025510 x=3260.0 y=693.0 length=102
ATCGCAACGCGAAGAACCTTACCCAGGCTTGAACAGCGAGTGACCACTTACGAAAGTAAG
CTTCCGCAAGGACATTCGTAGAGGTGTTGCATGGCTGTCGCG
>S2113H8PX7 rank=0007914 x=3262.0 y=2765.0 length=104
ATCGCAACGCGAAGAACCTTACCCAGGCTTGAACAGCGAGTGACCACTTCCGAAAGGAAG
CTTCCGCAAGGACACTCGTAGAGGTGCTGCATGGCTGTCGCGAT
>S2113H7TRV rank=0010823 x=3252.0 y=2025.0 length=103
ATCGCAACGCGAAGAACCTTACCCAGGCTTGAACAGCGAGTGACCATTCCCAAAGGGAAC
TTCCGCAAGGACACTCGTAGAGGTGATGCATGGCTGTCGCGAT
>S2113H96V2 rank=0016908 x=3279.0 y=1744.0 length=104
ATCGCAACGCGAAGAACCTTACCCAGGCTTGAACAGCGAGTGACCATTCCCGAAAGGGAA
CTTCCGCAAGGACACTCGTAGAGGTGATGCATGGCTGTCGCGAT
>S2113HZM97 rank=0021910 x=3159.0 y=1293.0 length=104
ATCGCAACGCGAAGAACCTTACCCAGGCTTGAACAGCGAGTGACCCCCTACGAAAGTAGG
CTTCCGCAAGGACACTCGTAGAGGTGATGCATGGCTGTCGCGAT
>S2113IAZUX rank=0025390 x=3288.0 y=2423.0 length=58
ATCGCAACGCGAAGAACCTTACCCAGGCTTGAACAGCGAGTGCAAACTCCGAAAGGAG
>S2113H9GQI rank=0024720 x=3271.0 y=616.0 length=104
ATCGCAACGCGAAGAACCTTACCCAGGCTTGAACTGCAGATGACACCCTACGAAAGTAGG
CTTCCGCAAGGACATCTGTAGAGGTGTTGCATGGCTGTCGCGAT
>S2113H8Y2N rank=0012558 x=3265.0 y=2301.0 length=104
ATCGCAACGCGAAGAACCTTACCCAGGCTTGAACTGCAGATGACATCCTACGAAAGTAGG
CTCCCGCAAGGGCATCTGTAGAGGTGATGCATGGCTGTCGCGAT
>S2113IBEDL rank=0014553 x=3293.0 y=759.0 length=104
ATCGCAACGCGAAGAACCTTACCCAGGCTTGAACTGCAGATGACATCCTACGAAAGTAGG
CTCCCGCAAGGGCATCTGTAGAGGTGATGCATGGCTGTCGCGAT
>S2113H2DQF rank=0022139 x=3190.0 y=1909.0 length=104
ATCGCAACGCGAAGAACCTTACCCAGGCTTGAACTGCAGATGACATCCTACGAAAGTAGG
CTCCCGCAAGGGCATCTGTAGAGGTGATGCATGGCTGTCGCGAT
>S2113H4WGB rank=0027007 x=3219.0 y=697.0 length=102
ATCGCAACGCGAAGAACCTTACCCAGGCTTGAACTGCAGATGACATCCTACGAAAGTAGG
CTTCCGCAAGGACATCTGTACAGGTGATGCATGGCTGTCGCG
>S2113IAJ3J rank=0008892 x=3283.0 y=2477.0 length=104
ATCGCAACGCGAAGAACCTTACCCAGGCTTGAACTGCAGATGACATCCTACGAAAGTAGG
CTTCCGCAAGGACATCTGTAGAGGTGATGCATGGCTGTCGCGAT
>S2113HZE6O rank=0023157 x=3156.0 y=3086.0 length=103
ATCGCAACGCGAAGAACCTTACCCAGGCTTGAACTGCAGATGACATCCTACGAAAGTAGG
CTTCCGCAAGGACATCTGTAGAGGTGCTGCATGGCTGTCGCGA
>S2113H2VKE rank=0020671 x=3196.0 y=444.0 length=104
ATCGCAACGCGAAGAACCTTACCCAGGCTTGAACTGCAGATGACATCCTACGAAAGTAGG
CTTCCGCAAGGACATCTGTAGAGGTGCTGCATGGCTGTCGCGAT
>S2113H78IF rank=0018011 x=3257.0 y=645.0 length=104
ATCGCAACGCGAAGAACCTTACCCAGGCTTGAACTGCAGATGACATCCTACGAAAGTAGG
CTTCCGCAAGGACATCTGTAGAGGTGCTGCATGGCTGTCGCGAT
>S2113H0J9K rank=0017208 x=3169.0 y=3078.0 length=104
ATCGCAACGCGAAGAACCTTACCCAGGCTTGAACTGCAGATGACATCCTACGAAAGTAGG
CTTCCGCAAGGACATCTGTAGAGGTGGTGCATGGCTGTCGCGAT
>S2113H38M3 rank=0018344 x=3211.0 y=2605.0 length=104
ATCGCAACGCGAAGAACCTTACCCAGGCTTGAACTGCAGATGACATCCTACGAAAGTAGG
CTTCCGCAAGGACATCTGTAGAGGTGGTGCATGGCTGTCGCGAT
>S2113H7URB rank=0013278 x=3252.0 y=3301.0 length=104
ATCGCAACGCGAAGAACCTTACCCAGGCTTGAACTGCAGATGACATCCTACGAAAGTAGG
CTTCCGCAAGGACATCTGTAGAGGTGGTGCATGGCTGTCGCGAT
>S2113H729X rank=0024243 x=3255.0 y=2051.0 length=104
ATCGCAACGCGAAGAACCTTACCCAGGCTTGAACTGCAGATGACATCCTACGAAAGTAGG
CTTCCGCAAGGACATCTGTAGAGGTGTTGCATGGCTGTCGCGAT
>S2113H2QBS rank=0013595 x=3194.0 y=1846.0 length=104
ATCGCAACGCGAAGAACCTTACCCAGGCTTGAACTGCAGATGACATCCTACGAAAGTAGG
CTTCCGCAAGGACATCTGTAGAGGTGTTGCATGGCTGTCGCGAT
>S2113H4NOJ rank=0001141 x=3216.0 y=1617.0 length=55
ATCGCAACGCGAAGAACCTTACCCAGGCTTGAACTGCAGATGACATCCTATGAAA
>S2113H4JTN rank=0007696 x=3215.0 y=713.0 length=104
ATCGCAACGCGAAGAACCTTACCCAGGCTTGAACTGCAGATGACATCCTATGAAAGTAGG
CTTCCGCAAGGACATCTGTAGAGGTGATGCATGGCTGTCGCGAT
>S2113IAQGR rank=0019131 x=3285.0 y=2537.0 length=104
ATCGCAACGCGAAGAACCTTACCCAGGCTTGAACTGCAGATGACATCCTGCGAAAGCAGG
CTCCCGAAAGGGCATCTGTAGAGGTGTTGCATGGCTGTCGCGAT
>S2113H6YMV rank=0015183 x=3242.0 y=2629.0 length=104
ATCGCAACGCGAAGAACCTTACCCAGGCTTGAACTGCAGGTGACATCCTACGAAAGTAGG
CTTCCGCAAGGACACCTGTAGAGGTGCTGCATGGCTGTCGCGAT
>S2113H2DW2 rank=0022200 x=3190.0 y=2148.0 length=104
ATCGCAACGCGAAGAACCTTACCCAGGCTTGAACTGCAGGTGACATCCTACGAAAGTAGG
CTTCCGCAAGGACACCTGTAGAGGTGCTGCATGGCTGTCGCGAT
>S2113H21U5 rank=0003537 x=3198.0 y=415.0 length=49
ATCGCAACGCGAAGAACCTTACCCAGGCTTGAACTGCGAGTGACATCCT
>S2113H5D1Y rank=0005314 x=3224.0 y=3028.0 length=49
ATCGCAACGCGAAGAACCTTACCCAGGCTTGAACTGCGAGTGACATCCT
>S2113IA8DO rank=0002135 x=3291.0 y=1178.0 length=69
ATCGCAACGCGAAGAACCTTACCCAGGCTTGAACTGCGAGTGACATCCTACGAAAGTAGG
CTTCCGCAA
>S2113H0OZ7 rank=0010938 x=3171.0 y=1029.0 length=80
ATCGCAACGCGAAGAACCTTACCCAGGCTTGAACTGCGAGTGACATCCTACGAAAGTAGG
CTTCCGCAAGGACACTCGTA
>S2113H956Q rank=0009265 x=3279.0 y=832.0 length=104
ATCGCAACGCGAAGAACCTTACCCAGGCTTGAACTGCGAGTGACATCCTACGAAAGTAGG
CTTCCGCAAGGACACTCGTAGAGGTGTTGCATGGCTGTCGCGAT
>S2113H7Y80 rank=0014335 x=3254.0 y=930.0 length=104
ATCGCAACGCGAAGAACCTTACCCAGGCTTGAACTGCGAGTGACATCCTACGAAAGTAGG
CTTCCGCAAGGACACTCGTAGAGGTGTTGCATGGCTGTCGCGAT
>S2113H1SCW rank=0022707 x=3183.0 y=2878.0 length=104
ATCGCAACGCGAAGAACCTTACCCAGGCTTGAACTGCGAGTGACCACGCCCGAAAGGGCG
CTTCCGCAAGGACACTCGTAGAGGTGATGCATGGCTGTCGCGAT
>S2113H40Z7 rank=0002863 x=3220.0 y=2501.0 length=104
ATCGCAACGCGAAGAACCTTACCCAGGCTTGAACTGCGAGTGACCACGCCCGAAAGGGCG
CTTCCGCAAGGACACTCGTAGAGGTGATGCATGGCTGTCGCGAT
>S2113H06NY rank=0022041 x=3176.0 y=3436.0 length=104
ATCGCAACGCGAAGAACCTTACCCAGGCTTGAACTGCGAGTGACCACGCCCGAAAGGGCG
CTTCCGCAAGGACACTCGTAGAGGTGTTGCATGGCTGTCGCGAT
>S2113IBHDB rank=0001005 x=3294.0 y=541.0 length=104
ATCGCAACGCGAAGAACCTTACCCAGGCTTGAACTGCGAGTGACCACTTCCGAAAGGAAG
CTTCCGCAAGGACACTCGTAGAGGTGATGCATGGCTGTCGCGAT
>S2113H2JFG rank=0009210 x=3192.0 y=1098.0 length=104
ATCGCAACGCGAAGAACCTTACCCAGGCTTGAACTGCGAGTGACGAGCTCCGAAAGGAGC
CTTCCGCAAGGACACTCGTANAGGTGCTGCATGGCTGTCGCGAT
>S2113H4BY1 rank=0013704 x=3212.0 y=2827.0 length=105
ATCGCAACGCGAAGAACCTTACCCAGGCTTGACATACACGAGACAGCACTAGAAATAGTG
TCTTCCTTCGGGACTCGTGAACAGGTGATGCATGGCTGTCGCGAT
>S2113H52UY rank=0019047 x=3232.0 y=2408.0 length=107
ATCGCAACGCGAAGAACCTTACCCAGGCTTGACATACAGGTGGTAGGGATCCGAAAGGTG
ACCGACCCGCAAGGGAGCCTGAACAGGTGGTGCATGGCTGTCGCGAT
>S2113IATSC rank=0017509 x=3286.0 y=2746.0 length=107
ATCGCAACGCGAAGAACCTTACCCAGGCTTGACATACAGGTGGTAGTGATCCGAAAGGTG
ACCGACCCGCAAGGGAGCCTGAACAGGTGGTGCATGGCTGTCGCGAT
>S2113HZKBY rank=0024917 x=3158.0 y=1564.0 length=112
ATCGCAACGCGAAGAACCTTACCCAGGCTTGACATCCGGAGAACCCTGCTGAAAGGCGGG
GGTGCCTTCGCAAGAAGGAGCTCCGAGACAGGTGATGCATGGCTGTCGCGAT
>S2113H5A50 rank=0008272 x=3223.0 y=3382.0 length=111
ATCGCAACGCGAAGAACCTTACCCAGGCTTGACATCCGGAGAACCCTGCTGAAAGGCGGG
GTGCCTTCGCAAGAAGGAGCTCCGAGACAGGTGCTGCATGGCTGTCGCGAT
>S2113HZ89Y rank=0006807 x=3166.0 y=1124.0 length=103
ATCGCAACGCGAAGAACCTTACCCAGGCTTGACATCGCCGGAAAACTCGCAGAGATGCGG
GGTCCTTTTGGGCCGGTGACAGGTGATGCATGGCTGTCGCGAT
>S2113H82Z5 rank=0011810 x=3266.0 y=3299.0 length=112
ATCGCAACGCGAAGAACCTTACCCAGGCTTGACATCTCCGGAACCCTGCGGAAACGTGGG
GGTGCCTTCTCACGAAGGAGCCGGATGACAGGTGGTGCATGGCTGTCGCGAT
>S2113H84NH rank=0008631 x=3267.0 y=1339.0 length=105
ATCGCAACGCGAAGAACCTTACCCAGGCTTGACATGAACCGGAAAGACCTGGAAACAGGT
CCCCCACTTGTGGTCGGTTTACAGGTGATGCATGGCTGTCGCGAT
>S2113HZ3BG rank=0022700 x=3164.0 y=1594.0 length=65
ATCGCAACGCGAAGAACCTTACCCAGGCTTGACATGCAGGAAGTAGAACCCCGAAAGGGG
AACCA
>S2113H8TM2 rank=0021823 x=3263.0 y=3452.0 length=111
ATCGCAACGCGAAGAACCTTACCCAGGCTTGACATGCAGGGGCTAGGCCGGTGAAAGCTG
GCTGATTACCTTCGGGTGTGACCTGCACAGGTGCTGCATGGCTGTCGCGAT
>S2113H6POG rank=0004602 x=3239.0 y=3310.0 length=52
ATCGCAACGCGAAGAACCTTACCCAGGTTTGAAATTCAGGAGACAATACCAG
>S2113H60KM rank=0012580 x=3243.0 y=1044.0 length=104
ATCGCAACGCGAAGAACCTTACCCAGGTTTGACATGACCCTGCAAGCTGCTGAAAGGCAG
TCGCCTTCGAGGGTGGGTCACAGGTGCTGCATGGCTGTCGCGAT
>S2113HZ7JT rank=0013397 x=3165.0 y=2983.0 length=104
ATCGCAACGCGAAGAACCTTACCCAGGTTTGACATGACCCTGCAAGCTGCTGAAAGGCAG
TCGCCTTCGAGGGTGGGTCACAGGTGCTGCATGGCTGTCGCGAT
>S2113H6RQM rank=0008255 x=3240.0 y=1884.0 length=107
ATCGCAACGCGAAGAACCTTACCCAGGTTTGACATGCACGGGAAACCCTCTGGAAACAGG
GGGCCTCCTTCGGGACCCGTGGACAGGTGCTGCATGGCTGTCGCGAT
>S2113IAX72 rank=0000044 x=3288.0 y=304.0 length=107
ATCGCAACGCGAAGAACCTTACCCAGGTTTGACATGCACGGGAAACCCTCTGGAAACAGG
GGGCCTCCTTCGGGACCCGTGGACAGGTGCTGCATGGCTGTCGCGAT
>S2113H2M7Y rank=0012856 x=3193.0 y=1916.0 length=107
ATCGCAACGCGAAGAACCTTACCCAGGTTTGACATGCACGGGAAACCCTCTTGAAAGAGG
GGGCCTCCTTCGGGACCCGTGGACAGGTGATGCATGGCTGTCGCGAT
>S2113H7D6U rank=0013376 x=3247.0 y=2308.0 length=107
ATCGCAACGCGAAGAACCTTACCCAGGTTTGACATGCACGGGAAACCCTCTTGAAAGAGG
GGGCCTCCTTCGGGACCCGTGGACAGGTGTTGCATGGCTGTCGCGAT
>S2113H7T7L rank=0019367 x=3252.0 y=2591.0 length=104
ATCGCAACGCGAAGAACCTTACCCAGGTTTGACATGCCACTGCAAGCCCGTGAAAGCGGG
TCGCCTTCGAGGGTGTGGCACAGGTGATGCATGGCTGTCGCGAT
>S2113H8ZHX rank=0025499 x=3265.0 y=2851.0 length=104
ATCGCAACGCGAAGAACCTTACCCAGGTTTGACATGCCACTGCAAGCCCGTGAAAGCGGG
TCGCCTTCGAGGGTGTGGCACAGGTGATGCATGGCTGTCGCGAT
>S2113H0VYC rank=0015739 x=3173.0 y=1842.0 length=104
ATCGCAACGCGAAGAACCTTACCCAGGTTTGACATGCTACTGCACGGTGGTGAAAGCCAC
TCGCCTTCGAGGGTGTAGCACAGGTGATGCATGGCTGTCGCGAT
>S2113H2JI0 rank=0025549 x=3192.0 y=1226.0 length=104
ATCGCAACGCGAAGAACCTTACCCAGGTTTGACATGGCCCTGCAAGCCGGTGAAAGCCGG
TCGCCTTCGAGGGTGGGCCACAGGTGATGCATGGCTGTCGCGAT
>S2113H42V6 rank=0020447 x=3221.0 y=852.0 length=107
ATCGCAACGCGAAGAACCTTACCCAGGTTTGACATGTACGTAGTAGTGAAGCGAAAGCGG
AACGACCCTTCGGGGAGCGTACACAGGTGGTGCATGGCTGTCGCGAT
>S2113H0HAM rank=0020684 x=3168.0 y=3324.0 length=120
ATCGCAACGCGAAGAACCTTACCCCGGGTTGAGCGGGATCTATACCCGCAGATTAACTAA
GTCGGGTTGAGGATGTGTTACCTACCTAAAGAAGGGCAGGTGATGCATGGCTGTCGCGAT

>S2113IA7PG rank=0000286 x=3291.0 y=306.0 length=120
ATCGCAACGCGAAGAACCTTACCCCGGGTTGAGCGGGATCTATACCCGCAGATTAACTAA
GTCGGGTTGAGGATGTGTTACCTACCTAAAGAAGGGCAGGTGCTGCATGGCTGTCGCGAT

>S2113H9O46 rank=0009443 x=3273.0 y=3320.0 length=60
ATCGCAACGCGAAGAACCTTACCCGAGACTTGACATGCACAGGACCGGCGTTGAAAGACG

>S2113H1HSI rank=0018593 x=3180.0 y=1472.0 length=108
ATCGCAACGCGAAGAACCTTACCCGGACTCGAAAGTGCTGGAACCTTCCTGAAAGGGAGG
GGTGCTCGCAAGAGAGCCAGTATCCAGGTGATGCATGGCTGTCGCGAT
>S2113H5XF0 rank=0005884 x=3230.0 y=3582.0 length=108
ATCGCAACGCGAAGAACCTTACCCGGACTCGAAAGTGCTGGAACCTTCCTGAAAGGGAGG
GGTGCTCGCAAGAGAGCCAGTATCCAGGTGCTGCATGGCTGTCGCGAT
>S2113H2VL5 rank=0015225 x=3196.0 y=507.0 length=108
ATCGCAACGCGAAGAACCTTACCCGGACTTGACATTGAGGTAATACCTGGAGAAATCCAG
GTAGCTTCTTCGGAAGACCAAAAACAGGTGCTGCATGGCTGTCGCGAT
>S2113H91QQ rank=0008946 x=3277.0 y=3264.0 length=109
ATCGCAACGCGAAGAACCTTACCCGGCCTTGACATGTATCTCTAAGCACGTGAAAGCGTG
TGACTCCCGAAAGGGAGAATTTACACAGGTGCTGCATGGCTGTCGCGAT
>S2113H11KQ rank=0013015 x=3186.0 y=2536.0 length=106
ATCGCAACGCGAAGAACCTTACCCGGCTTTGACATCCATGGAACCCCGAAGAGATTTGGG
GGTGCCGCAAGGAACCATGAGACAGGTGATGCATGGCTGTCGCGAT
>S2113H797B rank=0018229 x=3257.0 y=2837.0 length=108
ATCGCAACGCGAAGAACCTTACCCGGGCTAGAAAAACTAGGAATCCTTAAGAGATTAGGG
AGTGCCCGCAAGGGAACCTAGGTCCAGGTGATGCATGGCTGTCGCGAT
>S2113H9TO5 rank=0015162 x=3275.0 y=1031.0 length=108
ATCGCAACGCGAAGAACCTTACCCGGGCTAGAAAAACTAGGAATCCTTCAGAGATGAGGG
AGTGCCCGCAAGGGAACCTAGGTCCAGGTGGTGCATGGCTGTCGCGAT
>S2113H44X5 rank=0011812 x=3221.0 y=3515.0 length=108
ATCGCAACGCGAAGAACCTTACCCGGGCTAGAAAATGCAGGAACCTGGTCGAAAGGTCGG
GGTGCTCTTCGGAGAACCTGTAGTTAGGTGTTGCATGGCTGTCGCGAT
>S2113IAKF6 rank=0008782 x=3283.0 y=2932.0 length=111
ATCGCAACGCGAAGAACCTTACCCGGGCTCGAAATGCTGGGGACAACTGTGGAAACACAG
CCTCCTACCTTCGGGTAGGTCCCAGTATAGGTGATGCATGGCTGTCGCGAT
>S2113H9KI6 rank=0014749 x=3272.0 y=1440.0 length=111
ATCGCAACGCGAAGAACCTTACCCGGGCTCGAAATGCTGGGGACAACTGTGGAAACACAG
CCTCCTACCTTCGGGTAGGTCCCAGTATAGGTGCTGCATGGCTGTCGCGAT
>S2113H9DYJ rank=0020822 x=3270.0 y=1113.0 length=78
ATCGCAACGCGAAGAACCTTACCCGGGCTCGAAATGTTAGGGACAGCCGTGGAAACACGG
TCTTCTGCCTTCGGGGCA
>S2113H88XI rank=0024516 x=3268.0 y=2788.0 length=106
ATCGCAACGCGAAGAACCTTACCCGGGCTCGAAATGTTAGGGACATCCCTGGAAACAGGG
CTTCTATCCTTCGGGATAGTCCTAGTATAGGTGCTGCATGGCTGTC
>S2113H05AG rank=0008674 x=3176.0 y=1654.0 length=111
ATCGCAACGCGAAGAACCTTACCCGGGCTCGAAATGTTAGGGACATCCCTGGAAACAGGG
CTTCTATCCTTCGGGATAGTCCTAGTATAGGTGCTGCATGGCTGTCGCGAT
>S2113H2ECZ rank=0018031 x=3190.0 y=2721.0 length=106
ATCGCAACGCGAAGAACCTTACCCGGGCTTGACATGAACTGGAAGAGTGGCAGAGATGTC
CTCGCTCGCAAGAGTCGGTTCACAGGTGATGCATGGCTGTCGCGAT
>S2113H0ZBR rank=0010764 x=3174.0 y=2117.0 length=105
ATCGCAACGCGAAGAACCTTACCCGGGCTTGACATGCACTGGAATGTCGTAGAAATACGG
CAGCCCTTCGGGGCCAGTGCACAGGTGTTGCATGGCTGTCGCGAT
>S2113H4Q34 rank=0021361 x=3217.0 y=1970.0 length=104
ATCGCAACGCGAAGAACCTTACCCGGGCTTGACATGCGTCTGCAGAGCCGGGAAACCGGT
TGGCCTTCGAGGGTGACGCACAGGTGGTGCATGGCTGTCGCGAT
>S2113H88D1 rank=0021343 x=3268.0 y=2087.0 length=105
ATCGCAACGCGAAGAACCTTACCCGGGCTTGACATGTGCCTGACCGTCCTGGAAACAGGG
CTTCCCTTCGGGGCAGGTACACAGGTGCTGCATGGCTGTCGCGAT
>S2113H5SN7 rank=0011484 x=3229.0 y=1493.0 length=105
ATCGCAACGCGAAGAACCTTACCCGGGCTTGACATGTTCCTGACCGGCCTGGAAACAGGT
CTTCCCTTCGGGGCAGGATCACAGGTGGTGCATGGCTGTCGCGAT
>S2113H2GAV rank=0009645 x=3191.0 y=1141.0 length=101
ATCGCAACGCGAAGAACCTTACCCGGGTTTGACATACACCCTGCCGCTCCAGAGATGGGG
CTTCTTTTGGGGGTGTACAGGTGCTGCATGGCTGTCGCGAT
>S2113IAYJT rank=0001135 x=3288.0 y=727.0 length=108
ATCGCAACGCGAAGAACCTTACCCGGGTTTGACATCGAGGTAAGACCGGTAGAAATATCG
GTCGCCCCTTCGGGGGACCAAAGACAGGTGGTGCATGGCTGTCGCGAT
>S2113HZ0EB rank=0003462 x=3163.0 y=1905.0 length=107
ATCGCAACGCGAAGAACCTTACCCGGGTTTGACATGCAAGTGGTAGTGATCCGAAAGGTG
AACGACCCGCAAGGGAGCTTGCACAGGTAATGCATGGCTGTCGCGAT
>S2113H8X5T rank=0014117 x=3265.0 y=1119.0 length=107
ATCGCAACGCGAAGAACCTTACCCGGGTTTGACATGCAAGTGGTAGTGATCCGAAAGGTG
AACGACCCGCAAGGGAGCTTGCACAGGTGATGCATGGCTGTCGCGAT
>S2113H0V9C rank=0024217 x=3173.0 y=2238.0 length=105
ATCGCAACGCGAAGAACCTTACCCGGTCTTGACATCCATGGAATCCGCAGAGATGTGGAA
GTGCCGTAAGGAACCATGAGACAGGTGTTGCATGGCTGTCGCGAT
>S2113H8UOF rank=0019811 x=3264.0 y=701.0 length=114
ATCGCAACGCGAAGAACCTTACCCTGGACTTGACATGGTAGAAGTAGGACCCAGAAATGG
TTACGACCGGTATCCAATCCGGAACTATCACAGGTGGTGCATGGCTGTCGCGAT
>S2113H4R5E rank=0004629 x=3217.0 y=3312.0 length=110
ATCGCAACGCGAAGAACCTTACCGACCCTTGACATGTCCCGTATGGGTTCCAGAGATGGG
ATCCTTCAGTTCGGCTGGCGGGAACACAGGTGGTGCATGGCTGTCGCGAT
>S2113H5SK5 rank=0009722 x=3229.0 y=1383.0 length=110
ATCGCAACGCGAAGAACCTTACCGACCCTTGACATGTCCCGTGTGGGTTCCAGAGATGGA
ATCCTTCAGTTCGGCTGGCGGGAACACAGGTGGTGCATGGCTGTCGCGAT
>S2113H8KW7 rank=0000096 x=3261.0 y=345.0 length=109
ATCGCAACGCGAAGAACCTTACCGACCCTTGACATGTCCCGTGTGGGTTCCAGAGATGGA
ATCCTTCAGTTCGGCTGGCGGGAACACAGGTGGTGCATGGCTGTGCGAT
>S2113H39EB rank=0012500 x=3211.0 y=3585.0 length=103
ATCGCAACGCGAAGAACCTTACCGAGGCTTGACATGCACAGGAATGTCGTAGAAATACGG
CAGCCCTTCGGGCCTGTGCACAGGTGATGCATGGCTGTCGCGA
>S2113H6KOX rank=0021935 x=3238.0 y=943.0 length=105
ATCGCAACGCGAAGAACCTTACCGAGGCTTGACATGCACAGGAATGTCGTAGAAATACGG
CAGCCCTTCGGGGCCTGTGCACAGGTGCTGCATGGCTGTCGCGAT
>S2113H3E0M rank=0008546 x=3202.0 y=1076.0 length=105
ATCGCAACGCGAAGAACCTTACCGAGGCTTGACATGCACAGGAATGTCGTAGAAATACGG
CAGCCCTTCGGGGCCTGTGCACAGGTGCTGCATGGCTGTCGCGAT
>S2113H350D rank=0002139 x=3210.0 y=3291.0 length=105
ATCGCAACGCGAAGAACCTTACCGAGGCTTGACATGCACAGGAATGTCGTAGAAATACGG
CAGCCCTTCGGGGCCTGTGCACAGGTGCTGCATGGCTGTCGCGAT
>S2113H3X7T rank=0015599 x=3208.0 y=1383.0 length=105
ATCGCAACGCGAAGAACCTTACCGAGGCTTGACATGCACAGGAATGTCGTAGAAATACGG
CAGCCCTTCGGGGCCTGTGCACAGGTGGTGCATGGCTGTCGCGAT
>S2113IBHOD rank=0008404 x=3294.0 y=939.0 length=105
ATCGCAACGCGAAGAACCTTACCGAGGCTTGACATGCACAGGAATGTCGTAGAAATACGG
CAGCCCTTCGGGGCCTGTGCACAGGTGGTGCATGGCTGTCGCGAT
>S2113HZ0N3 rank=0022352 x=3163.0 y=2257.0 length=105
ATCGCAACGCGAAGAACCTTACCGAGGCTTGACATGCACAGGAATGTCGTAGAAATACGG
CAGCCCTTCGGGGCCTGTGCACAGGTGTTGCATGGCTGTCGCGAT
>S2113H0WAB rank=0007397 x=3173.0 y=2273.0 length=105
ATCGCAACGCGAAGAACCTTACCGAGGCTTGACATGCACTGGAATGTCGTAGAAATACGG
CAGCCCTTCGGGGCTAGTGCACAGGTGGTGCATGGCTGTCGCGAT
>S2113IAFXN rank=0019541 x=3282.0 y=1177.0 length=68
ATCGCAACGCGAAGAACCTTACCGAGGCTTGACATGTACGAGTAACTCCTCNGAAACGAG
GAGCCCTC
>S2113H3CPZ rank=0018765 x=3201.0 y=2197.0 length=63
ATCGCAACGCGAAGAACCTTACCGAGGTCCTTGACATTCGCGAACTTAGACCAGGAACGC
GTG
>S2113IAGDO rank=0001278 x=3282.0 y=1754.0 length=86
ATCGCAACGCGAAGAACCTTACCGCCCCTTGACATCCCTGGAATCCTTTAGAGATAGAGG
AGTGCCTTCGGGAGCCAGGAGACAGG
>S2113H5EB9 rank=0012603 x=3224.0 y=3399.0 length=105
ATCGCAACGCGAAGAACCTTACCGCCCTTGACATCCTGGGAACTCGCTAGAGATAGCTTG
GTGCCGAAAGGAACCCAGAGACAAGTGGTGCATGGCTGTCGCGAT
>S2113H4YMD rank=0008603 x=3219.0 y=3507.0 length=54
ATCGCAACGCGAAGAACCTTACCGCCTTACCAGGTGATGCATGGCTGTCGCGAT
>S2113H67X4 rank=0023793 x=3245.0 y=2410.0 length=111
ATCGCAACGCGAAGAACCTTACCGGATCTATACCCGCAGATTAACTAGTCGGGTTGAGGA
TGTGTTACCTACCTACCTGAAGAAGGGCAGGTGGTGCATGGCTGTCGCGAT
>S2113H3IQA rank=0021722 x=3203.0 y=1792.0 length=110
ATCGCAACGCGAAGAACCTTACCGGCGTTTGACATCCTCATCGCGGGTTCCAGAGATGGA
TCCCTTCAGTTCGGCTGGATGAGTGACAGGTGATGCATGGCTGTCGCGAT
>S2113H37UA rank=0021266 x=3211.0 y=1568.0 length=112
ATCGCAACGCGAAGAACCTTACCGGGTCTTGACATACCGGGATTAGCTAGCTGAAAGGTT
AGTGATTGCCCTCAAGGTGTAACCGGAACAGGTGGTGCATGGCTGTCGCGAT
>S2113H7G8O rank=0020452 x=3248.0 y=2166.0 length=84
ATCGCAACGCGAAGAACCTTACCGGTTGAGGATGTGTTACCTACCTACCTTAAGAAGGGC
AGGTGGTGCATGGGCTGTCGCGAT
>S2113H4O4K rank=0026884 x=3216.0 y=3490.0 length=106
ATCGCAACGCGAAGAACCTTACCGTACCTTGACATCCTCGGAACCTGCTAGAGATAGTGG
GGTGCCTTCGGGAACCGAGAGACAGGTGTTGCATGGCTGTCGCGAT
>S2113IAS7G rank=0025774 x=3286.0 y=1994.0 length=77
ATCGCAACGCGAAGAACCTTACCGTAGGGGTTTAGACATGGACACCTGCAGAGCCGTGAA
AGCCGGTTGGCCCGTTC
>S2113H9BEY rank=0012814 x=3269.0 y=1912.0 length=71
ATCGCAACGCGAAGAACCTTACCGTGGCCTTGACATGTACTGGAGCCCCTGAGAGGATCC
GGGGGGGTGCC
>S2113H25IL rank=0020596 x=3199.0 y=1051.0 length=110
ATCGCAACGCGAAGAACCTTACCGTGGGCTTGACATGCATCTCTAAGGTGGTGAAAGCCA
TCGAGTGGAGCAATCCACGATTTGCACAGGTGTTGCATGGCTGTCGCGAT
>S2113H3FDU rank=0023422 x=3202.0 y=1552.0 length=108
ATCGCAACGCGAAGAACCTTACCTAAACTAGAATGTGAGGGAATGTCGGGTAATGCCGAC
AGTCTGGGAAACCAGACCCAAAACAAGGTGGTGCATGGCTGTCGCGAT
>S2113H04PJ rank=0024378 x=3176.0 y=901.0 length=108
ATCGCAACGCGAAGAACCTTACCTAAACTAGAATGTGAGGGAATGTCGGGTAATGCCGAC
AGTCTGGGAAACCAGACCCAAAACAAGGTGGTGCATGGCTGTCGCGAT
>S2113HZP9F rank=0013472 x=3160.0 y=1057.0 length=106
ATCGCAACGCGAAGAACCTTACCTAAACTAGAATGTGAGGGAATGTCGGGTAATGCCGAC
AGTCTGGGAAACCAGCCCAAAACAAGTGGTGCATGGCTGTCGCGAT
>S2113H81ME rank=0005206 x=3266.0 y=1508.0 length=108
ATCGCAACGCGAAGAACCTTACCTAAACTTGACATCCCTTGGACCGCTCCTTAATCGGAG
CTTTCCCTTCGGGGACTGAGGTGACAGGTGCTGCATGGCTGTCGCGAT
>S2113H8YWU rank=0004790 x=3265.0 y=2092.0 length=108
ATCGCAACGCGAAGAACCTTACCTAAGCTTGACATCCTTTTGACCGATGCCTAATCGCAT
CTTTCCCTTCGGGGACAGAAGTGACAGATGATGCATGGCTGTCGCGAT
>S2113H172D rank=0006288 x=3188.0 y=2755.0 length=108
ATCGCAACGCGAAGAACCTTACCTAAGCTTGACATCCTTTTGACCGATGCCTAATCGCAT
CTTTCCCTTCGGGGACAGAAGTGACAGGTGCTGCATGGCTGTCGCGAT
>S2113IAYMI rank=0002648 x=3288.0 y=824.0 length=108
ATCGCAACGCGAAGAACCTTACCTAAGCTTGACATCCTTTTGACCGATGCCTAATCGCAT
CTTTCCCTTCGGGGACAGAAGTGACAGGTGCTGCATGGCTGTCGCGAT
>S2113H7H9A rank=0015256 x=3248.0 y=3484.0 length=108
ATCGCAACGCGAAGAACCTTACCTAAGCTTGACATCCTTTTGACCTCTCCCTAATCGGAG
ATTTCCCTTCGGGGACAGAAGTGACAGGTGGTGCATGGCTGTCGCGAT
>S2113IAM64 rank=0009040 x=3284.0 y=2398.0 length=106
ATCGCAACGCGAAGAACCTTACCTACACTTGACATCCCTTGCATTACTCTTAATCGAGGA
AATCCCTTCGGGGACAAGGTGACAGGTGCTGCATGGCTGTCGCGAT
>S2113H3YM2 rank=0015394 x=3208.0 y=1932.0 length=108
ATCGCAACGCGAAGAACCTTACCTACCCTCGACATGTCTGGAACCCTGCTGAGAGGCGGG
GGTGCCCGAAAGGGAACCGGAACACAGGTGCTGCATGGCTGTCGCGAT
>S2113H38JU rank=0019621 x=3211.0 y=2488.0 length=106
ATCGCAACGCGAAGAACCTTACCTACCCTTAACATCCCACGCTAGCATCAGAGATGGTGT
GTTCCCTTCGGGGACGTGGAGATAGGTGGTGCATGGCTGTCGCGAT
>S2113H96MU rank=0020129 x=3279.0 y=1412.0 length=108
ATCGCAACGCGAAGAACCTTACCTACCCTTGACACGTCTGGAACCCTGCTGAGAGGCGGG
GGTGCCCGAAAGGGAACCGGAACACAGGTGTTGCATGGCTGTCGCGAT
>S2113H10IE rank=0022719 x=3186.0 y=1156.0 length=106
ATCGCAACGCGAAGAACCTTACCTACCCTTGACATACAGCGAAGATTTCAGAGATGAGGT
TGTGCCTTCGGGAACGCTGATACAGGTGCTGCATGGCTGTCGCGAT
>S2113H0EBO rank=0008840 x=3167.0 y=3570.0 length=106
ATCGCAACGCGAAGAACCTTACCTACCCTTGACATACAGCGAATTTGCTAGAGATAGCGA
AGTGCCTTCGGGAACGCTGATACAGGTGCTGCATGGCTGTCGCGAT
>S2113H9TNN rank=0014853 x=3275.0 y=977.0 length=106
ATCGCAACGCGAAGAACCTTACCTACCCTTGACATACAGTGAACCCTTTAGAGATAGAGG
GGTGCCTTCGGGAGCACTGATACAGGTGGTGCATGGCTGTCGCGAT
>S2113H2AJW rank=0007661 x=3189.0 y=1882.0 length=106
ATCGCAACGCGAAGAACCTTACCTACCCTTGACATACAGTGAAGCTTGCAGAGATGCGAG
TGTGCCTTCGGGAACACTGGTACAGGTGCTGCATGGCTGTCGCGAT
>S2113H5B20 rank=0004181 x=3224.0 y=474.0 length=106
ATCGCAACGCGAAGAACCTTACCTACCCTTGACATACAGTGTACTGAGCAGAGANGTTTG
GGTGCCGAGAGGAACACTGATACAGGTGCTGCATGGCTGTCGCGAT
>S2113H8BU3 rank=0009092 x=3258.0 y=893.0 length=100
ATCGCAACGCGAAGAACCTTACCTACCCTTGACATCCAAAGAAGACTGCAGAGATGCGGT
TGTGCCGAAAGGAACTTTGAGACAGGTGGTGCATGGCTGT
>S2113H4Z2O rank=0022771 x=3220.0 y=1294.0 length=106
ATCGCAACGCGAAGAACCTTACCTACCCTTGACATCCAAAGAAGACTGCAGAGATGCGGT
TGTGCCGAAAGGAACTTTGAGACAGGTGGTGCATGGCTGTCGCGAT
>S2113H0SGJ rank=0006055 x=3172.0 y=1409.0 length=106
ATCGCAACGCGAAGAACCTTACCTACCCTTGACATCCAAAGAAGACTGCAGAGATGCGGT
TGTGCCGAAAGGAACTTTGAGACAGGTGGTGCATGGCTGTCGCGAT
>S2113H403D rank=0011610 x=3220.0 y=2615.0 length=106
ATCGCAACGCGAAGAACCTTACCTACCCTTGACATCCACGGAACTTACCAGAGATGGTTT
GGTGCCTTCGGGAACCGTGAGACAGGTGGTGCATGGCTGTCGCGAT
>S2113H125U rank=0013043 x=3187.0 y=496.0 length=106
ATCGCAACGCGAAGAACCTTACCTACCCTTGACATCCAGAGAATCCTGCAGAGATGCGGG
AGTGCCGAAAGGAACTCTGAGACAGGTGTTGCATGGCTGTCGCGAT
>S2113HZOUU rank=0017271 x=3159.0 y=3332.0 length=106
ATCGCAACGCGAAGAACCTTACCTACCCTTGACATCCAGAGAATTCTGCAGAGATGCGGA
AGTGCCGAAAGGAACTCTGAGACAGGTGCTGCATGGCTGTCGCGAT
>S2113H81FL rank=0024150 x=3266.0 y=1263.0 length=110
ATCGCAACGCGAAGAACCTTACCTACCCTTGACATCCCGGTCGCGGACTCCAGAGATGGA
GTTCTTCAGTTCGGCTGGACCGGAGACAGGTGATGCATGGCTGTCGCGAT
>S2113IABDF rank=0022926 x=3280.0 y=3457.0 length=106
ATCGCAACGCGAAGAACCTTACCTACCCTTGACATCCTAAGAATCCTGTAGAGATATGGG
AGTGCCGAAAGGAACTTAGAGACAGGTGGTGCATGGCTGTCGCGAT
>S2113H57OI rank=0016114 x=3234.0 y=464.0 length=106
ATCGCAACGCGAAGAACCTTACCTACCCTTGACATCCTACGAATTCTGCAGAGATGCGGA
AGTGCCGAAAGGAACGTAGAGACAGGTGATGCATGGCTGTCGCGAT
>S2113H1IC1 rank=0020652 x=3180.0 y=2211.0 length=106
ATCGCAACGCGAAGAACCTTACCTACCCTTGACATCCTAGGAATTTTGCAGAGATGCAAA
AGTGCCGAAAGGAACCTAGAGACAGGTGATGCATGGCTGTCGCGAT
>S2113H4ISY rank=0007937 x=3214.0 y=3488.0 length=89
ATCGCAACGCGAAGAACCTTACCTACCCTTGACATCCTCGGAACCTGCTAGAGATATGGG
GTGCCTTTCGGGAACCCGAGAGACAGGTG
>S2113HZ7ZA rank=0021459 x=3165.0 y=3540.0 length=106
ATCGCAACGCGAAGAACCTTACCTACCCTTGACATCCTGCGAATCCGACTGAGAGGTTGG
AGTGCCGAAAGGAACGCAGAGACAGGTGGTGCATGGCTGTCGCGAT
>S2113H3SXM rank=0002519 x=3206.0 y=2728.0 length=101
ATCGCAACGCGAAGAACCTTACCTACCCTTGACATCTGTCGAATCCTGTAGAGATACGGG
AGTGCCGAAAGGAACGACAAGACAGGTGATGCATGGCTGTC
>S2113H5D3V rank=0024938 x=3224.0 y=3097.0 length=109
ATCGCAACGCGAAGAACCTTACCTACCCTTGACATGCCACTAACGAAGCAGAGATGCATT
AGGTGCTCGAAAGAGAAAGTGGACACAGGTGCTGCATGGCTGTCGCGAT
>S2113H90RC rank=0011908 x=3277.0 y=1990.0 length=108
ATCGCAACGCGAAGAACCTTACCTACCCTTGACATGCCAGGAACCTCGCAGAGATGTGAG
GGTGCCCGAAAGGGAACCTGGACACAGGTGGTGCATGGCTGTCGCGAT
>S2113H4RD4 rank=0018868 x=3217.0 y=2330.0 length=67
ATCGCAACGCGAAGAACCTTACCTACCCTTGACATGCCAGGAACCTCGCAGAGATGTNAG
GGTGCCC
>S2113HZYD5 rank=0003410 x=3162.0 y=3403.0 length=108
ATCGCAACGCGAAGAACCTTACCTACCCTTGACATGCCAGGAACTTGCCAGAGATGGCTC
GGTGCTCGAAAGAGAACCTGGACACAGGTGTTGCATGGCTGTCGCGAT
>S2113H5LYG rank=0006873 x=3227.0 y=982.0 length=108
ATCGCAACGCGAAGAACCTTACCTACCCTTGACATGCCAGGAACTTGCCAGAGATGGCTT
GGTGCTCGAAAGAGAACCTGGACACAGGTGCTGCATGGCTGTCGCGAT
>S2113H1Z6X rank=0010292 x=3186.0 y=743.0 length=108
ATCGCAACGCGAAGAACCTTACCTACCCTTGACATGCCAGGAACTTGCCAGAGATGGCTT
GGTGCTCGAAAGAGAACCTGGACACAGGTGGTGCATGGCTGTCGCGAT
>S2113H1CM3 rank=0009955 x=3178.0 y=2989.0 length=114
ATCGCAACGCGAAGAACCTTACCTACCCTTGACATGCCAGGAAGCCCGCTGAGAGGTGGG
TGTGCCCGAAGGGAGCCTGGCACAGGTGGTGCATGGCTGTCGCGATCTGAGCGG
>S2113H6ZAR rank=0018827 x=3242.0 y=3489.0 length=108
ATCGCAACGCGAAGAACCTTACCTACCCTTGACATGCCAGGAAGCCTCTTGAGAGAGAGG
TGTGCCCGAAAGGGAGCCTGGACACAGGTGGTGCATGGCTGTCGCGAT
>S2113H00L1 rank=0000087 x=3174.0 y=3783.0 length=108
ATCGCAACGCGAAGAACCTTACCTACCCTTGACATGCCAGGAAGTCTGCTGAGAGGTGGA
CGTGCCCGAAAGGGAGCCTGGACACAGGTGTTGCATGGCTGTCGCGAT
>S2113IAALO rank=0014650 x=3280.0 y=2458.0 length=108
ATCGCAACGCGAAGAACCTTACCTACCCTTGACATGCCAGGAATCCTGAAGAGATTTGGG
AGTGCTCGAAAGAGAGCCTGGACACAGGTGGTGCATGGCTGTCGCGAT
>S2113H7HUV rank=0019727 x=3248.0 y=2965.0 length=108
ATCGCAACGCGAAGAACCTTACCTACCCTTGACATGCCAGGAATCCTGAAGAGATTTGGG
AGTGCTCGAAAGAGAGCCTGGACACAGGTGGTGCATGGCTGTCGCGAT
>S2113H2RME rank=0014300 x=3194.0 y=3524.0 length=108
ATCGCAACGCGAAGAACCTTACCTACCCTTGACATGCCCGGACGGTTTCCAGAGATGGAT
TCCTCCTAGCAATAGGTCGGGACACAGGTGGTGCATGGCTGTCGCGAT
>S2113HZ7BV rank=0025897 x=3165.0 y=2697.0 length=108
ATCGCAACGCGAAGAACCTTACCTACCCTTGACATGCCTAGAATCCTGCAGAGATGTGGG
AGTGCTCGAAAGAGAACTAGGACACAGGTGGTGCATGGCTGTCGCGAT
>S2113H9CBN rank=0023196 x=3269.0 y=3089.0 length=106
ATCGCAACGCGAAGAACCTTACCTACCCTTGACATGCCTGGAACCCTGCAGAGATGCGGG
GGTGCCTTCGGGAGCCAGGACACAGGTGATGCATGGCTGTCGCGAT
>S2113H3JEN rank=0009620 x=3203.0 y=2669.0 length=106
ATCGCAACGCGAAGAACCTTACCTACCCTTGACATGCCTGGAACCCTGCAGAGATGCGGG
GGTGCCTTCGGGAGCCAGGACACAGGTGCTGCATGGCTGTCGCGAT
>S2113H5TBM rank=0004226 x=3229.0 y=2336.0 length=106
ATCGCAACGCGAAGAACCTTACCTACCCTTGACATGCCTGGAACCCTGCAGAGATGCGGG
GGTGCCTTCGGGAGCCAGGACACAGGTGGTGCATGGCTGTCGCGAT
>S2113H140V rank=0019329 x=3187.0 y=2909.0 length=106
ATCGCAACGCGAAGAACCTTACCTACCCTTGACATGCCTGGAACCCTGCAGAGATGCGGG
GGTGCCTTCGGGAGCCAGGACACAGGTGGTGCATGGCTGTCGCGAT
>S2113H87PB rank=0002033 x=3268.0 y=1197.0 length=106
ATCGCAACGCGAAGAACCTTACCTACCCTTGACATGCCTGGAACCCTGCAGAGATGCGGG
GGTGCCTTCGGGAGCCAGGACACAGGTGGTGCATGGCTGTCGCGAT
>S2113H5FH6 rank=0015805 x=3225.0 y=812.0 length=108
ATCGCAACGCGAAGAACCTTACCTACCCTTGACATGCCTGGAACCTCGCGGAGATGTGAG
GGTGCCCGAAAGGGAGCCAGGACACAGGTGCTGCATGGCTGTCGCGAT
>S2113H5IP7 rank=0022610 x=3226.0 y=893.0 length=106
ATCGCAACGCGAAGAACCTTACCTACCCTTGACATGCCTGGAATCCTGCAGAGATGCGGG
AGTGCCTTCGGGAGCCAGGACACAGGTGGTGCATGGCTGTCGCGAT
>S2113H77H7 rank=0021166 x=3256.0 y=3437.0 length=108
ATCGCAACGCGAAGAACCTTACCTACCCTTGACATGCTAGGAACTCTGCAGAAATGCAGA
GGTGCCCGAAAGGGAACCTAGACACAGGTGGTGCATGGCTGTCGCGAT
>S2113HZLB5 rank=0019609 x=3158.0 y=2867.0 length=108
ATCGCAACGCGAAGAACCTTACCTACCCTTGACATGCTAGGAATCCTGTAGAGATGCAGG
AGTGCTCGAAAGAGAACCTAGACACAGGTGTTGCATGGCTGTCGCGAT
>S2113H8PYS rank=0024131 x=3262.0 y=2786.0 length=108
ATCGCAACGCGAAGAACCTTACCTACCCTTGACATGGAAGGAATCCTTGAGAGATCAGGG
AGTGCCCGAAAGGGAACCTTTACACAGGTGGTGCATGGCTGTCGCGAT
>S2113H37EU rank=0011208 x=3211.0 y=1012.0 length=108
ATCGCAACGCGAAGAACCTTACCTACCCTTGACATGGAAGGAATCCTTGAGAGATCGAGG
AGTGCCCGAAAGGGAACCTTTACACAGGTGCTGCATGGCTGTCGCGAT
>S2113H3JET rank=0009757 x=3203.0 y=2675.0 length=108
ATCGCAACGCGAAGAACCTTACCTACCCTTGACATGGACGGAACCTTGGAGAGATCTGAG
GGTGCTCGAAAGAGAGCCGTCACACAGGTGGTGCATGGCTGTCGCGAT
>S2113H3LWD rank=0009865 x=3204.0 y=1803.0 length=108
ATCGCAACGCGAAGAACCTTACCTACCCTTGACATGGACGGAAGCCACGAGAGATCGAGG
TGTGCTCGAAAGAGAGCCGTCACACAGGTGCTGCATGGCTGTCGCGAT
>S2113IAGJB rank=0006736 x=3282.0 y=1957.0 length=55
ATCGCAACGCGAAGAACCTTACCTACCCTTGACATGGATGGAAGCCTGCAGAGAT
>S2113HZOSC rank=0013008 x=3159.0 y=3242.0 length=108
ATCGCAACGCGAAGAACCTTACCTACCCTTGACATGGATGGAAGCCTGCAGAGATGCGGG
CGTGCCCGAAAGGGAGCCATCACACAGGTGATGCATGGCTGTCGCGAT
>S2113IAABG rank=0017282 x=3280.0 y=2090.0 length=108
ATCGCAACGCGAAGAACCTTACCTACCCTTGACATGGATGGAAGCCTGCAGAGATGCGGG
CGTGCCCGAAAGGGAGCCATCACACAGGTGTTGCATGGCTGTCGCGAT
>S2113IAHLB rank=0015432 x=3282.0 y=3325.0 length=108
ATCGCAACGCGAAGAACCTTACCTACCCTTGACATGGATGGAATCCCGGAGAGATTTGGG
AGTGCCCGAAAGGGAACCATCACACAGGTGATGCATGGCTGTCGCGAT
>S2113H03MW rank=0013099 x=3175.0 y=3606.0 length=107
ATCGCAACGCGAAGAACCTTACCTACCCTTGACATGGCAGGAATCCCGAGAGATCGGGGA
GTGCTCGAAAGAGAACCTGCACACAGGTGATGCATGGCTGTCGCGAT
>S2113HZ2K8 rank=0009496 x=3164.0 y=650.0 length=108
ATCGCAACGCGAAGAACCTTACCTACCCTTGACATGGCAGGAATCCCTGAGAGATCAGGG
AGTGCTCGAAAGAGAACCTGCACACAGGTGATGCATGGCTGTCGCGAT
>S2113H97GU rank=0010749 x=3279.0 y=2492.0 length=108
ATCGCAACGCGAAGAACCTTACCTACCCTTGACATGGCAGGAATCCCTGAGAGATCAGGG
AGTGCTCGAAAGAGAACCTGCACACAGGTGATGCATGGCTGTCGCGAT
>S2113H0PCB rank=0005566 x=3171.0 y=1465.0 length=108
ATCGCAACGCGAAGAACCTTACCTACCCTTGACATGGCAGGAATCCCTGAGAGATCAGGG
AGTGCTCGAAAGAGAACCTGCACACAGGTGGTGCATGGCTGTCGCGAT
>S2113IAWOC rank=0024643 x=3287.0 y=2394.0 length=105
ATCGCAACGCGAAGAACCTTACCTACCCTTGACATGGCCGGTTTAGCCGCAGAGATGCGG
TGTCCCGCAAGGGGCCGGTTACAGGTGATGCATGGCTGTCGCGAT
>S2113H0IV9 rank=0009922 x=3169.0 y=1303.0 length=108
ATCGCAACGCGAAGAACCTTACCTACCCTTGACATGGCTGGAATCCCTGAGAGATTGGGG
AGTGCTCGAAAGAGAACCAGTACACAGGTGCTGCATGGCTGTCGCGAT
>S2113IAGUF rank=0008242 x=3282.0 y=2357.0 length=108
ATCGCAACGCGAAGAACCTTACCTACCCTTGACATGGTCGGAACCCGGGAGAGATCTCGG
GGTGCTCGAAAGAGAACCGGCGCACAGGTGTTGCATGGCTGTCGCGAT
>S2113H2TYG rank=0022179 x=3195.0 y=2454.0 length=108
ATCGCAACGCGAAGAACCTTACCTACCCTTGACATGGTCGGAATCCTGGAGAGATCTGGG
AGTGCTCGAAAGAGAACCGGCGCACAGGTGGTGCATGGCTGTCGCGAT
>S2113H0VPM rank=0010650 x=3173.0 y=1528.0 length=107
ATCGCAACGCGAAGAACCTTACCTACCCTTGACATGTACCGAAGCCCGCTGAGAGGTGGG
CGTGCCCAAAGGGAGCGGTAACACAGGTGGTGCATGGCTGTCGCGAT
>S2113H9VFS rank=0022530 x=3275.0 y=3286.0 length=108
ATCGCAACGCGAAGAACCTTACCTACCCTTGACATGTACGGAACCCCATTGAGAGGTGGG
GGTGCTCGAAAGAGAGCCGTAACACAGGTGCTGCATGGCTGTCGCGAT
>S2113H9FNN rank=0010299 x=3270.0 y=3313.0 length=108
ATCGCAACGCGAAGAACCTTACCTACCCTTGACATGTACGGAAGCCACGAGAGATCGAGG
CGTGCTCGAAAGAGAGCCGTAACACAGGTGTTGCATGGCTGTCGCGAT
>S2113H6T6G rank=0018312 x=3241.0 y=950.0 length=108
ATCGCAACGCGAAGAACCTTACCTACCCTTGACATGTACGGAAGCCACGAGAGATCGAGG
TGTGCTCGAAAGAGAGCCGTAACACAGGTGATGCATGGCTGTCGCGAT
>S2113H9KKS rank=0020725 x=3272.0 y=1498.0 length=108
ATCGCAACGCGAAGAACCTTACCTACCCTTGACATGTACGGAAGCCACGAGAGATCGAGG
TGTGCTCGAAAGAGAGCCGTAACACAGGTGTTGCATGGCTGTCGCGAT
>S2113H9W1W rank=0009742 x=3276.0 y=1282.0 length=108
ATCGCAACGCGAAGAACCTTACCTACCCTTGACATGTACGGAAGCCACGAGAGATCGAGG
TGTGCTCGAAAGAGAGCCGTAACACAGGTGTTGCATGGCTGTCGCGAT
>S2113H8IN2 rank=0010767 x=3260.0 y=1520.0 length=108
ATCGCAACGCGAAGAACCTTACCTACCCTTGACATGTACGGAAGCCCCGAGAGATCGGGG
CGTGCTCGAAAGAGAGCCGTAACACAGGTGCTGCATGGCTGTCGCGAT
>S2113H85OD rank=0010973 x=3267.0 y=2667.0 length=108
ATCGCAACGCGAAGAACCTTACCTACCCTTGACATGTACGGAAGCCCGGAGAGATTCGGG
CGTGCTCGAAAGAGAGCCGTAACACAGGTGTTGCATGGCTGTCGCGAT
>S2113H7OA2 rank=0016208 x=3250.0 y=3132.0 length=108
ATCGCAACGCGAAGAACCTTACCTACCCTTGACATGTACGGAAGCCGCGAGAGATCGAGG
TGTGCTCGAAAGAGAGCCGTAACACAGGTGTTGCATGGCTGTCGCGAT
>S2113H8IYA rank=0025103 x=3260.0 y=1888.0 length=106
ATCGCAACGCGAAGAACCTTACCTACCCTTGACATGTACGGAAGTCCGGAGAGATCTGGA
TGTGCTCGAAGAGAGCCGTAACACAGGTGCTGCATGGCTGTCGCGA
>S2113H4YH1 rank=0003152 x=3219.0 y=3351.0 length=108
ATCGCAACGCGAAGAACCTTACCTACCCTTGACATGTACGGAATCCTCGAGAGATCGGGG
AGTGCTCGAAAGAGAGCCGTAACACAGGTGATGCATGGCTGTCGCGAT
>S2113H7Y63 rank=0007344 x=3254.0 y=861.0 length=108
ATCGCAACGCGAAGAACCTTACCTACCCTTGACATGTACGGAATCCTGCTGAGAGGTGGG
AGTGCTCGAAAGAGAGCCGTAACACAGGTGATGCATGGCTGTCGCGAT
>S2113H3H8I rank=0012865 x=3203.0 y=1152.0 length=108
ATCGCAACGCGAAGAACCTTACCTACCCTTGACATGTCAGGAACCTTGGAGAGATCTGAG
GGTGCTCGAAAGAGAGCCTGAACACAGGTGATGCATGGCTGTCGCGAT
>S2113HZ37D rank=0013977 x=3164.0 y=2743.0 length=108
ATCGCAACGCGAAGAACCTTACCTACCCTTGACATGTCAGGAAGGCCGGAGAGATCTGGC
TGTGCCCGAAAGGGAACCTGAACACAGGTGATGCATGGCTGTCGCGAT
>S2113H7HKR rank=0016408 x=3248.0 y=2601.0 length=108
ATCGCAACGCGAAGAACCTTACCTACCCTTGACATGTCAGGAAGTCTTGAGAGATCAGGA
TGTGCCCGAAAGGGAACCTGAACACAGGTGGTGCATGGCTGTCGCGAT
>S2113H7ROD rank=0015550 x=3251.0 y=3403.0 length=108
ATCGCAACGCGAAGAACCTTACCTACCCTTGACATGTCAGGAATCCTGGAGAGATCTGGG
AGTGCCCGAAAGGGAACCTGAACACAGGTGATGCATGGCTGTCGCGAT
>S2113H46U8 rank=0014332 x=3222.0 y=1906.0 length=108
ATCGCAACGCGAAGAACCTTACCTACCCTTGACATGTCAGGAATCCTTGAGAGATCAGGG
AGTGCCCGAAAGGGAACCTGAACACAGGTGATGCATGGCTGTCGCGAT
>S2113H6W21 rank=0017376 x=3242.0 y=619.0 length=106
ATCGCAACGCGAAGAACCTTACCTACCCTTGACATGTCAGGAATCCTTGAGAGATCAGGG
AGTGCCCGAAAGGGAACCTGAACACAGGTGCTGCATGGCTGTCGCG
>S2113HZB6P rank=0002351 x=3155.0 y=3295.0 length=110
ATCGCAACGCGAAGAACCTTACCTACCCTTGACATGTCCAGTATGGTCACCAGAGATGGA
GACCTTCAGTTCGGCTGGCTGGAACACAGGTGGTGCATGGCTGTCGCGAT
>S2113H9THL rank=0018632 x=3275.0 y=759.0 length=110
ATCGCAACGCGAAGAACCTTACCTACCCTTGACATGTCCAGTATGGTCACCAGAGATGGA
GTCCTTCAGTTCGGCTGGCTGGAACACAGGTGTTGCATGGCTGTCGCGAT
>S2113H54T2 rank=0010236 x=3233.0 y=872.0 length=108
ATCGCAACGCGAAGAACCTTACCTACCCTTGACATGTCCGAAAGGCTGGAGAGATCTGGC
TGTGCCCGAAAGGGAATCGGAACACAGGTGATGCATGGCTGTCGCGAT
>S2113H9DVA rank=0010661 x=3270.0 y=996.0 length=108
ATCGCAACGCGAAGAACCTTACCTACCCTTGACATGTCCGAGAGCCCGCAGAGATGTGGG
TGTGCCCGAAAGGGAATCGGAACACAGGTGATGCATGGCTGTCGCGAT
>S2113IAA7X rank=0011688 x=3280.0 y=3259.0 length=108
ATCGCAACGCGAAGAACCTTACCTACCCTTGACATGTCCGAGAGCCCGCAGAGATGTGGG
TGTGCCCGAAAGGGAATCGGAACACAGGTGCTGCATGGCTGTCGCGAT
>S2113H0JDN rank=0017288 x=3169.0 y=1929.0 length=108
ATCGCAACGCGAAGAACCTTACCTACCCTTGACATGTCCGAGAGCCCGCCGAGAGGTGGG
GGTGCCCGAAAGGGAATCGGAACACAGGTGCTGCATGGCTGTCGCGAT
>S2113H8OG9 rank=0020730 x=3262.0 y=859.0 length=108
ATCGCAACGCGAAGAACCTTACCTACCCTTGACATGTCCGAGAGCCCGGAGAGATCCGGG
TGTGCCCGAAAGGGAATCGGAACACAGGTGGTGCATGGCTGTCGCGAT
>S2113H4GUI rank=0003992 x=3214.0 y=952.0 length=108
ATCGCAACGCGAAGAACCTTACCTACCCTTGACATGTCCGAGAGCCCGTAGAGATATGGG
TGTGCCCGAAAGGGAATCGGAACACAGGTGGTGCATGGCTGTCGCGAT
>S2113H1BZW rank=0022583 x=3178.0 y=2154.0 length=108
ATCGCAACGCGAAGAACCTTACCTACCCTTGACATGTCCGAGAGCCCGTAGAGATATGGG
TGTGCCCGAAAGGGAATCGGAACACAGGTGTTGCATGGCTGTCGCGAT
>S2113H7XGD rank=0006463 x=3253.0 y=2699.0 length=108
ATCGCAACGCGAAGAACCTTACCTACCCTTGACATGTCCGAGAGCCTGCTGAGAGGCGGG
TGTGCCCGAAAGGGAATCGGAACACAGGTGGTGCATGGCTGTCGCGAT
>S2113IA4RG rank=0007765 x=3290.0 y=586.0 length=108
ATCGCAACGCGAAGAACCTTACCTACCCTTGACATGTCCGAGAGCCTGGAGAGATCCAGG
TGTGCCCGAAAGGGAATCGGAACACAGGTGGTGCATGGCTGTCGCGAT
>S2113H9M6O rank=0018269 x=3273.0 y=782.0 length=108
ATCGCAACGCGAAGAACCTTACCTACCCTTGACATGTCCGAGAGGCTCCAGAGATGGGGC
TGTGCCCGAAAGGGAATCGGAACACAGGTGTTGCATGGCTGTCGCGAT
>S2113H2NT6 rank=0012772 x=3193.0 y=2716.0 length=108
ATCGCAACGCGAAGAACCTTACCTACCCTTGACATGTCCGAGAGGCTCCAGAGGTGGGGC
TGTGCCCGAAAGGGAATCGGAACACAGGTGGTGCATGGCTGTCGCGAT
>S2113H4R5J rank=0008864 x=3217.0 y=3317.0 length=108
ATCGCAACGCGAAGAACCTTACCTACCCTTGACATGTCCGGAAGCCTGCTGAAAGGCGGG
TGTGCCCGAAAGGGAACTGGAACACAGGTGCTGCATGGCTGTCGCGAT
>S2113H56P1 rank=0006257 x=3233.0 y=3319.0 length=87
ATCGCAACGCGAAGAACCTTACCTACCCTTGACATGTCCGGAAGGCTGCTGAAAGGCGGC
TGTGCCCAAAGGGAACTGGAACACAGG
>S2113H5KMV rank=0007718 x=3226.0 y=3365.0 length=107
ATCGCAACGCGAAGAACCTTACCTACCCTTGACATGTCCGGAAGGCTGCTGAAAGGCGGC
TGTGCCCAAAGGGAACTGGAACACAGGTGTTGCATGGCTGTCGCGAT
>S2113H0C2Q rank=0014637 x=3167.0 y=1952.0 length=108
ATCGCAACGCGAAGAACCTTACCTACCCTTGACATGTCCGGAAGTCTGCTGAAAGGTGGA
TGTGCTCGAAAGAGAACCGGAACACAGGTGGTGCATGGCTGTCGCGAT
>S2113H5OSN rank=0003461 x=3228.0 y=565.0 length=108
ATCGCAACGCGAAGAACCTTACCTACCCTTGACATGTCCTGAATCCCGGAGAGATCTGGG
AGTGCCCGAAAGGGAACGGGAACACAGGTGCTGCATGGCTGTCGCGAT
>S2113H6WDK rank=0000114 x=3241.0 y=3798.0 length=107
ATCGCAACGCGAAGAACCTTACCTACCCTTGACATGTCGCGAATCTGGGATAAGCGCCCG
GAGTGCCGAAAGGAACGCGAACACAGGTGGTGCATGGCTGTCGCGAT
>S2113HY2KZ rank=0025834 x=3152.0 y=3137.0 length=108
ATCGCAACGCGAAGAACCTTACCTACCCTTGACATGTCTAGAAGTTACCAGAGATGGTTT
CGTGCTCGAAAGAGAGCTAGAACACAGGTGGTGCATGGCTGTCGCGAT
>S2113HZFAS rank=0013639 x=3156.0 y=3234.0 length=110
ATCGCAACGCGAAGAACCTTACCTACCCTTGACATGTCTAGTATGGGCTTCAGAGATGAG
GCTCTTCAGTTCGGCTGGCTAGAACACAGGTGATGCATGGCTGTCGCGAT
>S2113H7UOM rank=0012139 x=3252.0 y=3204.0 length=108
ATCGCAACGCGAAGAACCTTACCTACCCTTGACATGTCTGGAACCCTGCTGAGAGGCGGG
GGTGCCCGAAAGGGAACCGGAACACAGGTGCTGCATGGCTGTCGCGAT
>S2113IAJJN rank=0016469 x=3283.0 y=1761.0 length=108
ATCGCAACGCGAAGAACCTTACCTACCCTTGACATGTCTGGAACCCTGCTGAGAGGCGGG
GGTGCCCGAAAGGGAACCGGAACACAGGTGCTGCATGGCTGTCGCGAT
>S2113H3UUB rank=0020546 x=3207.0 y=1105.0 length=108
ATCGCAACGCGAAGAACCTTACCTACCCTTGACATGTCTGGAAGCCTGCTGAGAGGCGGG
TGTGCCCGAAAGGGAACCGGAACACAGGTGGTGCATGGCTGTCGCGAT
>S2113IAGNW rank=0011102 x=3282.0 y=2122.0 length=108
ATCGCAACGCGAAGAACCTTACCTACCCTTGACATGTCTGGAAGCCTGCTGAGAGGCGGG
TGTGCCCGAAAGGGAACCGGAACACAGGTGTTGCATGGCTGTCGCGAT
>S2113H2QUH rank=0011021 x=3194.0 y=2519.0 length=108
ATCGCAACGCGAAGAACCTTACCTACCCTTGACATGTCTGGAAGGCCCCTGAGAGGGGGT
TGTGCCCGAAAGGGAACCGGAACACAGGTGATGCATGGCTGTCGCGAT
>S2113H8REX rank=0011911 x=3263.0 y=567.0 length=108
ATCGCAACGCGAAGAACCTTACCTACCCTTGACATGTCTGGAAGGCCCCTGAGAGGGGGT
TGTGCCCGAAAGGGAACCGGAACACAGGTGCTGCATGGCTGTCGCGAT
>S2113HZ6DN rank=0012909 x=3165.0 y=1465.0 length=108
ATCGCAACGCGAAGAACCTTACCTACCCTTGACATGTCTGGAAGGCCGCTGAAAGGTGGT
TGTGCCCGAAAGGGAACCGGAACACAGGTGTTGCATGGCTGTCGCGAT
>S2113H0CQJ rank=0002574 x=3167.0 y=1513.0 length=108
ATCGCAACGCGAAGAACCTTACCTACCCTTGACATGTCTGGAAGGCCGCTGAAAGGTGGT
TGTGCCCGAAAGGGAACCGGAACACAGGTGTTGCATGGCTGTCGCGAT
>S2113H9QL0 rank=0012254 x=3274.0 y=1126.0 length=68
ATCGCAACGCGAAGAACCTTACCTACCCTTGACATGTCTGGAAGGCTGCTGAAAGGTGGC
TGTGCCCC
>S2113H8CXM rank=0018446 x=3258.0 y=2280.0 length=108
ATCGCAACGCGAAGAACCTTACCTACCCTTGACATGTCTGGAAGGCTGCTGAAAGGTGGC
TGTGCCCGAAAGGGAACCGGAACACAGGTGATGCATGGCTGTCGCGAT
>S2113H07GD rank=0007426 x=3177.0 y=363.0 length=108
ATCGCAACGCGAAGAACCTTACCTACCCTTGACATGTCTGGAAGGCTGCTGAAAGGTGGC
TGTGCCCGAAAGGGAACCGGAACACAGGTGATGCATGGCTGTCGCGAT
>S2113IAGGR rank=0020672 x=3282.0 y=1865.0 length=108
ATCGCAACGCGAAGAACCTTACCTACCCTTGACATGTCTGGAAGGCTGCTGAAAGGTGGC
TGTGCCCGAAAGGGAACCGGAACACAGGTGATGCATGGCTGTCGCGAT
>S2113H4YKM rank=0009376 x=3219.0 y=3444.0 length=72
ATCGCAACGCGAAGAACCTTACCTACCCTTGACATGTCTGGAATCCCGAAGAGATTTGGG
AGTGCTCGAAAG
>S2113H4T33 rank=0020838 x=3218.0 y=1761.0 length=108
ATCGCAACGCGAAGAACCTTACCTACCCTTGACATGTCTGGAATCCCGAAGAGATTTGGG
AGTGCTCGAAAGAGAACCAGAACACAGGTGCTGCATGGCTGTCGCGAT
>S2113H22JE rank=0002379 x=3198.0 y=1288.0 length=108
ATCGCAACGCGAAGAACCTTACCTACCCTTGACATGTCTGGAATCCCGAAGAGATTTGGG
AGTGCTCGAAAGAGAACCAGAACACAGGTGTTGCATGGCTGTCGCGAT
>S2113H4ZTF rank=0006530 x=3220.0 y=961.0 length=108
ATCGCAACGCGAAGAACCTTACCTACCCTTGACATGTCTGGAATCCCGCAGAGATGCAGG
AGTGCTCGAAAGAGAGCCAGAACACAGGTGTTGCATGGCTGTCGCGAT
>S2113H2G5V rank=0022954 x=3191.0 y=2257.0 length=108
ATCGCAACGCGAAGAACCTTACCTACCCTTGACATGTCTGGAATCCCGCAGAGATGTGGG
AGTGCTCGAAAGAGAACCAGAACACAGGTGGTGCATGGCTGTCGCGAT
>S2113HZ7TF rank=0016762 x=3165.0 y=3329.0 length=108
ATCGCAACGCGAAGAACCTTACCTACCCTTGACATGTCTGGAATCCCGCAGAGATGTGGG
AGTGCTCGAAAGAGAGCCAGAACACAGGTGTTGCATGGCTGTCGCGAT
>S2113H1W0H rank=0006262 x=3185.0 y=719.0 length=108
ATCGCAACGCGAAGAACCTTACCTACCCTTGACATGTCTGGAATCCTGAAGAGATTCGGG
AGTGCTCGAAAGAGAGCCAGAACACAGGTGATGCATGGCTGTCGCGAT
>S2113IAZHV rank=0015410 x=3288.0 y=1953.0 length=108
ATCGCAACGCGAAGAACCTTACCTACCCTTGACATGTCTGGAATCCTGCTGAGAGGCGGG
AGTGCCCGAAAGGGAACCGGAACACAGGTGATGCATGGCTGTCGCGAT
>S2113H9O7L rank=0022642 x=3273.0 y=3407.0 length=108
ATCGCAACGCGAAGAACCTTACCTACCCTTGACATGTCTGGAATCCTGCTGAGAGGCGGG
AGTGCCCGAAAGGGAACCGGAACACAGGTGTTGCATGGCTGTCGCGAT
>S2113H82TJ rank=0017384 x=3266.0 y=3061.0 length=108
ATCGCAACGCGAAGAACCTTACCTACCCTTGACATGTCTGGAATCCTGCTGAGAGGCGGG
AGTGCCCGAAAGGGAACCGGAACACAGGTNTTGCATGGCTGTCGCGAT
>S2113H93O8 rank=0023787 x=3278.0 y=1706.0 length=106
ATCGCAACGCGAAGAACCTTACCTACCCTTGACATGTCTGGAATCCTGCTGAGAGGCGGG
AGTGCTCGAAAGAGAACCGGAACACAGGTGGTGCATGGCTGTCGCG
>S2113H83XD rank=0006180 x=3267.0 y=399.0 length=108
ATCGCAACGCGAAGAACCTTACCTACCCTTGACATGTCTGGAATTCCGTAGAGATATGGA
AGTGCCCGAAAGGGAGCCAGAACACAGGTGGTGCATGGCTGTCGCGAT
>S2113HZM8C rank=0022986 x=3159.0 y=1226.0 length=108
ATCGCAACGCGAAGAACCTTACCTACCCTTGACATGTCTGGAATTCTGCAGAGATGTGGA
AGTGCCCGAAAGGGAGCCAGAACACAGGTGCTGCATGGCTGTCGCGAT
>S2113H6AWG rank=0001296 x=3235.0 y=542.0 length=102
ATCGCAACGCGAAGAACCTTACCTACCCTTGACATGTCTGGAATTTCGCAGAGATGTGAA
AGTGCCCAAAGGGAGCCAGAACACAGGTGATGCATGGCTGTC
>S2113H50C9 rank=0007984 x=3231.0 y=3275.0 length=108
ATCGCAACGCGAAGAACCTTACCTACCCTTGACATGTCTGGAATTTCGCAGAGATGTGAA
AGTGCCCGAAAGGGAGCCAGAACACAGGTGATGCATGGCTGTCGCGAT
>S2113H0GVU rank=0017513 x=3168.0 y=2792.0 length=108
ATCGCAACGCGAAGAACCTTACCTACCCTTGACATGTCTGGAATTTCGCAGAGATGTGAA
AGTGCCCGAAAGGGAGCCAGAACACAGGTGCTGCATGGCTGTCGCGAT
>S2113H4AC9 rank=0001628 x=3212.0 y=747.0 length=108
ATCGCAACGCGAAGAACCTTACCTACCCTTGACATGTCTGGAATTTCGCAGAGATGTGAA
AGTGCCCGAAAGGGAGCCAGAACACAGGTGCTGCATGGCTGTCGCGAT
>S2113H4QMP rank=0001760 x=3217.0 y=1343.0 length=108
ATCGCAACGCGAAGAACCTTACCTACCCTTGACATGTCTGGAATTTCGCAGAGATGTGAA
AGTGCCCGAAAGGGAGCCAGAACACAGGTGCTGCATGGCTGTCGCGAT
>S2113H35E7 rank=0017724 x=3210.0 y=2529.0 length=108
ATCGCAACGCGAAGAACCTTACCTACCCTTGACATGTCTGGAATTTCGCAGAGATGTGAA
AGTGCCCGAAAGGGAGCCAGAACACAGGTGGTGCATGGCTGTCGCGAT
>S2113H1296 rank=0009614 x=3187.0 y=652.0 length=108
ATCGCAACGCGAAGAACCTTACCTACCCTTGACATGTCTGGAGTCCCGCAGAGATGTGGG
AGTGCCCGAAAGGGAGCCAGAACACAGGTGATGCATGGCTGTCGCGAT
>S2113H28NB rank=0007059 x=3200.0 y=1013.0 length=109
ATCGCAACGCGAAGAACCTTACCTACCCTTGACATGTGCCGAAGCCCGCCGAGAGGCGGG
TGTGCCCGAAAGGGGAGCGGCAACACAGGTGATGCATGGCTGTCGCGAT
>S2113H99RR rank=0004458 x=3280.0 y=1381.0 length=68
ATCGCAACGCGAAGAACCTTACCTACCGTTGACATGGAAGGAATCCTTGAGAGATCAGGG
AGTGCCCG
>S2113H0Y70 rank=0018121 x=3174.0 y=1982.0 length=105
ATCGCAACGCGAAGAACCTTACCTACCTTTGAATCCACAGAACCTAGCAGAGATGTTGGG
GTGCCTTCGGGAACTGTGAGACAGGTGCTGCATGGCTGTCGCGAT
>S2113H8OH9 rank=0008034 x=3262.0 y=895.0 length=108
ATCGCAACGCGAAGAACCTTACCTACCTTTGACATGTACGGAACTCGCCAGAGATGGCTT
GGTGCTCGAAAGAGAACCGTAACACAGGTGATGCATGGCTGTCGCGAT
>S2113H4S6F rank=0011985 x=3218.0 y=549.0 length=108
ATCGCAACGCGAAGAACCTTACCTACCTTTGACATGTACGGAACTCGCCAGAGATGGCTT
GGTGCTCGAAAGAGAACCGTAACACAGGTGTTGCATGGCTGTCGCGAT
>S2113H67T1 rank=0003988 x=3245.0 y=2263.0 length=55
ATCGCAACGCGAAGAACCTTACCTACGGCGTTGTACATGCATCTCTAAGTCGGTG
>S2113H4LIU rank=0005198 x=3215.0 y=2916.0 length=106
ATCGCAACGCGAAGAACCTTACCTACTCTTGACATCCAGAGAACTTAGCAGAGATGCTTC
GGTGCCTTCGGGAACTCTGAGACAGGTGCTGCATGGCTGTCGCGAT
>S2113H0Y9F rank=0007540 x=3174.0 y=2033.0 length=105
ATCGCAACGCGAAGAACCTTACCTACTCTTGACATCCAGAGAACTTAGCAGAGATGCTTG
GTGCCTTCGGGAACTCTGAGACAGGTGCTGCATGGCTGTCGCGAT
>S2113HZ3K9 rank=0011093 x=3164.0 y=1947.0 length=106
ATCGCAACGCGAAGAACCTTACCTACTCTTGACATCCAGAGAACTTAGCAGAGATGCTTT
GGTGCCTTCGGGAACTCTGAGACAGGTGCTGCATGGCTGTCGCGAT
>S2113H3H1T rank=0013510 x=3203.0 y=911.0 length=106
ATCGCAACGCGAAGAACCTTACCTACTCTTGACATCCAGAGAACTTAGCAGAGATGCTTT
GGTGCCTTCGGGAACTCTGAGACAGGTGCTGCATGGCTGTCGCGAT
>S2113H56DW rank=0017298 x=3233.0 y=2882.0 length=106
ATCGCAACGCGAAGAACCTTACCTACTCTTGACATCCAGAGAACTTAGCAGAGATGCTTT
GGTGCCTTCGGGAACTCTGAGACAGGTGGTGCATGGCTGTCGCGAT
>S2113H0DET rank=0007632 x=3167.0 y=2387.0 length=106
ATCGCAACGCGAAGAACCTTACCTACTCTTGACATCCAGAGAACTTAGCAGAGATGCTTT
GGTGCCTTCGGGAACTCTGAGACAGGTGGTGCATGGCTGTCGCGAT
>S2113H0IBM rank=0009086 x=3169.0 y=560.0 length=106
ATCGCAACGCGAAGAACCTTACCTACTCTTGACATCCAGAGAACTTTCCAGAGATGGATT
GGTGCCTTCGGGAACTCTGAGACAGGTGGTGCATGGCTGTCGCGAT
>S2113H6NPA rank=0024840 x=3239.0 y=748.0 length=106
ATCGCAACGCGAAGAACCTTACCTACTCTTGACATCCATGGAACCAGACTGAGAGGTCTG
GGTGCCTTCGGGAACCATGAGACAGGTGGTGCATGGCTGTCGCGAT
>S2113IAP0I rank=0023586 x=3285.0 y=1952.0 length=104
ATCGCAACGCGAAGAACCTTACCTACTTTTGACATCCTGCGAAGGGGACTGAGAGGTTCC
TGTGCCGAAAGGAACGCAGAGACAGGTGGTGCATGGCTGTCGCG
>S2113H541I rank=0007398 x=3233.0 y=1140.0 length=109
ATCGCAACGCGAAGAACCTTACCTAGCCTTGACATGCAAGTAGTAGAACCATGAAAGTGG
GACGAGCCCGCAAGGGCAGCTTGCACAGGTGCTGCATGGCTGTCGCGAT
>S2113IAHCC rank=0013611 x=3282.0 y=3002.0 length=109
ATCGCAACGCGAAGAACCTTACCTAGCCTTGACATGCAAGTAGTAGAACCCTGAAAGGGG
GACGAGGTAGCAATACCAGCTTGCACAGGTGTTGCATGGCTGTCGCGAT
>S2113H47VE rank=0006916 x=3222.0 y=3208.0 length=108
ATCGCAACGCGAAGAACCTTACCTAGCCTTGACATGCAAGTAGTAGAACCTTGAAAGAGG
GACGAGCCCGCAAGGGCAGCTTGCACAGGTGCTGCTGGCTGTCGCGAT
>S2113H7NFT rank=0018149 x=3250.0 y=2007.0 length=109
ATCGCAACGCGAAGAACCTTACCTAGCCTTGACATGCAAGTAGTAGAACCTTGAAAGAGG
GACGAGGTAGCAATACCAGCTTGCACAGGTGTTGCATGGCTGTCGCGAT
>S2113H5HCR rank=0024912 x=3225.0 y=3209.0 length=105
ATCGCAACGCGAAGAACCTTACCTAGCCTTGACATGCACTAGACCGAGCCTGAAAGGGCT
CTTTCCTTCGGGACTGGTGCACAGGTGATGCATGGCTGTCGCGAT
>S2113H3VAA rank=0008508 x=3207.0 y=1680.0 length=109
ATCGCAACGCGAAGAACCTTACCTAGCCTTGACATGCATCTCTAAGTCGGTGAAAGCCGG
CGAGTGTAGCAATACACAATTTGCACAGGTGGTGCATGGCTGTCGCGAT
>S2113H0GX1 rank=0022080 x=3168.0 y=2871.0 length=109
ATCGCAACGCGAAGAACCTTACCTAGCCTTGACATGCATCTCTAAGTCGGTGAAAGCCGG
CGAGTGTAGCAATACACAATTTGCACAGGTGTTGCATGGCTGTCGCGAT
>S2113H968O rank=0007686 x=3279.0 y=2198.0 length=96
ATCGCAACGCGAAGAACCTTACCTAGCCTTGACATGCATTAGACCGAGCCTNAAAGGGCN
CTTTCCTTCGGGACTGGTGCACAGGTGGTGCATGGC
>S2113H87D1 rank=0003587 x=3268.0 y=791.0 length=51
ATCGCAACGCGAAGAACCTTACCTAGCCTTGACATGCATTAGACCGGACCT
>S2113H1CT7 rank=0014381 x=3178.0 y=3245.0 length=105
ATCGCAACGCGAAGAACCTTACCTAGCCTTGACATGCATTAGACCGGACCTGAAAGGGTC
CTTTCCTTCGGGACTGGTGCACAGGTGCTGCATGGCTGTCGCGAT
>S2113H29TB rank=0022388 x=3200.0 y=2525.0 length=105
ATCGCAACGCGAAGAACCTTACCTAGCCTTGACATGCATTAGACCGGACCTGAAAGGGTC
CTTTCCTTCGGGACTGGTGCACAGGTGCTGCATGGCTGTCGCGAT
>S2113H6W2Y rank=0008591 x=3242.0 y=616.0 length=105
ATCGCAACGCGAAGAACCTTACCTAGCCTTGACATGCATTAGACCGGACCTGAAAGGGTC
CTTTCCTTCGGGACTGGTGCACAGGTGGTGCATGGCTGTCGCGAT
>S2113H6CYT rank=0003139 x=3235.0 y=3219.0 length=105
ATCGCAACGCGAAGAACCTTACCTAGCCTTGACATGCATTAGACCGGACCTGAAAGGGTC
CTTTCCTTCGGGACTGGTGCACAGGTGTTGCATGGCCGTCGCGAT
>S2113H1N8Y rank=0015392 x=3182.0 y=1648.0 length=105
ATCGCAACGCGAAGAACCTTACCTAGCCTTGACATGCATTAGACCGGACCTGGAAGGGTC
CTTTCCTTCGGGACTGGTGCACAGGTGTTGCATGGCTGTCGCGAT
>S2113H17NQ rank=0012987 x=3188.0 y=2228.0 length=108
ATCGCAACGCGAAGAACCTTACCTAGGCTAGAAAATGCAGGAATCCTGGTGAAAACTGGG
AGTGCCTTTCGGGGAACCTGTAGTTAGGTGATGCATGGCTGTCGCGAT
>S2113H6U6G rank=0009908 x=3241.0 y=2246.0 length=108
ATCGCAACGCGAAGAACCTTACCTAGGCTAGAATGTGAGGGAAGAGAGGGTAATTCCGAT
CGTCCGGGAAACCGGACCCAAAACAAGGTGATGCATGGCTGTCGCGAT
>S2113H2KFB rank=0023553 x=3192.0 y=2389.0 length=108
ATCGCAACGCGAAGAACCTTACCTAGGCTAGAATGTGAGGGAAGGGCGTCTAACAGCGTC
CGTCCGGGAAACCGGACCCAAAACAAGGTGATGCATGGCTGTCGCGAT
>S2113H1M9Z rank=0002383 x=3182.0 y=389.0 length=70
ATCGCAACGCGAAGAACCTTACCTAGGCTAGAATGTGAGGGAAGGTTGGGTAACGCCAAC
CTCCGGGGAA
>S2113H1TLL rank=0026864 x=3184.0 y=391.0 length=70
ATCGCAACGCGAAGAACCTTACCTAGGCTAGAATGTGAGGGAAGGTTGGGTAACGCCAAC
CTCCGGGGAA
>S2113IAA6U rank=0005695 x=3280.0 y=3220.0 length=108
ATCGCAACGCGAAGAACCTTACCTAGGCTAGAATGTGAGGGAAGTCTGCGTAACAGCAGG
CGTCTGAGAAATCAGACCCAAAACAAGGTGATGCATGGCTGTCGCGAT
>S2113H2A0G rank=0002635 x=3189.0 y=2478.0 length=106
ATCGCAACGCGAAGAACCTTACCTAGGCTAGAATGTGAGGGAAGTCTGCGTAACAGCAGG
CGTCTGGGAAACCAGCCCAAACAAGGNGTTGCATGGCTGTCGCGAT
>S2113IBW17 rank=0001372 x=3299.0 y=397.0 length=68
ATCGCAACGCGAAGAACCTTACCTAGGCTAGAATGTGAGGGAATGTCGGGTAACGCCGGC
AGTCCGGG
>S2113H5Y5D rank=0017476 x=3231.0 y=1695.0 length=108
ATCGCAACGCGAAGAACCTTACCTAGGCTAGAATGTGAGGGAATGTCGGGTAACGCCGGC
AGTCCGGGAAACCGGACCCAAAACAAGGTGGTGCATGGCTGTCGCGAT
>S2113H1EE0 rank=0000346 x=3179.0 y=1194.0 length=107
ATCGCAACGCGAAGAACCTTACCTAGGCTAGAATGTGAGGGAATGTTGGGGTAACGCCAA
CAGTCTGGGAAACCAGCCCAAACAAGGTGCTGCATGGCTGTCGCGAT
>S2113H59UQ rank=0017955 x=3234.0 y=3280.0 length=108
ATCGCAACGCGAAGAACCTTACCTAGGCTAGAATGTGAGGGAATGTTGGGTAACGCCAAC
AGTCTGGGAAACCAGACCCAAAACAAGGTGCTGCATGGCTGTCGCGAT
>S2113H7QE2 rank=0015064 x=3251.0 y=1772.0 length=108
ATCGCAACGCGAAGAACCTTACCTAGGCTAGAATGTGAGGGAATGTTGGGTAACGCCAAC
AGTCTGGGAAACCAGACCCAAAACAAGGTGGTGCATGGCTGTCGCGAT
>S2113IATP0 rank=0022349 x=3286.0 y=2662.0 length=108
ATCGCAACGCGAAGAACCTTACCTAGGCTAGAATGTGAGGGAATGTTGGGTAACGCCAAC
AGTCTGGGAAACCAGACCCAAAACAAGGTGGTGCATGGCTGTCGCGAT
>S2113H78S5 rank=0022107 x=3257.0 y=1031.0 length=108
ATCGCAACGCGAAGAACCTTACCTAGGCTAGAATGTGAGGGAATGTTGGGTAACGCCAAC
AGTCTGGGAAACCAGACCCAAAACAAGGTGGTGCATGGCTGTCGCGAT
>S2113H0JO4 rank=0021774 x=3169.0 y=2342.0 length=108
ATCGCAACGCGAAGAACCTTACCTAGGCTAGAATGTGAGGGAATGTTGGGTAACGCCAAC
AGTCTGGGAAACCAGACCCAAAACAAGGTGTTGCATGGCTGTCGCGAT
>S2113HY2PZ rank=0021184 x=3152.0 y=3317.0 length=108
ATCGCAACGCGAAGAACCTTACCTAGGCTAGAATGTGAGGGAATGTTGGGTAACGCCAAC
AGTCTGGGAAACCAGACCCAAAACAAGGTGTTGCATGGCTGTCGCGAT
>S2113H294G rank=0020266 x=3200.0 y=2926.0 length=108
ATCGCAACGCGAAGAACCTTACCTAGGCTAGAATGTGAGGGAATGTTGGGTAACGCCAAC
AGTCTGGGAAACCAGACCCAAAACAAGGTGTTGCATGGCTGTCGCGAT
>S2113H7G4H rank=0004983 x=3248.0 y=2015.0 length=107
ATCGCAACGCGAAGAACCTTACCTAGGCTAGAATGTGAGGGAATGTTGGGTAACGCCAAC
AGTCTGGGAAACCAGCCCAAAACAAGGTGGTGCATGGCTGTCGCGAT
>S2113H3ZUX rank=0023995 x=3208.0 y=3511.0 length=108
ATCGCAACGCGAAGAACCTTACCTAGGCTAGAATGTGAGGGAATGTTGGGTAACGCCAAC
AGTCTGGGAAACCGGACCCAAAACAAGGTGCTGCATGGCTGTCGCGAT
>S2113HZ1OO rank=0003757 x=3163.0 y=3574.0 length=108
ATCGCAACGCGAAGAACCTTACCTAGGCTAGAATGTGAGGGAATGTTGGGTAACGCCAAT
AGTCTGGGAAACCAGACCCAAAACAAGGTGGTGCATGGCTGTCGCGAT
>S2113H16QF rank=0017690 x=3188.0 y=1029.0 length=108
ATCGCAACGCGAAGAACCTTACCTAGGCTAGAATGTGAGGGAATGTTGGGTAATGCCAAC
AGTCTGGGAAACCAGACCCAAAACAAGGTGCTGCATGGCTGTCGCGAT
>S2113IAT1Z rank=0024951 x=3286.0 y=3093.0 length=107
ATCGCAACGCGAAGAACCTTACCTAGGCTAGAATGTGAGGGAATTCTGGGTAACGCCAGA
AGTCCGGGAAACCGGACCAAAACAAGGTGCTGCATGGCTGTCGCGAT
>S2113H3IBS rank=0018212 x=3203.0 y=1270.0 length=108
ATCGCAACGCGAAGAACCTTACCTAGGCTAGAATGTGAGGGAATTCTGGGTAATGCCAGA
AGTCCGGGAAACCGGACCCAAAACAAGGTGCTGCATGGCTGTCGCGAT
>S2113H4NQ3 rank=0025458 x=3216.0 y=1709.0 length=108
ATCGCAACGCGAAGAACCTTACCTAGGCTAGAATGTGAGGGAATTCTGGGTAATGCCAGA
AGTCCGGGAAACCGGACCCAAAACAAGGTGGTGCATGGCTGTCGCGAT
>S2113IBZ6X rank=0000545 x=3300.0 y=359.0 length=107
ATCGCAACGCGAAGAACCTTACCTAGGCTAGAATGTGAGGGAATTCTGGGTAATGCCAGA
AGTCCGGGAAACCGGACCCAAACAAGGTGTTGCATGGCTGTCGCGAT
>S2113H2Y9V rank=0011948 x=3197.0 y=1153.0 length=112
ATCGCAACGCGAAGAACCTTACCTAGGCTAGAATGTGAGGGGAAATGTTTGGGGTAAACG
CCAACAGTCTGGGAAACCAGCCCAAAACAAGGTGCTGCATGGCTGTCGCGAT
>S2113H40MG rank=0021236 x=3220.0 y=2006.0 length=110
ATCGCAACGCGAAGAACCTTACCTAGGCTAGAATGTGAGGGGAATGTTGGGGTAAACGCC
AACAGTCTGGGAAACCAGCCCAAAACAAGGTGATGCATGGCTATCGCGAT
>S2113IAY8G rank=0001031 x=3288.0 y=1614.0 length=107
ATCGCAACGCGAAGAACCTTACCTAGGCTAGAATGTGAGGGGAATGTTGGGTAACGCCAA
CAGTCTGGGAAACCAGCCCAAACAAGGTGCTGCATGGCTGTCGCGAT
>S2113H6RY9 rank=0010839 x=3240.0 y=2195.0 length=104
ATCGCAACGCGAAGAACCTTACCTAGGCTCGAACAGCGAGTGACCACTCCTGAAAGGGAG
CTTCCGCAAGGACACTCGTAGAGGTGGTGCATGGCTGTCGCGAT
>S2113H6BWJ rank=0019041 x=3235.0 y=1841.0 length=104
ATCGCAACGCGAAGAACCTTACCTAGGCTCGAACGGCAATTGACATCCGGCGAAAGCCGG
CTCCCGCAAGGGCAATTGTCGAGGTGCTGCATGGCTGTCGCGAT
>S2113IAGUT rank=0014239 x=3282.0 y=2371.0 length=104
ATCGCAACGCGAAGAACCTTACCTAGGCTCGAACGGCAATTGACATCCGGCGAAAGCCGG
CTCCCGCAAGGGCAATTGTCGAGGTGCTGCATGGCTGTCGCGAT
>S2113H5LU5 rank=0022035 x=3227.0 y=863.0 length=104
ATCGCAACGCGAAGAACCTTACCTAGGCTCGAACGGCAGATGACATCCTACGAAAGTAGG
CTCCCGCAAGGGCATCTGTCGAGGTGGTGCATGGCTGTCGCGAT
>S2113H7K63 rank=0012425 x=3249.0 y=3197.0 length=108
ATCGCAACGCGAAGAACCTTACCTAGGCTCGAACGGCTCACGAACGACTGTGGAAACACG
GTTTTCCCGCAAGGGACGGGAGTCGAGGTGGTGCATGGCTGTCGCGAT
>S2113H2GED rank=0008731 x=3191.0 y=1267.0 length=108
ATCGCAACGCGAAGAACCTTACCTAGGCTCGAACGGCTGGTCAACGGAGGTGGAAACATC
TTTACCCCGCAAGGGGGTCCAGTCGAGGTGTTGCATGGCTGTCGCGAT
>S2113H284J rank=0005261 x=3200.0 y=1633.0 length=108
ATCGCAACGCGAAGAACCTTACCTAGGCTCGAACGGCTGGTCAACGGCGGTGGAAACATC
GTTACCCCGCAAGGGGGTCCAGTCGAGGTGATGCATGGCTGTCGCGAT
>S2113H3YGI rank=0015133 x=3208.0 y=1696.0 length=104
ATCGCAACGCGAAGAACCTTACCTAGGCTCGAAGTGCAGATGATCAACGGCGAAAGTCGT
CTTCCGCAAGGACATCTGTAGAGGTGCTGCATGGCTGTCGCGAT
>S2113H9898 rank=0004665 x=3280.0 y=750.0 length=109
ATCGCAACGCGAAGAACCTTACCTAGGCTGGACATGCAGGTAGTAGAAGGGTGAAAGCCC
AACGAGGTAGCAATACCATCCTGCTCAGGTGTTGCATGGCTGTCGCGAT
>S2113H31SR rank=0010376 x=3209.0 y=1929.0 length=104
ATCGCAACGCGAAGAACCTTACCTAGGCTTGAAAGGCAGTCTAAACCGTTGAAAGACGGG
TACCCGCAAGGGGGGCTGTACAGGTGTTGCATGGCTGTCGCGAT
>S2113H7OHC rank=0019310 x=3250.0 y=3358.0 length=104
ATCGCAACGCGAAGAACCTTACCTAGGCTTGAACAGCGAGTGACAAACTCCGAAAGGAGT
CTTCCGCAAGGACACTCGTAGAGGTGATGCATGGCTGTCGCGAT
>S2113HZHBR rank=0025606 x=3157.0 y=1765.0 length=86
ATCGCAACGCGAAGAACCTTACCTAGGCTTGAACAGCGAGTGACCATTCCCCGAAAGGGA
ACTTCCGCAAGGGACACTCGTAGAGG
>S2113H1XYS rank=0019460 x=3185.0 y=1954.0 length=96
ATCGCAACGCGAAGAACCTTACCTAGGCTTGAACTGCAGATGACACCCTACGAAAGTAGG
CTTCCGCAAGGACATCTGTAGAGGTGGTGCATGGCT
>S2113H7GUL rank=0011026 x=3248.0 y=1659.0 length=104
ATCGCAACGCGAAGAACCTTACCTAGGCTTGAACTGCAGATGACATCCTACGAAAGTAGG
CTTCCGCAAGGACATCTGTAGAGGTGATGCATGGCTGTCGCGAT
>S2113H1NN4 rank=0007273 x=3182.0 y=898.0 length=104
ATCGCAACGCGAAGAACCTTACCTAGGCTTGAACTGCAGATGACATCCTACGAAAGTAGG
CTTCCGCAAGGACATCTGTAGAGGTGCTGCATGGCTGTCGCGAT
>S2113HZG4H rank=0024842 x=3157.0 y=1503.0 length=52
ATCGCAACGCGAAGAACCTTACCTAGGCTTGAACTGCCAGTGGTAGGACCCT
>S2113IAAWO rank=0013729 x=3280.0 y=2854.0 length=107
ATCGCAACGCGAAGAACCTTACCTAGGCTTGAACTGCCAGTGGTAGGACCCTGAAAGGGG
AACGACCCGCAAGGGAGCTGGTAGAGGTGATGCATGGCTGTCGCGAT
>S2113H69Z2 rank=0008229 x=3246.0 y=976.0 length=97
ATCGCAACGCGAAGAACCTTACCTAGGCTTGACATACACCGGAAACATCCAGAGATGGGT
GCCCCGCAAGGTCGGTGTACAGGTGCTGCATGGCTGT
>S2113IAWC2 rank=0019466 x=3287.0 y=1988.0 length=104
ATCGCAACGCGAAGAACCTTACCTAGGCTTGACATACACCGGAAACGGCCAGAGATGGTC
GCCCCCTTGTGGTCGGTGTACAGGTGCTGCATGGCTGTCGCGAT
>S2113H4Q0I rank=0022476 x=3217.0 y=1840.0 length=48
ATCGCAACGCGAAGAACCTTACCTAGGCTTGACATACACGGGAAAACC
>S2113H0LLP rank=0005434 x=3170.0 y=715.0 length=107
ATCGCAACGCGAAGAACCTTACCTAGGCTTGACATACACGGGAAACCCCGCAGAAACGCG
GGGCCCTCTTCGGAGCCCGTGCACAGGTGCTGCATGGCTGTCGCGAT
>S2113H7776 rank=0002484 x=3257.0 y=276.0 length=107
ATCGCAACGCGAAGAACCTTACCTAGGCTTGACATACACGGGAAACCCCTCAGAAACGGG
GGGCCCTCTTCGGAGCCCGTGCACAGGTGATGCATGGCTGTCGCGAT
>S2113H0D8A rank=0006486 x=3167.0 y=3448.0 length=107
ATCGCAACGCGAAGAACCTTACCTAGGCTTGACATACACGGGAAACCCGCCAGAAACGGC
GGGCCCTCTTCGGAGCCCGTGCACAGGTGCTGCATGGCTGTCGCGAT
>S2113H27BE rank=0010502 x=3199.0 y=3384.0 length=102
ATCGCAACGCGAAGAACCTTACCTAGGCTTGACATACACGGGAAACCCGCCAGAAACGGC
GGGGCCCCTCTTTCGGGAGCCCGTGCACAGGTGCTGCATGGC
>S2113H1VZ9 rank=0013123 x=3184.0 y=3511.0 length=106
ATCGCAACGCGAAGAACCTTACCTAGGCTTGACATACACGGGAAACCCTCGAGAAACCGG
GGCCCTCTTCGGAGCCCGTACACAGGTGCTGCATGGCTGTCGCGAT
>S2113HZ1FO rank=0009410 x=3163.0 y=3250.0 length=107
ATCGCAACGCGAAGAACCTTACCTAGGCTTGACATACACGGGAAACCCTCGAGAAACCGG
GGGCCCTCTTCGGAGCCCGTGCACAGGTGATGCATGGCTGTCGCGAT
>S2113H56BR rank=0021196 x=3233.0 y=2805.0 length=107
ATCGCAACGCGAAGAACCTTACCTAGGCTTGACATACACGGGAAACCCTCGAGAAACCGG
GGGCCCTCTTCGGAGCCCGTGCACAGGTGATGCATGGCTGTCGCGAT
>S2113H6IGF rank=0012281 x=3237.0 y=2141.0 length=107
ATCGCAACGCGAAGAACCTTACCTAGGCTTGACATACACGGGAAACCCTCGAGAAACCGG
GGGCCCTCTTCGGAGCCCGTGCACAGGTGATGCATGGCTGTCGCGAT
>S2113H9YIM rank=0006766 x=3276.0 y=3180.0 length=107
ATCGCAACGCGAAGAACCTTACCTAGGCTTGACATACACGGGAAACCCTCGAGAAACCGG
GGGCCCTCTTCGGAGCCCGTGCACAGGTGCTGCATGGCTGTCGCGAT
>S2113H35B4 rank=0027000 x=3210.0 y=2418.0 length=107
ATCGCAACGCGAAGAACCTTACCTAGGCTTGACATACACGGGAAACCCTCGAGAAACCGG
GGGCCCTCTTCGGAGCCCGTGCACAGGTGCTGCATGGCTGTCGCGAT
>S2113H60US rank=0018888 x=3243.0 y=1410.0 length=107
ATCGCAACGCGAAGAACCTTACCTAGGCTTGACATACACGGGAAACCCTCGAGAAACCGG
GGGCCCTCTTCGGAGCCCGTGCACAGGTGCTGCATGGCTGTCGCGAT
>S2113H601R rank=0011298 x=3243.0 y=1661.0 length=107
ATCGCAACGCGAAGAACCTTACCTAGGCTTGACATACACGGGAAACCCTCGAGAAACCGG
GGGCCCTCTTCGGAGCCCGTGCACAGGTGCTGCATGGCTGTCGCGAT
>S2113H9KS9 rank=0006364 x=3272.0 y=1803.0 length=107
ATCGCAACGCGAAGAACCTTACCTAGGCTTGACATACACGGGAAACCCTCGAGAAACCGG
GGGCCCTCTTCGGAGCCCGTGCACAGGTGGTGCATGGCTGTCGCGAT
>S2113H2A6G rank=0021810 x=3189.0 y=2694.0 length=107
ATCGCAACGCGAAGAACCTTACCTAGGCTTGACATACACGGGAAACCCTCGAGAAACCGG
GGGCCCTCTTCGGAGCCCGTGCACAGGTGGTGCATGGCTGTCGCGAT
>S2113IAT4U rank=0016445 x=3286.0 y=3196.0 length=107
ATCGCAACGCGAAGAACCTTACCTAGGCTTGACATACACGGGAAACCCTCGAGAAACCGG
GGGCCCTCTTCGGAGCCCGTGCACAGGTGGTGCATGGCTGTCGCGAT
>S2113H0Y5V rank=0021599 x=3174.0 y=1905.0 length=95
ATCGCAACGCGAAGAACCTTACCTAGGCTTGACATACACGGGAAACCCTCGANAAACCGG
GGGCCCTCTTCGGAGCCCGTGCACAGGTGCTGCAT
>S2113IAI6U rank=0008883 x=3283.0 y=1300.0 length=107
ATCGCAACGCGAAGAACCTTACCTAGGCTTGACATACACGGGAAACCCTCGANAAACCGG
GGGCCCTCTTCGGAGCCCGTGCACAGGTGCTGCATGGCTGTCGCGAT
>S2113H5QTE rank=0016329 x=3228.0 y=3184.0 length=107
ATCGCAACGCGAAGAACCTTACCTAGGCTTGACATACACGGGAAACCGGCCAGAAACGGC
CGGCCCTCTTCGGAGCCCGTGCACAGGTGGTGCATGGCTGTCGCGAT
>S2113H0IY9 rank=0017404 x=3169.0 y=1411.0 length=106
ATCGCAACGCGAAGAACCTTACCTAGGCTTGACATACACGGGAAACCGGCCAGAAACGGC
CGGCCTCTTCGGAGCCCGTGCACAGGTGATGCATGGCTGTCGCGAT
>S2113IA17G rank=0008690 x=3289.0 y=1370.0 length=109
ATCGCAACGCGAAGAACCTTACCTAGGCTTGACATACACGGGAAACCGGTCAGAAAACGG
CCGGCCCCTCTTCGGAGCCCCGTGCACAGGTGGTGCATGGCTGTCGCGA
>S2113H5KM0 rank=0010170 x=3226.0 y=3370.0 length=107
ATCGCAACGCGAAGAACCTTACCTAGGCTTGACATACACGGGAAACCGGTCAGAAACGGC
CGGCCCTCTTCGGAGCCCGTGCACAGGTGATGCATGGCTGTCGCGAT
>S2113H7GGD rank=0020695 x=3248.0 y=1147.0 length=107
ATCGCAACGCGAAGAACCTTACCTAGGCTTGACATACACGGGAAACCGGTCAGAAACGGC
CGGCCCTCTTCGGAGCCCGTGCACAGGTGCTGCATGGCTGTCGCGAT
>S2113H32DE rank=0011258 x=3209.0 y=2672.0 length=107
ATCGCAACGCGAAGAACCTTACCTAGGCTTGACATACACGGGAAACCGGTCAGAAACGGC
CGGCCCTCTTCGGAGCCCGTGCACAGGTGGTGCATGGCTGTCGCGAT
>S2113H482F rank=0006749 x=3223.0 y=661.0 length=107
ATCGCAACGCGAAGAACCTTACCTAGGCTTGACATACACGGGAAACCTCGGAGAAACCCG
AGGCCCTCTTCGGAGCCCGTGCACAGGTGTTGCATGGCTGTCGCGAT
>S2113HZXUF rank=0017531 x=3162.0 y=2693.0 length=107
ATCGCAACGCGAAGAACCTTACCTAGGCTTGACATACACGGGAAACCTCGGAGAAACCCG
AGGCCCTCTTCGGAGCCCGTGCACAGGTGTTGCATGGCTGTCGCGAT
>S2113H1IB1 rank=0014891 x=3180.0 y=2175.0 length=107
ATCGCAACGCGAAGAACCTTACCTAGGCTTGACATACACGGGAAACCTCGGAGAAACCCG
AGGCCCTCTTCGGAGCCCGTGCACAGGTGTTGCATGGCTGTCGCGAT
>S2113H7UBZ rank=0010700 x=3252.0 y=2749.0 length=107
ATCGCAACGCGAAGAACCTTACCTAGGCTTGACATACACGGGAAACCTCTCAGAAACGAG
GGGCCTCCTTCGGGACCCGTGCACAGGTGATGCATGGCTGTCGCGAT
>S2113H4TG6 rank=0024703 x=3218.0 y=936.0 length=107
ATCGCAACGCGAAGAACCTTACCTAGGCTTGACATACACGGGAAACCTCTCAGAAACGAG
GGGCCTCCTTCGGGACCCGTGCACAGGTGCTGCATGGCTGTCGCGAT
>S2113H3OCX rank=0019674 x=3205.0 y=895.0 length=107
ATCGCAACGCGAAGAACCTTACCTAGGCTTGACATACACGGGAAAGCCCTCAGAAAAGGG
GGCCCCTCTTCGGAGCCCGTGCACAGGTGCTGCATGGCTGTCGCGAT
>S2113H4GZI rank=0012880 x=3214.0 y=1132.0 length=105
ATCGCAACGCGAAGAACCTTACCTAGGCTTGACATACACGGGAAAGCCCTCAGAAACGGG
GGCCCCTCTTCGGAGCCCGTGCACAGGTGATGCATGGCTGTCGCG
>S2113H0YZ3 rank=0025109 x=3174.0 y=1697.0 length=107
ATCGCAACGCGAAGAACCTTACCTAGGCTTGACATACATGGGAAACCTCTCAGAAACGGG
AGGCCCTCTTCGGAGCCCATGCACAGGTGTTGCATGGCTGTCGCGAT
>S2113IBHV0 rank=0019020 x=3294.0 y=1214.0 length=107
ATCGCAACGCGAAGAACCTTACCTAGGCTTGACATACATGGGAAACCTCTCAGAAACGGG
AGGCCCTCTTCGGAGCCCATGCACAGGTGTTGCATGGCTGTCGCGAT
>S2113IAQJW rank=0025423 x=3285.0 y=2650.0 length=50
ATCGCAACGCGAAGAACCTTACCTAGGCTTGACATACCACGCTACCCTAT
>S2113H4OJ0 rank=0003754 x=3216.0 y=2750.0 length=80
ATCGCAACGCGAAGAACCTTACCTAGGCTTGACATACTGTGAAAAGTACAGAGATGTATA
ATAGTCGCAAGACACACAGA
>S2113IBEOP rank=0006733 x=3293.0 y=1159.0 length=58
ATCGCAACGCGAAGAACCTTACCTAGGCTTGACATAGCCGAGAAACCCTGTGGAAACA
>S2113H283E rank=0022334 x=3200.0 y=1592.0 length=107
ATCGCAACGCGAAGAACCTTACCTAGGCTTGACATAGCCGAGAAAGCCTCCAGAAAGGGA
GGCCCCTCTTCGGAGTTCGGTTACAGGTGATGCATGGCTGTCGCGAT
>S2113H54ZP rank=0008716 x=3233.0 y=1075.0 length=107
ATCGCAACGCGAAGAACCTTACCTAGGCTTGACATAGCCGAGAAAGCCTCCAGAAAGGGA
GGCCCCTCTTCGGAGTTCGGTTACAGGTGGTGCATGGCTGTCGCGAT
>S2113H8KWP rank=0001080 x=3261.0 y=327.0 length=107
ATCGCAACGCGAAGAACCTTACCTAGGCTTGACATAGCCGAGAAAGCCTCCCGAAACGGA
GGCCCCTCTTCGGAGTTCGGTTACAGGTGTTGCATGGCTGTCGCGAT
>S2113H1G99 rank=0016434 x=3180.0 y=815.0 length=107
ATCGCAACGCGAAGAACCTTACCTAGGCTTGACATAGCCGAGAAAGCCTCCCGAAACGGA
GGCCCCTCTTCGGAGTTCGGTTACAGGTGTTGCATGGCTGTCGCGAT
>S2113H0PZN rank=0020414 x=3171.0 y=2305.0 length=107
ATCGCAACGCGAAGAACCTTACCTAGGCTTGACATAGCCGAGAAAGCCTCCCGAAACGGA
GGCCCCTCTTCGGAGTTCGGTTACAGGTGTTGCATGGCTGTCGCGAT
>S2113HZBUU rank=0025468 x=3155.0 y=2868.0 length=106
ATCGCAACGCGAAGAACCTTACCTAGGCTTGACATAGCCGAGAAAGCCTCCCGAAACGGA
GGCCCTCTTCGGAGTTCGGTTACAGGTGGTGCATGGCTGTCGCGAT
>S2113H4HR8 rank=0020407 x=3214.0 y=2166.0 length=106
ATCGCAACGCGAAGAACCTTACCTAGGCTTGACATAGTGTGAAAAGCGCAGAGATGCGTA
ATAGTCGCAAGACACACATATACAGGTGCTGCATGGCTGTCGCGAT
>S2113H3B2V rank=0023025 x=3201.0 y=1365.0 length=104
ATCGCAACGCGAAGAACCTTACCTAGGCTTGACATATACAGGACGACGGCAGAGATGTCG
TTTCCCTTGTGGCTTGTATACAGGTGCTGCATGGCTGTCGCGAT
>S2113H364I rank=0024451 x=3211.0 y=640.0 length=107
ATCGCAACGCGAAGAACCTTACCTAGGCTTGACATATACGTGAAACTCCCTGGAAACAGG
GAGCCTCCTTCGGGACACGTATACAGGTGTTGCATGGCTGTCGCGAT
>S2113IAVDD rank=0013542 x=3287.0 y=703.0 length=106
ATCGCAACGCGAAGAACCTTACCTAGGCTTGACATCCACTGACCCCTACAGAGATGTAGG
TTTCCCTTCGGGGACAGTGAGACAGGTGTTGCATGGCTGTCGCGAT
>S2113H226X rank=0022071 x=3198.0 y=2135.0 length=112
ATCGCAACGCGAAGAACCTTACCTAGGCTTGACATCCCTGGAATCCTGCTGAAAGGCGGG
AGTGCCGTCGCAAGACGGAACCGGGTGACAGGTGCTGCATGGCTGTCGCGAT
>S2113H4JSI rank=0020212 x=3215.0 y=672.0 length=112
ATCGCAACGCGAAGAACCTTACCTAGGCTTGACATCCTCGGAATCCTGCTGAAAGGTGGG
AGTGCCGTCGCAAGACGGAGCCGAGTGACAGGTGCTGCATGGCTGTCGCGAT
>S2113IADSC rank=0000392 x=3281.0 y=2490.0 length=50
ATCGCAACGCGAAGAACCTTACCTAGGCTTGACATGCACAGGAATGTCGT
>S2113H2T06 rank=0025166 x=3195.0 y=2552.0 length=105
ATCGCAACGCGAAGAACCTTACCTAGGCTTGACATGCACAGGAATGTCGTAGAAATACGG
CAGCCCTTCGGGGCCTGTACACAGGTGTTGCATGGCTGTCGCGAT
>S2113H94L9 rank=0020276 x=3278.0 y=2895.0 length=105
ATCGCAACGCGAAGAACCTTACCTAGGCTTGACATGCACAGGAATGTCGTAGAAATACGG
CAGTCCTTCGGGACCTGTACACAGGTGTTGCATGGCTGTCGCGAT
>S2113H0D99 rank=0005304 x=3167.0 y=3519.0 length=105
ATCGCAACGCGAAGAACCTTACCTAGGCTTGACATGCACAGGAATGTCGTGGAAACACGG
CAGCCCTTCGGGGCCTGTGCACAGGTGATGCATGGCTGTCGCGAT
>S2113H3734 rank=0006992 x=3211.0 y=1922.0 length=105
ATCGCAACGCGAAGAACCTTACCTAGGCTTGACATGCACAGGAATGTCGTGGAAACACGG
CAGCCCTTCGGGGCCTGTGCACAGGTGGTGCATGGCTGTCGCGAT
>S2113H51GG rank=0003832 x=3232.0 y=590.0 length=105
ATCGCAACGCGAAGAACCTTACCTAGGCTTGACATGCACAGGAATGTCGTGGAAACACGG
CAGCCCTTCGGGGCCTGTGCACAGGTGTTGCATGGCTGTCGCGAT
>S2113H43L9 rank=0001677 x=3221.0 y=1791.0 length=104
ATCGCAACGCGAAGAACCTTACCTAGGCTTGACATGCACGGAAAAGCCGCAGAGATGTGG
TGTCCTTTTAGGGTCGTGCACAGGTGATGCATGGCTGTCGCGAT
>S2113HZ5OB rank=0016756 x=3165.0 y=553.0 length=103
ATCGCAACGCGAAGAACCTTACCTAGGCTTGACATGCACGGAAATCCCGCAGAGATGTGG
GGTCCGTAAGGGCCGTGCACAGGTGCTGCATGGCTGTCGCGAT
>S2113H26FW rank=0018796 x=3199.0 y=2250.0 length=103
ATCGCAACGCGAAGAACCTTACCTAGGCTTGACATGCACGGAAATCCTCCAGAGATGGGG
GGTCCGTAAGGGCCGTGCACAGGTGCTGCATGGCTGTCGCGAT
>S2113H6OMD rank=0010196 x=3239.0 y=1939.0 length=103
ATCGCAACGCGAAGAACCTTACCTAGGCTTGACATGCACGGAAATCCTCCAGAGATGGTG
GGTCCGTAAGGGCCGTGCACAGGTGGTGCAAGGCTGTCGCGAT
>S2113H1KMX rank=0014857 x=3181.0 y=1063.0 length=103
ATCGCAACGCGAAGAACCTTACCTAGGCTTGACATGCACGGAAATCCTCCAGAGATGGTG
GGTCCGTAAGGGCCGTGCACAGGTGGTGCATGGCTGTCGCGAT
>S2113H7GF4 rank=0013807 x=3248.0 y=1138.0 length=103
ATCGCAACGCGAAGAACCTTACCTAGGCTTGACATGCACGGAAATCCTCCAGAGATGGTG
GGTCCGTAAGGGCCGTGCACAGGTGGTGCATGGCTGTCGCGAT
>S2113H3DA8 rank=0002007 x=3201.0 y=2962.0 length=103
ATCGCAACGCGAAGAACCTTACCTAGGCTTGACATGCACGGAAATCTCCCAGAGATGGGG
GGTCCGTAAGGGCCGTGCACAGGTGCTGCATGGCTGTCGCGAT
>S2113H0GM4 rank=0023572 x=3168.0 y=2478.0 length=103
ATCGCAACGCGAAGAACCTTACCTAGGCTTGACATGCACGGAAATCTCCCAGAGATGGGG
GGTCCGTAAGGGCCGTGCACAGGTGCTGCATGGCTGTCGCGAT
>S2113H7JPP rank=0016108 x=3249.0 y=1275.0 length=103
ATCGCAACGCGAAGAACCTTACCTAGGCTTGACATGCACGGAAATCTCCCAGAGATGGGG
GGTCCGTAAGGGCCGTGCACAGGTGCTGCATGGCTGTCGCGAT
>S2113H3F32 rank=0018373 x=3202.0 y=2496.0 length=103
ATCGCAACGCGAAGAACCTTACCTAGGCTTGACATGCACGGAAATCTCCCAGAGATGGGG
GGTCCGTAAGGGCCGTGCACAGGTGGTGCATGGCTGTCGCGAT
>S2113H698Q rank=0011797 x=3246.0 y=1288.0 length=103
ATCGCAACGCGAAGAACCTTACCTAGGCTTGACATGCACGGAAATCTCCCAGAGATGGGG
GGTCCGTAAGGGTCGTGCACAGGTGTTGCATGGCTGTCGCGAT
>S2113H3U55 rank=0015777 x=3207.0 y=1531.0 length=103
ATCGCAACGCGAAGAACCTTACCTAGGCTTGACATGCACGGAAATCTCCCAGAGATGGGG
GGTCCGTAAGGGTCGTGCACAGGTGTTGCATGGCTGTCGCGAT
>S2113H0V7N rank=0020319 x=3173.0 y=2177.0 length=102
ATCGCAACGCGAAGAACCTTACCTAGGCTTGACATGCACGGAAATCTCCCAGAGATGGGG
GTCCGTAAGGGCCGTGCACAGGTGCTGCATGGCTGTCGCGAT
>S2113H0LUI rank=0018729 x=3170.0 y=1032.0 length=102
ATCGCAACGCGAAGAACCTTACCTAGGCTTGACATGCACGGAAATCTCCCAGAGATGGGG
GTCCGTAAGGGCCGTGCACAGGTGGTGCATGGCTGTCGCGAT
>S2113H4OTT rank=0021352 x=3216.0 y=3103.0 length=103
ATCGCAACGCGAAGAACCTTACCTAGGCTTGACATGCACGGAAATCTCGCAGAGATGCGG
GGTCCGTAAGGGCCGTGCACAGGTGATGCATGGCTGTCACGAT
>S2113H9BZL rank=0022261 x=3269.0 y=2655.0 length=103
ATCGCAACGCGAAGAACCTTACCTAGGCTTGACATGCACGGAAATCTCGCAGAGATGCGG
GGTCCGTAAGGGCCGTGCACAGGTGATGCATGGCTGTCGCGAT
>S2113H6T3O rank=0017573 x=3241.0 y=850.0 length=103
ATCGCAACGCGAAGAACCTTACCTAGGCTTGACATGCACGGAAATCTCGCAGAGATGCGG
GGTCCGTAAGGGCCGTGCACAGGTGATGCATGGCTGTCGCGAT
>S2113H7JY2 rank=0008516 x=3249.0 y=1612.0 length=103
ATCGCAACGCGAAGAACCTTACCTAGGCTTGACATGCACGGAAATCTCGCAGAGATGCGG
GGTCCGTAAGGGCCGTGCACAGGTGCTGCATGGCTGTCGCGAT
>S2113H20FC rank=0010043 x=3197.0 y=2646.0 length=103
ATCGCAACGCGAAGAACCTTACCTAGGCTTGACATGCACGGAAATCTCGCAGAGATGCGG
GGTCCGTAAGGGCCGTGCACAGGTGCTGCATGGCTGTCGCGAT
>S2113IBA68 rank=0009232 x=3292.0 y=738.0 length=103
ATCGCAACGCGAAGAACCTTACCTAGGCTTGACATGCACGGAAATCTCGCAGAGATGCGG
GGTCCGTAAGGGCCGTGCACAGGTGCTGCATGGCTGTCGCGAT
>S2113HZ4DD rank=0018237 x=3164.0 y=2959.0 length=103
ATCGCAACGCGAAGAACCTTACCTAGGCTTGACATGCACGGAAATCTCGCAGAGATGCGG
GGTCCGTAAGGGCCGTGCACAGGTGGTGCATGGCTGTCGCGAT
>S2113H1W5I rank=0006128 x=3185.0 y=900.0 length=103
ATCGCAACGCGAAGAACCTTACCTAGGCTTGACATGCACGGAAATCTCGCAGAGATGCGG
GGTCCGTAAGGGCCGTGTACAGGTGGTGCATGGCTGTCGCGAT
>S2113H98YB rank=0000004 x=3280.0 y=321.0 length=100
ATCGCAACGCGAAGAACCTTACCTAGGCTTGACATGCACGGAAATCTCGCAGAGATGCGG
GTCCGTAAGGCGTGCACAGGTGGTGCATGGCTGTCGCGAT
>S2113H6XT7 rank=0004359 x=3242.0 y=1597.0 length=102
ATCGCAACGCGAAGAACCTTACCTAGGCTTGACATGCACGGAAATCTCGCAGAGATNCGG
GGTCCTAAGGGCCGTGCACAGGNGTTGCATGGCTGTCGCGAT
>S2113H1YKI rank=0013883 x=3185.0 y=2736.0 length=94
ATCGCAACGCGAAGAACCTTACCTAGGCTTGACATGCACGGAAATCTCGCAGAGATNCGG
GGTCCTAAGGGCCGTGCACAGGTGATGCATGGCT
>S2113H304Q rank=0014773 x=3209.0 y=1064.0 length=103
ATCGCAACGCGAAGAACCTTACCTAGGCTTGACATGCACGGAAATCTTTCAGAGATGGAA
GGTCCGTAAGGGCCGTGCACAGGTGGTGCATGGCTGTCGCGAT
>S2113H0F9I rank=0024717 x=3168.0 y=1988.0 length=102
ATCGCAACGCGAAGAACCTTACCTAGGCTTGACATGCACGGAATCCTCCAGAGATGGTGG
GTCCGTAAGGGCCGTGCACAGGTGATGCATGGCTGTCGCGAT
>S2113HZW3Z rank=0013576 x=3162.0 y=1741.0 length=102
ATCGCAACGCGAAGAACCTTACCTAGGCTTGACATGCACGGAATCTCCCAGAGATGGGGG
GTCCGTAAGGGCCGTGCACAGGTGCTGCATGGCTGTCGCGAT
>S2113H08QH rank=0021858 x=3177.0 y=2023.0 length=107
ATCGCAACGCGAAGAACCTTACCTAGGCTTGACATGCACGGGAAACCCGGGTGAAAGCCC
GGGCCCTCTTCGGAGTCCGTGCACAGGTGTTGCATGGCTGTCGCGAT
>S2113H1401 rank=0014473 x=3187.0 y=2915.0 length=107
ATCGCAACGCGAAGAACCTTACCTAGGCTTGACATGCACGGGAAACCCTTGAGAAACCAG
GGGCCCTCTTCGGAGCCCGTGCACAGGTGATGCATGGCTGTCGCGAT
>S2113H5LP5 rank=0021957 x=3227.0 y=683.0 length=107
ATCGCAACGCGAAGAACCTTACCTAGGCTTGACATGCACGGGAAACCCTTGAGAAACCAG
GGGCCCTCTTCGGAGTCCGTGCACAGGTGATGCATGGCTGTCGCGAT
>S2113H9HBD rank=0016317 x=3271.0 y=1367.0 length=107
ATCGCAACGCGAAGAACCTTACCTAGGCTTGACATGCACGGGAAACCCTTGAGAAACCAG
GGGCCCTCTTCGGAGTCCGTGCACAGGTGGTGCATGGCTGTCGCGAT
>S2113H1EZA rank=0019729 x=3179.0 y=1924.0 length=107
ATCGCAACGCGAAGAACCTTACCTAGGCTTGACATGCACGGGAAACCCTTGAGAAACCAG
GGGCCCTCTTCGGAGTCCGTGCACAGGTGGTGCATGGCTGTCGCGAT
>S2113H4U68 rank=0023121 x=3218.0 y=3170.0 length=107
ATCGCAACGCGAAGAACCTTACCTAGGCTTGACATGCACGGGAAACCCTTGAGAAACCAG
GGGCCCTCTTCGGAGTCCGTGCACAGGTGTTGCATGGCTGTCGCGAT
>S2113H62E6 rank=0016959 x=3243.0 y=3440.0 length=107
ATCGCAACGCGAAGAACCTTACCTAGGCTTGACATGCACGGGAAACCCTTGAGAAACCAG
GGGCCCTCTTCGGAGTCCGTGCACAGGTGTTGCATGGCTGTCGCGAT
>S2113H3R1Z rank=0019810 x=3206.0 y=1589.0 length=107
ATCGCAACGCGAAGAACCTTACCTAGGCTTGACATGCACGGGAAACCTCTGAGAAACCAG
AGGCCCTCTTCGGAGTCCGTGCACAGGTGCTGCATGGCTGTCGCGAT
>S2113H296B rank=0020205 x=3200.0 y=2993.0 length=107
ATCGCAACGCGAAGAACCTTACCTAGGCTTGACATGCACGGGAAACCTCTGAGAAACCAG
AGGCCCTCTTCGGAGTCCGTGCACAGGTGCTGCATGGCTGTCGCGAT
>S2113IAFXK rank=0002182 x=3282.0 y=1174.0 length=105
ATCGCAACGCGAAGAACCTTACCTAGGCTTGACATGCACGGGAATGTCGTAGAAATACGG
CAGCCCTTCGGGGCTCGTGCACAGGTGCTGCATGGCTGTCGCGAT
>S2113H4ESD rank=0024111 x=3213.0 y=2379.0 length=105
ATCGCAACGCGAAGAACCTTACCTAGGCTTGACATGCACGGGAATGTCGTGGAAACACGG
CAGCCCTTCGGGGCTCGTGCACAGGTGATGCATGGCTGTCGCGAT
>S2113H5NF0 rank=0006692 x=3227.0 y=2910.0 length=107
ATCGCAACGCGAAGAACCTTACCTAGGCTTGACATGCACGGGACAGCTCTTGGAAACAGG
GGCCTCTCTTCGGAGCCCGTGCACAGGTGATGCATGGCTGTCGCGAT
>S2113H6MMS rank=0020439 x=3238.0 y=3458.0 length=105
ATCGCAACGCGAAGAACCTTACCTAGGCTTGACATGCACTGGAATGTCGTAGAAATACGG
CAGCCCTTCGGGGCCGGTGCACAGGTGATGCATGGCTGTCGCGAT
>S2113H6KQP rank=0011415 x=3238.0 y=1007.0 length=105
ATCGCAACGCGAAGAACCTTACCTAGGCTTGACATGCACTGGAATGTCGTAGAAATACGG
CAGCCCTTCGGGGCCGGTGCACAGGTGCTGCATGGCTGTCGCGAT
>S2113IA8IG rank=0016010 x=3291.0 y=1350.0 length=105
ATCGCAACGCGAAGAACCTTACCTAGGCTTGACATGCACTGGAATTGCATAGAAATATGT
AAGCCCTTCGGGGCTAGTGCACAGGTGATGCATGGCTGTCGCGAT
>S2113HZ6XT rank=0009982 x=3165.0 y=2191.0 length=105
ATCGCAACGCGAAGAACCTTACCTAGGCTTGACATGCACTGGAATTGCATAGAAATATGT
AAGCCCTTCGGGGCTAGTGCACAGGTGTTGCATGGCTGTCGCGAT
>S2113H52OA rank=0018198 x=3232.0 y=2168.0 length=105
ATCGCAACGCGAAGAACCTTACCTAGGCTTGACATGCACTGGAATTGCGTAGAAATACGT
AAGCCCTTCGGGGCTGGTGTACAGGTGGTGCATGGCTGTCGCGAT
>S2113H4838 rank=0020088 x=3223.0 y=726.0 length=107
ATCGCAACGCGAAGAACCTTACCTAGGCTTGACATGCAGGAGCAAGCGCTCAGAAACGAG
CGCCCCTCTTCGGAGTTCCTGCACAGGTGATGCATGGCTGTCGCGAT
>S2113H1O3M rank=0011302 x=3182.0 y=2752.0 length=103
ATCGCAACGCGAAGAACCTTACCTAGGCTTGACATGCAGGGAAAAGCCGTAGAGATACGG
TGTCCTTCGGGGCCCTGCACAGGTGTTGCATGGCTGTCGCGAT
>S2113H9WIN rank=0022043 x=3276.0 y=589.0 length=103
ATCGCAACGCGAAGAACCTTACCTAGGCTTGACATGCAGGGAAATCTCACAGAGATGTGA
GGTCCGCAAGGGTCCTGCACAGGTGATGCATGGCTGTCGCGAT
>S2113H0I4Y rank=0006765 x=3169.0 y=1616.0 length=107
ATCGCAACGCGAAGAACCTTACCTAGGCTTGACATGCAGGGGAAACCTCTGAGAAACCAG
AGGCCCTCTTCGGAGTCCCTGCACAGGTGGTGCATGGCTGTCGCGAT
>S2113HZQO2 rank=0014385 x=3160.0 y=1620.0 length=107
ATCGCAACGCGAAGAACCTTACCTAGGCTTGACATGCAGGGGAAACCTCTGAGAAACCAG
AGGCCCTCTTCGGAGTCCCTGCACAGGTGGTGCATGGCTGTCGCGAT
>S2113IAJ2P rank=0008841 x=3283.0 y=2447.0 length=109
ATCGCAACGCGAAGAACCTTACCTAGGCTTGACATGCATCGCTAAGTTGGTGAAAGCCAG
CGAGCCCCGCAAGGGGCACTTTGCACAGGTGCTGCATGGCTGTCGCGAT
>S2113IAL00 rank=0004814 x=3284.0 y=882.0 length=109
ATCGCAACGCGAAGAACCTTACCTAGGCTTGACATGCATCGCTAAGTTGGTGAAAGCCAG
CGAGTCCCGCAAGGGACACTTTGCACAGGTGCTGCATGGCTGTCGCGAT
>S2113H8351 rank=0012190 x=3267.0 y=711.0 length=109
ATCGCAACGCGAAGAACCTTACCTAGGCTTGACATGCATCTCTAAGTCGGTGAAAGCCGG
CGAGTCCCGCAAGGGACAATTTGCACAGGTGATGCATGGCTGTCGCGAT
>S2113HZNQO rank=0024957 x=3159.0 y=1886.0 length=109
ATCGCAACGCGAAGAACCTTACCTAGGCTTGACATGCATCTCTAAGTCGGTGAAAGCCGG
CGAGTCCCGCAAGGGACAATTTGCACAGGTGCTGCATGGCTGTCGCGAT
>S2113HY2I2 rank=0025035 x=3152.0 y=3068.0 length=107
ATCGCAACGCGAAGAACCTTACCTAGGCTTGACATGCATGGGAAACTCCTCAGAAACGAG
GAGCCTCCTTCGGGATCCATGCACAGGTGATGCATGGCTGTCGCGAT
>S2113H0PF8 rank=0013172 x=3171.0 y=1606.0 length=107
ATCGCAACGCGAAGAACCTTACCTAGGCTTGACATGCATGGGAAACTCCTCAGAAACGAG
GAGCCTCCTTCGGGATCCATGCACAGGTGATGCATGGCTGTCGCGAT
>S2113HZ5NY rank=0016085 x=3165.0 y=540.0 length=107
ATCGCAACGCGAAGAACCTTACCTAGGCTTGACATGCATGGGAAACTCCTCAGAAACGAG
GAGCCTCCTTCGGGATCCATGCACAGGTGATGCATGGCTGTCGCGAT
>S2113H938Y rank=0010998 x=3278.0 y=2416.0 length=107
ATCGCAACGCGAAGAACCTTACCTAGGCTTGACATGCATGGGAAACTCCTCAGAAACGAG
GAGCCTCCTTCGGGATCCATGCACAGGTGATGCATGGCTGTCGCGAT
>S2113H9W5M rank=0009653 x=3276.0 y=1416.0 length=107
ATCGCAACGCGAAGAACCTTACCTAGGCTTGACATGCATGGGAAACTCCTCAGAAACGAG
GAGCCTCCTTCGGGATCCATGCACAGGTGATGCATGGCTGTCGCGAT
>S2113IAD0K rank=0021091 x=3281.0 y=2786.0 length=107
ATCGCAACGCGAAGAACCTTACCTAGGCTTGACATGCATGGGAAACTCCTCAGAAACGAG
GAGCCTCCTTCGGGATCCATGCACAGGTGATGCATGGCTGTCGCGAT
>S2113H93CT rank=0016751 x=3278.0 y=1259.0 length=107
ATCGCAACGCGAAGAACCTTACCTAGGCTTGACATGCATGGGAAACTCCTCAGAAACGAG
GAGCCTCCTTCGGGATCCATGCACAGGTGCTGCATGGCTGTCGCGAT
>S2113IAY8V rank=0024286 x=3288.0 y=1629.0 length=107
ATCGCAACGCGAAGAACCTTACCTAGGCTTGACATGCATGGGAAACTCCTCAGAAACGAG
GAGCCTCCTTCGGGATCCATGCACAGGTGCTGCATGGCTGTCGCGAT
>S2113H76TJ rank=0008615 x=3256.0 y=2549.0 length=107
ATCGCAACGCGAAGAACCTTACCTAGGCTTGACATGCATGGGAAACTCCTCAGAAACGAG
GAGCCTCCTTCGGGATCCATGCACAGGTGCTGCATGGCTGTCGCGAT
>S2113H45ML rank=0005355 x=3222.0 y=299.0 length=107
ATCGCAACGCGAAGAACCTTACCTAGGCTTGACATGCATGGGAAACTCCTCAGAAACGAG
GAGCCTCCTTCGGGATCCATGCACAGGTGCTGCATGGCTGTCGCGAT
>S2113H2YV5 rank=0013036 x=3197.0 y=659.0 length=107
ATCGCAACGCGAAGAACCTTACCTAGGCTTGACATGCATGGGAAACTCCTCAGAAACGAG
GAGCCTCCTTCGGGATCCATGCACAGGTGCTGCATGGCTGTCGCGAT
>S2113IASQB rank=0013829 x=3286.0 y=1377.0 length=107
ATCGCAACGCGAAGAACCTTACCTAGGCTTGACATGCATGGGAAACTCCTCAGAAACGAG
GAGCCTCCTTCGGGATCCATGCACAGGTGCTGCATGGCTGTCGCGAT
>S2113H0ZEI rank=0001319 x=3174.0 y=2216.0 length=107
ATCGCAACGCGAAGAACCTTACCTAGGCTTGACATGCATGGGAAACTCCTCAGAAACGAG
GAGCCTCCTTCGGGATCCATGCACAGGTGGTGCATGGCTGTCGCGAT
>S2113H82DI rank=0011169 x=3266.0 y=2484.0 length=107
ATCGCAACGCGAAGAACCTTACCTAGGCTTGACATGCATGGGAAACTCCTCAGAAACGAG
GAGCCTCCTTCGGGATCCATGCACAGGTGTTGCATGGCTGTCGCGAT
>S2113H1J3T rank=0001883 x=3181.0 y=375.0 length=107
ATCGCAACGCGAAGAACCTTACCTAGGCTTGACATGCATGGGAAACTCCTCAGAAACGAG
GAGCCTCCTTCGGGATCCATGCACAGGTGTTGCATGGCTGTCGCGAT
>S2113H2XWV rank=0007068 x=3196.0 y=3485.0 length=107
ATCGCAACGCGAAGAACCTTACCTAGGCTTGACATGCATGGGAAACTCCTCAGAAACGAG
GAGCCTCCTTCGGGATCCATGCACAGGTGTTGCATGGCTGTCGCGAT
>S2113H97SP rank=0002910 x=3279.0 y=2919.0 length=107
ATCGCAACGCGAAGAACCTTACCTAGGCTTGACATGCATGGGAAACTCCTCAGAAACGAG
GAGCCTCCTTCGGGATCCATGCACAGGTGTTGCATGGCTGTCGCGAT
>S2113IAMV3 rank=0019510 x=3284.0 y=2001.0 length=107
ATCGCAACGCGAAGAACCTTACCTAGGCTTGACATGCATGGGAAACTCCTCAGAAACGAG
GAGCCTCCTTCGGGATCCATGCACAGGTGTTGCATGGCTGTCGCGAT
>S2113H9OIC rank=0014877 x=3273.0 y=2498.0 length=107
ATCGCAACGCGAAGAACCTTACCTAGGCTTGACATGCATGGGAAACTCCTCAGAAACGAG
GAGCCTCCTTCGGGATCCATGCACAGGTGTTGCATGGCTGTCGCGAT
>S2113H96CS rank=0009108 x=3279.0 y=1050.0 length=107
ATCGCAACGCGAAGAACCTTACCTAGGCTTGACATGCATGGGAAACTCCTCAGAAACGAG
GAGTCTCCTTCGGGATCCATGCACAGGTGTTGCATGGCTGTCGCGAT
>S2113H6L38 rank=0019406 x=3238.0 y=2790.0 length=107
ATCGCAACGCGAAGAACCTTACCTAGGCTTGACATGCATGGGAAAGCCCGGTGAAAGCCG
GGCCCCTCTTCGGAGCTCATGCACAGGTGGTGCATGGCTGTCGCGAT
>S2113H6RSR rank=0007668 x=3240.0 y=1961.0 length=107
ATCGCAACGCGAAGAACCTTACCTAGGCTTGACATGCATGGGAAAGCCCTGAGAAACCAG
GGCCCCTCTTCGGAGTCCATGCACAGGTGATACATGGCTGTCGCGAT
>S2113H9AVO rank=0024488 x=3269.0 y=1218.0 length=107
ATCGCAACGCGAAGAACCTTACCTAGGCTTGACATGCATGGGAAAGCCCTGAGAAACCAG
GGCCCCTCTTCGGAGTCCATGCACAGGTGGTGCATGGCTGTCGCGAT
>S2113H84YR rank=0025563 x=3267.0 y=1745.0 length=107
ATCGCAACGCGAAGAACCTTACCTAGGCTTGACATGCATGGGAAAGCCCTGAGAAACCAG
GGCCCCTCTTCGGAGTCCATGCACAGGTGGTGCATGGCTGTCGCGAT
>S2113H5U5P rank=0005306 x=3230.0 y=619.0 length=107
ATCGCAACGCGAAGAACCTTACCTAGGCTTGACATGCATGGGAAAGCCCTGAGAAACCAG
GGCCCTCCTTCGGGACTCATGCACAGGTGATGCATGACTGTCGCGAT
>S2113H9R0H rank=0020388 x=3274.0 y=2943.0 length=107
ATCGCAACGCGAAGAACCTTACCTAGGCTTGACATGCATGGGAAAGCCCTGAGAAACCAG
GGCCCTCCTTCGGGACTCATGCACAGGTGCTGCATGGCTGTCGCGAT
>S2113H1YSF rank=0012807 x=3185.0 y=3021.0 length=107
ATCGCAACGCGAAGAACCTTACCTAGGCTTGACATGCATGGGGAACTCCTCAGAAACGAG
GAGCCTCCTTCGGGATCCATGCACAGGTGGTGCATGGCTGTCGCGAT
>S2113H2C4O rank=0015898 x=3190.0 y=1126.0 length=53
ATCGCAACGCGAAGAACCTTACCTAGGCTTGACATGCGAATCGGAACGTACCT
>S2113H0QOX rank=0016517 x=3171.0 y=3215.0 length=105
ATCGCAACGCGAAGAACCTTACCTAGGCTTGACATGCGCGGGAATGTCGTAGAAATACGG
CAGCCCTTCGGGGCTCGTGCACAGGTGGTGCATGGCTGTCGCGAT
>S2113H4XYE rank=0017493 x=3219.0 y=2644.0 length=107
ATCGCAACGCGAAGAACCTTACCTAGGCTTGACATGCTAGAGAAACCTCCCCGAAACGGG
AGGCCTCCTTCGGGACTCTAGCACAGGTGATGCATGGCTGTCGCGAT
>S2113H9ZID rank=0010942 x=3277.0 y=371.0 length=106
ATCGCAACGCGAAGAACCTTACCTAGGCTTGACATGGACTGGAAGACTGGCAGAAATGTC
GTCGCCCGCAAGGGCCGGTTCACAGGTGCTGCATGGCTGTCGCGAT
>S2113IAWUE rank=0008661 x=3287.0 y=2612.0 length=104
ATCGCAACGCGAAGAACCTTACCTAGGCTTGACATGGATTTCTAAGCACGTGAAAGCGTG
TGACCCTTCGGGGACTTCCACAGGTGCTGCATGGCTGTCGCGAT
>S2113H9EN9 rank=0010330 x=3270.0 y=2039.0 length=48
ATCGCAACGCGAAGAACCTTACCTAGGCTTGACATGGCTGAAGTAGAA
>S2113H0A3P rank=0020803 x=3166.0 y=3491.0 length=112
ATCGCAACGCGAAGAACCTTACCTAGGCTTGACATGGCTGAAGTAGAACCCTGAAACGGG
GAACGACCCGTAAAGTCGGGAGCAGTCACAGGTGCTGCATGGCTGTCGCGAT
>S2113H3AF0 rank=0023901 x=3200.0 y=3342.0 length=107
ATCGCAACGCGAAGAACCTTACCTAGGCTTGACATGGGAGTGGTAGGGAACGGAAACGGG
ACCGACCCCTCGGGGAGCTTCCACAGGTGTTGCATGGCTGTCGCGAT
>S2113H0Y7L rank=0019635 x=3174.0 y=1967.0 length=107
ATCGCAACGCGAAGAACCTTACCTAGGCTTGACATGGGAGTGGTAGGGAACGGAAACGGG
ACCGACCCTTCGGGGAGCTTCCACAGGTGATGCATGGCTGTCGCGAT
>S2113H9U79 rank=0008764 x=3275.0 y=3015.0 length=107
ATCGCAACGCGAAGAACCTTACCTAGGCTTGACATGGGAGTGGTAGGGAACGGAAACGGG
ACCGACCCTTCGGGGAGCTTCCACAGGTGGTGCATGGCTGTCGCGAT
>S2113H2HM5 rank=0026174 x=3191.0 y=2879.0 length=105
ATCGCAACGCGAAGAACCTTACCTAGGCTTGACATGGGAGTGGTAGGGAACGGAAACGGG
ACCGACCCTTCGGGGAGCTTCCACAGGTGTTGCATGGCTGTCGCG
>S2113H2BBN rank=0021977 x=3189.0 y=2881.0 length=105
ATCGCAACGCGAAGAACCTTACCTAGGCTTGACATGGGAGTGGTAGGGAACGGAAACGGG
ACCGACCCTTCGGGGAGCTTCCACAGGTGTTGCATGGCTGTCGCG
>S2113H837U rank=0008919 x=3267.0 y=776.0 length=105
ATCGCAACGCGAAGAACCTTACCTAGGCTTGACATGGGAGTGGTAGGGAACGGAAACGGG
ACCGACCCTTCGGGGAGCTTCCACAGGTGTTGCATGGCTGTCGCG
>S2113H7I59 rank=0015371 x=3249.0 y=575.0 length=107
ATCGCAACGCGAAGAACCTTACCTAGGCTTGACATGTACGAGCAAGCTCTCAGAAACGAG
AGCCCCTCTTCGGAGATCGTGCACAGGTGATGCATGGCTGTCGCGAT
>S2113H7WLE rank=0025000 x=3253.0 y=1584.0 length=107
ATCGCAACGCGAAGAACCTTACCTAGGCTTGACATGTACGAGTAACTCCTCAGAAACGAG
GAGCCCTCTTCGGAGTTCGTACACAGGTGCTGCATGGCTGTCGCGAT
>S2113H77AH rank=0010304 x=3256.0 y=3159.0 length=107
ATCGCAACGCGAAGAACCTTACCTAGGCTTGACATGTACGGGAAAGCCTCTGGAAACAGA
GGCCCCTCTTCGGAGCTCGTGCACAGGTGGTGCATGGCTGTCGCGAT
>S2113H8BMW rank=0014752 x=3258.0 y=598.0 length=105
ATCGCAACGCGAAGAACCTTACCTAGGCTTGACATGTAGAGGAATACCCTGGAAACAGGG
GACTCTTTGGACACCTCTTCACAGGTGGTGCATGGCTGTCGCGAT
>S2113H2H3D rank=0023533 x=3191.0 y=3463.0 length=106
ATCGCAACGCGAAGAACCTTACCTAGGCTTGACATGTATCCGAAATCCTGGGAAACCAGG
CCCCCCAGCAATGGCGGATACACAGGTGATGCATGGCTGTCGCGAT
>S2113H54MR rank=0010894 x=3233.0 y=609.0 length=107
ATCGCAACGCGAAGAACCTTACCTAGGCTTGACATGTATGGGAAAGCCCTGAGAAACCAG
GGCCCTCCTTCGGGACCCATGCACAGGTGGTGCATGGCTGTCGCGAT
>S2113IAFHP rank=0005562 x=3282.0 y=603.0 length=107
ATCGCAACGCGAAGAACCTTACCTAGGCTTGACATGTATGGGAAAGCCCTGAGAAACCAG
GGCCCTCCTTCGGGACCCATGCACAGGTGGTGCATGGCTGTCGCGAT
>S2113H66DA rank=0012246 x=3245.0 y=364.0 length=105
ATCGCAACGCGAAGAACCTTACCTAGGCTTGACATGTTCAGGACCGCATTGGAAACAATG
CTTCCCTTCGGGGCCTGATCACAGGTGGTGCATGGCTGTCGCGAT
>S2113H68FC rank=0001493 x=3245.0 y=3030.0 length=102
ATCGCAACGCGAAGAACCTTACCTAGGTTGAACTACGCACGAAAAGCCACAGAGATGTGG
TGTCCTTCGGGCGTGCGATAGGTGTTGCATGGCTGTCGCGAT
>S2113H4J38 rank=0013102 x=3215.0 y=1094.0 length=103
ATCGCAACGCGAAGAACCTTACCTAGGTTGAACTACGCAGGAAAAGCTACAGAGATGTGG
TGTCCTTCGGGGCCTGCGATAGGTGGTGCATGGCTGTCGCGAT
>S2113H29QJ rank=0024532 x=3200.0 y=2425.0 length=103
ATCGCAACGCGAAGAACCTTACCTAGGTTGAACTACGCAGGAACAGCCACAGAGATGTGG
TGTCCTTCGGGGCCTGCGATAGGTGTTGCATGGCTGTCGCGAT
>S2113H4PZY rank=0015428 x=3217.0 y=524.0 length=105
ATCGCAACGCGAAGAACCTTACCTAGGTTTGAAATGTAGTGGAAGTTAGCAGAGATGTTA
ACGCCCGCAAGGGTCGCTACACAGGTGCTGCATGGCTGTCGCGAT
>S2113H3AF6 rank=0010402 x=3200.0 y=3348.0 length=102
ATCGCAACGCGAAGAACCTTACCTAGGTTTGACATATACCGGAAAGCCATAGAGATATGG
CCCCTTTTAGTCGGTATACAGGTGGTGCATGGCTGTCGCGAT
>S2113H7T21 rank=0019955 x=3252.0 y=2427.0 length=105
ATCGCAACGCGAAGAACCTTACCTAGGTTTGACATATACGAGAACTCTCTAGAGATAGAG
AGCTCTTTGGACACTCGTATACAGGTGATGCATGGCTGTCGCGAT
>S2113H80O8 rank=0000108 x=3266.0 y=314.0 length=105
ATCGCAACGCGAAGAACCTTACCTAGGTTTGACATATACGAGAAGCCTCTGGAGACAGAG
GTCTCTTTGGACACTTGTATACAGGTGATGCATGGCTGTCGCGAT
>S2113IAWDN rank=0019961 x=3287.0 y=2009.0 length=103
ATCGCAACGCGAAGAACCTTACCTAGGTTTGACATATAGAGAAAACTTACAGAGATGTAA
GGTCCTTTTGGGCTCTATACAGGTGATGCATGGCTGTCGCGAT
>S2113HZWMA rank=0007530 x=3162.0 y=1104.0 length=103
ATCGCAACGCGAAGAACCTTACCTAGGTTTGACATATAGAGAAAACTTATAGAGATATAA
GGTCCTTTTGGGCTCTATACAGGTGATGCATGGCTGTCGCGAT
>S2113H8FOX rank=0021898 x=3259.0 y=1759.0 length=102
ATCGCAACGCGAAGAACCTTACCTAGGTTTGACATATAGAGAAAACTTATAGAGATATAA
GGTCCTTTTGGGCTCTATACAGGTGATGCATGGCTGTGCGAT
>S2113H9NMK rank=0009841 x=3273.0 y=1354.0 length=103
ATCGCAACGCGAAGAACCTTACCTAGGTTTGACATATAGAGAAAACTTATAGAGATATAA
GGTCCTTTTGGGCTCTATACAGGTGCTGCATGGCTGTCGCGAT
>S2113H9LGA rank=0016901 x=3272.0 y=2632.0 length=103
ATCGCAACGCGAAGAACCTTACCTAGGTTTGACATATAGAGAAAACTTATAGAGATATAA
GGTCCTTTTGGGCTCTATACAGGTGGTGCATGGCTGTCGCGAT
>S2113H0T2H rank=0009464 x=3172.0 y=3495.0 length=105
ATCGCAACGCGAAGAACCTTACCTAGGTTTGACATATGCGAGAAGCCTCTGGAGACAGAG
GTCTCTTTGGACACTCGTATACAGGTGTTGCATGGCTGTCGCGAT
>S2113H4T9D rank=0010811 x=3218.0 y=1951.0 length=103
ATCGCAACGCGAAGAACCTTACCTAGGTTTGACATCACCCGGAAACCTCTAGAGATAGAG
GCCTCTTCGGACTGGGTGACAGGTGGTGCATGGCTGTCGCGAT
>S2113H87IK rank=0015726 x=3268.0 y=954.0 length=102
ATCGCAACGCGAAGAACCTTACCTAGGTTTGACATCACTCGAAAACTCGCAGAGATNCGG
GGTCCTTCGGGCGGGTGACAGGTGATGCATGGCTGTCGCGAT
>S2113H63JD rank=0007417 x=3244.0 y=791.0 length=107
ATCGCAACGCGAAGAACCTTACCTAGGTTTGACATGCTGGTGAAACTTTCTGGAAACAGG
AAGCCTTCTTCGGAACACCAGCACAGGTGATGCATGGCTGTCGCGAT
>S2113H6FQX rank=0003950 x=3236.0 y=2727.0 length=58
ATCGCAACGCGAAGAACCTTACCTAGGTTTGACATGCTGGTGAAAGCCTCTGGAAACA
>S2113H93RL rank=0010405 x=3278.0 y=1791.0 length=109
ATCGCAACGCGAAGAACCTTACCTAGGTTTGACATGCTGGTGAAAGCCTCTGGAAACAGG
GGCCCTTCTTTCGGGAACACCAGCACAGGTGCTGCATGGCTGTCGCGAT
>S2113H3FLD rank=0021056 x=3202.0 y=1823.0 length=104
ATCGCAACGCGAAGAACCTTACCTAGGTTTGACATGTACGGAAAAGCTACAGAGATGTGG
TGTCCTTCGGGGCCGTACACAGGTGTTGCCATGGCTGTCGCGAT
>S2113H146K rank=0011234 x=3187.0 y=3114.0 length=105
ATCGCAACGCGAAGAACCTTACCTAGGTTTGACATGTTCCTGACATCCCTGGAAACAGGG
CTTCCCTTCGGGGCAGGATCACAGGTGTTGCATGGCTGTCGCGAT
>S2113H01S8 rank=0007088 x=3175.0 y=1242.0 length=106
ATCGCAACGCGAAGAACCTTACCTAGTCTTGACATCCATGGAATCCTGCAGAGATGTGGG
AGTGCCGTAAGGAACCATGAGACAGGTGTTGCATGGCTGTCGCGAT
>S2113H3P05 rank=0007367 x=3205.0 y=3063.0 length=112
ATCGCAACGCGAAGAACCTTACCTAGTCTTGACATGCTTGGATTAACTCCCGGAAACGGG
AGCCACACCCGCAAGGGTGGAACAAGCACAGGTGTTGCATGGCTGTCGCGAT
>S2113IAAJK rank=0017432 x=3280.0 y=2382.0 length=48
ATCGCAACGCGAAGAACCTTACCTCGGCTTGACATGCACGTGGTACTG
>S2113H4A35 rank=0020189 x=3212.0 y=1715.0 length=103
ATCGCAACGCGAAGAACCTTACCTGAGCTTGACATACACCGGAAACATCCAGAGATGGGT
GCCCCGCAAGGTCGGTGTACAGGTGATGCATGGCTGTCGCGAT
>S2113HZOWM rank=0005586 x=3159.0 y=3396.0 length=110
ATCGCAACGCGAAGAACCTTACCTGCCCTTGACATGGGTATCGCGGAGACAAGAGATTGT
TTCCTTCAGTTCGGCTGGATACCACACAGGTGCTGCATGGCTGTCGCGAT
>S2113H29OB rank=0024251 x=3200.0 y=2345.0 length=108
ATCGCAACGCGAAGAACCTTACCTGCCCTTGACATGTCTGGAATCCTGCTGAGAGGCGGG
AGTGCCCGAAAGGGAACCGGAACACAGGTGCTGCATGGCTGTCGCGAT
>S2113H6EEQ rank=0009116 x=3236.0 y=992.0 length=108
ATCGCAACGCGAAGAACCTTACCTGCCCTTGACATGTCTGGAATCCTGCTGAGAGGCGGG
AGTGCCCGAAAGGGAACCGGAACACAGGTGCTGCATGGCTGTCGCGAT
>S2113HZZIK rank=0017192 x=3163.0 y=762.0 length=108
ATCGCAACGCGAAGAACCTTACCTGGACTAGAATGCGAGGGAAGCTTGGGTAACACCAAG
CGTCGGAGCAATCCGACCCGAAGCAAGGTGGTGCATGGCTGTCGCGAT
>S2113H344E rank=0020428 x=3210.0 y=2140.0 length=108
ATCGCAACGCGAAGAACCTTACCTGGACTAGAATGCGCGGAAAAGGAGATGTAATGTCTC
TGTGGGAGCAATCCCGTCCAAAGCAAGGTGCTGCATGGCTGTCGCGAT
>S2113H2AB4 rank=0011380 x=3189.0 y=1602.0 length=61
ATCGCAACGCGAAGAACCTTACCTGGACTAGAATGTGAGGGAAGGTCATCTAACAGTGAC
C
>S2113H2TAY rank=0019438 x=3195.0 y=1608.0 length=61
ATCGCAACGCGAAGAACCTTACCTGGACTAGAATGTGAGGGAAGGTCATCTAACAGTGAC
C
>S2113H0FMF rank=0006928 x=3168.0 y=1157.0 length=68
ATCGCAACGCGAAGAACCTTACCTGGACTAGAATGTGAGGGAAGGTCATCTAACAGTGAC
CGTCCGGG
>S2113H5777 rank=0012042 x=3234.0 y=1173.0 length=108
ATCGCAACGCGAAGAACCTTACCTGGACTAGAATGTGAGGGAAGGTCGTCTAACAGCGAC
CGTCCGGGCAACCGGACCCAAAACAAGGTGATGCATGGCTGTCGCGAT
>S2113HZYGK rank=0019212 x=3162.0 y=3490.0 length=108
ATCGCAACGCGAAGAACCTTACCTGGACTAGAATGTGAGGGAAGGTCGTCTAACAGCGAC
CGTCCGGGCAACCGGACCCAAAACAAGGTGCTGCATGGCTGTCGCGAT
>S2113H7Z5D rank=0013549 x=3254.0 y=2095.0 length=108
ATCGCAACGCGAAGAACCTTACCTGGACTAGAATGTGAGGGAAGTCTGCGTAACAGCAGG
CGTCTGGGAAACCAGACCCAAAACAAGGTGATGCATGGCTGTCGCGAT
>S2113IBA3V rank=0007792 x=3292.0 y=617.0 length=109
ATCGCAACGCGAAGAACCTTACCTGGACTAGAATGTGAGGGAAGTCTGCGTAATAGCAGG
CGTCTGGGAAACCAGACCCAAAACAAGGTGATGCCATGGCTGTCGCGAT
>S2113H06OC rank=0020518 x=3176.0 y=3450.0 length=108
ATCGCAACGCGAAGAACCTTACCTGGACTAGAATGTGAGGGAATGTCGGGTAATGCCGGC
AGTCCGGGAAACCGGACCCAAAACAAGGTGGTGCATGGCTGTCGCGAT
>S2113H1ALP rank=0007827 x=3178.0 y=347.0 length=108
ATCGCAACGCGAAGAACCTTACCTGGACTAGAATGTGAGGGAATGTCGGGTAATGCCGGC
AGTCTGGGAAACCAGACCCAAAACAAGGTGGTGCATGGCTGTCGCGAT
>S2113H373S rank=0018783 x=3211.0 y=1910.0 length=108
ATCGCAACGCGAAGAACCTTACCTGGACTAGAATGTGAGGGGATATCGGGTAATGCCGGT
AGTCCGGGAAACCGGACCCAAAACAAGGTGATGCATGGCTGTCGCGAT
>S2113H9NR8 rank=0011840 x=3273.0 y=1558.0 length=107
ATCGCAACGCGAAGAACCTTACCTGGACTTGACATGCTGGAGAAAGCCTTGTGAAAGCAG
GGCCCTCCTTCGGGACTCCAGCACAGGTGCTGCATGGCTGTCGCGAT
>S2113IAF0Q rank=0012691 x=3282.0 y=1288.0 length=104
ATCGCAACGCGAAGAACCTTACCTGGACTTGACATGGTGCTGCAAGCGCACGGAAACGTG
TGACCTTCGAGGGTGCACCACAGGTGTTGCATGGCTGTCGCGAT
>S2113H4N92 rank=0021367 x=3216.0 y=2392.0 length=103
ATCGCAACGCGAAGAACCTTACCTGGATTTGACATATAGGGAAAACTGCTAGAGATAGCA
GGTCCGTAAGGGCCCTATACAGGTGATGCATGGCTGTCGCGAT
>S2113H7RC8 rank=0010682 x=3251.0 y=3002.0 length=103
ATCGCAACGCGAAGAACCTTACCTGGATTTGACATATAGGGAAAACTGCTAGAGATAGCA
GGTCCGTAAGGGCCCTATACAGGTGCTGCATGGCTGTCGCGAT
>S2113H1KXC rank=0022560 x=3181.0 y=1438.0 length=103
ATCGCAACGCGAAGAACCTTACCTGGATTTGACATATAGGGAAAACTGTCAGAGATGGCA
GGTCCGCAAGGGCTCTATACAGGTGTTGCATGGCTGTCGCGAT
>S2113H76WM rank=0026079 x=3256.0 y=2660.0 length=54
ATCGCAACGCGAAGAACCTTACCTGGATTTGACATATAGGGAAATCTCCTGGAG
>S2113HZN18 rank=0023432 x=3159.0 y=2302.0 length=103
ATCGCAACGCGAAGAACCTTACCTGGATTTGACATATAGGGAAATCTCCTGGAGACAGGA
GGTCCGTAAGGGCCCTATACAGGTGGTGCATGGCTGTCGCGAT
>S2113H6BOO rank=0002534 x=3235.0 y=1558.0 length=103
ATCGCAACGCGAAGAACCTTACCTGGATTTGACATATAGGGAAATCTCCTGGAGACAGGA
GGTCCGTAAGGGCCCTATACAGGTGGTGCATGGCTGTCGCGAT
>S2113H3RSW rank=0006305 x=3206.0 y=1262.0 length=103
ATCGCAACGCGAAGAACCTTACCTGGATTTGACATATGGAGAAATCTCCTGGAGACAGGA
GGTCCGTAAGGGCTCTATACAGGTGGTGCATGGCTGTCGCGAT
>S2113IAHGN rank=0013205 x=3282.0 y=3157.0 length=103
ATCGCAACGCGAAGAACCTTACCTGGATTTGACATCGCCGGAAAACTCGTAGAGATACGG
GGTCCTTCGGGGCCGGTGACAGGTGATGCATGGCTGTCGCGAT
>S2113H1A7C rank=0008357 x=3178.0 y=1126.0 length=106
ATCGCAACGCGAAGAACCTTACCTGGATTTGACATGACGTGAATTTTCTTGAAAGAGAAA
AGTGCCTTCGGGAACACGTACACAGGTGTTGCATGGCTGTCGCGAT
>S2113H3NZ7 rank=0004061 x=3205.0 y=437.0 length=103
ATCGCAACGCGAAGAACCTTACCTGGATTTGACATGGTAGGAAAAGCCACAGAGATGTGG
TGTCCTTTTGGGCCTATCACAGGTGTTGCATGGCTGTCGCGAT
>S2113H61EQ rank=0005974 x=3243.0 y=2128.0 length=106
ATCGCAACGCGAAGAACCTTACCTGGCCTTGACATAGTAAGAACTCTCCAGAGATGGATT
GGTGCCTTCGGGAACTTACATACAGGTGATGCATGGCTGTCGCGAT
>S2113H9LGG rank=0023135 x=3272.0 y=2638.0 length=107
ATCGCAACGCGAAGAACCTTACCTGGCCTTGACATCCACGGAACCCCCTGAGAGATCGGG
GGGTGCCTTCGGGAACCGTGAGACAGGTGTTGCATGGCTGTCGCGAT
>S2113H4OPR rank=0014252 x=3216.0 y=2957.0 length=106
ATCGCAACGCGAAGAACCTTACCTGGCCTTGACATCCACGGAACCCTTGAGAGATCGAGG
GGTGCCTTCGGGAACCGTGAGACAGGTGATGCATGGCTGTCGCGAT
>S2113H28SR rank=0010908 x=3200.0 y=1209.0 length=106
ATCGCAACGCGAAGAACCTTACCTGGCCTTGACATCCACGGAACCCTTGAGAGATCGAGG
GGTGCCTTCGGGAACCGTGAGACAGGTGATGCATGGCTGTCGCGAT
>S2113H01RI rank=0009438 x=3175.0 y=1180.0 length=107
ATCGCAACGCGAAGAACCTTACCTGGCCTTGACATCCACGGAACGTTACCAGAGATGGTT
TGGTGCCTTCGGGAACCGTGAGACAGGTGCTGCATGGCTGTCGCGAT
>S2113H84WY rank=0019719 x=3267.0 y=1680.0 length=106
ATCGCAACGCGAAGAACCTTACCTGGCCTTGACATCCACGGAACTCTCTAGAGATAGATT
GGTGCCTTCGGGAACCGTGAGACAGGTGATGCATGGCTGTCGCGAT
>S2113IA47B rank=0021881 x=3290.0 y=1157.0 length=106
ATCGCAACGCGAAGAACCTTACCTGGCCTTGACATCCACGGAACTGCCCAGAGATGGGCG
GGTGCCTTCGGGAACCGTGAGACAGGTGATGCATGGCTGTCGCGAT
>S2113H8C35 rank=0022073 x=3258.0 y=2515.0 length=106
ATCGCAACGCGAAGAACCTTACCTGGCCTTGACATCCACGGAACTGCCCAGAGATGGGCG
GGTGCCTTCGGGAACCGTGAGACAGGTGGTGCATGGCTGTCGCGAT
>S2113H583Q rank=0018106 x=3234.0 y=2308.0 length=97
ATCGCAACGCGAAGAACCTTACCTGGCCTTGACATCCACGGAACTTACCAGAGATGGTTT
GGTGCCTTCGGGAACCGTGAGACAGGTGATGCATGGC
>S2113IBNWI rank=0011817 x=3296.0 y=816.0 length=106
ATCGCAACGCGAAGAACCTTACCTGGCCTTGACATCCACGGAACTTACCAGAGATGGTTT
GGTGCCTTCGGGAACCGTGAGACAGGTGCTGCATGGCTGTCGCGAT
>S2113H6PBX rank=0004271 x=3239.0 y=2859.0 length=106
ATCGCAACGCGAAGAACCTTACCTGGCCTTGACATCCACGGAACTTACCAGAGATGGTTT
GGTGCCTTCGGGAACCGTGAGACAGGTGCTGCATGGCTGTCGCGAT
>S2113HZXUJ rank=0024379 x=3162.0 y=2697.0 length=106
ATCGCAACGCGAAGAACCTTACCTGGCCTTGACATCCACGGAACTTACCAGAGATGGTTT
GGTGCCTTCGGGAACCGTGAGACAGGTGGTGCATGGCTGTCGCGAT
>S2113IA4PH rank=0011257 x=3290.0 y=515.0 length=106
ATCGCAACGCGAAGAACCTTACCTGGCCTTGACATCCACGGAAGCCCTGAGAGATCGGGG
CGTGCCTTCGGGAACCGTGAGACAGGTGTTGCATGGCTGTCGCGAT
>S2113H9CFM rank=0002080 x=3269.0 y=3232.0 length=106
ATCGCAACGCGAAGAACCTTACCTGGCCTTGACATCCACGGAAGTCTGCAGAGATGCGGA
TGTGCCTTCGGGAACCGTGAGACAGGTGGTGCATGGCTGTCGCGAT
>S2113H0SMB rank=0003957 x=3172.0 y=1617.0 length=106
ATCGCAACGCGAAGAACCTTACCTGGCCTTGACATCCACGGAAGTCTGCAGAGATGCGGA
TGTGCCTTCGGGAACCGTGAGACAGGTGTTGCATGGCTGTCGCGAT
>S2113H3RD3 rank=0012849 x=3206.0 y=729.0 length=106
ATCGCAACGCGAAGAACCTTACCTGGCCTTGACATCCACGGAATCCTTCAGAGATGAGGG
AGTGCCTTCGGGAACCGTGAGACAGGTGATGCATGGCTGTCGCGAT
>S2113H5NXA rank=0018710 x=3227.0 y=3532.0 length=106
ATCGCAACGCGAAGAACCTTACCTGGCCTTGACATCCACGGAATCCTTCAGAGATGAGGG
AGTGCCTTCGGGAACCGTGAGACAGGTGTTGCATGGCTGTCGCGAT
>S2113H839E rank=0022969 x=3267.0 y=832.0 length=106
ATCGCAACGCGAAGAACCTTACCTGGCCTTGACATCCACGGAATCCTTGAGAGATCGAGG
AGTGCCTTCGGGAACCGTGAGACAGGTGTTGCATGGCTGTCGCGAT
>S2113H6R2H rank=0009579 x=3240.0 y=2311.0 length=106
ATCGCAACGCGAAGAACCTTACCTGGCCTTGACATCCACGGAATCCTTTAGAGATAGAGG
AGTGCCTTCGGGAACCGTGAGACAGGTGGTGCATGGCTGTCGCGAT
>S2113IAMGT rank=0020947 x=3284.0 y=1451.0 length=106
ATCGCAACGCGAAGAACCTTACCTGGCCTTGACATCCACGGAATCCTTTAGAGATAGAGG
AGTGCCTTCGGGAACCGTGAGACAGGTGGTGCATGGCTGTCGCGAT
>S2113H9ISB rank=0022996 x=3271.0 y=3273.0 length=106
ATCGCAACGCGAAGAACCTTACCTGGCCTTGACATCCACGGAATCCTTTAGAGATAGAGG
AGTGCCTTCGGGAACCGTGAGACAGGTGTTGCATGGCTGTCGCGAT
>S2113H01IN rank=0005036 x=3175.0 y=861.0 length=106
ATCGCAACGCGAAGAACCTTACCTGGCCTTGACATCCACGGAATCCTTTAGAGATAGAGG
AGTGCCTTCGGGAACCGTGAGACAGGTGTTGCATGGCTGTCGCGAT
>S2113H5D4A rank=0025821 x=3224.0 y=3112.0 length=106
ATCGCAACGCGAAGAACCTTACCTGGCCTTGACATCCTGGGAACTCTGCAGAGATGCGGG
GGTGCCTTCGGGAACCCAGAGACAGGTGGTGCATGGCTGTCGCGAT
>S2113H3R9P rank=0013543 x=3206.0 y=1867.0 length=109
ATCGCAACGCGAAGAACCTTACCTGGCCTTGACATGCAAGTAGTAGAACCATGAAAGTGG
GACGAGCCCGCAAGGGCAGCTTGCACAGGTGATGCATGGCTGTCGCGAT
>S2113H7BYE rank=0006439 x=3246.0 y=3508.0 length=109
ATCGCAACGCGAAGAACCTTACCTGGCCTTGACATGCAAGTAGTAGAACCATGAAAGTGG
GACGAGCCCGCAAGGGCAGCTTGCACAGGTGGTGCATGGCTGTCGCGAT
>S2113HZ82W rank=0013530 x=3166.0 y=870.0 length=109
ATCGCAACGCGAAGAACCTTACCTGGCCTTGACATGCAAGTAGTAGAACCATGAAAGTGG
GACGAGCCCGCAAGGGCAGCTTGCACAGGTGGTGCATGGCTGTCGCGAT
>S2113H8FTH rank=0020314 x=3259.0 y=1923.0 length=109
ATCGCAACGCGAAGAACCTTACCTGGCCTTGACATGCAAGTAGTAGAACCATGAAAGTGG
GACGAGCCCGCAAGGGCAGCTTGCACAGGTGGTGCATGGCTGTCGCGAT
>S2113HZ3PJ rank=0012655 x=3164.0 y=2101.0 length=109
ATCGCAACGCGAAGAACCTTACCTGGCCTTGACATGCAAGTAGTAGAACCATGAAAGTGG
GACGAGCCCGCAAGGGCAGCTTGCACAGGTGTTGCATGGCTGTCGCGAT
>S2113H34C4 rank=0007884 x=3210.0 y=1158.0 length=109
ATCGCAACGCGAAGAACCTTACCTGGCCTTGACATGCAAGTAGTAGAACCCTGAAAGGGG
AACGAGGTAGCAATACCAGCTTGCACAGGTGGTGCATGGCTGTCGCGAT
>S2113H1STJ rank=0010519 x=3183.0 y=3477.0 length=109
ATCGCAACGCGAAGAACCTTACCTGGCCTTGACATGCAAGTAGTAGAAGCCTGAAAGGGT
GACGAGGTAGCAATACCAGCTTGCACAGGTGTTGCATGGCTGTCGCGAT
>S2113H5Z89 rank=0021762 x=3231.0 y=3131.0 length=110
ATCGCAACGCGAAGAACCTTACCTGGCCTTGACATGCAAGTGGTAGAACCATGAAAAGTG
GGACGACCCCGCAAGGGGAGCTTGCACAGGTGATGCATGGCTGTCGCGAT
>S2113H9ZM9 rank=0003510 x=3277.0 y=547.0 length=109
ATCGCAACGCGAAGAACCTTACCTGGCCTTGACATGCAAGTGGTAGAACCATGAAAGTGG
GACGACCCCGCAAGGGGAGCTTGCACAGGTGATGCATGGCTGTCGCGAT
>S2113H959I rank=0015717 x=3279.0 y=932.0 length=109
ATCGCAACGCGAAGAACCTTACCTGGCCTTGACATGCAAGTGGTAGAACCATGAAAGTGG
GACGACCCCGCAAGGGGAGCTTGCACAGGTGATGCATGGCTGTCGCGAT
>S2113H4INR rank=0013876 x=3214.0 y=3301.0 length=109
ATCGCAACGCGAAGAACCTTACCTGGCCTTGACATGCAAGTGGTAGAACCATGAAAGTGG
GACGACCCCGCAAGGGGAGCTTGCACAGGTGCTGCATGGCTGTCGCGAT
>S2113H65MS rank=0014077 x=3244.0 y=3506.0 length=109
ATCGCAACGCGAAGAACCTTACCTGGCCTTGACATGCAAGTGGTAGAACCATGAAAGTGG
GACGACCCCGCAAGGGGAGCTTGCACAGGTGCTGCATGGCTGTCGCGAT
>S2113IAOT1 rank=0005451 x=3285.0 y=423.0 length=96
ATCGCAACGCGAAGAACCTTACCTGGCCTTGACATGCAAGTGGTAGAACCATGAAAGTGG
GACGACCCCGCAAGGGGAGCTTGCACAGGTGGTGCA
>S2113IBTZH rank=0007682 x=3298.0 y=507.0 length=109
ATCGCAACGCGAAGAACCTTACCTGGCCTTGACATGCAAGTGGTAGAACCATGAAAGTGG
GACGACCCCGCAAGGGGAGCTTGCACAGGTGGTGCATGGCTGTCGCGAT
>S2113H3DPC rank=0017210 x=3201.0 y=3470.0 length=109
ATCGCAACGCGAAGAACCTTACCTGGCCTTGACATGCAAGTGGTAGAACCATGAAAGTGG
GACGACCCCGCAAGGGGAGCTTGCACAGGTGGTGCATGGCTGTCGCGAT
>S2113H8V65 rank=0020848 x=3264.0 y=2671.0 length=109
ATCGCAACGCGAAGAACCTTACCTGGCCTTGACATGCAAGTGGTAGAACCATGAAAGTGG
GACGACCCCGCAAGGGGAGCTTGCACAGGTGGTGCATGGCTGTCGCGAT
>S2113IBHGO rank=0009999 x=3294.0 y=662.0 length=109
ATCGCAACGCGAAGAACCTTACCTGGCCTTGACATGCAAGTGGTAGAACCATGAAAGTGG
GACGACCCCGCAAGGGGAGCTTGCACAGGTGGTGCATGGCTGTCGCGAT
>S2113H3BGD rank=0009857 x=3201.0 y=555.0 length=109
ATCGCAACGCGAAGAACCTTACCTGGCCTTGACATGCAAGTGGTAGAACCATGAAAGTGG
GACGACCCCGCAAGGGGAGCTTGCACAGGTGTTGCATGGCTGTCGCGAT
>S2113H0NPO rank=0019274 x=3170.0 y=3450.0 length=109
ATCGCAACGCGAAGAACCTTACCTGGCCTTGACATGCAAGTGGTAGAACCATGAAAGTGG
GACGACCCCGCAAGGGGAGCTTGCACAGGTGTTGCATGGCTGTCGCGAT
>S2113HZ08S rank=0018795 x=3163.0 y=3002.0 length=108
ATCGCAACGCGAAGAACCTTACCTGGCCTTGACATGCAAGTGGTAGAACCATGAAAGTGG
GACGACCCCGCAAGGGGAGCTTGCACAGGTGTTGCTGGCTGTCGCGAT
>S2113HZOIW rank=0018467 x=3159.0 y=2902.0 length=109
ATCGCAACGCGAAGAACCTTACCTGGCCTTGACATGCAAGTGGTAGAACCATGAAAGTGG
GACGATCCCGCAAGGGGAGCTTGCACAGGTGTTGCATGGCTGTCGCGAT
>S2113H5YXA rank=0011502 x=3231.0 y=1404.0 length=109
ATCGCAACGCGAAGAACCTTACCTGGCCTTGACATGCAAGTGGTAGAACCATGAAAGTGG
GACGATCCCGCAAGGGGAGCTTGCACAGGTGTTGCATGGCTGTCGCGAT
>S2113HY5YX rank=0013516 x=3153.0 y=3431.0 length=64
ATCGCAACGCGAAGAACCTTACCTGGCCTTGACATGCAAGTGGTAGAACCTTGAAAGAGG
ACGA
>S2113IAVWO rank=0010786 x=3287.0 y=1398.0 length=108
ATCGCAACGCGAAGAACCTTACCTGGCCTTGACATGCAAGTGGTAGAACCTTGAAAGAGG
GACGACCCCGCAAGGGAGCTTGCACAGGTGGTGCATGGCTGTCGCGAT
>S2113H2WMH rank=0018113 x=3196.0 y=1815.0 length=109
ATCGCAACGCGAAGAACCTTACCTGGCCTTGACATGCAAGTGGTAGAAGCCTGAAAGGGT
GACGACCCCGCAAGGGGAGCTTGCACAGGTGATGCATGGCTGTCGCGAT
>S2113H99K3 rank=0017351 x=3280.0 y=1141.0 length=111
ATCGCAACGCGAAGAACCTTACCTGGCCTTGACATGCACATAGTAGAAGCCTGAAAAGGG
GTGACGAGGTAGCAATACCAGTGTGCACAGGTGCTGCATGGCTGTCGCGAT
>S2113H0IC7 rank=0013162 x=3169.0 y=617.0 length=109
ATCGCAACGCGAAGAACCTTACCTGGCCTTGACATGCACGTAGTAGGAGCCTGAAAGGGT
AACGACCCCGCAAGGGGAGCGTGCACAGGTGCTGCATGGCTGTCGCGAT
>S2113H88C1 rank=0023019 x=3268.0 y=2051.0 length=109
ATCGCAACGCGAAGAACCTTACCTGGCCTTGACATGCACGTGGTAGAAGCCTGAAAGGGT
AACGACCCCGCAAGGGGAGCGTGCACAGGTGGTGCATGGCTGTCGCGAT
>S2113H3EQV rank=0018368 x=3202.0 y=725.0 length=58
ATCGCAACGCGAAGAACCTTACCTGGCCTTGACATGCACTAGACAGACGACTGAAAGG
>S2113HZEGM rank=0024332 x=3156.0 y=2148.0 length=105
ATCGCAACGCGAAGAACCTTACCTGGCCTTGACATGCACTAGACAGACGCTGAAAGGCGT
TCTCCCTTCGGGGCTGGTGCACAGGTGATGCATGGCTGTCGCGAT
>S2113H6SXQ rank=0017570 x=3240.0 y=3436.0 length=105
ATCGCAACGCGAAGAACCTTACCTGGCCTTGACATGCACTAGACAGACGCTGAAAGGCGT
TCTCCCTTCGGGGCTGGTGCACAGGTGATGCATGGCTGTCGCGAT
>S2113IAJ09 rank=0018637 x=3283.0 y=2395.0 length=105
ATCGCAACGCGAAGAACCTTACCTGGCCTTGACATGCACTAGACAGACGCTGAAAGGCGT
TCTCCCTTCGGGGCTGGTGCACAGGTGGTGCATGGCTGTCGCGAT
>S2113H992O rank=0026126 x=3280.0 y=1774.0 length=109
ATCGCAACGCGAAGAACCTTACCTGGCCTTGACATGCATATAGTAGAAGGGTGAAAGCCT
GACGAGGTAGCAATACCAGTATGCACAGGTGGTGCATGGCTGTCGCGAT
>S2113H5VIO rank=0023535 x=3230.0 y=1086.0 length=109
ATCGCAACGCGAAGAACCTTACCTGGCCTTGACATGCATATAGTAGAAGGGTGAAAGCCT
GACGAGGTAGCAATACCAGTATGCACAGGTGGTGCATGGCTGTCGCGAT
>S2113H8OQN rank=0013502 x=3262.0 y=1197.0 length=109
ATCGCAACGCGAAGAACCTTACCTGGCCTTGACATGCATATAGTAGAAGGGTGAAAGCCT
GACGAGGTAGTAATACCAGTATGCACAGGTGTTGCATGGCTGTCGCGAT
>S2113H3RDM rank=0011464 x=3206.0 y=712.0 length=109
ATCGCAACGCGAAGAACCTTACCTGGCCTTGACATGCATCTAGTAGAAGGGTGAAAGCCT
GACGAGGTAGCAATACCAGGATGCACAGGTGCTGCATGGCTGTCGCGAT
>S2113IAEG6 rank=0001322 x=3281.0 y=3384.0 length=109
ATCGCAACGCGAAGAACCTTACCTGGCCTTGACATGCATCTCTAAGCGCGTGAAAGCGCG
TGAGTCCCGAAAGGGACAATTTGCACAGGTGGTGCATGGCTGTCGCGAT
>S2113H2G3M rank=0021687 x=3191.0 y=2176.0 length=109
ATCGCAACGCGAAGAACCTTACCTGGCCTTGACATGCATCTCTAAGCGCGTGAAAGCGCG
TGAGTCTCGAAAGAGACAATTTGCACAGGTGTTGCATGGCTGTCGCGAT
>S2113H2TMM rank=0017220 x=3195.0 y=2028.0 length=109
ATCGCAACGCGAAGAACCTTACCTGGCCTTGACATGCATCTCTAAGCTGGTGAAAGCCAG
TGACTCCCGAAAGGGAGAATTTGCACAGGTGATGCATGGCTGTCGCGAT
>S2113H133E rank=0023902 x=3187.0 y=1704.0 length=108
ATCGCAACGCGAAGAACCTTACCTGGCCTTGACATGCATCTCTAAGCTGGTGAAAGCCAG
TGACTCCCGAAAGGGAGAATTTGCACAGGTGCTGCATGGCTGTCGCGT
>S2113H2NHB rank=0006936 x=3193.0 y=2253.0 length=87
ATCGCAACGCGAAGAACCTTACCTGGCCTTGACATGCATCTCTAAGCTGGTGAAAGCCAG
TGATCCCAAAGGGNGAATTTGCACAGG
>S2113IA8M5 rank=0001439 x=3291.0 y=1519.0 length=104
ATCGCAACGCGAAGAACCTTACCTGGCCTTGACATGCATCTCTAAGTAGGTGAAAGCCTA
TGACTCTCGAAAGAGAGAATTTGCACAGGTGCTGCATGGCTGTC
>S2113H08TP rank=0011373 x=3177.0 y=2139.0 length=109
ATCGCAACGCGAAGAACCTTACCTGGCCTTGACATGCATCTCTAAGTAGGTGAAAGCCTA
TGACTCTCGAAAGAGAGAATTTGCACAGGTGGTGCATGGCTGTCGCGAT
>S2113H40XS rank=0016891 x=3220.0 y=2414.0 length=109
ATCGCAACGCGAAGAACCTTACCTGGCCTTGACATGCATCTCTAAGTAGGTGAAAGCCTA
TGACTTCCGAAAGGAAGAATTTGCACAGGTGATGCATGGCTGTCGCGAT
>S2113HZ0QQ rank=0025032 x=3163.0 y=2352.0 length=109
ATCGCAACGCGAAGAACCTTACCTGGCCTTGACATGCATCTCTAAGTAGGTGAAAGCCTA
TGACTTCCGAAAGGAAGAATTTGCACAGGTGCTGCATGGCTGTCGCGAT
>S2113IAZ1F rank=0024016 x=3288.0 y=2657.0 length=110
ATCGCAACGCGAAGAACCTTACCTGGCCTTGACATGCATGTAGTAGAACCCTGAAAGGGG
GACGAGGTAGGCAATACCAGCATGCACAGGTGCTGCATGGCTGTCGCGAT
>S2113H3I99 rank=0023596 x=3203.0 y=2511.0 length=109
ATCGCAACGCGAAGAACCTTACCTGGCCTTGACATGCATGTGGTAGAACCATGAAAGTGG
GACGACCCCGCAAGGGGAGCATGCACAGGTGCTGCATGGCTGTCGCGAT
>S2113H4APL rank=0017975 x=3212.0 y=1191.0 length=109
ATCGCAACGCGAAGAACCTTACCTGGCCTTGACATGCATGTGGTAGAACCATGAAAGTGG
GACGATCCCGCAAGGGAAGCATGCACAGGTGCTGCATGGCTGTCGCGAT
>S2113H0YEA rank=0000371 x=3174.0 y=912.0 length=109
ATCGCAACGCGAAGAACCTTACCTGGCCTTGACATGCATTGCTAAGCTGGTGAAAGCCAG
TGACTCCCGAAAGGGAGACCTTGCACAGGTGCTGCATGGCTGTCGCGAT
>S2113H26P0 rank=0026317 x=3199.0 y=2614.0 length=109
ATCGCAACGCGAAGAACCTTACCTGGCCTTGACATGCATTGTGTCTCCGGTGAAAGCCGG
ATAGCGTAGCAATACGCGCTTTGCACAGGTGCTGCATGGCTGTCGCGAT
>S2113IAA17 rank=0012371 x=3280.0 y=3053.0 length=109
ATCGCAACGCGAAGAACCTTACCTGGCCTTGACATGCATTGTGTCTCCGGTGAAAGCCGG
ATAGTGTAGCAATACACGCTTTGCACAGGTGGTGCATGGCTGTCGCGAT
>S2113H2T0I rank=0004161 x=3195.0 y=2528.0 length=109
ATCGCAACGCGAAGAACCTTACCTGGCCTTGACATGCATTTAGTAGAACCATGAAAGTGG
GACGATCCCGCAAGGGAAGGATGCACAGGTGGTGCATGGCTGTCGCGAT
>S2113H9FNZ rank=0004011 x=3270.0 y=3325.0 length=108
ATCGCAACGCGAAGAACCTTACCTGGCCTTGACATGTAGCGAACTTTCCAGAGATGGATT
GGTGCCCGAAAGGGAACGCTAACACAGGTGATGCATGGCTGTCGCGAT
>S2113H29HL rank=0017772 x=3200.0 y=2103.0 length=109
ATCGCAACGCGAAGAACCTTACCTGGCCTTGACATGTATCTAGTAGAAGCGTGAAAGCGT
GACGAGGTAGCAATACCAGGATACACAGGTGATGCATGGCTGTCGCGAT
>S2113H6C5T rank=0019900 x=3235.0 y=3471.0 length=109
ATCGCAACGCGAAGAACCTTACCTGGCCTTGACATGTATCTAGTAGGAGGGTGAAAGCCC
GACGAGGTAGCAATACCAGGATGCACAGGTGCTGCATGGCTGTCGCGAT
>S2113IA796 rank=0014912 x=3291.0 y=1052.0 length=109
ATCGCAACGCGAAGAACCTTACCTGGCCTTGACATGTATCTCTAAGCACGTGAAAGCGTG
TGACTCCCGAAAGGGAGAATTTACACAGGTGATGCATGGCTGTCGCGAT
>S2113H88RP rank=0016236 x=3268.0 y=2579.0 length=102
ATCGCAACGCGAAGAACCTTACCTGGCCTTGACATGTATCTCTAAGCACGTGAAAGCGTG
TGACTCCCGAAAGGGAGAATTTACACAGGTGCTGCATGGCTG
>S2113H32C4 rank=0006242 x=3209.0 y=2662.0 length=109
ATCGCAACGCGAAGAACCTTACCTGGCCTTGACATGTATCTCTAAGCACGTGAAAGCGTG
TGACTCCCGAAAGGGAGAATTTACACAGGTGCTGCATGGCTGTCGCGAT
>S2113IA43W rank=0016996 x=3290.0 y=1034.0 length=109
ATCGCAACGCGAAGAACCTTACCTGGCCTTGACATGTATCTCTAAGCACGTGAAAGCGTG
TGACTCCCGAAAGGGAGAATTTACACAGGTGCTGCATGGCTGTCGCGAT
>S2113H32H9 rank=0013207 x=3209.0 y=2847.0 length=109
ATCGCAACGCGAAGAACCTTACCTGGCCTTGACATGTATCTCTAAGCACGTGAAAGCGTG
TGACTCCCGAAAGGGAGAATTTACACAGGTGGTGCATGGCTGTCGCGAT
>S2113H0FTK rank=0003521 x=3168.0 y=1414.0 length=109
ATCGCAACGCGAAGAACCTTACCTGGCCTTGACATGTATCTCTAAGCACGTGAAAGCGTG
TGACTCCCGAAAGGGAGAATTTACACAGGTGGTGCATGGCTGTCGCGAT
>S2113H9BHT rank=0014766 x=3269.0 y=2015.0 length=109
ATCGCAACGCGAAGAACCTTACCTGGCCTTGACATGTATCTCTAAGCACGTGAAAGCGTG
TGAGTGTCGAAAGACACAATTTACACAGGTGGTGCATGGCTGTCGCGAT
>S2113H2AYA rank=0021689 x=3189.0 y=2400.0 length=109
ATCGCAACGCGAAGAACCTTACCTGGCCTTGACATGTATCTCTAAGCACGTGAAAGCGTG
TGAGTGTCGAAAGACACAATTTACACAGGTGTTGCATGGCTGTCGCGAT
>S2113H42TN rank=0016785 x=3221.0 y=761.0 length=109
ATCGCAACGCGAAGAACCTTACCTGGCCTTGACATGTATCTCTAAGCTGGTGAAAGCCAG
TGAGTGTCGAAAGACACAATTTACACAGGTGGTGCATGGCTGTCGCGAT
>S2113H7JOF rank=0016879 x=3249.0 y=1229.0 length=109
ATCGCAACGCGAAGAACCTTACCTGGCCTTGACATGTATCTCTAAGCTGGTGAAAGCCAG
TGAGTGTCGAAAGACACAATTTACACAGGTGGTGCATGGCTGTCGCGAT
>S2113H3DDQ rank=0006689 x=3201.0 y=3052.0 length=109
ATCGCAACGCGAAGAACCTTACCTGGCCTTGACATGTATCTCTAAGCTGGTGAAAGCCAG
TGAGTGTCGAAAGGCACAATTTACACAGGTGTTGCATGGCTGTCGCGAT
>S2113IA4RP rank=0005159 x=3290.0 y=595.0 length=109
ATCGCAACGCGAAGAACCTTACCTGGCCTTGACATGTATCTCTAAGCTGGTGAAAGCCAG
TGAGTGTCGAAAGGCACAATTTACACAGGTGTTGCATGGCTGTCGCGAT
>S2113HZIU4 rank=0000111 x=3157.0 y=3758.0 length=106
ATCGCAACGCGAAGAACCTTACCTGGCCTTGACATGTCCGGAACCTTGCAGAGATGCGAG
GGTGCCTTCGGGAATCGGAACACAGGTGGTGCATGGCTGTCGCGAT
>S2113H9091 rank=0011870 x=3277.0 y=2663.0 length=106
ATCGCAACGCGAAGAACCTTACCTGGCCTTGACATGTCCGGAATCCAGCAGAGATGCAGG
AGTGCCTTCGGGAATCGGAACACAGGTGGTGCATGGCTGTCGCGAT
>S2113H90BX rank=0023373 x=3277.0 y=1435.0 length=106
ATCGCAACGCGAAGAACCTTACCTGGCCTTGACATGTCCGGAATCCAGCAGAGATGCAGG
AGTGCCTTCGGGAATCGGAACACAGGTGTTGCATGGCTGTCGCGAT
>S2113H73RG rank=0022045 x=3255.0 y=2682.0 length=106
ATCGCAACGCGAAGAACCTTACCTGGCCTTGACATGTCCGGAATCCTGCAGAGATGCGGG
AGTGCCTTCGGGAATCGGAACACAGGTGGTGCATGGCTGTCGCGAT
>S2113H90FE rank=0024798 x=3277.0 y=1560.0 length=106
ATCGCAACGCGAAGAACCTTACCTGGCCTTGACATGTCCGGAATCCTGCAGAGATGCGGG
AGTGCCTTCGGGAATCGGAACACAGGTGGTGCATGGCTGTCGCGAT
>S2113H3OKI rank=0020688 x=3205.0 y=1168.0 length=106
ATCGCAACGCGAAGAACCTTACCTGGCCTTGACATGTCCGGAATCCTGCAGAGATGCGGG
AGTGCCTTCGGGAATCGGAACACAGGTGGTGCATGGCTGTCGCGAT
>S2113H8SUR rank=0007957 x=3263.0 y=2433.0 length=106
ATCGCAACGCGAAGAACCTTACCTGGCCTTGACATGTCGAGAATCCCGAAGAGATTTGGG
AGTGCCGCAAGGAACTCGAACACAGGTGTTGCATGGCTGTCGCGAT
>S2113H7AWD rank=0013793 x=3246.0 y=2139.0 length=106
ATCGCAACGCGAAGAACCTTACCTGGCCTTGACATGTCGAGAATCCCTGAGAGATCGGGG
AGTGCCTTCGGGAACTCGAACACAGGTGCTGCATGGCTGTCGCGAT
>S2113H71GE rank=0008633 x=3254.0 y=3788.0 length=106
ATCGCAACGCGAAGAACCTTACCTGGCCTTGACATGTCGCGAATCCTGCAGAGATGCGGG
AGTGCCTTCGGGAATGCGAACACAGGTGTTGCATGGCTGTCGCGAT
>S2113IALR4 rank=0015902 x=3284.0 y=562.0 length=106
ATCGCAACGCGAAGAACCTTACCTGGCCTTGACATGTCTGGAACCCCTGAGAGATCGGGG
GGTGCCTTCGGGAACCAGAACACAGGTGCTGCATGGCTGTCGCGAT
>S2113H9RXP rank=0025179 x=3274.0 y=2843.0 length=106
ATCGCAACGCGAAGAACCTTACCTGGCCTTGACATGTCTGGAACCCTTGAGAGATCGAGG
GGTGCCTTCGGGAACCAGAACACAGGTGTTGCATGGCTGTCGCGAT
>S2113H5ZSE rank=0022122 x=3231.0 y=2524.0 length=106
ATCGCAACGCGAAGAACCTTACCTGGCCTTGACATGTCTGGAACCTGCTAGAGATAGCGG
GGTGCCTTCGGGAATCAGAACACAGGTGATGCATGGCTGTCGCGAT
>S2113H3SXU rank=0012456 x=3206.0 y=2736.0 length=106
ATCGCAACGCGAAGAACCTTACCTGGCCTTGACATGTCTGGAATCCCGAAGAGATTTGGG
AGTGCCGCAAGGAACCAGAACACAGGTGTTGCATGGCTGTCGCGAT
>S2113H85OM rank=0016024 x=3267.0 y=2676.0 length=106
ATCGCAACGCGAAGAACCTTACCTGGCCTTGACATGTCTGGAATCCTGCAGAGATGCGGG
AGTGCCTTCGGGAACCAGAACACAGGTGTTGCATGGCTGTCGCGAT
>S2113IBBM4 rank=0019998 x=3292.0 y=1310.0 length=107
ATCGCAACGCGAAGAACCTTACCTGGCCTTGACATGTCTGGAATCCTGCAGAGATGCGGG
AGTGCCTTCGGGGAACCAGAACACAGGTGGTGCATGGCTGTCGCGAT
>S2113IAIVV rank=0021782 x=3283.0 y=905.0 length=106
ATCGCAACGCGAAGAACCTTACCTGGCCTTGACATGTCTGGAATCCTGTAGAGATACGGG
AGTGCCTTCGGGAATCAGAACACAGGTGGTGCATGGCTGTCGCGAT
>S2113H614E rank=0002654 x=3243.0 y=3052.0 length=71
ATCGCAACGCGAAGAACCTTACCTGGCCTTGGCATGCATCTCTAAGTAGGTGAAAGCCTA
TGACTTCCGAA
>S2113H4DI4 rank=0005883 x=3213.0 y=750.0 length=108
ATCGCAACGCGAAGAACCTTACCTGGGCTAGAAAACACAGGAACCCGGGTGAAAACTCGG
GGTGCCCTTCGGGGAATCTGTGGTTAGGTGGTGCATGGCTGTCGCGAT
>S2113H2KE2 rank=0017953 x=3192.0 y=2380.0 length=108
ATCGCAACGCGAAGAACCTTACCTGGGCTAGAAAACACAGGAACCCGGGTGAAAACTCGG
GGTGCTCTTCGGAGAATCTGTGGTTAGGTGGTGCATGGCTGTCGCGAT
>S2113H79XL rank=0014214 x=3257.0 y=2487.0 length=108
ATCGCAACGCGAAGAACCTTACCTGGGCTAGAAAACACAGGAACCCGGGTGAAAACTCGG
GGTGCTCTTCGGAGAATCTGTGGTTAGGTGGTGCATGGCTGTCGCGAT
>S2113H0LQ2 rank=0007040 x=3170.0 y=908.0 length=108
ATCGCAACGCGAAGAACCTTACCTGGGCTAGAAAACACAGGAACCTGGGTGAAAACTCGG
GGTACCCTTCGGGGAATCTGTGGTTAGGTGGTGCATGGCTGTCGCGAT
>S2113H5KEL rank=0007139 x=3226.0 y=3067.0 length=107
ATCGCAACGCGAAGAACCTTACCTGGGCTAGAAAACACAGGAACCTGGGTGAAAACTCGG
GGTGCCCTTCGGGGAATCTGTGGTTAGGTGGTGCATGGCGTCGCGAT
>S2113H9W5B rank=0024507 x=3276.0 y=1405.0 length=109
ATCGCAACGCGAAGAACCTTACCTGGGCTAGAAAACACAGGAACTTGGGTGAAAACTCAG
GGTGCCCTTCGGGGGAATCTGTGGTTAGGTGGTGCATGGCTGTCGCGAT
>S2113H05H9 rank=0010396 x=3176.0 y=1935.0 length=107
ATCGCAACGCGAAGAACCTTACCTGGGCTAGAAAACACAGGAGCCTGGTTGAAAGATCGG
GGTGCCCTTCGGGAACCTGTGGTTAGGTGCTGCATGGCTGTCGCGAT
>S2113H1F8F rank=0010965 x=3179.0 y=3549.0 length=108
ATCGCAACGCGAAGAACCTTACCTGGGCTAGAAAACACAGGAGCCTGGTTGAAAGATCGG
GGTGCCCTTCGGGGAACCTGTGGTTAGGTGTTGCATGGCTGTCGCGAT
>S2113H8PE4 rank=0015017 x=3262.0 y=2078.0 length=108
ATCGCAACGCGAAGAACCTTACCTGGGCTAGAAAACATAGGAACCTGGTTGAAAAGTCGG
GGTGCTCTTCGGAGAACCTATGGTTAGGTGCTGCATGGCTGTCGCGAT
>S2113H6IDY rank=0015039 x=3237.0 y=2052.0 length=108
ATCGCAACGCGAAGAACCTTACCTGGGCTAGAAAACATGAATACCTGGTAGAAATATCGG
GGTGCTCCTCGGAGAATTCATGGTTAGGTGTTGCATGGCTGTCGCGAT
>S2113H32VY rank=0004299 x=3209.0 y=3340.0 length=108
ATCGCAACGCGAAGAACCTTACCTGGGCTAGAAAACGCAGGAACCTGGGCGAAAGTTCGG
GGTGCCCTTCGGGGAACCTGTGGTTAGGTGCTGCATGGCTGTCGCGAT
>S2113H8E7Q rank=0021582 x=3259.0 y=1140.0 length=108
ATCGCAACGCGAAGAACCTTACCTGGGCTAGAAAACGTAGGAATCCGGACGAAAGTTCGG
GGTGCCCTTCGGGGAACCTGCGGTTAGGTGGTGCATGGCTGTCGCGAT
>S2113H8ML5 rank=0005929 x=3261.0 y=2539.0 length=108
ATCGCAACGCGAAGAACCTTACCTGGGCTAGAAAATGCAAGAGCCTGGTCGAAAAATCGG
GGTGCTCTTCGGAGAGCTTGTAGTTAGGTGCTGCATGGCTGTCGCGAT
>S2113H4US6 rank=0015119 x=3218.0 y=2664.0 length=108
ATCGCAACGCGAAGAACCTTACCTGGGCTAGAAAATGCAGGAACCTGGGAGAAGTCTCGG
GGTGCTCTTCGGAGAGCCTGTAGTTAGGTGATGCATGGCTGTCGCGAT
>S2113H79RI rank=0008999 x=3257.0 y=2268.0 length=108
ATCGCAACGCGAAGAACCTTACCTGGGCTAGAAAATGCAGGAACCTGGGAGAAGTCTCGG
GGTGCTCTTCGGAGAGCCTGTAGTTAGGTGGTGCATGGCTGTCGCGAT
>S2113H8JZZ rank=0001359 x=3260.0 y=3245.0 length=108
ATCGCAACGCGAAGAACCTTACCTGGGCTAGAAAATGCAGGAACCTGGGAGAAGTCTCGG
GGTGCTCTTCGGAGAGCCTGTAGTTAGGTGTTGCATGGCTGTCGCGAT
>S2113IA5QC rank=0023820 x=3290.0 y=1842.0 length=108
ATCGCAACGCGAAGAACCTTACCTGGGCTAGAAAATGCAGGAACCTGGGAGAAGTCTCGG
GGTGCTCTTCGGAGAGCCTGTAGTTAGGTGTTGCATGGCTGTCGCGAT
>S2113IBHE4 rank=0007970 x=3294.0 y=606.0 length=108
ATCGCAACGCGAAGAACCTTACCTGGGCTAGAAAATGCAGGAACCTGGGAGAAGTCTCGG
GGTGCTCTTCGGGGAGCCTGTAGTTAGGTGCTGCATGGCTGTCGCGAT
>S2113H5SCN rank=0017207 x=3229.0 y=1077.0 length=108
ATCGCAACGCGAAGAACCTTACCTGGGCTAGAAAATGCAGGAACCTGGTCGAAAGGTCGG
GGTGCTCTTCGGAGAACCTGTAGTTAGGTGGTGCATGGCTGTCGCGAT
>S2113H7Y5J rank=0009435 x=3254.0 y=805.0 length=64
ATCGCAACGCGAAGAACCTTACCTGGGCTAGAAAATGCAGGAACCTGGTCGAAAGTCGGG
GTGC
>S2113HZZ6G rank=0014409 x=3163.0 y=1622.0 length=108
ATCGCAACGCGAAGAACCTTACCTGGGCTAGAAAATGCAGGAACCTGGTTGAAAGATCGG
GGTGCCCTTCGGGGAGCCTGTAGTTAGGTGCTGCATGGCTGTCGCGAT
>S2113H52EU rank=0015372 x=3232.0 y=1828.0 length=108
ATCGCAACGCGAAGAACCTTACCTGGGCTAGAAAATGCAGGAACCTGGTTGAAAGATCGG
GGTGCCCTTCGGGGAGCCTGTAGTTAGGTGGTGCATGGCTGTCGCGAT
>S2113H9R5O rank=0001904 x=3274.0 y=3130.0 length=108
ATCGCAACGCGAAGAACCTTACCTGGGCTAGAAAATGCAGGAACCTGGTTGAAAGATCGG
GGTGCCCTTCGGGGAGCCTGTAGTTAGGTGTTGCATGGCTGTCGCGAT
>S2113H4ZZY rank=0011327 x=3220.0 y=1196.0 length=108
ATCGCAACGCGAAGAACCTTACCTGGGCTAGAAAATGCAGGAACCTGGTTGAAAGATCGG
GGTGCTCTTCGGAGAACCTGTAGTTAGGTGATGCATGGCTGTCGCGAT
>S2113H8YJ4 rank=0013325 x=3265.0 y=1634.0 length=108
ATCGCAACGCGAAGAACCTTACCTGGGCTAGAAAATGCAGGAACCTGGTTGAAAGATCGG
GGTGCTCTTCGGAGAACCTGTAGTTAGGTGGTGCATGGCTGTCGCGAT
>S2113H8S7H rank=0023306 x=3263.0 y=2891.0 length=108
ATCGCAACGCGAAGAACCTTACCTGGGCTAGAAAATGCAGGGACCTGGTTGAAAGATCGG
GGTGCTCTTCGGAGAACCTGTAGTTAGGTGTTGCATGGCTGTCGCGAT
>S2113H2YWO rank=0010677 x=3197.0 y=678.0 length=108
ATCGCAACGCGAAGAACCTTACCTGGGCTAGAAAATGCAGGGACCTGGTTGAAAGATCGG
GGTGCTCTTCGGAGAACCTGTAGTTAGGTGTTGCATGGCTGTCGCGAT
>S2113H29OK rank=0019237 x=3200.0 y=2354.0 length=108
ATCGCAACGCGAAGAACCTTACCTGGGCTAGAAAGCACTGGGAGTCGGTCGAAAGGTCGA
TTTGCCCTTCGGGGAGCCAGTGGTTAGGTGCTGCATGGCTGTCGCGAT
>S2113IAGC4 rank=0021757 x=3282.0 y=1734.0 length=108
ATCGCAACGCGAAGAACCTTACCTGGGCTAGAAAGTACAGGAACCTGGTTGAAAAATCGG
GGTGCCCTTCGGGGAATCTGTGGTTAGGTGATGCATGGCTGTCGCGAT
>S2113H6RML rank=0023481 x=3240.0 y=1739.0 length=108
ATCGCAACGCGAAGAACCTTACCTGGGCTAGAAAGTACAGGAACCTGGTTGAAAAATCGG
GGTGCCCTTCGGGGAATCTGTGGTTAGGTGGTGCATGGCTGTCGCGAT
>S2113HZ0CM rank=0015236 x=3163.0 y=1844.0 length=107
ATCGCAACGCGAAGAACCTTACCTGGGCTAGAAAGTACAGGAACCTGGTTGAAAATCGGG
GTGCCCTTCGGGGAATCTGTGGTTAGGTGTTGCATGGCTGTCGCGAT
>S2113H3ILW rank=0015588 x=3203.0 y=1634.0 length=107
ATCGCAACGCGAAGAACCTTACCTGGGCTAGAAAGTACAGGAAGTCGGTCGAAAGGTCGA
TGTGCCCTTCGGGAACCTGTGGTTAGGTGGTGCATGGCTGTCGCGAT
>S2113IAR15 rank=0021645 x=3286.0 y=507.0 length=108
ATCGCAACGCGAAGAACCTTACCTGGGCTAGAAAGTACAGGAAGTCGGTCGAAAGGTCGA
TGTGCCCTTCGGGGAACCTGTGGTTAGGTGATGCATGGCTGTCGCGAT
>S2113H0R3G rank=0019766 x=3172.0 y=938.0 length=108
ATCGCAACGCGAAGAACCTTACCTGGGCTAGAAAGTACAGGAAGTCGGTCGAAAGGTCGA
TGTGCCCTTCGGGGAACCTGTGGTTAGGTGATGCATGGCTGTCGCGAT
>S2113H9LU5 rank=0009241 x=3272.0 y=3167.0 length=109
ATCGCAACGCGAAGAACCTTACCTGGGCTAGAAAGTACAGGAAGTCGGTCGAAAGGTCGA
TGTGCCCTTCGGGGAACCTGTGGTTAGGTGATGCATGGTCTGTCGCGAT
>S2113H74BU rank=0024694 x=3255.0 y=3416.0 length=108
ATCGCAACGCGAAGAACCTTACCTGGGCTAGAAAGTACAGGAAGTCGGTCGAAAGGTCGA
TGTGCCCTTCGGGGAACCTGTGGTTAGGTGCTGCATGGCTGTCGCGAT
>S2113H296K rank=0009619 x=3200.0 y=3002.0 length=108
ATCGCAACGCGAAGAACCTTACCTGGGCTAGAAAGTACAGGAAGTCGGTCGAAAGGTCGA
TGTGCCCTTCGGGGAACCTGTGGTTAGGTGCTGCATGGCTGTCGCGAT
>S2113H8MYH rank=0023719 x=3261.0 y=2983.0 length=108
ATCGCAACGCGAAGAACCTTACCTGGGCTAGAAAGTACAGGAAGTCGGTCGAAAGGTCGA
TGTGCCCTTCGGGGAACCTGTGGTTAGGTGCTGCATGGCTGTCGCGAT
>S2113H3GCK rank=0012323 x=3202.0 y=2802.0 length=108
ATCGCAACGCGAAGAACCTTACCTGGGCTAGAAAGTACAGGAAGTCGGTCGAAAGGTCGA
TGTGCCCTTCGGGGAACCTGTGGTTAGGTGGTGCATGGCTGTCGCGAT
>S2113IAYOB rank=0002452 x=3288.0 y=889.0 length=109
ATCGCAACGCGAAGAACCTTACCTGGGCTAGAAAGTACAGGAAGTCGGTCGAAAGGTCGA
TGTGCCCTTCGGGGGAACCTGTGGTTAGGTGATGCATGGCTGTCGCGAT
>S2113H1BTL rank=0004686 x=3178.0 y=1927.0 length=109
ATCGCAACGCGAAGAACCTTACCTGGGCTAGAAAGTACAGGAAGTCGGTCGAAAGGTCGA
TGTGCCCTTCGGGGGAACCTGTGGTTAGGTGCTGCATGGCTGTCGCGAT
>S2113H2XP9 rank=0012983 x=3196.0 y=3247.0 length=108
ATCGCAACGCGAAGAACCTTACCTGGGCTAGAAAGTACGCGGACCTGGTTGAAAGATCGG
GGTGCTCTTCGGAGAACGCGTGGTTAGGTGGTGCATGGCTGTCGCGAT
>S2113HZUQF rank=0024956 x=3161.0 y=2757.0 length=108
ATCGCAACGCGAAGAACCTTACCTGGGCTAGAAAGTGCAGGAACCTGGTTGAAAGATCGG
GGTGCTCTTCGGAGAACCTGCAGTTAGGTGTTGCATGGCTGTCGCGAT
>S2113H6SEH rank=0014825 x=3240.0 y=2743.0 length=108
ATCGCAACGCGAAGAACCTTACCTGGGCTAGAAAGTGCAGGAACTTGGTTGAAAAATCGA
GGTGCTCTTCGGAGAACCTGCAGTTAGGTGATGCATGGCTGTCGCGAT
>S2113H3YEM rank=0012673 x=3208.0 y=1628.0 length=108
ATCGCAACGCGAAGAACCTTACCTGGGCTAGAAAGTGCAGGAACTTGGTTGAAAAATCGA
GGTGCTCTTCGGAGAACCTGCAGTTAGGTGATGCATGGCTGTCGCGAT
>S2113H23FC rank=0007637 x=3198.0 y=2438.0 length=109
ATCGCAACGCGAAGAACCTTACCTGGGCTAGAAAGTGTAGGAACCCGGCCGAAAGGTTGG
GGGTGCTCTTCGGAGAATCTACAGTTAGGTGATGCATGGCTGTCGCGAT
>S2113H3H12 rank=0025917 x=3203.0 y=920.0 length=108
ATCGCAACGCGAAGAACCTTACCTGGGCTAGAAATGCAAGGACCTGGTCGAAAGATCGGG
GGTGCTCTTCGGAGAGCTTGTAGTTAGGTGGTGCATGGCTGTCGCGAT
>S2113H9QV7 rank=0003753 x=3274.0 y=1493.0 length=107
ATCGCAACGCGAAGAACCTTACCTGGGCTAGAAATGCTACGAACCCTGCGGAAACTGGGG
GTGCTCGCAAGAGAGCGTAGTGTTAGGTGCTGCATGGCTGTCGCGAT
>S2113H9WKM rank=0010760 x=3276.0 y=660.0 length=59
ATCGCAACGCGAAGAACCTTACCTGGGCTAGAATGCAGTTGGACCGATCCTNAAAGGGG
>S2113H7S3O rank=0005889 x=3252.0 y=1154.0 length=61
ATCGCAACGCGAAGAACCTTACCTGGGCTAGAATGCCCTTGATGGGTCCGGAGACGGGAT
C
>S2113H9IB5 rank=0019624 x=3271.0 y=2691.0 length=110
ATCGCAACGCGAAGAACCTTACCTGGGCTAGAATGCCTCTGACAACCCCAGAGATGGGGC
CTCCTAGGGAAACCTAGGCAGAGTGCAAGGTGGTGCATGGCTGTCGCGAT
>S2113H727G rank=0019940 x=3255.0 y=1962.0 length=111
ATCGCAACGCGAAGAACCTTACCTGGGCTAGAATGCCTCTGACAACCCTAGAGATAGGGC
CTTCTGGGTAAAAACCAGACAGAGTGCAAGGTGTTGCATGGCTGTCGCGAT
>S2113H9TSS rank=0001091 x=3275.0 y=1162.0 length=86
ATCGCAACGCGAAGAACCTTACCTGGGCTAGAATGCCTCTGACAACCCTAGAGATAGGGC
CTTCTGGGTAAAACCAGACAGAGTGC
>S2113H73GF rank=0011605 x=3255.0 y=2285.0 length=110
ATCGCAACGCGAAGAACCTTACCTGGGCTAGAATGCCTCTGACAACCCTAGAGATAGGGC
CTTCTGGGTAAAACCAGACAGAGTGCAAGGTGCTGCATGGCTGTCGCGAT
>S2113HZ935 rank=0020899 x=3166.0 y=2211.0 length=110
ATCGCAACGCGAAGAACCTTACCTGGGCTAGAATGCCTCTGACAACCCTAGAGATAGGGC
CTTCTGGGTAAAACCAGACGGAGTGCAAGGTGCTGCATGGCTGTCGCGAT
>S2113H8U06 rank=0012187 x=3264.0 y=1160.0 length=110
ATCGCAACGCGAAGAACCTTACCTGGGCTAGAATGCCTCTGACAACCCTGGAGACAGGGC
CTTCTGGGTAAAACCAGACAGAGTGCAAGGTGATGCATGGCTGTCGCGAT
>S2113H2Z2D rank=0017081 x=3197.0 y=2179.0 length=110
ATCGCAACGCGAAGAACCTTACCTGGGCTAGAATGCCTCTGACAACCCTGGAGACAGGGC
CTTCTGGGTAAAACCAGACAGAGTGCAAGGTGCTGCATGGCTGTCGCGAT
>S2113H7L5N rank=0000424 x=3250.0 y=345.0 length=110
ATCGCAACGCGAAGAACCTTACCTGGGCTAGAATGCCTCTGACAACCCTGGAGACAGGGC
CTTCTGGGTAAAACCAGACAGAGTGCAAGGTGGTACATGGCTGTCGCGAT
>S2113H4CBB rank=0008560 x=3212.0 y=3269.0 length=110
ATCGCAACGCGAAGAACCTTACCTGGGCTAGAATGCCTCTGACAACCCTGGAGACAGGGC
CTTCTGGGTAAAACCAGACAGAGTGCAAGGTGGTGCATGGCTGTCGCGAT
>S2113H5Z1H rank=0019038 x=3231.0 y=2851.0 length=110
ATCGCAACGCGAAGAACCTTACCTGGGCTAGAATGCCTCTGACAACCCTGGAGACAGGGC
CTTCTGGGTAAAACCAGACAGAGTGCAAGGTGTTGCATGGCTGTCGCGAT
>S2113H7SG9 rank=0027088 x=3252.0 y=347.0 length=110
ATCGCAACGCGAAGAACCTTACCTGGGCTAGAATGCCTCTGACAACCCTGGAGACAGGGC
CTTCTGGGTAAAACCNGACAGAGTGCAAGGTGGTACATGGCTGTCGCGAT
>S2113H81OU rank=0023689 x=3266.0 y=1596.0 length=110
ATCGCAACGCGAAGAACCTTACCTGGGCTAGAATGCCTCTGACAACTCCAGAGATGGAGC
CTCCTAGGGAAACCTAGGCAGAGTGCAAGGTGTTGCATGGCTGTCGCGAT
>S2113HZUX1 rank=0013321 x=3161.0 y=3031.0 length=110
ATCGCAACGCGAAGAACCTTACCTGGGCTAGAATGCCTCTGACAGCCGTAGAGATACGGA
TTCCTGGGTAAAACCAGGCAGAGTGCAAGGTGCTGCATGGCTGTCGCGAT
>S2113IARZZ rank=0001726 x=3286.0 y=429.0 length=110
ATCGCAACGCGAAGAACCTTACCTGGGCTAGAATGCCTCTGACAGCCGTAGAGATACGGA
TTCCTGGGTAAAACCAGGCAGAGTGCAAGGTGGTGCATGGCTGTCGCGAT
>S2113H7V0Z rank=0020676 x=3253.0 y=849.0 length=110
ATCGCAACGCGAAGAACCTTACCTGGGCTAGAATGCCTCTGACAGCCGTAGAGATACGGA
TTCCTGGGTAAAACCAGGCAGAGTGCAAGGTGGTGCATGGCTGTCGCGAT
>S2113H8IQC rank=0016156 x=3260.0 y=1602.0 length=110
ATCGCAACGCGAAGAACCTTACCTGGGCTAGAATGCCTCTGACAGCCGTAGAGATACGGA
TTCCTGGGTAAAACCAGGCAGAGTGCAAGGTGGTGCATGGCTGTCGCGAT
>S2113H6TWU rank=0000273 x=3241.0 y=604.0 length=109
ATCGCAACGCGAAGAACCTTACCTGGGCTAGAATGCCTCTGACCGCCGAGAGATCGGGTT
TCCTGGGTAAAACCAGGCAGAGTGCAAGGTGATGCATGGCTGTCGCGAT
>S2113H2N3V rank=0023789 x=3193.0 y=3065.0 length=111
ATCGCAACGCGAAGAACCTTACCTGGGCTAGAATGCCTCTTGACAACCCTAGAGATAGGG
CCTTCTGGGTAAAACCAGACAGAGTGCAAGGTGATGCATGGCTGTCGCGAT
>S2113HZ63J rank=0023726 x=3165.0 y=2397.0 length=110
ATCGCAACGCGAAGAACCTTACCTGGGCTAGAATGCCTTCGACAGCCGTAGAGATACGGT
CTCTTGGGTAAAACCAAGCGAAGTGCAAGGTGATGCATGGCTGTCGCGAT
>S2113H7HR7 rank=0012926 x=3248.0 y=2869.0 length=110
ATCGCAACGCGAAGAACCTTACCTGGGCTAGAATGCCTTCGACAGCCGTAGAGATACGGT
CTCTTGGGTAAAACCAAGCGAAGTGCAAGGTGGTGCATGGCTGTCGCGAT
>S2113HZ56U rank=0003211 x=3165.0 y=1220.0 length=109
ATCGCAACGCGAAGAACCTTACCTGGGCTAGAATGCCTTCGACAGCCGTAGAGATACGGT
CTCTTGGGTAAACCAAGCGAAGTGCAAGGTGATGCATGGCTGTCGCGAT
>S2113HZWO8 rank=0003814 x=3162.0 y=1210.0 length=111
ATCGCAACGCGAAGAACCTTACCTGGGCTAGAATGCGGTGGATAAGCCCTAGAGATAGGG
CGATCCGGGTAACCGGCTCCTGCCTGCAAGGTGGTGCATGGCTGTCGCGAT
>S2113IAC3G rank=0018592 x=3281.0 y=1594.0 length=107
ATCGCAACGCGAAGAACCTTACCTGGGCTAGAATGCTGGGAGACCGTGGGTGAAAGCTCA
CTTTGTAGCAATACACTGCCAGTAAGGTGTTGCATGGCTGTCGCGAT
>S2113H7AZ8 rank=0019594 x=3246.0 y=2278.0 length=107
ATCGCAACGCGAAGAACCTTACCTGGGCTAGACAACAGTGGACCGTCCTAGAAATAGGAT
TTTCCCTTCGGGGACCGCTGGTTCAGGTGTTGCATGGCTGTCGCGAT
>S2113IBKUH rank=0010232 x=3295.0 y=951.0 length=59
ATCGCAACGCGAAGAACCTTACCTGGGCTAGACAACGGCGGACCATCCTAGAAATAGGA
>S2113HZ821 rank=0019396 x=3166.0 y=875.0 length=107
ATCGCAACGCGAAGAACCTTACCTGGGCTAGACAACGGCGGACCATCCTAGAAATAGGAT
CTTCCCTTCGGGGACTGCCGGTTCAGGTGCTGCATGGCTGTCGCGAT
>S2113H3Q9L rank=0023044 x=3206.0 y=567.0 length=107
ATCGCAACGCGAAGAACCTTACCTGGGCTAGACAACGGCGGACCGTCCTAGAAATAGGAT
CTTCCCTTCGGGGACTGCCGGTTCAGGTGATGCATGGCTGTCGCGAT
>S2113IAFHG rank=0011294 x=3282.0 y=594.0 length=107
ATCGCAACGCGAAGAACCTTACCTGGGCTAGACAACGGTGGACCGTCCTAGAGATAGGAC
TTTCCCTTCGGGGACTGCCGGTTCAGGTGGTGCATGGCTGTCGCGAT
>S2113H8LSP rank=0007868 x=3261.0 y=1479.0 length=107
ATCGCAACGCGAAGAACCTTACCTGGGCTAGACAACGGTGGACCGTCCTAGAGATAGGAC
TTTCCCTTCGGGGACTGCCGGTTCAGGTGGTGCATGGCTGTCGCGAT
>S2113H3YTH rank=0024944 x=3208.0 y=2163.0 length=107
ATCGCAACGCGAAGAACCTTACCTGGGCTAGACATGCACGTGGTAGGGACCTGAAAGGGG
ACCGACCCGCAAGGGAGCGTGCACAGGTGGTGCATGGCTGTCGCGAT
>S2113H2S60 rank=0023223 x=3195.0 y=1466.0 length=104
ATCGCAACGCGAAGAACCTTACCTGGGCTCGAAATGCAGATGACAACTGATGGAAGTCGG
CTCCCGCAAGGGCGTCTGTATAGGTGGTGCATGGCTGTCGCGAT
>S2113H3OJL rank=0020550 x=3205.0 y=1135.0 length=52
ATCGCAACGCGAAGAACCTTACCTGGGCTCGAAATGCAGATGACACGTCGAA
>S2113H18I0 rank=0014918 x=3188.0 y=3354.0 length=104
ATCGCAACGCGAAGAACCTTACCTGGGCTCGAAATGCAGATGACATCCGATGAAAGCCGG
CTCCCGCAAGGGCATCTGTATAGGTGATGCATGGCTGTCGCGAT
>S2113H3VVJ rank=0012201 x=3207.0 y=2445.0 length=104
ATCGCAACGCGAAGAACCTTACCTGGGCTCGAAATGCAGATGACATCCGGCGAAAGCCGG
CTCCCGCAAGGGCATCTGTATAGGTGCTGCATGGCTGTCGCGAT
>S2113H5JGF rank=0024613 x=3226.0 y=1837.0 length=104
ATCGCAACGCGAAGAACCTTACCTGGGCTCGAAATGCAGATGACATCCGGTGAAAGCCGG
CTCCCGCAAGGGCAACTGTATAGGTGATGCATGGCTGTCGCGAT
>S2113H61JD rank=0018397 x=3243.0 y=2295.0 length=104
ATCGCAACGCGAAGAACCTTACCTGGGCTCGAAATGCAGATGACATCCGGTGAAAGCCGG
CTCCCGCAAGGGCAACTGTATAGGTGATGCATGGCTGTCGCGAT
>S2113H4DWH rank=0022962 x=3213.0 y=1231.0 length=104
ATCGCAACGCGAAGAACCTTACCTGGGCTCGAAATGCAGATGACATCCGGTGAAAGCCGG
CTCCCGCAAGGGCATCTGTATAGGTGGTGCATGGCTGTCGCGAT
>S2113H0QRL rank=0008349 x=3171.0 y=3311.0 length=104
ATCGCAACGCGAAGAACCTTACCTGGGCTCGAAATGCAGATGACATCCGGTGAAAGCCGG
CTCCCGCAAGGGCATCTGTATAGGTGTTGCATGGCTGTCGCGAT
>S2113H9HVC rank=0000125 x=3271.0 y=2086.0 length=99
ATCGCAACGCGAAGAACCTTACCTGGGCTCGAAATGCAGATGACATCCGGTGAAAGCCGG
NTCCCGCAAGGGCATCTGTATAGGTGCTGCATGGCTGTC
>S2113H0KGO rank=0017851 x=3169.0 y=3334.0 length=104
ATCGCAACGCGAAGAACCTTACCTGGGCTCGAAATGCAGATGACCATCGGCGAAAGTCGA
CTTCCGCAAGGACATCTGTATAGGTGCTGCATGGCTGTCGCGAT
>S2113H2K9H rank=0020471 x=3192.0 y=3475.0 length=104
ATCGCAACGCGAAGAACCTTACCTGGGCTCGAAATGCAGTTGACATCCGGTGAAAGCCGG
CTCCCGCAAGGGCAACTGTATAGGTGATGCATGGCTGTCGCGAT
>S2113H0FG0 rank=0010068 x=3168.0 y=962.0 length=104
ATCGCAACGCGAAGAACCTTACCTGGGCTCGAAATGCAGTTGACATCCGGTGAAAGCCGG
CTCCCGCAAGGGCAACTGTATAGGTGTTGCATGGCTGTCGCGAT
>S2113H80WT rank=0011531 x=3266.0 y=587.0 length=73
ATCGCAACGCGAAGAACCTTACCTGGGCTCGAAATGCAGTTGACATCCGGTGAAAGCCGG
NTCCCGCAAGGGC
>S2113H3V4G rank=0003191 x=3207.0 y=2766.0 length=82
ATCGCAACGCGAAGAACCTTACCTGGGCTCGAAATGCAGTTGACATCCGGTGAAAGCCGG
NTCCCGCAAGGGCAACTGTATA
>S2113H1KKY rank=0002958 x=3181.0 y=992.0 length=104
ATCGCAACGCGAAGAACCTTACCTGGGCTCGAAATGCAGTTGACATCCGGTGAAAGCCGG
NTCCCGCAAGGGCAACTGTATAGGNGTTGCATGGCTGTCGCGAT
>S2113H59FT rank=0008979 x=3234.0 y=2743.0 length=104
ATCGCAACGCGAAGAACCTTACCTGGGCTCGAAATGCATCTGACATCCGGTGAAAGCCGG
CTCCCGCAAGGGCAGATGTATAGGTGTTGCATGGCTGTCGCGAT
>S2113H99Q6 rank=0012988 x=3280.0 y=1360.0 length=104
ATCGCAACGCGAAGAACCTTACCTGGGCTCGAAATGCATCTGACATCCGGTGAAAGCCGG
CTCCCGCAAGGGCAGATGTATAGGTGTTGCATGGCTGTCGCGAT
>S2113H5C3J rank=0015498 x=3224.0 y=1789.0 length=107
ATCGCAACGCGAAGAACCTTACCTGGGCTCGAAATGTAGTGGACCGGAGTGGAAACATTC
CTTTCCCGCAAGGGACTGCTATATAGGTGTTGCATGGCTGTCGCGAT
>S2113IAJ8N rank=0009560 x=3283.0 y=2661.0 length=107
ATCGCAACGCGAAGAACCTTACCTGGGCTCGAAATGTAGTGGACCGGGGTGGAAACATCC
CTTTCCCGCAAGGGACTGCTATATAGGTGATGCATGGCTGTCGCGAT
>S2113H0VDO rank=0009340 x=3173.0 y=1098.0 length=107
ATCGCAACGCGAAGAACCTTACCTGGGCTCGAACGGCTAGTGACAGGAGATGAAAGTCNT
TTTCCCGCAAGGGGACACTAGTCGAGGTGGTGCATGGCTGTCGCGAT
>S2113IAL3G rank=0013140 x=3284.0 y=970.0 length=107
ATCGCAACGCGAAGAACCTTACCTGGGCTCGAACGGCTAGTGACAGGGGATGAAAGTTCC
TTTTCCCGCAAGGGACACTAGTCGAGGTGATGCATGGCTGTCGCGAT
>S2113H5W6I rank=0015471 x=3230.0 y=3240.0 length=107
ATCGCAACGCGAAGAACCTTACCTGGGCTCGAACGGCTAGTGACAGGGGTGGAAACATCC
TCTTCCCGCAAGGGACATTAGTCGAGGTGGTGCATGGCTGTCGCGAT
>S2113H2YMX rank=0000612 x=3197.0 y=327.0 length=109
ATCGCAACGCGAAGAACCTTACCTGGGCTCGAACGGCTAGTGCAAGCCGGTGGAAACACT
GGTCCTCCCGCAAGGGATACTAGTCGAGGTGGTGCATGGCTGTCGCGAT
>S2113H7RCU rank=0023833 x=3251.0 y=2988.0 length=108
ATCGCAACGCGAAGAACCTTACCTGGGCTCGAACGGCTATGGACAATCTTTGGAAACAGA
GACTTCTCGCAAGAGACTGTAGTCGAGGTGGTGCATGGCTGTCGCGAT
>S2113H2PV3 rank=0003965 x=3194.0 y=1281.0 length=109
ATCGCAACGCGAAGAACCTTACCTGGGCTCGAACGGCTGCAGACCGGTCCTAGAAACAGG
GCCTTTCCCGCAAGGGACTGTAGTCGAGGTGTTGCATGGCTGTCGCGAT
>S2113H0LR3 rank=0015750 x=3170.0 y=945.0 length=108
ATCGCAACGCGAAGAACCTTACCTGGGCTCGAACGGCTGGTCAACGCCGGTGGAAACATC
GGTACCCCGCAAGGGGGTCCAGTCGAGGTGTTGCATGGCTGTCGCGAT
>S2113H2QB1 rank=0012124 x=3194.0 y=1855.0 length=108
ATCGCAACGCGAAGAACCTTACCTGGGCTCGAACGGCTGGTCAACGGCGGTGGAAACATC
GCTACCCCGCAAGGGGGTCCAGTCGAGGTGGTGCATGGCTGTCGCGAT
>S2113H6XOX rank=0008083 x=3242.0 y=1407.0 length=108
ATCGCAACGCGAAGAACCTTACCTGGGCTCGAACGGCTTAAGAACATCCTCAGAAACGGG
GACTTCTCGCAAGAGACTTGAGTCGAGGTGCTGCATGGCTGTCGCGAT
>S2113IASPX rank=0004898 x=3286.0 y=1363.0 length=97
ATCGCAACGCGAAGAACCTTACCTGGGCTCGAACGGCTTACGACGGCACTTGGAAACAGG
AGNTTTCCCGCAAGGGACGTGAGTCGAGGTGGTGCAT
>S2113H482C rank=0019891 x=3223.0 y=658.0 length=76
ATCGCAACGCGAAGAACCTTACCTGGGCTCGAACGGCTTCCCAACGGCAGTGGAAACATT
GCTATCCCGCAAGGGA
>S2113H85VK rank=0024668 x=3267.0 y=2926.0 length=95
ATCGCAACGCGAAGAACCTTACCTGGGCTCGAACGGCTTTCGAACGTTTGTGGAAACACA
GATATCCCGCAAGGGACTAGAGTCAGGTGATGCAT
>S2113HZ92O rank=0008783 x=3166.0 y=2158.0 length=109
ATCGCAACGCGAAGAACCTTACCTGGGCTCGAACGGCTTTGGAAGGCCTTTGGAAACAGA
GGCTGTCCCGCAAGGGACTGAAGTCGAGGTGGTGCATGGCTGTCGCGAT
>S2113H936L rank=0018172 x=3278.0 y=2331.0 length=109
ATCGCAACGCGAAGAACCTTACCTGGGCTCGAACGGCTTTGGAAGGCCTTTGGAAACAGA
GGCTGTCCCGCAAGGGACTGAAGTCGAGGTGGTGCATGGCTGTCGCGAT
>S2113IA732 rank=0008243 x=3291.0 y=832.0 length=108
ATCGCAACGCGAAGAACCTTACCTGGGCTCGAACGGCTTTGGAAGGCCTTTGGAAACAGA
GGCTGTCCCGCAAGGGACTGAAGTCGAGGTGGTGCATGGCTGTCGGAT
>S2113H8GCL rank=0019148 x=3259.0 y=2611.0 length=53
ATCGCAACGCGAAGAACCTTACCTGGGCTCGAACGGCTTTGGACGGTCTTTGG
>S2113H0VPG rank=0021862 x=3173.0 y=1522.0 length=109
ATCGCAACGCGAAGAACCTTACCTGGGCTCGAACGGCTTTGGCAAACTCTTGGAAACAGG
AGTCCTCCCGCAAGGGACTGAAGTCGAGGTGTTGCATGGCTGTCGCGAT
>S2113H47GW rank=0004176 x=3222.0 y=2686.0 length=53
ATCGCAACGCGAAGAACCTTACCTGGGCTCGAACGGCTTTGGCAAGCCTTTGG
>S2113HZ2U0 rank=0012419 x=3164.0 y=1002.0 length=109
ATCGCAACGCGAAGAACCTTACCTGGGCTCGAACGGCTTTGGCAAGCCTTTGGAAACAGA
GGCCCTCCCGCAAGGGACTGAAGTCGAGGTGCTGCATAGCTGTCGCGAT
>S2113H8L6G rank=0025624 x=3261.0 y=1974.0 length=109
ATCGCAACGCGAAGAACCTTACCTGGGCTCGAACGGCTTTGGCAAGCCTTTGGAAACAGA
GGCCCTCCCGCAAGGGACTGAAGTCGAGGTGGTGCATGGCTGTCGCGAT
>S2113H1CFQ rank=0023466 x=3178.0 y=2724.0 length=109
ATCGCAACGCGAAGAACCTTACCTGGGCTCGAACGGCTTTGGCAAGCTCTTGGAAACAGG
AGCCCTCCCGCAAGGGACTGAAGTCGAGGTGGTGCATGGCTGTCGCGAT
>S2113H9ASO rank=0022863 x=3269.0 y=1110.0 length=109
ATCGCAACGCGAAGAACCTTACCTGGGCTCGAACGGCTTTGGCAAGCTCTTGGAAACAGG
AGTCCTCCCGCAAGGGACTGAAGTCGAGGTGCTGCATGGCTGTCGCGAT
>S2113H3PGY rank=0020090 x=3205.0 y=2336.0 length=109
ATCGCAACGCGAAGAACCTTACCTGGGCTCGAACGGCTTTGGCAAGCTCTTGGAAACAGG
GGCCCTCTCGCAAGAGACTGAAGTCGAGGTGGTGCATGGCTGTCGCGAT
>S2113H4DPM rank=0017805 x=3213.0 y=984.0 length=111
ATCGCAACGCGAAGAACCTTACCTGGGCTCGAACGGCTTTGGCAAGCTCTTGGAAACAGG
GGGCCCTCTCGCAAGAGACTGAAGTCGAGGTGGTGCATGGGCTGTCGCGAT
>S2113H3Q97 rank=0010389 x=3206.0 y=589.0 length=109
ATCGCAACGCGAAGAACCTTACCTGGGCTCGAACGGCTTTGGCAAGCTTTTGGAAACAGA
AGCCCTCCCGCAAGGGACTGAAGTCGAGGTGCTGCATGGCTGTCGCGAT
>S2113H51Z9 rank=0017175 x=3232.0 y=1303.0 length=105
ATCGCAACGCGAAGAACCTTACCTGGGCTCGAAGCGCAGTGGAATCCGGTGGAAACATCG
GCGCCCGCAAGGGCTGCTGCGGAGGTGGTGCATGGCTGTCGCGAT
>S2113H9LUN rank=0006047 x=3272.0 y=3149.0 length=105
ATCGCAACGCGAAGAACCTTACCTGGGCTCGAAGCGCAGTGGACCGGGGTAGAAATATCC
CTTTTCGCAAGAACCGCTGCGGAGGTGGTGCATGGCTGTCGCGAT
>S2113HZFDD rank=0020352 x=3156.0 y=3327.0 length=108
ATCGCAACGCGAAGAACCTTACCTGGGCTCGAAGCGCAGTGGACTGAGGTAGAAATATCT
CTTTCGTCGCAAGAGACTGCTGCGTAGGTGATGCATGGCTGTCGCGAT
>S2113H1Y1Y rank=0019888 x=3185.0 y=3364.0 length=107
ATCGCAACGCGAAGAACCTTACCTGGGCTCGAAGCGCAGTGGACTGAGGTAGAAATATCT
CTTTCTCGCAAGAGACTGCTGCGGAGGTGTTGCATGGCTGTCGCGAT
>S2113H94D7 rank=0003229 x=3278.0 y=2605.0 length=104
ATCGCAACGCGAAGAACCTTACCTGGGCTCGAAGTGCAGATGACCATCGGCGAAAGCCGA
CTTCCGCAAGGACATCTGCAGAGGTGATGCATGGCTGTCGCGAT
>S2113H0JQ0 rank=0022055 x=3169.0 y=2410.0 length=104
ATCGCAACGCGAAGAACCTTACCTGGGCTCGAAGTGTAGATGACCATCGGCGAAAGCCGA
CTTCCGCAAGGACATCTGCAGAGGTGATGCATGGCTGTCGCGAT
>S2113H3YUQ rank=0009179 x=3208.0 y=2208.0 length=104
ATCGCAACGCGAAGAACCTTACCTGGGCTCGAAGTGTAGATGACCATCGGCGAAAGCCGA
CTTCCGCAAGGACATCTGCAGAGGTGCTGCATGGCTGTCGCGAT
>S2113HZIB8 rank=0007605 x=3157.0 y=3078.0 length=104
ATCGCAACGCGAAGAACCTTACCTGGGCTCGAAGTGTAGATGACCATCGGTGAAAGCCGA
CTTCCGCAAGGACATCTGCAGAGGTGGTGCATGGCTGTCGCGAT
>S2113H8P70 rank=0005864 x=3262.0 y=3118.0 length=80
ATCGCAACGCGAAGAACCTTACCTGGGCTCGAAGTGTAGATGATCATCGGCGAAAGTCGA
CTTCCGCAAGGACATCTGCA
>S2113H3Q94 rank=0016206 x=3206.0 y=586.0 length=104
ATCGCAACGCGAAGAACCTTACCTGGGCTCGAAGTGTAGATGATCATCGGCGAAAGTCGA
CTTCCGCAAGGACATCTGCAGAGGTGTTGCATGGCTGTCGCGAT
>S2113H9N45 rank=0008807 x=3273.0 y=2023.0 length=105
ATCGCAACGCGAAGAACCTTACCTGGGCTCGACATGTGCCTGACCCCCCTGGAAACAGGG
GTTCCCTTCGGGGCAGGTTCACAGGTGTTGCATGGCTGTCGCGAT
>S2113HZUV0 rank=0022422 x=3161.0 y=2958.0 length=103
ATCGCAACGCGAAGAACCTTACCTGGGCTGAACTACGCGGGAAAAGCCGTAGAAATACGG
TGTCCTTCGGGGTCCGCGATAGGTGGTGCATGGCTGTCGCGAT
>S2113IABCV rank=0002846 x=3280.0 y=3437.0 length=102
ATCGCAACGCGAAGAACCTTACCTGGGCTGAACTATGCAGGAAAAGCCGTAGAGATACGG
TGTCCTTCGGGTCTGTGATAGGTGGTGCATGGCTGTCGCGAT
>S2113H84DL rank=0021466 x=3267.0 y=983.0 length=109
ATCGCAACGCGAAGAACCTTACCTGGGCTGGAAAGTGCTCGGAAGTCTGGTGAAAGCCGG
ATGTGCCCGCAAGGGAGCCGAGTGACAGGTGATGCATGGCTGTCGCGAT
>S2113H2Z9E rank=0001721 x=3197.0 y=2432.0 length=108
ATCGCAACGCGAAGAACCTTACCTGGGCTGGAAAGTGCTCGGAAGTCTGGTGAAAGCTGG
ATGTGCCCGCAAGGGAGCCGAGTGACAGGTGGTGCATGGCTGTCGCGA
>S2113H9FQM rank=0020534 x=3270.0 y=3420.0 length=109
ATCGCAACGCGAAGAACCTTACCTGGGCTGGAAAGTGCTCGGAAGTCTGGTGAAAGCTGG
ATGTGCCCGCAAGGGAGCCGAGTGACAGGTGGTGCATGGCTGTCGCGAT
>S2113H47Y8 rank=0009589 x=3222.0 y=3346.0 length=109
ATCGCAACGCGAAGAACCTTACCTGGGCTGGAAAGTGTTCGGAAGTCTGGTGAAAGCCGG
ATGTGCCCGCAAGGGAACCGAGTGACAGGTGATGCATGGCTGTCGCGAT
>S2113H330D rank=0012553 x=3210.0 y=699.0 length=109
ATCGCAACGCGAAGAACCTTACCTGGGCTGGAAAGTGTTCGGAAGTCTGGTGAAAGCCGG
ATGTGCCCGCAAGGGAACCGAGTGACAGGTGCTGCATGGCTGTCGCGAT
>S2113HY50W rank=0002662 x=3153.0 y=3502.0 length=109
ATCGCAACGCGAAGAACCTTACCTGGGCTGGAAAGTGTTCGGAAGTCTGGTGAAAGCCGG
ATGTGCCCGCAAGGGAACCGAGTGACAGGTGTTGCATGGCTGTCGCGAT
>S2113H3RSZ rank=0001451 x=3206.0 y=1265.0 length=70
ATCGCAACGCGAAGAACCTTACCTGGGCTGGAAAGTGTTTGGAATCCTGGTGAAANCCGG
GGGTGCCCGC
>S2113H7903 rank=0015357 x=3257.0 y=2613.0 length=107
ATCGCAACGCGAAGAACCTTACCTGGGCTGGAAAGTGTTTGGAATCCTGGTGAAANCCGG
GGGTGCCCGCAAGGGACCAAGTGACAGGTGATGCATGGCTGTCGCGA
>S2113H2PE2 rank=0006349 x=3194.0 y=668.0 length=105
ATCGCAACGCGAAGAACCTTACCTGGGCTTGAACGTGCAGTGACAGCCGGTGAAAGCCGG
TCTCCCTTCGGGGCACTGTGCGAGGTGGTGCATGGCTGTCGCGAT
>S2113H0CWD rank=0015964 x=3167.0 y=1723.0 length=104
ATCGCAACGCGAAGAACCTTACCTGGGCTTGAACTGCAGATGATCATCGGCGAAAGTCGA
CTTCCGCAAGGACATCTGTAGAGGTGCTGCATGGCTGTCGCGAT
>S2113H7JJG rank=0022485 x=3249.0 y=1050.0 length=104
ATCGCAACGCGAAGAACCTTACCTGGGCTTGAACTGCAGATGATCATCGGCGAAAGTCGA
CTTCCGCAAGGACATCTGTAGAGGTGGTGCATGGCTGTCGCGAT
>S2113H6US1 rank=0012166 x=3241.0 y=1763.0 length=104
ATCGCAACGCGAAGAACCTTACCTGGGCTTGAACTGCAGATGATCATCGGCGAAAGTCGA
CTTCCGCAAGGACATCTGTAGAGGTGTTGCATGGCTGTCGCGAT
>S2113H44G9 rank=0008101 x=3221.0 y=2907.0 length=107
ATCGCAACGCGAAGAACCTTACCTGGGCTTGAACTGCCGGTAGTAGAACCCTGAAAGGGG
AACGACCCGCAAGGGAGCCGGCGGAGGTGTTGCATGGCTGTCGCGAT
>S2113H5878 rank=0010457 x=3234.0 y=2470.0 length=63
ATCGCAACGCGAAGAACCTTACCTGGGCTTGAACTGCGAGTGACCACTCACGAAAGTGAG
CTT
>S2113H2IZ8 rank=0016141 x=3192.0 y=550.0 length=104
ATCGCAACGCGAAGAACCTTACCTGGGCTTGAACTGCGAGTGACCACTCATGAAAGTGAG
CTTCCGCAAGGACACTCGTAGAGGTGATGCATGGCTGTCGCGAT
>S2113H0IDR rank=0011972 x=3169.0 y=637.0 length=104
ATCGCAACGCGAAGAACCTTACCTGGGCTTGAACTGCGAGTGGCCATCGGTGAAAGCCGA
CTTCCGCAAGGACACTCGTAGAGGTGGTGCATGGCTGTCGCGAT
>S2113H9KS0 rank=0024649 x=3272.0 y=1794.0 length=113
ATCGCAACGCGAAGAACCTTACCTGGGCTTGAACTGCTGGTAGTAGTTCTGATGAAAGTC
GGAACGACCCGTAAAGCCGGATGCCAGCAGAGGTGCTGCATGGCTGTCGCGAT
>S2113H29ZI rank=0021822 x=3200.0 y=2748.0 length=58
ATCGCAACGCGAAGAACCTTACCTGGGCTTGAACTGTAGATGATCACCGGCGAAAGTC
>S2113IA2LZ rank=0018716 x=3289.0 y=1893.0 length=104
ATCGCAACGCGAAGAACCTTACCTGGGCTTGAACTGTAGATGATCACCGGCGAAAGTCGG
CTCCCGCAAGGGCATCTGCANAGGTGGTGCATGGCTGTCGCGAT
>S2113HZLHE rank=0017992 x=3158.0 y=3056.0 length=108
ATCGCAACGCGAAGAACCTTACCTGGGCTTGAACTGTGGTGGACCGCCCTAGAAACAGGG
TTTCCCCTTCGGGGGCCGCCATAGAGGTGCTGCATGGCTGTCGCGATT
>S2113HZZQS rank=0004649 x=3163.0 y=1058.0 length=107
ATCGCAACGCGAAGAACCTTACCTGGGCTTGAACTGTGGTGGACCGCTCTGGAAACAGGG
CTTCCCCTTCGGGGGCCGCCATAGAGGTGATGCATGGCTGTCGCGAT
>S2113H82OL rank=0011441 x=3266.0 y=2883.0 length=111
ATCGCAACGCGAAGAACCTTACCTGGGCTTGAACTGTGGTGGACCGGCCTTGAAAGAGGG
TCTTCCCCCTTTCGGGGGGCCGCCATAGAGGTGGTGCATGGCTGTCGCGAT
>S2113H7TJT rank=0017905 x=3252.0 y=1735.0 length=107
ATCGCAACGCGAAGAACCTTACCTGGGCTTGAACTGTGGTGGACCGGTCTGGAAACAGAT
CTTCTCCTTCGGAAGCCGCCATAGAGGTGTTGCATGGCTGTCGCGAT
>S2113IAFSI rank=0001444 x=3282.0 y=992.0 length=107
ATCGCAACGCGAAGAACCTTACCTGGGCTTGAACTGTGGTGGACCGTCCTGGAAACAGGG
CTTCCCCTTCGGGGGCCGCCATAGAGGTGATGCATGGCTGTCGCGAT
>S2113H6VW2 rank=0007859 x=3241.0 y=3204.0 length=107
ATCGCAACGCGAAGAACCTTACCTGGGCTTGAACTGTGGTGGACCGTCGTGGAAACACGG
CTTCTCCTTCGGGAGCCGCCATAGAGGTGGTGCATGGCTGTCGCGAT
>S2113IBBOL rank=0015274 x=3292.0 y=1363.0 length=114
ATCGCAACGCGAAGAACCTTACCTGGGCTTGAACTGTGGTGGACTGGCTTAGGAAACAGG
GTTCCTTTCCCCGTTCGGGGGCCGTCCATAGAGGTGGTGCATGGCTGTCGCGAT
>S2113HZTZE rank=0015885 x=3161.0 y=1784.0 length=104
ATCGCAACGCGAAGAACCTTACCTGGGCTTGACACGCGCCTGACAGCCGTGGAAACACGG
TCTCCCTTCGGGCAGGTGCACAGGTGCTGCATGGCTGTCGCGAT
>S2113H9RQA rank=0021721 x=3274.0 y=2576.0 length=103
ATCGCAACGCGAAGAACCTTACCTGGGCTTGACATACACCGGAAACATCCAGAGATGGGT
GCCCCGCAAGGTCGGTGTACAGGTGATGCATGGCTGTCGCGAT
>S2113H08MT rank=0023561 x=3177.0 y=1891.0 length=103
ATCGCAACGCGAAGAACCTTACCTGGGCTTGACATACACCGGAAACATCCAGAGATGGGT
GCCCCGCAAGGTCGGTGTACAGGTGCTGCATGGCTGTCGCGAT
>S2113H0Z2D rank=0020851 x=3174.0 y=3075.0 length=103
ATCGCAACGCGAAGAACCTTACCTGGGCTTGACATACACCGGAAACATCCAGAGATGGGT
GCCCCGCAAGGTCGGTGTACAGGTGTTGCATGGCTGTCGCGAT
>S2113HZRH4 rank=0019710 x=3160.0 y=2666.0 length=103
ATCGCAACGCGAAGAACCTTACCTGGGCTTGACATACACCGGAATCACTCAGAGATGGGT
GCGTCTTCGGACTGGTGTACAGGTGTTGCATGGCTGTCGCGAT
>S2113IA40P rank=0009611 x=3290.0 y=919.0 length=105
ATCGCAACGCGAAGAACCTTACCTGGGCTTGACATATTTCGGACCCCCCTGGAAACAGGG
GTTCCCTTCGGGGCCGTTATACAGGTGGTGCATGGCTGTCGCGAT
>S2113H6FY1 rank=0002000 x=3236.0 y=3019.0 length=83
ATCGCAACGCGAAGAACCTTACCTGGGCTTGACATCCTGGTGCAATCCTCGTGAAAGGGG
ACCCTCTTCGGAGCGCCCAGGGA
>S2113IACBF rank=0006433 x=3281.0 y=585.0 length=108
ATCGCAACGCGAAGAACCTTACCTGGGCTTGACATCTACGGGAAAGCCTCTGGAAACAGG
GGCCCCCCTTCGGGGCTCGTAGACAGGTGTTGCATGGCTGTCCGCGAT
>S2113H7VR9 rank=0009018 x=3253.0 y=535.0 length=107
ATCGCAACGCGAAGAACCTTACCTGGGCTTGACATCTACGGGAAAGCCTCTGGAAACAGG
GGCCCCCCTTCGGGGCTCGTAGACAGGTGTTGCATGGCTGTCGCGAT
>S2113H9TSV rank=0004791 x=3275.0 y=1165.0 length=106
ATCGCAACGCGAAGAACCTTACCTGGGCTTGACATCTGCGGAACCCTGTGGAAACACGGG
GGTGCCTTCGGGAGCCGCAAGACAGGNGTTGCATGGCTGTCGCGAT
>S2113H8P77 rank=0017739 x=3262.0 y=3125.0 length=52
ATCGCAACGCGAAGAACCTTACCTGGGCTTGACATGACCAGGATCCCGGCGG
>S2113H68PJ rank=0009226 x=3245.0 y=3397.0 length=105
ATCGCAACGCGAAGAACCTTACCTGGGCTTGACATGACCCTGACAACCCTGGAAACAGGG
CCTCCCTTCGGGGCAGGGCCACAGGTGCTGCATGGCTGTCGCGAT
>S2113H1NV4 rank=0022789 x=3182.0 y=1186.0 length=105
ATCGCAACGCGAAGAACCTTACCTGGGCTTGACATGACCCTGACAACCCTGGAAACAGGG
CTTCCCTTCGGGGCAGGGCCACAGGTGGTGCATGGCTGTCGCGAT
>S2113H3GMO rank=0019473 x=3202.0 y=3166.0 length=104
ATCGCAACGCGAAGAACCTTACCTGGGCTTGACATGCAAGTAGTAGGGGAGCGAAAGCCG
ACCGACCTTCGGGGCTTGCACAGGTGTTGCATGGCTGTCGCGAT
>S2113H7OBW rank=0007441 x=3250.0 y=3162.0 length=105
ATCGCAACGCGAAGAACCTTACCTGGGCTTGACATGCACAGGAATGTCGTAGAAATACGG
CAGCCCTTCGGGGCCTGTGCACAGGTGCTGCATGGCTGTCGCGAT
>S2113IBNPM rank=0006798 x=3296.0 y=568.0 length=105
ATCGCAACGCGAAGAACCTTACCTGGGCTTGACATGCACAGGAATGTCGTAGAAATACGG
CAGCCCTTCGGGGCCTGTGCACAGGTGCTGCATGGCTGTCGCGAT
>S2113H1L4N rank=0009208 x=3181.0 y=2997.0 length=105
ATCGCAACGCGAAGAACCTTACCTGGGCTTGACATGCACAGGAATGTCGTAGAAATACGG
CAGCCCTTCGGGGCCTGTGCACAGGTGGTGCATGGCTGTCGCGAT
>S2113H6FB0 rank=0006750 x=3236.0 y=2190.0 length=105
ATCGCAACGCGAAGAACCTTACCTGGGCTTGACATGCACAGGAATGTCGTGGAAACACGG
CAGCCCTTCGGGGCCTGTGCACAGGTGATGCATGGCTGTCGCGAT
>S2113H336R rank=0014427 x=3210.0 y=929.0 length=105
ATCGCAACGCGAAGAACCTTACCTGGGCTTGACATGCACAGGAATGTCGTGGAAACACGG
CAGCCCTTCGGGGCCTGTGCACAGGTGGTGCATGGCTGTCGCGAT
>S2113H9BWL rank=0011018 x=3269.0 y=2547.0 length=105
ATCGCAACGCGAAGAACCTTACCTGGGCTTGACATGCACAGGAATGTCGTGGAAACACGG
CAGCCCTTCGGGGCTTGTGCACAGGTGATGCATGGCTGTCGCGAT
>S2113IA7V0 rank=0006340 x=3291.0 y=542.0 length=104
ATCGCAACGCGAAGAACCTTACCTGGGCTTGACATGCACCAGACATCTCCAGAGATGGGG
CTTCCCTTGTGGTTGGTGTGCAGGTGGTGCATGGCTGTCGCGAT
>S2113H804V rank=0012122 x=3266.0 y=877.0 length=107
ATCGCAACGCGAAGAACCTTACCTGGGCTTGACATGCACGAGAAAGCCGGTGGAAACATC
GGCCCCTCTTCGGAGTCCGTGCACAGGTGCTGCATGGCTGTCGCGAT
>S2113HZQXJ rank=0020724 x=3160.0 y=1925.0 length=107
ATCGCAACGCGAAGAACCTTACCTGGGCTTGACATGCACGCGAAACTCCTGGGAAACCAG
GAGCCCCCTTCGGGGCGCGTGCACAGGTGTTGCATGGCTGTCGCGAT
>S2113H3Q86 rank=0016253 x=3206.0 y=552.0 length=107
ATCGCAACGCGAAGAACCTTACCTGGGCTTGACATGCACGGGAAACCCGGTGGAAACACC
GGGCCCTCTTCGGAGTCCGTGCACAGGTGTTGCATGGCTGTCGCGAT
>S2113IAOQD rank=0000264 x=3285.0 y=291.0 length=107
ATCGCAACGCGAAGAACCTTACCTGGGCTTGACATGCACGGGAAACGCCCCAGAAACGGG
GCGCCCTCTTCGGAGTCCGTGCACAGGTGTTGCATGGCTGTCGCGAT
>S2113HZ828 rank=0004118 x=3166.0 y=882.0 length=107
ATCGCAACGCGAAGAACCTTACCTGGGCTTGACATGCACGGGAAACGCCTCAGAAACGGG
GCGCCCTCTTCGGAGTCCGTGCACAGGTGCTGCATGGCTGTCGCGAT
>S2113IBW0J rank=0000966 x=3299.0 y=337.0 length=107
ATCGCAACGCGAAGAACCTTACCTGGGCTTGACATGCACGGGAAACGCCTCAGAAACGGG
GCGCCCTCTTCGGAGTCCGTGCACAGGTGCTGCATGGCTGTCGCGAT
>S2113H41AE rank=0015659 x=3220.0 y=2868.0 length=107
ATCGCAACGCGAAGAACCTTACCTGGGCTTGACATGCACGGGAAACGCCTCAGAAACGGG
GCGCCCTCTTCGGAGTCCGTGCACAGGTGCTGCATGGCTGTCGCGAT
>S2113IA760 rank=0012115 x=3291.0 y=938.0 length=107
ATCGCAACGCGAAGAACCTTACCTGGGCTTGACATGCACGGGAAACGCCTCAGAAAGGGG
GCGCCCTCTTCGGAGTCCGTGCACAGGTGGTGCATGGCTGTCGCGAT
>S2113H9DLS rank=0016021 x=3270.0 y=654.0 length=107
ATCGCAACGCGAAGAACCTTACCTGGGCTTGACATGCACGGGAAACGCCTCAGAAAGGGG
GCGCCCTCTTCGGAGTCCGTGCACAGGTGGTGCATGGCTGTCGCGAT
>S2113H93XI rank=0009519 x=3278.0 y=2004.0 length=107
ATCGCAACGCGAAGAACCTTACCTGGGCTTGACATGCACGGGAAACGCCTCAGAAAGGGG
GCGCCCTCTTCGGAGTCCGTGCACAGGTGTTGCATGGCTGTCGCGAT
>S2113IADQK rank=0017572 x=3281.0 y=2426.0 length=61
ATCGCAACGCGAAGAACCTTACCTGGGCTTGACATGCACGGGAAACGCCTCANAAAGGGG
G
>S2113H1NI7 rank=0012644 x=3182.0 y=721.0 length=107
ATCGCAACGCGAAGAACCTTACCTGGGCTTGACATGCACGGGAAAGCCGGTGGAAACATC
GGCCCCTCTTCGGAGTCCGTGCACAGGTGATGCATGGCTGTCGCGAT
>S2113H81AT rank=0024107 x=3266.0 y=1091.0 length=107
ATCGCAACGCGAAGAACCTTACCTGGGCTTGACATGCACGGGAAAGCCGGTGGAAACATC
GGCCCCTCTTCGGAGTCCGTGCACAGGTGATGCATGGCTGTCGCGAT
>S2113H0YK3 rank=0015601 x=3174.0 y=1157.0 length=107
ATCGCAACGCGAAGAACCTTACCTGGGCTTGACATGCACGGGAAAGCCGGTGGAAACATC
GGCCCCTCTTCGGAGTCCGTGCACAGGTGATGCATGGCTGTCGCGAT
>S2113H1Q2W rank=0023681 x=3183.0 y=1222.0 length=107
ATCGCAACGCGAAGAACCTTACCTGGGCTTGACATGCACGGGAAAGCCGGTGGAAACATC
GGCCCCTCTTCGGAGTCCGTGCACAGGTGGTGCATGGCTGTCGCGAT
>S2113H3ZBK rank=0024012 x=3208.0 y=2814.0 length=107
ATCGCAACGCGAAGAACCTTACCTGGGCTTGACATGCACGGGAAAGCCGGTGGAAACATC
GGCCCCTCTTCGGAGTCCGTGCACAGGTGTTGCATGGCTGTCGCGAT
>S2113H9RYA rank=0025252 x=3274.0 y=2864.0 length=107
ATCGCAACGCGAAGAACCTTACCTGGGCTTGACATGCACGGGAAAGCCGGTGGAAACATC
GGCCCCTCTTCGGAGTCCGTGCACAGGTGTTGCATGGCTGTCGCGAT
>S2113H6F3B rank=0019146 x=3236.0 y=3173.0 length=107
ATCGCAACGCGAAGAACCTTACCTGGGCTTGACATGCACGGGAAAGCCGGTGGAAACATC
GGCCCCTCTTCGGAGTTCGTGCACAGGTGATGCATGGCTGTCGCGAT
>S2113IA1RT rank=0004773 x=3289.0 y=807.0 length=107
ATCGCAACGCGAAGAACCTTACCTGGGCTTGACATGCACGGGAAAGCCGGTGGAAACATC
GGTTCCTCTTCGGAGTCCGTGCACAGGTGCTGCATGGCTGTCGCGAT
>S2113H6YCU rank=0003517 x=3242.0 y=2268.0 length=106
ATCGCAACGCGAAGAACCTTACCTGGGCTTGACATGCACGGGAAAGCCGGTGGAAACATG
GCCCCTCTTCGGAGTCCGTGCACAGGTGCTGCATGGCTGTCGCGAT
>S2113H4DSW rank=0006960 x=3213.0 y=1102.0 length=106
ATCGCAACGCGAAGAACCTTACCTGGGCTTGACATGCACGGGAAAGCCGGTGGAAACATG
GCCCCTCTTCGGAGTCCGTGCACAGGTGCTGCATGGCTGTCGCGAT
>S2113H0ATO rank=0006740 x=3166.0 y=3130.0 length=107
ATCGCAACGCGAAGAACCTTACCTGGGCTTGACATGCACGGGAAAGCTCTCAGAAAGGGG
AGCCCCTCTTCGGAGTCCGTGCACAGGTGGTGCATGGCTGTCGCGAT
>S2113H5SP7 rank=0021245 x=3229.0 y=1565.0 length=107
ATCGCAACGCGAAGAACCTTACCTGGGCTTGACATGCACGGGAAAGCTCTCAGAAAGGGG
AGCCCCTCTTCGGAGTCCGTGCACAGGTGGTGCATGGCTGTCGCGAT
>S2113IBKS3 rank=0017755 x=3295.0 y=901.0 length=107
ATCGCAACGCGAAGAACCTTACCTGGGCTTGACATGCACGGGAACTCGTGGGGAAACCTG
CGGGGCTCTTCGGAGCTCGTGCACAGGTGCTGCATGGCTGTCGCGAT
>S2113H102G rank=0021405 x=3186.0 y=1878.0 length=107
ATCGCAACGCGAAGAACCTTACCTGGGCTTGACATGCACGGGAACTCGTGGGGAAACCTG
CGGGGCTCTTCGGAGCTCGTGCACAGGTGCTGCATGGCTGTCGCGAT
>S2113H1B4R rank=0019306 x=3178.0 y=2329.0 length=107
ATCGCAACGCGAAGAACCTTACCTGGGCTTGACATGCACGGGAACTCGTGGGGAAACCTN
CGGGGCNCTTCGGAGCTCGTGCACAGGTGCTGCATGGCTGTCGCGAT
>S2113H4HBQ rank=0016534 x=3214.0 y=1572.0 length=105
ATCGCAACGCGAAGAACCTTACCTGGGCTTGACATGCACGGGAATGTCGGAGAAATCCGG
CAGCCCTTCGGGGCTCGTGCACAGGTGTTGCATGGCTGTAGCGAT
>S2113H0OR2 rank=0013852 x=3171.0 y=736.0 length=105
ATCGCAACGCGAAGAACCTTACCTGGGCTTGACATGCACGGGAATGTCGGAGAAATTCGG
CAGCCCTTCGGGGCTCGTGCACAGGTGATGCATGGCTGTCGCGAT
>S2113H63SM rank=0002561 x=3244.0 y=1124.0 length=105
ATCGCAACGCGAAGAACCTTACCTGGGCTTGACATGCACGGGAATGTCGTAGAAATACGG
CAGCCCTTCGGGGCTCGTGCACAGGTGATGCATGGCTGTCGCGAT
>S2113H4YBQ rank=0010420 x=3219.0 y=3124.0 length=105
ATCGCAACGCGAAGAACCTTACCTGGGCTTGACATGCACGGGAATGTCGTAGAAATACGG
CAGCCCTTCGGGGCTCGTGCACAGGTGCTGCATGGCTGTCGCGAT
>S2113H97IW rank=0005938 x=3279.0 y=2566.0 length=105
ATCGCAACGCGAAGAACCTTACCTGGGCTTGACATGCACGGGAATGTCGTAGAAATACGG
CAGCCCTTCGGGGCTCGTGCACAGGTGCTGCATGGCTGTCGCGAT
>S2113H05O2 rank=0025199 x=3176.0 y=2180.0 length=105
ATCGCAACGCGAAGAACCTTACCTGGGCTTGACATGCACGGGAATGTCGTAGAAATACGG
CAGCCCTTCGGGGCTCGTGCACAGGTGCTGCATGGCTGTCGCGAT
>S2113H718M rank=0010886 x=3255.0 y=708.0 length=105
ATCGCAACGCGAAGAACCTTACCTGGGCTTGACATGCACGGGAATGTCGTAGAAATACGG
CAGCCCTTCGGGGCTCGTGCACAGGTGGTGCATGGCTGTCGCGAT
>S2113H54OH rank=0011831 x=3233.0 y=671.0 length=105
ATCGCAACGCGAAGAACCTTACCTGGGCTTGACATGCACGGGAATGTCGTAGAAATACGG
CAGCCCTTCGGGGCTCGTGCACAGGTGGTGCATGGCTGTCGCGAT
>S2113H2YSQ rank=0001158 x=3197.0 y=536.0 length=105
ATCGCAACGCGAAGAACCTTACCTGGGCTTGACATGCACGGGAATGTCGTGGAAACACGG
CAGCCCTTCGGGGCTCGTGCACAGGTGATGCATGGCTGTCGCGAT
>S2113H9QX6 rank=0002939 x=3274.0 y=1564.0 length=105
ATCGCAACGCGAAGAACCTTACCTGGGCTTGACATGCACGGGAATGTCGTGGAAACACGG
CAGCCCTTCGGGGCTCGTGCACAGGTGCTGCATGGCTGTCGCGAT
>S2113H6CRS rank=0017495 x=3235.0 y=2966.0 length=105
ATCGCAACGCGAAGAACCTTACCTGGGCTTGACATGCACGGGAATGTCGTGGAAACACGG
CAGCCCTTCGGGGCTCGTGCACAGGTGCTGCATGGCTGTCGCGAT
>S2113H46FB rank=0014826 x=3222.0 y=1333.0 length=105
ATCGCAACGCGAAGAACCTTACCTGGGCTTGACATGCACGGGAATGTCGTGGAAACACGG
CAGCCCTTCGGGGCTCGTGCACAGGTGTTGCATGGCTGTCGCGAT
>S2113H8FHA rank=0004156 x=3259.0 y=1484.0 length=106
ATCGCAACGCGAAGAACCTTACCTGGGCTTGACATGCACGGGCAAGCTGGTGGAAACACG
GCCCCTCTTCGGAGTCCGTGCACAGGTGTTGCATGGCTGTCGCGAT
>S2113H8OQX rank=0022314 x=3262.0 y=1207.0 length=107
ATCGCAACGCGAAGAACCTTACCTGGGCTTGACATGCACGTGGTAGGGACCTGAAAGGGG
ACCGACCCGCAAGGGAGCGTGCACAGGTGATGCATGGCTGTCGCGAT
>S2113H4TEV rank=0005263 x=3218.0 y=853.0 length=102
ATCGCAACGCGAAGAACCTTACCTGGGCTTGACATGCACGTGGTAGGGACCTNAAAGGGG
ACCGACCCGCAAGGGAGCGTGCACAGGTGCTGCATGGCTGTC
>S2113H4WN9 rank=0012416 x=3219.0 y=983.0 length=104
ATCGCAACGCGAAGAACCTTACCTGGGCTTGACATGCACTAGACGCCGGCAGAGATGTCG
GTTCCCTTGTGGCTGGTGTGCAGGTGATGCATGGCTGTCGCGAT
>S2113H3DHU rank=0012271 x=3201.0 y=3200.0 length=66
ATCGCAACGCGAAGAACCTTACCTGGGCTTGACATGCACTAGACGCTGGTAGAGATATCA
GTTCCC
>S2113H1ULU rank=0012445 x=3184.0 y=1696.0 length=103
ATCGCAACGCGAAGAACCTTACCTGGGCTTGACATGCACTCGCAACACCCTGAAAGGGGT
GCCTCTTCGGACGGGTGCACAGGTGCTGCATGGCTGTCGCGAT
>S2113H82H5 rank=0014386 x=3266.0 y=2651.0 length=106
ATCGCAACGCGAAGAACCTTACCTGGGCTTGACATGCACTCGCAANACCCCCAAAGGGGG
TGCCTCCTTCGGGACGGGTGCACAGGTGATGCATGGCTGTCGCGAT
>S2113HZRUZ rank=0009856 x=3160.0 y=3129.0 length=105
ATCGCAACGCGAAGAACCTTACCTGGGCTTGACATGCACTCGCAATCCTGGGAAACCAGG
CCCCTCTTCGGAGCGGGTGCACAGGTGATGCATGGCTGTCGCGAT
>S2113H3ABN rank=0019187 x=3200.0 y=3185.0 length=103
ATCGCAACGCGAAGAACCTTACCTGGGCTTGACATGCAGGGAAATCTCGTAGAGATACGG
GGTCCGTAAGGGCCTTGCACAGGTGCTGCATGGCTATCGCGAT
>S2113H93LU rank=0004564 x=3278.0 y=1584.0 length=103
ATCGCAACGCGAAGAACCTTACCTGGGCTTGACATGCAGGGAAATCTCGTAGAGATACGG
GGTCCGTAAGGGCCTTGCACAGGTGTTGCATGGCTGTCGCGAT
>S2113HZN62 rank=0012874 x=3159.0 y=2476.0 length=102
ATCGCAACGCGAAGAACCTTACCTGGGCTTGACATGCAGGGCAAAGCCGGTGAAAGCCGG
CGCTCTACGGAGCCTGCACAGGTGGTGCATGGCTGTCGCGAT
>S2113H9K3K rank=0018711 x=3272.0 y=2174.0 length=107
ATCGCAACGCGAAGAACCTTACCTGGGCTTGACATGCAGGGGAAACCCGGTGGAAACACC
GGGCCTCCTTCGGGACTCCTGCACAGGTGATGCATGGCTGTCGCGAT
>S2113H41S2 rank=0004450 x=3220.0 y=3540.0 length=107
ATCGCAACGCGAAGAACCTTACCTGGGCTTGACATGCAGGGGAAACGCCCCAGAAACGGG
GCGCCCTCTTCGGAGTCCCTGCACAGGTGATGCATGGCTGTCGCGAT
>S2113H0AGH rank=0018603 x=3166.0 y=2655.0 length=107
ATCGCAACGCGAAGAACCTTACCTGGGCTTGACATGCAGGGGAAACGCCCCAGAAACGGG
GTGCCCTCTTCGGAGTCCCTGCACAGGTGGTGCATGGCTGTCGCGAT
>S2113H96OJ rank=0000603 x=3279.0 y=1473.0 length=84
ATCGCAACGCGAAGAACCTTACCTGGGCTTGACATGCAGGGGAAAGCCCCNAAAACGGGG
NGCCCNCTTCGGAGTCCCTGCACA
>S2113H5HGO rank=0016958 x=3225.0 y=3350.0 length=102
ATCGCAACGCGAAGAACCTTACCTGGGCTTGACATGCAGGGTGAAACCCGTGAAAGCGGG
TGCTCTTCGGAGCCTGCACAGGTGGTGCATGGCTGTCGCGAT
>S2113H125Y rank=0008118 x=3187.0 y=500.0 length=109
ATCGCAACGCGAAGAACCTTACCTGGGCTTGACATGCATCTCTAAGTCGGTGAAAGCCGG
CGAGTCCCGCAAGGGACAATTTGCACAGGTGGTGCATGGCTGTCGCGAT
>S2113H5G4Q rank=0006582 x=3225.0 y=2920.0 length=107
ATCGCAACGCGAAGAACCTTACCTGGGCTTGACATGCATGGGAAAGCCGGTGGAAACATC
GGTTCCTCTTCGGAGTCCATGCACAGGTGATGCATGGCTGTCGCGAT
>S2113H2SJV rank=0010280 x=3195.0 y=633.0 length=107
ATCGCAACGCGAAGAACCTTACCTGGGCTTGACATGCATGGGAAAGCCGGTGGAAACATC
GGTTCCTCTTCGGAGTCCATGCACAGGTGGTGCATGGCTGTCGCGAT
>S2113H61TQ rank=0021120 x=3243.0 y=2668.0 length=107
ATCGCAACGCGAAGAACCTTACCTGGGCTTGACATGCATGGGAAAGCCGGTGGAAACATC
GGTTCCTCTTCGGAGTCCATGCACAGGTGTTGCATGGCTGTCGCGAT
>S2113HZONZ rank=0021807 x=3159.0 y=3085.0 length=107
ATCGCAACGCGAAGAACCTTACCTGGGCTTGACATGCATGGGAAAGCCGGTGGAAACATC
GGTTCCTCTTCGGAGTCCATGCACAGGTGTTGCATGGCTGTCGCGAT
>S2113H14KG rank=0008216 x=3187.0 y=2318.0 length=107
ATCGCAACGCGAAGAACCTTACCTGGGCTTGACATGCATGGGACAGCCGGCAGAAACGCC
GGCCTCTCTTCGGAGTCCATGCACAGGTGCTGCATGGCTGTCGCGAT
>S2113H1PV8 rank=0002866 x=3182.0 y=3782.0 length=107
ATCGCAACGCGAAGAACCTTACCTGGGCTTGACATGCATGTGAAATCCTCGTGAAAGCGG
GGACCCTCTTCGGAGCGCATGCACAGGTGATGCATGGCTGTCGCGAT
>S2113H2J70 rank=0004581 x=3192.0 y=2126.0 length=105
ATCGCAACGCGAAGAACCTTACCTGGGCTTGACATGCATTCGTAACCCTGGGAAACCAGG
GCCCCAGCAATGGCGGATGCACAGGTGCTGCATGGCTGTCGCGAT
>S2113H1W8M rank=0001036 x=3185.0 y=1012.0 length=105
ATCGCAACGCGAAGAACCTTACCTGGGCTTGACATGCATTCGTAACCCTGGGAAACCAGG
GCCCCAGCAATGGCGGATGCACAGGTGCTGCATGGCTGTCGCGAT
>S2113H02R5 rank=0024604 x=3175.0 y=2499.0 length=105
ATCGCAACGCGAAGAACCTTACCTGGGCTTGACATGCATTCGTAACCCTGGGAAACCAGG
GCCCCAGCAATGGCGGATGCACAGGTGCTGCATGGCTGTCGCGAT
>S2113HZHNX rank=0010790 x=3157.0 y=2203.0 length=111
ATCGCAACGCGAAGAACCTTACCTGGGCTTGACATGCCAGGATTATCCCCATGAAAGTGG
GGTAGGCCCTTCGGGGTACAACTGGTACAGGTGGTGCATGGCTGTCGCGAT
>S2113H55BV rank=0004776 x=3233.0 y=1513.0 length=111
ATCGCAACGCGAAGAACCTTACCTGGGCTTGACATGCCAGGATTATCCCCGTGAAAGCGG
GGTAGGCCCTTCGGGGTACAACTGGTACAGGTGATGCATGGCTGTCGCGAT
>S2113H9DYS rank=0007421 x=3270.0 y=1122.0 length=113
ATCGCAACGCGAAGAACCTTACCTGGGCTTGACATGCCAGGGATTATCCCCCGTGAAANC
GGGGTAGGCCCTTCGGGGTACAACTGGTACAGGTGATGCATGGCTGTCGCGAT
>S2113H2KK5 rank=0007837 x=3192.0 y=2599.0 length=106
ATCGCAACGCGAAGAACCTTACCTGGGCTTGACATGCCGCGAATCCTCTTGAAAGAGAGG
GGTGCCCTCGGGAACGCGGACACAGGTGATGCATGGCTGTCGCGAT
>S2113H5AG9 rank=0004102 x=3223.0 y=2491.0 length=113
ATCGCAACGCGAAGAACCTTACCTGGGCTTGACATGCCTGGATTATCTCGATGAAAGTCG
AGTAGGCCCCGCAAGGGGCACAACAGGCACAGGTGATGCATGGCTGTCGCGAT
>S2113IAY0X rank=0016864 x=3288.0 y=1343.0 length=104
ATCGCAACGCGAAGAACCTTACCTGGGCTTGACATGCGCCAGACATCCCTAGAGATAGGG
CTTCCCTTGTGGTTGGTGTACAGGTGATGCATGGCTGTCGCGAT
>S2113IAG3W rank=0024210 x=3282.0 y=2698.0 length=104
ATCGCAACGCGAAGAACCTTACCTGGGCTTGACATGCGCCAGACATCCCTAGAGATAGGG
CTTCCCTTGTGGTTGGTGTACAGGTGCTGCATGGCTGTCGCGAT
>S2113H1XZ2 rank=0022991 x=3185.0 y=2000.0 length=104
ATCGCAACGCGAAGAACCTTACCTGGGCTTGACATGCGCCAGACATCCTCAGAGATGGGG
CTTCCCTTGTGGTTGGTGTACAGGTGATGCATGGCTGTCGCGAT
>S2113H6IH8 rank=0006610 x=3237.0 y=2206.0 length=104
ATCGCAACGCGAAGAACCTTACCTGGGCTTGACATGCGCCAGACATCCTCAGAGATGGGG
CTTCCCTTGTGGTTGGTGTACAGGTGATGCATGGCTGTCGCGAT
>S2113H63PM rank=0023289 x=3244.0 y=1016.0 length=104
ATCGCAACGCGAAGAACCTTACCTGGGCTTGACATGCGCCAGACATCCTCAGAGATGGGG
CTTCCCTTGTGGTTGGTGTACAGGTGATGCATGGCTGTCGCGAT
>S2113H7BCY rank=0023973 x=3246.0 y=2736.0 length=104
ATCGCAACGCGAAGAACCTTACCTGGGCTTGACATGCGCCAGACATCCTCAGAGATGGGG
CTTCCCTTGTGGTTGGTGTACAGGTGATGCATGGCTGTCGCGAT
>S2113H3PD8 rank=0022580 x=3205.0 y=2238.0 length=104
ATCGCAACGCGAAGAACCTTACCTGGGCTTGACATGCGCCAGACATCCTCAGAGATGGGG
CTTCCCTTGTGGTTGGTGTACAGGTGGTGCATGGCTGTCGCGAT
>S2113H136R rank=0022656 x=3187.0 y=1825.0 length=104
ATCGCAACGCGAAGAACCTTACCTGGGCTTGACATGCGCCAGACATCCTCAGAGATGGGG
CTTCCCTTGTGGTTGGTGTACAGGTGGTGCATGGCTGTCGCGAT
>S2113H80ZO rank=0012799 x=3266.0 y=690.0 length=63
ATCGCAACGCGAAGAACCTTACCTGGGCTTGACATGCGCCAGATATCCCCTAGAGATAGG
GCA
>S2113H29AU rank=0022534 x=3200.0 y=1860.0 length=104
ATCGCAACGCGAAGAACCTTACCTGGGCTTGACATGCGCCAGATATCCCTAGAGATAGGG
CTTCCCTTGTGGTTGGTGTACAGGTGATGCATGGCTGTCGCGAT
>S2113H9RB7 rank=0009701 x=3274.0 y=2069.0 length=104
ATCGCAACGCGAAGAACCTTACCTGGGCTTGACATGCGCCAGATATCCCTAGAGATAGGG
CTTCCCTTGTGGTTGGTGTACAGGTGATGCATGGCTGTCGCGAT
>S2113IBHOG rank=0002134 x=3294.0 y=942.0 length=105
ATCGCAACGCGAAGAACCTTACCTGGGCTTGACATGCGCCTGTAATCTCGGGAAACCGAG
CCCCNCTTCGGANCGGGTGCACAGGTGGTGCATGGCTGTCGCGAT
>S2113H2ERX rank=0001910 x=3190.0 y=3259.0 length=105
ATCGCAACGCGAAGAACCTTACCTGGGCTTGACATGCGCCTGTAATCTCGGGAAACCGAG
CCCCTCTTCGGAGCGGGTGCACAGGTGGTGCATGGCTGTCGCGAT
>S2113H34GV rank=0007672 x=3210.0 y=1293.0 length=105
ATCGCAACGCGAAGAACCTTACCTGGGCTTGACATGCGCCTGTAATCTCGGGAAACCGAG
CCCCTCTTCGGAGCGGGTGCACAGGTGTTGCATGGCTGTCGCGAT
>S2113H9DSO rank=0004067 x=3270.0 y=902.0 length=107
ATCGCAACGCGAAGAACCTTACCTGGGCTTGACATGCGCGGGAAACCCCCCAGAAACGGG
GGGCCCTCTTCGGAGTCCGCGCACAGGTGCTGCATGGCTGTCGCGAT
>S2113H9HIX rank=0020039 x=3271.0 y=1639.0 length=107
ATCGCAACGCGAAGAACCTTACCTGGGCTTGACATGCGCGGGAAACGCCCCAGAAAGGGG
GCGCCCTCTTCGGAGTCCGCGCACAGGTGGTGCATGGCTGTCGCGAT
>S2113H1ANB rank=0003131 x=3178.0 y=405.0 length=107
ATCGCAACGCGAAGAACCTTACCTGGGCTTGACATGCGCGGGAAACGCCCCAGAAAGGGG
GCGCCCTCTTCGGAGTCCGCGCACAGGTGGTGCATGGCTGTCGCGAT
>S2113H0G0V rank=0012262 x=3168.0 y=2973.0 length=107
ATCGCAACGCGAAGAACCTTACCTGGGCTTGACATGCGCGGGAAAGCCCCCAGAAAGGGG
GGCCCCTCTTCGGAGCCCGCGCACAGGTGGTGCATGGCTGTCGCGAT
>S2113H9LI1 rank=0021055 x=3272.0 y=2731.0 length=111
ATCGCAACGCGAAGAACCTTACCTGGGCTTGACATGCGCGGGAAAGCCCCCCAGAAAAGG
GGGGGCCCCCTCTTCGGAGTCCGCGCACAGGTGGTGCATGGCTGTCGCGAT
>S2113H625J rank=0010021 x=3244.0 y=293.0 length=107
ATCGCAACGCGAAGAACCTTACCTGGGCTTGACATGCGCGTGGTACGACCTCGAAAGGGG
GAGGACCCGCAAGGGAGCGCGCACAGGTGTTGCATGGCTGTCGCGAT
>S2113H7WMI rank=0022841 x=3253.0 y=1624.0 length=102
ATCGCAACGCGAAGAACCTTACCTGGGCTTGACATGCGGGGTAAAGCCGGCGAAAGCCGG
CGCTCTACGGAGCCCGCACAGGTGCTGCATGGCTGTCGCGAT
>S2113HY8N6 rank=0023957 x=3154.0 y=2836.0 length=102
ATCGCAACGCGAAGAACCTTACCTGGGCTTGACATGCGGGGTGAAACCGTGGAAACACGG
CGCTCTTCGGAGCCCGCACAGGTGCTGCATGGCTGTCGCGAT
>S2113H1174 rank=0011842 x=3186.0 y=3378.0 length=102
ATCGCAACGCGAAGAACCTTACCTGGGCTTGACATGCGGGGTGAAACCGTGGAAACACGG
TGCTCTTCGGAGCCCGCACAGGTGCTGCATGGCTGTCGCGAT
>S2113H7HVY rank=0021943 x=3248.0 y=3004.0 length=102
ATCGCAACGCGAAGAACCTTACCTGGGCTTGACATGCGGGGTGAAGCCGTGGAAACACGG
TCCTCTACGGAGCCCGCACAGGTGTTGCATGGCTGTCGCGAT
>S2113H9VDP rank=0025536 x=3275.0 y=3211.0 length=107
ATCGCAACGCGAAGAACCTTACCTGGGCTTGACATGCGTGTGGTACGAGGCCGAAAGGTC
GAGGACCCGCAAGGGAGCACGCACAGGTGATGCATGGCTGTCGCGAT
>S2113HZT63 rank=0020136 x=3161.0 y=2061.0 length=106
ATCGCAACGCGAAGAACCTTACCTGGGCTTGACATGCNCGGGAAACGCCTCNAAACGGGG
NGCCCTCTTCGGAGTCCGTGCACAGGTGCTGCATGGCTGTCGCGAT
>S2113H99KX rank=0002865 x=3280.0 y=1135.0 length=106
ATCGCAACGCGAAGAACCTTACCTGGGCTTGACATGCNCGGGAAACGCCTCNAAACGGGG
NGCCCTCTTCGGAGTCCGTGCACAGGTGCTGCATGGCTGTCGCGAT
>S2113H8ZTL rank=0023150 x=3265.0 y=3271.0 length=108
ATCGCAACGCGAAGAACCTTACCTGGGCTTGACATGCTACGGGAAACGCCTCAGAAAGGG
GGCGCCCTCTTCGGAGTCCGTGCACAGGTGATGCATGGCTGTCGCGAT
>S2113H3R15 rank=0015824 x=3206.0 y=1595.0 length=105
ATCGCAACGCGAAGAACCTTACCTGGGCTTGACATGCTAGAGAAAGCTCCGTGAAAGCGG
AGCCCCTCTTCGGAGCTCTAGCACAGGTGATGCATGGCTGTCGCG
>S2113IAYV5 rank=0008743 x=3288.0 y=1171.0 length=111
ATCGCAACGCGAAGAACCTTACCTGGGCTTGACATGCTAGGATTAACCCTATGAAAGTAG
GGTAGGCCCTTCGGGGTACAACTAGTACAGGTGATGCATGGCTGTCGCGAT
>S2113IATZ4 rank=0026015 x=3286.0 y=3026.0 length=113
ATCGCAACGCGAAGAACCTTACCTGGGCTTGACATGCTAGGATTATCCCTATGAAAGTAG
GGTAGGCCCCTTCGGGGGTACAACTAGTACAGGTGGTGCATGGCTGTCGCGAT
>S2113H67K5 rank=0016290 x=3245.0 y=1943.0 length=111
ATCGCAACGCGAAGAACCTTACCTGGGCTTGACATGCTAGGATTATCCCTATGAAAGTAG
GGTAGGCCCTTCGGGGTACAACTAGTACAGGTGGTGCATGGCTGTCGCGAT
>S2113H81V7 rank=0020309 x=3266.0 y=1861.0 length=111
ATCGCAACGCGAAGAACCTTACCTGGGCTTGACATGCTAGGATTATCCCTGTGAAAGCAG
GGTAGGCCCTTCGGGGTACAACTAGTACAGGTGATGCATGGCTGTCGCGAT
>S2113H2PSB rank=0017863 x=3194.0 y=1145.0 length=111
ATCGCAACGCGAAGAACCTTACCTGGGCTTGACATGCTAGGATTATCCCTGTGAAAGCAG
GGTAGGCCCTTCGGGGTACAACTAGTACAGGTGGTGCATGGCTGTCGCGAT
>S2113IAZ8H rank=0015099 x=3288.0 y=2911.0 length=114
ATCGCAACGCGAAGAACCTTACCTGGGCTTGACATGCTAGGATTATCTCGATGAAAGTCG
AGTAGGCCCCGCAAGGGGGTACAACTAGTACAGGTGGTGCATGGCTGTCGCGAT
>S2113H3H43 rank=0020257 x=3203.0 y=1029.0 length=113
ATCGCAACGCGAAGAACCTTACCTGGGCTTGACATGCTAGGATTATCTCGGTGAAAGTCG
AGTAGGCCCCGCAAGGGGTACAACTAGTACAGGTGGTGCATAGCTGTCGCGAT
>S2113H4XVN rank=0010140 x=3219.0 y=2545.0 length=113
ATCGCAACGCGAAGAACCTTACCTGGGCTTGACATGCTAGGATTATCTCGGTGAAAGTCG
AGTAGGCCCCGCAAGGGGTACAACTAGTACAGGTGGTGCATGGCTGTCGCGAT
>S2113H9Q9Y rank=0016052 x=3274.0 y=1988.0 length=112
ATCGCAACGCGAAGAACCTTACCTGGGCTTGACATGCTAGTGGTAGGAACCTGAAAGGGG
GGACGACTCTCGAAAGAGAGAGCTAGCACAGGTGATGCATGGCTGTCGCGAT
>S2113H69QS rank=0003760 x=3246.0 y=642.0 length=111
ATCGCAACGCGAAGAACCTTACCTGGGCTTGACATGCTCGGATTACCCCCGTGAAAGCGG
GGTAGGCCCTTCGGGGTACAACGAGTACAGGTGCTGCATGGCTGTCGCGAT
>S2113H3Y6H rank=0012694 x=3208.0 y=2631.0 length=107
ATCGCAACGCGAAGAACCTTACCTGGGCTTGACATGCTGGGGAAACCCTGGGGAAACCTG
GGGCCTCCTTCGGGACTCCAGCACAGGTGATGCATGGCTGTCGCGAT
>S2113H1PH0 rank=0024839 x=3182.0 y=3270.0 length=105
ATCGCAACGCGAAGAACCTTACCTGGGCTTGACATGCTGGTAGTAGCGACCCGAAAGGGA
AGCGACCTTCGGGAGCCAGCACAGGTGGTGCATGGCTGTCGCGAT
>S2113H7ETM rank=0020750 x=3247.0 y=3128.0 length=107
ATCGCAACGCGAAGAACCTTACCTGGGCTTGACATGCTGGTGAAAGCCCCCAGAGACGGG
GGCCCCTCTTCGGAGCGCCAGCACAGGTGGTGCATGGCTGTCGCGAT
>S2113H9HG2 rank=0015600 x=3271.0 y=1572.0 length=107
ATCGCAACGCGAAGAACCTTACCTGGGCTTGACATGCTGGTGAAATCTCATGGAAACATG
GGACCTCCTTCGGGACACCAGCACAGGTGGTGCATGGCTGTCGCGAT
>S2113H7AVS rank=0017974 x=3246.0 y=2118.0 length=107
ATCGCAACGCGAAGAACCTTACCTGGGCTTGACATGGACCGGATCGCCTCTGGAAACAGG
GGCTTCCCTTCGGGGCCGGTTCACAGGTGATGCATGGCTGTCGCGAT
>S2113H3ZKR rank=0016209 x=3208.0 y=3145.0 length=104
ATCGCAACGCGAAGAACCTTACCTGGGCTTGACATGGACTAGAAAGCCTCAGAGATGAGG
CCTCCCTTGTGGCTGGTTCACAGGTGCTGCATGGCTGTCGCGAT
>S2113H4A2C rank=0002922 x=3212.0 y=1650.0 length=60
ATCGCAACGCGAAGAACCTTACCTGGGCTTGACATGGACTAGAAAGCTCTAGAGATAGAG

>S2113IBW7K rank=0002338 x=3299.0 y=590.0 length=104
ATCGCAACGCGAAGAACCTTACCTGGGCTTGACATGGACTAGAAAGCTCTAGAGATAGAG
CCTCCCTTGTGGCTGGTTCACAGGTGGTGCATGGCTGTCGCGAT
>S2113H746L rank=0008875 x=3256.0 y=427.0 length=104
ATCGCAACGCGAAGAACCTTACCTGGGCTTGACATGGACTAGAAAGCTCTAGAGATAGAG
CCTCCCTTGTGGCTGGTTCACAGGTGGTGCATGGCTGTCGCGAT
>S2113H52WS rank=0020059 x=3232.0 y=2474.0 length=104
ATCGCAACGCGAAGAACCTTACCTGGGCTTGACATGGACTAGAAAGCTCTAGAGATAGAG
CCTCCCTTGTGGCTGGTTCACAGGTGGTGCATGGCTGTCGCGAT
>S2113HZ705 rank=0006941 x=3165.0 y=3607.0 length=104
ATCGCAACGCGAAGAACCTTACCTGGGCTTGACATGGACTAGAAAGCTCTAGAGATAGAG
CCTCCCTTGTGGCTGGTTCACAGGTGTTGCATGGCTGTCGCGAT
>S2113H8IKL rank=0010238 x=3260.0 y=1395.0 length=107
ATCGCAACGCGAAGAACCTTACCTGGGCTTGACATGGACTAGAAAGCTCTAGAGATAGAG
CCTCCCTTGTGGGCTGGGTTTCACAGGTGCTGCATGGCTGTCGCGAT
>S2113IA8N2 rank=0009551 x=3291.0 y=1552.0 length=107
ATCGCAACGCGAAGAACCTTACCTGGGCTTGACATGGCCGAGTAAGCCCTGGGAAACCAG
GGCCCTCCTTCGGGACTCGGTCACAGGTGATGCATGGCTGTCGCGAT
>S2113H2O68 rank=0017604 x=3194.0 y=386.0 length=107
ATCGCAACGCGAAGAACCTTACCTGGGCTTGACATGGCCGGGAAACCCTCCTGAAAGGGA
GGGCCTCCTTCGGGACCCGGTCACAGGTGCTGCATGGCTGTCGCGAT
>S2113H0G8A rank=0023750 x=3168.0 y=3240.0 length=107
ATCGCAACGCGAAGAACCTTACCTGGGCTTGACATGGCCGGGAATTTCCGGGGAAACCTG
GAAAGCTCTTCGGAGCTCGGTCACAGGTGGTGCATGGCTGTCGCGAT
>S2113H6AWK rank=0027107 x=3235.0 y=546.0 length=107
ATCGCAACGCGAAGAACCTTACCTGGGCTTGACATGGCGCGGAAAGCCCCTGGAAACAGG
GGCCCCTCTTCGGAGCCGCGTCACAGGTGGTGCATGGCTGTCGCGAT
>S2113H51E8 rank=0009311 x=3232.0 y=546.0 length=107
ATCGCAACGCGAAGAACCTTACCTGGGCTTGACATGGCGCGGAAAGCCCCTGGAAACAGG
GGCCCCTCTTCGGAGCCGCGTCACAGGTGGTGCATGGCTGTCGCGAT
>S2113H422K rank=0007301 x=3221.0 y=1082.0 length=106
ATCGCAACGCGAAGAACCTTACCTGGGCTTGACATGGCGGTCATAGCTGTGGAAACACAG
TGTCAGTTCGGCTGGACCGTCACAGGTGGTGCATGGCTGTCGCGAT
>S2113H0WQR rank=0020615 x=3173.0 y=2865.0 length=107
ATCGCAACGCGAAGAACCTTACCTGGGCTTGACATGGGCGTGATCGCGTCAGGAAACTGG
CGCTTCCCTTCGGGGCACGTTCACAGGTGTTGCATGGCTGTCGCGAT
>S2113H94LX rank=0008924 x=3278.0 y=2883.0 length=61
ATCGCAACGCGAAGAACCTTACCTGGGCTTGACATGTAACTGACAGCCGTGGAAACACGG
T
>S2113H4Z47 rank=0006804 x=3220.0 y=1385.0 length=105
ATCGCAACGCGAAGAACCTTACCTGGGCTTGACATGTAACTGACAGCCGTGGAAACACGG
TCTTCCTTCGGGACAGTTACACAGGTGATGCATGGCTGTCGCGAT
>S2113H7EBW rank=0004017 x=3247.0 y=2490.0 length=105
ATCGCAACGCGAAGAACCTTACCTGGGCTTGACATGTAACTGACAGCCGTGGAAACACGG
TCTTCCTTCGGGACAGTTACACAGGTGATGCATGGCTGTCGCGAT
>S2113IAGWR rank=0003032 x=3282.0 y=2441.0 length=105
ATCGCAACGCGAAGAACCTTACCTGGGCTTGACATGTAACTGACAGCCGTGGAAACACGG
TCTTCCTTCGGGACAGTTACACAGGTGCTGCATGGCTGTCGCGAT
>S2113H0DWP rank=0021976 x=3167.0 y=3031.0 length=105
ATCGCAACGCGAAGAACCTTACCTGGGCTTGACATGTAACTGACAGCCGTGGAAACACGG
TCTTCCTTCGGGACAGTTACACAGGTGCTGCATGGCTGTCGCGAT
>S2113IAPR1 rank=0015411 x=3285.0 y=1647.0 length=105
ATCGCAACGCGAAGAACCTTACCTGGGCTTGACATGTAACTGACAGCCGTGGAAACACGG
TCTTCCTTCGGGACAGTTACACAGGTGGTGCATGGCTGTCGCGAT
>S2113H2P2M rank=0013427 x=3194.0 y=1516.0 length=105
ATCGCAACGCGAAGAACCTTACCTGGGCTTGACATGTAACTGACAGTCGTGGAAACACGA
TCTTCCTTCGGGACAGTTACACAGGTGCTGCATGGCTGTCGCGAT
>S2113H6W1N rank=0005362 x=3242.0 y=569.0 length=105
ATCGCAACGCGAAGAACCTTACCTGGGCTTGACATGTAACTGACCGCCGTGGAAACACGG
CTTTCCTTCGGGACAGTTTCACAGGTGGTGCATGGCTGTCGCGAT
>S2113IAGH0 rank=0018439 x=3282.0 y=1910.0 length=105
ATCGCAACGCGAAGAACCTTACCTGGGCTTGACATGTAACTGACCGCCGTGGAAACACGG
TTTTCCTTCGGGACAGTTTCACAGGTGATGCATGGCTGTCGCGAT
>S2113IBQRJ rank=0002696 x=3297.0 y=429.0 length=105
ATCGCAACGCGAAGAACCTTACCTGGGCTTGACATGTAAGTGACCGCCATAGAAATATGG
CTTTCCTTCGGGACACTTTCACAGGTGCTGCATGGCTGTCGCGAT
>S2113H6EMD rank=0013683 x=3236.0 y=1267.0 length=105
ATCGCAACGCGAAGAACCTTACCTGGGCTTGACATGTAAGTGACCGCCATAGAAATATGG
CTTTCCTTCGGGACACTTTCACAGGTGTTGCATGGCTGTCGCGAT
>S2113H2GCF rank=0019907 x=3191.0 y=1197.0 length=102
ATCGCAACGCGAAGAACCTTACCTGGGCTTGACATGTACCGAAAAGCCATAGAGATATGG
TGTCCTTCGGGCGGTACACAGGTGATGCATGGCTGTCGCGAT
>S2113IAVE6 rank=0005740 x=3287.0 y=768.0 length=103
ATCGCAACGCGAAGAACCTTACCTGGGCTTGACATGTACCGAAAAGCCATAGAGATATGG
TGTCCTTCGGGGCGGTACACAGGTGGTGCATGGCTGTCGCGAT
>S2113IAFT5 rank=0009870 x=3282.0 y=1051.0 length=103
ATCGCAACGCGAAGAACCTTACCTGGGCTTGACATGTACCGAAAAGCCGCAGAGATGCGG
TGTCCTTCGGGGCGGTACACAGGTGGTGCATGGCTGTCGCGAT
>S2113H4R7Q rank=0017107 x=3217.0 y=3396.0 length=102
ATCGCAACGCGAAGAACCTTACCTGGGCTTGACATGTACCGAAAAGCCGTAGAGATGCGG
TGTCCTTCGGGCGGTACACAGGTGCTGCATGGCTGTCGCGAT
>S2113H92NC rank=0000066 x=3278.0 y=342.0 length=105
ATCGCAACGCGAAGAACCTTACCTGGGCTTGACATGTACCTGAAATCCTGGGAAACCAGG
CCCCCAGCAATGGCAGGTATACAGGTGGTGCATGGCTGTCGCGAT
>S2113H1A14 rank=0009481 x=3178.0 y=938.0 length=105
ATCGCAACGCGAAGAACCTTACCTGGGCTTGACATGTACCTGAAATCCTGGGAAACCAGG
CCCCCAGCAATGGCAGGTATACAGGTGTTGCATGGCTGTCGCGAT
>S2113IAB71 rank=0002002 x=3281.0 y=463.0 length=105
ATCGCAACGCGAAGAACCTTACCTGGGCTTGACATGTACCTGAAATCCTGGGAAACCAGG
CCCCCAGCAATGGCAGGTATACAGGTGTTGCATGGCTGTCGCGAT
>S2113H08OS rank=0009801 x=3177.0 y=1962.0 length=105
ATCGCAACGCGAAGAACCTTACCTGGGCTTGACATGTACCTGACCGGTGTGGAAACACAC
CTTCCCTTCGGGGCAGGTTCACAGGTGCTGCATGGCTGTCGCGAT
>S2113H13TO rank=0022358 x=3187.0 y=1354.0 length=105
ATCGCAACGCGAAGAACCTTACCTGGGCTTGACATGTACCTGACCGGTGTGGAAACACAC
CTTCCCTTCGGGGCAGGTTCACAGGTGGTGCATGGCTGTCGCGAT
>S2113IAJLT rank=0009203 x=3283.0 y=1839.0 length=105
ATCGCAACGCGAAGAACCTTACCTGGGCTTGACATGTACCTGACCGGTGTGGAAACACAC
CTTCCCTTCGGGGCAGGTTCACAGGTGGTGCATGGCTGTCGCGAT
>S2113IA8DU rank=0016196 x=3291.0 y=1184.0 length=60
ATCGCAACGCGAAGAACCTTACCTGGGCTTGACATGTACCTGACCGTCCTGGAAACAGGG

>S2113H28VC rank=0002603 x=3200.0 y=1302.0 length=105
ATCGCAACGCGAAGAACCTTACCTGGGCTTGACATGTACCTGACCGTCCTGGAAACAGGG
CTTCCCTTCGGGGCAGGTTCACAGGTGCTGCATGGCTGTCGCGAT
>S2113H6OH2 rank=0006259 x=3239.0 y=1784.0 length=105
ATCGCAACGCGAAGAACCTTACCTGGGCTTGACATGTACCTGACCGTCCTGGAAACAGGG
CTTCCCTTCGGGGCAGGTTCACAGGTGTTGCATGGCTGTCGCGAT
>S2113H5SI1 rank=0015775 x=3229.0 y=1307.0 length=102
ATCGCAACGCGAAGAACCTTACCTGGGCTTGACATGTACGGAAAAGCCGTAGAGATACGG
TGTCCTTCGGGTCGTACACAGGTGGTGCATGGCTGTCGCGAT
>S2113IAZPA rank=0025300 x=3288.0 y=2220.0 length=105
ATCGCAACGCGAAGAACCTTACCTGGGCTTGACATGTACGGGAATGTCGGAGAAATTCGG
CAGCCCTTCGGGGCTCGTGCACAGGTGCTGCATGGCTGTCGCGAT
>S2113H8L3K rank=0018615 x=3261.0 y=1870.0 length=105
ATCGCAACGCGAAGAACCTTACCTGGGCTTGACATGTACTCGCAACCCTGTGAAAGCAGG
GCCTCCTTCGGGACGGATACACAGGTGTTGCATGGCTGTCGCGAT
>S2113IAASO rank=0014147 x=3280.0 y=2710.0 length=103
ATCGCAACGCGAAGAACCTTACCTGGGCTTGACATGTAGAGAAAAGCCGTAGAGATACGG
TGTCCTTCGGGGTTCTACACAGGTGATGCATGGCTGTCGCGAT
>S2113H9O7R rank=0009048 x=3273.0 y=3413.0 length=103
ATCGCAACGCGAAGAACCTTACCTGGGCTTGACATGTAGGGAAAAGCCGTAGAGATACGG
TGTCCTTTTGGGCCCTACACAGGTGGTGCATGGCTGTCGCGAT
>S2113IAHHA rank=0017177 x=3282.0 y=3180.0 length=103
ATCGCAACGCGAAGAACCTTACCTGGGCTTGACATGTAGGGAAAAGCCGTAGAGATACGG
TGTCCTTTTGGGCCCTACACAGGTGTTGCATGGCTGTCGCGAT
>S2113H60RJ rank=0011453 x=3243.0 y=1293.0 length=103
ATCGCAACGCGAAGAACCTTACCTGGGCTTGACATGTAGGGAAAAGCCGTAGAGATACGG
TGTCCTTTTGGGCCCTACACAGGTGTTGCATGGCTGTCGCGAT
>S2113H38NI rank=0021161 x=3211.0 y=2620.0 length=105
ATCGCAACGCGAAGAACCTTACCTGGGCTTGACATGTAGGTGACAGGTGTGGAAACACAC
CCTTCCTTCGGGACACCTTCACAGGTGTTGCATGGCTGTCGCGAT
>S2113H8UX6 rank=0013455 x=3264.0 y=1052.0 length=94
ATCGCAACGCGAAGAACCTTACCTGGGCTTGACATGTAGGTGACCGGCGTGGAAACACGT
NTTCCCTTCGGGGGCACCTTCACAGGTGATGCAT
>S2113H8XIM rank=0001770 x=3265.0 y=284.0 length=105
ATCGCAACGCGAAGAACCTTACCTGGGCTTGACATGTAGGTGACCGGTGTGGAAACACAC
CTTTCCTTCGGGACACCTTCACAGGTGGTGCATGGCTGTCGCGAT
>S2113HZ3IB rank=0013765 x=3164.0 y=1841.0 length=104
ATCGCAACGCGAAGAACCTTACCTGGGCTTGACATGTATCCGAATCCTGGGAAACCAGGC
CCCCAGCAATGGCGGATATACAGGTGATGCATGGCTGTCGCGAT
>S2113H8N8Q rank=0013082 x=3262.0 y=552.0 length=105
ATCGCAACGCGAAGAACCTTACCTGGGCTTGACATGTATGTGACCGCCATAGAGATATGG
CTTCCCTTCGGGGCACATTCACAGGTGATGCATGGCTGTCGCGAT
>S2113HZRHQ rank=0022404 x=3160.0 y=2652.0 length=105
ATCGCAACGCGAAGAACCTTACCTGGGCTTGACATGTCAGTGACCGCCGTGGAAACACGG
TTTTCCTTCGGGACACTGTCACAGGTGATGCATGGCTGTCGCGAT
>S2113H7T3J rank=0004531 x=3252.0 y=2445.0 length=57
ATCGCAACGCGAAGAACCTTACCTGGGCTTGACATGTCCGAAAAGCCATAGAGATAT
>S2113H4EWB rank=0021573 x=3213.0 y=2521.0 length=105
ATCGCAACGCGAAGAACCTTACCTGGGCTTGACATGTCCGTGACAGCCGTGGAAACACGG
TCTCCCTTCGGGGCACGGTCACAGGTGCTGCATGGCTGTCGCGAT
>S2113H6YUC rank=0023587 x=3242.0 y=2898.0 length=105
ATCGCAACGCGAAGAACCTTACCTGGGCTTGACATGTCGGTGAAAACCCTGGAAACAGGG
TCCCTCTTCGGAGCGCCGTCACAGGTGCTGCATGGCTGTCGCGAT
>S2113H0X9V rank=0004857 x=3174.0 y=753.0 length=105
ATCGCAACGCGAAGAACCTTACCTGGGCTTGACATGTCGGTGACAACCGTGGAAACACGG
TCTCCCTTCGGGGCACCGTCACAGGTGATGCATGGCTGTCGCGAT
>S2113HZQSV rank=0022722 x=3160.0 y=1757.0 length=105
ATCGCAACGCGAAGAACCTTACCTGGGCTTGACATGTGAGTGACCGTCGTGGAAACACGA
CTTTCCTTCGGGACACTTTCACAGGTGCTGCATGGCTGTCGCGAT
>S2113H1UWA rank=0011492 x=3184.0 y=2072.0 length=105
ATCGCAACGCGAAGAACCTTACCTGGGCTTGACATGTGCCTGACAGCCGTGGAAACACGG
TCTCCCTTCGGGGCAGGTACACAGGTGGTGCATGGCTGTCGCGAT
>S2113H9KSX rank=0006895 x=3272.0 y=1791.0 length=105
ATCGCAACGCGAAGAACCTTACCTGGGCTTGACATGTGCCTGACAGCTCTGGAAACAGAG
TCTCCCTTCGGGGCAGGTACACAGGTGCTGCATGGCTGTCGCGAT
>S2113H3AF3 rank=0007949 x=3200.0 y=3345.0 length=105
ATCGCAACGCGAAGAACCTTACCTGGGCTTGACATGTGCCTGACCGCCCTGGAAACAGGG
CTTCCCTTCGGGGCAGGTTCACAGGTGATGCATGGCTGTCGCGAT
>S2113H79Y5 rank=0007860 x=3257.0 y=2543.0 length=105
ATCGCAACGCGAAGAACCTTACCTGGGCTTGACATGTGCCTGACCGCCCTGGAAACAGGG
CTTCCCTTCGGGGCAGGTTCACAGGTGGTGCATGGCTGTCGCGAT
>S2113H547R rank=0018049 x=3233.0 y=1365.0 length=105
ATCGCAACGCGAAGAACCTTACCTGGGCTTGACATGTGCCTGACCGCCCTGGAAACAGGG
TTTCCCTTCGGGGCAGGTTCACAGGTGTTGCATGGCTGTCGCGAT
>S2113H996Z rank=0006836 x=3280.0 y=1929.0 length=105
ATCGCAACGCGAAGAACCTTACCTGGGCTTGACATGTGCCTGACCGCTCTGGAAACAGGG
TTTCCCTTCGGGGCAGGTTCACAGGTGATGCATGGCTGTCGCGAT
>S2113H4HAX rank=0003549 x=3214.0 y=1543.0 length=105
ATCGCAACGCGAAGAACCTTACCTGGGCTTGACATGTGCCTGACCGCTCTGGAAACAGGG
TTTCCCTTCGGGGCAGGTTCACAGGTGGTGCATGGCTGTCGCGAT
>S2113H13ZH rank=0001197 x=3187.0 y=1563.0 length=105
ATCGCAACGCGAAGAACCTTACCTGGGCTTGACATGTGCCTGACCGGCCTGGAAACAGGT
CTTCCCTTCGGGGCAGGTTCACAGGTGCTGCATGGCTGTCGCGAT
>S2113H3CLM rank=0017105 x=3201.0 y=2040.0 length=59
ATCGCAACGCGAAGAACCTTACCTGGGCTTGACATGTGCCTGACGCCCTGGAAACAGGG
>S2113H7G32 rank=0020224 x=3248.0 y=2000.0 length=105
ATCGCAACGCGAAGAACCTTACCTGGGCTTGACATGTGGATGACCGACGTGGAAACACGT
CTTCCCTTCGGGGCATCTTCACAGGTGCTGCATGGCTGTCGCGAT
>S2113H6MP1 rank=0012078 x=3238.0 y=3575.0 length=105
ATCGCAACGCGAAGAACCTTACCTGGGCTTGACATGTGGATGACCGGCCTGGAAACAGGT
CCTCCCTTCGGGGCATCTTCACAGGTGCTGCATGGCTGTCGCGAT
>S2113H28AU rank=0013158 x=3200.0 y=564.0 length=105
ATCGCAACGCGAAGAACCTTACCTGGGCTTGACATGTGGATGACCGGCCTGGAAACAGGT
CTTCCCTTCGGGGCATCTTCACAGGTGATGCATGGCTGTCGCGAT
>S2113H0LJW rank=0013796 x=3170.0 y=650.0 length=105
ATCGCAACGCGAAGAACCTTACCTGGGCTTGACATGTGGATGACCGGCCTGGAAACAGGT
CTTCCCTTCGGGGCATCTTCACAGGTGGTGCATGGCTGTCGCGAT
>S2113IAA8F rank=0017040 x=3280.0 y=3277.0 length=107
ATCGCAACGCGAAGAACCTTACCTGGGCTTGACATGTGGCGGAAAACGGCGGAAACGTCG
TCCTCCCGCAAGGGATCGTCATGCAGGTGATGCATGGCTGTCGCGAT
>S2113H97XD rank=0003409 x=3279.0 y=3087.0 length=105
ATCGCAACGCGAAGAACCTTACCTGGGCTTGACATGTGGGTGACAGGTGTGGAAACACAC
CCTCCCTTCGGGGCACCTTCACAGGTGGTGCATGGCTGTCGCGAT
>S2113H2YUE rank=0018259 x=3197.0 y=596.0 length=105
ATCGCAACGCGAAGAACCTTACCTGGGCTTGACATGTTCCTGACATCCCTGGAAACAGGG
CTTCCCTTCGGGGCAGGATCACAGGTGATGCATGGCTGTCGCGAT
>S2113IANZ0 rank=0023005 x=3284.0 y=3438.0 length=106
ATCGCAACGCGAAGAACCTTACCTGGGCTTGACATGTTCCTGACCCCCCTGGAAACAGGG
GTTCCCTTCGGGGCAGGATCACAGGTGATGCATGGCTGTCGCGGAT
>S2113HY8OZ rank=0022251 x=3154.0 y=2865.0 length=105
ATCGCAACGCGAAGAACCTTACCTGGGCTTGACATGTTCCTGACCGCCCTGGAAACAGGG
CTTCCCTTCGGGGCAGGATCACAGGTGTTGCATGGCTGTCGCGAT
>S2113H4NGL rank=0024692 x=3216.0 y=1331.0 length=105
ATCGCAACGCGAAGAACCTTACCTGGGCTTGACATGTTCCTGACCGCCCTGGAAACTGGG
CTTCCCTTCGGAGCAGGATCACAGGTGGTGCATGGCTGTCGCGAT
>S2113HZR3C rank=0022302 x=3160.0 y=3430.0 length=105
ATCGCAACGCGAAGAACCTTACCTGGGCTTGACATGTTCCTGACCGCCGTGGAAACACGG
CTTCCCTTCGGGGCAGGATCACAGGTGATGCATGGCTGTCGCGAT
>S2113H6RXP rank=0005389 x=3240.0 y=2139.0 length=90
ATCGCAACGCGAAGAACCTTACCTGGGCTTGACATGTTCCTGACCGCTCTGGAAACAGAG
CTTCCCTTCGGGGCAGGATCACAGGGTTGT
>S2113H3XSB rank=0024535 x=3208.0 y=825.0 length=105
ATCGCAACGCGAAGAACCTTACCTGGGCTTGACATGTTCCTGACCGCTCTGGAAACAGAG
CTTCCCTTCGGGGCAGGATCACAGGTGATGCATGGCTGTCGCGAT
>S2113H3PGG rank=0018978 x=3205.0 y=2318.0 length=105
ATCGCAACGCGAAGAACCTTACCTGGGCTTGACATGTTCCTGACCGCTCTGGAAACAGGG
CTTCCCTTCGGGGCAGGATCACAGGTGCTGCATGGCTGTCGCGAT
>S2113H2J3T rank=0008262 x=3192.0 y=1975.0 length=105
ATCGCAACGCGAAGAACCTTACCTGGGCTTGACATGTTCCTGACCGGCCTGGAAACAGGT
CTTCCCTTCGGGGCAGGATCACAGGTGATGCATGGCTGTCGCGAT
>S2113IA4NZ rank=0018533 x=3290.0 y=461.0 length=105
ATCGCAACGCGAAGAACCTTACCTGGGCTTGACATGTTCCTGACCGGCGTGGAAACACGT
CTTCCCTTCGGGGCAGGATCACAGGTGATGCATGGCTGTCGCGAT
>S2113HZZZA rank=0005281 x=3163.0 y=1364.0 length=105
ATCGCAACGCGAAGAACCTTACCTGGGCTTGACATGTTCCTGACCGGCGTGGAAACACGT
CTTCCCTTCGGGGCAGGATCACAGGTGATGCATGGCTGTCGCGAT
>S2113H2XUX rank=0007322 x=3196.0 y=3415.0 length=105
ATCGCAACGCGAAGAACCTTACCTGGGCTTGACATGTTCCTGACCGGCGTGGAAACACGT
CTTCCCTTCGGGGCAGGATCACAGGTGCTGCATGGCTGTCGCGAT
>S2113IA48V rank=0020712 x=3290.0 y=1213.0 length=105
ATCGCAACGCGAAGAACCTTACCTGGGCTTGACATGTTCCTGACCGGCGTGGAAACACGT
CTTCCCTTCGGGGCAGGATCACAGGTGGTGCATGGCTGTCGCGAT
>S2113HY5TU rank=0003343 x=3153.0 y=3248.0 length=105
ATCGCAACGCGAAGAACCTTACCTGGGCTTGACATGTTCCTGACCGGCGTGGAAACACGT
CTTCCCTTCGGGGCAGGATCACAGGTGTTGCATGGCTGTCGCGAT
>S2113H731E rank=0023529 x=3255.0 y=3040.0 length=105
ATCGCAACGCGAAGAACCTTACCTGGGCTTGACATGTTCCTGACCGGCGTGGAGACACGT
CTTCCCTTCGGGGCAGGATCACAGGTGTTGCATGGCTGTCGCGAT
>S2113HZU9Z rank=0017083 x=3161.0 y=3461.0 length=105
ATCGCAACGCGAAGAACCTTACCTGGGCTTGACATGTTCCTGACCGTCCTGGAAACAGGG
CTTCCCTTCGGGGCAGGATCACAGGTGATGCATGGCTGTCGCGAT
>S2113H1BQV rank=0024964 x=3178.0 y=1829.0 length=105
ATCGCAACGCGAAGAACCTTACCTGGGCTTGACATGTTCCTGACCGTCCTGGAAACAGGG
CTTCCCTTCGGGGCAGGATCACAGGTGATGCATGGCTGTCGCGAT
>S2113H9BOX rank=0008902 x=3269.0 y=2271.0 length=105
ATCGCAACGCGAAGAACCTTACCTGGGCTTGACATGTTCCTGACCGTCCTGGAAACAGGG
CTTCCCTTCGGGGCAGGATCACAGGTGCTGCATGGCTGTCGCGAT
>S2113H2RJ9 rank=0013806 x=3194.0 y=3447.0 length=105
ATCGCAACGCGAAGAACCTTACCTGGGCTTGACATGTTCCTGACCGTCCTGGAAACAGGG
CTTCCCTTCGGGGCAGGATCACAGGTGCTGCATGGCTGTCGCGAT
>S2113IBW2A rank=0001378 x=3299.0 y=400.0 length=105
ATCGCAACGCGAAGAACCTTACCTGGGCTTGACATGTTCCTGACCGTCCTGGAAACAGGG
CTTCCCTTCGGGGCAGGATCACAGGTGCTGCATGGCTGTCGCGAT
>S2113H4T9A rank=0020131 x=3218.0 y=1948.0 length=105
ATCGCAACGCGAAGAACCTTACCTGGGCTTGACATGTTCCTGACCGTCCTGGAAACAGGG
CTTCCCTTCGGGGCAGGATCACAGGTGCTGCATGGCTGTCGCGAT
>S2113H6F5I rank=0014056 x=3236.0 y=3252.0 length=105
ATCGCAACGCGAAGAACCTTACCTGGGCTTGACATGTTCCTGACCGTCCTGGAAACAGGG
CTTCCCTTCGGGGCAGGATCACAGGTGCTGCATGGCTGTCGCGAT
>S2113H2BE6 rank=0026894 x=3189.0 y=3008.0 length=105
ATCGCAACGCGAAGAACCTTACCTGGGCTTGACATGTTCCTGACCGTCCTGGAAACAGGG
CTTCCCTTCGGGGCAGGATCACAGGTGGTGCATGGCTGTCGCGAT
>S2113H3EOT rank=0009702 x=3202.0 y=651.0 length=105
ATCGCAACGCGAAGAACCTTACCTGGGCTTGACATGTTCCTGACCGTCCTGGAAACAGGG
CTTCCCTTCGGGGCAGGATCACAGGTGTTGCATGGCTGTCGCGAT
>S2113H2HQO rank=0002695 x=3191.0 y=3006.0 length=105
ATCGCAACGCGAAGAACCTTACCTGGGCTTGACATGTTCCTGACCGTCCTGGAAACAGGG
NTTCCCTTCGGGGCAGGATCACAGGTGGTGCATGGCTGTCGCGAT
>S2113H0CKW rank=0004266 x=3167.0 y=1310.0 length=105
ATCGCAACGCGAAGAACCTTACCTGGGCTTGACATGTTCCTGACCTCCCTGGAAACAGGG
CTTCCCTTCGGGGCAGGATCACAGGTGGTGCATGGCTGTCGCGAT
>S2113H671S rank=0010954 x=3245.0 y=2542.0 length=105
ATCGCAACGCGAAGAACCTTACCTGGGCTTGACATGTTCCTGATCTCCCTGGAAACAGGG
CTTCCCTTCGGGGCAGGATCACAGGTGCTGCATGGCTGTCGCGAT
>S2113H68BQ rank=0016277 x=3245.0 y=2900.0 length=105
ATCGCAACGCGAAGAACCTTACCTGGGCTTGACATGTTCCTGATCTCCCTGGAAACAGGG
CTTCCCTTCGGGGCAGGATCACAGGTGTTGCATGGCTGTCGCGAT
>S2113H7JME rank=0003447 x=3249.0 y=1156.0 length=105
ATCGCAACGCGAAGAACCTTACCTGGGCTTGACATGTTCCTGGTCTCCCTGGAAACAGGG
CTTCCCTTCGGGGCAGGATCACAGGTGGTGCATGGCTGTCGCGAT
>S2113H3RDX rank=0025654 x=3206.0 y=723.0 length=105
ATCGCAACGCGAAGAACCTTACCTGGGCTTGACATGTTCGTCATACCCGTGGAAACACGG
GTCAGTTCGGCTGGACGATCACAGGTGTTGCATGGCTGTCGCGAT
>S2113H3MEI rank=0009682 x=3204.0 y=2456.0 length=105
ATCGCAACGCGAAGAACCTTACCTGGGCTTGACATGTTCGTGACAGCTGTGGAAACACAG
TCTCCCTTCGGGGCACGATCACAGGTGTTGCATGGCTGTCGCGAT
>S2113H6I5H rank=0016657 x=3237.0 y=3043.0 length=105
ATCGCAACGCGAAGAACCTTACCTGGGCTTGACATGTTCGTGACCTCCCTGGAAACAGGG
CTTCCCTTCGGGGCACGATCACAGGTGATGCATGGCTGTCGCGAT
>S2113H1UV4 rank=0004569 x=3184.0 y=2066.0 length=104
ATCGCAACGCGAAGAACCTTACCTGGGCTTGACATGTTCTTGACAGCTCTGGAAACAGAG
TCTCCCTTCGGGCAAGATCACAGGTGGTGCATGGCTGTCGCGAT
>S2113H3DDK rank=0011730 x=3201.0 y=3046.0 length=105
ATCGCAACGCGAAGAACCTTACCTGGGCTTGACATGTTCTTGACAGCTCTGGAAACAGAG
TCTCCCTTCGGGGCAAGATCACAGGTGATGCATGGCTGTCGCGAT
>S2113IAZDV rank=0025590 x=3288.0 y=1809.0 length=105
ATCGCAACGCGAAGAACCTTACCTGGGCTTGACATGTTCTTGACAGCTCTGGAAACAGAG
TCTCCCTTCGGGGCAAGATCACAGGTGATGCATGGCTGTCGCGAT
>S2113H1FCA rank=0003321 x=3179.0 y=2392.0 length=105
ATCGCAACGCGAAGAACCTTACCTGGGCTTGACATGTTCTTGACAGCTCTGGAAACAGAG
TCTCCCTTCGGGGCAAGATCACAGGTGATGCATGGCTGTCGCGAT
>S2113HY8S9 rank=0019570 x=3154.0 y=3019.0 length=105
ATCGCAACGCGAAGAACCTTACCTGGGCTTGACATGTTCTTGACAGCTCTGGAAACAGAG
TCTCCCTTCGGGGCAAGATCACAGGTGCTGCATGGCTGTCGCGAT
>S2113H3RUC rank=0000689 x=3206.0 y=1314.0 length=106
ATCGCAACGCGAAGAACCTTACCTGGGCTTGACATGTTGGTCGTACCTGTGGAAACACAG
GGTCAGTTCGGCTGGACCATCACAGGTGATGCATGGCTGTCGCGAT
>S2113H94OZ rank=0003850 x=3278.0 y=2993.0 length=106
ATCGCAACGCGAAGAACCTTACCTGGGCTTGACATGTTGGTCGTACCTGTGGAAATACAG
GGTCAGTTCGGCTGGACCATCACAGGTGCTGCATGGCTGTCGCGAT
>S2113H3O9A rank=0010052 x=3205.0 y=2060.0 length=105
ATCGCAACGCGAAGAACCTTACCTGGGCTTGACATGTTGGTGACAGCCGTGGAAACACGG
TCTCCCTTCGGGGCACCTTCACAGGTGATGCATGGCTGTCGCGAT
>S2113H3PD5 rank=0020035 x=3205.0 y=2235.0 length=108
ATCGCAACGCGAAGAACCTTACCTGGGCTTGACATGTTGGTGACCGCCGTGGAAAACACG
GTTTTTCCTTCGGGACTACCATCACAGGTGCTGCATGGCTGTCGCGAT
>S2113H8E8Y rank=0009524 x=3259.0 y=1184.0 length=58
ATCGCAACGCGAAGAACCTTACCTGGGCTTGACATGTTGGTGACCGCCGTGGAAACAC
>S2113H2UNI rank=0013741 x=3195.0 y=3356.0 length=58
ATCGCAACGCGAAGAACCTTACCTGGGCTTGACATGTTGGTGACCGCCGTGGAAACAC
>S2113H2Z2G rank=0004865 x=3197.0 y=2182.0 length=95
ATCGCAACGCGAAGAACCTTACCTGGGCTTGACATGTTGGTGACCGCCGTGGAAACACGG
GTTTTCCTTCGGGGACACCATCACAGGTGGTGCAT
>S2113H60KT rank=0004285 x=3243.0 y=1051.0 length=109
ATCGCAACGCGAAGAACCTTACCTGGGCTTGACATGTTGGTGACCGCCGTGGAAACACGG
GTTTTCCTTCGGGGACACCCATCACAGGTGATGCATGGGCTGTCGCGAT
>S2113H94PG rank=0004739 x=3278.0 y=3010.0 length=107
ATCGCAACGCGAAGAACCTTACCTGGGCTTGACATGTTGGTGACCGCCGTGGAAACACGG
GTTTTCCTTCGGGGACACTATCACAGGTGCTGCATGGCTGTCGCGAT
>S2113H8CPH rank=0020708 x=3258.0 y=1987.0 length=109
ATCGCAACGCGAAGAACCTTACCTGGGCTTGACATGTTGGTGACCGCCGTGGAAACACGG
GTTTTCCTTTCGGGGACACCCATCACAGGTGCTGCATGGCTGTCGCGAT
>S2113H4EK7 rank=0018642 x=3213.0 y=2121.0 length=81
ATCGCAACGCGAAGAACCTTACCTGGGCTTGACATGTTGGTGACCGCCGTGGAAACACGG
GTTTTTCCTTCGGGGACACCA
>S2113H11TA rank=0001277 x=3186.0 y=2844.0 length=108
ATCGCAACGCGAAGAACCTTACCTGGGCTTGACATGTTGGTGACCGCCGTGGAAACACGG
GTTTTTCCTTCGGGGACACCATCACAGGTGGTGCATGGCTGTCGCGAT
>S2113H73IW rank=0025011 x=3255.0 y=2374.0 length=105
ATCGCAACGCGAAGAACCTTACCTGGGCTTGACATGTTGGTGACCGCCGTGGAAACACGG
TTTTCCTTCGGGACACCATCACAGGTGATGCATGGCTGTCGCGAT
>S2113H35BD rank=0013700 x=3210.0 y=2391.0 length=105
ATCGCAACGCGAAGAACCTTACCTGGGCTTGACATGTTGGTGACCGCCGTGGAAACACGG
TTTTCCTTCGGGACACCATCACAGGTGATGCATGGCTGTCGCGAT
>S2113H99MH rank=0006149 x=3280.0 y=1191.0 length=105
ATCGCAACGCGAAGAACCTTACCTGGGCTTGACATGTTGGTGACCGCCGTGGAAACACGG
TTTTCCTTCGGGACACCATCACAGGTGATGCATGGCTGTCGCGAT
>S2113IAWM9 rank=0010913 x=3287.0 y=2355.0 length=105
ATCGCAACGCGAAGAACCTTACCTGGGCTTGACATGTTGGTGACCGCCGTGGAAACACGG
TTTTCCTTCGGGACACCATCACAGGTGCTGCATGGCTGTCGCGAT
>S2113H1BA0 rank=0019736 x=3178.0 y=1258.0 length=105
ATCGCAACGCGAAGAACCTTACCTGGGCTTGACATGTTGGTGACCGCCGTGGAAACACGG
TTTTCCTTCGGGACACCATCACAGGTGCTGCATGGCTGTCGCGAT
>S2113HZE3Y rank=0015823 x=3156.0 y=2988.0 length=105
ATCGCAACGCGAAGAACCTTACCTGGGCTTGACATGTTGGTGACCGCCGTGGAAACACGG
TTTTCCTTCGGGACACCATCACAGGTGCTGCATGGCTGTCGCGAT
>S2113HZ0GS rank=0005503 x=3163.0 y=1994.0 length=105
ATCGCAACGCGAAGAACCTTACCTGGGCTTGACATGTTGGTGACCGCCGTGGAAACACGG
TTTTCCTTCGGGACACCATCACAGGTGGTGCATGGCTGTCGCGAT
>S2113H2I7R rank=0016002 x=3192.0 y=821.0 length=105
ATCGCAACGCGAAGAACCTTACCTGGGCTTGACATGTTGGTGACCGCCGTGGAAACACGG
TTTTCCTTCGGGACACCATCACAGGTGGTGCATGGCTGTCGCGAT
>S2113H1VHS rank=0027083 x=3184.0 y=2846.0 length=105
ATCGCAACGCGAAGAACCTTACCTGGGCTTGACATGTTGGTGACCGCCGTGGAAACACGG
TTTTCCTTCGGGACACCATCACAGGTGGTGCATGGCTGTCGCGAT
>S2113H6052 rank=0014878 x=3243.0 y=1816.0 length=105
ATCGCAACGCGAAGAACCTTACCTGGGCTTGACATGTTGGTGACCGCCGTGGAAACACGG
TTTTCCTTCGGGACACCATCACAGGTGTTGCATGGCTGTCGCGAT
>S2113H8EUN rank=0010379 x=3259.0 y=669.0 length=105
ATCGCAACGCGAAGAACCTTACCTGGGCTTGACATGTTGGTGACCGCCGTGGAAACACGG
TTTTCCTTCGGGACACCATCACAGGTGTTGCATGGCTGTCGCGAT
>S2113H5T8L rank=0002633 x=3229.0 y=3523.0 length=97
ATCGCAACGCGAAGAACCTTACCTGGGCTTGACATGTTGGTGACCGCCGTGGAAACACGG
TTTTCCTTCGGGATACCATCACAGGTGCTGCATGGCT
>S2113H8C6A rank=0007960 x=3258.0 y=2592.0 length=106
ATCGCAACGCGAAGAACCTTACCTGGGCTTGACATGTTGGTGACCGCCGTGGAAACACGG
TTTTCCTTCGGGGACACCATCACAGGTGTTGCATGGCTGTCGCGAT
>S2113H9LR4 rank=0009667 x=3272.0 y=3058.0 length=50
ATCGCAACGCGAAGAACCTTACCTGGGCTTGACATGTTGGTGACCGGTGT
>S2113H7F64 rank=0007832 x=3248.0 y=814.0 length=107
ATCGCAACGCGAAGAACCTTACCTGGGCTTGACATGTTGGTGTCCGCCGTGGAAACACGG
GTTTTCCTTCGGGGACACCATCACAGGTGCTGCATGGCTGTCGCGAT
>S2113H06ET rank=0005545 x=3176.0 y=3107.0 length=103
ATCGCAACGCGAAGAACCTTACCTGGGCTTGACATTTAGGGAAAAGCCGTAGAAATACGG
TGTCCTTCGGGGCCCTAAACAGGTGGTGCATGGCTGTCGCGAT
>S2113H2XWM rank=0016526 x=3196.0 y=3476.0 length=105
ATCGCAACGCGAAGAACCTTACCTGGGCTTGACGTGTGAGTGACAGGTGTGGAAACACAC
TCTCCCTTCGGGGCACTTTCACAGGTGGTGCATGGCTGTCGCGAT
>S2113H7073 rank=0025403 x=3254.0 y=3489.0 length=69
ATCGCAACGCGAAGAACCTTACCTGGGTCTAGAAAATGCAGGAACCTGGGAGAAGTCTCG
GGGTGCTCC
>S2113H1K7R rank=0013688 x=3181.0 y=1813.0 length=101
ATCGCAACGCGAAGAACCTTACCTGGGTCTGACATACACCGGAAACATCCAGAGATGGGT
GCCCTTTTGTCGGTGTACAGGTGGTGCATGGCTGTCGCGAT
>S2113H2H0M rank=0008384 x=3191.0 y=3364.0 length=104
ATCGCAACGCGAAGAACCTTACCTGGGTCTGACATGCGCCAGACGCGTCTAGAGATGGGN
GTTCCCTTGTGGTTGGTGTGCAGGTGCTGCATGGCTGTCGCGAT
>S2113H9Z5F rank=0019266 x=3277.0 y=1201.0 length=106
ATCGCAACGCGAAGAACCTTACCTGGGTCTTGACATGCACGGGAATGTCGTAGAAATACG
GCAGCCCTTCGGGGCTCGTGCACAGGTGGTGCATGGCTGTCGCGAT
>S2113H5803 rank=0009429 x=3234.0 y=2213.0 length=107
ATCGCAACGCGAAGAACCTTACCTGGGTTAAATCCACCAGAACCTTACAGAGATGTAGGG
GTGCCCTTCGGGGAACTGGTGAGAAGGTGGTGCATGGCTGTCGCGAT
>S2113IASHV rank=0011461 x=3286.0 y=1073.0 length=108
ATCGCAACGCGAAGAACCTTACCTGGGTTAAATCCACCAGAACCTTGCAGAGATGCAGGG
GGTGCCCTTCGGGGAACTGGTGAGAAGGTGCTGCATGGCTGTCGCGAT
>S2113H1SER rank=0024563 x=3183.0 y=2945.0 length=107
ATCGCAACGCGAAGAACCTTACCTGGGTTAAATCCACCAGAACCTTGCAGAGATGCAGGG
GTGCCCTTCGGGGAACTGGTGAGAAGGTGCTGCATGGCTGTCGCGAT
>S2113H0ECW rank=0003673 x=3167.0 y=3614.0 length=107
ATCGCAACGCGAAGAACCTTACCTGGGTTAAATCCACCAGAATCTTGCAGAGATGCAGGG
GTGCCCTTCGGGGAACTGGTGAGAAGGTGATGCATGGCTGTCGCGAT
>S2113H5WC2 rank=0020648 x=3230.0 y=2180.0 length=107
ATCGCAACGCGAAGAACCTTACCTGGGTTAAATCCACCGGAACCTCGCAGAGATGTGGGG
GTGCTCGCAAGAGAATCGGTGAGAAGGTGTTGCATGGCTGTCGCGAT
>S2113H3DOJ rank=0016511 x=3201.0 y=3441.0 length=107
ATCGCAACGCGAAGAACCTTACCTGGGTTAAATCCACCGGAACTCTGCAGAGATGTGGAG
GTGCCCGCAAGGGAGCCGGTGAGAAGGTGGTGCATGGCTGTCGCGAT
>S2113H57UY rank=0008375 x=3234.0 y=696.0 length=108
ATCGCAACGCGAAGAACCTTACCTGGGTTAAATCCACTCGAACCTTGCAGAGATGCAGGG
GTGCCCTTCTGGGGAGCGAGTGAGAAGGTGCTGCATGGCTGTCGCGAT
>S2113H8RRM rank=0018798 x=3263.0 y=1024.0 length=107
ATCGCAACGCGAAGAACCTTACCTGGGTTAAATCCACTCGAACCTTGTAGAGATACAGGG
GTGCTCTTCGGAGAGCGAGTGAGAAGGTGGTGCATGGCTGTCGCGAT
>S2113H2PFP rank=0017214 x=3194.0 y=691.0 length=107
ATCGCAACGCGAAGAACCTTACCTGGGTTAAATCCACTCGAACTTGGCAGAGATGCCTTG
GTGCCCTTCGGGGAGCGAGTGAGAAGGTGATGCATGGCTGTCGCGAT
>S2113IA164 rank=0003153 x=3289.0 y=1358.0 length=107
ATCGCAACGCGAAGAACCTTACCTGGGTTAAATCCACTCGAAGCTGGTAGAGATACCGGG
GTGCCCTTCGGGGAGCGAGTGAGAAGGTGTTGCATGGCTGTCGCGAT
>S2113H3YEA rank=0019177 x=3208.0 y=1616.0 length=107
ATCGCAACGCGAAGAACCTTACCTGGGTTAAATCCAGCGGAACCTGGCCGAAAAGCTGGG
GTGCCCTTCGGGGAATCGCTGCGAAGGTGCTGCATGGCTGTCGCGAT
>S2113H64AH rank=0012153 x=3244.0 y=1767.0 length=107
ATCGCAACGCGAAGAACCTTACCTGGGTTAAATCCATTCGAACCTAGCAGAGATGTTGGG
GTGCCCTTCGGGGAACGAATGAGAAGGTGCTGCATGGCTGTCGCGAT
>S2113H757P rank=0016022 x=3256.0 y=1763.0 length=108
ATCGCAACGCGAAGAACCTTACCTGGGTTAAATCCGCCGGAACCTGTCTGAAAGGATGGG
GGTGCCCTTCGGGGAATCGGTGAGAAGGTGCTGCATGGCTGTCGCGAT
>S2113H7RDN rank=0022564 x=3251.0 y=3017.0 length=101
ATCGCAACGCGAAGAACCTTACCTGGGTTCGACATACACCCTGCCGCTCCAGAGATGGGG
CTTCTTTTGGGGGTGTACAGGTGATGCATGGCTGTCGCGAT
>S2113H23FW rank=0000797 x=3198.0 y=2458.0 length=104
ATCGCAACGCGAAGAACCTTACCTGGGTTCGACATGCACTAGACGCTGCCAGAGATGGTA
GTTCCCTTGTGGCTGGTGTGCAGGTGGTGCATGGCTGTCGCGAT
>S2113HZT3H rank=0024678 x=3161.0 y=1931.0 length=103
ATCGCAACGCGAAGAACCTTACCTGGGTTGAACTACGCAGGAAAAGCCACAGAGATGTGG
TGTCCGAAAGGGCCTGCGATAGGTGGTGCATGGCTGTCGCGAT
>S2113H3U6P rank=0021716 x=3207.0 y=1551.0 length=103
ATCGCAACGCGAAGAACCTTACCTGGGTTGAACTACGCAGGAAAAGCCACAGAGATGTGG
TGTCCGAAAGGGCCTGCGATAGGTGGTGCATGGCTGTCGCGAT
>S2113HZ21R rank=0002018 x=3164.0 y=1245.0 length=106
ATCGCAACGCGAAGAACCTTACCTGGGTTGACAATACACCGGAAAACCGTAGAGATAACG
GTCCCCTTGTGGTCGGTCGTACGAGGTGGTGCATGGCTGTCGCGAT
>S2113HZYK8 rank=0015706 x=3162.0 y=3658.0 length=108
ATCGCAACGCGAAGAACCTTACCTGGGTTGGAAAGTCATCGGAACCCTGATGAAAGTTGG
GGTGCTCGCAAGAGAGCCGGTGGACAGGTGATGCATGGCTGTCGCGAT
>S2113H7BVN rank=0017760 x=3246.0 y=3409.0 length=109
ATCGCAACGCGAAGAACCTTACCTGGGTTGGAACCCCCCGGAACCTTCCAGAGATGGAGG
GGTGCCCGCAAGGGAATCGGGTGTCCAGGTGATGCATGGCTGTCGCGAT
>S2113IAS2P rank=0018767 x=3286.0 y=1823.0 length=109
ATCGCAACGCGAAGAACCTTACCTGGGTTGGAACCCCCCGGAAGTCCGCAGAGATGTGGA
TGTGCCCGCAAGGGAACCGGGTGTCCAGGTGTTGCATGGCTGTCGCGAT
>S2113H46FH rank=0001346 x=3222.0 y=1339.0 length=109
ATCGCAACGCGAAGAACCTTACCTGGGTTGGAACCCTCCAGAAGTCCGCAGAGATGTGGA
TGTGCCCGCAAGGGAATTGGATGTCCAGGTGCTGCATGGCTGTCGCGAT
>S2113H386T rank=0008132 x=3211.0 y=3315.0 length=109
ATCGCAACGCGAAGAACCTTACCTGGGTTGGAACCCTCCAGAAGTCCGCAGAGATGTGGA
TGTGCCCGCAAGGGAATTGGATGTCCAGGTGCTGCATGGCTGTCGCGAT
>S2113H3GLU rank=0009431 x=3202.0 y=3136.0 length=109
ATCGCAACGCGAAGAACCTTACCTGGGTTGGAACCCTCCAGAAGTCCGCAGAGATGTGGA
TGTGCCCGCAAGGGAATTGGATGTCCAGGTGTTGCATGGCTGTCGCGAT
>S2113H5VWP rank=0008024 x=3230.0 y=1591.0 length=109
ATCGCAACGCGAAGAACCTTACCTGGGTTGGAACCCTCCAGAAGTCCGCAGAGATGTGGA
TGTGCTCGCAAGAGAACTGGATGTCCAGGTGCTGCATGGCTGTCGCGAT
>S2113H8338 rank=0022131 x=3267.0 y=646.0 length=109
ATCGCAACGCGAAGAACCTTACCTGGGTTGGAACCCTCCAGAATTCTCCAGAGATGGAGA
GGTGCCCGCAAGGGAACTGGATGTCCAGGTGCTGCATGGCTGTCGCGAT
>S2113H7RLV rank=0017198 x=3251.0 y=3313.0 length=111
ATCGCAACGCGAAGAACCTTACCTGGGTTTGAAATGGCTGGATTATCTTGGTGAAAGCCG
AGTAGGCCCTTCGGGGTACAACAGTCACAGGTGCTGCATGGCTGTCGCGAT
>S2113H87IE rank=0014420 x=3268.0 y=948.0 length=105
ATCGCAACGCGAAGAACCTTACCTGGGTTTGAAATGTTGGTGACAGGTGTGGAAACACAT
CCTTCCTTCGGGACACCATCACAGGTGCTGCATGGCTGTCGCGAT
>S2113H8SZI rank=0000807 x=3263.0 y=2604.0 length=109
ATCGCAACGCGAAGAACCTTACCTGGGTTTGAAATGTTGGTGACAGGTGTGGAAACACAT
CCTTCCTTTCGGGGGACACCCATCACAGGTGGTGCATGGCTGTCGCGAT
>S2113IAO0N rank=0016160 x=3285.0 y=661.0 length=66
ATCGCAACGCGAAGAACCTTACCTGGGTTTGAAATGTTGGTGACCGCCGTGGAAACACGG
CTTTCC
>S2113H0ANT rank=0005296 x=3166.0 y=2919.0 length=105
ATCGCAACGCGAAGAACCTTACCTGGGTTTGAAATGTTGGTGACCGGTGTGGAAACACAC
CTTTCCTTCGGGACACCATCACAGGTGTTGCATGGCTGTCGCGAT
>S2113H8JIG rank=0013726 x=3260.0 y=2614.0 length=107
ATCGCAACGCGAAGAACCTTACCTGGGTTTGAACTGCACAGGAAAGCCTCAGAGATGAGG
TCCCCTCTTCGGAGGTCTGTGTAGAGGTGCTGCATGGCTGTCGCGAT
>S2113H543K rank=0011412 x=3233.0 y=1214.0 length=107
ATCGCAACGCGAAGAACCTTACCTGGGTTTGAACTGCACAGGAAAGCCTCAGAGATGAGG
TCCCCTCTTCGGAGGTCTGTGTAGAGGTGCTGCATGGCTGTCGCGAT
>S2113H5X9R rank=0020570 x=3231.0 y=557.0 length=60
ATCGCAACGCGAAGAACCTTACCTGGGTTTGAACTGCACAGGAAAGTCTCAGAGATGAGA

>S2113H9IQQ rank=0014542 x=3271.0 y=3216.0 length=105
ATCGCAACGCGAAGAACCTTACCTGGGTTTGAACTGCAGCGGACCGGCGCAGAAATGCGC
TTTCCCTTCGGGGCCGCTGTGGAGGTGGTGCACGGCTGTCGCGAT
>S2113H99S4 rank=0003237 x=3280.0 y=1430.0 length=105
ATCGCAACGCGAAGAACCTTACCTGGGTTTGAACTGCAGTGGACCGGTGCAGAGATGTAC
CTTCCCTTCGGGGCTGCTGTAGAGGTGATGCATGGCTGTCGCGAT
>S2113H92R4 rank=0002607 x=3278.0 y=514.0 length=107
ATCGCAACGCGAAGAACCTTACCTGGGTTTGAACTGTACAGGAAAGTCTCAGAGATGAGA
GCCCCTCTTCGGAGGTCTGTATAGAGGTGATGCATGGCTGTCGCGAT
>S2113H2EBA rank=0012085 x=3190.0 y=2660.0 length=107
ATCGCAACGCGAAGAACCTTACCTGGGTTTGAACTGTACAGGAAAGTCTCAGAGATGAGA
GCCCCTCTTCGGAGGTCTGTATAGAGGTGGTGCATGGCTGTCGCGAT
>S2113H5HGV rank=0002242 x=3225.0 y=3357.0 length=107
ATCGCAACGCGAAGAACCTTACCTGGGTTTGAACTTCAGAGGAAAGGCTCAGAGATGAGT
CCCTCCCTTCGGGGATCTCTGGAGAGGTGATGCATGGCTGTCGCGAT
>S2113H0F0D rank=0009712 x=3168.0 y=1659.0 length=107
ATCGCAACGCGAAGAACCTTACCTGGGTTTGAACTTCAGAGGAAAGGCTCAGAGATGAGT
CGCTCCCTTCGGGGATCTCTGGAGAGGTGGTGCATGGCTGTCGCGAT
>S2113H05RJ rank=0008313 x=3176.0 y=2269.0 length=105
ATCGCAACGCGAAGAACCTTACCTGGGTTTGAAGGTGACCGGATCGGGGGCGAAATCTCC
TTCCCCGCAAGGGCCGGTTGCTAGGTGATGCATGGCTGTCGCGAT
>S2113H90AH rank=0016061 x=3277.0 y=1383.0 length=106
ATCGCAACGCGAAGAACCTTACCTGGGTTTGAATGGACGTGGTAAAAGGGTGAAAGCCTG
ATGACCCGCAAGGGAGCGTTCACAGGTGTTGCATGGCTGTCGCGAT
>S2113H2I7C rank=0010603 x=3192.0 y=806.0 length=104
ATCGCAACGCGAAGAACCTTACCTGGGTTTGACATACACCAGAAAGCCATAGAGATATGG
CCCCCCTTGTGGTTGGTGTACAGGTGTTGCATGGCTGTCGCGAT
>S2113IAX78 rank=0000034 x=3288.0 y=310.0 length=104
ATCGCAACGCGAAGAACCTTACCTGGGTTTGACATACACCAGAAGCCCCTAGAGATAGGG
GTCTCTTTGATACTGGTGTACAGGTGATGCATGGCTGTCGCGAT
>S2113H1A8J rank=0004745 x=3178.0 y=1169.0 length=101
ATCGCAACGCGAAGAACCTTACCTGGGTTTGACATACACCCTGCCGCCTCAGAGATGGGG
CTTCTTTTGGGGGTGTACAGGTGGTGCATGGCTGTCGCGAT
>S2113H2VRJ rank=0004308 x=3196.0 y=701.0 length=101
ATCGCAACGCGAAGAACCTTACCTGGGTTTGACATACACCCTGCCGCCTCAGAGATGGGG
CTTCTTTTGGGGGTGTACAGGTGGTGCATGGCTGTCGCGAT
>S2113H2NF0 rank=0010012 x=3193.0 y=2206.0 length=101
ATCGCAACGCGAAGAACCTTACCTGGGTTTGACATACACCCTGCCGCCTCAGAGATGGGG
CTTCTTTTGGGGGTGTACAGGTGGTGCATGGCTGTCGCGAT
>S2113H9XAQ rank=0023320 x=3276.0 y=1600.0 length=101
ATCGCAACGCGAAGAACCTTACCTGGGTTTGACATACACCCTGCCGCTCCAGAGATGGGG
CTTCTTTTGGGGGTGTACAGGTGATGCATGGCTGTCGCGAT
>S2113H6EKR rank=0019472 x=3236.0 y=1209.0 length=101
ATCGCAACGCGAAGAACCTTACCTGGGTTTGACATACACCCTGCCGCTCCAGAGATGGGG
CTTCTTTTGGGGGTGTACAGGTGATGCATGGCTGTCGCGAT
>S2113IAGWU rank=0010939 x=3282.0 y=2444.0 length=101
ATCGCAACGCGAAGAACCTTACCTGGGTTTGACATACACCCTGCCGCTCCAGAGATGGGG
CTTCTTTTGGGGGTGTACAGGTGATGCATGGCTGTCGCGAT
>S2113H93VZ rank=0010780 x=3278.0 y=1949.0 length=101
ATCGCAACGCGAAGAACCTTACCTGGGTTTGACATACACCCTGCCGCTCCAGAGATGGGG
CTTCTTTTGGGGGTGTACAGGTGATGCATGGCTGTCGCGAT
>S2113IAHNM rank=0016092 x=3282.0 y=3408.0 length=101
ATCGCAACGCGAAGAACCTTACCTGGGTTTGACATACACCCTGCCGCTCCAGAGATGGGG
CTTCTTTTGGGGGTGTACAGGTGATGCATGGCTGTCGCGAT
>S2113H5CIL rank=0007714 x=3224.0 y=1035.0 length=101
ATCGCAACGCGAAGAACCTTACCTGGGTTTGACATACACCCTGCCGCTCCAGAGATGGGG
CTTCTTTTGGGGGTGTACAGGTGATGCATGGCTGTCGCGAT
>S2113H96CV rank=0011637 x=3279.0 y=1053.0 length=101
ATCGCAACGCGAAGAACCTTACCTGGGTTTGACATACACCCTGCCGCTCCAGAGATGGGG
CTTCTTTTGGGGGTGTACAGGTGATGCATGGCTGTCGCGAT
>S2113H1Q4M rank=0011896 x=3183.0 y=1284.0 length=101
ATCGCAACGCGAAGAACCTTACCTGGGTTTGACATACACCCTGCCGCTCCAGAGATGGGG
CTTCTTTTGGGGGTGTACAGGTGATGCATGGCTGTCGCGAT
>S2113H27D8 rank=0015920 x=3199.0 y=3486.0 length=101
ATCGCAACGCGAAGAACCTTACCTGGGTTTGACATACACCCTGCCGCTCCAGAGATGGGG
CTTCTTTTGGGGGTGTACAGGTGCTGCATGGCTGTCGCGAT
>S2113H85B1 rank=0015591 x=3267.0 y=2223.0 length=101
ATCGCAACGCGAAGAACCTTACCTGGGTTTGACATACACCCTGCCGCTCCAGAGATGGGG
CTTCTTTTGGGGGTGTACAGGTGCTGCATGGCTGTCGCGAT
>S2113H5EF1 rank=0022668 x=3224.0 y=3535.0 length=101
ATCGCAACGCGAAGAACCTTACCTGGGTTTGACATACACCCTGCCGCTCCAGAGATGGGG
CTTCTTTTGGGGGTGTACAGGTGGTGCATGGCTGTCGCGAT
>S2113H9Z8C rank=0023903 x=3277.0 y=1306.0 length=101
ATCGCAACGCGAAGAACCTTACCTGGGTTTGACATACACCCTGCCGCTCCAGAGATGGGG
CTTCTTTTGGGGGTGTACAGGTGGTGCATGGCTGTCGCGAT
>S2113H1O3J rank=0024219 x=3182.0 y=2749.0 length=101
ATCGCAACGCGAAGAACCTTACCTGGGTTTGACATACACCCTGCCGCTCCAGAGATGGGG
CTTCTTTTGGGGGTGTACAGGTGGTGCATGGCTGTCGCGAT
>S2113H6B7P rank=0015556 x=3235.0 y=2243.0 length=101
ATCGCAACGCGAAGAACCTTACCTGGGTTTGACATACACCCTGCCGCTCCAGAGATGGGG
CTTCTTTTGGGGGTGTACAGGTGGTGCATGGCTGTCGCGAT
>S2113H1Z4V rank=0013086 x=3186.0 y=669.0 length=101
ATCGCAACGCGAAGAACCTTACCTGGGTTTGACATACACCCTGCCGCTCCAGAGATGGGG
CTTCTTTTGGGGGTGTACAGGTGGTGCATGGCTGTCGCGAT
>S2113H4TUZ rank=0025186 x=3218.0 y=1433.0 length=101
ATCGCAACGCGAAGAACCTTACCTGGGTTTGACATACACCCTGCCGCTCCAGAGATGGGG
CTTCTTTTGGGGGTGTACAGGTGGTGCATGGCTGTCGCGAT
>S2113HZ8X1 rank=0011801 x=3166.0 y=695.0 length=101
ATCGCAACGCGAAGAACCTTACCTGGGTTTGACATACACCCTGCCGCTCCAGAGATGGGG
CTTCTTTTGGGGGTGTACAGGTGTTGCATGGCTGTCGCGAT
>S2113HY867 rank=0005685 x=3154.0 y=3521.0 length=101
ATCGCAACGCGAAGAACCTTACCTGGGTTTGACATACACCCTGCCGCTCCAGAGATGGGG
CTTCTTTTGGGGGTGTACAGGTGTTGCATGGCTGTCGCGAT
>S2113H7T3G rank=0007813 x=3252.0 y=2442.0 length=101
ATCGCAACGCGAAGAACCTTACCTGGGTTTGACATACACCCTGCCGCTCCAGAGATGGGG
CTTCTTTTGGGGGTGTACAGGTGTTGCATGGCTGTCGCGAT
>S2113H4ZUT rank=0013984 x=3220.0 y=1011.0 length=101
ATCGCAACGCGAAGAACCTTACCTGGGTTTGACATACACCCTGCCGCTCCAGAGATGGGG
CTTCTTTTGGGGGTGTACAGGTGTTGCATGGCTGTCGCGAT
>S2113H9UPN rank=0005857 x=3275.0 y=2345.0 length=101
ATCGCAACGCGAAGAACCTTACCTGGGTTTGACATACACCGGAAACATCCAGAGATGGGT
GCCCTTTTGTCGGTGTACAGGTGATGCATGGCTGTCGCGAT
>S2113H6ZCV rank=0018078 x=3242.0 y=3565.0 length=88
ATCGCAACGCGAAGAACCTTACCTGGGTTTGACATACACCGGAAACATCCAGAGATGGGT
GCCCTTTTGTCGGTGTACAGGTGTTGCA
>S2113H9FED rank=0000446 x=3270.0 y=2979.0 length=101
ATCGCAACGCGAAGAACCTTACCTGGGTTTGACATACACCGGAAACATCCAGAGATGGGT
GCCCTTTTGTCGGTGTACAGGTGTTGCATGGCTGTCGCGAT
>S2113H5S34 rank=0016422 x=3229.0 y=2066.0 length=103
ATCGCAACGCGAAGAACCTTACCTGGGTTTGACATACACCGGAAAGCCATGGAGACATGG
CCCCCGCAAGGTCGGTGTACAGGTGCTGCATGGCTGTCGCGAT
>S2113IAPWF rank=0009190 x=3285.0 y=1805.0 length=103
ATCGCAACGCGAAGAACCTTACCTGGGTTTGACATACACCGGAAAGCCATGGAGACATGG
CCCCCGCAAGGTCGGTGTACAGGTGGTGCATGGCTGTCGCGAT
>S2113IA76W rank=0008296 x=3291.0 y=934.0 length=103
ATCGCAACGCGAAGAACCTTACCTGGGTTTGACATACACCGGAAAGCCCCAGAGATGGGG
GCCCCCTTTTGTCGGTGTACAGGTGCTGCATGGCTGTCGCGAT
>S2113H0Y5D rank=0014320 x=3174.0 y=1887.0 length=103
ATCGCAACGCGAAGAACCTTACCTGGGTTTGACATACACCGGAAAGCCGTGGAGACACGG
CCTCCGCAAGGTCGGTGTACAGGTGCTGCATGGCTGTCGCGAT
>S2113H9EN1 rank=0022060 x=3270.0 y=2031.0 length=102
ATCGCAACGCGAAGAACCTTACCTGGGTTTGACATACACCGGAAAGCCTTAGAGATAAGG
CCCCCTTTTGTCGGTGTACAGGTGGTGCATGGCTGTCGCGAT
>S2113H7Q5D rank=0021193 x=3251.0 y=2719.0 length=101
ATCGCAACGCGAAGAACCTTACCTGGGTTTGACATACACCGGAAAGCTCTAGAGATAGGG
CCCCTTTTGTCGGTGTACAGGTGATGCATGGCTGTCGCGAT
>S2113IA1UI rank=0003066 x=3289.0 y=904.0 length=102
ATCGCAACGCGAAGAACCTTACCTGGGTTTGACATACACCGGAAAGCTGCAGAGATGTGG
CCCCTTTTTGTCGGTGTACAGGTGCTGCATGGCTGTCGCGAT
>S2113HZH2J rank=0025237 x=3157.0 y=2729.0 length=102
ATCGCAACGCGAAGAACCTTACCTGGGTTTGACATACACCGGAAAGCTGTAGAGATATGG
CCCCCTTTTGTCGGTGTACAGGTGTTGCATGGCTGTCGCGAT
>S2113HZD0A rank=0023574 x=3156.0 y=1560.0 length=104
ATCGCAACGCGAAGAACCTTACCTGGGTTTGACATACACCGGAATCACTCAGAGATGGGG
TGCGTCTTCGGACTGGTGTACAGGTGGTGCATGGCTGTCGCGAT
>S2113H4ALE rank=0024125 x=3212.0 y=1040.0 length=102
ATCGCAACGCGAAGAACCTTACCTGGGTTTGACATACACCGGGAAAGCCTCAGAGATGAG
GCCCCTTTTGTCGGTGTACAGGTGATGCATGGCTGTCGCGAT
>S2113H5ECX rank=0007037 x=3224.0 y=3423.0 length=102
ATCGCAACGCGAAGAACCTTACCTGGGTTTGACATACACCTGAAAGCTGCAGAGATGTGG
CCCCTTTTTGTCGGTGTACAGGTGTTGCATGGCTGTCGCGAT
>S2113H0WDD rank=0012401 x=3173.0 y=2383.0 length=104
ATCGCAACGCGAAGAACCTTACCTGGGTTTGACATACACTAGAAAGCCATAGAGATATGG
CCCCCCTTGTGGTTGGTGTACAGGTGTTGCATGGCTGTCGCGAT
>S2113H1U7Q rank=0024933 x=3184.0 y=2484.0 length=103
ATCGCAACGCGAAGAACCTTACCTGGGTTTGACATACAGAGAAAACTGGCAGAGATGCCA
GGTCCGCAAGGGCTCTGTACAGGTGGTGCATGGCTGTCGCGAT
>S2113H8ZHN rank=0003049 x=3265.0 y=2841.0 length=106
ATCGCAACGCGAAGAACCTTACCTGGGTTTGACATACCGTGAAAAGTATAGAGATATATA
ATAGTCGCAAGACACACGGATACAGGTGGTGCATGGCTGTCGCGAT
>S2113H10L5 rank=0016946 x=3186.0 y=1291.0 length=102
ATCGCAACGCGAAGAACCTTACCTGGGTTTGACATACGCCGGAAACACCTAGAGATAGGT
GCCCTTTTTGTCGGTGTACAGGTGCTGCATGGCTGTCGCGAT
>S2113H4OY1 rank=0016943 x=3216.0 y=3291.0 length=102
ATCGCAACGCGAAGAACCTTACCTGGGTTTGACATACGCCGGAAAGCATCAGAGATGGTG
CCCCTTTTTGTCGGTGTACAGGTGATGCATGGCTGTCGCGAT
>S2113H0QE9 rank=0021011 x=3171.0 y=2867.0 length=102
ATCGCAACGCGAAGAACCTTACCTGGGTTTGACATACGCCGGAAAGCATCAGAGATGGTG
CCCCTTTTTGTCGGTGTACAGGTGATGCATGGCTGTCGCGAT
>S2113IAYMR rank=0003758 x=3288.0 y=833.0 length=102
ATCGCAACGCGAAGAACCTTACCTGGGTTTGACATACGCCGGAAAGCATCAGAGATGGTG
CCCCTTTTTGTCGGTGTACAGGTGATGCATGGCTGTCGCGAT
>S2113H6F96 rank=0012490 x=3236.0 y=3420.0 length=102
ATCGCAACGCGAAGAACCTTACCTGGGTTTGACATACGCCGGAAAGCATCAGAGATGGTG
CCCCTTTTTGTCGGTGTACAGGTGATGCATGGCTGTCGCGAT
>S2113H0CHI rank=0005289 x=3167.0 y=1188.0 length=102
ATCGCAACGCGAAGAACCTTACCTGGGTTTGACATACGCCGGAAAGCATCAGAGATGGTG
CCCCTTTTTGTCGGTGTACAGGTGATGCATGGCTGTCGCGAT
>S2113H4RBS rank=0004673 x=3217.0 y=2246.0 length=102
ATCGCAACGCGAAGAACCTTACCTGGGTTTGACATACGCCGGAAAGCATCAGAGATGGTG
CCCCTTTTTGTCGGTGTACAGGTGATGCATGGCTGTCGCGAT
>S2113HZB64 rank=0009192 x=3155.0 y=3310.0 length=102
ATCGCAACGCGAAGAACCTTACCTGGGTTTGACATACGCCGGAAAGCATCAGAGATGGTG
CCCCTTTTTGTCGGTGTACAGGTGATGCATGGCTGTCGCGAT
>S2113H3N17 rank=0020044 x=3205.0 y=509.0 length=102
ATCGCAACGCGAAGAACCTTACCTGGGTTTGACATACGCCGGAAAGCATCAGAGATGGTG
CCCCTTTTTGTCGGTGTACAGGTGATGCATGGCTGTCGCGAT
>S2113H0R8P rank=0015844 x=3172.0 y=1127.0 length=102
ATCGCAACGCGAAGAACCTTACCTGGGTTTGACATACGCCGGAAAGCATCAGAGATGGTG
CCCCTTTTTGTCGGTGTACAGGTGCTGCATGGCTGTCGCGAT
>S2113H5OJS rank=0000298 x=3228.0 y=246.0 length=102
ATCGCAACGCGAAGAACCTTACCTGGGTTTGACATACGCCGGAAAGCATCAGAGATGGTG
CCCCTTTTTGTCGGTGTACAGGTGCTGCATGGCTGTCGCGAT
>S2113H6V1H rank=0015475 x=3241.0 y=3363.0 length=102
ATCGCAACGCGAAGAACCTTACCTGGGTTTGACATACGCCGGAAAGCATCAGAGATGGTG
CCCCTTTTTGTCGGTGTACAGGTGCTGCATGGCTGTCGCGAT
>S2113HZ4UW rank=0014920 x=3164.0 y=3590.0 length=102
ATCGCAACGCGAAGAACCTTACCTGGGTTTGACATACGCCGGAAAGCATCAGAGATGGTG
CCCCTTTTTGTCGGTGTACAGGTGCTGCATGGCTGTCGCGAT
>S2113H9Q5S rank=0005672 x=3274.0 y=1838.0 length=102
ATCGCAACGCGAAGAACCTTACCTGGGTTTGACATACGCCGGAAAGCATCAGAGATGGTG
CCCCTTTTTGTCGGTGTACAGGTGGTGCATGGCTGTCGCGAT
>S2113HZCGV rank=0000480 x=3155.0 y=3661.0 length=102
ATCGCAACGCGAAGAACCTTACCTGGGTTTGACATACGCCGGAAAGCATCAGAGATGGTG
CCCCTTTTTGTCGGTGTACAGGTGGTGCATGGCTGTCGCGAT
>S2113H1RZI rank=0023521 x=3183.0 y=2396.0 length=102
ATCGCAACGCGAAGAACCTTACCTGGGTTTGACATACGCCGGAAAGCATCAGAGATGGTG
CCCCTTTTTGTCGGTGTACAGGTGGTGCATGGCTGTCGCGAT
>S2113H9W9D rank=0013474 x=3276.0 y=1551.0 length=102
ATCGCAACGCGAAGAACCTTACCTGGGTTTGACATACGCCGGAAAGCATCAGAGATGGTG
CCCCTTTTTGTCGGTGTACAGGTGGTGCATGGCTGTCGCGAT
>S2113H91QV rank=0003246 x=3277.0 y=3269.0 length=102
ATCGCAACGCGAAGAACCTTACCTGGGTTTGACATACGCCGGAAAGCATCAGAGATGGTG
CCCCTTTTTGTCGGTGTACAGGTGGTGCATGGCTGTCGCGAT
>S2113H8WO8 rank=0021559 x=3264.0 y=3322.0 length=102
ATCGCAACGCGAAGAACCTTACCTGGGTTTGACATACGCCGGAAAGCATCAGAGATGGTG
CCCCTTTTTGTCGGTGTACAGGTGTTGCATGGCTGTCGCGAT
>S2113H1Z48 rank=0014836 x=3186.0 y=682.0 length=102
ATCGCAACGCGAAGAACCTTACCTGGGTTTGACATACGCCGGAAAGCATCAGAGATGGTG
CCCCTTTTTGTCGGTGTACAGGTGTTGCATGGCTGTCGCGAT
>S2113HZ22I rank=0023921 x=3164.0 y=1272.0 length=102
ATCGCAACGCGAAGAACCTTACCTGGGTTTGACATACGCCGGAAAGCATCAGAGATGGTG
CCCCTTTTTGTCGGTGTACAGGTGTTGCATGGCTGTCGCGAT
>S2113H4XJ6 rank=0022040 x=3219.0 y=2132.0 length=102
ATCGCAACGCGAAGAACCTTACCTGGGTTTGACATACGCCGGAAAGCATCAGAGATGGTG
CCCCTTTTTGTCGGTGTACAGGTGTTGCATGGCTGTCGCGAT
>S2113H2XPP rank=0021269 x=3196.0 y=3227.0 length=102
ATCGCAACGCGAAGAACCTTACCTGGGTTTGACATACGCCGGAAAGCATCAGAGATGGTG
CCCCTTTTTGTCGGTGTACAGGTGTTGCATGGCTGTCGCGAT
>S2113H887C rank=0006932 x=3268.0 y=3142.0 length=102
ATCGCAACGCGAAGAACCTTACCTGGGTTTGACATACGCCGGAAAGCATCAGAGATGGTG
TCCCTTTTTGTCGGTGTACAGGTGTTGCATGGCTGTCGCGAT
>S2113H4832 rank=0017462 x=3223.0 y=720.0 length=102
ATCGCAACGCGAAGAACCTTACCTGGGTTTGACATACGCCGGAAAGCCACAGAGATGTGG
CCCCTTTTAGTCGGTGTACAGGTGGTGCATGGCTGTCGCGAT
>S2113H3WKM rank=0016346 x=3207.0 y=3348.0 length=102
ATCGCAACGCGAAGAACCTTACCTGGGTTTGACATACGCCGGAAAGCCATAGAGATATGG
CCCCTTTTTGTCGGTGTACAGGTGGTGCATGGCTGTCGCGAT
>S2113H6UU7 rank=0024278 x=3241.0 y=1841.0 length=102
ATCGCAACGCGAAGAACCTTACCTGGGTTTGACATACGCCGGAAAGCCATAGAGATATGG
CCCCTTTTTGTCGGTGTACAGGTGGTGCATGGCTGTCGCGAT
>S2113H1OUJ rank=0009521 x=3182.0 y=2425.0 length=103
ATCGCAACGCGAAGAACCTTACCTGGGTTTGACATACGCCGGAAAGCCTCAGAGATGAGG
CCCCTTTATTGTCGGTGTACAGGTGATGCATGGCTGTCGCGAT
>S2113H5QVQ rank=0016269 x=3228.0 y=3268.0 length=102
ATCGCAACGCGAAGAACCTTACCTGGGTTTGACATACGCCGGAAAGCCTCAGAGATGAGG
CCCCTTTATTGTCGGTGTACAGGTGTGCATGGCTGTCGCGAT
>S2113H73F9 rank=0025063 x=3255.0 y=2279.0 length=102
ATCGCAACGCGAAGAACCTTACCTGGGTTTGACATACGCCGGAAAGCGCCAGAGATGGTG
CCCCTTTTTGTCGGTGTACAGGTGGTGCATGGCTGTCGCGAT
>S2113HZK2T rank=0024284 x=3158.0 y=2531.0 length=102
ATCGCAACGCGAAGAACCTTACCTGGGTTTGACATACGCCGGAAAGCTCTAGAGATAGAG
CCCCTTTTAGTCGGTGTACAGGTGATGCATGGCTGTCGCGAT
>S2113H5SZ0 rank=0012032 x=3229.0 y=1918.0 length=102
ATCGCAACGCGAAGAACCTTACCTGGGTTTGACATACGCCGGAAAGCTCTAGAGATAGAG
CCCCTTTTAGTCGGTGTACAGGTGTTGCATGGCTGTCGCGAT
>S2113H9D7R rank=0005666 x=3270.0 y=1445.0 length=102
ATCGCAACGCGAAGAACCTTACCTGGGTTTGACATACGCCGGAAAGCTTCAGAGATGGAG
CCCCTTTTAGTCGGTGTACAGGTGGTGCATGGCTGTCGCGAT
>S2113H4GIK rank=0017058 x=3214.0 y=522.0 length=102
ATCGCAACGCGAAGAACCTTACCTGGGTTTGACATACGCCGGAAAGCTTCAGAGATGGAG
CCCCTTTTAGTCGGTGTACAGGTGTTGCATGGCTGTCGCGAT
>S2113H2W7C rank=0014274 x=3196.0 y=2566.0 length=107
ATCGCAACGCGAAGAACCTTACCTGGGTTTGACATAGCGGTAGTAGCCGAGGGAAACCGA
GGCGACCCTTCGGGGAGCCGTTACAGGTGTTGCATGGCTGTCGCGAT
>S2113H1OG3 rank=0005390 x=3182.0 y=1941.0 length=103
ATCGCAACGCGAAGAACCTTACCTGGGTTTGACATAGGAAGTAATCCATCAGAGATGGTG
GGTCCGTAAGGGCTTTCTACAGGTGATGCATAGCTGTCGCGAT
>S2113H7D2N rank=0020821 x=3247.0 y=2157.0 length=103
ATCGCAACGCGAAGAACCTTACCTGGGTTTGACATAGGAAGTAATCCATCAGAGATGGTG
GGTCCGTAAGGGCTTTCTACAGGTGCTGCATGGCTGTCGCGAT
>S2113H1GZX rank=0024146 x=3180.0 y=443.0 length=107
ATCGCAACGCGAAGAACCTTACCTGGGTTTGACATAGGCGTGGTACGAGTCGGAAACGAT
GAGGACTCTTCGGAGAGCGTCTACAGGTGATGCATGGCTGTCGCGAT
>S2113IAFCI rank=0004934 x=3282.0 y=416.0 length=101
ATCGCAACGCGAAGAACCTTACCTGGGTTTGACATATACCGGAAAGCCCCAGAGATGGGG
CCCCTTTTGTCGGTATACAGGTGATGCATGGCTGTCGCGAT
>S2113H8L8M rank=0013324 x=3261.0 y=2052.0 length=105
ATCGCAACGCGAAGAACCTTACCTGGGTTTGACATATACCGGAAAGCCGTAGAGATACGG
CCCCCCTTGTGGTCGGTATACAGGTAGCTGCATGGCTGTCGCGAT
>S2113H735O rank=0018013 x=3255.0 y=3194.0 length=104
ATCGCAACGCGAAGAACCTTACCTGGGTTTGACATATACCGGAAAGCCGTAGAGATACGG
CCCCCCTTGTGGTCGGTATACAGGTGCTGCATGGCTGTCGCGAT
>S2113H2GA4 rank=0009434 x=3191.0 y=1150.0 length=104
ATCGCAACGCGAAGAACCTTACCTGGGTTTGACATATACCGGAAAGCCGTAGAGATACGG
CCCCCCTTGTGGTCGGTATACAGGTGTTGCATGGCTGTCGCGAT
>S2113IAPRF rank=0000883 x=3285.0 y=1625.0 length=103
ATCGCAACGCGAAGAACCTTACCTGGGTTTGACATATACCGGAAAGCCGTAGAGATACGG
CCCCCTTGTGGTCGGTATACAGGTGCTGCATGGCTGTCGCGAT
>S2113IBQZX rank=0005988 x=3297.0 y=731.0 length=102
ATCGCAACGCGAAGAACCTTACCTGGGTTTGACATATACCGGAAAGCCGTAGAGATACGG
CCCCTTTTAGTCGGTATACAGGTGCTGCATGGCTGTCGCGAT
>S2113H62AL rank=0015644 x=3243.0 y=3275.0 length=102
ATCGCAACGCGAAGAACCTTACCTGGGTTTGACATATACCGGAAAGCCGTAGAGATACGG
CCCCTTTTAGTCGGTATACAGGTGTTGCATGGCTGTCGCGAT
>S2113IADH7 rank=0014016 x=3281.0 y=2125.0 length=102
ATCGCAACGCGAAGAACCTTACCTGGGTTTGACATATACCGGAAAGCCGTAGAGATACGG
CCCCTTTTAGTCGGTATACAGGTGTTGCATGGCTGTCGCGAT
>S2113IAV85 rank=0008001 x=3287.0 y=1847.0 length=102
ATCGCAACGCGAAGAACCTTACCTGGGTTTGACATATACCGGAAAGCCGTAGAGATACGG
CCCCTTTTAGTTGGTATACAGGTGATGCATGGCTGTCGCGAT
>S2113H33UH rank=0018926 x=3210.0 y=487.0 length=103
ATCGCAACGCGAAGAACCTTACCTGGGTTTGACATATACCGGAAAGCTACAGAGATGCAG
CCCCCGCAAGGTCGGTATACAGGTGCTGCATGGCTGTCGCGAT
>S2113H9X6G rank=0017141 x=3276.0 y=2742.0 length=102
ATCGCAACGCGAAGAACCTTACCTGGGTTTGACATATACCGGAAAGCTCTAGAGATAGAG
CCCCTTTTAGTCGGTATACAGGTGGTGCATGGCTGTCGCGAT
>S2113H7860 rank=0016601 x=3257.0 y=1530.0 length=103
ATCGCAACGCGAAGAACCTTACCTGGGTTTGACATATACCGGAAAGCTGCAGAGATGCAG
CCCCCGCAAGGTCGGTATACAGGTGATGCATGGCTGTCGCGAT
>S2113IBHQ7 rank=0025607 x=3294.0 y=1041.0 length=103
ATCGCAACGCGAAGAACCTTACCTGGGTTTGACATATACCGGAAAGCTGCAGAGATGCAG
CCCCCGCAAGGTCGGTATACAGGTGATGCATGGCTGTCGCGAT
>S2113H6A7G rank=0015053 x=3235.0 y=938.0 length=103
ATCGCAACGCGAAGAACCTTACCTGGGTTTGACATATACCGGAAAGCTGCAGAGATGCAG
CCCCCGCAAGGTCGGTATACAGGTGCTGCATGGCTGTCGCGAT
>S2113H2AF5 rank=0015373 x=3189.0 y=1747.0 length=103
ATCGCAACGCGAAGAACCTTACCTGGGTTTGACATATACCGGAAAGCTGCAGAGATGCAG
CCCCCGCAAGGTCGGTATACAGGTGCTGCATGGCTGTCGCGAT
>S2113H9BSU rank=0014240 x=3269.0 y=2412.0 length=103
ATCGCAACGCGAAGAACCTTACCTGGGTTTGACATATACCGGAAAGCTGCAGAGATGTAG
CCCCCGCAAGGTCGGTATACAGGTGATGCATGGCTGTCGCGAT
>S2113H3620 rank=0019688 x=3211.0 y=586.0 length=103
ATCGCAACGCGAAGAACCTTACCTGGGTTTGACATATACCGGAAAGCTGCAGAGATGTAG
CCCCCGCAAGGTCGGTATACAGGTGCTGCATGGCTGTCGCGAT
>S2113H6JGF rank=0006137 x=3237.0 y=3437.0 length=103
ATCGCAACGCGAAGAACCTTACCTGGGTTTGACATATACCGGAAAGCTGCAGAGATGTAG
CCCCCGCAAGGTCGGTATACAGGTGCTGCATGGCTGTCGCGAT
>S2113H1VSD rank=0005391 x=3184.0 y=3227.0 length=103
ATCGCAACGCGAAGAACCTTACCTGGGTTTGACATATACCGGAAAGCTGCAGAGATGTAG
CCCCCGCAAGGTCGGTATACAGGTGGTGCATGGCTGTCGCGAT
>S2113H09UX rank=0022769 x=3177.0 y=3479.0 length=103
ATCGCAACGCGAAGAACCTTACCTGGGTTTGACATATACCGGAAAGCTGCAGAGATGTAG
CCCCCGCAAGGTCGGTATACAGGTGGTGCATGGCTGTCGCGAT
>S2113H8J5R rank=0007692 x=3260.0 y=3453.0 length=103
[truncated: 150,349 more chars]
