# Supplementary material for: Estimation of bacterial diversity using next generation sequencing of 16S rDNA: a comparison of different workflows
Source: BMC Bioinformatics. 2011 Dec 14;12:473. doi: 10.1186/1471-2105-12-473 (PMC3258296; doi:10.1186/1471-2105-12-473)
Supplement: Additional file 3 — This file contains the FASTA formatted sequences of all the datasets used in this study. Zip file contents are briefly described in the included README file. [file 1471-2105-12-473-S3.ZIP › dset/Control-t2.fas]

>S2216J1SID rank=0018698 x=4003.0 y=3587.0 length=101
ATCAACGCGAAGAACCTTACCAAGGCTTGACATACACCGGAAACGTCTGGAGACAGGCGC
CCCCTTGTGGTCGGTGTACAGGTGATGCATGGCTGTCGCGA
>S2216J4HOD rank=0015369 x=4034.0 y=2539.0 length=101
ATCAACGCGAAGAACCTTACCAAGGTTTGACATCACCCGGACACTCCCAGAGATGGGGGC
TTCTTCGGACTGGGTGACNAGGTGTTGCATGGCTGTCGGAC
>S2216JTJFG rank=0016012 x=3909.0 y=3594.0 length=107
ATCAACGCGAAGAACCTTACCAGCCCTTGACATGTCCTCTATGGACTCCAGAGACGGAGT
CCTTCACTTCGGGTGGGAGGAACACAGGTGCAGCATGGCTGTCGGAC
>S2216J5OZY rank=0025124 x=4048.0 y=1340.0 length=106
ATCAACGCGAAGAACCTTACCTGGGCTGGAATACTATCGGAACCCGCTAGAAATAGTGGG
GTGCTCGCAAGAGAGCCGGTAGACAGGTGCTGCATGGCTGTCGCGA
>S2216JX6TZ rank=0022369 x=3962.0 y=3461.0 length=102
ATCAACGCGAAGAACCTTACCTGGGCTTGACATGTTCCGGACCGCCCTGGAAACAGGGTT
TCCCTTCGGGGCCGGATCACAGGTGGTGCATGGCTGTCGCGA
>S2216J34T9 rank=0026416 x=4030.0 y=2287.0 length=104
ATCAACGCGAAGAACCTTACCTGGTCTTGACATTCCAGGAATCCTTCAGAGATGAGGGAG
TGCCTTCGGGAAACCTGGAGACAGGTGTTGCATGGCTGTCGGAC
>S2216JYXAU rank=0020659 x=3971.0 y=900.0 length=106
ATCACAACGCGAAGAACCTTACCTGGGCTTGACATGCACGGGAAAGCCGGTGGAAACATC
GGTTCCTCTTCGGAGTCCGTGCACAGGTGATGCATGGCTGTCGCGA
>S2216J25D8 rank=0031222 x=4019.0 y=1406.0 length=102
ATCACGCGAAGAACCTTACCAGGTCTTGACATCCTCTGACAATCCTAGAGATAGGACGTC
CCCTTCGGGGGCAGAGTGACAGGTGATGCATGGCTGTCGCGA
>S2216J0SIF rank=0026531 x=3992.0 y=1989.0 length=107
ATCCAACCGAAGAACCTTACCAGCTCTTGACATTCGGGGTTTGGGCAGTGGAGACATTGT
CCTTCAGTTAGGCTGGCCCCAGAACAGGTGATGCATGGCTGTCGGAC
>S2216JZ8WL rank=0013574 x=3986.0 y=1155.0 length=100
ATCCAACCGAAGAACCTTACCTGGGTTTGACATGGTAGGAAAAGCCATAGAGATATGGTG
TCCTTTTGGGCCTATCACAGGTGGTGCATGGCTGTCGCGA
>S2216J3OM7 rank=0011964 x=4025.0 y=1777.0 length=106
ATCCAACGCAAGAACCTTACCTGGGTTTGTACATGCGACGTGAAACACCCTGGAAACAGG
GTGCCTCCTTCGGGACACGTGCACAGGTGTTGCATGGCTGTCGGAC
>S2216J2C09 rank=0019208 x=4010.0 y=1515.0 length=101
ATCCAACGCAAGACCTTACCTGGGCTTGACATGTTCGTGACAGCTGTGGAAACACAGTCT
CCCTTCGGGGCACGATCACAGGTGTTGCATGGCTGTCGGAC
>S2216JVVMV rank=0027746 x=3936.0 y=2133.0 length=103
ATCCAACGCGAAAACCTTACCAAGGCTTGACATGGACCGGATCGCCGCAGAAATGTGGTT
TCTCCTTTGGGGCCGGTTCACAGGTGCTGCATGGCTGTCGCGA
>S2216J4T7R rank=0010015 x=4038.0 y=2405.0 length=104
ATCCAACGCGAAGAACCTTACCAACCCTTGACATGCCCTGACCGGCGCAGAGATGCGTCT
TCCCCGCAAGGGGCAGGGACACAGGTGGTGCATGGCTGTCGCGA
>S2216JZ7GW rank=0025343 x=3985.0 y=3390.0 length=108
ATCCAACGCGAAGAACCTTACCAACCCTTGACATGGGACGTATGGGCTCGAGAGATCGGG
TCCTTCAGTTCGGCTGGCGTCCACACAGGTGGTGCATGGCTGTCGCGA
>S2216JVTDK rank=0016970 x=3935.0 y=3302.0 length=108
ATCCAACGCGAAGAACCTTACCAACGTTTGACATCCCTATCGCGGATCGTGGAGACACTT
TCCTTCAGTTCGGCTGGATAGGTGACAGGTGATGCATGGCTGTCGCGA
>S2216JZJYA rank=0018959 x=3978.0 y=1584.0 length=102
ATCCAACGCGAAGAACCTTACCAAGGCTTGACATACAGGGTAATCCGGCAGAAATGTCGG
GTCCGCAAGGGATCCTGTACAGGTGTTGCATGGCTGTCGCGA
>S2216J05AA rank=0031898 x=3996.0 y=2160.0 length=102
ATCCAACGCGAAGAACCTTACCAAGGCTTGACATACGCCGGAAACATCCAGAGATGGGTG
CCCCCTTGTGGTCGGTGTACAGGTGTTGCATGGCTGTCGGAC
>S2216JUJ8V rank=0016498 x=3921.0 y=2157.0 length=94
ATCCAACGCGAAGAACCTTACCAAGGCTTGACATGTACCGGAATGTCGTGAAATACGGCA
GCCCTTCGGGGCCGGTACACAGGTGCTGCATGGC
>S2216JYU6I rank=0012442 x=3970.0 y=2248.0 length=106
ATCCAACGCGAAGAACCTTACCAGCCCTTGACATGGTCGGACGGTTCCCAGAGATGGGTT
CCTTCACTTCGGTGACTGACACACAGGTGCTGCATGGCTGTCGGAC
>S2216JUMX0 rank=0014251 x=3922.0 y=1558.0 length=108
ATCCAACGCGAAGAACCTTACCAGCCCTTGACATGTCCTCTATGGATTCCAGAGACGGAG
TCCTTCACTTCGGGTGGGAGGAACACAGGTGGTGCATGGCTGTCGCGA
>S2216J2QZT rank=0018006 x=4014.0 y=3223.0 length=103
ATCCAACGCGAAGAACCTTACCAGCGTTTGACATCCCGCGCTATCCAGAGAGATCTGGGG
TTCCCTTCGGGACGCGGTGACAGGTGGTGCATGGCTGTCGCGA
>S2216JULZY rank=0011217 x=3922.0 y=332.0 length=104
ATCCAACGCGAAGAACCTTACCAGGGCTTGACATGCCGCGAATCCTCTTGAAAGAGAGGG
GTGCCTTCGGGAACGCGGACACAGGTGATGCATGGCTGTCGCGA
>S2216J2SWY rank=0029995 x=4015.0 y=1616.0 length=107
ATCCAACGCGAAGAACCTTACCAGGTCTTGACATACCAGTGACCGTCCTAGAGAGTAGGA
CTTTCCCTTCGGGGACAGTGGATACAGGTGTTGCATGGCTGTCGCGA
>S2216JTSAM rank=0011894 x=3912.0 y=2796.0 length=106
ATCCAACGCGAAGAACCTTACCCACCTTTGACATGTACGGAATTCGCCAGAGATGGCTTA
GTGCTCGAAAGAGAACCGTAACACAGGTGCTGCATGGCTGTCGCGA
>S2216JU3AG rank=0024835 x=3927.0 y=2262.0 length=102
ATCCAACGCGAAGAACCTTACCCAGGCTCGAACGGTGATGGACATCCGGCGAAAGCCGGC
TCCCGCAAGGGCCGTCATCGAGGTGTTGCATGGCTGTCGCGA
>S2216JT093 rank=0030861 x=3915.0 y=2153.0 length=102
ATCCAACGCGAAGAACCTTACCCAGGCTTGAACAGCGAGTGACCACTCCTGAAAAGGAGC
TTCCGCAAGGACACTCGTAGAGGTGCTGCATGGCTGTCAGAC
>S2216J3BVN rank=0000713 x=4021.0 y=1617.0 length=102
ATCCAACGCGAAGAACCTTACCCAGGCTTGAACTGCAGATGACATCCTACGAAAGTAGGC
TTCCGCAAGGACGTCTGTAGAGGTGGTGCATGGCTGTCGCGA
>S2216JV153 rank=0022461 x=3938.0 y=2409.0 length=101
ATCCAACGCGAAGAACCTTACCCGGCTTGACATGCGCCTGCAAGCTCGCGAAAGCGAGTC
GCCTTCGAGGGTGGCGCACAGGTGGTGCATGGCTGTCGCGA
>S2216JWWUQ rank=0005052 x=3948.0 y=1216.0 length=104
ATCCAACGCGAAGAACCTTACCTACCCTTGACATCCTGCGAATCTTGCCGAGAGGTGAGA
GTGCCGCAAGGAGCGCAGAGACAGGTGGTGCATGGCTGTCGCGA
>S2216J5SFK rank=0016650 x=4049.0 y=1694.0 length=104
ATCCAACGCGAAGAACCTTACCTACCCTTGACATCCTGGGAATCTTGCCGAGAGGTGAGA
GTGCCGCAAGGAACCCAGAGACAGGTGGTGCATGGCTGTCGCGA
>S2216JV0XR rank=0017275 x=3938.0 y=813.0 length=105
ATCCAACGCGAAGAACCTTACCTACCCTTGACATGTCCGGAAGGCTGCTGAAAGGCGGCT
GTGCCCAAAGGGAACTGGAACACAGGTGGTGCATGGCTGTCGCGA
>S2216JWH8M rank=0017956 x=3943.0 y=2756.0 length=103
ATCCAACGCGAAGAACCTTACCTAGGCTTGACATGCACGGAAATCTGTCAGAGATGGCAG
GTCCTTTATCGGGTCGTGCACAGGTGATGCATGGCTGTCGCGA
>S2216J1PB5 rank=0017028 x=4002.0 y=3571.0 length=105
ATCCAACGCGAAGAACCTTACCTAGGCTTGACATGCATGGGAAACTCCTCAGAAACGAGG
AGCCTCCTTCGGGATCCATGCACAGGTGGTGCATGGCTGTCGCGA
>S2216J1Q4L rank=0019211 x=4003.0 y=1795.0 length=105
ATCCAACGCGAAGAACCTTACCTAGGCTTGACATGCTAGAGAAAGCTCCGTGAAAGCGGA
GGCCTCCTTCGGGACTCTAGCACAGGTGGTGCATGGCTGTCGGAC
>S2216JY0BC rank=0023761 x=3972.0 y=710.0 length=105
ATCCAACGCGAAGAACCTTACCTAGGTTTGACATGCTGGTGAAAGCCTCTGGAAACAGGG
GCCCTTCTTCGGAACACCAGCACAGGTGTTGCATGGCTGTCGGAC
>S2216J17O4 rank=0021901 x=4008.0 y=2790.0 length=80
ATCCAACGCGAAGAACCTTACCTGGACTAGAATGTGAGGGAATGTCGGGTAATGCCGGCA
GTCTGGGAAACCAGCCAAAA
>S2216JVZP8 rank=0027908 x=3937.0 y=3342.0 length=104
ATCCAACGCGAAGAACCTTACCTGGCCTTGACATGTCGCGAATCCTGCAGAGATGCGGGA
GTGCCTTCGGGAATGCGAACACAGGTGGTGCATGGCTGTCGGAC
>S2216J2VW9 rank=0017414 x=4016.0 y=1419.0 length=104
ATCCAACGCGAAGAACCTTACCTGGGCTTGACATGTGGATCGTACCCGTGGAAACACGGG
GTCAGTTCGGCTGGATCTTCACAGGTGATGCATGGCTGTCGCGA
>S2216JUF6Q rank=0023921 x=3920.0 y=992.0 length=106
ATCCAACGCGAAGAACCTTACCTGGGTTAAATCCACTCGAACCCTGCAGAGATGCAGGGG
TGCCCTTCTGGGGAGCGAGTGAGAAGGTGATGCATGGCTGTCGGAC
>S2216JTQD1 rank=0021511 x=3912.0 y=327.0 length=99
ATCCAACGCGAAGAACCTTACCTGGGTTTGACATACACCGGAAACATCCAGAGATGGGTG
CCCTTTTGTCGGTGTACAGGTGATGCATGGCTGTCGGAC
>S2216J39XA rank=0010910 x=4032.0 y=684.0 length=100
ATCCAACGCGAAGAACCTTACCTGGGTTTGACATACGCCGGAAAGCATCAGAGATGGTGC
CCCTTTTTGTCGGTGTACAGGTGATGCATGGCTGTCGGAC
>S2216J3SBM rank=0021987 x=4026.0 y=2448.0 length=100
ATCCAACGCGAAGAACCTTACCTGGGTTTGACATATGCCGGAAAGCTCCAGAGATGGAGC
CCCTTTTAGTCGGTATACAGGTGTTGCATGGCTGTCGCGA
>S2216JT0AZ rank=0015833 x=3915.0 y=889.0 length=101
ATCCAACGCGAAGAACCTTACCTGGGTTTGACATCGCCGGAAAACTCGTAGAGATACGGG
GTCCTTCGGGGCCGGTGACAGGTGATGCATGGCTGTCGCGA
>S2216JUN7E rank=0019695 x=3922.0 y=3192.0 length=101
ATCCAACGCGAAGAACCTTACCTGGGTTTGACATCGCCTGAAAACTCGCAGAGATGCGGG
GTCCTTCGGGGCGGGTGACAGGTGCTGAATGGCTGTCGGAC
>S2216JZ00E rank=0011168 x=3983.0 y=3212.0 length=101
ATCCAACGCGAAGAACCTTACCTGGGTTTGACATGTAGGGAAAAGCCATAGAGATATGGT
GTCCTTCGGGGCCCTACACAGGTGCTGCATGGCTGTCGCGA
>S2216J22D6 rank=0002355 x=4018.0 y=1612.0 length=101
ATCCAACGCGAAGAACCTTACCTGGGTTTGACATGTTCCTGACCACCCTGGAAACAGGGT
TTCCCTTAGGGGCAGGATCACAGGTGATGCATGGCTNTGGA
>S2216J0HSI rank=0013513 x=3989.0 y=384.0 length=103
ATCCAACGCGAAGAACCTTACCTGGTCTTGACATCCACAGAATTTTTTAGAAATAAAAAG
TGCCTTCGGGAACTGTGAGACAGGTGGTGCATGGCTGTCGCGA
>S2216JXS7I rank=0015073 x=3958.0 y=2188.0 length=104
ATCCAACGCGAAGAACCTTACCTGGTCTTGACATCCACGGAAGTTTTCAGAGATGAGAAT
GTGCCTTCGGGAACCGTGAGACAGGTGATGCATGGCTGTCGCGA
>S2216J3Q27 rank=0028095 x=4026.0 y=849.0 length=104
ATCCAACGCGAAGAACCTTACCTGGTCTTGACATCCACGGAAGTTTTCAGAGATGAGAAT
GTGCCTTCGGGAACCGTGAGACAGGTGATGCATGGCTGTCGGAC
>S2216JYBD4 rank=0016156 x=3964.0 y=1178.0 length=104
ATCCAACGCGAAGAACCTTACCTGGTCTTGACATCCTGGGAACCCTGAAGAGATTTGGGG
GTGCCGCAAGGAACCCAGAGACAGGTGGTGCATGGCTGTCGGAC
>S2216J5I5W rank=0022938 x=4046.0 y=1970.0 length=55
ATCCAACGCGAGAACCTTACCCAGGCTTGAACTGCAGGTGACATCCTACGAAAGT
>S2216JVU20 rank=0021887 x=3936.0 y=1418.0 length=102
ATCCAACGGAAGAACCTTACCAAGGCTTGACATGGTCGGGAAAGCCGTAGAAATACGGCC
CTCCTTCGGGACTCGATCACAGGTGGTGCATGGCTGTCGGAC
>S2216JYRP6 rank=0017505 x=3969.0 y=1868.0 length=107
ATCCAACGGAAGAACCTTACCAGCCCTTGACATCCCGGTCGCGGTTTCCAGAGATGGAAT
CCTTCAGTTCGGCTGGACCGGTGACAGGTGCTGCATGGCTGTCGGAC
>S2216J2KWU rank=0015430 x=4012.0 y=3532.0 length=100
ATCCAACGGAAGAACCTTACCTGGGTTTGACATGCAGGGAAATCTCATAGAGATATGAGG
TCCGCAAGGGTCCTGCACAGGTGCTGCATGGCTGTCGGAC
>S2216JUL1J rank=0027819 x=3922.0 y=389.0 length=104
ATCCACGCGAAGAACCTTACCTGGGTTAAATCCACTGGAACCTGGCTGAAAGGCTGGGGT
GCCCTTCGGGGAATCAGTGAGAAGGTGCTGCATGGCTGTCGGAC
>S2216JZNOQ rank=0031329 x=3979.0 y=2328.0 length=110
ATCCGCAACGCGAAGAACCTTACCAACCTTTGACATCCCGATCGCGGGCACCAGAGATGG
AGCCTTTCAGTTCGGCTGGATCGGAGACAGGTGTTGCATGGCTGTCGCGA
>S2216J1LFE rank=0018921 x=4001.0 y=2600.0 length=76
ATCGAACCGAAGAACCTTACCTGGGTTTGACATGCACGCTAAAGCTGCAGAGATGTGGTG
TCCTTGGGGGGCGTGC
>S2216JUA53 rank=0028473 x=3918.0 y=2681.0 length=106
ATCGAACCGAAGAACCTTACCTGGTCTTGACATGCACTGTGTCCCTCGTGAAAGCGAGAT
AGGGTAGCAATACCCGCTTTGCACAGGTGGTGCATGGCTGTCGCGA
>S2216J0L00 rank=0025464 x=3990.0 y=1778.0 length=102
ATCGAACGCGAAAACCTTACCAGGGCTTGACATGCACGGGAATTGCGTAGAAATACGTAA
GCCCTTCGGGGCTCGTGCACAGGTGCTGCATGGCTGTCGCGA
>S2216JT2FM rank=0029688 x=3915.0 y=3648.0 length=108
ATCGAACGCGAAGAACCTTACCAACCCTTGACATGGGAAGTATGGGCCTGGGAGACCGGG
TCCTTCAGTTCGGCTGGCTTCCACACAGGTGATGCATGGCTGTCGCGA
>S2216JUND4 rank=0025622 x=3922.0 y=2138.0 length=105
ATCGAACGCGAAGAACCTTACCAAGGCCTGACATGACCAGGACAGCGGCGGAAACGTCGT
CTTCCCGCAAGGGACCTGGCCACAGGTGGTGCATGGCTGTCGCGA
>S2216J3VVK rank=0016335 x=4027.0 y=2958.0 length=102
ATCGAACGCGAAGAACCTTACCAAGGCTTGACATACACCGGAAAACCCTGGAGACAGGGT
CCCCCTTGTGGTCGGTGTACAGGTGATGCATGGCTGTCGCGA
>S2216JWNS3 rank=0018661 x=3945.0 y=1781.0 length=106
ATCGAACGCGAAGAACCTTACCAGCCCTTGACATGTCTAGGACCGGTCGCAGAGATGTGA
CCTTCTCTTCGGAGCCTAGAGCACAGGTGCTGCATGGCTGTCGCGA
>S2216J3O9V rank=0029142 x=4025.0 y=2593.0 length=103
ATCGAACGCGAAGAACCTTACCAGGGCTTGACATGCACGGGAATTGCGTAGAAATACGTA
AGCCCTTCGGGGCTCGTGCACAGGTGGTGCATGGCTGTCGCGA
>S2216J0VZ1 rank=0015348 x=3993.0 y=2415.0 length=103
ATCGAACGCGAAGAACCTTACCGAGGCTTGACATGCACAGGAATGTCGTAGAAATACGGC
AGCCCTTCGGGGCCTGTGCACAGGTGGTGCATGGCTGTCGCGA
>S2216JWEGY rank=0016461 x=3942.0 y=1968.0 length=106
ATCGAACGCGAAGAACCTTACCTACCCTTGACATGTCTGGAATCCCGCAGAGATGTGGGA
GTGCCCGAAAGGGAGCCAGAACACAGGTGCTGCATGGCTGTCGCGA
>S2216JXINR rank=0022805 x=3955.0 y=805.0 length=104
ATCGAACGCGAAGAACCTTACCTAGGCTTGACATGCACGGGAAACGCCTCAGAAACGGGC
GCCCTCTTCGGAGTCCGTGCACAGGTGATGCATGGCTGTCGCGA
>S2216JTDWD rank=0014909 x=3908.0 y=523.0 length=103
ATCGAACGCGAAGAACCTTACCTGGGCTTGACATACTGGTGGTAGGGAACCGAAAGGGGA
CCGACCTTCGGGAGCCAGTACAGGTGATGCATGGCTGTCGCGA
>S2216JUCRQ rank=0024410 x=3919.0 y=660.0 length=105
ATCGAACGCGAAGAACCTTACCTGGGCTTGACATGCACGAGAAATCCGGTGGAAACATCG
GACCCTCTTCGGAGTTCGTGCACAGGTGGTGCATGGCTGTCGCGA
>S2216JTN41 rank=0028049 x=3911.0 y=1507.0 length=103
ATCGAACGCGAAGAACCTTACCTGGGCTTGACATGTTCCTGACCGTCCTGGGAACAGGGC
TTCCCTTCGGGGCAGGATCACAGGTGATGCATGGCTGTCGCGA
>S2216J4VRT rank=0001840 x=4039.0 y=327.0 length=101
ATCGAACGCGAAGAACCTTACCTGGGTTTGACATGTAGGGAAAAGCCATAGAGATATGGT
GTCCTTCGGGGCCCTACACAGGTGATGCATGGCTGTCGCGA
>S2216JTROJ rank=0032160 x=3912.0 y=2001.0 length=106
ATCGAACGCGAAGAACCTTACCTGGTCTTGACATCCTAGGAATCCCCGCAGAGATGTGGG
AGTGCCTTCGGGGAACCTGGAGACAGGTGATGCATGGCTGTCGCGA
>S2216J2JDE rank=0026342 x=4012.0 y=1536.0 length=104
ATCGAACGCGAAGAACCTTACCTGGTCTTGACATCCTAGGAATCCCGCAGAGATGTGGGA
GTGCCTTCGGGAACCTGGAGACAGGTGATGCATGGCTGTCGCGA
>S2216J3IT9 rank=0028901 x=4023.0 y=2447.0 length=102
ATCGAACGCGAAGAACTTACCAGGGCTTGACATGCACGGGAATTGCGTAGAAATACGTAA
GCCCTTCGGGGCTCGTGCACAGGTGATGCATGGCTGTCGCGA
>S2216J20CU rank=0017544 x=4017.0 y=3068.0 length=101
ATCGAACGCGAAGACCTTACCAAGGCTTGACATACGCCGGAAAACCCTGGAGACAGGGTC
CCCCTTGTGGTCGGTGTACAGGTGCTGCATGGCTATCGCGA
>S2216JVCBM rank=0021013 x=3930.0 y=1680.0 length=102
ATCGAACGGCGAAGAACCTTACCTGGGCTTGACATGTACGGAAAAGCCGTAGAGATACGG
TGTCCTTCGGGGTCGTACACAGGTGTTGCATGGCTGTCGCGA
>S2216JTYMG rank=0029130 x=3914.0 y=2806.0 length=103
ATCGAAGCGAAGAACCTTACCTGGGCTTGACATGTTCCTGACCGCTCTGGAAGCAGGGCT
TCCTTTCGGGGGCAGGATCACAGGTGTTGCATGGCTGTCGCGA
>S2216JSZ46 rank=0029068 x=3903.0 y=3176.0 length=105
ATCGAAGCGAGAACCTTACCCACCTTTGACATGTACGGAACCCTCCAGAGATGGAGGGGT
GCCCCGAAAGGGAGCCGTAACACAGGTGCTGCATGGCTGTCGCGA
>S2216JTYYZ rank=0031825 x=3914.0 y=3257.0 length=62
ATCGACAACGACGAAACGTAACCTTACCGAAGGTTTTGACATCACCGAAAACTCGCAGAG
AT
>S2216J2YED rank=0002516 x=4017.0 y=531.0 length=93
ATCGACACGACGAAACGTAACCCTTACCGTGGGTTTGACATATACCGGAAAGCTGCAGAG
ATCGTAGCCCCGCAAGGTCGGTATACAGGTGGT
>S2216J5BUQ rank=0020532 x=4044.0 y=688.0 length=103
ATCGACACGCGAAGAACCTTACCAAGGCTTGACATGAACCGGAAAGACCTGGAAACAGGT
GCCCGCTTGCGGTCGGTTTACAGGTGCTGCATGGCTGTCGCGA
>S2216J4JX9 rank=0019957 x=4035.0 y=1391.0 length=105
ATCGCAACCAAGAACCTTACCCACCTTTGACATGTACGGAATTCGCCAGAGATGGCTTAG
TGCTCGAAAGAGAACCGTAACACAGGTGGTGCATGGCTGTCGCGA
>S2216JYJDE rank=0024089 x=3966.0 y=3328.0 length=102
ATCGCAACCGAAGAACCTTACCAAGGCTTGACATACACCGGACGGCTCTGGAGACAGGGT
TTCCCTTGTGGTCGGTGTACAGGTGATGCATGGCTGTCGCGA
>S2216J1QC4 rank=0011950 x=4003.0 y=806.0 length=102
ATCGCAACCGAAGAACCTTACCAAGGCTTGACATACGCCGGAAAACCCTGGAGACAGGGT
CCCCCTTGTGGTCGGTGTACAGGTGGTGCATGGCTGTCGCGA
>S2216J2730 rank=0024772 x=4020.0 y=830.0 length=102
ATCGCAACCGAAGAACCTTACCAAGGCTTGACATACGCCGGAAAACCCTGGAGACAGGGT
CCCCCTTGTGGTCGGTGTACAGGTGTTGCATGGCTGTCGCGA
>S2216JW87I rank=0022239 x=3952.0 y=844.0 length=108
ATCGCAACCGAAGAACCTTACCAGCGTTTGACATGCCTAGTATGGTTCCCAGAGATGGAT
TCCTTCAGTTCGGCTGGCTAGGACACAGGTGCTGCATGGCTGTCGCGA
>S2216JW8ZY rank=0031286 x=3952.0 y=572.0 length=108
ATCGCAACCGAAGAACCTTACCAGGTCTTGACATCCCAATGACCGCTCTAGAGATACGAG
TTTTCCCGTTCGGGGACATTGGTGACAGGTGCTGCATGGCTGTCGCGA
>S2216JZEDH rank=0014270 x=3976.0 y=2547.0 length=104
ATCGCAACCGAAGAACCTTACCAGGTCTTGACATCCTCTGACAATCCTAGAGATAGGACG
TCCCCTTCGGGGGCAGAGTGACAGGTGTTGCATGGCTGTCGCGA
>S2216JZASI rank=0018869 x=3975.0 y=2000.0 length=102
ATCGCAACCGAAGAACCTTACCCAGGCTCGAACGGTGATGGACATCCGGCGAAAGCCGGC
TCCCGCAAGGGTCGTCACCGAGGTGATGCATGGCTGTCGCGA
>S2216JTO7G rank=0006227 x=3911.0 y=2890.0 length=54
ATCGCAACCGAAGAACCTTACCTACCCTTGACATGGATGGAAGCCTGCAGAGAT
>S2216J3XUV rank=0026107 x=4028.0 y=1429.0 length=106
ATCGCAACCGAAGAACCTTACCTACCCTTGACATGTACGGAAGCCACGAGAGATCGAGGT
GTGCTCGAAAGAGAGCCGTAACACAGGTGCTGCATGGCTGTCGCGA
>S2216J004X rank=0009084 x=3995.0 y=879.0 length=105
ATCGCAACCGAAGAACCTTACCTAGGCTTGACATGCATGGGAAACTCCTCAGAAACGAGG
AGCCTCCTTCGGGATCCATGCACAGGTGCTGCATGGCTGTCGCGA
>S2216J3A49 rank=0003579 x=4021.0 y=667.0 length=101
ATCGCAACCGAAGAACCTTACCTAGGTTTGACATATACCGGAAAGCTGCAGAGATGTAGC
CCCCGCAAGGTCGGTATACAGGTGGTGCATGGCTGTCGCGA
>S2216JW5WU rank=0009852 x=3951.0 y=668.0 length=101
ATCGCAACCGAAGAACCTTACCTGGGTTTGACATATAGGGAAATCCGGTAGAGATGCCGG
GTCCGTAAGGGTCCTATACAGGTGATGCATGGCTGTCGCGA
>S2216J0QIH rank=0014697 x=3991.0 y=3495.0 length=99
ATCGCAACCGAAGAACCTTACCTGGGTTTGACATATGCCGGAAAGCCCCAGAGATGGGGC
CCCTTTTGTCGGTATACAGGTGCTGCATGGCTGTCGCGA
>S2216J0YRO rank=0022648 x=3994.0 y=1906.0 length=104
ATCGCAACCGAAGAACCTTACCTGGGTTTGACATCCACTGGAAGGCGCTGGAAACAGTGT
CCGCCCTTCGGGGCTGGTGGACAGGTGGTGCATGGCTGTCGCGA
>S2216J1ZYX rank=0029901 x=4006.0 y=967.0 length=104
ATCGCAACCGAAGAACCTTACCTGGTCTTGACATCCCAGGAATCCTTCAGAGATGAGGGA
GTGCCTTCGGGAACCTGGAGACAGGTGCTGCATGGCTGTCGCGA
>S2216JXVDN rank=0015214 x=3959.0 y=905.0 length=100
ATCGCAACCGAGAACCTTACCAAGGCTTGACATACACCGGAATCACTCAGAGATGGGTGC
GTCTTCGGACTGGTGTACAGGTGGTGCATGGCTGTCGCGA
>S2216J3NRZ rank=0022809 x=4025.0 y=653.0 length=108
ATCGCAACCGAGAACCTTACCAGGGTTTGACATGCACTGTAACCTCGGTGAAAGCCGGGC
AGCTGGGTTAAACCAGCGCTTTGCACAGGTGATGCATGGCTGTCGCGA
>S2216J4GQH rank=0006309 x=4034.0 y=1319.0 length=104
ATCGCAACCGAGAACCTTACCCAGGCTTGACATACAGGTGGTAGGGATCCGAAAGGTGAC
CGACCCGCAAGGGAGCCTGAACAGGNGTTGCATGGCTGTCGCGA
>S2216JZE42 rank=0013421 x=3976.0 y=3540.0 length=103
ATCGCAACCGAGAACCTTACCTGGCCTTGACATGTCTGGAAGTCTGCAGAGATGCGGATG
TGCCTTCGGGAACCAGAACACAGGTGCTGCATGGCTGTCGCGA
>S2216JWEL9 rank=0023485 x=3942.0 y=2159.0 length=103
ATCGCAACGAAGAACCTTACCTACCCTTGACATACAGTGAAACTTGCAGAGATGTGAGTG
TGCCTTCGGGAACACTGATACAGGTGTTGCATGGCTGTCGCGA
>S2216JUBQ0 rank=0027288 x=3918.0 y=3434.0 length=106
ATCGCAACGAAGAACCTTACCTGGCCTTGACATGCATGTGGTAGAACCATGAAAGTGGGA
CGACCCCGCAAGGGGAGCATGCACAGGTGGTGCATGGCTGTCGCGA
>S2216JTXMC rank=0031049 x=3914.0 y=1506.0 length=108
ATCGCAACGACGAAAACCTTACCAGCCCTTGACATGTCCAGGACCGGTCGCAGAGATGTG
GACCTTCTCTTCGGAGCCTGGAGCACAGGTGTTGCATGGCTGTCGCGA
>S2216JUZT2 rank=0016290 x=3926.0 y=1880.0 length=100
ATCGCAACGCAAAACCTTACCAAGGCTTGACATACACCGGAAAAGTGCAGAGATGTGCTC
CCCGCAAGGTCGGTGTACAGGTGGTGCATGGCTGTCGCGA
>S2216J2D5H rank=0014829 x=4010.0 y=2963.0 length=104
ATCGCAACGCAAAACCTTACCTAGGTTTGACATACTCGTGGTAAGAACCGGAAACGGTAA
TGACCCGCAAGGGAGCGAGTACAGGTGATGCATGGCTGTCGCGA
>S2216J3V1S rank=0022527 x=4027.0 y=3182.0 length=103
ATCGCAACGCAAGAACCTTACCAAGGCTTGACATGTACCGGAATGTCGTAGAAATACGGC
AGCCCTTCGGGGCCGGTACACAGGTGGTGCATGGCTGTCGCGA
>S2216JX1R7 rank=0029219 x=3961.0 y=1013.0 length=101
ATCGCAACGCAAGAACCTTACCAAGGCTTGACATTGCCCGGAAACACTCAGAGATGGGTG
CCTCTTCGGATCGGGTGACAGGTGTTGCATGGCTGTCGCGA
>S2216JXGE0 rank=0028337 x=3954.0 y=1994.0 length=108
ATCGCAACGCAAGAACCTTACCAGCCCTTGACATGTCCCGTGTGGGCAGGGGAGGCCCTG
TTCTTCAGTTCGGCTGGCGGGAACACAGGTGTTGCATGGCTGTCGCGA
>S2216J4UBS rank=0022788 x=4038.0 y=2550.0 length=101
ATCGCAACGCAAGAACCTTACCAGGGCTTGACATGCAACTGCACGCGGTAGAGATACCGT
TCTTTCGAAGGTGTTGCACAGGTGGTGCATGGCTGTCGCGA
>S2216JV1LY rank=0028152 x=3938.0 y=1684.0 length=102
ATCGCAACGCAAGAACCTTACCAGGGTTTGACATGCACCTGCAGAGCCGTGAAAGCGGTT
GGCCTTTGAGGGTGGTGCACAGGTGGTGCATGGCTGTCGCGA
>S2216J0UZX rank=0026492 x=3993.0 y=1115.0 length=102
ATCGCAACGCAAGAACCTTACCCAGGCTCGAACGGCAATTGACATCCGGCGAAAGTCGGC
TCCCGCAAGGGCAATTGTCGAGGTGTTGCATGGCTGTCGCGA
>S2216JWR1U rank=0024498 x=3946.0 y=3184.0 length=102
ATCGCAACGCAAGAACCTTACCCAGGCTTGAACTGCGAGTGACCACGCCCGAAAGGGCGC
TTCCGCAAGGACACTCGTAGAGGTGATGCATGGCTGTCGCGA
>S2216JTX6H rank=0032537 x=3914.0 y=2231.0 length=101
ATCGCAACGCAAGAACCTTACCGAGGCTTGACATGCACAGGAATGTCTAGAAATACGGCA
GCCCTTCGGGCCTGTGCACAGGTGTTGCATGGCTGTCGCGA
>S2216JX2LE rank=0017214 x=3961.0 y=2064.0 length=108
ATCGCAACGCAAGAACCTTACCGGCCCTTGACATGGGTGTCGCGAGATCCAGAGACGGAT
CTCTTCAGTTCGGCTGGACACCACACAGGTGCTGCATGGCTGTCGCGA
>S2216J0K9E rank=0005937 x=3990.0 y=784.0 length=102
ATCGCAACGCAAGAACCTTACCTAGGCTTGACATCGCCCGGAAAGCATCAGAGATGGTGC
CCCCCTTGTGGTCGGGTGACAGATGTTGCATGGCTGTCGCGA
>S2216JUL1F rank=0027083 x=3922.0 y=385.0 length=103
ATCGCAACGCAAGAACCTTACCTAGGCTTGACATGCACGGAAAATCTCGCAGAGGATGCG
GGGTCCGTAAGGGCCGTGCACAGGTGATGCATGGCTGTCGCGA
>S2216JV4Q7 rank=0014929 x=3939.0 y=1665.0 length=112
ATCGCAACGCAAGAACCTTACCTGGGCTTGACATGCCAGGATTATCCCTATGAAAGTAGG
GTAGGCCCCGCAAGGGGTACAACTGGTACAGGTGTTGCATGGCTGTCGCCGA
>S2216JSTS0 rank=0032032 x=3901.0 y=3154.0 length=105
ATCGCAACGCAAGAACCTTACCTGGTCTTGACATCCTCGGAACCCTGCAGCGATGCGGGG
GGTGCCTTCGGGAGCCGAGAGACAGGTGGTGCATGGCTGTCGCGA
>S2216JVPOV rank=0029406 x=3934.0 y=2621.0 length=101
ATCGCAACGCGAAAACCTTACCAAGGCTTGACATACACCGGTAAAGCGCAGAGATGTGCT
CCCCGTAAGGTCGGTGTACAGGTGCTGCATGGCTGTCGCGA
>S2216J09HP rank=0028555 x=3997.0 y=3515.0 length=101
ATCGCAACGCGAAAACCTTACCAAGGCTTGACATACGCCGGAAAGCATCAGAGATGGTGC
CCCCTTGTGGTCGGTGTACAGGTGATGCATGGCTGTCGCGA
>S2216J216V rank=0026172 x=4018.0 y=1349.0 length=104
ATCGCAACGCGAAAACCTTACCAAGGCTTGACATGAACCGGACCGCCGCAGAAATGTGGT
TTCCCCTTTGGGGCTGGTTTACAGGTGGTGCATGGCTGTCGCGA
>S2216JUZ96 rank=0025653 x=3926.0 y=2460.0 length=65
ATCGCAACGCGAAAACCTTACCAAGGCTTGACATGGGCCGGACCGGGCTGGAACAGTCCT
TCCCC
>S2216JT4AF rank=0028767 x=3916.0 y=1957.0 length=104
ATCGCAACGCGAAAACCTTACCAGGGTTTGACATGATACGAATTTCTTTGAAAGAAGAAA
GTGCCGTTTGGAACGTATACACAGGTGCTGCATGGCTGTCGCGA
>S2216J35TI rank=0002806 x=4030.0 y=3556.0 length=106
ATCGCAACGCGAAAACCTTACCTACCCTTGACATGGATGGAATCCCGGAGAGATTTGGGA
GTGCCCGAAAGGGAACCATCACACAGGTGATGCATGGCTGTCGCGA
>S2216JVM1B rank=0027603 x=3933.0 y=3277.0 length=106
ATCGCAACGCGAAAACCTTACCTACCCTTGACATGTCTGGAATCTTTTAGAGATAGAAGA
GTGCCCGAAAGGGAGCCAGAACACAGGTGCTGCATGGCTGTCGCGA
>S2216JY96H rank=0018500 x=3975.0 y=1207.0 length=105
ATCGCAACGCGAAAACCTTACCTAGGCTTGACATACACGGGAAACCCTTCAGAAACGGAG
GGCCCTCTTCGGAGCCCGTGCACAGGTGATGCATGGCTGTCGCGA
>S2216JW8ZH rank=0006741 x=3952.0 y=555.0 length=67
ATCGCAACGCGAAAACCTTACCTGGCCTTGACATCCACGGAATCCTTCAGAGGTNAGGGA
GTGCCTT
>S2216JVQ3N rank=0009921 x=3935.0 y=353.0 length=103
ATCGCAACGCGAAAACCTTACCTGGGCTTGACATGTTCCTGACATCCCTGGAAACAGGGC
TTCCCTTCGGGGCAGGATCACAGGTGGTGCATGGCTGTCGCGA
>S2216J4TZ7 rank=0017192 x=4038.0 y=2133.0 length=103
ATCGCAACGCGAAAACCTTACCTGGGCTTGACATGTTGGTGACCGCCGTGGAAACACGGT
TTTCCTTCGGGACACCATCACAGGTGATGCATGGCTGTCGCGA
>S2216JYQHV rank=0027994 x=3969.0 y=273.0 length=107
ATCGCAACGCGAAAACCTTACCTGGGGTTTGACATCACCCGCTGTTAGCCGTGGAGACAC
GGGTGTCCTTCGGGGGGCGGGTGACAGGTGATGCATGGCTGTCGCGA
>S2216J3CVG rank=0022134 x=4021.0 y=2906.0 length=105
ATCGCAACGCGAAAACCTTACCTGGGTTAAATCCACTGGAACCTGGCTGAAAGGCTGGGG
TGCCCTTCGGGGAATCAGTGAGAAGGTGCTGCATGGCTGTCGCGA
>S2216JYCL7 rank=0029996 x=3964.0 y=2765.0 length=101
ATCGCAACGCGAAAACCTTACCTGGGTTTGACATGGTAGGAAAAGCCGCAGAGATGCGGT
GTCCTTTTGGGCCTATCACAGGTGATGCATGGCTGTCGCGA
>S2216J13L8 rank=0022413 x=4007.0 y=1598.0 length=102
ATCGCAACGCGAAACCTTACCTGGCCTTGACATGCACTAGACAGACGCTGAAAGGCGTTC
TCCCTTCGGGGCTGGTGCACAGGTGATGCATGGCTGTCGCGA
>S2216JVMIL rank=0029481 x=3933.0 y=2603.0 length=107
ATCGCAACGCGAAGAAACCTTACCTGGGCTTGAACTGTGGTGGACCGTCGTGGAAACACG
GCTTCTCCTTCGGGAGCCGCCATAGAGGTGCTGCATGGCTGTCGCGA
>S2216JWUR0 rank=0003399 x=3947.0 y=2622.0 length=102
ATCGCAACGCGAAGAAACCTTACCTGGGTTTGACATGCGCCGGAAAGCTCTAGAGATAGA
GCCCCTTTTAGTCGGTGTACAGGTGTTGCATGGCTGTCGCGA
>S2216JWUT5 rank=0019359 x=3947.0 y=2699.0 length=107
ATCGCAACGCGAAGAACCTAACCAGCGTTTGACATGCCAGGACGGTTTCCAGAGATGGAT
TCCTTCCCTTACGGGACCTGGACACAGGTGCTGCATGGCTGTCGCGA
>S2216JUT6W rank=0011383 x=3924.0 y=2758.0 length=107
ATCGCAACGCGAAGAACCTTACCAAATCTTGACATCCTTTGACCCTTCTAGAGATAGAAG
TTTCCCCTTCGGGGGACAAAGTGACAGGTGCTGCATGGCTGTCGCGA
>S2216JWX0A rank=0029761 x=3948.0 y=2712.0 length=105
ATCGCAACGCGAAGAACCTTACCAACCCTTGACATGCCCTGACCGGCCTGGAGACAGGTT
TTTCCCGCAAGGGACAGGGACACAGGTGCTGCATGGCTGTCGCGA
>S2216JZL89 rank=0002862 x=3979.0 y=475.0 length=105
ATCGCAACGCGAAGAACCTTACCAACCCTTGACATGCCCTGACCGGCCTGGAGACAGGTT
TTTCCCGCAAGGGACAGGGACACAGGTGCTGCATGGCTGTCGCGA
>S2216J1HZV rank=0021503 x=4000.0 y=2249.0 length=107
ATCGCAACGCGAAGAACCTTACCAACCCTTGACATGGGTATCGCGGGACCGGAGACGGTC
CTTTCAGTTCGGCTGGATACCACACAGGTGATGCATGGCTGTCGCGA
>S2216JX5L5 rank=0032531 x=3962.0 y=1883.0 length=110
ATCGCAACGCGAAGAACCTTACCAACCTTTGACATGTCCAGTATGGGATCCGGAGACGGG
TTTCTTCAGTTACGGCTGGCTGGAACACAGGTGCTGCATGGCTGTCGCGA
>S2216JWKMT rank=0012381 x=3944.0 y=1763.0 length=110
ATCGCAACGCGAAGAACCTTACCAACCTTTGACATGTCCAGTATGGGCTCCAGAGATGGG
GGTTCTTCAGTTCGGCTGGCTGGAACACAGGTGGTGCATGGCTGTCGCGA
>S2216J2WCE rank=0014734 x=4016.0 y=1964.0 length=122
ATCGCAACGCGAAGAACCTTACCAACCTTTGACATGTCCCGTATGAGCAACAGAGATGTA
GCTCTTCAGTTCGGCTGGCGGGAACACAGGTGGTGCATGGCTGTCGCGATCTGAGCGGGC
TN
>S2216JVFBE rank=0019720 x=3931.0 y=1464.0 length=109
ATCGCAACGCGAAGAACCTTACCAACGTTTGACATCCCTAGTATGGATCGTGGAGACACT
TTCCTTCAGTTCGGCTGGCTAGGTGACAGGTGGTGCATGGCTGTCGCGA
>S2216JWZ65 rank=0023214 x=3949.0 y=1455.0 length=109
ATCGCAACGCGAAGAACCTTACCAACGTTTGACATCCCTATCGCGGATCGTGGAGACACT
TTCCTTCAGTTCGGCTGGATAGGTGACAGGTGGTGCATGGCTGTCGCGA
>S2216JUQDF rank=0027401 x=3923.0 y=1905.0 length=109
ATCGCAACGCGAAGAACCTTACCAACGTTTGACATCCCTATCGCGGTTACCAGAGATGGT
TTCCTTCAGTTCGGCTGGATAGGTGACAGGTGTTGCATGGCTGTCGCGA
>S2216JWIEE rank=0008949 x=3943.0 y=2964.0 length=109
ATCGCAACGCGAAGAACCTTACCAACGTTTGACATGTCCAGTATGGTTTCCAGAGATGGA
TTCCTTCAGTTCGGCTGGCTGGAACACAGGTGTTGCATGGCTGTCGCGA
>S2216J0LQC rank=0018138 x=3990.0 y=1394.0 length=104
ATCGCAACGCGAAGAACCTTACCAACTCTTGACATGGCCGGTTTAGCCGCAGAGATGCGG
TGTCCCGCAAGGGGCCGGTTACAGGTGCTGCATGGCTGTCGCGA
>S2216JT7KO rank=0030936 x=3917.0 y=2118.0 length=109
ATCGCAACGCGAAGAACCTTACCAACTTTTGACATGTCCCGTATGAGCATCAGAGATGGA
GCTCTTCAGTTCGGCTGGCGGGAACACAGGTGATGCATGGCTGTCGCGA
>S2216JUY4I rank=0029820 x=3926.0 y=960.0 length=104
ATCGCAACGCGAAGAACCTTACCAAGACTTGACATATACGAGAACGGGCCAGAAATGGTC
AACTCTTTGGACACTCGTAAACAGGTGATGCATGGCTGTCGCGA
>S2216JTHQO rank=0030496 x=3909.0 y=1406.0 length=61
ATCGCAACGCGAAGAACCTTACCAAGATTTGACATGACCAGGACAGCGGCGGAAACGTCG
T
>S2216JVQ6Y rank=0009376 x=3935.0 y=472.0 length=104
ATCGCAACGCGAAGAACCTTACCAAGGCATGACATGTTCGGGAAAGCTGGAGAAATTCAG
CCCTCCTTCGGGACCCGATCACAGGTGATGCATGGCTGTCGCGA
>S2216J1WJW rank=0025147 x=4005.0 y=634.0 length=102
ATCGCAACGCGAAGAACCTTACCAAGGCCTGACATATACCGAAAACTCATAGAGATATGG
GGTCCGCAAGGGCGGTATACAGGTGGTGCATGGCTGTCGCGA
>S2216JT12D rank=0023653 x=3915.0 y=3171.0 length=102
ATCGCAACGCGAAGAACCTTACCAAGGCTCGACATACACCGGAAACATCCAGAGATGGGT
GCCCCGCAAGGTCGGTGTACAGGTGCTGCATGGCTGTCGCGA
>S2216J4GV4 rank=0026176 x=4034.0 y=1522.0 length=103
ATCGCAACGCGAAGAACCTTACCAAGGCTCGACATACGCCGGAAAGCATCAGAGATGGTG
CCCCCCTTGTGGTCGGTGTACAGGTGGTGCATGGCTGTCGCGA
>S2216JXG7L rank=0024192 x=3954.0 y=3023.0 length=103
ATCGCAACGCGAAGAACCTTACCAAGGCTTGAACTGCAGATGACATCCGGCGAAAGTCGG
CTTCCGCAAGGACATCTGTANAGGTGCTGCATGGCTGTCGCGA
>S2216JU4BM rank=0023903 x=3927.0 y=3600.0 length=104
ATCGCAACGCGAAGAACCTTACCAAGGCTTGACATAACCGAGAACGCCGCAGAAATGTGG
AACTCTTTGGACACTCGGTTACAGGTGATGCATGGCTGTCGCGA
>S2216J3SVU rank=0016459 x=4026.0 y=3176.0 length=104
ATCGCAACGCGAAGAACCTTACCAAGGCTTGACATAACCGAGAACGCCGCAGAAATGTGG
AACTCTTTGGACACTCGGTTACAGGTGATGCATGGCTGTCGCGA
>S2216J1TZV rank=0028956 x=4004.0 y=1417.0 length=104
ATCGCAACGCGAAGAACCTTACCAAGGCTTGACATAACCGAGAACGCCGCAGAAATGTGG
AACTCTTTGGACACTCGGTTACAGGTGTTGCATGGCTGTCGCGA
>S2216JXY5F rank=0011484 x=3960.0 y=1697.0 length=104
ATCGCAACGCGAAGAACCTTACCAAGGCTTGACATAACCGAGAACGCCGCAGAAATGTGG
AACTCTTTGGACACTCGGTTACAGGTGTTGCATGGCTGTCGCGA
>S2216JXCUW rank=0032350 x=3953.0 y=1478.0 length=104
ATCGCAACGCGAAGAACCTTACCAAGGCTTGACATACACCAGAACGCCGCAGAGATGCGG
AACTCTTTGGACACTGGTGTACAGGTGATGCATGGCTGTCGCGA
>S2216JXI6E rank=0004528 x=3955.0 y=1476.0 length=104
ATCGCAACGCGAAGAACCTTACCAAGGCTTGACATACACCAGAACGCCGCAGAGATGCGG
AACTCTTTGGACACTGGTGTACAGGTGATGCATGGCTGTCGCGA
>S2216JXNPE rank=0025292 x=3956.0 y=3248.0 length=104
ATCGCAACGCGAAGAACCTTACCAAGGCTTGACATACACCAGAACGCCGCAGAGATGCGG
AACTCTTTGGACACTGGTGTACAGGTGCTGCATGGCTGTCGCGA
>S2216J3S9H rank=0011560 x=4026.0 y=3667.0 length=104
ATCGCAACGCGAAGAACCTTACCAAGGCTTGACATACACCGGAAAAACCCTGGAGACAGG
GTCCCCCTTGTGGTCGGTGTACAGGTGTTGCATGGCTGTCGCGA
>S2216J46DD rank=0021665 x=4042.0 y=1775.0 length=57
ATCGCAACGCGAAGAACCTTACCAAGGCTTGACATACACCGGAAAACTCTGGAGACA
>S2216JUMB6 rank=0003260 x=3922.0 y=772.0 length=105
ATCGCAACGCGAAGAACCTTACCAAGGCTTGACATACACCGGAAAACTTTCCAGAGATGG
TTTGCCCCGCAAGGTCGGTGTACAGGTGATGCATGGCTGTCGCGA
>S2216J0LQJ rank=0024061 x=3990.0 y=1401.0 length=102
ATCGCAACGCGAAGAACCTTACCAAGGCTTGACATACACCGGAAAAGTGCAGAGATGTGC
TCCCCGCAAGGTCGGTGTACAGGTGGTGCATGGCTGTCGCGA
>S2216JUYPC rank=0017090 x=3926.0 y=414.0 length=101
ATCGCAACGCGAAGAACCTTACCAAGGCTTGACATACACCGGAAAAGTGCAGAGATGTGC
TCCCGCAAGGTCGGTGTACAGGTGCTGCATGGCTGTCGCGA
>S2216JV462 rank=0024687 x=3939.0 y=2236.0 length=102
ATCGCAACGCGAAGAACCTTACCAAGGCTTGACATACACCGGAAACACCCAGAGATGGGT
GCCCCGCAAGGTCGGTGTACAGGTGATGCATGGCTGTCGCGA
>S2216JS9DX rank=0029698 x=3906.0 y=2867.0 length=103
ATCGCAACGCGAAGAACCTTACCAAGGCTTGACATACACCGGAAACATCTGGAGACAGGT
GCCCCCTTTTGGTCGGTGTACAGGTGCTGCATGGCTGTCGCGA
>S2216JWLNR rank=0026299 x=3944.0 y=3093.0 length=103
ATCGCAACGCGAAGAACCTTACCAAGGCTTGACATACACCGGAAACGGCCAGAGATGGTC
GCCCCCTTGTGGTCGGTGTACAGGTGCTGCATGGCTGTCGCGA
>S2216JXZ0U rank=0015655 x=3960.0 y=2828.0 length=104
ATCGCAACGCGAAGAACCTTACCAAGGCTTGACATACACCGGAAACGTCTGGAGACAGGN
GCCCCCCTTGTGGTCGGTGTACAGGTGGTGCATGGCTGTCGCGA
>S2216J211W rank=0026945 x=4018.0 y=1170.0 length=102
ATCGCAACGCGAAGAACCTTACCAAGGCTTGACATACACCGGAAACTGCCAGAGATGGTG
GCCCCGCAAGGTCGGTGTACAGGTGCTGCATGGCTGTCGCGA
>S2216JUV5R rank=0028872 x=3925.0 y=1213.0 length=102
ATCGCAACGCGAAGAACCTTACCAAGGCTTGACATACACCGGAAACTTCCAGAGATGGTT
GCCCCGCAAGGTCGGTGTACAGGTGCTGCATGGCTGTCGCGA
>S2216JVWEI rank=0020272 x=3936.0 y=3128.0 length=103
ATCGCAACGCGAAGAACCTTACCAAGGCTTGACATACACCGGAAAGCATCAGAGATGGTG
CCCCCCTTGTGGTCGGTGTACAGGTGATGCATGGCTGTCGCGA
>S2216J024B rank=0028644 x=3995.0 y=3449.0 length=103
ATCGCAACGCGAAGAACCTTACCAAGGCTTGACATACACCGGAAAGCATCAGAGATGGTG
CCCCCCTTGTGGTCGGTGTACAGGTGGTGCATGGCTGTCGCGA
>S2216J43NP rank=0022487 x=4041.0 y=2355.0 length=103
ATCGCAACGCGAAGAACCTTACCAAGGCTTGACATACACCGGAAAGCATCAGAGATGGTG
CCCCCCTTGTGGTCGGTGTACAGGTGGTGCATGGCTGTCGCGA
>S2216J4DJG rank=0010761 x=4033.0 y=1274.0 length=103
ATCGCAACGCGAAGAACCTTACCAAGGCTTGACATACACCGGAAAGCATTAGAGATAGTG
CCCCCCTTGTGGTCGGTGTACAGGTGCTGCATGGCTGTCGCGA
>S2216JXTNG rank=0017502 x=3958.0 y=2762.0 length=102
ATCGCAACGCGAAGAACCTTACCAAGGCTTGACATACACCGGAAAGCATTAGAGATAGTG
CCCCCTTGTGGTCGGTGTACAGGTGTTGCATGGCTGTCGCGA
>S2216JVS7Y rank=0014926 x=3935.0 y=3100.0 length=103
ATCGCAACGCGAAGAACCTTACCAAGGCTTGACATACACCGGAAAGCGCCAGAGATGGTG
CCCCCCTTGTGGTCGGTGTACAGGTGATGCATGGCTGTCGCGA
>S2216JVQEG rank=0030701 x=3934.0 y=3542.0 length=102
ATCGCAACGCGAAGAACCTTACCAAGGCTTGACATACACCGGAATCACTCAGAGATGGGT
GCGTCTTCGGACTGGTGTACAGGTGTTGCATGGCTGTCGCGA
>S2216JX6WJ rank=0025597 x=3962.0 y=3553.0 length=102
ATCGCAACGCGAAGAACCTTACCAAGGCTTGACATACACCGGAATCACTCAGAGATGGGT
GCGTCTTCGGACTGGTGTACAGGTGTTGCATGGCTGTCGCGA
>S2216JYR46 rank=0010713 x=3969.0 y=2408.0 length=102
ATCGCAACGCGAAGAACCTTACCAAGGCTTGACATACACCGGACGCGCCCAGAGATGGGT
GTTTCTTCGGACTGGTGTACAGGTGATGCATGGCTGTCGCGA
>S2216J5O2R rank=0028119 x=4048.0 y=1441.0 length=103
ATCGCAACGCGAAGAACCTTACCAAGGCTTGACATACACCGGATCGCCGCAGAGATGTGG
TTTCCCTTGTGGTCGGTGTACAGGTGATGCATGGCTGTCGCGA
>S2216JZAMA rank=0016103 x=3975.0 y=1776.0 length=106
ATCGCAACGCGAAGAACCTTACCAAGGCTTGACATACACCGGGATCGCCGCAGAGATGNG
GGTTTCCCCTTGTGGTCGGTGTACAGGTGGTGCATGGCTGTCGCGA
>S2216J164L rank=0025266 x=4008.0 y=2051.0 length=102
ATCGCAACGCGAAGAACCTTACCAAGGCTTGACATACAGGGAAAACTGTCAGAGATGGCA
GGTCCGCAAGGGCCCTGTACAGGTGCTGCATGGCTGTCGCGA
>S2216JXFV4 rank=0017655 x=3954.0 y=1314.0 length=103
ATCGCAACGCGAAGAACCTTACCAAGGCTTGACATACAGGGTAATCCGGCAGAGACGTCG
GGTCCGCAAGGGATCCTGTACAGGTGTTGCATGGCTGTCGCGA
>S2216JTILV rank=0031101 x=3909.0 y=2529.0 length=102
ATCGCAACGCGAAGAACCTTACCAAGGCTTGACATACGCCGAAAACTCGCAGAGATGCGG
GGTCCGTAAGGGCGGCGTACAGGTGTTGCATGGCTGTCGCGA
>S2216J1OA8 rank=0020385 x=4002.0 y=2242.0 length=104
ATCGCAACGCGAAGAACCTTACCAAGGCTTGACATACGCCGGAAAAACCCTGGAGACAGG
GTCCCCCTTGTGGTCGGTGTACAGGTGGTGCATGGCTGTCGCGA
>S2216JWQUZ rank=0018309 x=3946.0 y=1641.0 length=103
ATCGCAACGCGAAGAACCTTACCAAGGCTTGACATACGCCGGAAAACCCTGGAGACAGGG
TCCCCCTTGTGGTCGGTGCACAGGTGCTGCATGGCTGTCGCGA
>S2216JVJHN rank=0025819 x=3932.0 y=2777.0 length=103
ATCGCAACGCGAAGAACCTTACCAAGGCTTGACATACGCCGGAAAACCCTGGAGACAGGG
TCCCCCTTGTGGTCGGTGTACAGGTGATGCATGGCTGTCGCGA
>S2216JZJOM rank=0029514 x=3978.0 y=1236.0 length=103
ATCGCAACGCGAAGAACCTTACCAAGGCTTGACATACGCCGGAAAACCCTGGAGACAGGG
TCCCCCTTGTGGTCGGTGTACAGGTGATGCATGGCTGTCGCGA
>S2216JV903 rank=0027580 x=3941.0 y=309.0 length=103
ATCGCAACGCGAAGAACCTTACCAAGGCTTGACATACGCCGGAAAACCCTGGAGACAGGG
TCCCCCTTGTGGTCGGTGTACAGGTGATGCATGGCTGTCGCGA
>S2216JWTNJ rank=0017506 x=3947.0 y=1165.0 length=103
ATCGCAACGCGAAGAACCTTACCAAGGCTTGACATACGCCGGAAAACCCTGGAGACAGGG
TCCCCCTTGTGGTCGGTGTACAGGTGATGCATGGCTGTCGCGA
>S2216J5FL8 rank=0028403 x=4045.0 y=1470.0 length=103
ATCGCAACGCGAAGAACCTTACCAAGGCTTGACATACGCCGGAAAACCCTGGAGACAGGG
TCCCCCTTGTGGTCGGTGTACAGGTGATGCATGGCTGTCGCGA
>S2216JUXOJ rank=0030448 x=3925.0 y=3185.0 length=103
ATCGCAACGCGAAGAACCTTACCAAGGCTTGACATACGCCGGAAAACCCTGGAGACAGGG
TCCCCCTTGTGGTCGGTGTACAGGTGCTGCATGGCTGTCGCGA
>S2216JVXUO rank=0015924 x=3937.0 y=910.0 length=103
ATCGCAACGCGAAGAACCTTACCAAGGCTTGACATACGCCGGAAAACCCTGGAGACAGGG
TCCCCCTTGTGGTCGGTGTACAGGTGGTGCATGGCTGTCGCGA
>S2216J4J49 rank=0009230 x=4035.0 y=1643.0 length=103
ATCGCAACGCGAAGAACCTTACCAAGGCTTGACATACGCCGGAAAACCCTGGAGACAGGG
TCCCCCTTGTGGTCGGTGTACAGGTGTTGCATGGCTGTCGCGA
>S2216JZMHD rank=0014218 x=3979.0 y=767.0 length=103
ATCGCAACGCGAAGAACCTTACCAAGGCTTGACATACGCCGGAAAACCCTGGAGACAGGG
TCCCCCTTGTGGTCGGTGTACAGGTGTTGCATGGCTGTCGCGA
>S2216JWIRE rank=0026479 x=3943.0 y=3432.0 length=103
ATCGCAACGCGAAGAACCTTACCAAGGCTTGACATACGCCGGAAAACCCTGGAGACAGGG
TCCCCCTTGTGGTCGGTGTACAGGTGTTGCATGGCTGTCGCGA
>S2216J1EDM rank=0013221 x=3999.0 y=1656.0 length=102
ATCGCAACGCGAAGAACCTTACCAAGGCTTGACATACGCCGGAAAACCCTGGAGACAGGG
TCCCCTTGTGGTCGGTGTACAGGTGATGCATGGCTGTCGCGA
>S2216J0OCO rank=0014872 x=3991.0 y=694.0 length=102
ATCGCAACGCGAAGAACCTTACCAAGGCTTGACATACGCCGGAAAACCCTGGAGACAGGG
TCCCCTTGTGGTCGGTGTACAGGTGCTGCATGGCTGTCGCGA
>S2216J35QV rank=0024169 x=4030.0 y=3461.0 length=102
ATCGCAACGCGAAGAACCTTACCAAGGCTTGACATACGCCGGAAAACCCTGGAGACAGGG
TCCCCTTGTGGTCGGTGTACAGGTGCTGCATGGCTGTCGCGA
>S2216J5L8E rank=0029427 x=4047.0 y=1852.0 length=104
ATCGCAACGCGAAGAACCTTACCAAGGCTTGACATACGCCGGAAAACCCTGGAGACAGGT
CCCCTTGTGGTCGGTGTACAGGTGTTGCATGGCTGTCGCGATCT
>S2216J5CDX rank=0018549 x=4044.0 y=1379.0 length=103
ATCGCAACGCGAAGAACCTTACCAAGGCTTGACATACGCCGGAAAGCATCAGAGATGGTG
CCCCCCTTGTGGTCGGTGTACAGGTGATGCATGGCTGTCGCGA
>S2216J2V2H rank=0022582 x=4016.0 y=1607.0 length=103
ATCGCAACGCGAAGAACCTTACCAAGGCTTGACATACGCCGGAAAGCATCAGAGATGGTG
CCCCCCTTGTGGTCGGTGTACAGGTGCTGCATGGCTGTCGCGA
>S2216J5ER2 rank=0019732 x=4045.0 y=384.0 length=103
ATCGCAACGCGAAGAACCTTACCAAGGCTTGACATACGCCGGAAAGCATCAGAGATGGTG
CCCCCCTTGTGGTCGGTGTACAGGTGTTGCATGGCTGTCGCGA
>S2216J3JEA rank=0017087 x=4023.0 y=3168.0 length=103
ATCGCAACGCGAAGAACCTTACCAAGGCTTGACATACGCCGGAAAGCATCAGAGATGGTG
CCCCCCTTGTGGTCGGTGTACAGGTGTTGCATGGCTGTCGCGA
>S2216JYK7X rank=0026955 x=3967.0 y=1627.0 length=103
ATCGCAACGCGAAGAACCTTACCAAGGCTTGACATACGCCGGAAGACCCTGGAGACAGGG
TCCCCCTTGTGGTCGGTGTACAGGTGGTGCATGGCTGTCGCGA
>S2216JZ4EJ rank=0027240 x=3984.0 y=3513.0 length=103
ATCGCAACGCGAAGAACCTTACCAAGGCTTGACATACGCCGGACGGCTGCAGAGATGTGG
TTTCCCTTTGGGCCGGTGTACAGGTGGTGCATGGCTGTCGCGA
>S2216JTIOB rank=0031644 x=3909.0 y=2617.0 length=103
ATCGCAACGCGAAGAACCTTACCAAGGCTTGACATACGCCGGATCGCTGCAGAGATGTGG
TTTCCCTTTGGGCCGGTGTACAGGTGGTGCATGGCTGTCGCGA
>S2216J5O3J rank=0024337 x=4048.0 y=1469.0 length=104
ATCGCAACGCGAAGAACCTTACCAAGGCTTGACATACGCCGGGAAGCATCAGAGGATGGT
GCCCCCCTTGTGGTCGGTGTACAGGTGATGCATGGCTGTCGCGA
>S2216JV990 rank=0021487 x=3941.0 y=630.0 length=102
ATCGCAACGCGAAGAACCTTACCAAGGCTTGACATATACCGAAAACTCATAGAGATATGG
GGTCCGCAAGGGCGGTATACAGGTGGTGCATGGCTGTCGCGA
>S2216J45TG rank=0016668 x=4042.0 y=1058.0 length=102
ATCGCAACGCGAAGAACCTTACCAAGGCTTGACATATACCGAAAACTCATAGAGATATGG
GGTCCGCAAGGGCGGTATACAGGTGTTGCATGGCTGTCGCGA
>S2216J46UG rank=0027586 x=4042.0 y=2390.0 length=102
ATCGCAACGCGAAGAACCTTACCAAGGCTTGACATATACCGAAAACTCGTAGAGATACGG
GGTCCGCAAGGGCGGTATACAGGTGATGCATGGCTGTCGCGA
>S2216J3SJ2 rank=0028191 x=4026.0 y=2752.0 length=102
ATCGCAACGCGAAGAACCTTACCAAGGCTTGACATATACCGAAAACTCGTAGAGATACGG
GGTCCGCAAGGGCGGTATACAGGTGGTGCATGGCTGTCGCGA
>S2216J5E5Y rank=0018720 x=4045.0 y=884.0 length=100
ATCGCAACGCGAAGAACCTTACCAAGGCTTGACATATACCGAAAACTCGTAGAGATACGG
GGTCCGCAAGGGCGGTATACAGGTGTTGCATGGCTGTCGC
>S2216JZG3V rank=0028071 x=3977.0 y=1993.0 length=102
ATCGCAACGCGAAGAACCTTACCAAGGCTTGACATATACCGGAAACACCCAGAGATGGGT
GCCCCGCAAGGTCGGTATACAGGTGATGCATGGCTGTCGCGA
>S2216J0ASS rank=0025980 x=3986.0 y=3610.0 length=102
ATCGCAACGCGAAGAACCTTACCAAGGCTTGACATATACCGGAAACATCTAGAAATAGGT
GCCCCGCAAGGTCGGTATACAGGTGGTGCATGGCTGTCGCGA
>S2216JU93B rank=0013129 x=3929.0 y=2885.0 length=102
ATCGCAACGCGAAGAACCTTACCAAGGCTTGACATATACCGGAAACATCTGGAGACAGGT
GCCCCGCAAGGTCGGTATACAGGTGCTGCATGGCTGTCGCGA
>S2216JYBB4 rank=0030466 x=3964.0 y=1106.0 length=102
ATCGCAACGCGAAGAACCTTACCAAGGCTTGACATATACCGGAAACATCTGGAGACAGGT
GCCCCGCCAGGTCGGTATACAGGTGGTGCATGGCTGTCGCGA
>S2216J5POE rank=0031762 x=4048.0 y=2220.0 length=103
ATCGCAACGCGAAGAACCTTACCAAGGCTTGACATATACCGGAAACATTCAGAGATGGAT
GCCCCCGCAAGGTCGGTATACAGGTGATGCATGGCTGTCGCGA
>S2216JZ34X rank=0020558 x=3984.0 y=3167.0 length=106
ATCGCAACGCGAAGAACCTTACCAAGGCTTGACATATACCGGAAACGCCTCAGAAAGGGG
GCGCCCTCTTCGGAGTCCGTGCACAGGTGGTGCATGGCTGTCGCGA
>S2216JXVPM rank=0022672 x=3959.0 y=1336.0 length=102
ATCGCAACGCGAAGAACCTTACCAAGGCTTGACATATACCGGAAACGGCCAGAGATGGTC
GCCCCGCAAGGTCGGTATACAGGTGATGCATGGCTGTCGCGA
>S2216JTKE1 rank=0018115 x=3910.0 y=779.0 length=101
ATCGCAACGCGAAGAACCTTACCAAGGCTTGACATATACCGGAAACGGCTGGAAACAGTG
CCCCGCAAGGTCGGTATACAGGTGCTGCATGGCTGTCGCGA
>S2216JS6F6 rank=0029813 x=3905.0 y=3156.0 length=102
ATCGCAACGCGAAGAACCTTACCAAGGCTTGACATATACCGGAAACTTCCAGAAACGGTT
GCCCCGCAAGGTCGGTATACAGGTGCTGCATGGCTGTCGCGA
>S2216JXOON rank=0006642 x=3957.0 y=421.0 length=102
ATCGCAACGCGAAGAACCTTACCAAGGCTTGACATATACCGGAAAGATGCAGAAATGTGT
CCCCCGCAAGGTCGGTATACAGGTGCTGCATGGCTGTCGCGA
>S2216J1KV4 rank=0023471 x=4001.0 y=1906.0 length=101
ATCGCAACGCGAAGAACCTTACCAAGGCTTGACATATACCGGAAAGATGCAGAAATGTGT
CCCCGCAAGGTCGGTATACAGGTGGTGCATGGCTGTCGCGA
>S2216JY4IH rank=0015969 x=3973.0 y=2055.0 length=102
ATCGCAACGCGAAGAACCTTACCAAGGCTTGACATATACCGGAAAGCATCAGAGATGGTG
CCCCCTTGTGGTCGGTATACAGGTGATGCATGGCTGTCGCGA
>S2216JVWMC rank=0028580 x=3936.0 y=3410.0 length=102
ATCGCAACGCGAAGAACCTTACCAAGGCTTGACATATACCTGAAAAGGCTAGAAATAGTC
TCCCCGCAAGGCAGGTATACAGGTGTTGCATGGCTGTCGCGA
>S2216JWRWV rank=0010009 x=3946.0 y=3005.0 length=102
ATCGCAACGCGAAGAACCTTACCAAGGCTTGACATATACCTGAAAAGGCTGGAAACAGTC
TCCCCGCAAGGCAGGTATACAGGTGGTGCATGGCTGTCGCGA
>S2216JX1NR rank=0016944 x=3961.0 y=853.0 length=104
ATCGCAACGCGAAGAACCTTACCAAGGCTTGACATATACGAGAACGCTGCAGAAATGTAG
AACTCTTTGGACACTCGTAAACAGGTGGTGCATGGCTGTCGCGA
>S2216J22BW rank=0011797 x=4018.0 y=1530.0 length=104
ATCGCAACGCGAAGAACCTTACCAAGGCTTGACATATACGAGAACGCTGCAGAAATGTAG
AACTCTTTGGACACTCGTAAACAGGTGTTGCATGGCTGTCGCGA
>S2216JUEHN rank=0029340 x=3919.0 y=2889.0 length=104
ATCGCAACGCGAAGAACCTTACCAAGGCTTGACATATACGAGAACGCTGCAGAAATGTAG
AACTCTTTGGACACTCGTATACAGGTGATGCATGGCTGTCGCGA
>S2216JXSFF rank=0024671 x=3958.0 y=1177.0 length=104
ATCGCAACGCGAAGAACCTTACCAAGGCTTGACATATACGAGAACGCTGCAGAAATGTAG
AACTCTTTGGACACTCGTATACAGGTGCTGCATGGCTGTCGCGA
>S2216JUY9O rank=0021371 x=3926.0 y=1146.0 length=104
ATCGCAACGCGAAGAACCTTACCAAGGCTTGACATATACGAGAACGCTGCAGAAATGTAG
AACTCTTTGGACACTCGTATACAGGTGGTGCATGGCTGTCGCGA
>S2216JUTA3 rank=0023251 x=3924.0 y=1613.0 length=104
ATCGCAACGCGAAGAACCTTACCAAGGCTTGACATATACGAGAACGGGCCAGAAATGGTC
AACTCTTTGGACACTCGTAAACAGGTGTTGCATGGCTGTCGCGA
>S2216J2V4I rank=0006536 x=4016.0 y=1680.0 length=104
ATCGCAACGCGAAGAACCTTACCAAGGCTTGACATATGCGAGAACGCTGCAGAGATGCAG
AACNCTTTGGACACTCGCATACAGGNGTTGCATGGCTGTCGCGA
>S2216JYU4Z rank=0019594 x=3970.0 y=2193.0 length=103
ATCGCAACGCGAAGAACCTTACCAAGGCTTGACATCGCCCGGAAAGCATCAGAGATGGTG
CCCCCCTTGTGGTCGGGTGACAGGTGCTGCATGGCTGTCGCGA
>S2216J1K9T rank=0021881 x=4001.0 y=2399.0 length=103
ATCGCAACGCGAAGAACCTTACCAAGGCTTGACATCGCCCGGAAAGCATCAGAGATGGTG
CCCCCCTTGTGGTCGGGTGACAGGTGCTGCATGGCTGTCGCGA
>S2216J1K7D rank=0017842 x=4001.0 y=2311.0 length=103
ATCGCAACGCGAAGAACCTTACCAAGGCTTGACATCGCCCGGAAAGCATCAGAGATGGTG
CCCCCCTTGTGGTCGGGTGACAGGTGGTGCATGGCTGTCGCGA
>S2216JWGIQ rank=0028894 x=3943.0 y=528.0 length=103
ATCGCAACGCGAAGAACCTTACCAAGGCTTGACATCGCCCGGAAAGCATCAGAGATGGTG
CCCCCCTTGTGGTCGGGTGACAGGTGGTGCATGGCTGTCGCGA
>S2216JY172 rank=0022195 x=3972.0 y=3184.0 length=103
ATCGCAACGCGAAGAACCTTACCAAGGCTTGACATCGCCCGGAAAGCATCAGAGATGGTG
CCCCCCTTGTGGTCGGGTGACAGGTGGTGCATGGCTGTCGCGA
>S2216J4EZB rank=0024124 x=4033.0 y=3141.0 length=103
ATCGCAACGCGAAGAACCTTACCAAGGCTTGACATCGCCCGGAAAGCATCAGAGATGGTG
CCCCCCTTGTGGTCGGGTGACAGGTGTTGCATGGCTGTCGCGA
>S2216J3E50 rank=0008727 x=4022.0 y=1782.0 length=102
ATCGCAACGCGAAGAACCTTACCAAGGCTTGACATCGCCCGGAAAGCATCAGAGATGGTG
CCCCCTTGTGGTCGGGTGACAGGTGATGCATGGCTGTCGCGA
>S2216JZKOT rank=0020876 x=3978.0 y=2539.0 length=102
ATCGCAACGCGAAGAACCTTACCAAGGCTTGACATCGCCCGGAAAGCATCAGAGATGGTG
CCCCCTTGTGGTCGGGTGACAGGTGGTGCATGGCTGTCGCGA
>S2216J0SWM rank=0030873 x=3992.0 y=2500.0 length=103
ATCGCAACGCGAAGAACCTTACCAAGGCTTGACATCGCCCGGAAAGCTTCAGAGATGGAG
CCCTCCTTTGGACTGGGTGACAGGTGCTGCATGGCTGTCGCGA
>S2216JZLN6 rank=0009452 x=3978.0 y=3812.0 length=68
ATCGCAACGCGAAGAACCTTACCAAGGCTTGACATCGCCCGGAAANGCATCAGAGATGGT
GCCCCCTT
>S2216J340O rank=0023961 x=4030.0 y=2518.0 length=102
ATCGCAACGCGAAGAACCTTACCAAGGCTTGACATCGCCGGAAAACTCGCAGAGATGCGG
GGTCCTTTTGGGCCGGTGACAGGTGCTGCATGGCTGTCGCGA
>S2216JTCWV rank=0016850 x=3907.0 y=3341.0 length=102
ATCGCAACGCGAAGAACCTTACCAAGGCTTGACATCGCCGGAAAACTCGCAGAGATGCGG
GGTCCTTTTGGGCCGGTGACAGGTGGTGCATGGCTGTCGCGA
>S2216J16TF rank=0015951 x=4008.0 y=1649.0 length=101
ATCGCAACGCGAAGAACCTTACCAAGGCTTGACATCGCCGGAAAACTCGCAGAGATGCGG
GGTCCTTTTGGGCCGGTGACAGGTGTGCATGGCTGTCGCGA
>S2216J3I48 rank=0022816 x=4023.0 y=2842.0 length=103
ATCGCAACGCGAAGAACCTTACCAAGGCTTGACATCGCCGGAAATCCCGCAGAGATGCGG
GGTCCTTTTTGGGCCGGTGACAGGTGATGCATGGCTGTCGCGA
>S2216JU301 rank=0024500 x=3927.0 y=3219.0 length=104
ATCGCAACGCGAAGAACCTTACCAAGGCTTGACATGAACCGGAAACACCTGGAGACAGGT
GCCCCGCTTGCGGTCGGTTTACAGGTGATGCATGGCTGTCGCGA
>S2216JTQGD rank=0016785 x=3912.0 y=411.0 length=104
ATCGCAACGCGAAGAACCTTACCAAGGCTTGACATGAACCGGAAACGCCTGGAAACAGGT
GCCCCGCTTGCGGTCGGTTTACAGGTGTTGCATGGCTGTCGCGA
>S2216JW2MM rank=0027611 x=3950.0 y=508.0 length=104
ATCGCAACGCGAAGAACCTTACCAAGGCTTGACATGAACCGGAAAGACCTGGAAACAGGT
GCCCCGCTTGCGGTCGGTTTACAGGTGATGCATGGCTGTCGCGA
>S2216JXZ6J rank=0010540 x=3960.0 y=3033.0 length=104
ATCGCAACGCGAAGAACCTTACCAAGGCTTGACATGAACCGGAAAGACCTGGAAACAGGT
GCCCCGCTTGCGGTCGGTTTACAGGTGCTGCATGGCTGTCGCGA
>S2216J4NKO rank=0028855 x=4036.0 y=1990.0 length=104
ATCGCAACGCGAAGAACCTTACCAAGGCTTGACATGAACCGGAAAGACCTGGAAACAGGT
GCCCCGCTTGCGGTCGGTTTACAGGTGCTGCATGGCTGTCGCGA
>S2216J343G rank=0025690 x=4030.0 y=2618.0 length=105
ATCGCAACGCGAAGAACCTTACCAAGGCTTGACATGAACCGGAAAGACCTGGAAACAGGT
GCCCCGCTTGCGGTCGGTTTACNAGGTGGTGCATGGCTGTCGCGA
>S2216JVKVZ rank=0030765 x=3933.0 y=493.0 length=103
ATCGCAACGCGAAGAACCTTACCAAGGCTTGACATGAACCGGAAAGACCTGGAAACAGGT
GCCCGCTTGCGGTCGGTTTACAGGTGATGCATGGCTGTCGCGA
>S2216J0KWC rank=0007425 x=3990.0 y=314.0 length=105
ATCGCAACGCGAAGAACCTTACCAAGGCTTGACATGAACCGGTAACGCCTGGAAACAGGT
GCCCCACTTTGTGGTCGGTTTACAGGTGATGCATGGCTGTCGCGA
>S2216JU8WF rank=0029625 x=3929.0 y=1341.0 length=104
ATCGCAACGCGAAGAACCTTACCAAGGCTTGACATGAACCGGTAACGCCTGGAGACAGGT
GCCCCGCTTGCGGTCGGTTTACAGGTGCTGCATGGCTGTCGCGA
>S2216J3RFT rank=0028055 x=4026.0 y=1303.0 length=49
ATCGCAACGCGAAGAACCTTACCAAGGCTTGACATGACATGGGAATGTC
>S2216J5GHO rank=0031656 x=4045.0 y=2602.0 length=104
ATCGCAACGCGAAGAACCTTACCAAGGCTTGACATGACCAGGAATCGGCGGAAAACTCGG
GCCCCCGCAAGGGGCCTGGCACAGGTGCTGCATGGCTGTCGCGA
>S2216J1FP1 rank=0028681 x=3999.0 y=3399.0 length=106
ATCGCAACGCGAAGAACCTTACCAAGGCTTGACATGACCAGGACACCGGCGGAAACGTCG
GCTCCCCGCAAGGGGCCTGGCCACAGGTGATGCATGGCTGTCGCGA
>S2216JY195 rank=0017797 x=3972.0 y=3259.0 length=62
ATCGCAACGCGAAGAACCTTACCAAGGCTTGACATGACCAGGACAGCGGCGGAAAACGTC
GT
>S2216JWTQE rank=0027543 x=3947.0 y=1268.0 length=105
ATCGCAACGCGAAGAACCTTACCAAGGCTTGACATGACCAGGACAGCGGCGGAAACGTCG
TCTTCCCGCAAGGGACCTGGCCACAGGTGGTGCATGCTGTCGCGA
>S2216JX5WH rank=0014801 x=3962.0 y=2255.0 length=106
ATCGCAACGCGAAGAACCTTACCAAGGCTTGACATGACCAGGACAGCGGCGGAAACGTCG
TCTTCCCGCAAGGGACCTGGCCACAGGTGGTGCATGGCTGTCGCGA
>S2216JWBM7 rank=0005891 x=3941.0 y=2401.0 length=106
ATCGCAACGCGAAGAACCTTACCAAGGCTTGACATGACCAGGACAGCGGCGGAAACGTCG
TCTTCCCGCAAGGGACCTGGCCACAGGTGGTGCATGGCTGTCGCGA
>S2216JZZKH rank=0000480 x=3983.0 y=1343.0 length=105
ATCGCAACGCGAAGAACCTTACCAAGGCTTGACATGACCAGGACAGCGGCGGAAACGTCG
TCTTCCGCAAGGGACCTGGCCACAGGTGTTGCATGGCTGTCGCGA
>S2216JXIS6 rank=0022979 x=3955.0 y=1000.0 length=106
ATCGCAACGCGAAGAACCTTACCAAGGCTTGACATGACCAGGATCCCGGCGGAAACGCCG
GTTCCCCGCAAGGGGCCTGGCCACAGGTGGTGCATGGCTGTCGCGA
>S2216JYIMC rank=0007086 x=3966.0 y=2354.0 length=105
ATCGCAACGCGAAGAACCTTACCAAGGCTTGACATGCACAGGAATGTCTCTAGAAATAGG
GCAGCCCTTCGGGGCCTGTGCACAGGTGATGCATGGCTGTCGCGA
>S2216JXCG4 rank=0015327 x=3953.0 y=982.0 length=105
ATCGCAACGCGAAGAACCTTACCAAGGCTTGACATGCACAGGAATGTCTCTAGAAATAGG
GCAGCCCTTCGGGGCCTGTGCACAGGTGATGCATGGCTGTCGCGA
>S2216JVPRT rank=0026450 x=3934.0 y=2727.0 length=105
ATCGCAACGCGAAGAACCTTACCAAGGCTTGACATGCACAGGAATGTCTCTAGAAATAGG
GCAGCCCTTCGGGGCCTGTGTACAGGTGATGCATGGCTGTCGCGA
>S2216J2FYA rank=0019679 x=4011.0 y=1200.0 length=104
ATCGCAACGCGAAGAACCTTACCAAGGCTTGACATGCACAGGAATGTCTCTAGAAATAGG
GCAGCCCTTCGGGGCCTGTGTACAGGTGCTGCATGGTGTCGCGA
>S2216JYW4C rank=0015511 x=3971.0 y=666.0 length=103
ATCGCAACGCGAAGAACCTTACCAAGGCTTGACATGCACCTGCAAGCTGCCGAAAAGCAG
TCGCTTTCGAAGGTGGTGCACAGGTGGTGCATGGCTGTCGCGA
>S2216JYHGI rank=0024646 x=3966.0 y=848.0 length=104
ATCGCAACGCGAAGAACCTTACCAAGGCTTGACATGCACGGGAATGTCGGAGAAATTCGG
CAGCCCTTCGGGGCTCGTGCACAGGTGCTGCATGGCTGTCGCGA
>S2216JTA6C rank=0029709 x=3907.0 y=1090.0 length=104
ATCGCAACGCGAAGAACCTTACCAAGGCTTGACATGCACGGGAATGTCGTAGAAATACGG
CAGCCCTTCGGGGCTCGTGCACAGGTGCTGCATGGCTGTCGCGA
>S2216JXASV rank=0008622 x=3952.0 y=2909.0 length=104
ATCGCAACGCGAAGAACCTTACCAAGGCTTGACATGCACGGGAATGTCGTAGAAATACGG
CAGCCCTTCGGGGCTCGTGCACAGGTGGTGCATGGCTGTCGCGA
>S2216J1FRQ rank=0007027 x=3999.0 y=3460.0 length=104
ATCGCAACGCGAAGAACCTTACCAAGGCTTGACATGCACGGGAATGTCGTAGAAATACGG
CAGCCCTTCGGGGCTCGTGCACAGGTGTTGCATGGCTGTCGCGA
>S2216J5O5J rank=0023136 x=4048.0 y=1541.0 length=105
ATCGCAACGCGAAGAACCTTACCAAGGCTTGACATGCACGGGAATGTCGTAGAAATACGG
CAGCCTTTCGGGGGCTCGTGCACAGGTGATGCATGGCTGTCGCGA
>S2216JTV20 rank=0014214 x=3913.0 y=3610.0 length=104
ATCGCAACGCGAAGAACCTTACCAAGGCTTGACATGCACGGGAATGTCGTGGAAACACGG
CAGCCCTTCGGGGCTCGTGCACAGGTGCTGCATGGCTGTCGCGA
>S2216JYFL9 rank=0029887 x=3965.0 y=2559.0 length=104
ATCGCAACGCGAAGAACCTTACCAAGGCTTGACATGCACGGGAATGTCGTGGAAACACGG
CAGCCCTTCGGGGCTCGTGCACAGGTGGTGCATGGCTGTCGCGA
>S2216JW0T2 rank=0012713 x=3949.0 y=2280.0 length=104
ATCGCAACGCGAAGAACCTTACCAAGGCTTGACATGCACGGGAATGTCGTGGAAACACGG
CAGCCCTTCGGGGCTCGTGCACAGGTGGTGCATGGCTGTCGCGA
>S2216JVO5K rank=0021633 x=3934.0 y=1926.0 length=104
ATCGCAACGCGAAGAACCTTACCAAGGCTTGACATGCACGGGAATGTCGTGGAAACACGG
CAGCCCTTCGGGGCTCGTGCACAGGTGTTGCATGGCTGTCGCGA
>S2216JWEAZ rank=0022694 x=3942.0 y=1753.0 length=104
ATCGCAACGCGAAGAACCTTACCAAGGCTTGACATGCACTGGAATGTCGTAGAAATACGG
CAGCCCTTCGGGGCTAGTGCACAGGTGATGCATGGCTGTCGCGA
>S2216JY8DE rank=0024850 x=3974.0 y=2960.0 length=104
ATCGCAACGCGAAGAACCTTACCAAGGCTTGACATGCACTGGAATGTCGTAGAAATACGG
CAGCCCTTCGGGGCTAGTGCACAGGTGGTGCATGGCTGTCGCGA
>S2216JWUHX rank=0017455 x=3947.0 y=2259.0 length=104
ATCGCAACGCGAAGAACCTTACCAAGGCTTGACATGCATGGGAATGTCGGAGAAATTCGG
CAGCCCTTCGGGGCTCATGCACAGGTGCTGCATGGCTGTCGCGA
>S2216JY8QW rank=0023358 x=3974.0 y=3446.0 length=104
ATCGCAACGCGAAGAACCTTACCAAGGCTTGACATGCATGGGAATGTCGGAGAAATTCGG
CAGCCCTTCGGGGCTCATGCACAGGTGCTGCATGGCTGTCGCGA
>S2216J0KX3 rank=0001701 x=3990.0 y=377.0 length=104
ATCGCAACGCGAAGAACCTTACCAAGGCTTGACATGCATTTGAAAAACGTGGAAACACGT
TCCCTCTTCGGAGCAAATGCACAGGTGCTGCATGGCTGTCGCGA
>S2216J0H4B rank=0014005 x=3989.0 y=809.0 length=106
ATCGCAACGCGAAGAACCTTACCAAGGCTTGACATGCTAGTGGTACCGATCCGAAAGGTG
AGGGACCCTTCGGGGAGCTAGCACAGGTGTTGCATGGCTGTCGCGA
>S2216JXLX6 rank=0012918 x=3956.0 y=972.0 length=102
ATCGCAACGCGAAGAACCTTACCAAGGCTTGACATGCTGGTTAATCCGTGGAAACACGGT
GANCCTTCGGGATCCAGCACAGGTGATGCATGGCTGTCGCGA
>S2216JY0IH rank=0014034 x=3972.0 y=967.0 length=105
ATCGCAACGCGAAGAACCTTACCAAGGCTTGACATGGACCAGACCGCTGCAGAGATGTGG
TTTCCCCTTTGGGGTTGGTTCACAGGTGTTGCATGGCTGTCGCGA
>S2216JWSC9 rank=0021034 x=3946.0 y=3595.0 length=104
ATCGCAACGCGAAGAACCTTACCAAGGCTTGACATGGACCGGACCGCCGCAGAAATGCGG
TTTCCCTTCGGGGCTGGTTTACAGGTGCTGCATGGCTGTCGCGA
>S2216J37XO rank=0026186 x=4031.0 y=2202.0 length=108
ATCGCAACGCGAAGAACCTTACCAAGGCTTGACATGGACCGGACCGCCGCAGAAATGTGG
TTTCCCCCTTTGGGGCCGGGTTTCACAGGTGATGCATGGCTGTCGCGA
>S2216JWN10 rank=0028463 x=3945.0 y=2102.0 length=108
ATCGCAACGCGAAGAACCTTACCAAGGCTTGACATGGACCGGACCGCCGCAGAAATGTGG
TTTCCCCCTTTTGGGGGCCGGTTCACAGGTGGTGCATGGCTGTCGCGA
>S2216J2TK8 rank=0031464 x=4015.0 y=2490.0 length=105
ATCGCAACGCGAAGAACCTTACCAAGGCTTGACATGGACCGGACCGCCGCAGAAATGTGG
TTTCCCCTTTGGGGCCGGTTCACAGGTGCTGCATGGCTGTCGCGA
>S2216J3WCG rank=0028204 x=4027.0 y=3566.0 length=105
ATCGCAACGCGAAGAACCTTACCAAGGCTTGACATGGACCGGACCGCCGCAGAAATGTGG
TTTCCCCTTTGGGGCCGGTTCACAGGTGGTGCATGGCTGTCGCGA
>S2216JV5DW rank=0010965 x=3939.0 y=2482.0 length=106
ATCGCAACGCGAAGAACCTTACCAAGGCTTGACATGGACCGGACCGCCGCAGAAATGTGG
TTTCTCCTTTTGGGGCCGGTTCACAGGTGATGCATGGCTGTCGCGA
>S2216J2V2B rank=0022463 x=4016.0 y=1601.0 length=106
ATCGCAACGCGAAGAACCTTACCAAGGCTTGACATGGACCGGACCGCCGCAGAAATGTGG
TTTCTCCTTTTGGGGCCGGTTCACAGGTGCTGCATGGCTGTCGCGA
>S2216J2C31 rank=0017895 x=4010.0 y=1615.0 length=106
ATCGCAACGCGAAGAACCTTACCAAGGCTTGACATGGACCGGACCGCCGCAGAAATGTGG
TTTCTCCTTTTGGGGCCGGTTCACAGGTGGTGCATGGCTGTCGCGA
>S2216J2GO9 rank=0029829 x=4011.0 y=2171.0 length=112
ATCGCAACGCGAAGAACCTTACCAAGGCTTGACATGGACCGGACCGCCGCAGGAAAATTG
CGGGTTTTCCCCTTCGGGGGCTTGGTTTACAGGTGATGCATGGCTGTCGCGA
>S2216JT1V4 rank=0024489 x=3915.0 y=2946.0 length=78
ATCGCAACGCGAAGAACCTTACCAAGGCTTGACATGGACCGGACCGCCGCNGAAATGNGG
TTTCNCCTTTTTGGGGCC
>S2216JZSZV rank=0020869 x=3981.0 y=1017.0 length=105
ATCGCAACGCGAAGAACCTTACCAAGGCTTGACATGGACCGGATCGCCGCAGAAATGTGG
TTTCTCCTTTGGGGCCGGCTCACAGGTGATGCATGGCTGTCGCGA
>S2216JXMWQ rank=0024924 x=3956.0 y=2216.0 length=105
ATCGCAACGCGAAGAACCTTACCAAGGCTTGACATGGACCGGATCGCCGCAGAAATGTGG
TTTCTCCTTTGGGGCCGGTTCACAGGTGGTGCATGGCTGTCGCGA
>S2216J0GA3 rank=0017445 x=3988.0 y=2557.0 length=106
ATCGCAACGCGAAGAACCTTACCAAGGCTTGACATGGACCGGATCGCCGCAGAAATGTGG
TTTCTCCTTTGGGGGCCGGTTCACAGGTGATGCATGGCTGTCGCGA
>S2216JS581 rank=0031389 x=3905.0 y=2899.0 length=107
ATCGCAACGCGAAGAACCTTACCAAGGCTTGACATGGACCGGATCGCCGCAGAAATGTGG
TTTCTCCTTTTGGGGGCCGGTTCACAGGTGCTGCATGGCTGTCGCGA
>S2216J3V9O rank=0007332 x=4027.0 y=3466.0 length=104
ATCGCAACGCGAAGAACCTTACCAAGGCTTGACATGGATTTGAAAAACGTGGAAACACGT
TCCCTCTTCGGAGCAAATTCACAGGTGGTGCATGGCTGTCGCGA
>S2216JVN9J rank=0002203 x=3934.0 y=773.0 length=102
ATCGCAACGCGAAGAACCTTACCAAGGCTTGACATGGGCAGAAATCCGGCAGAGATGTCG
GGTCCGCAAGGGCTGCCCACAGGTGCTGCATGGCTGTCGCGA
>S2216JTG2L rank=0027631 x=3909.0 y=539.0 length=102
ATCGCAACGCGAAGAACCTTACCAAGGCTTGACATGGGCAGAAATCCGGCAGAGATGTCG
GGTCCGCAAGGGCTGCTCACAGGTGCTGCATGGCTGTCGCGA
>S2216JYU07 rank=0007309 x=3970.0 y=2057.0 length=102
ATCGCAACGCGAAGAACCTTACCAAGGCTTGACATGGGCAGAAATCCGGCAGAGATGTCG
GGTCCGCAAGGGCTGTTCACAGGTGATGCATGGCTGTCGCGA
>S2216JW08J rank=0026207 x=3949.0 y=2801.0 length=102
ATCGCAACGCGAAGAACCTTACCAAGGCTTGACATGGGCAGAAATCCGGCAGAGATGTCG
GGTCCGCAGGGGCTGCTCACAGGTGGTGCATGGCTGTCGCGA
>S2216J1P41 rank=0010876 x=4003.0 y=515.0 length=55
ATCGCAACGCGAAGAACCTTACCAAGGCTTGACATGGGCAGTAATCCGGCAGAGA
>S2216JUMEC rank=0021251 x=3922.0 y=850.0 length=105
ATCGCAACGCGAAGAACCTTACCAAGGCTTGACATGGGCCAGACCGCCGCAGAAATGTGG
TTTCCCCTTTGGGGCTGGTTCACAGGTGATGCATGGCTGTCGCGA
>S2216JYT9O rank=0011794 x=3970.0 y=1066.0 length=105
ATCGCAACGCGAAGAACCTTACCAAGGCTTGACATGGGCCAGACCGCCGCAGAAATGTGG
TTTCCCCTTTGGGGCTGGTTCACAGGTGATGCATGGCTGTCGCGA
>S2216JS7M3 rank=0021669 x=3906.0 y=605.0 length=105
ATCGCAACGCGAAGAACCTTACCAAGGCTTGACATGGGCCAGACCGCCGCAGAAATGTGG
TTTCCCCTTTGGGGCTGGTTCACAGGTGCTGCATGGCTGTCGCGA
>S2216JUMVX rank=0020973 x=3922.0 y=1483.0 length=105
ATCGCAACGCGAAGAACCTTACCAAGGCTTGACATGGGCCGGACCGGGCTGGAAACAGTC
CTTCCCCTTTGGGGCCGGTTCACAGGTGATGCATGGCTGTCGCGA
>S2216J1J2X rank=0025645 x=4001.0 y=855.0 length=105
ATCGCAACGCGAAGAACCTTACCAAGGCTTGACATGGGCCGGACCGGGCTGGAAACAGTC
CTTCCCCTTTGGGGCCGGTTCACAGGTGTTGCATGGCTGTCGCGA
>S2216JTUHO rank=0029034 x=3913.0 y=1546.0 length=110
ATCGCAACGCGAAGAACCTTACCAAGGCTTGACATGGGGCCAGACCGCCGCAGAAATGTG
GGTTTCCCCCTTTTGGGGCTGGGTTCACAGGTGGTGCATGGCTGTCGCGA
>S2216JYIB2 rank=0032704 x=3966.0 y=1984.0 length=109
ATCGCAACGCGAAGAACCTTACCAAGGCTTGACATGGGGGAGACTGGACGAGAGATCGTC
CTTCTCTAGCAATAGAGCTCCCCANACAGGTGATGCATGGCTGTCGCGA
>S2216JYB0G rank=0013630 x=3964.0 y=1982.0 length=110
ATCGCAACGCGAAGAACCTTACCAAGGCTTGACATGGGGGGAGACTGGACGAGAGATCGT
CCTTCTCTAGCAATAGAGCTCCCCACACAGGTGATGCATGGCTGTCGCGA
>S2216JTXAT rank=0025534 x=3914.0 y=1091.0 length=106
ATCGCAACGCGAAGAACCTTACCAAGGCTTGACATGGTAGTGGTACCAAATCGAAAGATG
CGGGACCCTTCGGGGAGCTATCACAGGTGATGCATGGCTGTCGCGA
>S2216JYNIB rank=0022181 x=3968.0 y=497.0 length=106
ATCGCAACGCGAAGAACCTTACCAAGGCTTGACATGGTAGTGGTACCAATTCGAAAGATG
CGGGACCCTTCGGGGAGCTATCACAGGTGATGCATGGCTGTCGCGA
>S2216JU5ZE rank=0030403 x=3928.0 y=1656.0 length=106
ATCGCAACGCGAAGAACCTTACCAAGGCTTGACATGGTAGTGGTACCAATTCGAAAGATG
CGGGACCCTTCGGGGAGCTATCACAGGTGCTGCATGGCTGTCGCGA
>S2216JZHCK rank=0026316 x=3977.0 y=2306.0 length=104
ATCGCAACGCGAAGAACCTTACCAAGGCTTGACATGGTCGGGAAAGCCGTAGAAATACGG
CCCTCCTTCGGGACTCGATCACAGGTGATGCATGGCTGTCGCGA
>S2216J26LG rank=0021558 x=4019.0 y=2962.0 length=104
ATCGCAACGCGAAGAACCTTACCAAGGCTTGACATGGTCGGGAAAGCCGTAGAAATACGG
CCCTCCTTCGGGACTCGATCACAGGTGCTGCATGGCTGTCGCGA
>S2216J4GNY rank=0015071 x=4034.0 y=1228.0 length=104
ATCGCAACGCGAAGAACCTTACCAAGGCTTGACATGGTCGGGAAAGCCGTAGAAATACGG
CCCTCCTTCGGGACTCGATCACAGGTGCTGCATGGCTGTCGCGA
>S2216J3Y30 rank=0017016 x=4028.0 y=3054.0 length=103
ATCGCAACGCGAAGAACCTTACCAAGGCTTGACATGGTCGGGAAAGCCGTGAAATACGGT
CCTCCTTCGGGACTCGATCACAGGTGATGCATGGCTGTCGCGA
>S2216JS226 rank=0031764 x=3904.0 y=2896.0 length=101
ATCGCAACGCGAAGAACCTTACCAAGGCTTGACATGTAAGGTAGCAATACTAAACTAGGG
AAACCTAGTTGAATTACACAGGTGGTGCATGGCTGTCGCGA
>S2216JS7QL rank=0028334 x=3906.0 y=731.0 length=105
ATCGCAACGCGAAGAACCTTACCAAGGCTTGACATGTAATTGAATGTCGTGGAAACACGG
CAGCCCTTCGGGGGCAATTACACAGGTGCTGCATGGCTGTCGCGA
>S2216J2IXQ rank=0029879 x=4012.0 y=972.0 length=102
ATCGCAACGCGAAGAACCTTACCAAGGCTTGACATGTACCGGAAAAGTGCAGAGATGTGC
TCCCCGCAAGGTCGGTATACAGGTGTTGCATGGCTGTCGCGA
>S2216J2QBL rank=0022848 x=4014.0 y=2351.0 length=104
ATCGCAACGCGAAGAACCTTACCAAGGCTTGACATGTACGAGAAAGCCCCAGAGATGGGG
TTCTCTTTGGACACTCGTACACAGGTGGTGCATGGCTGTCGCGA
>S2216JXCAQ rank=0026420 x=3953.0 y=752.0 length=106
ATCGCAACGCGAAGAACCTTACCAAGGCTTGACATGTACGAGAACGCGTCAGAGATGACG
AACCTCGTTTGGACACTCGTACACAGGTGCTGCATGGCTGTCGCGA
>S2216JYAOS rank=0004743 x=3964.0 y=266.0 length=104
ATCGCAACGCGAAGAACCTTACCAAGGCTTGACATGTACGAGAACGCGTTAGAGATAACG
AACTCTTTGGACACTCGTACACAGGTGGTGCATGGCTGTCGCGA
>S2216J4M58 rank=0021313 x=4036.0 y=1470.0 length=105
ATCGCAACGCGAAGAACCTTACCAAGGCTTGACATGTAGGGAATCCTGGTGAAAGCCGGG
AGTGCCGCAAGGAACCCTAACACAGGTGATGCATGGCTGTCGCGA
>S2216J429N rank=0029333 x=4041.0 y=1849.0 length=62
ATCGCAACGCGAAGAACCTTACCAAGGCTTGACATGTCGAGAACCTGGATGAAGTCCGGG
TG
>S2216JS0L0 rank=0026811 x=3903.0 y=3782.0 length=102
ATCGCAACGCGAAGAACCTTACCAAGGCTTGACATTGCCGGAAAACTCGCAGAGATGCGG
GGTCCTTTTGGGCCGGTGACAGGTGCTGCATGGCTGTCGCGA
>S2216J26R1 rank=0019213 x=4019.0 y=3199.0 length=102
ATCGCAACGCGAAGAACCTTACCAAGGCTTGGCATGGACCGGATCGCCGCAGAAATGTGG
TTTCTCCTTTGGGGGTGTACAGGTGCTGCATGGCTGTCGCGA
>S2216JXQKC rank=0021299 x=3957.0 y=2858.0 length=59
ATCGCAACGCGAAGAACCTTACCAAGGGTCTTGACATACACCGGAAACGTTACCAGAGA
>S2216J33JE rank=0011273 x=4030.0 y=600.0 length=108
ATCGCAACGCGAAGAACCTTACCAAGGTTGGACATGCACGTAGTAGAAAGGTGAAAGCCT
AACGAGGTAGCAATACCAGCGTGCTCAGGTGCTGCATGGCTGTCGCGA
>S2216J4WE6 rank=0009623 x=4039.0 y=1168.0 length=103
ATCGCAACGCGAAGAACCTTACCAAGGTTTGACATATAGGGAAATCTCATAGAGATATGG
AGGTCCGCAAGGGTCCTATACAGGTGGTGCATGGCTGTCGCGA
>S2216JYLL3 rank=0027150 x=3967.0 y=2137.0 length=102
ATCGCAACGCGAAGAACCTTACCAAGGTTTGACATCACCCGGAAACGTGCAGAGATGTGC
GCCTCTTCGGACTGGGTGACAGGTGATGCATGGCTGTCGCGA
>S2216J0VUI rank=0012016 x=3993.0 y=2216.0 length=104
ATCGCAACGCGAAGAACCTTACCAAGGTTTGACATGCACTGGAATGTCGTAGAAATACGG
CAGCCCTTCGGGGCTAGTGCACAGGTGGTGCATGGCTGTCGCGA
>S2216J0JGY rank=0015593 x=3989.0 y=2560.0 length=66
ATCGCAACGCGAAGAACCTTACCAAGTCTTGACATCCCTTTGACCGGACTAGAGATAGCT
TTTTCC
>S2216JVJOC rank=0021956 x=3932.0 y=3018.0 length=105
ATCGCAACGCGAAGAACCTTACCACCTTTTGACATGCCCGGACCACCAGAGAGATCTGGC
TTTCCCTTCGGGGACTGGGACACAGGTGATGCATGGCTGTCGCGA
>S2216JV7MG rank=0021031 x=3940.0 y=1286.0 length=105
ATCGCAACGCGAAGAACCTTACCACCTTTTGACATGCCCGGACCGCCACAGAGATGTGGC
TTTCCCTTCGGGGACTGGGACACAGGTGGTGCATGGCTGTCGCGA
>S2216J1A3V rank=0008910 x=3998.0 y=1513.0 length=105
ATCGCAACGCGAAGAACCTTACCACCTTTTGACATGCCCTGACAGCCGGAGAGATCCGGT
CTTCCCTTCGGGGACAGGGACACAGGTGATGCATGGCTGTCGCGA
>S2216JX0B2 rank=0016203 x=3960.0 y=3232.0 length=106
ATCGCAACGCGAAGAACCTTACCACCTTTTGACATGCCCTGACCGCCGGAGAGATCCGGT
TTTCCCTTCGGGGGACAGGGACACAGGTGCTGCATGGCTGTCGCGA
>S2216JWTBR rank=0021397 x=3947.0 y=741.0 length=108
ATCGCAACGCGAAGAACCTTACCACCTTTTGACATGCCCTGATCGCCACAGAGATCGTGG
GTTTTCCCTTCGGGGGACAGGGACACAGGTGGTGCATGGCTGTCGCGA
>S2216JVFL1 rank=0027158 x=3931.0 y=1847.0 length=105
ATCGCAACGCGAAGAACCTTACCACCTTTTGACATGCCTGGACCGCCAGAGAGATCTGGC
TTTCTCTTCGGAGACTAGGACACAGGTGATGCATGGCTGTCGCGA
>S2216JXM4Z rank=0011285 x=3956.0 y=2513.0 length=105
ATCGCAACGCGAAGAACCTTACCACCTTTTGACATGCCTGGACCGCCAGAGAGATCTGGC
TTTCTCTTCGGAGACTAGGACACAGGTGTTGCATGGCTGTCGCGA
>S2216J3I1G rank=0015195 x=4023.0 y=2706.0 length=87
ATCGCAACGCGAAGAACCTTACCACCTTTTGACATGCCTGGACCGCCAGAGAGATCTGGC
TTTTCCCTTCGGGGACTAGCNNNACGA
>S2216JWRIN rank=0019144 x=3946.0 y=2493.0 length=105
ATCGCAACGCGAAGAACCTTACCACCTTTTGACATGCCTGGACCGCCGGAGAGATCCGGT
TTTCCCTTCGGGGACCAGGACACAGGTGATGCATGGCTGTCGCGA
>S2216J3OH8 rank=0005593 x=4025.0 y=1598.0 length=105
ATCGCAACGCGAAGAACCTTACCACCTTTTGACATGCCTGGACCGCCGGAGAGATCCGGT
TTTCCCTTCGGGGACTAGGACACAGGTGGTGCATGGCTGTCGCGA
>S2216J3XO9 rank=0013799 x=4028.0 y=1227.0 length=105
ATCGCAACGCGAAGAACCTTACCACCTTTTGACATGCCTGGACCGCTGCAGAGATGCAGC
TTTCCCTTCGGGGACTAGGACACAGGTGCTGCATGGCTGTCGCGA
>S2216J5INP rank=0025139 x=4046.0 y=1315.0 length=105
ATCGCAACGCGAAGAACCTTACCACCTTTTGACATGCCTGGACCGCTGCAGAGATGCAGC
TTTCCCTTCGGGGACTAGGACACAGGTGGTGCATGGCTGTCGCGA
>S2216JYY9R rank=0017972 x=3971.0 y=3453.0 length=105
ATCGCAACGCGAAGAACCTTACCACCTTTTGACATGCCTGGACCGCTGCAGAGATGCAGT
TTTCCCTTCGGGGACCAGGACACAGGTGATGCATGGCTGTCGCGA
>S2216J2G1B rank=0012751 x=4011.0 y=2605.0 length=105
ATCGCAACGCGAAGAACCTTACCACCTTTTGACATGCCTGGACCGCTGCAGAGATGCAGT
TTTCCCTTCGGGGACCAGGACACAGGTGCTGCATGGCTGTCGCGA
>S2216J0PAA rank=0021916 x=3991.0 y=1904.0 length=105
ATCGCAACGCGAAGAACCTTACCACCTTTTGACATGCCTGGACCGCTGCAGAGATGCAGT
TTTCCCTTCGGGGACCAGGACACAGGTGCTGCATGGCTGTCGCGA
>S2216J0O68 rank=0026146 x=3991.0 y=1794.0 length=105
ATCGCAACGCGAAGAACCTTACCACCTTTTGACATGCCTGGACCGCTGCAGAGATGCAGT
TTTCCCTTCGGGGACCAGGACACAGGTGCTGCATGGCTGTCGCGA
>S2216JS9WX rank=0011704 x=3906.0 y=3551.0 length=104
ATCGCAACGCGAAGAACCTTACCACCTTTTGACATGTCCTGACCGCCGGAGAGATCCGGT
TTTCCCTTCGGGGACAGGAACACAGGTGCTGCATGGCGTCGCGA
>S2216J4JC0 rank=0005715 x=4035.0 y=626.0 length=105
ATCGCAACGCGAAGAACCTTACCACCTTTTGACATGTCCTGACCGCCGGAGAGATCCGGT
TTTCCCTTCGGGGACAGGAACACAGGTGGTGCATGGCTGTCGCGA
>S2216JYOX8 rank=0004365 x=3968.0 y=2366.0 length=105
ATCGCAACGCGAAGAACCTTACCACCTTTTGACATGTCCTGACCGCCGGAGAGATCCGGT
TTTCCCTTCGGGGACAGGAACACAGGTGGTGCATGGCTGTCGCGA
>S2216J4QU9 rank=0019789 x=4037.0 y=2163.0 length=85
ATCGCAACGCGAAGAACCTTACCACCTTTTGACATGTCTGGACCGCCGGAGAGATCCGGT
TTTCCCTTCGGGGACCAGGAACGAC
>S2216J1L34 rank=0011710 x=4001.0 y=3490.0 length=97
ATCGCAACGCGAAGAACCTTACCAGATTAACTAAGTCGGGTTGAGGATGTGTTACCTACC
CACCTGAAGAAGGGCAGGTGATGCATGGCTGTCGCGA
>S2216J3X3U rank=0017477 x=4028.0 y=1752.0 length=60
ATCGCAACGCGAAGAACCTTACCAGCCCNTTGACATGCCACGACGACTTCCAGAGATGGA

>S2216JWLCU rank=0014557 x=3944.0 y=2700.0 length=109
ATCGCAACGCGAAGAACCTTACCAGCCCTTGACATCCCGGTCGCGGACTCCAGAGATGGA
GTTCTTCAGTTCGACTGGACCGGAGACAGGTGCTGCATGGCTGTCGCGA
>S2216JYNTK rank=0025182 x=3968.0 y=902.0 length=109
ATCGCAACGCGAAGAACCTTACCAGCCCTTGACATCCCGGTCGCGGACTCCAGAGATGGA
GTTCTTCAGTTCGGCTGGACCGGAGACAGGTGATGCATGGCTGTCGCGA
>S2216JVFDR rank=0030407 x=3931.0 y=1549.0 length=109
ATCGCAACGCGAAGAACCTTACCAGCCCTTGACATCCCGGTCGCGGACTCCAGAGATGGA
GTTCTTCAGTTCGGCTGGACCGGAGACAGGTGATGCATGGCTGTCGCGA
>S2216JT17V rank=0027482 x=3915.0 y=3369.0 length=109
ATCGCAACGCGAAGAACCTTACCAGCCCTTGACATCCCGGTCGCGGATTCCAGAGACGGA
ATCCTTCAGTTCGGCTGGACCGGAGACAGGTGCTGCATGGCTGTCGCGA
>S2216J42ZE rank=0013996 x=4041.0 y=1480.0 length=109
ATCGCAACGCGAAGAACCTTACCAGCCCTTGACATCCCGGTCGCGGTTTCCAGAGATGGA
GACCTTCAGTTCGGCTGGACCGGTGACAGGTAGTGCATGGCTGTCGCGA
>S2216JZ8MX rank=0019324 x=3986.0 y=807.0 length=64
ATCGCAACGCGAAGAACCTTACCAGCCCTTGACATCCCGGTCGCGGTTTCCAGAGATGGA
TACC
>S2216JVACD rank=0026255 x=3929.0 y=3211.0 length=109
ATCGCAACGCGAAGAACCTTACCAGCCCTTGACATCCCGGTCGCGGTTTCCAGAGATGGA
TTCCTTCAGTTCGGCTGGACCGGTGACAGGTGTTGCATGGCTGTCGCGA
>S2216J3446 rank=0017698 x=4030.0 y=2680.0 length=85
ATCGCAACGCGAAGAACCTTACCAGCCCTTGACATGCCACGACGGTTTCCAGAGATGGAT
TCCTCCCCGCAAGGGGCGTGGACAC
>S2216J4ENN rank=0019620 x=4033.0 y=2721.0 length=105
ATCGCAACGCGAAGAACCTTACCAGCCCTTGACATGCCCGGCTAGCTACGGAGACGTAGT
GTTCCCTTCGGGGACCGGGACACAGGTGTTGCATGGCTGTCGCGA
>S2216JWIFK rank=0015339 x=3943.0 y=3006.0 length=110
ATCGCAACGCGAAGAACCTTACCAGCCCTTGACATGCCGGTCGCGGACAGTGGAGACATT
GTCCCTTCAGTTAGGCTGGACCGGACACAGGTGTTGCATGGCTGTCGCGA
>S2216JTNLM rank=0016615 x=3911.0 y=808.0 length=109
ATCGCAACGCGAAGAACCTTACCAGCCCTTGACATGCCGGTCGCGGACAGTGGAGACATT
GTCCTTCAGTTAGGCTGGACCGGACACAGGTGGTGCATGGCTGTCGCGA
>S2216J332K rank=0026777 x=4030.0 y=1290.0 length=109
ATCGCAACGCGAAGAACCTTACCAGCCCTTGACATGCCGGTCGCGGACAGTGGAGACATT
GTCCTTCAGTTAGGCTGGACCGGACACAGGTGGTGCATGGCTGTCGCGA
>S2216J4C57 rank=0012794 x=4033.0 y=797.0 length=109
ATCGCAACGCGAAGAACCTTACCAGCCCTTGACATGCCGGTCGCGGACAGTGGAGACATT
GTCCTTCAGTTAGGCTGGACCGGACACGGGTGCTGCATGGCTGTCGCGA
>S2216JZ00A rank=0016062 x=3983.0 y=3208.0 length=106
ATCGCAACGCGAAGAACCTTACCAGCCCTTGACATGGACAGGACCGGCCCAGAGATGGGT
TTTCCCCGCAAGGGCCTGTTGCACAGGTGATGCATGGCTGTCGCGA
>S2216JWTP3 rank=0005159 x=3947.0 y=1257.0 length=107
ATCGCAACGCGAAGAACCTTACCAGCCCTTGACATGGCAAGACGACTTCTGGAGACAGAT
TTCTTCCCTTCGGGGACTTGCACACAGGTGATGCATGGCTGTCGCGA
>S2216JT710 rank=0030345 x=3917.0 y=2742.0 length=107
ATCGCAACGCGAAGAACCTTACCAGCCCTTGACATGGCAAGACGACTTCTGGAGACAGAT
TTCTTCCCTTCGGGGACTTGCACACAGGTGATGCATGGCTGTCGCGA
>S2216J1K6K rank=0006768 x=4001.0 y=2282.0 length=107
ATCGCAACGCGAAGAACCTTACCAGCCCTTGACATGGCAAGACGACTTCTGGAGACAGAT
TTCTTCCCTTCGGGGACTTGCACACAGGTGGTGCATGGCTGTCGCGA
>S2216J08KS rank=0016306 x=3997.0 y=2330.0 length=107
ATCGCAACGCGAAGAACCTTACCAGCCCTTGACATGGCAGGACGGTTTCCAGAGATGGAT
TCCTTCACTTCGGTGACCTGCACACAGGTGATGCATGGCTGTCGCGA
>S2216J1ZF0 rank=0020715 x=4006.0 y=286.0 length=105
ATCGCAACGCGAAGAACCTTACCAGCCCTTGACATGGCAGGACGGTTTCCAGAGATGGAT
TCCTTCACTTCGGTGACCTGCACACAGGTGGTGCATGGCTGTCGC
>S2216JW9B1 rank=0018779 x=3952.0 y=1007.0 length=107
ATCGCAACGCGAAGAACCTTACCAGCCCTTGACATGGCAGGACGGTTTCCGGAGACGGAT
TCCTTCCCTTCGGGGACCTGCACACAGGTGATGCATGGCTGTCGCGA
>S2216JV39T rank=0027764 x=3939.0 y=1039.0 length=106
ATCGCAACGCGAAGAACCTTACCAGCCCTTGACATGGCGGCCGCGCCCGGGCGAGAGCCC
GGGGTCCCTTCGGGGGGCCGTCACAGGTGTTGCATGGCTGTCGCGA
>S2216J3PMF rank=0024302 x=4025.0 y=3045.0 length=105
ATCGCAACGCGAAGAACCTTACCAGCCCTTGACATGGCGGCTGCGGCCCGGGGAGACCTG
GGCTTCCCTTCGGGGGCCGTCACAGGTGGTGCATGGCTGTCGCGA
>S2216J1UUP rank=0025011 x=4004.0 y=2527.0 length=108
ATCGCAACGCGAAGAACCTTACCAGCCCTTGACATGGGACTCGCCGGGAGCAGAGACGCT
CCCTTCGGTTCGGCCGGAGTCCGCACAGGTGCTGCATGGCTGTCGCGA
>S2216J21UK rank=0018248 x=4018.0 y=906.0 length=107
ATCGCAACGCGAAGAACCTTACCAGCCCTTGACATGGGCAGGACCGGCGCAGAGATGCGC
TTTCCCCGCAAGGGGCCTGCTGCACAGGTGATGCATGGCTGTCGCGA
>S2216JZX03 rank=0029055 x=3982.0 y=3445.0 length=107
ATCGCAACGCGAAGAACCTTACCAGCCCTTGACATGGGCGTCGCGGGCGCAGAGATGCGC
CTTTCGGTTCGGCCGGACGCCGCACAGGTGCTGCATGGCTGTCGCGA
>S2216J4URF rank=0027804 x=4038.0 y=3113.0 length=107
ATCGCAACGCGAAGAACCTTACCAGCCCTTGACATGGGCGTCGCGGGCTCAGAGATGGGC
CCTTCGGTTCGGCCGGACGCCGCATAGGTGATGCATGGCTGTCGCGA
>S2216J37L5 rank=0009985 x=4031.0 y=1787.0 length=107
ATCGCAACGCGAAGAACCTTACCAGCCCTTGACATGGGCGTCGCGGGTCCAGAGATGGAC
CCTTCGGTTCGGCCGGACGCCGCACAGGTGGTGCATGGCTGTCGCGA
>S2216JT7NC rank=0030732 x=3917.0 y=2214.0 length=107
ATCGCAACGCGAAGAACCTTACCAGCCCTTGACATGGGCGTCGCGGGTGGAGAGATCCAC
CTTTCGGTTCGGCCGGACGCCGCACAGGTGGTGCATGGCTGTCGCGA
>S2216J2WHT rank=0016375 x=4016.0 y=2159.0 length=108
ATCGCAACGCGAAGAACCTTACCAGCCCTTGACATGGGCGTCGCGGGTGGAGAGATCCAC
CTTTCGGTTCGGNCCGGACGCCGCACAGGTGATGCATGGCTGTCGCGA
>S2216J07C0 rank=0005628 x=3997.0 y=754.0 length=106
ATCGCAACGCGAAGAACCTTACCAGCCCTTGACATGGGCGTCGCGGGTGGGAGACCCACC
CTTCGGCTCGGCCGGACGCCGCACAGGTGGTGCATGGCTGTCGCGA
>S2216JTUHX rank=0016051 x=3913.0 y=1555.0 length=68
ATCGCAACGCGAAGAACCTTACCAGCCCTTGACATGGGCGTCGCGGGTGGGGAGACCCAC
CCCTTCGG
>S2216J3EV7 rank=0023790 x=4022.0 y=1429.0 length=107
ATCGCAACGCGAAGAACCTTACCAGCCCTTGACATGGGCGTCGCGGGTGGGGAGACCCAC
CCTTCGGTTCGGCCGGACGCCGCACAGGTGCTGCATGGCTGTCGCGA
>S2216JTLXE rank=0030893 x=3910.0 y=2736.0 length=107
ATCGCAACGCGAAGAACCTTACCAGCCCTTGACATGGGCGTCGCGGGTGGGGAGACCCAC
CTTTCGGTTCGGCCGGACGCCGGCACAGGTGCTGCATGGCTGTCGGA
>S2216JYFSI rank=0024997 x=3965.0 y=2784.0 length=107
ATCGCAACGCGAAGAACCTTACCAGCCCTTGACATGGGCGTCGCGGGTGTGGAGACACAC
CCTTCGGTTCGGCCGGACGCCGCACAGGTGATGCATGGCTGTCGCGA
>S2216JS4JU rank=0029255 x=3905.0 y=696.0 length=107
ATCGCAACGCGAAGAACCTTACCAGCCCTTGACATGGGCGTCGTGGGTCCAGAGATGGAC
CTTTCGGTTCGGCCGGACGCCGCACAGGTGCTGCATGGCTGTCGCGA
>S2216JXV8E rank=0024878 x=3959.0 y=2012.0 length=107
ATCGCAACGCGAAGAACCTTACCAGCCCTTGACATGGGTCGGACCGGCGCAGAGATGCGC
TTTCCCCGCAAGGGGCCGACTGCACAGGTGATGCATGGCTGTCACGA
>S2216J1AQB rank=0008678 x=3998.0 y=1025.0 length=106
ATCGCAACGCGAAGAACCTTACCAGCCCTTGACATGGTCACGACCGACCCAGAGATGGGT
TTTCCCCGCAAGGGCGTGATGCACAGGTGGTGCATGGCTGTCGCGA
>S2216JWDMO rank=0010662 x=3942.0 y=878.0 length=90
ATCGCAACGCGAAGAACCTTACCAGCCCTTGACATGGTCGGACGGGTTTTCCAGAGATGG
ATTCCTTCACTTCGGTGACTGACACACAGG
>S2216JU0MD rank=0019363 x=3926.0 y=2899.0 length=87
ATCGCAACGCGAAGAACCTTACCAGCCCTTGACATGGTCGGACGGTTTTCCAGAGATGGA
TTCCTTCACTTCGGTGACTGACACACA
>S2216JWZ2M rank=0004178 x=3949.0 y=1292.0 length=104
ATCGCAACGCGAAGAACCTTACCAGCCCTTGACATGGTGGTTAAAGCCGGTGAGAGCCGG
TGTCCCGCAAGGGGGCCATCACAGGTGGTGCATGGCTGTCGCGA
>S2216J1HS9 rank=0006537 x=4000.0 y=2011.0 length=107
ATCGCAACGCGAAGAACCTTACCAGCCCTTGACATGTCCAGGACCGGTCGCAGAGATGTG
ACCTTCTCTTCGGAGCCTGGAGCACAGGTGGTGCATGGCTGTCGCGA
>S2216J4DA3 rank=0022138 x=4033.0 y=973.0 length=111
ATCGCAACGCGAAGAACCTTACCAGCCCTTGACATGTCCCCGTATGGGTTTTCAGAGATG
AGACCCTTCAGTTCGGCTGGCGGGAACACAGGTGATGCATGGCTGTCGCGA
>S2216J0GS1 rank=0023343 x=3988.0 y=3203.0 length=109
ATCGCAACGCGAAGAACCTTACCAGCCCTTGACATGTCCCGTATGGGAGGGAGAGATCCC
TTTCTTCAGTTCGGCTGGCGGGAACACAGGTGTTGCATGGCTGTCGCGA
>S2216J43NS rank=0014665 x=4041.0 y=2358.0 length=109
ATCGCAACGCGAAGAACCTTACCAGCCCTTGACATGTCCCGTATGGGTTTCAGAGATGAG
ACCCTTCAGTTCGGCTGGCGGGAACACAGGTGATGCATGGCTGTCGCGA
>S2216JXFQQ rank=0016575 x=3954.0 y=1120.0 length=109
ATCGCAACGCGAAGAACCTTACCAGCCCTTGACATGTCCCGTGTGGTCCGGGGAGACCCG
GTCCTTCAGTTCGGCTGGCGGGAACACAGGTGATGCATGGCTGTCGCGA
>S2216J0XXT rank=0019569 x=3994.0 y=831.0 length=103
ATCGCAACGCGAAGAACCTTACCAGCCCTTGACATGTCCGGCTATCCAGAGAGATCTGGA
GTTCCTTCGGGACCGGAACACAGGTGATGCATGGCTGTCGCGA
>S2216J3N97 rank=0028750 x=4025.0 y=1309.0 length=109
ATCGCAACGCGAAGAACCTTACCAGCCCTTGACATGTCCGGTTTGGGTTCCAGAGATGGG
ACTCTTCAGTTCGGCTGGCCGGAACACAGGTGTTGCATGGCTGTCGCGA
>S2216J3EGA rank=0003583 x=4022.0 y=856.0 length=109
ATCGCAACGCGAAGAACCTTACCAGCCCTTGACATGTCCTCTATGGATTCCAGAGACGGA
GTCCTTCACTTCGGGTGGGAGGAACACAGGTGGTGCATGGCTGTCGCGA
>S2216J169T rank=0020985 x=4008.0 y=2239.0 length=108
ATCGCAACGCGAAGAACCTTACCAGCCCTTGACATGTGACTCGCCGGGAGCAGAGACGCT
CCCTTCGGTTCGGCCGGAGTCAACACAGGTGATGCATGGCTGTCGCGA
>S2216J2ORP rank=0020050 x=4014.0 y=339.0 length=109
ATCGCAACGCGAAGAACCTTACCAGCCCTTGACATGTGACTCGCCGGGAGCAGAGACGCT
CCCTTCGGTTCGGGCCGGAGTCAACACAGGTGCTGCATGGCTGTCGCGA
>S2216JWICX rank=0006252 x=3943.0 y=2911.0 length=108
ATCGCAACGCGAAGAACCTTACCAGCCCTTGACTTGTGACTCGCCGGCTCTGGAGACGGA
GCCTTCGGTTCGGCCGGAGTCAACACAGGTGCTGCATGGCTGTCGCGA
>S2216JVEIO rank=0011622 x=3931.0 y=430.0 length=109
ATCGCAACGCGAAGAACCTTACCAGCCTTTGACATCCCGGTCGCGAGCACCAGAGATGGA
GCTCTTCAGTTCGGCTGGACCGGAGACAGGTGGTGCATGGCTGTCGCGA
>S2216J266E rank=0006214 x=4019.0 y=3716.0 length=109
ATCGCAACGCGAAGAACCTTACCAGCCTTTGACATCCCGGTCGCGAGCACCAGAGATGGA
GCTCTTCAGTTCGGCTGGACCGGAGACAGGTGTTGCATGGCTGTCGCGA
>S2216JZ9LZ rank=0028157 x=3986.0 y=2069.0 length=109
ATCGCAACGCGAAGAACCTTACCAGCCTTTGACATCCCGGTCGCGAGCACCAGAGATGGA
GCTTTTCAGTTCGGCTGGACCGGAGACAGGTGCTGCATGGCTGTCGCGA
>S2216J12PP rank=0012915 x=4007.0 y=427.0 length=109
ATCGCAACGCGAAGAACCTTACCAGCCTTTGACATCCCGGTCGCGAGCACCAGAGATGGA
GCTTTTCAGTTCGGCTGGACCGGAGACAGGTGCTGCATGGCTGTCGCGA
>S2216JU6T2 rank=0021146 x=3928.0 y=2760.0 length=105
ATCGCAACGCGAAGAACCTTACCAGCCTTTGACATCCCTGGAACCTGCCTGAAAGGGCGG
GGTGCCTTCGGGAGCCAGGAGACAGGTGCTGCATGGCTGTCGCGA
>S2216J1D57 rank=0012515 x=3999.0 y=1389.0 length=109
ATCGCAACGCGAAGAACCTTACCAGCCTTTGACATCCTGGTCGCGGATAGGGGAGACCCT
TTCCTTCAGTTCGGCTGGACCAGTGACAGGTGTTGCATGGCTGTCGCGA
>S2216J3XW9 rank=0026025 x=4028.0 y=1515.0 length=109
ATCGCAACGCGAAGAACCTTACCAGCCTTTGACATCCTGGTCGCGGATTAGAGAGATCTT
TTCCTTCAGTTCGGCTGGACCAGTGACAGGTGGTGCATGGCTGTCGCGA
>S2216JTI3R rank=0029624 x=3909.0 y=3173.0 length=109
ATCGCAACGCGAAGAACCTTACCAGCCTTTGACATCCTGGTCGCGGGGAGAGGAGACTCA
CCCCTTCAGTTCGGCTGGACCAGTGACAGGTGTTGCATGGCTGTCGCGA
>S2216J1JXF rank=0007304 x=4001.0 y=657.0 length=108
ATCGCAACGCGAAGAACCTTACCAGCCTTTGACATGCCTAGTATGGTTTCCAGAGATGGA
TTCCTTGTCTTCGGACGCTAGGACACAGGTGCTGCATGGCTGTCGCGA
>S2216J1HD8 rank=0019454 x=4000.0 y=1470.0 length=109
ATCGCAACGCGAAGAACCTTACCAGCCTTTGACATGTCCCGTATGGATCCTGGAGACAGG
GTTCTTCAGTTCGGCTGGCGGGAACACAGGTGATGCATGGCTGTCGCGA
>S2216JT3RY rank=0014325 x=3916.0 y=1292.0 length=109
ATCGCAACGCGAAGAACCTTACCAGCCTTTGACATGTCCCGTATGGATCGCAGAGATGCT
TTCCTTCAGTTCGGCTGGCGGGAACACAGGTGGTGCATGGCTGTCGCGA
>S2216JWOJW rank=0006697 x=3945.0 y=2746.0 length=109
ATCGCAACGCGAAGAACCTTACCAGCCTTTGACATGTCCCGTGTGGATCCTGGAGACAGG
ATCCTTCAGTTCGGCTGGCGGGAACACAGGTGATGCATGGCTGTCGCGA
>S2216J14PR rank=0013995 x=4007.0 y=3021.0 length=109
ATCGCAACGCGAAGAACCTTACCAGCCTTTGACATGTCCCGTGTGGATCCTGGAGACAGG
ATCCTTCAGTTCGGCTGGCGGGAACACAGGTGTTGCATGGCTGTCGCGA
>S2216JVJM6 rank=0019416 x=3932.0 y=2976.0 length=109
ATCGCAACGCGAAGAACCTTACCAGCCTTTGACATGTCCCGTGTGGATCCTGGAGACAGG
ATCCTTCAGTTCGGCTGGCGGGAACACAGGTGTTGCATGGCTGTCGCGA
>S2216J3XUD rank=0010667 x=4028.0 y=1411.0 length=109
ATCGCAACGCGAAGAACCTTACCAGCGTTTGACATCCCGATCGCGGGTTCCAGAGATGGA
TCCCTTCAGTTAGGCTGGATCGGTGACAGGTGGTGCATGGCTGTCGCGA
>S2216J3W7J rank=0008118 x=4028.0 y=589.0 length=109
ATCGCAACGCGAAGAACCTTACCAGCGTTTGACATCCTCATCGCGGATTTCAGAGATGAT
TTCCTTCAGTTCGGCTGGATGAGTGACAGGTGATGCATGGCTGTCGCGA
>S2216JVVTT rank=0030231 x=3936.0 y=2383.0 length=109
ATCGCAACGCGAAGAACCTTACCAGCGTTTGACATCCTCATCGCGGTTACCAGAGATGGT
TTCCTTCAGTTCGGCTGGATGAGTAACAGGTGCTGCATGGCTGTCGCGA
>S2216JXGAJ rank=0028753 x=3954.0 y=1833.0 length=109
ATCGCAACGCGAAGAACCTTACCAGCGTTTGACATCCTCATCGCGGTTACCAGAGATGGT
TTCCTTCAGTTCGGCTGGATGAGTGACAGGTGGTGCATGGCTGTCGCGA
>S2216JXIOE rank=0027568 x=3955.0 y=828.0 length=107
ATCGCAACGCGAAGAACCTTACCAGCGTTTGACATGCCAGGACGGTTTCCAGAGATGGAT
TCCTCCCCTTACGGGGCCTGGACACAGGTGCTGCATGGCTGTCGCGA
>S2216J2EM2 rank=0011323 x=4010.0 y=3596.0 length=107
ATCGCAACGCGAAGAACCTTACCAGCGTTTGACATGCCAGGACGGTTTCCAGAGATGGAT
TCCTCCCCTTACGGGGCCTGGACACAGGTGGTGCATGGCTGTCGCGA
>S2216JUVHC rank=0023696 x=3925.0 y=334.0 length=107
ATCGCAACGCGAAGAACCTTACCAGCGTTTGACATGCCAGGACGGTTTCCAGAGATGGAT
TCCTCCCCTTACGGGGCCTGGACACAGGTGGTGCATGGCTGTCGCGA
>S2216JWIC0 rank=0010493 x=3943.0 y=2914.0 length=107
ATCGCAACGCGAAGAACCTTACCAGCGTTTGACATGCCAGGACGGTTTCCAGAGATGGAT
TCCTCCCCTTACGGGGCCTGGACACAGGTGTTGCATGGCTGTCGCGA
>S2216J4JYF rank=0024584 x=4035.0 y=1397.0 length=107
ATCGCAACGCGAAGAACCTTACCAGCGTTTGACATGCCAGGACGGTTTCCAGAGATGGAT
TCCTTCCCTTACGGGACCTGAGCACAGGTGTTGCATGGCTGTCGCGA
>S2216JV9F2 rank=0027473 x=3940.0 y=3648.0 length=107
ATCGCAACGCGAAGAACCTTACCAGCGTTTGACATGCCAGGACGGTTTCCAGAGATGGAT
TCCTTCCCTTACGGGACCTGGACACAGGTGCTGCATGGCTGTCGCGA
>S2216JZF1J rank=0017993 x=3977.0 y=613.0 length=107
ATCGCAACGCGAAGAACCTTACCAGCGTTTGACATGCCAGGACGGTTTCCAGAGATGGAT
TCCTTCCCTTACGGGACCTGGACACAGGTGGTGCATGGCTGTCGCGA
>S2216JZJN3 rank=0025720 x=3978.0 y=1217.0 length=107
ATCGCAACGCGAAGAACCTTACCAGCGTTTGACATGCCAGGACGGTTTCCAGAGATGGAT
TCCTTCCCTTACGGGACCTGGACACAGGTGGTGCATGGCTGTCGCGA
>S2216J3Q0O rank=0018934 x=4026.0 y=758.0 length=109
ATCGCAACGCGAAGAACCTTACCAGCGTTTGACATGCCCGGTATGGATTCCAGAGATGGA
TTCCTTCAGTTAGGCTGGCCGGTGCACAGGTGATGCATGGCTGTCGCGA
>S2216JTPCF rank=0024890 x=3911.0 y=3069.0 length=107
ATCGCAACGCGAAGAACCTTACCAGCGTTTGACATGGTAGGACGGCTTCCAGAGATGGAT
TCCTTCCCTTACGGGACCTACACACAGGTGATGCATGGCTGTCGCGA
>S2216J39ZJ rank=0007546 x=4032.0 y=765.0 length=107
ATCGCAACGCGAAGAACCTTACCAGCGTTTGACATGGTAGGACGGCTTCCAGAGATGGAT
TCCTTCCCTTACGGGACCTACACACAGGTGATGCATGGCTGTCGCGA
>S2216JTNIO rank=0022166 x=3911.0 y=702.0 length=107
ATCGCAACGCGAAGAACCTTACCAGCGTTTGACATGGTAGGACGGCTTCCAGAGATGGAT
TCCTTCCCTTACGGGACCTACACACAGGTGCTGCATGGCTGTCGCGA
>S2216J0J5D rank=0023846 x=3989.0 y=3439.0 length=107
ATCGCAACGCGAAGAACCTTACCAGCGTTTGACATGGTAGGACGGCTTCCAGAGATGGAT
TCCTTCCCTTACGGGACCTACACACAGGTGGTGCATGGCTGTCGCGA
>S2216JXQ38 rank=0014615 x=3957.0 y=3574.0 length=107
ATCGCAACGCGAAGAACCTTACCAGCGTTTGACATGGTAGGACGGCTTCCAGAGATGGAT
TCCTTCCCTTACGGGACCTACACACAGGTGGTGCATGGCTGTCGCGA
>S2216JTYRE rank=0029807 x=3914.0 y=2984.0 length=107
ATCGCAACGCGAAGAACCTTACCAGCGTTTGACATGGTAGGACGGCTTCCAGAGATGGAT
TCCTTCCCTTACGGGACCTACACACAGGTGGTGCATGGCTGTCGCGA
>S2216JW4Q5 rank=0024531 x=3950.0 y=3263.0 length=107
ATCGCAACGCGAAGAACCTTACCAGCGTTTGACATGGTAGGACGGCTTCCAGAGATGGAT
TCCTTCCCTTACGGGACCTACACACAGGTGGTGCATGGCTGTCGCGA
>S2216JV8IV rank=0026409 x=3940.0 y=2453.0 length=107
ATCGCAACGCGAAGAACCTTACCAGCGTTTGACATGGTAGGACGGCTTCCAGAGATGGAT
TCCTTCCCTTACGGGACCTACACACAGGTGGTGCATGGCTGTCGCGA
>S2216JUVXW rank=0027383 x=3925.0 y=930.0 length=108
ATCGCAACGCGAAGAACCTTACCAGCGTTTGACATGGTAGGACGGGTTTCCAGAGATGGA
TTCCTTCCCTTACGGGACCTACACACAGGTGATGCATGGCTGTCGCGA
>S2216JV065 rank=0011648 x=3938.0 y=1151.0 length=111
ATCGCAACGCGAAGAACCTTACCAGCGTTTGACATGGTAGGACGGGTTTTCCAGAGATAG
ATTCCTTCCCTTTACGGGGACCTACACACAGGTGGTGCATGGCTGTCGCGA
>S2216JUHLI rank=0029702 x=3920.0 y=2820.0 length=109
ATCGCAACGCGAAGAACCTTACCAGCGTTTGACATGGTAGGACGGTTTCCAGAGATAGAT
TCCTTCCCTTACGGGGACCTACACACAGGTGGTGCATGGCGTGTCGCGA
>S2216JXVFK rank=0023496 x=3959.0 y=974.0 length=89
ATCGCAACGCGAAGAACCTTACCAGCGTTTGACATGGTAGGACGGTTTCCAGAGATGGAT
TCCTTCCCTTACGGGACCTACACACAGGT
>S2216JY4J1 rank=0024352 x=3973.0 y=2111.0 length=107
ATCGCAACGCGAAGAACCTTACCAGCGTTTGACATGGTAGGACGGTTTCCAGAGATGGAT
TCCTTCCCTTACGGGACCTACACACAGGTGATGCATGGCTGTCGCGA
>S2216J2PLB rank=0017085 x=4014.0 y=1405.0 length=107
ATCGCAACGCGAAGAACCTTACCAGCGTTTGACATGGTAGGACGGTTTCCAGAGATGGAT
TCCTTCCCTTACGGGACCTACACACAGGTGATGCATGGCTGTCGCGA
>S2216JTNLT rank=0016039 x=3911.0 y=815.0 length=107
ATCGCAACGCGAAGAACCTTACCAGCGTTTGACATGGTAGGACGGTTTCCAGAGATGGAT
TCCTTCCCTTACGGGACCTACACACAGGTGATGCATGGCTGTCGCGA
>S2216JWOK1 rank=0020156 x=3945.0 y=2787.0 length=107
ATCGCAACGCGAAGAACCTTACCAGCGTTTGACATGGTAGGACGGTTTCCAGAGATGGAT
TCCTTCCCTTACGGGACCTACACACAGGTGATGCATGGCTGTCGCGA
>S2216JYD24 rank=0027467 x=3965.0 y=574.0 length=107
ATCGCAACGCGAAGAACCTTACCAGCGTTTGACATGGTAGGACGGTTTCCAGAGATGGAT
TCCTTCCCTTACGGGACCTACACACAGGTGATGCATGGCTGTCGCGA
>S2216J4V6U rank=0019341 x=4039.0 y=868.0 length=107
ATCGCAACGCGAAGAACCTTACCAGCGTTTGACATGGTAGGACGGTTTCCAGAGATGGAT
TCCTTCCCTTACGGGACCTACACACAGGTGATGCATGGTTGTCGCGA
>S2216J15SE rank=0026703 x=4008.0 y=316.0 length=107
ATCGCAACGCGAAGAACCTTACCAGCGTTTGACATGGTAGGACGGTTTCCAGAGATGGAT
TCCTTCCCTTACGGGACCTACACACAGGTGCTGCATGGCTGTCGCGA
>S2216JYR09 rank=0006779 x=3969.0 y=2267.0 length=107
ATCGCAACGCGAAGAACCTTACCAGCGTTTGACATGGTAGGACGGTTTCCAGAGATGGAT
TCCTTCCCTTACGGGACCTACACACAGGTGCTGCATGGCTGTCGCGA
>S2216JZSPL rank=0002165 x=3981.0 y=647.0 length=107
ATCGCAACGCGAAGAACCTTACCAGCGTTTGACATGGTAGGACGGTTTCCAGAGATGGAT
TCCTTCCCTTACGGGACCTACACACAGGTGCTGCATGGCTGTCGCGA
>S2216JYRIJ rank=0007731 x=3969.0 y=1593.0 length=107
ATCGCAACGCGAAGAACCTTACCAGCGTTTGACATGGTAGGACGGTTTCCAGAGATGGAT
TCCTTCCCTTACGGGACCTACACACAGGTGCTGCATGGCTGTCGCGA
>S2216JWQ4G rank=0028774 x=3946.0 y=1982.0 length=107
ATCGCAACGCGAAGAACCTTACCAGCGTTTGACATGGTAGGACGGTTTCCAGAGATGGAT
TCCTTCCCTTACGGGACCTACACACAGGTGGTGCATGGCTGTCGCGA
>S2216JV1FA rank=0022842 x=3938.0 y=1444.0 length=107
ATCGCAACGCGAAGAACCTTACCAGCGTTTGACATGGTAGGACGGTTTCCAGAGATGGAT
TCCTTCCCTTACGGGACCTACACACAGGTGGTGCATGGCTGTCGCGA
>S2216J2DZ4 rank=0022257 x=4010.0 y=2770.0 length=107
ATCGCAACGCGAAGAACCTTACCAGCGTTTGACATGGTAGGACGGTTTCCAGAGATGGAT
TCCTTCCCTTACGGGACCTACACACAGGTGGTGCATGGCTGTCGCGA
>S2216JVPYD rank=0018177 x=3934.0 y=2963.0 length=107
ATCGCAACGCGAAGAACCTTACCAGCGTTTGACATGGTAGGACGGTTTCCAGAGATGGAT
TCCTTCCCTTACGGGACCTACACACAGGTGGTGCATGGCTGTCGCGA
>S2216JTJGU rank=0019274 x=3909.0 y=3644.0 length=107
ATCGCAACGCGAAGAACCTTACCAGCGTTTGACATGGTAGGACGGTTTCCAGAGATGGAT
TCCTTCCCTTACGGGACCTACACACAGGTGGTGCATGGCTGTCGCGA
>S2216JT1XJ rank=0018514 x=3915.0 y=2997.0 length=107
ATCGCAACGCGAAGAACCTTACCAGCGTTTGACATGGTAGGACGGTTTCCAGAGATGGAT
TCCTTCCCTTACGGGACCTACACACAGGTGTTGCATGGCTGTCGCGA
>S2216JWHZ6 rank=0019421 x=3943.0 y=2452.0 length=107
ATCGCAACGCGAAGAACCTTACCAGCGTTTGACATGGTAGGACGGTTTCCAGAGATGGAT
TCCTTCCCTTACGGGACCTACACACAGGTGTTGCATGGCTGTCGCGA
>S2216JZ88O rank=0015470 x=3986.0 y=1590.0 length=107
ATCGCAACGCGAAGAACCTTACCAGCGTTTGACATGGTAGGACGGTTTCCAGAGATGGAT
TCCTTCCCTTACGGGACCTACACACAGGTGTTGCATGGCTGTCGCGA
>S2216JUMQD rank=0012188 x=3922.0 y=1283.0 length=107
ATCGCAACGCGAAGAACCTTACCAGCGTTTGACATGGTAGGACGGTTTCCAGAGATGGAT
TCCTTCCCTTACGGGACCTACACACAGGTGTTGCATGGCTGTCGCGA
>S2216JWMWF rank=0007692 x=3945.0 y=605.0 length=107
ATCGCAACGCGAAGAACCTTACCAGCGTTTGACATGGTAGGACGGTTTCCAGAGATGGAT
TCCTTCCCTTACGGGACCTACACACAGGTGTTGCATGGCTGTCGCGA
>S2216J2M2K rank=0026104 x=4013.0 y=2234.0 length=108
ATCGCAACGCGAAGAACCTTACCAGCGTTTGACATGGTAGGACGGTTTCCAGAGATGGAT
TCCTTCCCTTACGGGACCTNACACACAGGTGGTGCATGGCTGTCGCGA
>S2216J49VR rank=0023484 x=4043.0 y=2229.0 length=67
ATCGCAACGCGAAGAACCTTACCAGCGTTTGACATGGTAGGACGGTTTCCAGAGATGGAT
TCTTCCC
>S2216J3A5I rank=0011419 x=4021.0 y=676.0 length=107
ATCGCAACGCGAAGAACCTTACCAGCGTTTGACATGGTAGGACGGTTTCCAGGGATGGAT
TCCTCCCCTTACGGGGCCTACACACAGGTGCTGCATGGCTGTCGCGA
>S2216JYEQX rank=0014579 x=3965.0 y=1431.0 length=107
ATCGCAACGCGAAGAACCTTACCAGCGTTTGACATGGTAGGACGGTTTCTGGAGACAGAT
TCCTTCCCTTACGGGACCTACACACAGGTGATGCATGGCTGTCGCGA
>S2216JXRP0 rank=0031018 x=3958.0 y=262.0 length=107
ATCGCAACGCGAAGAACCTTACCAGCGTTTGACATGGTAGGACGGTTTCTGGAGACAGAT
TCCTTCCCTTACGGGACCTACACACAGGTGATGCATGGCTGTCGCGA
>S2216J02UG rank=0026358 x=3995.0 y=3094.0 length=107
ATCGCAACGCGAAGAACCTTACCAGCGTTTGACATGGTAGGACGGTTTCTGGAGACAGAT
TCCTTCCCTTACGGGACCTACACACAGGTGGTGCATGGCTGTCGCGA
>S2216J1AJJ rank=0026639 x=3998.0 y=781.0 length=108
ATCGCAACGCGAAGAACCTTACCAGCGTTTGACATGGTAGGACGGTTTCTGGAGACAGAT
TCCTTCCCTTACGGGGACCTACACACAGGTGCTGCATGGCTGTCGCGA
>S2216JVL54 rank=0012538 x=3933.0 y=2154.0 length=107
ATCGCAACGCGAAGAACCTTACCAGCGTTTGACATGGTAGGACGGTTTTCAGAGATGGAT
TCCTTCCCTTACGGGACCTACACACAGGTGATGCATGGCTGTCGCGA
>S2216J121P rank=0031288 x=4007.0 y=859.0 length=60
ATCGCAACGCGAAGAACCTTACCAGCGTTTGACATGGTAGGTACGGTTTCCAGAGATGGA

>S2216JTEBC rank=0026914 x=3908.0 y=1062.0 length=108
ATCGCAACGCGAAGAACCTTACCAGCGTTTGACATGGTGGGACGGCTTCCAGAGATGGAT
TCCTTCCCTTACGGGGACCTACACACAGGTGTTGCATGGCTGTCGCGA
>S2216JVQ5D rank=0025925 x=3935.0 y=415.0 length=107
ATCGCAACGCGAAGAACCTTACCAGCGTTTGACATGTCCGGACGATTCCCAGAGATGGGT
CTCTTCCCTTCGGGGACTGGAACACAGGTGCTGCATGGCTGTCGCGA
>S2216J0ZTV rank=0021151 x=3994.0 y=3281.0 length=109
ATCGCAACGCGAAGAACCTTACCAGCTCTTAACATGTCCCGTATGGGTTTCAGAGATGAG
ACTCTTCAGTTCGGCTGGCGGGAACACAGGTGTTGCATGGCTGTCGCGA
>S2216JWRZ0 rank=0032886 x=3946.0 y=3118.0 length=108
ATCGCAACGCGAAGAACCTTACCAGCTCTTGACATCCCAGGAACTCTAGCAGAGATGCAT
GGGGGTGCCGCAAGGAACCTGGAGACAGGTGCTGCATGGCTGTCGCGA
>S2216JWYBI rank=0018774 x=3948.0 y=3116.0 length=108
ATCGCAACGCGAAGAACCTTACCAGCTCTTGACATCCCAGGAACTCTAGCAGAGATGCAT
GGGGGTGCCGCAAGGAACCTGGAGACAGGTGCTGCATGGCTGTCGCGA
>S2216JUS54 rank=0014902 x=3924.0 y=1434.0 length=109
ATCGCAACGCGAAGAACCTTACCAGCTCTTGACATCCCGATCGCGGACAGTGGAGACATT
GTCCTTCAGTTAGGCTGGATCGGTGACAGGTGTTGCATGGCTGTCGCGA
>S2216J49JI rank=0014365 x=4043.0 y=1788.0 length=67
ATCGCAACGCGAAGAACCTTACCAGCTCTTGACATGCCCGGTATGGGCGGGAGAGATCCC
GTCCTTC
>S2216JXXCC rank=0011977 x=3959.0 y=3450.0 length=109
ATCGCAACGCGAAGAACCTTACCAGCTCTTGACATGTCCCGTATGGGTGGGGGAGACCTC
ATCCTTCAGTTCGGCTGGCGGGAACACAGGTGGTGCATGGCTGTCGCGA
>S2216J12RD rank=0025715 x=4007.0 y=487.0 length=83
ATCGCAACGCGAAGAACCTTACCAGCTCTTGACATTCGGGGTTTGGGCAGTGGAGACATT
GTCCTTCGAGTTAGGCTGGCCCC
>S2216JYWZ1 rank=0027321 x=3971.0 y=511.0 length=104
ATCGCAACGCGAAGAACCTTACCAGCTTTTGACATCCCGCGCTAATCCCAGAGATGGGAC
GTTCCCTTCGGGACGCGGTGACAGGTGATGCATGGCTGTCGCGA
>S2216J2ZDG rank=0030357 x=4017.0 y=1794.0 length=68
ATCGCAACGCGAAGAACCTTACCAGCTTTTGACATCCCGGTCGGCGGTTTCCAGAGATGG
ATTCCTTC
>S2216JTDZH rank=0018616 x=3908.0 y=635.0 length=106
ATCGCAACGCGAAGAACCTTACCAGGACTTGACATGACCAGGAAAACGGCGGAAACGTCG
TCCCCCCGCAAGGGGCCTGGCCACAGGTGATGCATGGCTGTCGCGA
>S2216JT96U rank=0025932 x=3918.0 y=1412.0 length=106
ATCGCAACGCGAAGAACCTTACCAGGACTTGACATGACCAGGAAAGCGGCGGAAACGTCG
TCCCCCCGCAAGGGGCCTGGCCACAGGTGATGCATGGCTGTCGCGA
>S2216J2Z1Z rank=0016209 x=4017.0 y=2677.0 length=105
ATCGCAACGCGAAGAACCTTACCAGGACTTGACATGACCAGGAAAGCGGCGGAAACGTCG
TCCCCCGCAAGGGGCCTGGCCACAGGTGGTGGCATGCTGTCGCGA
>S2216J4F9N rank=0017689 x=4034.0 y=713.0 length=97
ATCGCAACGCGAAGAACCTTACCAGGACTTGACATGCCACTTTTTCCCCGAAAGGGGAAG
TTCCAGAGTGGACACAGGTGGTGCATGGCTGTCGCGA
>S2216JVXVL rank=0014345 x=3937.0 y=943.0 length=109
ATCGCAACGCGAAGAACCTTACCAGGACTTGACATGGAAGCGACCGGACGAGAGATCGTC
CTTCTCCCGCAAGGGAGCGCTTCACACAGGTGGTGCATGGCTGTCGCGA
>S2216JUKUQ rank=0028069 x=3921.0 y=2944.0 length=61
ATCGCAACGCGAAGAACCTTACCAGGCCTTGACATCCAATAGAACTTTCCAGAGATGGAT
T
>S2216J3LAU rank=0019237 x=4024.0 y=1540.0 length=55
ATCGCAACGCGAAGAACCTTACCAGGCCTTGACATCCAATGAACTTTCCAGAGAT
>S2216J4Q4O rank=0023503 x=4037.0 y=2502.0 length=105
ATCGCAACGCGAAGAACCTTACCAGGCCTTGACATCCAATGAACTTTCCAGAGATGGATG
GGTGCCTTCGGGAACATTGAGACAGGTGCTGCATGGCTGTCGCGA
>S2216JWWUK rank=0030451 x=3948.0 y=1210.0 length=105
ATCGCAACGCGAAGAACCTTACCAGGCCTTGACATCCAATGAACTTTCCAGAGATGGATT
GGTGCCTTCGGGAACATTGAGACAGGTGATGCATGGCTGTCGCGA
>S2216J2BEY rank=0013330 x=4009.0 y=3512.0 length=105
ATCGCAACGCGAAGAACCTTACCAGGCCTTGACATCCAATGAACTTTCCAGAGATGGATT
GGTGCCTTCGGGAACATTGAGACAGGTGATGCATGGCTGTCGCGA
>S2216J0GL3 rank=0019808 x=3988.0 y=2953.0 length=105
ATCGCAACGCGAAGAACCTTACCAGGCCTTGACATCCAATGAACTTTCCAGAGATGGATT
GGTGCCTTCGGGAACATTGAGACAGGTGGTGCATGGCTGTCGCGA
>S2216JXED0 rank=0016271 x=3953.0 y=3462.0 length=105
ATCGCAACGCGAAGAACCTTACCAGGCCTTGACATCCAATGAACTTTCCAGAGATGGATT
GGTGCCTTCGGGAACATTGAGACAGGTGGTGCATGGCTGTCGCGA
>S2216JZ834 rank=0001841 x=3986.0 y=1426.0 length=105
ATCGCAACGCGAAGAACCTTACCAGGCCTTGACATCCAATGAACTTTCCAGAGATGGATT
GGTGCCTTCGGGAGCATTGAGACAGGTGATGCATGGCTGTCGCGA
>S2216JS6KC rank=0026557 x=3905.0 y=3306.0 length=105
ATCGCAACGCGAAGAACCTTACCAGGCCTTGACATCCAATGAACTTTCCAGAGATGGATT
GGTGCCTTCGGGAGCATTGAGACAGGTGCTGCATGGCTGTCGCGA
>S2216J4MR8 rank=0011266 x=4036.0 y=966.0 length=105
ATCGCAACGCGAAGAACCTTACCAGGCCTTGACATCCAATGAACTTTCCAGAGATGGATT
GGTGCCTTCGGGAGCATTGAGACAGGTGGTGCATGGCTGTCGCGA
>S2216J3BTP rank=0006261 x=4021.0 y=1547.0 length=64
ATCGCAACGCGAAGAACCTTACCAGGCCTTGACATCCAATGAACTTTCCAGAGGATAGGG
ACTT
>S2216JTRIM rank=0032290 x=3912.0 y=1788.0 length=105
ATCGCAACGCGAAGAACCTTACCAGGCCTTGACATCCAATGAACTTTCTAGAGATAGATT
GGTGCCTTCGGGAACATTGAGACAGGTGATGCATGGCTGTCGCGA
>S2216J1TBN rank=0013406 x=4004.0 y=545.0 length=105
ATCGCAACGCGAAGAACCTTACCAGGCCTTGACATCCAATGAACTTTCTAGAGATAGATT
GGTGCCTTCGGGAACATTGAGACAGGTGATGCATGGCTGTCGCGA
>S2216JWR3J rank=0022745 x=3946.0 y=3245.0 length=109
ATCGCAACGCGAAGAACCTTACCAGGCCTTGACATCCCGATCGCGGCCCCTTGAAAGAGG
GGCCTTCAGTTCGGCTGGATCGGTGACAGGTGGTGCATGGCTGTCGCGA
>S2216JVRM8 rank=0006706 x=3935.0 y=1058.0 length=109
ATCGCAACGCGAAGAACCTTACCAGGCCTTGACATCCCGGTCGCGGCCCCTTGAAAGAGG
GGCTTTCAGTTCGGCTGGACCGGTGACAGGTGCTGCATGGCTGTCGCGA
>S2216JWX0G rank=0026209 x=3948.0 y=2718.0 length=101
ATCGCAACGCGAAGAACCTTACCAGGCCTTGACATCCCTTGCAGAGGTATAGAGATATAT
CCGAGGTTATCAAGGAGACAGGTGCTGCATGGCTGTCGCGA
>S2216JS88Z rank=0032241 x=3906.0 y=2689.0 length=102
ATCGCAACGCGAAGAACCTTACCAGGCCTTGACATCGCCGGAAAACTCGCAGAGATGCGG
GGTCCTTTTGGGCCGGTGACAGGTGTTGCATGGCTGTCGCGA
>S2216JVVR2 rank=0014987 x=3936.0 y=2320.0 length=104
ATCGCAACGCGAAGAACCTTACCAGGCCTTGACATGCACTAGACAGACGCTGAAAGGCGT
TCTCCCTTCGGGGCTGGTGCACAGGTGTTGCATGGCTGTCGCGA
>S2216J451P rank=0031454 x=4042.0 y=1355.0 length=105
ATCGCAACGCGAAGAACCTTACCAGGCCTTGACATGCACTAGACAGATGCTGAAAGGCGT
CCGTCCCTTCGGGGCTGGTGCACAGGTGATGCATAGCTGTCGCGA
>S2216JVH6V rank=0020211 x=3932.0 y=1093.0 length=105
ATCGCAACGCGAAGAACCTTACCAGGCCTTGACATGCAGAGAACTTTCCAGAGATGGATT
GGTGCCTTCGGGAACTCTGACACAGGTGCTGCATGGCTGTCGCGA
>S2216JVB8R rank=0010175 x=3930.0 y=1577.0 length=87
ATCGCAACGCGAAGAACCTTACCAGGCCTTGACATGCATCTCTAAGTTGGTGAAAGCCAG
CGAGTCCCAAAGGGCAATTTGCACAGG
>S2216JVIJ9 rank=0032477 x=3932.0 y=1575.0 length=75
ATCGCAACGCGAAGAACCTTACCAGGCCTTGACATGCATCTCTAAGTTGGTGAAAGCCAG
CGAGTCCCGAAAGGG
>S2216JUVIN rank=0016605 x=3925.0 y=381.0 length=108
ATCGCAACGCGAAGAACCTTACCAGGCCTTGACATGCATCTCTAAGTTGGTGAAAGCCAG
CGAGTCCCGAAAGGGACAATTTGCACAGGTGATGCATGGCTGTCGCGA
>S2216JWUDC rank=0030334 x=3947.0 y=2094.0 length=109
ATCGCAACGCGAAGAACCTTACCAGGCCTTGACATGGTTAGTATGTTTTCCAGAGATGGA
TTACTTCAGTTTGGCTGGCTAACACACAGGTGGTGCATGGCTGTCGCGA
>S2216J2JBM rank=0024994 x=4012.0 y=1472.0 length=103
ATCGCAACGCGAAGAACCTTACCAGGCTTGACATGCACGGGAATGTCGTAGAAATACGGC
AGCCCTTCGGGGCTCGTGCACAGGTGCTGCATGGCTGTCGCGA
>S2216J4SRD rank=0001645 x=4038.0 y=519.0 length=106
ATCGCAACGCGAAGAACCTTACCAGGGATTGACATGACGGTAGTAGTGAAGCGAAAGCGG
AACGACCCTTCGGGGAGCCGTCACAGGTGTTGCATGGCTGTCGCGA
>S2216JXBX0 rank=0002576 x=3953.0 y=294.0 length=96
ATCGCAACGCGAAGAACCTTACCAGGGCTTGACATCCTCGGAACCCTGCAGCGATCGGGG
GTGCCTTCGGGAGCCGAGAGACAGGTGATGCATGGC
>S2216JX8KA rank=0013029 x=3963.0 y=1608.0 length=106
ATCGCAACGCGAAGAACCTTACCAGGGCTTGACATGACCAGGAAGTCGGCGGAAACGTCG
GTGTCCCGCAAGGGACCTGGCCACAGGTGATGCATGGCTGTCGCGA
>S2216JYSNR rank=0022205 x=3969.0 y=3077.0 length=106
ATCGCAACGCGAAGAACCTTACCAGGGCTTGACATGACCAGGAAGTCGGCGGAAACGTCG
GTGTCCCGCAAGGGACCTGGCCACAGGTGGTGCATGGCTGTCGCGA
>S2216JYGFN rank=0030031 x=3965.0 y=3617.0 length=106
ATCGCAACGCGAAGAACCTTACCAGGGCTTGACATGACCAGGAATCCGGCGGAAACGTCG
GCGTCCCGCAAGGGACCTGGCCACAGGTGATGCATGGCTGTCGCGA
>S2216JWG5X rank=0030443 x=3943.0 y=1363.0 length=106
ATCGCAACGCGAAGAACCTTACCAGGGCTTGACATGACCAGGAATCCGGCGGAAACGTCG
GCGTCCCGCAAGGGACCTGGCCACAGGTGGTGCATGGCTGTCGCGA
>S2216J1U93 rank=0021422 x=4004.0 y=3081.0 length=106
ATCGCAACGCGAAGAACCTTACCAGGGCTTGACATGACCAGGAATCCGGCGGAAACGTCG
GCGTCCCGCAAGGGACCTGGCCACAGGTGGTGCATGGCTGTCGCGA
>S2216J3AAV rank=0006302 x=4020.0 y=3669.0 length=106
ATCGCAACGCGAAGAACCTTACCAGGGCTTGACATGACCAGGAATCCGGCGGAAACGTCG
GCGTCCCGCAAGGGACCTGGCCACAGGTGTTGCATGGCTGTCGCGA
>S2216J49IU rank=0008429 x=4043.0 y=1764.0 length=104
ATCGCAACGCGAAGAACCTTACCAGGGCTTGACATGACCAGGACGCCGGCGGAAACGTCG
GTTCCCGCAAGGGCCTGGCCACAGGTGGTGCATGGCTGTCGCGA
>S2216JXJ77 rank=0015037 x=3955.0 y=2837.0 length=104
ATCGCAACGCGAAGAACCTTACCAGGGCTTGACATGCACAGGAATGTCGTGGAAACACGG
CAGCCCTTCGGGGCCTGTGCACAGGTGCTGCATGGCTGTCGCGA
>S2216J1JRG rank=0010971 x=4001.0 y=442.0 length=103
ATCGCAACGCGAAGAACCTTACCAGGGCTTGACATGCACCTGCAAGCTGCCGAAAAGCAG
TCGCTTTCGAAGGTGGTGCACAGGTGATGCATGGCTGTCGCGA
>S2216J0QJV rank=0028063 x=3991.0 y=3545.0 length=52
ATCGCAACGCGAAGAACCTTACCAGGGCTTGACATGCACGGGAATTGCGTAG
>S2216J2M6D rank=0017548 x=4013.0 y=2371.0 length=105
ATCGCAACGCGAAGAACCTTACCAGGGCTTGACATGCACGGGAATTGCGTAGAAATACGT
AAGCCCTTCGGGGCTCGGTGCACAGGTGTTGCATGGCTGTCGCGA
>S2216JT96L rank=0022554 x=3918.0 y=1403.0 length=104
ATCGCAACGCGAAGAACCTTACCAGGGCTTGACATGCACGGGAATTGCGTAGAAATACGT
AAGCCCTTCGGGGCTCGTGCACAGGTGATGCATGGCTGTCGCGA
>S2216J30L3 rank=0010221 x=4029.0 y=905.0 length=104
ATCGCAACGCGAAGAACCTTACCAGGGCTTGACATGCACGGGAATTGCGTAGAAATACGT
AAGCCCTTCGGGGCTCGTGCACAGGTGCTGCATGGCTGTCGCGA
>S2216JX3CQ rank=0009148 x=3961.0 y=3048.0 length=104
ATCGCAACGCGAAGAACCTTACCAGGGCTTGACATGCACGGGAATTGCGTAGAAATACGT
AAGCCCTTCGGGGCTCGTGCACAGGTGGTGCATGGCTGTCGCGA
>S2216JSX2V rank=0020716 x=3903.0 y=501.0 length=104
ATCGCAACGCGAAGAACCTTACCAGGGCTTGACATGCACGGGAATTGCGTAGAAATACGT
AAGCCCTTCGGGGCTCGTGCACAGGTGTTGCATGGCTGTCGCGA
>S2216JWIRU rank=0007070 x=3943.0 y=3448.0 length=104
ATCGCAACGCGAAGAACCTTACCAGGGCTTGACATGCACGGGAATTGCGTAGAAATACGT
AAGCCCTTCGGGGCTCGTGCACAGGTGTTGCATGGCTGTCGCGA
>S2216J2VUH rank=0008479 x=4016.0 y=1319.0 length=104
ATCGCAACGCGAAGAACCTTACCAGGGCTTGACATGCACGGGAATTGCGTAGAAATACGT
AAGCCCTTCGGGGCTCGTGCACAGGTGTTGCATGGCTGTCGCGA
>S2216JXG22 rank=0025603 x=3954.0 y=2860.0 length=104
ATCGCAACGCGAAGAACCTTACCAGGGCTTGACATGCACGGGAATTGCGTAGAAATACGT
AAGCCCTTCGGGGCTCGTGCACAGGTGTTGCATGGCTGTCGCGA
>S2216J2CE8 rank=0013643 x=4010.0 y=722.0 length=104
ATCGCAACGCGAAGAACCTTACCAGGGCTTGACATGCACTGGAAAACCGTAGAAATACGG
TCCTCCTTCGGGACCAGTGCACAGGTGATGCATGGCTGTCGCGA
>S2216J1CP5 rank=0013706 x=3998.0 y=3611.0 length=104
ATCGCAACGCGAAGAACCTTACCAGGGCTTGACATGCACTGGAAAGCCGTAGAAATACGG
CCTCCCTTCGGGGCCAGTGCACAGGTGCTGCATGGCTGTCGCGA
>S2216JXTT1 rank=0019863 x=3958.0 y=2999.0 length=104
ATCGCAACGCGAAGAACCTTACCAGGGCTTGACATGCACTGGAAAGCCGTAGAAATACGG
CCTCCCTTCGGGGCCAGTGTGCAGGTGGTGCATGGCTGTCGCGA
>S2216JTQ2M rank=0011408 x=3912.0 y=1212.0 length=60
ATCGCAACGCGAAGAACCTTACCAGGGCTTGACATGCACTGGAAAGCCGTGAAATACGGC

>S2216JVOIQ rank=0028064 x=3934.0 y=1104.0 length=103
ATCGCAACGCGAAGAACCTTACCAGGGCTTGACATGCACTGGAATGCCGTAGAAATACGG
CAGCCCTTCGGGGCCAGTGCACAGGTGTTGCATGGTGTCGCGA
>S2216J43WC rank=0024259 x=4041.0 y=2666.0 length=105
ATCGCAACGCGAAGAACCTTACCAGGGCTTGACATGCACTGGAATGCCGTAGAAATACGG
CAGCCCTTCGGGGCCAGTNGCACAGGTGTTGCATGGCTGTCGCGA
>S2216J4WEX rank=0007982 x=4039.0 y=1159.0 length=104
ATCGCAACGCGAAGAACCTTACCAGGGCTTGACATGCACTGGAATGCCGTAGAAATACGG
CAGCCCTTCGGGGCTAGTGCACAGGTGCTGCATGGCTGTCGCGA
>S2216JTZ8H rank=0008330 x=3915.0 y=799.0 length=103
ATCGCAACGCGAAGAACCTTACCAGGGCTTGACATGCACTGGAATGCCGTAGAAATACGG
CAGCCCTTGGGGCCAGTGCACAGGTGATGCATGGCTGTCGCGA
>S2216J2CJC rank=0020334 x=4010.0 y=870.0 length=104
ATCGCAACGCGAAGAACCTTACCAGGGCTTGACATGCACTGGAATGTCGTAGAAATACGA
CAGCCCTTCGGGGCCGGTGCACAGGTGATGCATGGCTGTCGCGA
>S2216JTVWP rank=0031364 x=3913.0 y=3383.0 length=102
ATCGCAACGCGAAGAACCTTACCAGGGCTTGACATGCAGGGAAAAGCCGCAGAGATGTGG
TGTCCGCAAGGGCCCTACACAGGTGATGCATGGCTGTCGCGA
>S2216JXI32 rank=0018419 x=3955.0 y=1392.0 length=107
ATCGCAACGCGAAGAACCTTACCAGGGCTTGACATGCCATTGACCGGTCTAGAGATAGAT
CTTTACCTTCGGGTACAATGGACACAGGTGCTGCATGGCTGTCGCGA
>S2216J1DE2 rank=0002881 x=3999.0 y=412.0 length=105
ATCGCAACGCGAAGAACCTTACCAGGGCTTGACATGCCGCGAATCCTCTTGAAAGAGAGG
GGTGCCCTCGGGAACGCGGACACAGGTGATGCATGGCTGTCGCGA
>S2216JTFYZ rank=0031524 x=3908.0 y=3209.0 length=105
ATCGCAACGCGAAGAACCTTACCAGGGCTTGACATGCCGCGAATCCTCTTGAAAGAGAGG
GGTGCCTTCGGGAACGCGGACACAGGTGGTGCATGGCTGTCGCGA
>S2216J1A6H rank=0016190 x=3998.0 y=1607.0 length=105
ATCGCAACGCGAAGAACCTTACCAGGGCTTGACATGCCGCGAATCCTCTTGAAAGAGAGG
GGTGCCTTCGGGAACGCGGACACAGGTGGTGCATGGCTGTCGCGA
>S2216JT1NW rank=0024681 x=3915.0 y=2650.0 length=105
ATCGCAACGCGAAGAACCTTACCAGGGCTTGACATGCCGCGAATCCTCTTGAAAGAGAGG
GGTGCCTTCGGGAACGCGGACACAGGTGTTGCATGGCTGTCGCGA
>S2216J2MIW rank=0014405 x=4013.0 y=1526.0 length=105
ATCGCAACGCGAAGAACCTTACCAGGGCTTGACATGCCGCGAATCCTCTTGAAAGAGAGG
GGTGCCTTCGGGAACGCGGACACAGGTGTTGCATGGCTGTCGCGA
>S2216J3VO2 rank=0029146 x=4027.0 y=2724.0 length=86
ATCGCAACGCGAAGAACCTTACCAGGGCTTGACATGCCGCGAATCCTCTTGAAAGAGAGG
GGTGCCTTCGGGGAACGCGGACNACA
>S2216J0XLU rank=0013462 x=3994.0 y=400.0 length=105
ATCGCAACGCGAAGAACCTTACCAGGGCTTGACATGCGCCTGCAGGCCGCGGGAAACCGC
GGCGGCTTTCGAAGGTGGCGCACAGGTGATGCATGGCTGTCGCGA
>S2216J11IB rank=0029310 x=4006.0 y=2961.0 length=63
ATCGCAACGCGAAGAACCTTACCAGGGCTTGACATGCGGCGGAAAGCGGCGGAAACGTCG
TCC
>S2216JTEDY rank=0024123 x=3908.0 y=1156.0 length=103
ATCGCAACGCGAAGAACCTTACCAGGGCTTGACATGGATCTGCAGAGCCGGGAAACCGGT
TGGCCTTCGAGGGTGATCCACAGGTGCTGCATGGCTGTCGCGA
>S2216J11TP rank=0029172 x=4006.0 y=3371.0 length=111
ATCGCAACGCGAAGAACCTTACCAGGGCTTGACATGTACGGATTAGGTGGATGAAAGTTC
ACTGACGCTCGCAAGAGTGGAACGTACACAGGTGTTGCATGGCTGTCGCGA
>S2216JTVEI rank=0024843 x=3913.0 y=2728.0 length=104
ATCGCAACGCGAAGAACCTTACCAGGGCTTGACATGTACTGGAATGTCGTAGAAATACGG
CAGCCCTTCGGGGCCAGTAGACAGGTGGTGCATGGCTGTCGCGA
>S2216JTNB0 rank=0030015 x=3911.0 y=462.0 length=102
ATCGCAACGCGAAGAACCTTACCAGGGCTTGACATGTAGGGAAAAGCCGTGGAGACACGG
TGTCCGCAAGGGCCCTACACAGGTGATGCATGGCTGTCGCGA
>S2216J49SA rank=0024558 x=4043.0 y=2104.0 length=108
ATCGCAACGCGAAGAACCTTACCAGGGCTTGACATGTGGCGGAAAAACGGCGGAAACGTC
GTCCTCCCGCAAGGGGATCGTCATGCAGGTGTTGCATGGCTGTCGCGA
>S2216J37BR rank=0017128 x=4031.0 y=1413.0 length=106
ATCGCAACGCGAAGAACCTTACCAGGGCTTGACATGTGGCGGAAAACGGCGGAAACGTCG
TCCTCCCGCAAGGGACCGTCATGCAGGTGGTGCATGGCTGTCGCGA
>S2216JV092 rank=0024585 x=3938.0 y=1256.0 length=106
ATCGCAACGCGAAGAACCTTACCAGGGCTTGACATGTGGCGGTAAACGGCGGAAACGTTG
TCCTCCCGCAAGGGACCGTCATGCAGGTGGTGCATGGCTGTCGCGA
>S2216JVWPG rank=0025457 x=3936.0 y=3522.0 length=104
ATCGCAACGCGAAGAACCTTACCAGGGCTTGACATGTTTGTGACAGCCGTGGAAACACGG
TCTTCCTTCGGGACACTTACACAGGTGATGCATGGCTGTCGCGA
>S2216JSUX7 rank=0030903 x=3902.0 y=541.0 length=102
ATCGCAACGCGAAGAACCTTACCAGGGTTTGACATATGCCGAAAAGCCGTGGAGACACGG
TGTCCTTTTGGGCGGCATACAGGTGATGCATGGCTGTCGCGA
>S2216JUWXD rank=0029552 x=3925.0 y=2207.0 length=105
ATCGCAACGCGAAGAACCTTACCAGGGTTTGACATCCTGAGACCGCTCCTTAATAGGAGT
TTTCCCGCAAGGGACTCAGAGACAGGTGGTGCATGGCTGTCGCGA
>S2216JU7HU rank=0031405 x=3928.0 y=3616.0 length=105
ATCGCAACGCGAAGAACCTTACCAGGGTTTGACATCCTGCGACCGCTCCCTAATAGGAGT
TTTCCCGCAAGGGACGCAGAGACAGGTGCTGCATGGCTGTCGCGA
>S2216JX6FB rank=0004058 x=3962.0 y=2933.0 length=105
ATCGCAACGCGAAGAACCTTACCAGGGTTTGACATGACGTGAATTTTCTTGAAAGAGAAA
AGTGCCTTAGGGAACACGTACACAGGTGTTGCATGGCTGTCGCGA
>S2216J022P rank=0030722 x=3995.0 y=3391.0 length=103
ATCGCAACGCGAAGAACCTTACCAGGGTTTGACATGCACCTGCACCGCTCGTTATGGAGC
GTCCCGCAAGGGCGGGTGCACAGGTGCTGCATGGCTGTCGCGA
>S2216JYIPK rank=0024328 x=3966.0 y=2470.0 length=110
ATCGCAACGCGAAGAACCTTACCAGGGTTTGACATGCACTGTGTCTTCGGTGAAAGCCGG
ATAGCTGTAGCAATACAGCGCTTTGCACAGGTGCTGCATGGCTGTCGCGA
>S2216JW0FL rank=0007090 x=3949.0 y=1759.0 length=63
ATCGCAACGCGAAGAACCTTACCAGGTCGTTGACATCGGAAACGGAACGTTCCNGAGANA
GGT
>S2216J14B3 rank=0019155 x=4007.0 y=2529.0 length=107
ATCGCAACGCGAAGAACCTTACCAGGTCTTGACATACCATTGACCGTCCTAGAGATAGGA
TTTTCCCTTCGGGGACAATGGATACAGGTGATGCATGGCTGTCGCGA
>S2216JWZOB rank=0010961 x=3949.0 y=777.0 length=105
ATCGCAACGCGAAGAACCTTACCAGGTCTTGACATCCAGAGAACTTTCCAGAGATGGATT
GGTGCCTTCGGGAACTCTGAGACAGGTGATGCATGGCTGTCGCGA
>S2216JU3VW rank=0030857 x=3927.0 y=3034.0 length=105
ATCGCAACGCGAAGAACCTTACCAGGTCTTGACATCCAGAGAACTTTCCAGAGATGGATT
GGTGCCTTCGGGAACTCTGAGACAGGTGGTGCATGGCTGTCGCGA
>S2216JZSTU rank=0014791 x=3981.0 y=800.0 length=105
ATCGCAACGCGAAGAACCTTACCAGGTCTTGACATCCAGAGAACTTTCCAGAGATGGATT
GGTGCCTTCGGGAACTCTGAGACAGGTGTTGCATGGCTGTCGCGA
>S2216JUKME rank=0029677 x=3921.0 y=2644.0 length=105
ATCGCAACGCGAAGAACCTTACCAGGTCTTGACATCCCAATGTAACACCTAGAGATAGGT
GCCCTCTTCGGAGCATTGGAGACAGGTGGTGCATGGCTGTCGCGA
>S2216JT29X rank=0018381 x=3916.0 y=643.0 length=105
ATCGCAACGCGAAGAACCTTACCAGGTCTTGACATCCCAATGTAACACCTAGAGATAGGT
GCCCTCTTCGGAGCATTGGAGACAGGTGGTGCATGGCTGTCGCGA
>S2216J1XMK rank=0022571 x=4005.0 y=2026.0 length=107
ATCGCAACGCGAAGAACCTTACCAGGTCTTGACATCCCATTGACCACTGTAGAGATACAG
TTTTCCCTTCGGGGACAACGGTGACAGGTGTTGCATGGCTGTCGCGA
>S2216J5FAR rank=0025015 x=4045.0 y=1057.0 length=108
ATCGCAACGCGAAGAACCTTACCAGGTCTTGACATCCCCTGACAATCCTAGAGATAGGAC
TTTCCCCTTCGGGGGACGAGAGTGACAGGTGGTGCATGGCTGTCGCGA
>S2216JU55B rank=0007941 x=3928.0 y=1869.0 length=57
ATCGCAACGCGAAGAACCTTACCAGGTCTTGACATCCCTCTGACCGGTACAGAGATG
>S2216JZHD8 rank=0017480 x=3977.0 y=2366.0 length=105
ATCGCAACGCGAAGAACCTTACCAGGTCTTGACATCCCTCTGACCGTCCTAGAGATAGGG
CTTTCCTTCGGGACAGAGGAGACAGGTGCTGCATGGCTGTCGCGA
>S2216JVCPE rank=0017525 x=3930.0 y=2176.0 length=107
ATCGCAACGCGAAGAACCTTACCAGGTCTTGACATCCCTTTGACCTCCCTAGAGATAGGG
CTTTCCCTTCGGGGACAAAGGTGACAGGTGATGCATGGCTGTCGCGA
>S2216J4NOE rank=0013471 x=4036.0 y=2124.0 length=108
ATCGCAACGCGAAGAACCTTACCAGGTCTTGACATCCTCTGAAAAACCCCTGAGATAGGG
GCTTTCTCCTTCGGGAGCAGAGTGACAGGTGGTGCATGGCTGTCGCGA
>S2216JYU04 rank=0013087 x=3970.0 y=2054.0 length=105
ATCGCAACGCGAAGAACCTTACCAGGTCTTGACATCCTCTGAAAACCCTAGAGATAGGGC
TTCTCCTTCGGGAGCAGAGTGACAGGTGATGCATGGCTGTCGCGA
>S2216JU8HS rank=0030145 x=3929.0 y=814.0 length=105
ATCGCAACGCGAAGAACCTTACCAGGTCTTGACATCCTCTGAAAACCCTAGAGATAGGGC
TTCTCCTTCGGGAGCAGAGTGACAGGTGATGCATGGCTGTCGCGA
>S2216J3HCZ rank=0001079 x=4023.0 y=529.0 length=105
ATCGCAACGCGAAGAACCTTACCAGGTCTTGACATCCTCTGAAAACCCTAGAGATAGGGC
TTCTCCTTCGGGAGCAGAGTGACAGGTGCTGCATGGCTGTCGCGA
>S2216J5OK8 rank=0017642 x=4048.0 y=810.0 length=105
ATCGCAACGCGAAGAACCTTACCAGGTCTTGACATCCTCTGAAAACCCTAGAGATAGGGC
TTCTCCTTCGGGAGCAGAGTGACAGGTGCTGCATGGCTGTCGCGA
>S2216J1HND rank=0026293 x=4000.0 y=1799.0 length=105
ATCGCAACGCGAAGAACCTTACCAGGTCTTGACATCCTCTGAAAACCCTAGAGATAGGGC
TTCTCCTTCGGGAGCAGAGTGACAGGTGGTGCATGGCTGTCGCGA
>S2216JY0RY rank=0021577 x=3972.0 y=1308.0 length=105
ATCGCAACGCGAAGAACCTTACCAGGTCTTGACATCCTCTGAAAACCCTAGAGATAGGGC
TTCTCCTTCGGGAGCAGAGTGACAGGTGGTGCATGGCTGTCGCGA
>S2216JXPT4 rank=0016604 x=3957.0 y=1914.0 length=105
ATCGCAACGCGAAGAACCTTACCAGGTCTTGACATCCTCTGAAAACCCTAGAGATAGGGC
TTCTCCTTCGGGAGCAGAGTGACAGGTGGTGCATGGCTGTCGCGA
>S2216J3TY7 rank=0002997 x=4027.0 y=497.0 length=105
ATCGCAACGCGAAGAACCTTACCAGGTCTTGACATCCTCTGAAAACCCTAGAGATAGGGC
TTCTCCTTCGGGAGCAGAGTGACAGGTGGTGCATGGCTGTCGCGA
>S2216JUJ3Q rank=0007818 x=3921.0 y=1972.0 length=105
ATCGCAACGCGAAGAACCTTACCAGGTCTTGACATCCTCTGAAAACCCTAGAGATAGGGC
TTCTCCTTCGGGAGCAGAGTGACAGGTGGTGCATGGCTGTCGCGA
>S2216J45N8 rank=0013343 x=4042.0 y=870.0 length=105
ATCGCAACGCGAAGAACCTTACCAGGTCTTGACATCCTCTGAAAACCCTAGAGATAGGGC
TTCTCCTTCGGGAGCAGAGTGACAGGTGTTGCATGGCTGTCGCGA
>S2216J3Q2L rank=0018651 x=4026.0 y=827.0 length=105
ATCGCAACGCGAAGAACCTTACCAGGTCTTGACATCCTCTGAAAACCCTAGAGATAGGGC
TTCTCCTTCGGGAGCAGATTGACAGGTGTTGCATGGCTGTCGCGA
>S2216JWD1O rank=0003312 x=3942.0 y=1418.0 length=101
ATCGCAACGCGAAGAACCTTACCAGGTCTTGACATCCTCTGACAACTCTAGAGATAGAGC
GTTCCCCTTCGGGGGACAGAGTGACAGGTGGTGCATGGCTG
>S2216J246H rank=0013033 x=4019.0 y=1127.0 length=107
ATCGCAACGCGAAGAACCTTACCAGGTCTTGACATCCTCTGACAACTCTAGAGATAGAGC
GTTCCCCTTCGGGGGACAGAGTGACAGGTGTTGCATGGCTGTCGCGA
>S2216JWGNY rank=0017759 x=3943.0 y=716.0 length=105
ATCGCAACGCGAAGAACCTTACCAGGTCTTGACATCCTCTGACAATCCTAGAGATAGGAC
GTCCCCTTCGGGGGCAGAGTGACAGGTGGAGCATGGCTGTCGCGA
>S2216JVYWJ rank=0030113 x=3937.0 y=2273.0 length=105
ATCGCAACGCGAAGAACCTTACCAGGTCTTGACATCCTCTGACAATCCTAGAGATAGGAC
GTCCCCTTCGGGGGCAGAGTGACAGGTGGTGCATGGCTGTCGCGA
>S2216JZUC4 rank=0026526 x=3981.0 y=2790.0 length=105
ATCGCAACGCGAAGAACCTTACCAGGTCTTGACATCCTCTGACAATCCTAGAGATAGGAC
GTCCCCTTCGGGGGCAGAGTGACAGGTGGTGCATGGCTGTCGCGA
>S2216J2DUN rank=0029207 x=4010.0 y=2573.0 length=105
ATCGCAACGCGAAGAACCTTACCAGGTCTTGACATCCTCTGACAATCCTAGAGATAGGAC
GTCCCCTTCGGGGGCAGAGTGACAGGTGTTGCATGGCTGTCGCGA
>S2216JS242 rank=0031509 x=3904.0 y=2964.0 length=106
ATCGCAACGCGAAGAACCTTACCAGGTCTTGACATCCTCTGACAATCCTAGAGATAGGAC
GTCCCCTTCGGGGGGCAGAGTGACAGGTGTTGCATGGCTGTCGCGA
>S2216JWEF7 rank=0021962 x=3942.0 y=1941.0 length=107
ATCGCAACGCGAAGAACCTTACCAGGTCTTGACATCCTCTGACAATCCTAGAGATAGGAC
GTTCCCCTTCGGGGGACAGAGTGACAGGTGCTGCATGGCTGTCGCGA
>S2216JZ5XD rank=0014594 x=3985.0 y=1391.0 length=104
ATCGCAACGCGAAGAACCTTACCAGGTCTTGACATCCTCTGACAATCCTAGAGATAGGAC
TTTCCCCTTCGGGGGACAGAGTGACAGGTGGTGCATGGTCGCGA
>S2216JW2Z9 rank=0019694 x=3950.0 y=999.0 length=107
ATCGCAACGCGAAGAACCTTACCAGGTCTTGACATCCTCTGACACTCCTAGAGATAGGAA
TTTCCCCTTCGGGGGACAGAGTGACAGGTGTTGCATGGCTGTCGCGA
>S2216JUFOW rank=0011692 x=3920.0 y=350.0 length=107
ATCGCAACGCGAAGAACCTTACCAGGTCTTGACATCCTCTGACACTCCTAGAGATAGGAC
GTTCCCCTTCGGGGGACAGAGTGACAGGTGGTGCATGGCTGTCGCGA
>S2216JU6BD rank=0016705 x=3928.0 y=2087.0 length=107
ATCGCAACGCGAAGAACCTTACCAGGTCTTGACATCCTCTGACACTCCTAGAGATAGGAC
TTTCCCCTTCGGGGGACAGAGTGACAGGTGATGCATGGCTGTCGCGA
>S2216JW4HZ rank=0020280 x=3950.0 y=2933.0 length=107
ATCGCAACGCGAAGAACCTTACCAGGTCTTGACATCCTTTTGCCCACTCTAGAGATAGAG
TCTTCCCTTCGGGGACAAAAGTGACAGGTGTTGCATGGCTGTCGCGA
>S2216JXVZE rank=0029330 x=3959.0 y=1688.0 length=106
ATCGCAACGCGAAGAACCTTACCAGGTCTTGACATCTAGAGAACTTTCCAGAGATGGATT
GGTGCCTTCGGGAACTCTAAGACAGGTGCTGCATGGCTGTCGCGAC
>S2216J0JCT rank=0014198 x=3989.0 y=2411.0 length=105
ATCGCAACGCGAAGAACCTTACCAGGTCTTGACATCTGGGTGAAACATGCAGAGATGTAT
GCCTCCTTCGGGACACCCAAGACAGGTGCTGCATGGCTGTCGCGA
>S2216JTSNZ rank=0023095 x=3912.0 y=3277.0 length=107
ATCGCAACGCGAAGAACCTTACCATCCCTTGACTTGGATATCGCGGCCTCAGAGATGAGG
CTTTCAGTTCGGCTGGATATCACACAGGTGTTGCATGGCTGTCGCGA
>S2216JUBG8 rank=0017366 x=3918.0 y=3082.0 length=107
ATCGCAACGCGAAGAACCTTACCCACCTTTGACATGTACGGAACTTGCCAGAGATGGCTT
GGTGCTCGAAAGAGAGCCGTAACACAGGTGCTGCATGGCTGTCGCGA
>S2216JZNAP rank=0014871 x=3979.0 y=1823.0 length=107
ATCGCAACGCGAAGAACCTTACCCACCTTTGACATGTACGGAAGTTGCCAGAGATGGCTT
CGTGCTCGAAAGAGAACCGTAACACAGGTGATGCATGGCTGTCGCGA
>S2216J0LBR rank=0030417 x=3990.0 y=869.0 length=107
ATCGCAACGCGAAGAACCTTACCCACCTTTGACATGTACGGAATCCTTTAGAGATAGAGG
AGTGCTCGAAAGAGAACCGTAACACAGGTGGTGCATGGCTGTCGCGA
>S2216JT66P rank=0017148 x=3917.0 y=1615.0 length=107
ATCGCAACGCGAAGAACCTTACCCACCTTTGACATGTACGGAATTCGCCAGAGATGGCTT
AGTGCTCGAAAGAGAACCGTAACACAGGTGATGCATGGCTGTCGCGA
>S2216J2MX2 rank=0012469 x=4013.0 y=2072.0 length=108
ATCGCAACGCGAAGAACCTTACCCACCTTTGACATGTACGGAATTTGCCAGAGATGGCTT
AGTGNCTCGAAAGAGAACCGTAACACAGGTGGTGCATGGCTGTCGCGA
>S2216J0VG0 rank=0031271 x=3993.0 y=1730.0 length=102
ATCGCAACGCGAAGAACCTTACCCAGACTTGACATGCAGTGGAAGTTATCAGAGATGATA
ACGCCTTCGGGCCGCTGCACAGGTGTTGCATGGCTGTCGCGA
>S2216JYKTB rank=0007937 x=3967.0 y=1101.0 length=103
ATCGCAACGCGAAGAACCTTACCCAGACTTGACATGTGACTGCAAGCCCAGGAAACTGGG
TCGCCTTCGAGGGCGTCACACAGGTGATGCATGGCTGTCGCGA
>S2216J1RSJ rank=0009021 x=4003.0 y=2657.0 length=104
ATCGCAACGCGAAGAACCTTACCCAGATTTGACTTGCACCTGCAAGCCGGTGAAAGCCGG
TCGCCCTCGAGGGTGGTNGCACAGGTGCTGCATGGCTGTCGCGA
>S2216J43IO rank=0023138 x=4041.0 y=2174.0 length=103
ATCGCAACGCGAAGAACCTTACCCAGGCTCGAAATGCAGATGACCATCGGTGAAAGCCGA
CTCCCGCAAGGGCAACTGTATAGGTGCTGCATGGCTGTCGCGA
>S2216JW4DO rank=0015029 x=3950.0 y=2778.0 length=103
ATCGCAACGCGAAGAACCTTACCCAGGCTCGAAATGCAGATGACCATCGGTGAAAGCCGA
CTCCCGCAAGGGCAACTGTATAGGTGGTGCATGGCTGTCGCGA
>S2216J2FSZ rank=0021178 x=4011.0 y=1009.0 length=101
ATCGCAACGCGAAGAACCTTACCCAGGCTCGAAATGCAGGGGACAGACGGTGAAAGCCGT
TTTCCGCAAGGACTCCTGTATAGGTGACATGGCTGTCGCGA
>S2216JVSV2 rank=0027992 x=3935.0 y=2672.0 length=103
ATCGCAACGCGAAGAACCTTACCCAGGCTCGAAATGCAGGGGACAGACGGTGAAAGCCGT
TTTCCGCAAGGACTCCTGTATAGGTGCTGCATGGCTGTCGCGA
>S2216J4Q5P rank=0030771 x=4037.0 y=2539.0 length=103
ATCGCAACGCGAAGAACCTTACCCAGGCTCGAAATGTAGACGATCGCCGGTGAAAGCCGG
TTCCCGCAAGGGCGTCTGTATAGGTGTTGCATGGCTGTCGCGA
>S2216JXSCH rank=0002592 x=3958.0 y=1071.0 length=79
ATCGCAACGCGAAGAACCTTACCCAGGCTCGAACGGCAACTGACATCCGGTGAAAGCCGG
NTCCGCAAGGGCAGTTGCC
>S2216JW91H rank=0022916 x=3952.0 y=1923.0 length=103
ATCGCAACGCGAAGAACCTTACCCAGGCTCGAACGGCAATGGACATCCGGCGAAAGCCGG
CTCCCGCAAGGGTCATTGTCGAGGTGATGCATGGCTGTCGCGA
>S2216J3YMQ rank=0015343 x=4028.0 y=2432.0 length=103
ATCGCAACGCGAAGAACCTTACCCAGGCTCGAACGGCAATGGACATCCGGCGAAAGCCGG
CTCCCGCAAGGGTCATTGTCGAGGTGCTGCATGGCTGTCGCGA
>S2216J38W9 rank=0017964 x=4031.0 y=3483.0 length=103
ATCGCAACGCGAAGAACCTTACCCAGGCTCGAACGGCAATTGACATCCGGCGAAAGCCGG
CTCCCGCAAGGGCAATTGTCGAGGTGGTGCATGGCTGTCGCGA
>S2216JUVX5 rank=0028356 x=3925.0 y=939.0 length=103
ATCGCAACGCGAAGAACCTTACCCAGGCTCGAACGGCAGATGACATCCGATGAAAATCGG
CTCCCGCAAGGGCATCTGTCGAGGTGGTGCATGGCTGTCGCGA
>S2216JV4OQ rank=0023636 x=3939.0 y=1576.0 length=84
ATCGCAACGCGAAGAACCTTACCCAGGCTCGAACGGCAGATGACATCCGATGAAAATCGG
NTCCCGCAAGGGTATCTGTCGAGG
>S2216JUJTS rank=0016246 x=3921.0 y=1614.0 length=103
ATCGCAACGCGAAGAACCTTACCCAGGCTCGAACGGCAGATGACATCCGGTGAAAGCCGG
CTTCCGCAAGGACATCTGTCGAGGTGCTGCATGGCTGTCGCGA
>S2216JSZY0 rank=0031350 x=3903.0 y=2954.0 length=49
ATCGCAACGCGAAGAACCTTACCCAGGCTCGAACGGCATCTGACATCCT
>S2216J4RF2 rank=0010895 x=4037.0 y=2912.0 length=103
ATCGCAACGCGAAGAACCTTACCCAGGCTCGAACGGCATCTGACATCCTACGAAAGTAGG
CTCCCGCAAGGGCAGGTGTCGAGGTGATGCATGGCTGTCGCGA
>S2216JVI3T rank=0020301 x=3932.0 y=2279.0 length=103
ATCGCAACGCGAAGAACCTTACCCAGGCTCGAACGGCATCTGACATCCTACGAAAGTAGG
CTCCCGCAAGGGCAGGTGTCGAGGTGATGCATGGCTGTCGCGA
>S2216J0SJW rank=0024312 x=3992.0 y=2042.0 length=61
ATCGCAACGCGAAGAACCTTACCCAGGCTCGAACGGCATTGGACATCCGGCGAAGCCGGC
T
>S2216J5E3O rank=0009826 x=4045.0 y=802.0 length=103
ATCGCAACGCGAAGAACCTTACCCAGGCTCGAACGGTAGATGACATCTTACGAAAGTAGG
CTCCCGCAAGGGCATCTATCGAGGTGATGCATGGCTGTCGCGA
>S2216JS93D rank=0028593 x=3906.0 y=3783.0 length=103
ATCGCAACGCGAAGAACCTTACCCAGGCTCGAACGGTAGATGACATCTTACGAAAGTAGG
CTCCCGCAAGGGCATCTATCGAGGTGCTGCATGGCTGTCGCGA
>S2216J0XX5 rank=0023390 x=3994.0 y=843.0 length=108
ATCGCAACGCGAAGAACCTTACCCAGGCTGGACAAGCAGGGAGTACGACCCTGAAAGGGG
AAGGAGCCCGAAAGGGCATCCTGCTCAGGTGATGCATGGCTGTCGCGA
>S2216J1451 rank=0003988 x=4007.0 y=3607.0 length=108
ATCGCAACGCGAAGAACCTTACCCAGGCTGGACAAGCAGGTAGTAAGAACCTGAAAGGGG
GATGAGCCCGCAAGGGCATCCTGCTCAGGTGTTGCATGGCTGTCGCGA
>S2216JVME5 rank=0016283 x=3933.0 y=2479.0 length=108
ATCGCAACGCGAAGAACCTTACCCAGGCTGGACAAGCAGGTAGTACGACCCTGAACGGGG
AAGGAGCCCGAAAGGGCACCCTGCTCAGGTGATGCATGGCTGTCGCGA
>S2216J3MW3 rank=0024321 x=4024.0 y=3637.0 length=108
ATCGCAACGCGAAGAACCTTACCCAGGCTGGACATGCAGGTAGTAGGAGGGTGAAAGCCC
AACGAGGTAGCAATACCAGCCTGCTCAGGTGCTGCATGGCTGTCGCGA
>S2216JVI9A rank=0028161 x=3932.0 y=2476.0 length=108
ATCGCAACGCGAAGAACCTTACCCAGGCTGGACATGCAGGTAGTAGGAGGGTGAAAGCCC
AACGAGGTAGCAATACCAGCCTGCTCAGGTGGTGCATGGCTGTCGCGA
>S2216JYOAT rank=0024926 x=3968.0 y=1523.0 length=108
ATCGCAACGCGAAGAACCTTACCCAGGCTGGACATGCAGGTAGTAGGAGGGTGAAAGCCC
AACGAGGTAGCAATACCAGCCTGCTCAGGTGGTGCATGGCTGTCGCGA
>S2216J4GBB rank=0007721 x=4034.0 y=773.0 length=62
ATCGCAACGCGAAGAACCTTACCCAGGCTTGAACAGCAGATGACATCCTACGAAAGTAGG
CT
>S2216JZ2W8 rank=0015373 x=3984.0 y=1594.0 length=103
ATCGCAACGCGAAGAACCTTACCCAGGCTTGAACAGCGAGTGACATCCGGCGAAAGTCGG
CTCCCGCAAGGGCACTCGTAGAGGTGCTGCATGGCTGTCGCGA
>S2216JXRUC rank=0016041 x=3958.0 y=418.0 length=105
ATCGCAACGCGAAGAACCTTACCCAGGCTTGAACAGCGAGTGACATTCGGCGAAAAGCCG
GCTTCCCGCAAGGACACTCGTAGAGGTGGTGCATGGCTGTCGCGA
>S2216JXWB3 rank=0019105 x=3959.0 y=2145.0 length=103
ATCGCAACGCGAAGAACCTTACCCAGGCTTGAACTGCAGATGACATCCTACGAAAGTAGG
CTTCCGCAAGGACATCTGTAGAGGTGTTGCATGGCTGTCGCGA
>S2216JUW70 rank=0026250 x=3925.0 y=2590.0 length=103
ATCGCAACGCGAAGAACCTTACCCAGGCTTGAACTGCAGATGACATCCTACGAAAGTAGG
CTTCCGCAAGGACATCTGTAGAGGTGTTGCATGGCTGTCGCGA
>S2216JWXWI rank=0027470 x=3948.0 y=2576.0 length=103
ATCGCAACGCGAAGAACCTTACCCAGGCTTGAACTGCAGATGACATCCTACGAAAGTAGG
CTTCCGCAAGGACGTCTGTAGAGGTGGTGCATGGCTGTCGCGA
>S2216JY3Q8 rank=0009597 x=3973.0 y=1074.0 length=103
ATCGCAACGCGAAGAACCTTACCCAGGCTTGAACTGCGAGTGACCACGCCCGAAAGGGCG
CTTCCGCAAGGACACTCGTAGAGGTGATGCATGGCTGTCGCGA
>S2216JS6ND rank=0027566 x=3905.0 y=3415.0 length=103
ATCGCAACGCGAAGAACCTTACCCAGGCTTGAACTGCGAGTGACCACGCCCGAAAGGGCG
CTTCCGCAAGGACACTCGTAGAGGTGTTGCATGGCTGTCGCGA
>S2216JWWW9 rank=0013710 x=3948.0 y=1307.0 length=106
ATCGCAACGCGAAGAACCTTACCCAGGCTTGACATACAGGTGGTAGAGATCCGAAAGGTG
ACCGACCCGCAAGGGAGCCTGAACAGGTGCTGCATGGCTGTCGCGA
>S2216JXZNH rank=0018814 x=3960.0 y=2347.0 length=106
ATCGCAACGCGAAGAACCTTACCCAGGCTTGACATACAGGTGGTAGAGATCCGAAAGGTG
ACCGACCCGCAAGGGAGCCTGAACAGGTGTTGCATGGCTGTCGCGA
>S2216JVAKZ rank=0030567 x=3929.0 y=3521.0 length=104
ATCGCAACGCGAAGAACCTTACCCAGGCTTGACATATGCGAGAACGCTGCAGAGATGCAG
AACTCTTTGGACACTCGCATACAGGTGTTGCATGGCTGTCGCGA
>S2216J4AJN rank=0024851 x=4032.0 y=1489.0 length=111
ATCGCAACGCGAAGAACCTTACCCAGGCTTGACATCCAGGGAACCTCGCTGAAAGGCGAG
GGTGCCTTCGCAAGAAGGAGCCCTGAGACAGGTGTTGCATGGCTGTCGCGA
>S2216JTNVR rank=0021056 x=3911.0 y=1173.0 length=104
ATCGCAACGCGAAGAACCTTACCCAGGCTTGACATCTCCGGAACCCCCGCGGAAACTGGG
GGTGCCTTCTCACGAAGGAGCCGGATGACAGGTGGTGCATGGCT
>S2216J1HMG rank=0021148 x=4000.0 y=1766.0 length=79
ATCGCAACGCGAAGAACCTTACCCAGGCTTGACATCTCTGGAACCCTGCTGAAAGCGGGG
GTGTCCTCTCACGAGGAAG
>S2216J0CBF rank=0029063 x=3987.0 y=1481.0 length=106
ATCGCAACGCGAAGAACCTTACCCAGGCTTGACATGCACAGGAAGTATGGCAGAAACGCC
ATACGCTCTTCGGAGTCTGTGCACAGGTGGTGCATGGCTGTCGCGA
>S2216JUDNP rank=0027955 x=3919.0 y=1811.0 length=110
ATCGCAACGCGAAGAACCTTACCCAGGCTTGACATGCAGGAAGTAGGACCCCGAAAGGGG
AACCACCCGTAAAGTCGGGAACTTGCACAGGTGTTGCATGGCTGTCGCGA
>S2216JURA7 rank=0021019 x=3923.0 y=3121.0 length=104
ATCGCAACGCGAAGAACCTTACCCAGGCTTGACATGCAGTAGACAGCGCCAGAAATGGCG
TCTTCCTTCGGGACTGCTGCACAGGTGGTGCATGGCTGTCGCGA
>S2216JU1TA rank=0003705 x=3927.0 y=348.0 length=74
ATCGCAACGCGAAGAACCTTACCCAGGGTCTCGAACGGCAATTGACGATCCGGTGAAAGC
CGGCTCCGCAAGGG
>S2216J0FU2 rank=0026807 x=3988.0 y=1980.0 length=105
ATCGCAACGCGAAGAACCTTACCCAGGTTTGACATCTAGAGAAGGCTTCCGAAAGGAAAC
TGTGCCGTAAGGAACTCTAAGACAGGTGGTGCATGGCTGTCGCGA
>S2216J04RW rank=0019469 x=3996.0 y=1498.0 length=103
ATCGCAACGCGAAGAACCTTACCCAGGTTTGACATGACCCTGCAAGCTGCTGAAAGGCAG
TCGCCTTCGAGGGTGGGTCGCAGGTGATGCATGGCTGTCGCGA
>S2216JTDR4 rank=0011312 x=3908.0 y=370.0 length=106
ATCGCAACGCGAAGAACCTTACCCAGGTTTGACATGCACGTAGTAGTGAAGCGAAAGCGG
AACGACCCTTCGGGGAGCGTGCACAGGTGCTGCATGGCTGTCGCGA
>S2216JVZC8 rank=0014427 x=3937.0 y=2874.0 length=103
ATCGCAACGCGAAGAACCTTACCCAGGTTTGACATGCAGCTGCAAGCTTCTCAAAGGAAG
CCGCCTTCGAGGGTGCTGCACAGGTGATGCATGGCTGTCGCGA
>S2216JT28R rank=0017094 x=3916.0 y=601.0 length=103
ATCGCAACGCGAAGAACCTTACCCAGGTTTGACATGCTACTGCAAGCCGGTGAAAGCCGG
TCGCCTTCGAGGGTGTAGCACAGGTGATGCATGGCTGTCGCGA
>S2216JY6L2 rank=0025059 x=3974.0 y=680.0 length=103
ATCGCAACGCGAAGAACCTTACCCAGGTTTGACATGGCACTGCAAGCCGCTGAAAGGCGG
TCGCCTTCGAGGGTGTGCCACAGGTGATGCATGGCTGTCGCGA
>S2216J08EO rank=0019328 x=3997.0 y=2110.0 length=103
ATCGCAACGCGAAGAACCTTACCCAGGTTTGACATGGCCCTGCAAGCCGGTGAAAGCCGG
TCGCCTTCGAGGGTGGGCCACAGGTGCTGCATGGCTGTCGCGA
>S2216JS57Y rank=0031553 x=3905.0 y=2860.0 length=61
ATCGCAACGCGAAGAACCTTACCCAGTCTTGACATATAGTGGACAGCTTCNGAAATGAAG
T
>S2216J2VZ4 rank=0026078 x=4016.0 y=1522.0 length=52
ATCGCAACGCGAAGAACCTTACCCCTTGCCAGGTGATGCATGGCTGTCGCGA
>S2216JX6AX rank=0027812 x=3962.0 y=2775.0 length=107
ATCGCAACGCGAAGAACCTTACCCGGACTCGAAAGTGCTGGAACCTGCCTGAAAGGGCGG
GGTGCCCGCAAGGGAGCCAGTATCCAGGTGATGCATGGCTGTCGCGA
>S2216JWEKP rank=0007037 x=3942.0 y=2103.0 length=104
ATCGCAACGCGAAGAACCTTACCCGGCCTTGACATCCACGGAACCCTTGAGAGATCAGGG
GTGCCTTCGGGAACCGTGAGACAGGTGATGCATGGCTGTCGCGA
>S2216JVIBW rank=0022383 x=3932.0 y=1274.0 length=106
ATCGCAACGCGAAGAACCTTACCCGGCCTTGACATGTCGAGAATCCCGAAGAGATTTGGG
AGTGCCGCAAGGGAACTCGAACACAGGTGGTGCATGGCTGTCGCGA
>S2216JZICX rank=0004683 x=3977.0 y=3615.0 length=106
ATCGCAACGCGAAGAACCTTACCCGGGCTAGAAAAACTAGGAACCTCTCAGAGACGAGGG
GTGCCCGCAAGGGAACCTAGGTCCAGGTGTTGCATGGCTGTCGCGA
>S2216JUQTV rank=0004914 x=3923.0 y=2497.0 length=107
ATCGCAACGCGAAGAACCTTACCCGGGCTAGAAAACAAGGAACCTTCTGGAAACAGAGGG
GTGCCCCAAAAGGGAACCTTGGTCCAGGTGATGCATGGCTGTCGCGA
>S2216JV0PH rank=0018847 x=3938.0 y=515.0 length=106
ATCGCAACGCGAAGAACCTTACCCGGGCTAGAAAACTAGGAATCCTTCAGAGACGAGGGA
GTGCCCGCAAGGGAACCTAGGTCCAGGTGCTGCATGGCTGTCGCGA
>S2216JXQMX rank=0023239 x=3957.0 y=2951.0 length=110
ATCGCAACGCGAAGAACCTTACCCGGGCTCGAAATGTTAGGGACAGCCGTAGAAACACGG
TCTTCTGCCTTCGGGCAGACCCTAGTATAGGTGATGCATGGCTGTCGCGA
>S2216J5FN8 rank=0023250 x=4045.0 y=1542.0 length=103
ATCGCAACGCGAAGAACCTTACCCGGGCTTGACATGTCCCTGCAGAGCCGGGAAACCGGT
TGGCCTTCGAGGGTGGGGCACAGGTGCTGCATGGCTGTCGCGA
>S2216JVPIB rank=0018452 x=3934.0 y=2385.0 length=104
ATCGCAACGCGAAGAACCTTACCCGGGCTTGACATGTGCCTGACCGCCCTGGAAACAGGG
CTTCCCTTCGGGGCAGGTTCACAGGTGATGCAAGGCTGTCGCGA
>S2216J493C rank=0016752 x=4043.0 y=2502.0 length=105
ATCGCAACGCGAAGAACCTTACCCGGGTTTGACATGTACTGGAAGACTGGCAGAGATGCC
GTCGCTCGCAAGAGTCGGTACACAGGTGGTGCATGGCTGTCGCGA
>S2216JT0KU rank=0030274 x=3915.0 y=1244.0 length=103
ATCGCAACGCGAAGAACCTTACCCGGGTTTGACATGTAGGGAAAAGCCATAGAGATATGG
GTGTCCTTCGGGGCCCTACACAGGTGCTGCATGGCTGTCGCGA
>S2216JUVXG rank=0006162 x=3925.0 y=914.0 length=61
ATCGCAACGCGAAGAACCTTACCCTACCTGAAGAAGGGCAGGTGTTGCATGGCTGTCGCG
A
>S2216JWK0D rank=0025943 x=3944.0 y=2251.0 length=107
ATCGCAACGCGAAGAACCTTACCCTATACCCGCAGATTAACTAAGTCGGGTTGAGGATGT
GTTACATACCAACCTGAAGAAGGGCAGGTGGTGCATGGCTGTCGCGA
>S2216JYCCO rank=0026173 x=3964.0 y=2422.0 length=110
ATCGCAACGCGAAGAACCTTACCCTGGACTTGACATGCATGGATTAACCCAGTGAAAGCT
GGGCCACGCCTTCGGGTGGAACATGCACAGGTGCTGCATGGCTGTCGCGA
>S2216J4AYK rank=0010055 x=4032.0 y=2026.0 length=52
ATCGCAACGCGAAGAACCTTACCCTGGGAGGTGATGCATGCTGTCGCGATCT
>S2216JUEDC rank=0030338 x=3919.0 y=2734.0 length=103
ATCGCAACGCGAAGAACCTTACCGAAGGCTTGACATATACCGGAAACACCCAGAGATGGG
TGCCCCGCAAGGTCGGTATACAGGTGATGCATGGCTGTCGCGA
>S2216JXKTH rank=0026607 x=3955.0 y=3603.0 length=104
ATCGCAACGCGAAGAACCTTACCGAGACTTGACATGCACTGGAATGTCGCAGAAATGCGG
CAGCCCTTCGGGGCCAGTGCACAGGTGTTGCATGGCTGTCGCGA
>S2216JWDKC rank=0019461 x=3942.0 y=794.0 length=104
ATCGCAACGCGAAGAACCTTACCGAGGCTTGACATGCACAGGAATGTCGTAGAAATACGG
CAGCCCTTCGGGGCCTGTGCACAGGTGGTGCATGGCTGTCGCGA
>S2216JU741 rank=0023417 x=3929.0 y=355.0 length=104
ATCGCAACGCGAAGAACCTTACCGAGGTTTGAACTGTGCAGGACAGCCCTAGAGATAGGG
TCTCCCTTCGGGGTCTGCATAGAGGTGTTGCATGGCTGTCGCGA
>S2216J4WEQ rank=0021100 x=4039.0 y=1152.0 length=105
ATCGCAACGCGAAGAACCTTACCGCCCCTTGACATCCTGGGAACTCGCTAGAGATAGCTT
GGTGCCGAAAGGAACCCAGAGACAGGTGGTGCATGGCTGTCGCGA
>S2216J36QC rank=0004471 x=4031.0 y=642.0 length=103
ATCGCAACGCGAAGAACCTTACCGCCTTGACATGTCGCGAACTGCCCAGAGATGGGCGGG
TGCCTTCGGGAATGCGAACACAGGTGCTGCATGGCTGTCGCGA
>S2216JT0MS rank=0023943 x=3915.0 y=1314.0 length=53
ATCGCAACGCGAAGAACCTTACCGCCTTGCAAGGTGCTGCATGGCTGTCGCGA
>S2216JUICS rank=0031899 x=3920.0 y=3802.0 length=53
ATCGCAACGCGAAGAACCTTACCGCCTTGCCAGGTGATGCATGGCTGTCGCGA
>S2216JU224 rank=0028061 x=3927.0 y=1998.0 length=53
ATCGCAACGCGAAGAACCTTACCGCCTTGCCAGGTGATGCATGGCTGTCGCGA
>S2216JXDAJ rank=0025906 x=3953.0 y=2041.0 length=53
ATCGCAACGCGAAGAACCTTACCGCCTTGCCAGGTGCTGCATGGCTGTCGCGA
>S2216JZ0Y1 rank=0011014 x=3983.0 y=3163.0 length=51
ATCGCAACGCGAAGAACCTTACCGCTTCCAGGTGGTGCATGGCTGTCGCGA
>S2216JYDA0 rank=0016667 x=3964.0 y=3658.0 length=101
ATCGCAACGCGAAGAACCTTACCGGCCCTTGACATCCCGCGCAATCCGTAGAGATACGGA
GTTCTTCGGACGCGGAGACAGGTGGTGCATGGCTGTCGCGA
>S2216JY12E rank=0030833 x=3972.0 y=2980.0 length=48
ATCGCAACGCGAAGAACCTTACCGGGAGGTGCTGCATGGCTGTCGCGA
>S2216J4JCN rank=0014029 x=4035.0 y=613.0 length=109
ATCGCAACGCGAAGAACCTTACCGTACCCTTGACATGTACGGAACCCTCCAGAGATGGAG
GGGTGCCCGAAAGGGAGCCGTAACACAGGTGGTGCATGGCTGTCGCCGA
>S2216JUGEF rank=0030309 x=3920.0 y=1269.0 length=106
ATCGCAACGCGAAGAACCTTACCGTGGTCTTGACATGTCGAGAACCTTCCAGAGATGGGA
GGGTGCCTTCGGGAACTCGAACACAGGTGCTGCATGGCTGTCGCGA
>S2216JV2PR rank=0010900 x=3938.0 y=3117.0 length=107
ATCGCAACGCGAAGAACCTTACCTAAGCTTGACATCCTTTTGACCTCTCCCTAATCGGAG
ATTTCCCTTCGGGGACAGAAGTGACAGGTGGTGCATGGCTGTCGCGA
>S2216JTW5G rank=0018076 x=3914.0 y=898.0 length=105
ATCGCAACGCGAAGAACCTTACCTACCCTTGACATACAGTGAATTTTGCAGAGATGCATT
AGTGCCTTCGGGAACACTGATACAGGTGCTGCATGGCTGTCGCGA
>S2216JYHYW rank=0012846 x=3966.0 y=1510.0 length=105
ATCGCAACGCGAAGAACCTTACCTACCCTTGACATACAGTGAATTTTGCAGAGATGTGGA
AGTGCCTTCGGGAACACTGATACAGGTGCTGCATGGCTGTCGCGA
>S2216JU3O6 rank=0017944 x=3927.0 y=2792.0 length=105
ATCGCAACGCGAAGAACCTTACCTACCCTTGACATACAGTGAATTTTGCAGAGATGTGGA
AGTGCCTTCGGGAACACTGATACAGGTGTTGCATGGCTGTCGCGA
>S2216JZDQ1 rank=0002115 x=3976.0 y=1739.0 length=103
ATCGCAACGCGAAGAACCTTACCTACCCTTGACATCCAACGAATCCTGCAGAAATGTGGG
AGTGCCGAAAGGAACGTTGAGACAGGTGTTGCATGGCTGTCGC
>S2216JTV27 rank=0013359 x=3913.0 y=3617.0 length=102
ATCGCAACGCGAAGAACCTTACCTACCCTTGACATGCACGGAAATCCTCCAGAGATGGTG
GGTCCGTAAGGGCCGTGCACAGGTGATGCATGGCTGTCGCGA
>S2216J3VLX rank=0012231 x=4027.0 y=2611.0 length=107
ATCGCAACGCGAAGAACCTTACCTACCCTTGACATGCCAGAGATCCCGCAGAGATGTGGG
AGTGCTCGAAAGAGAATCTGGGCACAGGTGTTGCATGGCTGTCGCGA
>S2216J3BTW rank=0022021 x=4021.0 y=1554.0 length=107
ATCGCAACGCGAAGAACCTTACCTACCCTTGACATGCCAGGAACCTCGCAGAGATGTGAG
GGTGCCCGAAAGGGAACCTGGACACAGGTGGTGCATGGCTGTCGCGA
>S2216J0XIZ rank=0010321 x=3994.0 y=297.0 length=108
ATCGCAACGCGAAGAACCTTACCTACCCTTGACATGCCAGGAACCTTGCAGAGATGCGGG
GGGTGCCCGAAAGGGAGCCTGGACACAGGTGGTGCATGGCTGTCGCGA
>S2216JUZPA rank=0018671 x=3926.0 y=1708.0 length=107
ATCGCAACGCGAAGAACCTTACCTACCCTTGACATGCCAGGAAGCCGGGTGAGAGCTCGG
TGTGCCCGAAAGGGAGCCTGGACACAGGTGCTGCATGGCTGTCGCGA
>S2216J2S21 rank=0023122 x=4015.0 y=1835.0 length=107
ATCGCAACGCGAAGAACCTTACCTACCCTTGACATGCCAGGAAGTCTGCTGAGAGGTGGA
CGTGCCCGAAAGGGAGCCTGGACACAGGTGTTGCATNGCTGTCGCGA
>S2216J0ZNM rank=0026902 x=3994.0 y=3056.0 length=107
ATCGCAACGCGAAGAACCTTACCTACCCTTGACATGCCAGGAATCTCGCAGAGATGTGAG
AGTGCTCGAAAGAGAACCTGGACACAGGTGGTGCATGGCTGTCGCGA
>S2216J0C4Y rank=0015473 x=3987.0 y=2544.0 length=95
ATCGCAACGCGAAGAACCTTACCTACCCTTGACATGCTAGGAAGCCCGCAGAGATNTGGG
CGTGCCCAAAGGGAACCTAGACACAGGTGGTGCAT
>S2216J20D6 rank=0016809 x=4017.0 y=3116.0 length=107
ATCGCAACGCGAAGAACCTTACCTACCCTTGACATGCTAGGAATCCTGCNGAAATGCAGG
AGTGCCCCAAAGGGAACCTAGACACAGGTGGTGCATGGCTGTCGCGA
>S2216JZWKO rank=0010841 x=3982.0 y=1558.0 length=107
ATCGCAACGCGAAGAACCTTACCTACCCTTGACATGGATGGAAGCCTGCAGAGATGCGGG
CGTGCCCGAAAGGGAGCCATCACACAGGTGGTGCATGGCTGTCGCGA
>S2216J2I5Z rank=0016543 x=4012.0 y=1269.0 length=107
ATCGCAACGCGAAGAACCTTACCTACCCTTGACATGGCAGGAATCCCGGAGAGATTCGGG
AGTGCTCGAAAGAGAACCTGCACACAGGTGGTGCATGGCTGTCGCGA
>S2216J1JSX rank=0010244 x=4001.0 y=495.0 length=107
ATCGCAACGCGAAGAACCTTACCTACCCTTGACATGGCAGGAATCCCTGAGAGATTGGGG
GGTGCTCGAAAGAGAACCTGCACACAGGTGTTGCATGGCTGTCGCGA
>S2216J4AGD rank=0025922 x=4032.0 y=1371.0 length=104
ATCGCAACGCGAAGAACCTTACCTACCCTTGACATGGCCGGTTTACCCGCAGAGATGCGG
CGTCCCGCAAGGGGCCGGTTACAGGTGTTGCATGGCTGTCGCGA
>S2216J46KN rank=0022573 x=4042.0 y=2037.0 length=107
ATCGCAACGCGAAGAACCTTACCTACCCTTGACATGGCTGGAATCCCCGAGAGATTGGGG
AGTGCCCGAAAGGGAACCAGTACACAGGTGGTGCATGGCTGTCGCGA
>S2216JU79G rank=0013595 x=3929.0 y=514.0 length=107
ATCGCAACGCGAAGAACCTTACCTACCCTTGACATGTACCGAAGCCCGCTGAGAGGTGGG
TCTGCCCGAAAGGGAGCGGTAACACAGGTGATGCATGGCTGTCGCGA
>S2216JUYQH rank=0014609 x=3926.0 y=455.0 length=77
ATCGCAACGCGAAGAACCTTACCTACCCTTGACATGTACCGAAGCCCGCTGAGAGGTGGG
TGTGCCGAAGGAGCGGT
>S2216JV7CQ rank=0006129 x=3940.0 y=936.0 length=109
ATCGCAACGCGAAGAACCTTACCTACCCTTGACATGTACGGAACCCTCCAGAGACGGAGG
GGGTGCCCCGAAAGGGAGCCGTAACACAGGTGGTGCATGGCTGTCGCGA
>S2216J0S0Y rank=0022651 x=3992.0 y=2656.0 length=107
ATCGCAACGCGAAGAACCTTACCTACCCTTGACATGTACGGAACCCTCCAGAGACGGAGG
GGTGCCCGAAAGGGAGCCGTAACACAGGTGGTGCATGGCTGTCGCGA
>S2216JXGZ7 rank=0012858 x=3954.0 y=2757.0 length=66
ATCGCAACGCGAAGAACCTTACCTACCCTTGACATGTACGGAACCTCGCAGAGATCGGGG
GTGCCC
>S2216J39ZG rank=0013864 x=4032.0 y=762.0 length=107
ATCGCAACGCGAAGAACCTTACCTACCCTTGACATGTACGGAAGACCGAAGAGATTTGGT
TGTGCTCGAAAGAGAACCGTAACACAGGTGATGCATGGCTGTCGCGA
>S2216J5CIV rank=0012419 x=4044.0 y=1557.0 length=107
ATCGCAACGCGAAGAACCTTACCTACCCTTGACATGTACGGAAGCCACGAGAGATCGAGG
CGTGCTCGAAAGAGAGCCGTAACACAGGTGGTGCATGGCTGTCGCGA
>S2216JU276 rank=0022796 x=3927.0 y=2180.0 length=107
ATCGCAACGCGAAGAACCTTACCTACCCTTGACATGTACGGAAGCCACGAGAGATCGAGG
CGTGCTCGAAAGAGAGCCGTAACACAGGTGGTGCATGGCTGTCGCGA
>S2216JVEMU rank=0023893 x=3931.0 y=580.0 length=107
ATCGCAACGCGAAGAACCTTACCTACCCTTGACATGTACGGAAGCCACGAGAGATCGAGG
TGTGCTCGAAAGAGAGCCGTAACACAGGTGTTGCATGGCTGTCGCGA
>S2216J0JPQ rank=0024030 x=3989.0 y=2876.0 length=107
ATCGCAACGCGAAGAACCTTACCTACCCTTGACATGTACGGAAGCCCTGAGAGATCAGGG
CGTGCTCGAAAGAGAGCCGTAACACAGGTGATGCATGGCTGTCGCGA
>S2216JTR2T rank=0031456 x=3912.0 y=2515.0 length=107
ATCGCAACGCGAAGAACCTTACCTACCCTTGACATGTACGGAAGCCTGGAGAGATTCGGG
TGTGCTCGAAAGAGAGCCGTAACACAGGTGATGCATGGCTGTCGCGA
>S2216JYLD0 rank=0007364 x=3967.0 y=1846.0 length=88
ATCGCAACGCGAAGAACCTTACCTACCCTTGACATGTACGGAAGGCCGAAGAGATTTGGC
TGTGCTCGAAAGAGAACCGTAACACAGG
>S2216JTQHA rank=0024905 x=3912.0 y=444.0 length=107
ATCGCAACGCGAAGAACCTTACCTACCCTTGACATGTACGGAAGTCTCCAGAGATGGAGA
CGTGCCCGAAAGGGAGCCGTAACACAGGTGATGCATGGCTGTCGCGA
>S2216J0CGH rank=0010160 x=3987.0 y=1663.0 length=107
ATCGCAACGCGAAGAACCTTACCTACCCTTGACATGTACGGAATTCTCCAGAGATGGAGA
AGTGCCCGAAAGGGAACCGTAACACAGGTGATGCATGGCTGTCGCGA
>S2216J04Q8 rank=0005898 x=3996.0 y=1474.0 length=107
ATCGCAACGCGAAGAACCTTACCTACCCTTGACATGTACGGGAGACCGAAGAGATTTGGT
TGTGCTCGAAAGAGAACCGTAACACAGGTGCTGCATGGCTGTCGCGA
>S2216JXED3 rank=0021631 x=3953.0 y=3465.0 length=107
ATCGCAACGCGAAGAACCTTACCTACCCTTGACATGTATGGAATCCTGCTGAGAGGTGGG
AGTGCCCGAAAGGGAGCCATAACACAGGTGCTGCATGGCTGTCGCGA
>S2216JXVII rank=0010262 x=3959.0 y=1080.0 length=107
ATCGCAACGCGAAGAACCTTACCTACCCTTGACATGTATGGAATCCTGCTGAGAGGTGGG
AGTGCCCGAAAGGGAGCCATAACACAGGTGTTGCATGGCTGTCGCGA
>S2216JW6V6 rank=0027601 x=3951.0 y=1940.0 length=107
ATCGCAACGCGAAGAACCTTACCTACCCTTGACATGTCAAGAATCTTGCAGAGATGTGAG
AGTGCTCGAAAGAGAACTTGAACACAGGTGTTGCATGGCTGTCGCGA
>S2216JZM0U rank=0011132 x=3979.0 y=1468.0 length=107
ATCGCAACGCGAAGAACCTTACCTACCCTTGACATGTCAGAAGCCTCGGAGAGATTCGAG
GGTGCTCGAAAGAGAATCTGAACACAGGTGGTGCATGGCTGTCGCGA
>S2216JU9A9 rank=0022717 x=3929.0 y=1875.0 length=107
ATCGCAACGCGAAGAACCTTACCTACCCTTGACATGTCAGGAACCTCCGAGAGATTGGAG
GGTGCCCGAAAGGGAGCCTGAACACAGGTGTTGCATGGCTGTCGCGA
>S2216J5F0H rank=0019534 x=4045.0 y=1983.0 length=127
ATCGCAACGCGAAGAACCTTACCTACCCTTGACATGTCAGGAACTCTGCAGAAATGCAGA
GGTGCTCGAAGAGAACCTGAACACAGGTGGTGCATGGCTGTCGCGATCTGAGCGGGNCTG
GCAAGGC
>S2216JWJ8F rank=0006683 x=3944.0 y=1245.0 length=107
ATCGCAACGCGAAGAACCTTACCTACCCTTGACATGTCAGGAAGGCTGGAGAGATCTAGC
TGTGCCCGAAAGGGAACCTGAACACAGGTGTTGCATGGCTGTCGCGA
>S2216J3PUG rank=0013030 x=4025.0 y=3334.0 length=74
ATCGCAACGCGAAGAACCTTACCTACCCTTGACATGTCCCGAAGGCCCCTGAGAGGGGGT
TGTGCCCGAAAGGG
>S2216JTV1M rank=0022657 x=3913.0 y=3560.0 length=106
ATCGCAACGCGAAGAACCTTACCTACCCTTGACATGTCCCGAAGGCCCCTGAGAGGGGGT
TGTGCCCGAAAGGGAACGGGAACACAGGTGTGCATGGCTGTCGCGA
>S2216J12MG rank=0002695 x=4007.0 y=310.0 length=107
ATCGCAACGCGAAGAACCTTACCTACCCTTGACATGTCCCGAAGGCCCCTGAGAGGGGGT
TGTGCCCGAAAGGGAACGGGAACACAGGTGTTGCATGGCTGTCGCGA
>S2216JW0B7 rank=0021603 x=3949.0 y=1637.0 length=107
ATCGCAACGCGAAGAACCTTACCTACCCTTGACATGTCCGAGAGCCCGCAGAGATGTGGG
TGTGCCCGAAAGGGAATCGGAACACAGGTGCTGCATGGCTGTCGCGA
>S2216JU9UF rank=0022940 x=3929.0 y=2565.0 length=107
ATCGCAACGCGAAGAACCTTACCTACCCTTGACATGTCCGAGAGCCCGCAGAGATGTGGG
TGTGCCCGAAAGGGAATCGGAACACAGGTGGTGCATGGCTGTCGCGA
>S2216JU8T6 rank=0026370 x=3929.0 y=1260.0 length=107
ATCGCAACGCGAAGAACCTTACCTACCCTTGACATGTCCGAGAGCCTGGAGAGATCCAGG
TGTGCCCGAAAGGGAATCGGAACACAGGTGATGCATGGCTGTCGCGA
>S2216J1YZ1 rank=0005907 x=4005.0 y=3807.0 length=107
ATCGCAACGCGAAGAACCTTACCTACCCTTGACATGTCCGAGAGCCTGGAGAGATCCGGG
TGTGCCCGAAAGGGAATCGGAACACAGGTGATGCATGGCTGTCGCGA
>S2216JYN0L rank=0014686 x=3968.0 y=1155.0 length=107
ATCGCAACGCGAAGAACCTTACCTACCCTTGACATGTCCGAGAGCCTGGAGAGATCCGGG
TGTGCCCGAAAGGGAATCGGAACACAGGTGTTGCATGGCTGTCGCGA
>S2216J3PES rank=0029716 x=4025.0 y=2770.0 length=89
ATCGCAACGCGAAGAACCTTACCTACCCTTGACATGTCCGGAATCCTGCTGAAAGGCGGG
ATGCCCGAAAGGGAATCGGAACACAGGTG
>S2216J1R4X rank=0024896 x=4003.0 y=3103.0 length=107
ATCGCAACGCGAAGAACCTTACCTACCCTTGACATGTCTAGAAGTTACCAGAGATGGTTT
CGTGCTCGAAAGAGAACTAGAACACAGGTGGTGCATGGCTGTCGCGA
>S2216JX4JV rank=0003310 x=3962.0 y=505.0 length=109
ATCGCAACGCGAAGAACCTTACCTACCCTTGACATGTCTAGTATGGGCTTCAGAGATGAG
GCTCTTCAGTTCGGCTGGCTAGAACACAGGTGTTGCATGGCTGTCGCGA
>S2216JVYOE rank=0014654 x=3937.0 y=1980.0 length=107
ATCGCAACGCGAAGAACCTTACCTACCCTTGACATGTCTGGAAGGCCCCTGAGAGGGGGT
TGTGCCCGAAAGGGAACCGGAACACAGGTGATGCATGGCTGTCGCGA
>S2216J0VE0 rank=0012619 x=3993.0 y=1658.0 length=107
ATCGCAACGCGAAGAACCTTACCTACCCTTGACATGTCTGGAAGGCCCCTGAGAGGGGGT
TGTGCCCGAAAGGGAACCGGAACACAGGTGGTGCATGGCTGTCGCGA
>S2216JZBK1 rank=0014126 x=3975.0 y=3027.0 length=106
ATCGCAACGCGAAGAACCTTACCTACCCTTGACATGTCTGGAAGGCCCCTGANAGGGGGT
TGTGCCCAAAGGGAACCGGAACACAGGTGATGCATGGCTGTCGCGA
>S2216JW3X7 rank=0024576 x=3950.0 y=2221.0 length=74
ATCGCAACGCGAAGAACCTTACCTACCCTTGACATGTCTGGAAGGCTGCTGAAAGGTGGC
TGTGCCCCAAAGGG
>S2216J4KUC rank=0030029 x=4035.0 y=2546.0 length=107
ATCGCAACGCGAAGAACCTTACCTACCCTTGACATGTCTGGAAGGCTGCTGAAAGGTGGC
TGTGCCCGAAAGGGAACCGGAACACAGGTGGTGCATGGCTGTCGCGA
>S2216JVMDA rank=0017429 x=3933.0 y=2412.0 length=107
ATCGCAACGCGAAGAACCTTACCTACCCTTGACATGTCTGGAATCCCGCAGAGATGTGGG
AGTGCTCGAAAGAGAGCCAGAACACAGGTGCTGCATGGCTGTCGCGA
>S2216J3GDK rank=0020630 x=4022.0 y=3350.0 length=107
ATCGCAACGCGAAGAACCTTACCTACCCTTGACATGTCTGGAATCCTGAAGAGATTTAGG
AGTGCTCGAAAGAGAACCAGAACACAGGTGCTGCATGGCTGTCGCGA
>S2216JTIXD rank=0029015 x=3909.0 y=2943.0 length=107
ATCGCAACGCGAAGAACCTTACCTACCCTTGACATGTCTGGAATCCTGAAGAGATTTAGG
AGTGCTCGAAAGAGAACCAGAACACAGGTGGTGCATGGCTGTCGCGA
>S2216JUET4 rank=0024795 x=3919.0 y=3338.0 length=107
ATCGCAACGCGAAGAACCTTACCTACCCTTGACATGTCTGGAATGCCTAAGAGATTGGGC
AGTGCTCGCAAGAGAACCGGAACACAGGTGCTGCATGGCTGTCGCGA
>S2216J38LA rank=0022654 x=4031.0 y=3052.0 length=107
ATCGCAACGCGAAGAACCTTACCTACCCTTGACATGTCTGGAATTTCGCAGAGATGTGAA
AGTGCCCGAAAGGGAGCCAGAACACAGGTGATGCATGGCTGTCGCGA
>S2216JTTLK rank=0012786 x=3913.0 y=390.0 length=107
ATCGCAACGCGAAGAACCTTACCTACCCTTGACATGTCTGGAATTTCGCAGAGATGTGAA
AGTGCCCGAAAGGGAGCCAGAACACAGGTGCTGCATGGCTGTCGCGA
>S2216JY1GX rank=0013602 x=3972.0 y=2207.0 length=107
ATCGCAACGCGAAGAACCTTACCTACCCTTGACATGTCTGGAATTTCGCAGAGATGTGAA
AGTGCCCGAAAGGGAGCCAGAACACAGGTGTTGCATGGCTGTCGCGA
>S2216JXJ0H rank=0020007 x=3955.0 y=2559.0 length=107
ATCGCAACGCGAAGAACCTTACCTACCTTTGACATGTACGGAACTCGCCAGAGATGGCTT
GGTGCTCGAAAGAGAACCGTAACACAGGTGATGCATGGCTGTCGCGA
>S2216J4ZY1 rank=0025220 x=4040.0 y=1675.0 length=107
ATCGCAACGCGAAGAACCTTACCTACCTTTGACATGTACGGAACTCGCCAGAGATGGCTT
GGTGCTCGAAAGAGAACCGTAACACAGGTGATGCATGGCTGTCGCGA
>S2216J0OGF rank=0005427 x=3991.0 y=829.0 length=105
ATCGCAACGCGAAGAACCTTACCTACTCTTGACATCCAGAGAACTTAGCAGAGATGCTTT
GGTGCCTTCGGGAACTCTGAGACAGGTGATGCATGGCTGTCGCGA
>S2216J0YSB rank=0024074 x=3994.0 y=1929.0 length=105
ATCGCAACGCGAAGAACCTTACCTACTCTTGACATCCAGAGAACTTAGCAGAGATGCTTT
GGTGCCTTCGGGAACTCTGAGACAGGTGATGCATGGCTGTCGCGA
>S2216JZQMG rank=0006535 x=3980.0 y=2038.0 length=105
ATCGCAACGCGAAGAACCTTACCTACTCTTGACATCCAGAGAACTTAGCAGAGATGCTTT
GGTGCCTTCGGGAACTCTGAGACAGGTGCTGCATGGCTGTCGCGA
>S2216JVU96 rank=0029074 x=3936.0 y=1676.0 length=105
ATCGCAACGCGAAGAACCTTACCTACTCTTGACATCCAGAGAACTTAGCAGAGATGCTTT
GGTGCCTTCGGGAACTCTGAGACAGGTGTTGCATGGCTGTCGCGA
>S2216J2F0S rank=0030479 x=4011.0 y=1290.0 length=105
ATCGCAACGCGAAGAACCTTACCTACTCTTGACATCCAGAGAGTTCGCTAGAGATAGCTT
AGTGCCTTCGGGAACTCTGAGACAGGTGATGCATGGCTGTCGCGA
>S2216JUKUZ rank=0005670 x=3921.0 y=2953.0 length=104
ATCGCAACGCGAAGAACCTTACCTACTTTTGAATCCACGGAATCTCTCAGAAATGAGAGA
GTGCCTTCGGGAACCGTGAGACAGGTGGTGCATGGCTGTCGCGA
>S2216J3V0A rank=0028710 x=4027.0 y=3128.0 length=104
ATCGCAACGCGAAGAACCTTACCTAGACTTGACATGACGGTGTAAGCCGGGGAAACCCGG
CCCCTCTTCGGAGCACCGCCACAGGTGGTGCATGGCTGTCGCGA
>S2216JXS82 rank=0026819 x=3958.0 y=2244.0 length=87
ATCGCAACGCGAAGAACCTTACCTAGACTTGACATGACGGTGTAAGCCGGGGGAAAACCC
GGTCCCTCTTCGGAGCACCGGCCACGA
>S2216J0YCI rank=0018017 x=3994.0 y=1360.0 length=103
ATCGCAACGCGAAGAACCTTACCTAGACTTGACATGACGGTGTAANCCGGGGAAACCGGC
CCCTCTTCGGAGCACCGCCACAGGTGCTGCATGGCTGTCGCGA
>S2216J5EWX rank=0005089 x=4045.0 y=559.0 length=105
ATCGCAACGCGAAGAACCTTACCTAGATTTGACGTGTACAGGAAGGATCCCAGAAATGGG
TCCGCCCGCAAGGGCCTGTACACAGGTGGTGCATGGCTGTCGCGA
>S2216J0E8V rank=0029155 x=3988.0 y=1181.0 length=108
ATCGCAACGCGAAGAACCTTACCTAGCCTTGACATGCATCTCTAAGTCGGTGAAAGCCGG
CGAGTGTAGCAATACACAATTTACACAGGTGCTGCATGGCTGTCGCGA
>S2216J1XY4 rank=0021248 x=4005.0 y=2478.0 length=108
ATCGCAACGCGAAGAACCTTACCTAGCCTTGACATGCATCTCTAAGTCGGTGAAAGCCGG
CGAGTGTAGCAATACACAATTTGCACAGGTGTTGCATGGCTGTCGCGA
>S2216JZPA7 rank=0013756 x=3980.0 y=337.0 length=111
ATCGCAACGCGAAGAACCTTACCTAGCCTTGACATGCATGGATTCGTCCTATGAAAGTAG
GACTACAGCCCTTCGGGGTCGGAACATGCACAGGTGTTGCATGGCTGTCGC
>S2216J12OJ rank=0002214 x=4007.0 y=385.0 length=104
ATCGCAACGCGAAGAACCTTACCTAGCCTTGACATGCATTAGACAGACGCTGAAAGGCGT
TCTCCCTTCGGGGCTGGTGCACAGGTGTTGCATGGCTGTCGCGA
>S2216JV4O0 rank=0025861 x=3939.0 y=1586.0 length=104
ATCGCAACGCGAAGAACCTTACCTAGCCTTGACATGCATTAGACCGGACCTGAAAGGGTC
CTTTCCTTCGGGACTGGTGCACAGGTGGTGCATGGCTGTCGCGA
>S2216J1S9T rank=0006608 x=4004.0 y=479.0 length=70
ATCGCAACGCGAAGAACCTTACCTAGCTTGGGTTCCTCTAAGAAGGGCAGGTGTTGCATG
GCTGTCGCGA
>S2216J49GL rank=0012928 x=4043.0 y=1683.0 length=107
ATCGCAACGCGAAGAACCTTACCTAGGCTAGAATGTGAGGGAAGTCTGCGTAACAGCAGG
CGTCTGGGAAACCAGACCCAAAACAAGGTGGTGCATGGCTGTCGCGA
>S2216J0RXI rank=0015709 x=3992.0 y=1236.0 length=107
ATCGCAACGCGAAGAACCTTACCTAGGCTAGAATGTGAGGGAATGTTGGGTAACGCCAAC
AGTCTGGGAAACCAGACCCAAAACAAGGTGTTGCATGGCTGTCGCGA
>S2216J5ITX rank=0013457 x=4046.0 y=1539.0 length=107
ATCGCAACGCGAAGAACCTTACCTAGGCTAGAATGTGAGGGAATGTTGGGTAACGCCAAC
AGTCTGGGAAGCCAGACCCAAAACAAGGTGATGCATGGCTGTCGCGA
>S2216J3FF6 rank=0024546 x=4022.0 y=2148.0 length=105
ATCGCAACGCGAAGAACCTTACCTAGGCTCGAAATGCAGGGGATCGACGGTGAAAGCCGT
TTTCCGCAAGGACGNTCCTGTATAGGTGATGCATGGCTGTCGCGA
>S2216J1COE rank=0018056 x=3998.0 y=3548.0 length=102
ATCGCAACGCGAAGAACCTTACCTAGGCTCGACATGCACGGAAATCTCGCAGAGATGCGG
GGTCCGTAAGGGCCGTGCACAGGTGGTGCATGGCTGTCGCGA
>S2216JSZZ3 rank=0032341 x=3903.0 y=2993.0 length=114
ATCGCAACGCGAAGAACCTTACCTAGGCTGGACATGGCAGGTAGTAGAAGGGTGAAAGGC
CCTAACGGAGGGTAGCAAATACCATCCTGCTCAGGTGCTGCATGGCTGTCGCGA
>S2216JTA3W rank=0030635 x=3907.0 y=1002.0 length=104
ATCGCAACGCGAAGAACCTTACCTAGGCTTGAAAGGCTCTCTAAACTGGCGAAAGCCAGG
TACCCGCAAGGGGGGGGAGTATAGGTGCTGCATGGCTGTCGCGA
>S2216JZ3VE rank=0018483 x=3984.0 y=2824.0 length=106
ATCGCAACGCGAAGAACCTTACCTAGGCTTGAACTCCTACGAATCCGTTGTAATTGACGG
AGTGTCCGCAGGAAATGTAGTGAGAGGTGATGCATGGCTGTCGCGA
>S2216J3BBS rank=0004221 x=4021.0 y=902.0 length=110
ATCGCAACGCGAAGAACCTTACCTAGGCTTGACATACACGGGAAAACCGGCCAGAAAACG
GCCGGGCCCCTCTTCGGAGCCCGTGCACAGGTGGTGCATGGCTGTCGCGA
>S2216JTR77 rank=0030136 x=3912.0 y=2709.0 length=106
ATCGCAACGCGAAGAACCTTACCTAGGCTTGACATACACGGGAAACCCGCCAGAAACGGC
GGGCCCTCTTCGGAGCCCGTGCACAGGTGATGCATGGCTGTCGCGA
>S2216J4Q7H rank=0017331 x=4037.0 y=2603.0 length=69
ATCGCAACGCGAAGAACCTTACCTAGGCTTGACATACACGGGAAACCCTCGAGAAAACCG
GGGGCCCTC
>S2216JXMT5 rank=0012963 x=3956.0 y=2123.0 length=107
ATCGCAACGCGAAGAACCTTACCTAGGCTTGACATACACGGGAAACCCTCGAGAAACCGG
GGGCCCCCTTCGGAGCCCCGTGCACAGGTGATGCATGGCTGTCGCGA
>S2216J1J5J rank=0024536 x=4001.0 y=949.0 length=106
ATCGCAACGCGAAGAACCTTACCTAGGCTTGACATACACGGGAAACCCTCGAGAAACCGG
GGGCCCTCTTCGGAGCCCGTGCACAGGTGATGCATGGCTGTCGCGA
>S2216JW7DZ rank=0024062 x=3951.0 y=2581.0 length=106
ATCGCAACGCGAAGAACCTTACCTAGGCTTGACATACACGGGAAACCCTCGAGAAACCGG
GGGCCCTCTTCGGAGCCCGTGCACAGGTGGTGCATGGCTGTCGCGA
>S2216J14W8 rank=0024219 x=4007.0 y=3290.0 length=106
ATCGCAACGCGAAGAACCTTACCTAGGCTTGACATACACGGGAAACCCTCGAGAAACCGG
GGGCCCTCTTCGGAGCCCGTGCACAGGTGGTGCATGGCTGTCGCGA
>S2216JZXTX rank=0027421 x=3982.0 y=3187.0 length=106
ATCGCAACGCGAAGAACCTTACCTAGGCTTGACATACACGGGAAACCTCTCAGAAACGAG
GGGCCTCCTTCGGGACCCGTGCACAGGTGATGCATGGCTGTCGCGA
>S2216JZ2JO rank=0018911 x=3984.0 y=1106.0 length=106
ATCGCAACGCGAAGAACCTTACCTAGGCTTGACATACACGGGAAAGCCCTCAGAAACGGG
GGCCCCTCTTCGGAGCCCGTGCACAGGTGCTGCATGGCTGTCGCGA
>S2216JZS48 rank=0018121 x=3981.0 y=1210.0 length=104
ATCGCAACGCGAAGAACCTTACCTAGGCTTGACATACTGGTGGTAGGGAACCGAAAGGGG
ACCGACCTTCGGGAGCCAGTACAGGTGCTGCATGGCTGTCGCGA
>S2216J48VO rank=0009771 x=4043.0 y=930.0 length=106
ATCGCAACGCGAAGAACCTTACCTAGGCTTGACATAGCCGAGAAAGCCTCCAGAAAGGGA
GGCCCCTCTTCGGAGTTCGGTTACAGGTGTTGCATGGCTGTCGCGA
>S2216J2G3C rank=0023832 x=4011.0 y=2678.0 length=107
ATCGCAACGCGAAGAACCTTACCTAGGCTTGACATAGCCGAGAAAGCCTCCCGAAATGGA
GGCCCCTCTTCGGAGTTCGGTTACAGGTGTTGGCATGGCTGTCGCGA
>S2216JZZ1Q rank=0025079 x=3983.0 y=1964.0 length=102
ATCGCAACGCGAAGAACCTTACCTAGGCTTGACATATACCGGTAACGGCGAGAGATCGTC
GCCCCGCAAGGTCGGTATACAGGTGATGCATGGCTGTCGCGA
>S2216JZRCI rank=0013894 x=3980.0 y=2976.0 length=103
ATCGCAACGCGAAGAACCTTACCTAGGCTTGACATGACGTGTTCATCCACCGAAAGGTGG
TGCCCGCAAGGGGAACGTCACAGGTGCTGCATGGCTGTCGCGA
>S2216J161U rank=0021591 x=4008.0 y=1952.0 length=105
ATCGCAACGCGAAGAACCTTACCTAGGCTTGACATGCACAGGAATATCGTAGAAANNACG
GCAGCCCTTCGGGGCCTGTACACAGGTGATGCATGGCTGTCGCGA
>S2216JZZ6V rank=0016299 x=3983.0 y=2149.0 length=104
ATCGCAACGCGAAGAACCTTACCTAGGCTTGACATGCACAGGAATGTCGGGGAAACCCGG
CAGCCCTTCGGGGCCTGTGTGCAGGTGGTGCATGGCTGTCGCGA
>S2216J4DLV rank=0020795 x=4033.0 y=1361.0 length=104
ATCGCAACGCGAAGAACCTTACCTAGGCTTGACATGCACAGGAATGTCGTAGAAATACGG
CAGCCCTTCGGGGCCTGTGTACAGGTGATGCATGGCTGTCGCGA
>S2216JZB0F rank=0022504 x=3975.0 y=3581.0 length=58
ATCGCAACGCGAAGAACCTTACCTAGGCTTGACATGCACCGGGAAACCCTTGAGGAAA
>S2216JZK2O rank=0015056 x=3978.0 y=3038.0 length=103
ATCGCAACGCGAAGAACCTTACCTAGGCTTGACATGCACGGAAAAGCCGCAGAGATGTGG
TGTCCTTTTAGGGTCGTGCACAGGTGGTGCATGGCTGTCGCGA
>S2216JU39K rank=0027256 x=3927.0 y=3526.0 length=102
ATCGCAACGCGAAGAACCTTACCTAGGCTTGACATGCACGGAAATCCTCCAGAGATGGTG
GGTCCGTAAGGGCCGTGCACAGGTGTTGCATGGCTGTCGCGA
>S2216JTW3G rank=0024036 x=3914.0 y=826.0 length=102
ATCGCAACGCGAAGAACCTTACCTAGGCTTGACATGCACGGAAATCTCCCAGAGATGGGA
GGTCCGTAAGGGCCGTGCACAGGTGGTGCATGGCTGTCGCAA
>S2216JTWZ2 rank=0029382 x=3914.0 y=704.0 length=101
ATCGCAACGCGAAGAACCTTACCTAGGCTTGACATGCACGGAAATCTCGCAGAGATGCGG
GGTCCGTAAGGCCGTGCACAGGTGTTGCATGGCTGTCGCGA
>S2216JT47B rank=0018888 x=3916.0 y=3141.0 length=102
ATCGCAACGCGAAGAACCTTACCTAGGCTTGACATGCACGGAAATCTCGCAGAGATGCGG
GGTCCGTAAGGGCCGTGCACAGGTGGTGCATGGCTGTCGCGA
>S2216J04UD rank=0018275 x=3996.0 y=1587.0 length=102
ATCGCAACGCGAAGAACCTTACCTAGGCTTGACATGCACGGAAATCTCGCAGAGATGCGG
GGTCCGTAAGGGTCGTGCACAGGTGCTGCATGGCTGTCGCGA
>S2216JX0AN rank=0022404 x=3960.0 y=3181.0 length=102
ATCGCAACGCGAAGAACCTTACCTAGGCTTGACATGCACGGAAATCTCGCAGAGATGCGG
GGTCCGTAAGGGTCGTGCACAGGTGTTGCATGGCTGTCGCGA
>S2216J489L rank=0024490 x=4043.0 y=1431.0 length=103
ATCGCAACGCGAAGAACCTTACCTAGGCTTGACATGCACGGAAATCTCGCAGAGATGCGG
GGTGCCTTTGGCGTCGTGCACAGGTGGTGCATGGCTGTCGCGA
>S2216JZM3E rank=0025084 x=3979.0 y=1560.0 length=103
ATCGCAACGCGAAGAACCTTACCTAGGCTTGACATGCACGGAAATCTCGCAGAGATGCGG
GGTGCCTTTGGCGTCGTGCACAGGTGTTGCATGGCTGTCGCGA
>S2216J5CQ0 rank=0014942 x=4044.0 y=1850.0 length=93
ATCGCAACGCGAAGAACCTTACCTAGGCTTGACATGCACGGAAATCTCGCAGAGATGCGG
GTCCGTAAGGGCCGTGCACAGGTGATGCATGGC
>S2216JUBO6 rank=0028871 x=3918.0 y=3368.0 length=102
ATCGCAACGCGAAGAACCTTACCTAGGCTTGACATGCACGGAAATCTCGCAGAGATGTGG
GGTCCGTAAGGGCCGTGCACAGGTGGTGCATGGCTGTCGCGA
>S2216JYOVZ rank=0029089 x=3968.0 y=2285.0 length=102
ATCGCAACGCGAAGAACCTTACCTAGGCTTGACATGCACGGAAATCTCGCAGAGATGTGG
GGTCCGTAAGGGCCGTGCACAGGTGGTGCATGGCTGTCGCGA
>S2216J0OIP rank=0020578 x=3991.0 y=911.0 length=102
ATCGCAACGCGAAGAACCTTACCTAGGCTTGACATGCACGGAAATCTCGCAGAGATGTGG
GGTCCGTAAGGGCCGTGCACAGGTGTTGCATGGCTGTCGCGA
>S2216J0N7X rank=0004644 x=3991.0 y=523.0 length=97
ATCGCAACGCGAAGAACCTTACCTAGGCTTGACATGCACGGAAATCTCGCAGAGATNCGG
GGTCCTAAGGGCCGTGCACAGGTGGTGCATGGCTGTC
>S2216JYN5P rank=0016027 x=3968.0 y=1339.0 length=104
ATCGCAACGCGAAGAACCTTACCTAGGCTTGACATGCACGGAAATCTGTCAGAGATGGCA
GGTCCTTTATCGGGTCGTGCACAGGTGCTGCATGGCTGTCGCGA
>S2216JUSQD rank=0023585 x=3924.0 y=867.0 length=106
ATCGCAACGCGAAGAACCTTACCTAGGCTTGACATGCACGGGAAACCCCTCAGAAACGGG
GGGCCCTCTTCGGAGTCCGTGCACAGGTGATGCATGGCTGTCGCGA
>S2216JZTYN rank=0028581 x=3981.0 y=2269.0 length=106
ATCGCAACGCGAAGAACCTTACCTAGGCTTGACATGCACGGGAAACCCTTGAGAAACCAG
GGGCCCTCTTCGGAGTCCGTGCACAGGTGGTGCATGGCTGTCGCGA
>S2216J4HAU rank=0015719 x=4034.0 y=2052.0 length=60
ATCGCAACGCGAAGAACCTTACCTAGGCTTGACATGCACGGGAAAGCTGCTGGAAACAGT

>S2216JV2Y7 rank=0009754 x=3938.0 y=3457.0 length=104
ATCGCAACGCGAAGAACCTTACCTAGGCTTGACATGCACGGGAATGTCGTAGAAATACGG
CAGCCCTTCGGGGCTCGTGCACAGGTGATGCATGGCTGTCGCGA
>S2216JWXMS rank=0004818 x=3948.0 y=2226.0 length=104
ATCGCAACGCGAAGAACCTTACCTAGGCTTGACATGCACGGGAATGTCGTAGAAATACGG
CAGCCCTTCGGGGCTCGTGCACAGGTGGTGCATGGCTGTCGCGA
>S2216JW610 rank=0003763 x=3951.0 y=2150.0 length=104
ATCGCAACGCGAAGAACCTTACCTAGGCTTGACATGCACGGGAATGTCGTAGAAATACGG
CAGCCCTTCGGGGCTCGTGCACAGGTGGTGCATGGCTGTCGCGA
>S2216J3SDC rank=0013323 x=4026.0 y=2510.0 length=103
ATCGCAACGCGAAGAACCTTACCTAGGCTTGACATGCACGGGAATGTCGTGAAATACGGC
AGCCCTTCGGGGCTCGTGCACAGGTGATGCATGGCTGTCGCGA
>S2216J5ITE rank=0005168 x=4046.0 y=1520.0 length=65
ATCGCAACGCGAAGAACCTTACCTAGGCTTGACATGCACGGGCAAGCGGCCNGAAACGGC
GCCCC
>S2216J076Q rank=0003722 x=3997.0 y=1824.0 length=86
ATCGCAACGCGAAGAACCTTACCTAGGCTTGACATGCACTAGACCGGACCTGAAAGGGTC
CTTTACCTTCGGGACTGGTGCACAGG
>S2216J3NTO rank=0002420 x=4025.0 y=714.0 length=104
ATCGCAACGCGAAGAACCTTACCTAGGCTTGACATGCACTGGAATGTCGTAGAAATACGC
CAGCCCTTCGGGGCCGGTGCACAGGTGTTGCATGGCTGTCGCGA
>S2216J0WT7 rank=0001597 x=3993.0 y=3501.0 length=105
ATCGCAACGCGAAGAACCTTACCTAGGCTTGACATGCACTGGAATTGCATACGAAATATG
TAAGCCCTTCGGGGCTAGTGCACAGGTGGTGCATGGCTGTCGCGA
>S2216JXI3H rank=0024868 x=3955.0 y=1371.0 length=104
ATCGCAACGCGAAGAACCTTACCTAGGCTTGACATGCACTGGAATTGCATAGAAATATGT
AAGCCCTTCGGGGCTAGTGCACAGGTGATGCATGGCTGTCGCGA
>S2216J07WI rank=0009286 x=3997.0 y=1456.0 length=104
ATCGCAACGCGAAGAACCTTACCTAGGCTTGACATGCACTGGAATTGCATAGAAATATGT
AAGCCCTTCGGGGCTAGTGCACAGGTGTTGCATGGCTGTCGCGA
>S2216J2WLH rank=0017255 x=4016.0 y=2291.0 length=87
ATCGCAACGCGAAGAACCTTACCTAGGCTTGACATGCACTGGAATTGCGTAGAAATACGT
AAGCCCTTCGGGGCGTGGTGTACGAGG
>S2216J3S7U rank=0023197 x=4026.0 y=3608.0 length=106
ATCGCAACGCGAAGAACCTTACCTAGGCTTGACATGCAGGAGAAACCTTCCAGAAACGGG
AGGCCCTCTTCGGAGTTCCTGCACAGGTGTTGCATGGCTGTCGCGA
>S2216JX8O1 rank=0017347 x=3963.0 y=1779.0 length=106
ATCGCAACGCGAAGAACCTTACCTAGGCTTGACATGCAGGAGAAACCTTTGAGAAACCAG
AGGCCCTCTTCGGAGTTCCTGCACAGGTGGTGCATGGCTGTCGCGA
>S2216JT1EQ rank=0031404 x=3915.0 y=2320.0 length=102
ATCGCAACGCGAAGAACCTTACCTAGGCTTGACATGCAGGGAAAAGCCGTAGAGATACGG
TGTCCTTCGGGGCCCTGCACAGGTGATGCATGGCTGTCGCGA
>S2216JT3BI rank=0026919 x=3916.0 y=700.0 length=106
ATCGCAACGCGAAGAACCTTACCTAGGCTTGACATGCAGGGGAAAGCCGCCAGAGACGGC
GGCCCCTCTTCGGAGCCCCTGCACAGGTGGTGCATGGCTGTCGCGA
>S2216JVJPR rank=0017106 x=3932.0 y=3069.0 length=108
ATCGCAACGCGAAGAACCTTACCTAGGCTTGACATGCATCTCTAAGTCGGTGAAAGCCGG
CGAGTACCGCAAGGTACAATTTGCACAGGTGCTGCATGGCTGTCGCGA
>S2216JX7SK rank=0009508 x=3963.0 y=610.0 length=106
ATCGCAACGCGAAGAACCTTACCTAGGCTTGACATGCATGGGAAACTCCTCAGAAACGAG
GAGCCTCCTTCGGGATCCATGCACAGGTGCTGCATGGCTGTCGCGA
>S2216JZBVY rank=0023741 x=3975.0 y=3420.0 length=106
ATCGCAACGCGAAGAACCTTACCTAGGCTTGACATGCATGGGAAACTCCTCAGAAACGAG
GAGCCTCCTTCGGGATCCATGCACAGGTGGTGCATGGCTGTCGCGA
>S2216J1OHN rank=0031507 x=4002.0 y=2473.0 length=107
ATCGCAACGCGAAGAACCTTACCTAGGCTTGACATGCATGGGAAACTCCTCAGAAACGAG
GAGCCTCCTTCGGGGATCCATGCACAGGTGCTGCATGGCTGTCGCGA
>S2216J372O rank=0019643 x=4031.0 y=2382.0 length=107
ATCGCAACGCGAAGAACCTTACCTAGGCTTGACATGCATGGGAAACTCCTCAGAAACGAG
GAGCCTCCTTCGGGGATCCATGCACAGGTGCTGCATGGCTGTCGCGA
>S2216J4KQJ rank=0025225 x=4035.0 y=2409.0 length=107
ATCGCAACGCGAAGAACCTTACCTAGGCTTGACATGCATGGGAAACTCCTCAGAAACGAG
GAGCCTCCTTCGGGGATCCATGCACAGGTGCTGCATGGCTGTCGCGA
>S2216JWNK0 rank=0016768 x=3945.0 y=1490.0 length=106
ATCGCAACGCGAAGAACCTTACCTAGGCTTGACATGCATGGGAAAGCCCGGTGAAAGCCG
GGCCCCTCTTCGGAGCTCATGCACAGGTGTTGCATGGCTGTCGCGA
>S2216JTUFF rank=0031186 x=3913.0 y=1465.0 length=106
ATCGCAACGCGAAGAACCTTACCTAGGCTTGACATGCATGGGAAAGCCTCTGGAAACAGA
GGCCCCTCTTCGGAGCTCATGCACAGGTGATGCATGGCTGTCGCGA
>S2216J0G92 rank=0007797 x=3988.0 y=3816.0 length=66
ATCGCAACGCGAAGAACCTTACCTAGGCTTGACATGGCCAGAGTAGGGATCCCCGAAAAG
GGGTGA
>S2216J1HS6 rank=0022342 x=4000.0 y=2008.0 length=109
ATCGCAACGCGAAGAACCTTACCTAGGCTTGACATGGCCGCAGTAGCGACCCGAAAGGGA
AGCGACCAGGTAGTCTGGAACGGTCACAGGTGGTGCATGGCTGTCGCGA
>S2216JXXB6 rank=0019599 x=3959.0 y=3444.0 length=106
ATCGCAACGCGAAGAACCTTACCTAGGCTTGACATGGCCGGGAAACCCCTTGGAAACAGG
GGGCCTCCTTCGGGACTCGGTCACAGGTGTTGCATGGCTGTCGCGA
>S2216J16BL rank=0027815 x=4008.0 y=1007.0 length=106
ATCGCAACGCGAAGAACCTTACCTAGGCTTGACATGGGAGTGGTAGGGAACGGAAACGGG
ACCGACCCTTCGGGGAGCTTCCACAGGTGTTGCATGGCTGTCGCGA
>S2216JVHR2 rank=0025993 x=3932.0 y=560.0 length=106
ATCGCAACGCGAAGAACCTTACCTAGGCTTGACATGGGCGTGGTAGGAAGCCGAAAGGTG
CCCGACCCCTCGGGGAGCGTCCACAGGTGGTGCATGGCTGTCGCGA
>S2216JT0HZ rank=0025430 x=3915.0 y=1141.0 length=106
ATCGCAACGCGAAGAACCTTACCTAGGCTTGACATGTACGTGGTACGAGGTGGAAACACT
GAGGACTCGCAAGAGAGCGTACACAGGTGTTGCATGGCTGTCGCGA
>S2216JVGDK rank=0026563 x=3931.0 y=2838.0 length=107
ATCGCAACGCGAAGAACCTTACCTAGGCTTGACATGTATCGAAGTCCTTAGAAATTTGGA
TGTGCTCGCAAGAGAGCGATAACACAGGTGATGCATGGCTGTCGCGA
>S2216JV81X rank=0011510 x=3940.0 y=3139.0 length=106
ATCGCAACGCGAAGAACCTTACCTAGGCTTGACATGTTAGAGAAACCTCCCCGAAACGGG
AGGCCTCCTTCGGGACTCTATCACAGGTGCTGCATGGCTGTCGCGA
>S2216J3O3X rank=0013506 x=4025.0 y=2379.0 length=103
ATCGCAACGCGAAGAACCTTACCTAGGTTGAACTACGCAGGAAAAGCTACAGAGATGTGG
TGTCCTTCGGGGCCTGGCGATAGGTGCTGCATGGCTGTCGCGA
>S2216JY3ES rank=0012800 x=3973.0 y=626.0 length=101
ATCGCAACGCGAAGAACCTTACCTAGGTTTGACATACACCGGAAAGCTCTAGAGATAGAG
CCCCTTTTAGTCGGTGTACAGGTGTTGCATGGCTGTCGCGA
>S2216J1CB4 rank=0025574 x=3998.0 y=3106.0 length=102
ATCGCAACGCGAAGAACCTTACCTAGGTTTGACATATACCGGAAAGCTGCAGAGATGTAG
CCCCCGCAAGGTCGGTATACAGGTGATGCATGGCTGTCGCGA
>S2216JZZMQ rank=0015411 x=3983.0 y=1424.0 length=104
ATCGCAACGCGAAGAACCTTACCTAGGTTTGACATATACGAGAAGCCTCTAGAGATAGAG
GTCTCTTTGGACACTCGTATACAGGTGATGCATGGCTGTCGCGA
>S2216JW75E rank=0024534 x=3951.0 y=3568.0 length=104
ATCGCAACGCGAAGAACCTTACCTAGGTTTGACATATACGAGAAGCCTCTAGAGATAGAG
GTCTCTTTGGACACTCGTATACAGGTGTTGCATGGCTGTCGCGA
>S2216JW2GT rank=0015011 x=3950.0 y=299.0 length=106
ATCGCAACGCGAAGAACCTTACCTAGGTTTGACATATACGAGAAGCCTCTAGAGATAGAG
GTCTCTTTTGGGACACTCGTATACAGGTGTTGCATGGCTGTCGCGA
>S2216J0MMF rank=0025439 x=3990.0 y=2549.0 length=102
ATCGCAACGCGAAGAACCTTACCTAGGTTTGACATATAGAGAAAACTTATAGAGATATAA
GGTCCTTTTGGGCTCTATACAGGTGATGCATGGCTGTCGCGA
>S2216JTZYT rank=0011825 x=3915.0 y=451.0 length=102
ATCGCAACGCGAAGAACCTTACCTAGGTTTGACATATAGAGAAAACTTATAGAGATATAA
GGTCCTTTTGGGCTCTATACAGGTGGTGCATGGCTGTCGCGA
>S2216J2Y9C rank=0014947 x=4017.0 y=1646.0 length=107
ATCGCAACGCGAAGAACCTTACCTAGGTTTGACATCCTCTGACCGCCGTAGAAATACGGT
TTTAGTAGCAATACTACAGAGAGACAGGTGATGCATGGCTGTCGCGA
>S2216JYS1O rank=0029029 x=3969.0 y=3578.0 length=103
ATCGCAACGCGAAGAACCTTACCTAGGTTTGACATGGACCTGCAAGCGCCGGAAACGGCG
TCGCCTTCGAGGGTGGTCCGAAGGTGCTGCATGGCTGTCGCGA
>S2216JZXP0 rank=0015901 x=3982.0 y=3046.0 length=102
ATCGCAACGCGAAGAACCTTACCTAGGTTTGACATGTACGGAAAAGCTACAGAGATGTGG
TGTCCTTCGGGGCCGTACACAGGTGCTGCATGGCTGTCGCGA
>S2216JXQBK rank=0011475 x=3957.0 y=2542.0 length=52
ATCGCAACGCGAAGAACCTTACCTCTTGCCAGGTGATGCATGGCTGTCGCGA
>S2216J4A2U rank=0019481 x=4032.0 y=2180.0 length=108
ATCGCAACGCGAAGAACCTTACCTGGACTAGAATGCCTCTGACCGTCCCTTAACAGGGAC
TTTCCGGGCAACCGGACGGNAGTGCAAGGTGATGCATGGCTGTCGCGA
>S2216J0R3B rank=0009259 x=3992.0 y=1445.0 length=109
ATCGCAACGCGAAGAACCTTACCTGGACTAGAATGCCTTCGACAGTCCCGTAACTGGGAT
CTCTTGGGTAAAACCAAGCGGAGTGCAAGGTGCTGCATGGCTGTCGCGA
>S2216JYAS0 rank=0008400 x=3964.0 y=418.0 length=109
ATCGCAACGCGAAGAACCTTACCTGGACTAGAATGCCTTCGACAGTCCCGTAACTGGGAT
CTCTTGGGTAAAACCAAGCGGAGTGCAAGGTGGTGCATGGCTGTCGCGA
>S2216JUJF9 rank=0022619 x=3921.0 y=1127.0 length=106
ATCGCAACGCGAAGAACCTTACCTGGACTAGACAACAGTGGATCGTCCTAGAAATAGGAT
TTTCCCTTCGGGGACCGCTGGTTCAGGTGGTGCATGGCTGTCGCGA
>S2216J5JD5 rank=0030921 x=4046.0 y=2267.0 length=104
ATCGCAACGCGAAGAACCTTACCTGGACTTGACATGGTGCTGCAAAGCGCACGGAAACGT
GTGACCTTCGAGGGTGCACCACAGGTGATGCATGGCTGTCGCGA
>S2216JUIUY rank=0023322 x=3921.0 y=360.0 length=103
ATCGCAACGCGAAGAACCTTACCTGGACTTGACATGGTGCTGCAAGCGCACGGAAACGTG
TGACCTTCGAGGGTGCACCACAGGTGATGCATGGCTGTCGCGA
>S2216JZQLT rank=0027263 x=3980.0 y=2015.0 length=103
ATCGCAACGCGAAGAACCTTACCTGGACTTGACATGGTGCTGCAAGCGCACGGAAACGTG
TGACCTTCGAGGGTGCACCACAGGTGTTGCATGGCTGTCGCGA
>S2216J3VWZ rank=0023244 x=4027.0 y=3009.0 length=102
ATCGCAACGCGAAGAACCTTACCTGGATTGAACTACGCGGGAAAAGCCACAGAGATGTGG
TGTCCTTCGGGGTCCGCGATAGGTGTTGCATGGCTGTCGCGA
>S2216J0I3G rank=0005354 x=3989.0 y=2074.0 length=101
ATCGCAACGCGAAGAACCTTACCTGGATTTGACATATAGGGAAAACTGCTAGAGATAGCA
GGTCCTAAGGGCCCTATACAGGTGCTGCATGGCTGTCGCGA
>S2216JUP9H rank=0020445 x=3923.0 y=1763.0 length=67
ATCGCAACGCGAAGAACCTTACCTGGATTTGACATATAGGGAAAATCTCCTGGAGACAGG
AGGTCCC
>S2216J3D2Y rank=0012531 x=4022.0 y=376.0 length=108
ATCGCAACGCGAAGAACCTTACCTGGATTTGACATCCTCTGACATCCGTAGAGATACGGC
TTTCGTAGCAATACGACAGAGAGACAGGTTGTTGCATGGCTGTCGCGA
>S2216JX2L1 rank=0023425 x=3961.0 y=2087.0 length=107
ATCGCAACGCGAAGAACCTTACCTGGATTTGACATCTCCTGACATCCGTAGAGATACGGC
TTCTGTAGCAATACAGCAGGAAGACAGGTGCTGCATGGCTGTCGCGA
>S2216JYCLY rank=0010526 x=3964.0 y=2756.0 length=102
ATCGCAACGCGAAGAACCTTACCTGGATTTGACATGTAGGGAAAACTGTCAGAGATGGCA
GGTCCGTAAGGGCCCTACACAGGTGATGCATGGCTGTCGCGA
>S2216J2JPW rank=0024839 x=4012.0 y=1986.0 length=108
ATCGCAACGCGAAGAACCTTACCTGGCCTTGACATACCACTAACGAAGCAGAGATACATT
AGGTGCCCGAAAGGGAAAGTGGACACAGGTGTTGCATGGCTGTCGCGA
>S2216J4LD1 rank=0010159 x=4035.0 y=3255.0 length=105
ATCGCAACGCGAAGAACCTTACCTGGCCTTGACATCCACGGAACTTACCAGAGATGGTTT
GGTGCCTTCGGGAACCGTGAGACAGGTGCTGCATGGCTGTCGCGA
>S2216JUEJS rank=0019506 x=3919.0 y=2966.0 length=105
ATCGCAACGCGAAGAACCTTACCTGGCCTTGACATCCACGGAACTTACCAGAGATGGTTT
GGTGCCTTCGGGAACCGTGAGACAGGTGTTGCATGGCTGTCGCGA
>S2216J33V5 rank=0017163 x=4030.0 y=1059.0 length=68
ATCGCAACGCGAAGAACCTTACCTGGCCTTGACATCCACGGAAGTCTGCAGAGATGCGGA
TGTGCCTT
>S2216J2YO8 rank=0012269 x=4017.0 y=922.0 length=105
ATCGCAACGCGAAGAACCTTACCTGGCCTTGACATCCACGGAAGTCTGCAGAGATGCGGA
TGTGCCTTCGGGAGCCGTGAGACAGGTGATGCATGGCTGTCGCGA
>S2216JWQ2Z rank=0002081 x=3946.0 y=1929.0 length=104
ATCGCAACGCGAAGAACCTTACCTGGCCTTGACATCCACGGAAGTCTGCAGAGATGCGGA
TGTGCCTTGGGAACCGTGAGACAGGTGATGCATGGCTGTCGCGA
>S2216JZCUU rank=0014974 x=3976.0 y=580.0 length=105
ATCGCAACGCGAAGAACCTTACCTGGCCTTGACATCCACGGAATCCTTCAGAGATGAGGG
AGTGCCTTCGGGAACCGTGAGACAGGTGGTGCATGGCTGTCGCGA
>S2216J1YRG rank=0009427 x=4005.0 y=3498.0 length=105
ATCGCAACGCGAAGAACCTTACCTGGCCTTGACATCCACGGAATCCTTGAGAGATCAGGG
AGTGCCTTCGGGAACCGTGAGACAGGTGCTGCATGGCTGTCGCGA
>S2216J4V7O rank=0030813 x=4039.0 y=898.0 length=105
ATCGCAACGCGAAGAACCTTACCTGGCCTTGACATCCACGGAATCCTTTAGAGACAGAGG
AGTGCCTTCGGGAACCGTGAGACAGGTGATGCATGGCTGTCGCGA
>S2216J4JG0 rank=0001077 x=4035.0 y=770.0 length=105
ATCGCAACGCGAAGAACCTTACCTGGCCTTGACATCCACGGAATCCTTTAGAGATAGAGG
AGTGCCTTCGGGAACCGTGAGACAGGTGGTGCATGGCTGTCGCGA
>S2216JYOC3 rank=0018487 x=3968.0 y=1605.0 length=105
ATCGCAACGCGAAGAACCTTACCTGGCCTTGACATCCACGGAATTTGGCAGAGATGCCTT
AGTGCCTTCGGGAACCGTGAGACAGGTGATGCATGGCTGTCGCGA
>S2216JTSW0 rank=0030862 x=3912.0 y=3602.0 length=108
ATCGCAACGCGAAGAACCTTACCTGGCCTTGACATGCAAGTGGTAGAACCATGAAAGTGG
GACGACCCCGCAAGGGGAGCTTGCACAGGTGCTGCATGGCTGTCGCGA
>S2216JZRHH rank=0018641 x=3980.0 y=3155.0 length=108
ATCGCAACGCGAAGAACCTTACCTGGCCTTGACATGCAAGTGGTAGAACCATGAAAGTGG
GACGACCCCGCAAGGGGAGCTTGCACAGGTGCTGCATGGCTGTCGCGA
>S2216JTKP8 rank=0023051 x=3910.0 y=1182.0 length=108
ATCGCAACGCGAAGAACCTTACCTGGCCTTGACATGCAAGTGGTAGAACCATGAAAGTGG
GACGACCCCGCAAGGGGAGCTTGCACAGGTGGTGCATGGCTGTCGCGA
>S2216JW1V7 rank=0004395 x=3949.0 y=3653.0 length=108
ATCGCAACGCGAAGAACCTTACCTGGCCTTGACATGCAAGTGGTAGAACCATGAAAGTGG
GACGACCCCGCAAGGGGAGCTTGCACAGGTGGTGCATGGCTGTCGCGA
>S2216JZH6S rank=0015773 x=3977.0 y=3394.0 length=104
ATCGCAACGCGAAGAACCTTACCTGGCCTTGACATGCACGGAACCCTGCAGAGATGCGGG
GTGCCTTCGGGAACCGTGACACAGGTGTTGCATGGCTGTCGCGA
>S2216JYLRQ rank=0026854 x=3967.0 y=2340.0 length=105
ATCGCAACGCGAAGAACCTTACCTGGCCTTGACATGCACGGAACTTTCCAGAGATGGATT
GGTGCCTTCGGGAACCGTGACACAGGTGCTGCATGGCTGTCGCGA
>S2216J2VRU rank=0016991 x=4016.0 y=1224.0 length=108
ATCGCAACGCGAAGAACCTTACCTGGCCTTGACATGCACGTAGTAGGAGCCTGAAAGGGT
AACGACCCCGCAAGGGGAGCGTGCACAGGTGGTGCATGGCTGTCGCGA
>S2216J2EIV rank=0018789 x=4010.0 y=3445.0 length=108
ATCGCAACGCGAAGAACCTTACCTGGCCTTGACATGCACGTAGTAGGAGCCTGAAAGGGT
AACGACCCCGCAAGGGGAGCGTGCACAGGTGGTGCATGGCTGTCGCGA
>S2216J4CUM rank=0006881 x=4033.0 y=380.0 length=107
ATCGCAACGCGAAGAACCTTACCTGGCCTTGACATGCACTAGACAGACGCTGAAAAGGCG
GTTCTCCCTTCGGGGGCTGGTGCACAGGTGCTGCATGGCTGTCGCGA
>S2216JZW13 rank=0013072 x=3982.0 y=2185.0 length=108
ATCGCAACGCGAAGAACCTTACCTGGCCTTGACATGCATCTCTAAGCTGGTGAAAGCCAG
TGAGTGTCGAAAGACACAATTTGCACAGGTGGTGCATGGCTGTCGCGA
>S2216JXW9L rank=0029206 x=3959.0 y=3351.0 length=112
ATCGCAACGCGAAGAACCTTACCTGGCCTTGACATGCATCTCTAAGTCGGTGAAAGCCGG
CGACTTGGTAGCAATATCAAGAATTTGCACAGGTGTTGCATGGCTGTCGCGA
>S2216JUBA3 rank=0024402 x=3918.0 y=2861.0 length=108
ATCGCAACGCGAAGAACCTTACCTGGCCTTGACATGCATCTCTAAGTTGGTGAAAGCCAG
CGAGTCCCGAAAGGGACAATTTGCACAGGTGCTGCATGGCTGTCGCGA
>S2216JZMP0 rank=0022945 x=3979.0 y=1078.0 length=108
ATCGCAACGCGAAGAACCTTACCTGGCCTTGACATGCATGTGGTAGAACCATGAAAGTGG
GACGACCCCGCAAGGGGAGCATGCACAGGTGGTGCATGGCTGTCGCGA
>S2216JTJ65 rank=0029834 x=3910.0 y=495.0 length=108
ATCGCAACGCGAAGAACCTTACCTGGCCTTGACATGCATGTGGTAGAACCATGAAAGTGG
GACGATCCCGCAAGGGAAGCATGCACAGGTGCTGCATGGCTGTCGCGA
>S2216JWOD4 rank=0029137 x=3945.0 y=2538.0 length=109
ATCGCAACGCGAAGAACCTTACCTGGCCTTGACATGCATGTGGTAGAACCGTGAAAGCGG
GACGACCCCGCAAGGGGGAGCATGCACAGGTGGTGCATGGCTGTCGCGA
>S2216J1ZHO rank=0027017 x=4006.0 y=346.0 length=108
ATCGCAACGCGAAGAACCTTACCTGGCCTTGACATGCCACTAACGAAGCAGAGATGCATT
AGGTGCCCGAAAGGGGAAGTGGACACAGGTGATGCATGGCTGTCGCGA
>S2216JUO8A rank=0018584 x=3923.0 y=424.0 length=108
ATCGCAACGCGAAGAACCTTACCTGGCCTTGACATGCCACTAACGAAGCAGAGATGCATT
AGGTGCCTGAAAGGGAAAGTGGACACAGGTGGTGCATGGCTGTCGCGA
>S2216JUCY4 rank=0027683 x=3919.0 y=926.0 length=108
ATCGCAACGCGAAGAACCTTACCTGGCCTTGACATGCTACTAACGAAGCAGAGATGCATT
AGGTGCCCGAAAGGGAAAGTAGACACAGGTGATGCATGGCTGTCGCGA
>S2216JZ6LY rank=0021407 x=3985.0 y=2276.0 length=108
ATCGCAACGCGAAGAACCTTACCTGGCCTTGACATGCTACTAACGAAGCAGAGATGCATT
AGGTGCCCGAAAGGGAAAGTAGACACAGGTGGTGCATGGCTGTCGCGA
>S2216J1KYK rank=0027900 x=4001.0 y=1994.0 length=106
ATCGCAACGCGAAGAACCTTACCTGGCCTTGACATGCTGAGAACTTTCCAGAGATGGATT
GGGTGCCTTCGGGAACTCAGACACAGGTGCTGCATGGCTGTCGCGA
>S2216JV498 rank=0018426 x=3939.0 y=2350.0 length=105
ATCGCAACGCGAAGAACCTTACCTGGCCTTGACATGCTGAGAACTTTCTAGAGATAGATT
GGTGCCTTCGGGAACTCAGACACAGGTGATGCATGGCTGTCGCGA
>S2216JVJTL rank=0031212 x=3932.0 y=3207.0 length=107
ATCGCAACGCGAAGAACCTTACCTGGCCTTGACATGTACGGAACTTTCCAGAGATGGATT
GGTGCTCGAAAGAGAACCGTAACACAGGTGGTGCATGGCTGTCGCGA
>S2216J3IPD rank=0026035 x=4023.0 y=2271.0 length=102
ATCGCAACGCGAAGAACCTTACCTGGCCTTGACATGTAGGGAAAAGCCGTAGAGATACGG
TGTCCTTTTGGGCCCTACACAGGTGATGCATGGCTGTCGCGA
>S2216JW4YH rank=0019537 x=3950.0 y=3527.0 length=102
ATCGCAACGCGAAGAACCTTACCTGGCCTTGACATGTAGGGAAAAGCCGTAGAGATGCGG
TGTCCTTTTGGGCCCTACACAGGTGATGCATGGCTGTCGCGA
>S2216JUHG9 rank=0030825 x=3920.0 y=2667.0 length=109
ATCGCAACGCGAAGAACCTTACCTGGCCTTGACATGTATCTCTAAGCACGTGAAAGCGTG
TGACTCCCGAAAGGGAGAATTTTACACAGGTGTTGCATGGCTGTCGCGA
>S2216J07JB rank=0009555 x=3997.0 y=981.0 length=108
ATCGCAACGCGAAGAACCTTACCTGGCCTTGACATGTATCTCTAAGCACGTGAAAGCGTG
TGAGTGTCGAAAGACACAATTTACACAGGTGATGCATGGCTGTCGCGA
>S2216JTGAN rank=0024976 x=3908.0 y=3629.0 length=109
ATCGCAACGCGAAGAACCTTACCTGGCCTTGACATGTATCTCTAAGCACGTGAAAGCGTG
TGAGTGTCGAAAGACACAATTTACACAGGTGATGCATGGCTGTCGCGGA
>S2216JW9AD rank=0015194 x=3952.0 y=947.0 length=104
ATCGCAACGCGAAGAACCTTACCTGGCCTTGACATGTATCTCTAAGCACGTGAAGCGTGT
GACTCCGAAGGAGAATTTACACAGGTGATGCATGGCTGTCGCGA
>S2216JUKZF rank=0024046 x=3921.0 y=3113.0 length=105
ATCGCAACGCGAAGAACCTTACCTGGCCTTGACATGTCCGGAATCCAGCAGAGATGCAGG
AGTGCCTTCGGGAATCGGAACACAGGTGCTGCATGGCTGTCGCGA
>S2216J4QPT rank=0016797 x=4037.0 y=1967.0 length=126
ATCGCAACGCGAAGAACCTTACCTGGCCTTGACATGTCCGGAATCCTGCAGAGATGCGGG
AGTGCCTTCGGGAATCGGAACACAGGTGTTGCATGGCTGTCGCGATCTGAGCGGGNCTGG
CAAGGC
>S2216JY9VA rank=0026190 x=3975.0 y=804.0 length=106
ATCGCAACGCGAAGAACCTTACCTGGCCTTGACATGTCGAGAAGTCTGCAGAGATGTGGA
TGTGCCTTCGGGAACTCGAACACAGGTGGTGCATGGCTGTCGCGGA
>S2216J5C39 rank=0027376 x=4044.0 y=2327.0 length=107
ATCGCAACGCGAAGAACCTTACCTGGCCTTGACATGTCGAGAATCCCCGAAGAGATTTGG
GAGTGCCGCAAAGGAACTCGAACACAGGTGTTGCATGGCTGTCGCGA
>S2216J0234 rank=0026228 x=3995.0 y=3442.0 length=105
ATCGCAACGCGAAGAACCTTACCTGGCCTTGACATGTCGAGAATCCCGAAGAGATTTGGG
AGTGCCGCAAGGAACTCGAACACAGGTGTTGCATGGCTGTCGCGA
>S2216JVVFF rank=0013789 x=3936.0 y=1865.0 length=105
ATCGCAACGCGAAGAACCTTACCTGGCCTTGACATGTCGCGAATCCTGCAGAGATGCGGG
AGTGCCTTAGGGAATGCGAACACAGGTGGTGCATGGCTGTCGCGA
>S2216JVHVJ rank=0016089 x=3932.0 y=685.0 length=105
ATCGCAACGCGAAGAACCTTACCTGGCCTTGACATGTCTGGAAGTCTGCAGAGATGCGGA
TGTGCCTTCGGGAACCAGAACACAGGTGTTGCATGGCTGTCGCGA
>S2216J04RB rank=0024952 x=3996.0 y=1477.0 length=105
ATCGCAACGCGAAGAACCTTACCTGGCCTTGACATGTCTGGAATCCTGCAGAGATGCGGG
AGTGCCTTCGGGAACCAGAACACAGGTGATGCATGGCTGTCGCGA
>S2216J462V rank=0022485 x=4042.0 y=2693.0 length=105
ATCGCAACGCGAAGAACCTTACCTGGCCTTGACATGTCTGGAATCCTGCAGAGATGCGGG
AGTGCCTTCGGGAATCAGAACACAGGTGCTGCATGGCTGTCGCGA
>S2216JXQRQ rank=0028936 x=3957.0 y=3124.0 length=104
ATCGCAACGCGAAGAACCTTACCTGGCCTTGACATGTGGATGACCGGCCTGGAAACAGGT
CTTCCCTTCGGGGCATCTTCACAGGTGATGCATGGCTGTCGCGA
>S2216JV2HG rank=0024825 x=3938.0 y=2818.0 length=83
ATCGCAACGCGAAGAACCTTACCTGGGCTAGAAAACACAGGAACCCGGGTGAAAACTCGG
GGTGCCCTTCGGGGGAATTCCTT
>S2216J1Z9T rank=0014748 x=4006.0 y=1359.0 length=107
ATCGCAACGCGAAGAACCTTACCTGGGCTAGAAAACACAGGAACCCGGGTGAAAACTCGG
GGTGCTCTTCGGAGAATCTGTGGTTAGGTGATGCATGGCTGTCGCGA
>S2216JXOQQ rank=0012379 x=3957.0 y=496.0 length=107
ATCGCAACGCGAAGAACCTTACCTGGGCTAGAAAACACAGGAACCTGGGTGAAAACTCGG
GGTGCCTTTCGGGGAATCTGTGGTTAGGTGGTGCATGGCTGTCGCGA
>S2216J372C rank=0008280 x=4031.0 y=2370.0 length=80
ATCGCAACGCGAAGAACCTTACCTGGGCTAGAAAATGCAAGAACCTGGTCGAAAAATCGG
GGCGCTCTTCGGAGAGCTTG
>S2216JZ0HH rank=0009886 x=3983.0 y=2531.0 length=107
ATCGCAACGCGAAGAACCTTACCTGGGCTAGAAAATGCAGGAACCTGGGAGAAGTCTCGG
GGTGCTCTTCGGGGAGCCTGTAGTTAGGTGGTGCATGGCTGTCGCGA
>S2216J1SE8 rank=0025635 x=4003.0 y=3474.0 length=106
ATCGCAACGCGAAGAACCTTACCTGGGCTAGAAAATGCAGGAACTTGGTCGAAAGGTCGA
GGTGCCCTTCGGGGAACCTGTAGTTAGGTGTGCATGGCTGTCGCGA
>S2216JYNWH rank=0006718 x=3968.0 y=1007.0 length=107
ATCGCAACGCGAAGAACCTTACCTGGGCTAGAAAGTACAGGAAGTCGGTCGAAAGGTCGA
TGTGCCCTTCGGGGAACCTGTGGTTAGGTGGTGCATGGCTGTCGCGA
>S2216J4DDM rank=0014136 x=4033.0 y=1064.0 length=107
ATCGCAACGCGAAGAACCTTACCTGGGCTAGAAAGTACAGGAAGTCGGTCGAAAGGTCGA
TGTGCCCTTCGGGGAACCTGTGGTTAGGTGTTGCATGGCTGTCGCGA
>S2216JXY0J rank=0021318 x=3960.0 y=1521.0 length=107
ATCGCAACGCGAAGAACCTTACCTGGGCTAGAAAGTACGGAAACCCGAGCGAAAGTTCGG
GGTGCTCTTCGGAGAATCCGTGGTTAGGTGGTGCATGGCTGTCGCGA
>S2216JW3CI rank=0014730 x=3950.0 y=1440.0 length=105
ATCGCAACGCGAAGAACCTTACCTGGGCTAGAAAGTACGGAAACCCGAGCGAAAGTTCGG
GGTGCTCTTCGGAGAATCCGTGGTTAGGTGTCATGGCTGTCGCGA
>S2216JZI77 rank=0015917 x=3978.0 y=645.0 length=107
ATCGCAACGCGAAGAACCTTACCTGGGCTAGAAAGTGCAGGAACCTGGTTGAAAGATCGG
GGTGCTCTTCGGAGAACCTGCAGTTAGGTGGTGCATGGCTGTCACGA
>S2216JZWJ3 rank=0011056 x=3982.0 y=1537.0 length=107
ATCGCAACGCGAAGAACCTTACCTGGGCTAGAAAGTGCAGGAACTTGGTTGAAAAATCGA
GGTGCTCTTCGGAGAACCTGCAGTTAGGTGCTGCATGGCTGTCGCGA
>S2216JWOI2 rank=0025732 x=3945.0 y=2716.0 length=111
ATCGCAACGCGAAGAACCTTACCTGGGCTAGAATGCCTCTGACAACCCTAGAGATAGGGC
CTTCTGGGGTAAAAACCAGACAGAGTGCAAGGTGGTGCATGGCTGTCGCGA
>S2216JY0HV rank=0004967 x=3972.0 y=945.0 length=109
ATCGCAACGCGAAGAACCTTACCTGGGCTAGAATGCCTCTGACAACCCTAGAGATAGGGC
CTTCTGGGTAAAACCAGACAGAGTGCAAGGTGCTGCATGGCTGTCGCGA
>S2216JVUQF rank=0026671 x=3936.0 y=965.0 length=109
ATCGCAACGCGAAGAACCTTACCTGGGCTAGAATGCCTCTGACAACCCTAGAGATAGGGC
CTTCTGGGTAAAACCAGACAGAGTGCAAGGTGGTGCATGGCTGTCGCGA
>S2216JVC5K rank=0018963 x=3930.0 y=2758.0 length=109
ATCGCAACGCGAAGAACCTTACCTGGGCTAGAATGCCTCTGACAACCCTAGAGATAGGGC
CTTCTGGGTAAAACCAGACAGAGTGCAAGGTGGTGCATGGCTGTCGCGA
>S2216JUKMA rank=0027054 x=3921.0 y=2640.0 length=109
ATCGCAACGCGAAGAACCTTACCTGGGCTAGAATGCCTCTGACAACCCTGGAGACAGGGC
CTTCTGGGTAAAACCAGACAGAGTGCAAGGTGGTGCATGGCTGTCGCGA
>S2216J4JYR rank=0020436 x=4035.0 y=1409.0 length=109
ATCGCAACGCGAAGAACCTTACCTGGGCTAGAATGCCTCTGACAGCCGTAGAGATACGGA
CTCCTGGGTAAAACCAGGCAGAGTGCAAGGTGTTGCATGGCTGTCGCGA
>S2216JW9HN rank=0024361 x=3952.0 y=1209.0 length=109
ATCGCAACGCGAAGAACCTTACCTGGGCTAGAATGCCTCTGACCGCCCGAGAGATCGGGT
TTCCTGGGTAAAACCAGGCAGAGTGCAAGGTGCTGCATGGCTGTCGCGA
>S2216JUUKZ rank=0017336 x=3924.0 y=3265.0 length=109
ATCGCAACGCGAAGAACCTTACCTGGGCTAGAATGCCTCTGACCGGCGTAGAGATACGCT
TTCCTGGGTAAAACCAGGCAGAGTGCAAGGTGCTGCATGGCTGTCGCGA
>S2216JW4A0 rank=0031525 x=3950.0 y=2682.0 length=106
ATCGCAACGCGAAGAACCTTACCTGGGCTAGACAACAGTGGACCGTCCTAGAAATAGGAT
TTTCCCTTCGGGGACCGCTGGTTCAGGTGTTGCATGGCTGTCGCGA
>S2216JZTK5 rank=0020075 x=3981.0 y=1783.0 length=106
ATCGCAACGCGAAGAACCTTACCTGGGCTCGAAAATGCAAGGACCTGGCTGAAAGGCCGG
GGTGCCCGCAAGGGAGCTTGTATCAGGTGATGCATGGCTGTCGCGA
>S2216J17UQ rank=0020223 x=4008.0 y=2992.0 length=106
ATCGCAACGCGAAGAACCTTACCTGGGCTCGAAATGCACAGGAATCCGGTAGAAATATCG
GCGTCTAGCAATAGACCTGTGTATAGGTGCTGCATGGCTGTCGCGA
>S2216J4SRK rank=0002661 x=4038.0 y=526.0 length=103
ATCGCAACGCGAAGAACCTTACCTGGGCTCGAAATGCAGATGACATCCGGTGAAAGCCGG
CTCCCGCAAGGGCATCTGTATAGGTGATGCATGGCTGTCGCGA
>S2216JWITI rank=0028198 x=3943.0 y=3508.0 length=103
ATCGCAACGCGAAGAACCTTACCTGGGCTCGAAATGCAGATGACATCCGGTGAAAGCCGG
CTCCCGCAAGGGCATCTGTATAGGTGATGCATGGCTGTCGCGA
>S2216JWSAU rank=0032516 x=3946.0 y=3508.0 length=103
ATCGCAACGCGAAGAACCTTACCTGGGCTCGAAATGCAGATGACATCCGGTGAAAGCCGG
CTCCCGCAAGGGCATCTGTATAGGTGATGCATGGCTGTCGCGA
>S2216JT7L3 rank=0030772 x=3917.0 y=2169.0 length=103
ATCGCAACGCGAAGAACCTTACCTGGGCTCGAAATGCAGATGACATCCGGTGAAAGCCGG
CTCCCGCAAGGGCATCTGTATAGGTGGTGCATGGCTGTCGCGA
>S2216JY0Z0 rank=0023623 x=3972.0 y=1598.0 length=108
ATCGCAACGCGAAGAACCTTACCTGGGCTCGAACGGCTGGAGATGCTCTCTGGAAACAGA
GGGGTTCCCGCAAGGGACTCCAGTCGAGGTGGTGCATGGCTGTCGCGA
>S2216JWDRD rank=0002234 x=3942.0 y=1047.0 length=98
ATCGCAACGCGAAGAACCTTACCTGGGCTCGAACGGCTTACGACGGCATCTGGAAACAGG
AGNTTTCCCGCAAGGGACGTGAGTCAGTGGTGCATGGC
>S2216J2TAM rank=0024923 x=4015.0 y=2108.0 length=107
ATCGCAACGCGAAGAACCTTACCTGGGCTCGAACGGCTTCAGAACATCCTCAGAAACGGG
GACTTCTCGCAAGAGACTGGAGTCGAGGTGCTGCATGGCTGTCGCGA
>S2216J3EEP rank=0016160 x=4022.0 y=799.0 length=108
ATCGCAACGCGAAGAACCTTACCTGGGCTCGAACGGCTTCAGACCGCCGGTGGAAACACT
GGCTTTCCCGCAAGGGACTGGAGTCGAGGTGTTGCATGGCTGTCGCGA
>S2216J16HU rank=0023919 x=4008.0 y=1232.0 length=108
ATCGCAACGCGAAGAACCTTACCTGGGCTCGAACGGCTTCGGACCGCCGATAGAAATATT
GGCTTTCCCGCAAGGGACTGGAGTCGAGGTGATGCATGGCTGTCGCGA
>S2216JTI00 rank=0015844 x=3909.0 y=3074.0 length=107
ATCGCAACGCGAAGAACCTTACCTGGGCTCGAACGGCTTCTCAACGGTGCTGGAAACAGT
ACTATCCCGCAAGGGAGTGGAGTCGAGGTGGTGCATGGCTGTCGCGA
>S2216JWPW2 rank=0019878 x=3946.0 y=420.0 length=84
ATCGCAACGCGAAGAACCTTACCTGGGCTCGAACGGCTTTGGCAAGCTCTTGAAATAGGA
GCCCTCTCGCAAGAGACTGAAGTC
>S2216JVMTH rank=0017457 x=3933.0 y=2995.0 length=104
ATCGCAACGCGAAGAACCTTACCTGGGCTCGAAGCGCAGTGGAATCCGGTGGAAACATCG
GCGCCCGCAAGGGCTGCTGCGGAGGTGGTGCATGGCTGTCGCGA
>S2216J09CH rank=0028873 x=3997.0 y=3327.0 length=104
ATCGCAACGCGAAGAACCTTACCTGGGCTCGAAGCGCAGTGGACCGGGGTGGAAACATCC
CTTTCCGCAAGGACTGCTGCGGAGGTGTTGCATGGCTGTCGCGA
>S2216J25BV rank=0027384 x=4019.0 y=1321.0 length=103
ATCGCAACGCGAAGAACCTTACCTGGGCTCGAAGTGTAGATGACCATCGGCGAAAGCCGA
CTTCCGCAAGGACATCTGCAGAGGTGATGCATGGCTGTCGCGA
>S2216J29CU rank=0015547 x=4020.0 y=2444.0 length=103
ATCGCAACGCGAAGAACCTTACCTGGGCTCGAAGTGTAGATGACCATCGGTGAAAGCCGA
CTTCCGCAAGGACATCTGCAGAGGTGGTGCATGGCTGTCGCGA
>S2216JVC8G rank=0026725 x=3930.0 y=2862.0 length=102
ATCGCAACGCGAAGAACCTTACCTGGGCTGAACTACGCGGGAAAAGCCATAGAAATATGG
TGTCCTTCGGGGTCCGCGATAGGTGATGCATGGCTGTCGCGA
>S2216JY96D rank=0015038 x=3975.0 y=1203.0 length=108
ATCGCAACGCGAAGAACCTTACCTGGGCTGGAAAGTGTTTGGAATCCTGGTGAAAGCCGG
GGGTGCCCGCAAGGGAACCAAGTGACAGGTGATGCATGGCTGTCGCGA
>S2216J5E16 rank=0021495 x=4045.0 y=748.0 length=112
ATCGCAACGCGAAGAACCTTACCTGGGCTTGAACTGTAGGCAGTAGGAGCTAGGAAACTA
GCGACGAACCGTAAAGCCGGTTGCCTATAGAGGTGCTGCATGGCTGTCGCGA
>S2216J1BNZ rank=0014518 x=3998.0 y=2237.0 length=106
ATCGCAACGCGAAGAACCTTACCTGGGCTTGAACTGTGGTGGACCGGCCTTGAAAGAGGT
CTTCCCCTTCGGGGGCCGCCATAGAGGTGCTGCATGGCTGTCGCGA
>S2216JVJGO rank=0027807 x=3932.0 y=2742.0 length=106
ATCGCAACGCGAAGAACCTTACCTGGGCTTGAACTGTGGTGGACCGGCTTGGAAACAGGT
CTTCCCCTTCGGGGGCCGCCATAGAGGTGATGCATGGCTGTCGCGA
>S2216J0ZFC rank=0010657 x=3994.0 y=2758.0 length=89
ATCGCAACGCGAAGAACCTTACCTGGGCTTGAACTGTGGTGGACCGGTCTTGAAAGAGAT
TTTCCCCTTCGGGGGGCCGCCATNGAGGT
>S2216JVQ3T rank=0002132 x=3935.0 y=359.0 length=106
ATCGCAACGCGAAGAACCTTACCTGGGCTTGAACTGTGGTGGACCGTCTTGGAAACAAGG
CTTCCCCTTCGGGGGCCGCCATAGAGGTGCTGCATGGCTGTCGCGA
>S2216JYRDK rank=0004534 x=3969.0 y=1414.0 length=59
ATCGCAACGCGAAGAACCTTACCTGGGCTTGACATACACCAGACCGGGCCAGAGATGGG
>S2216J370P rank=0026087 x=4031.0 y=2311.0 length=103
ATCGCAACGCGAAGAACCTTACCTGGGCTTGACATACACCGGAAACATCCAGAGATGGGT
GCCCCCGCAAGGTCGGTGTACAGGTGTTGCATGGCTGTCGCGA
>S2216JYCRQ rank=0013328 x=3964.0 y=2964.0 length=102
ATCGCAACGCGAAGAACCTTACCTGGGCTTGACATACACCGGAAACATCCAGAGATGGGT
GCCCCGCAAGGTCGGTGTACAGGTGATGCATGGCTGTCGCGA
>S2216J129M rank=0006668 x=4007.0 y=1144.0 length=102
ATCGCAACGCGAAGAACCTTACCTGGGCTTGACATACACCGGAAACATCCAGAGATGGGT
GCCCCGCAAGGTCGGTGTACAGGTGCTGCATGGCTGTCGCGA
>S2216JWWSH rank=0021649 x=3948.0 y=1135.0 length=104
ATCGCAACGCGAAGAACCTTACCTGGGCTTGACATACTGGTGGTAGGGAACCGAAAGGGG
ACCGACCTTCGGGAGCCAGTACAGGTGCTGCATGGCTGTCGCGA
>S2216J08HR rank=0026222 x=3997.0 y=2221.0 length=102
ATCGCAACGCGAAGAACCTTACCTGGGCTTGACATATGGAGAAAACTGTCAGAGATGGCA
GGTCCTTACGGGCTCTATACAGGTGTTGCATGGCTGTCGCGA
>S2216J3HK4 rank=0020197 x=4023.0 y=822.0 length=106
ATCGCAACGCGAAGAACCTTACCTGGGCTTGACATCTACGAGAAACCTCCGTGAAAGCGG
AGGCCCTCTTCGGAGTTCGTAGACAGGTGCTGCATGGCTGTCGCGA
>S2216J3K5P rank=0015130 x=4024.0 y=1355.0 length=106
ATCGCAACGCGAAGAACCTTACCTGGGCTTGACATCTACGAGAAACCTCCGTGAAAGCGG
AGGCCCTCTTCGGAGTTCGTAGACAGGTGGTGCATGGCTGTCGCGA
>S2216JWNV5 rank=0014752 x=3945.0 y=1891.0 length=106
ATCGCAACGCGAAGAACCTTACCTGGGCTTGACATCTACGGGAAAGCCTCTGGAAACAGG
GGCCCCCCTTCGGGGCTCGTAGACAGGTGTTGCATGGCTGTCGCGA
>S2216J1EA2 rank=0013639 x=3999.0 y=1564.0 length=106
ATCGCAACGCGAAGAACCTTACCTGGGCTTGACATCTACGGGAAAGCCTCTGGAAACAGG
GGCCCCCCTTCGGGGCTCGTAGACAGGTGTTGCATGGCTGTCGCGA
>S2216J2OX7 rank=0001883 x=4014.0 y=573.0 length=108
ATCGCAACGCGAAGAACCTTACCTGGGCTTGACATCTACGTGCAATCCTCGTGAAAANCG
GGGGACCCTCTTCGGAGCGCGTAGACAGGTGGTGCATGGCTGTCGCGA
>S2216JY042 rank=0019968 x=3972.0 y=1780.0 length=106
ATCGCAACGCGAAGAACCTTACCTGGGCTTGACATGACCAGGACACCGGCGGAAACGTCG
GTTCCCCGCAAGGGGCCTGGCCACAGGTGCTGCATGGCTGTCGCGA
>S2216J2RAN rank=0022658 x=4014.0 y=3613.0 length=104
ATCGCAACGCGAAGAACCTTACCTGGGCTTGACATGACCCTGACAACCCTGGAAACAGGG
CCTCCCTTCGGGGCAGGGCCACAGGTGTTGCATGGCTGTCGCGA
>S2216JU5E7 rank=0026538 x=3928.0 y=929.0 length=105
ATCGCAACGCGAAGAACCTTACCTGGGCTTGACATGACCCTGACAACCCTGGAAACAGGG
CCTCCCTTCGGGGGCAGGGCCACAGGTGGTGCATGGCTGTCGCGA
>S2216J2VMH rank=0010994 x=4016.0 y=1031.0 length=105
ATCGCAACGCGAAGAACCTTACCTGGGCTTGACATGACCGTCATACCCGTGGAAACACGG
GGTCAGTTCGGCTGGACGGCCACAGGTGATGCATGGCTGTCGCGA
>S2216JXL5V rank=0014924 x=3956.0 y=1249.0 length=105
ATCGCAACGCGAAGAACCTTACCTGGGCTTGACATGACCGTCATACCCGTGGAAACACGG
GGTCAGTTCGGCTGGACGGCCACAGGTGATGCATGGCTGTCGCGA
>S2216J17R9 rank=0029011 x=4008.0 y=2903.0 length=105
ATCGCAACGCGAAGAACCTTACCTGGGCTTGACATGACCGTCATACCCGTGGAAACACGG
GGTCAGTTCGGCTGGACGGCCACAGGTGCTGCATGGCTGTCGCGA
>S2216JUCMW rank=0026953 x=3919.0 y=486.0 length=105
ATCGCAACGCGAAGAACCTTACCTGGGCTTGACATGACCGTCATACCCGTGGAAACACGG
GGTCAGTTCGGCTGGACGGCCACAGGTGGTGCATGGCTGTCGCGA
>S2216J4DSP rank=0020651 x=4033.0 y=1607.0 length=105
ATCGCAACGCGAAGAACCTTACCTGGGCTTGACATGACCGTCATACCCGTGGAAACACGG
GGTCAGTTCGGCTGGACGGCCGCAGGTGCTGCATGGCTGTCGCGA
>S2216J4A5C rank=0031167 x=4032.0 y=2270.0 length=66
ATCGCAACGCGAAGAACCTTACCTGGGCTTGACATGACCGTGACAACCCTGGAAACAGGG
CTTCCC
>S2216JVSQL rank=0020884 x=3935.0 y=2475.0 length=104
ATCGCAACGCGAAGAACCTTACCTGGGCTTGACATGCACAGGAATGTCGTAGAAATACGG
CAGCCCTTCGGGGCCTGTGCACAGGTGGTGCATGGCTGTCGCGA
>S2216JV94T rank=0029003 x=3941.0 y=443.0 length=104
ATCGCAACGCGAAGAACCTTACCTGGGCTTGACATGCACAGGAATGTCGTAGAAATACGG
CAGCCCTTCGGGGCCTGTGCACAGGTGTTGCATGGCTGTCGCGA
>S2216JTHSI rank=0031690 x=3909.0 y=1472.0 length=106
ATCGCAACGCGAAGAACCTTACCTGGGCTTGACATGCACAGGAATGTCGTGGAAACACGG
CAGCCCCTTCGGGGGCTTGTGCACAGGTGCTGCATGGCTGTCGCGA
>S2216J1NH1 rank=0008189 x=4002.0 y=1191.0 length=103
ATCGCAACGCGAAGAACCTTACCTGGGCTTGACATGCACCTGCAAGCTGCCGAAAAGCAG
TCGCTTTCGAAGGTGGCGCACAGGTGATGCATGGCTGTCGCGA
>S2216J1KP6 rank=0014626 x=4001.0 y=1692.0 length=106
ATCGCAACGCGAAGAACCTTACCTGGGCTTGACATGCACGGGAAACCCGGTGGAAACATC
GGGCCCTCTTCGGAGTCCGTGCACAGGTGTTGCATGGCTGTCGCGA
>S2216J0OSX rank=0013615 x=3991.0 y=1279.0 length=106
ATCGCAACGCGAAGAACCTTACCTGGGCTTGACATGCACGGGAAACCCTGGGGAAACCCG
GGGCCCTCTTCGGAGTCCGTGCACAGGTGGTGCATGGCTGTCGCGA
>S2216JT7CG rank=0023765 x=3917.0 y=1822.0 length=106
ATCGCAACGCGAAGAACCTTACCTGGGCTTGACATGCACGGGAAAGCCGGTGGAAACATC
GGCCCCTCTTCGGAGTCCGTGCACAGGTGGTGCATGGCTGTCGCGA
>S2216JYGAX rank=0026157 x=3965.0 y=3447.0 length=106
ATCGCAACGCGAAGAACCTTACCTGGGCTTGACATGCACGGGAAAGCCGGTGGAAACATC
GGTTCCTCTTCGGAGTCCGTGCACAGGTGCTGCATGGCTGTCGCGA
>S2216JXKBL rank=0025910 x=3955.0 y=2959.0 length=106
ATCGCAACGCGAAGAACCTTACCTGGGCTTGACATGCACGGGAAAGCCGGTGGAAACATC
GGTTCCTCTTCGGAGTCCGTGCACAGGTGTTGCATGGCTGTCGCGA
>S2216J3KIE rank=0000091 x=4024.0 y=516.0 length=104
ATCGCAACGCGAAGAACCTTACCTGGGCTTGACATGCACGGGAATGTCGTGGAAACACGG
CAGCCCTTCGGGGCTCGTGCACAGGTGCTGCATGGCTGTCGCGA
>S2216JYHOE rank=0012854 x=3966.0 y=1132.0 length=105
ATCGCAACGCGAAGAACCTTACCTGGGCTTGACATGCACGGGCAACCCCTCAGAAACGGG
GGCCCTCTTCGGAGTCCGTGCACAGGTGGTGCATGGCTGTCGCGA
>S2216J2QVJ rank=0024685 x=4014.0 y=3069.0 length=106
ATCGCAACGCGAAGAACCTTACCTGGGCTTGACATGCACGTGGTACGACCGGGAAACCGG
GAGGACCCGCAAGGGAGCGTGCACAGGTGCTGCATGGCTGTCGCGA
>S2216JVP4L rank=0021590 x=3934.0 y=3187.0 length=106
ATCGCAACGCGAAGAACCTTACCTGGGCTTGACATGCACGTGGTAGGAGCCCGAAAGGGT
GACGACCCGCAAGGGAGCGTGCACAGGTGGTGCATGGCTGTCGCGA
>S2216JXO3T rank=0029859 x=3957.0 y=967.0 length=106
ATCGCAACGCGAAGAACCTTACCTGGGCTTGACATGCACGTGGTAGGGACCTGAAAGGGG
ACCGACCCGCAAGGGAGCGTGCACAGGTGATGCATGGCTGTCGCGA
>S2216JZ1YZ rank=0000463 x=3984.0 y=361.0 length=106
ATCGCAACGCGAAGAACCTTACCTGGGCTTGACATGCACGTGGTAGGGACCTGAAAGGGG
ACCGACCCGCAAGGGAGCGTGCACAGGTGGTGCATGGCTGTCGCGA
>S2216JW7CC rank=0016994 x=3951.0 y=2522.0 length=106
ATCGCAACGCGAAGAACCTTACCTGGGCTTGACATGCACGTGGTAGGGACCTGAAAGGGG
ACCGACCTGCAAGGGAGCGTGCACAGGTGATGCATGGCTGTCGCGA
>S2216J39SL rank=0003359 x=4032.0 y=515.0 length=104
ATCGCAACGCGAAGAACCTTACCTGGGCTTGACATGCACTCGCAACACCCCGAAAGGGGT
GCCTCCTTCGGGACGGGTGCACAGGTGCTGCATGGCTGTCGCGA
>S2216JWUT8 rank=0027846 x=3947.0 y=2702.0 length=102
ATCGCAACGCGAAGAACCTTACCTGGGCTTGACATGCACTCGCAACACCCGAAAGGGTGC
CTCCTTCGGGACGGGTGCACAGGTGTTGCATGGCTGTCGCGA
>S2216J1RNV rank=0011872 x=4003.0 y=2489.0 length=103
ATCGCAACGCGAAGAACCTTACCTGGGCTTGACATGCACTGGAAACCAGTAGAGATATTG
GCCCCCTTGTGGCCGGTGTACAGGTGTTGCATGGCTGTCGCGA
>S2216JUUN0 rank=0010169 x=3924.0 y=3374.0 length=101
ATCGCAACGCGAAGAACCTTACCTGGGCTTGACATGCACTGGAAACCAGTAGAGATATTG
GCCCCCTTNTGCCGGTGTACAGTGGTGCATGGCTGTCGCGA
>S2216J3T87 rank=0031308 x=4027.0 y=857.0 length=85
ATCGCAACGCGAAGAACCTTACCTGGGCTTGACATGCAGGGCAAAGCCGGTGAAAGCCGG
CGCTCTACGGAGCCTGCACAGGTGT
>S2216J4XD2 rank=0022219 x=4039.0 y=2424.0 length=105
ATCGCAACGCGAAGAACCTTACCTGGGCTTGACATGCAGGGGAAACGCCCCAGAAACGGG
CGCCCTCTTCGGAGTCCCTGCACAGGTGTTGCATGGCTGTCGCGA
>S2216JUEKU rank=0026136 x=3919.0 y=3004.0 length=106
ATCGCAACGCGAAGAACCTTACCTGGGCTTGACATGCATAGGAAAGCCGGTGGAAACATC
GGCCCCTCTTCGGAGCTTATGCACAGGTGATGCATGGCTGTCGCGA
>S2216J4MH6 rank=0005706 x=4036.0 y=604.0 length=108
ATCGCAACGCGAAGAACCTTACCTGGGCTTGACATGCATCTCTAAGTCGGTGAAAGCCGG
CGAGTGGAGCAATACACAATTTGCACAGGTGTTGCATGGCTGTCGCGA
>S2216J4H34 rank=0018711 x=4034.0 y=3106.0 length=108
ATCGCAACGCGAAGAACCTTACCTGGGCTTGACATGCATCTCTAAGTCGGTGAAAGCCGG
CGAGTGGAGCAATCCACAATTTGCACAGGTGCTGCATGGCTGTCGCGA
>S2216J3F20 rank=0005424 x=4022.0 y=2970.0 length=106
ATCGCAACGCGAAGAACCTTACCTGGGCTTGACATGCATGGGAAAGCCGGTGGAAACATC
GGTTCCTCTTCGGAGTCCATGCACAGGTGCTGCATGGCTGTCGCGA
>S2216J3FAZ rank=0023439 x=4022.0 y=1961.0 length=127
ATCGCAACGCGAAGAACCTTACCTGGGCTTGACATGCATGGGAAAGCCGGTGGAAACATC
GGTTCCTCTTCGGAGTCCATGCACAGGTGCTGCATGGCTGTCGCGATCTGAGCGGGCGTG
GCAAGGC
>S2216J0UIE rank=0000188 x=3993.0 y=484.0 length=106
ATCGCAACGCGAAGAACCTTACCTGGGCTTGACATGCATGGGAAAGCCGGTGGAAACATC
GGTTCCTCTTCGGAGTCCATGCACAGGTGTTGCATGGCTGTCGCGA
>S2216JYH4R rank=0027115 x=3966.0 y=1721.0 length=105
ATCGCAACGCGAAGAACCTTACCTGGGCTTGACATGCATTTTGTCAGCAGTGAAGCTGCT
TAGTGTAGCAATACGCGGGATGCACAGGTGTTGCATGGCTGTCGC
>S2216JWDOV rank=0023455 x=3942.0 y=957.0 length=110
ATCGCAACGCGAAGAACCTTACCTGGGCTTGACATGCCAGGATTATCCCTATGAAAGTAG
GGTAGGCCCTTCGGGGTACAACTGGTACAGGTGATGCATGGCTGTCGCGA
>S2216J4WKB rank=0020758 x=4039.0 y=1353.0 length=105
ATCGCAACGCGAAGAACCTTACCTGGGCTTGACATGCCGCGAATCCTCTTGAAAGAGAGG
GGTGCCTTCGGGAACGCGGACACAGGTGGTGCATGGCTGTCGCGA
>S2216JU656 rank=0027149 x=3928.0 y=3196.0 length=103
ATCGCAACGCGAAGAACCTTACCTGGGCTTGACATGCGCCAGACATCCCCAGAGATGGGG
CTTCCCTTGTGGTTGGTGTACAGGTGGTGCATGGCTGTCGCGA
>S2216J1H7N rank=0011742 x=4000.0 y=2529.0 length=105
ATCGCAACGCGAAGAACCTTACCTGGGCTTGACATGCGCCAGACATCCCCTAGAGATAGG
GGNTTCCCCTTGGGTTGGTGTACAGGTGCTGCATGGCTGTCGCGA
>S2216JY3ZB rank=0018906 x=3973.0 y=1365.0 length=103
ATCGCAACGCGAAGAACCTTACCTGGGCTTGACATGCGCCAGACATCCCTAGAGATAGGG
CTTCCCTTGTGGTTGGTGTACAGGTGGTGCATGGCTGTCGCGA
>S2216JW9DY rank=0021183 x=3952.0 y=1076.0 length=103
ATCGCAACGCGAAGAACCTTACCTGGGCTTGACATGCGCCAGACATCCCTAGAGATAGGG
CTTCCCTTGTGGTTGGTGTACAGGTGTTGCATGGCTGTCGCGA
>S2216JY3B2 rank=0019921 x=3973.0 y=528.0 length=103
ATCGCAACGCGAAGAACCTTACCTGGGCTTGACATGCGCCAGACATCCTCAGAGATGGGG
CTTCCCTTGTGGTTGGTGTACAGGTGCTGCATGGCTGTCGCGA
>S2216J5FD7 rank=0015686 x=4045.0 y=1181.0 length=103
ATCGCAACGCGAAGAACCTTACCTGGGCTTGACATGCGCCAGACATCCTCAGAGATGGGG
CTTCCCTTGTGGTTGGTGTACAGGTGGTGCATGGCTGTCGCGA
>S2216J032O rank=0003346 x=3996.0 y=590.0 length=103
ATCGCAACGCGAAGAACCTTACCTGGGCTTGACATGCGCCAGACATCCTCAGAGATGGGG
CTTCCCTTGTGGTTGGTGTACAGGTGTTGCATGGCTGTCGCGA
>S2216J4JSP rank=0020539 x=4035.0 y=1191.0 length=103
ATCGCAACGCGAAGAACCTTACCTGGGCTTGACATGCGCCAGATATCCCTAGAGATAGGG
CTTCCCTTGTGGTTGGTGTACAGGTGATGCATGGCTGTCGCGA
>S2216J1WA6 rank=0017656 x=4005.0 y=320.0 length=104
ATCGCAACGCGAAGAACCTTACCTGGGCTTGACATGCGCCAGGCATCCCCCAGAGATGGG
GCTTCCCTTGTGGTTGGTGTACAGGTGCTGCATGGCTGTCGCGA
>S2216JXWRF rank=0026010 x=3959.0 y=2697.0 length=53
ATCGCAACGCGAAGAACCTTACCTGGGCTTGACATGCGCCCAGATAATCCCCC
>S2216J3496 rank=0021125 x=4030.0 y=2860.0 length=105
ATCGCAACGCGAAGAACCTTACCTGGGCTTGACATGCGCCTGTAATCTCGGGAAACCGAG
CCCCCTCTTCGGAGCGGGTGCACAGGTGCTGCATGGCTGTCGCGA
>S2216JYXRW rank=0028147 x=3971.0 y=1514.0 length=104
ATCGCAACGCGAAGAACCTTACCTGGGCTTGACATGCGCGGGAATGTCGTAGAAATACGG
CAGCCCTTCGGGGCTCGTGCACAGGTGTTGCATGGCTGTCGCGA
>S2216J0WY2 rank=0016376 x=3993.0 y=3676.0 length=106
ATCGCAACGCGAAGAACCTTACCTGGGCTTGACATGCGCGTGGTACGACTCCGAAAGGGG
GAGGACCCGCAAGGGAGCGCGCACAGGTGGTGCATGGCTGTCGCGA
>S2216J4UN4 rank=0022559 x=4038.0 y=2994.0 length=101
ATCGCAACGCGAAGAACCTTACCTGGGCTTGACATGCGGGGTGAAGCCGTGGAAACACGG
TCCTCTACGGAGCCCGCACAGGTGGTGCATGGCTGTCGCGA
>S2216J22S0 rank=0017095 x=4018.0 y=2146.0 length=102
ATCGCAACGCGAAGAACCTTACCTGGGCTTGACATGCGGGGTGAAGCCGTGGAAACACGG
TCCTCTACGGGAGCCCGCACAGGTGGTGCATGGCTGTCGCGA
>S2216JTAZH rank=0027702 x=3907.0 y=843.0 length=102
ATCGCAACGCGAAGAACCTTACCTGGGCTTGACATGCTAGAGAAAGCTCCGTGAAAGCGG
AGCCCCTCTTCGGAGCTCTAGCACAGGTGATGCATGGCTGTC
>S2216JZPHR rank=0021629 x=3980.0 y=573.0 length=106
ATCGCAACGCGAAGAACCTTACCTGGGCTTGACATGCTAGAGAAAGCTCCGTGAAAGCGG
AGCCCCTCTTCGGAGCTCTAGCACAGGTGGTACATGGCTGTCGCGA
>S2216JV4BW rank=0012038 x=3939.0 y=1114.0 length=110
ATCGCAACGCGAAGAACCTTACCTGGGCTTGACATGCTAGGATTATCCCTATGAAAGTAG
GGTAGGCCCTTCGGGGTACAACTAGTACAGGTGGTGCATGGCTGTCGCGA
>S2216J5MA3 rank=0027239 x=4047.0 y=1949.0 length=113
ATCGCAACGCGAAGAACCTTACCTGGGCTTGACATGCTAGGATTATCTCTATGAAAGTAG
AGTAGGCCCTTCGGGTACGAACTAGTACAGGTGATGCATGGCTGTCGCGATCT
>S2216JWEMT rank=0006876 x=3942.0 y=2179.0 length=106
ATCGCAACGCGAAGAACCTTACCTGGGCTTGACATGGACCGGATCGCCTCTGGAAACAGG
GGCTTCCCTTCGGGGCCGGTTCACAGGTGATGCATGGCTGTCGCGA
>S2216JY7N2 rank=0023974 x=3974.0 y=2048.0 length=103
ATCGCAACGCGAAGAACCTTACCTGGGCTTGACATGGACTAGAAAGCTCTAGAGATAGAG
CCTCCCTTGTGGCTGGTTCACAGGTGGTGCATGGCTGTCGCGA
>S2216JUDWS rank=0029963 x=3919.0 y=2138.0 length=103
ATCGCAACGCGAAGAACCTTACCTGGGCTTGACATGGACTAGAAAGCTCTAGAGATAGAG
CCTCCCTTGTGGCTGGTTCACAGGTGGTGCATGGCTGTCGCGA
>S2216JTHIV rank=0029623 x=3909.0 y=1125.0 length=103
ATCGCAACGCGAAGAACCTTACCTGGGCTTGACATGGACTAGAAAGCTCTAGAGATAGAG
CCTCCCTTGTGGCTGGTTCACAGGTGGTGCATGGCTGTCGCGA
>S2216J0O7B rank=0025072 x=3991.0 y=1797.0 length=103
ATCGCAACGCGAAGAACCTTACCTGGGCTTGACATGGACTAGAAAGCTCTAGAGATAGAG
CCTCCCTTGTGGCTGGTTCACAGGTGTTGCATGGCTGTCGCGA
>S2216J31X2 rank=0027590 x=4029.0 y=2632.0 length=95
ATCGCAACGCGAAGAACCTTACCTGGGCTTGACATGGCCGGGAAACCCTCCGGAAACGGG
GGGGCCTCCTTCGGGGACCCGGGTCACAGGTGTTG
>S2216J0OK4 rank=0012397 x=3991.0 y=998.0 length=106
ATCGCAACGCGAAGAACCTTACCTGGGCTTGACATGGCCGGGAAACCCTCCTGAAAGGGA
GGGCCTCCTTCGGGACCCGGTCACAGGTGGTGCATGGCTGTCGCGA
>S2216JYL84 rank=0026073 x=3967.0 y=2966.0 length=106
ATCGCAACGCGAAGAACCTTACCTGGGCTTGACATGGCCGGGAAAGCCTTGGGAAACCAG
GGCCCTCCTTCGGGATCCGGTCACAGGTGATGCATGGCTGTCGCGA
>S2216J2WCB rank=0015968 x=4016.0 y=1961.0 length=107
ATCGCAACGCGAAGAACCTTACCTGGGCTTGACATGGCGCGGAAAGCCCCTGGAAAACAG
GGGCCCCTCTTCGGAGCCGCGTCACAGGTGGTGCATGGCTGTCGCGA
>S2216J4JGL rank=0021272 x=4035.0 y=755.0 length=104
ATCGCAACGCGAAGAACCTTACCTGGGCTTGACATGTAACTGACAGCCGTGGAAACACGG
TCTTCCTTCGGGACAGTTACACAGGTGCTGCATGGCTGTCGCGA
>S2216J0JMW rank=0030923 x=3989.0 y=2774.0 length=95
ATCGCAACGCGAAGAACCTTACCTGGGCTTGACATGTAACTGACAGCCGTGGAAACACGG
TCTTCCTTCGGGACAGTTACACAGGTGGTGCATGG
>S2216JY6PE rank=0017673 x=3974.0 y=800.0 length=104
ATCGCAACGCGAAGAACCTTACCTGGGCTTGACATGTAACTGACAGCCGTGGAAACACGG
TCTTCCTTCGGGACAGTTACACAGGTGGTGCATGGCTGTCGCGA
>S2216J0RNF rank=0022722 x=3992.0 y=873.0 length=104
ATCGCAACGCGAAGAACCTTACCTGGGCTTGACATGTAACTGACAGTCGTGGAAACACGA
TCTTCCTTCGGGACAGTTACACAGGTGATGCATGGCTGTCGCGA
>S2216JYFDY rank=0020425 x=3965.0 y=2260.0 length=104
ATCGCAACGCGAAGAACCTTACCTGGGCTTGACATGTAACTGACAGTCGTGGAAACACGA
TCTTCCTTCGGGACAGTTACACAGGTGATGCGTGGCTGTCGCGA
>S2216JV8WV rank=0013460 x=3940.0 y=2957.0 length=106
ATCGCAACGCGAAGAACCTTACCTGGGCTTGACATGTAACTGACAGTCGTGGAAACACGA
TCTTCCTTCGGGGACAGTTTACACAGGTGCTGCATGGCTGTCGCGA
>S2216JYA0Z rank=0019950 x=3964.0 y=705.0 length=67
ATCGCAACGCGAAGAACCTTACCTGGGCTTGACATGTAAGTGACCGCCATAGAAATATGG
CTTTCCT
>S2216J10CU rank=0024595 x=4006.0 y=1468.0 length=102
ATCGCAACGCGAAGAACCTTACCTGGGCTTGACATGTACCGAAAAGCCGTAGAGATACGG
TGTCCTTCGGGGCGGTACACAGGTGCTGCATGGCTGTCGCGA
>S2216J0J73 rank=0029653 x=3989.0 y=3537.0 length=103
ATCGCAACGCGAAGAACCTTACCTGGGCTTGACATGTACCTGAAATCCTGGGAAACCAGG
CCCCAGCAATGGCAGGTATACAGGTGATGCATGGCTGTCGCGA
>S2216JTNX3 rank=0019535 x=3911.0 y=1257.0 length=104
ATCGCAACGCGAAGAACCTTACCTGGGCTTGACATGTACCTGACCGGTGTGGAAACACAC
CTTCCCTTCGGGGCAGGCACACAGGTGATGCATGGCTGTCGCGA
>S2216JYC1J rank=0012330 x=3964.0 y=3317.0 length=104
ATCGCAACGCGAAGAACCTTACCTGGGCTTGACATGTACCTGACCGGTGTGGAAACACAC
CTTCCCTTCGGGGCAGGTTCACAGGTGCTGCATGGCTGTCGCGA
>S2216JUBEL rank=0031209 x=3918.0 y=2987.0 length=104
ATCGCAACGCGAAGAACCTTACCTGGGCTTGACATGTACCTGACCGTCCTGGAAACAGGG
CTTCCCTTCGGGGCAGGTTCACAGGTGATGCATGGCTGTCGCGA
>S2216JTHQX rank=0031711 x=3909.0 y=1415.0 length=105
ATCGCAACGCGAAGAACCTTACCTGGGCTTGACATGTACCTGACCGTCCTGGAAACAGGG
GCTTCCCTTCGGGGCAGGTTCACAGGTGGTGCATGGCTGTCGCGA
>S2216JXYJ9 rank=0021753 x=3960.0 y=935.0 length=102
ATCGCAACGCGAAGAACCTTACCTGGGCTTGACATGTACGGAAAAGCCGTAGAGATACGG
TGTCCTTCGGGGTCGTACACAGGTGATGCATGGCTGTCGCGA
>S2216J4JMP rank=0019571 x=4035.0 y=975.0 length=102
ATCGCAACGCGAAGAACCTTACCTGGGCTTGACATGTACGGAAAAGCCGTAGAGATACGG
TGTCCTTCGGGGTCGTACACAGGTGTTGCATGGCTGTCGCGA
>S2216JYIIX rank=0017836 x=3966.0 y=2231.0 length=106
ATCGCAACGCGAAGAACCTTACCTGGGCTTGACATGTACGGGAAACCCCCGGGAAACCGG
GGGCCCTCTTCGGAGCCCGTGCACAGGTGTTGCATGGCTGTCGCGA
>S2216JS7YN rank=0030085 x=3906.0 y=1021.0 length=102
ATCGCAACGCGAAGAACCTTACCTGGGCTTGACATGTACGTTAAAGCGGATGAAAGTCCG
TGTGCTTCGGCGGCGTACACAGGTGTTGCATGGCTGTCGCGA
>S2216JZE0N rank=0030864 x=3976.0 y=3381.0 length=102
ATCGCAACGCGAAGAACCTTACCTGGGCTTGACATGTAGGGAAAAGCCGTAGAGATACGG
TGTCCTTCGGGGCCCTACACAGGTGGTGCATGGCTGTCGCGA
>S2216J4K13 rank=0023675 x=4035.0 y=2825.0 length=102
ATCGCAACGCGAAGAACCTTACCTGGGCTTGACATGTAGGGAAAAGCTACAGAGATGTGG
TGTCCTTCGGGGCCCTACACAGGTGATGCATGGCTGTCGCGA
>S2216JT9W1 rank=0003818 x=3918.0 y=1059.0 length=73
ATCGCAACGCGAAGAACCTTACCTGGGCTTGACATGTAGGTGACCGGCGTGGAAACACGT
NTTCCCTTCGGGG
>S2216JY0MK rank=0026032 x=3972.0 y=1114.0 length=87
ATCGCAACGCGAAGAACCTTACCTGGGCTTGACATGTAGGTGACCGGTGTGGAAACACAC
CTTTTCCTTTCGGGGACACCTTTCACA
>S2216JWZZR rank=0011444 x=3949.0 y=1189.0 length=84
ATCGCAACGCGAAGAACCTTACCTGGGCTTGACATGTAGNGAAAAAGCCATAGAGATATG
GTGTCCCTTCGGGGGTTTCTTACA
>S2216J2KGZ rank=0024642 x=4012.0 y=2961.0 length=104
ATCGCAACGCGAAGAACCTTACCTGGGCTTGACATGTCAGTGACCGCCATGGAAACATGG
TTTTCCTTCGGGACACTGTCACAGGTGGTGCATGGCTGTCGCGA
>S2216JV0Z7 rank=0026535 x=3938.0 y=901.0 length=104
ATCGCAACGCGAAGAACCTTACCTGGGCTTGACATGTCAGTGACCGCCGTGGAAACACGG
TTTTCCTTCGGGACACTGTCACAGGTGCTGCATGGCTGTCGCGA
>S2216JT8B6 rank=0011650 x=3917.0 y=3108.0 length=104
ATCGCAACGCGAAGAACCTTACCTGGGCTTGACATGTGAGTGACAGGTGTGGAGACACAC
CCTCCCTTCGGGGCACTCTCACAGGTGATGCATGGCTGTCGCGA
>S2216J2JDW rank=0011548 x=4012.0 y=1554.0 length=58
ATCGCAACGCGAAGAACCTTACCTGGGCTTGACATGTGAGTGACCGCCGTGGAAACAC
>S2216JXB4B rank=0018831 x=3953.0 y=521.0 length=104
ATCGCAACGCGAAGAACCTTACCTGGGCTTGACATGTGCCCGAAATCCCGGGAAACCGGG
CCCCCCGCAAGGGCGGGTACACAGGTGATGCATGGCTGTCGCGA
>S2216J1WLK rank=0024522 x=4005.0 y=694.0 length=104
ATCGCAACGCGAAGAACCTTACCTGGGCTTGACATGTGCCTGACAGCTCTGGAAACAGAG
TCTCCCTTCGGGGCAGGTACACAGGTGTTGCATGGCTGTCGCGA
>S2216J5GAE rank=0031671 x=4045.0 y=2340.0 length=106
ATCGCAACGCGAAGAACCTTACCTGGGCTTGACATGTGCCTGACAGCTGTGGAAACACAG
TCTCCCCTTCGGGGGCAGGTACACAGGTGGTGCATGGCTGTCGCGA
>S2216J3IG7 rank=0010414 x=4023.0 y=1977.0 length=104
ATCGCAACGCGAAGAACCTTACCTGGGCTTGACATGTGCCTGACCCCCCTGGAAACAGGG
GTTCCCTTCGGGGCAGGTTCACAGGTGCTGCATGGCTGTCGCGA
>S2216J456M rank=0013309 x=4042.0 y=1532.0 length=104
ATCGCAACGCGAAGAACCTTACCTGGGCTTGACATGTGCCTGACCGCCCTGGAAACAGGG
CTTCCCTTCGGGGCAGGTTCACAGGTGCTGCATGGCTATCGCGA
>S2216J4Y6I rank=0001982 x=4040.0 y=648.0 length=104
ATCGCAACGCGAAGAACCTTACCTGGGCTTGACATGTGCCTGACCGCCCTGGAAACAGGG
CTTCCCTTCGGGGCAGGTTCACAGGTGCTGCATGGCTGTCGCGA
>S2216JTQQ2 rank=0015535 x=3912.0 y=796.0 length=104
ATCGCAACGCGAAGAACCTTACCTGGGCTTGACATGTGCCTGACCGCCCTGGAAACAGGG
CTTCCCTTCGGGGCAGGTTCACAGGTGCTGCATGGCTGTCGCGA
>S2216JZMSP rank=0014600 x=3979.0 y=1175.0 length=104
ATCGCAACGCGAAGAACCTTACCTGGGCTTGACATGTGCCTGACCGCCCTGGAAACAGGG
CTTCCCTTCGGGGCAGGTTCACAGGTGTTGCATGGCTGTCGCGA
>S2216J0UIB rank=0002703 x=3993.0 y=481.0 length=104
ATCGCAACGCGAAGAACCTTACCTGGGCTTGACATGTGCCTGACCGCCCTGGAAACAGGG
CTTCCCTTCGGGGCAGGTTCACAGGTGTTGCATGGCTGTCGCGA
>S2216J0AAX rank=0022259 x=3986.0 y=2967.0 length=104
ATCGCAACGCGAAGAACCTTACCTGGGCTTGACATGTGCCTGACCGCCCTGGAAACAGGG
TTTCCCTTCGGGGCAGGTTCACAGGTGCTGCATGGCTGTCGCGA
>S2216JW7HK rank=0018088 x=3951.0 y=2710.0 length=56
ATCGCAACGCGAAGAACCTTACCTGGGCTTGACATGTGGATGACCGGCCTGGAAAC
>S2216JZJQJ rank=0017602 x=3978.0 y=1305.0 length=104
ATCGCAACGCGAAGAACCTTACCTGGGCTTGACATGTGGATGACCGGCCTGGAAACAGGC
CTTCCCTTCGGGGCATCTTCACAGGTGGTGCATGGCTGTCGCGA
>S2216JWVAZ rank=0027810 x=3947.0 y=3305.0 length=104
ATCGCAACGCGAAGAACCTTACCTGGGCTTGACATGTGGATGACCGGCCTGGAAACAGGT
CTTCCCTTCGGGGCATCTTCACAGGTGATGCATGGCTGTCGCGA
>S2216JYFLL rank=0015761 x=3965.0 y=2535.0 length=104
ATCGCAACGCGAAGAACCTTACCTGGGCTTGACATGTGGATGACCGGCCTGGAAACAGGT
CTTCCCTTCGGGGCATCTTCACAGGTGATGCATGGCTGTCGCGA
>S2216JZZO9 rank=0028148 x=3983.0 y=1515.0 length=104
ATCGCAACGCGAAGAACCTTACCTGGGCTTGACATGTGGATGACCGGCCTGGAAACAGGT
CTTCCCTTCGGGGCATCTTCACAGGTGCTGCATGGCTGTCGCGA
>S2216J3FBT rank=0010531 x=4022.0 y=1991.0 length=104
ATCGCAACGCGAAGAACCTTACCTGGGCTTGACATGTGGATGACCGGCCTGGAAACAGGT
CTTCCCTTCGGGGCATCTTCACAGGTGGTGCATGGCTGTCGCGA
>S2216JWQDI rank=0012468 x=3946.0 y=1012.0 length=104
ATCGCAACGCGAAGAACCTTACCTGGGCTTGACATGTGGATGACCGGCCTGGAAACAGGT
CTTCCCTTCGGGGCATCTTCACAGGTGTTGCATGGCTGTCGCGA
>S2216J3FUL rank=0023756 x=4022.0 y=2667.0 length=106
ATCGCAACGCGAAGAACCTTACCTGGGCTTGACATGTGGATGACCGGCCTGGAAACAGGT
CTTCCCTTCGGGGCATCTTCACGNAGGTGCTGCATGGCTGTCGCGA
>S2216J3K7Z rank=0020299 x=4024.0 y=1437.0 length=103
ATCGCAACGCGAAGAACCTTACCTGGGCTTGACATGTTCCGGACCCCCTGGAAACAGGGG
TTCCCTTCGGGGCCGGATCACAGGTGGTGCATGGCTGTCGCGA
>S2216JV2F8 rank=0002450 x=3938.0 y=2774.0 length=104
ATCGCAACGCGAAGAACCTTACCTGGGCTTGACATGTTCCTGACATCCCTGGAAACAGGG
CTTCCCTTCGGGGCAGGATCACAGGTGGTGCATGGCTGTCGCGA
>S2216JYSK7 rank=0027726 x=3969.0 y=2985.0 length=107
ATCGCAACGCGAAGAACCTTACCTGGGCTTGACATGTTCCTGACCGCTCTGGAAACAAGG
GCTTCCCTTCGGGGCTAGGATCACAGGTGATGCATGGCTGGTCGCGA
>S2216J1GRZ rank=0022944 x=4000.0 y=669.0 length=104
ATCGCAACGCGAAGAACCTTACCTGGGCTTGACATGTTCCTGACCGTCCTGGAAACAGGA
CTTCCCTTCGGGGCAGGATCACAGGTGTTGCATGGCTGTCGCGA
>S2216J5JKH rank=0028781 x=4046.0 y=2495.0 length=105
ATCGCAACGCGAAGAACCTTACCTGGGCTTGACATGTTCCTGACCGTCCTGGAAACAGGG
CTTCCCCTTCGGGGCAGGATCACAGGTGTTGCATGGCTGTCGCGA
>S2216J0O3E rank=0021128 x=3991.0 y=1656.0 length=104
ATCGCAACGCGAAGAACCTTACCTGGGCTTGACATGTTCCTGACCGTCCTGGAAACAGGG
CTTCCCTTCGGGGCAGGATCACAGGTGCTGCATGGCTGTCGCGA
>S2216JU68I rank=0026583 x=3928.0 y=3280.0 length=104
ATCGCAACGCGAAGAACCTTACCTGGGCTTGACATGTTCCTGACCGTCCTGGAAACAGGG
CTTCCCTTCGGGGCAGGATCACAGGTGGTGCATGGCTGTCGCGA
>S2216JYBLT rank=0017352 x=3964.0 y=1455.0 length=104
ATCGCAACGCGAAGAACCTTACCTGGGCTTGACATGTTCCTGACCGTCCTGGAAACAGGG
CTTCCCTTCGGGGCAGGATCACAGGTGTTGCATGGCTGTCGCGA
>S2216JS6L1 rank=0030398 x=3905.0 y=3367.0 length=105
ATCGCAACGCGAAGAACCTTACCTGGGCTTGACATGTTCCTGACCGTCCTGGAAACAGGG
CTTCCCTTCGGGGGCAGGATCACAGGTGCTGCATGGCTGTCGCGA
>S2216JYBQP rank=0018294 x=3964.0 y=1631.0 length=104
ATCGCAACGCGAAGAACCTTACCTGGGCTTGACATGTTCCTGACCGTCCTGGAAGCAGGG
CTTCCCTTCGGGGCAGGATCACAGGTGTTGCATGGCTGTCGCGA
>S2216J4Z0M rank=0020230 x=4040.0 y=1732.0 length=63
ATCGCAACGCGAAGAACCTTACCTGGGCTTGACATGTTCCTGATCTCCCTGGAAACAGGG
CTT
>S2216JXY4K rank=0029459 x=3960.0 y=1666.0 length=104
ATCGCAACGCGAAGAACCTTACCTGGGCTTGACATGTTCCTGATCTCCCTGGAAACAGGG
CTTCCCTTCGGGGCAGGATCACAGGTGATGCATGGCTGTCGCGA
>S2216J4PLY rank=0006818 x=4037.0 y=532.0 length=104
ATCGCAACGCGAAGAACCTTACCTGGGCTTGACATGTTCCTGATCTCCCTGGAAACAGGG
CTTCCCTTCGGGGCAGGATCACAGGTGCTGCATGGCTGTCGCGA
>S2216JZMK5 rank=0024964 x=3979.0 y=903.0 length=104
ATCGCAACGCGAAGAACCTTACCTGGGCTTGACATGTTCCTGATCTCCCTGGAAACAGGG
CTTCCCTTCGGGGCAGGATCACAGGTGGTGCATGGCTGTCGCGA
>S2216J1EM2 rank=0015216 x=3999.0 y=1996.0 length=104
ATCGCAACGCGAAGAACCTTACCTGGGCTTGACATGTTCCTGATCTCCCTGGAAACAGGG
CTTCCCTTCGGGGCAGGATCACAGGTGGTGCATGGCTGTCGCGA
>S2216J5BYB rank=0008141 x=4044.0 y=817.0 length=104
ATCGCAACGCGAAGAACCTTACCTGGGCTTGACATGTTCCTGATCTCCCTGGAAACAGGG
CTTCCCTTCGGGGCAGGATCACAGGTGGTGCATGGCTGTCGCGA
>S2216JYHE9 rank=0007078 x=3966.0 y=803.0 length=104
ATCGCAACGCGAAGAACCTTACCTGGGCTTGACATGTTCCTGATCTCCCTGGAAACAGGG
CTTCCCTTCGGGGCAGGATCACAGGTGTTGCATGGCTGTCGCGA
>S2216J3UUP rank=0012653 x=4027.0 y=1631.0 length=104
ATCGCAACGCGAAGAACCTTACCTGGGCTTGACATGTTCCTGATCTCCCTGGAAACAGGG
CTTCCCTTCGGGGCAGGATCACAGGTGTTGCATGGCTGTCGCGA
>S2216J4MGU rank=0010162 x=4036.0 y=556.0 length=104
ATCGCAACGCGAAGAACCTTACCTGGGCTTGACATGTTCCTGATCTCCCTGGAAACAGGG
CTTCCCTTCGGGGCAGGATCACAGGTGTTGCATGGCTGTCGCGA
>S2216JX7ZS rank=0016527 x=3963.0 y=870.0 length=104
ATCGCAACGCGAAGAACCTTACCTGGGCTTGACATGTTCCTGATCTCCCTGGAAACAGGG
CTTCCCTTCGGGGCAGGATCACAGGTGTTGCATGGCTGTCGCGA
>S2216J3PBV rank=0024449 x=4025.0 y=2665.0 length=106
ATCGCAACGCGAAGAACCTTACCTGGGCTTGACATGTTCCTGATCTCCCTGGAAACAGGG
CTTCCCTTCGGGGGCAGGATCACNAGGTGTTGCATGGCTGTCGCGA
>S2216J1J5S rank=0013329 x=4001.0 y=958.0 length=104
ATCGCAACGCGAAGAACCTTACCTGGGCTTGACATGTTCTTGACAGCTCTGGAAACAGAG
TCTCCCTTCGGGGCAGGATCACAGGTGATGCATGGCTGTCGCGA
>S2216JUV20 rank=0011371 x=3925.0 y=1114.0 length=52
ATCGCAACGCGAAGAACCTTACCTGGGCTTGACATGTTGGTGACCGCCGTGG
>S2216J1NSJ rank=0022614 x=4002.0 y=1569.0 length=104
ATCGCAACGCGAAGAACCTTACCTGGGCTTGACATGTTGGTGACCGCCGTGGAAACACGG
TTTTCCTTCGGGACACCATCACAGGTGATGCATGGCTGTCGCGA
>S2216J078Y rank=0015925 x=3997.0 y=1904.0 length=104
ATCGCAACGCGAAGAACCTTACCTGGGCTTGACATGTTGGTGACCGCCGTGGAAACACGG
TTTTCCTTCGGGACACCATCACAGGTGATGCATGGCTGTCGCGA
>S2216J039R rank=0024970 x=3996.0 y=845.0 length=104
ATCGCAACGCGAAGAACCTTACCTGGGCTTGACATGTTGGTGACCGCCGTGGAAACACGG
TTTTCCTTCGGGACACCATCACAGGTGATGCATGGCTGTCGCGA
>S2216JS6IX rank=0025741 x=3905.0 y=3255.0 length=104
ATCGCAACGCGAAGAACCTTACCTGGGCTTGACATGTTGGTGACCGCCGTGGAAACACGG
TTTTCCTTCGGGACACCATCACAGGTGATGCATGGCTGTCGCGA
>S2216JY7K1 rank=0017133 x=3974.0 y=1939.0 length=104
ATCGCAACGCGAAGAACCTTACCTGGGCTTGACATGTTGGTGACCGCCGTGGAAACACGG
TTTTCCTTCGGGACACCATCACAGGTGCTGCATGGCTGTCGCGA
>S2216J0TPK rank=0024495 x=3992.0 y=3542.0 length=104
ATCGCAACGCGAAGAACCTTACCTGGGCTTGACATGTTGGTGACCGCCGTGGAAACACGG
TTTTCCTTCGGGACACCATCACAGGTGCTGCATGGCTGTCGCGA
>S2216JXTCB rank=0026033 x=3958.0 y=2361.0 length=104
ATCGCAACGCGAAGAACCTTACCTGGGCTTGACATGTTGGTGACCGCCGTGGAAACACGG
TTTTCCTTCGGGACACCATCACAGGTGGTGCATGGCTGTCGCGA
>S2216J5CY5 rank=0020345 x=4044.0 y=2143.0 length=104
ATCGCAACGCGAAGAACCTTACCTGGGCTTGACATGTTGGTGACCGCCGTGGAAACACGG
TTTTCCTTCGGGACACCATCACAGGTGGTGCATGGCTGTCGCGA
>S2216JTU80 rank=0028983 x=3913.0 y=2530.0 length=104
ATCGCAACGCGAAGAACCTTACCTGGGCTTGACATGTTGGTGACCGCCGTGGAAACACGG
TTTTCCTTCGGGACACCATCACAGGTGGTGCATGGCTGTCGCGA
>S2216JXY17 rank=0023615 x=3960.0 y=1581.0 length=104
ATCGCAACGCGAAGAACCTTACCTGGGCTTGACATGTTGGTGACCGCCGTGGAAACACGG
TTTTCCTTCGGGACACCATCACAGGTGGTGCATGGCTGTCGCGA
>S2216JYQ5C rank=0014554 x=3969.0 y=1118.0 length=67
ATCGCAACGCGAAGAACCTTACCTGGGCTTGACATGTTGGTGACCGCCGTGGGAAACACG
GGTTTTT
>S2216JS7R4 rank=0030952 x=3906.0 y=786.0 length=91
ATCGCAACGCGAAGAACCTTACCTGGGGCTTTGACATGCACGGGGAATGTCGTAGAAATA
CGGCAGCCCCTTCGGGGGCTCGTGCGCAGGT
>S2216JY6A9 rank=0009465 x=3974.0 y=291.0 length=104
ATCGCAACGCGAAGAACCTTACCTGGGGTTTGACATACACCAGAAAGCTGTAGAGATACA
GCCCCCCTTGTGGTTGGTGTACAGGTGATGCATGGCTGTCGCGA
>S2216JTNOK rank=0025449 x=3911.0 y=914.0 length=103
ATCGCAACGCGAAGAACCTTACCTGGGGTTTGACATATGCCGGAAAGCTCTAGAGATAGA
GCCCCCTTTTTGTCGGTATACAGGTGCTGCATGGCTGTCGCGA
>S2216JVF23 rank=0011195 x=3931.0 y=2461.0 length=106
ATCGCAACGCGAAGAACCTTACCTGGGTTAAATCCACCAGAACCTGCCAGAGATGGCGGG
GTGCCCTTCGGGGAACTGGTGAGAAGGTGTTGCATGGCTGTCGCGA
>S2216J4J8R rank=0027030 x=4035.0 y=1769.0 length=105
ATCGCAACGCGAAGAACCTTACCTGGGTTAAATCCACCGGAATCCTTAGGAGACTAGGGA
GTGCCCTTCGGGAACCGGTGAGAAGGTGCTGCATGGCTGTCGCGA
>S2216JTLOU rank=0032099 x=3910.0 y=2428.0 length=108
ATCGCAACGCGAAGAACCTTACCTGGGTTAAATCCACTAGACGGCTGCAGAGATGCGGCT
TTGCCTTTTCGGGGGAGCTAGTGAGAAGGTGATGCATGGCTGTCGCGA
>S2216J45MA rank=0004953 x=4042.0 y=800.0 length=106
ATCGCAACGCGAAGAACCTTACCTGGGTTAAATCCACTCAAACCTTGCAGAGATGCAGGG
GTGCCCTTCGGGGAATGAGTGAGAAGGTGTTGCATGGCTGTCGCGA
>S2216JT9I2 rank=0023001 x=3918.0 y=556.0 length=106
ATCGCAACGCGAAGAACCTTACCTGGGTTAAATCCACTCAAAGCTGGCAGAGATGCCGGG
GTGCCCTTCGGGGAATGAGTGAGAAGGTGATGCATGGCTGTCGCGA
>S2216JUW4H rank=0026776 x=3925.0 y=2463.0 length=105
ATCGCAACGCGAAGAACCTTACCTGGGTTAAATCCACTCAAATCCTGTAGAGATACGGGA
GTGCCCTTCGGGAATGAGTGAGAAGGTGATGCATGGCTGTCGCGA
>S2216JVB38 rank=0029559 x=3930.0 y=1414.0 length=106
ATCGCAACGCGAAGAACCTTACCTGGGTTAAATCCACTCGAACCTAGTAGAGATATTGGG
GTGCCCTTCGGGGAGCGAGTGAGAAGGTGGTGCATGGCTGTCGCGA
>S2216JX7XV rank=0013374 x=3963.0 y=801.0 length=107
ATCGCAACGCGAAGAACCTTACCTGGGTTAAATCCACTCGAACCTTGCAGAGATGCAGGG
GTGCCCTTCTGGGGAGCGAGTGAGAAGGTGGTGCATGGCTGTCGCGA
>S2216J4MJ0 rank=0006274 x=4036.0 y=670.0 length=107
ATCGCAACGCGAAGAACCTTACCTGGGTTAAATCCACTCGAACCTTGCAGAGATGCAGGG
GTGCCCTTCTGGGGAGCGAGTGAGAAGGTGGTGCATGGCTGTCGCGA
>S2216JS93N rank=0025652 x=3906.0 y=3793.0 length=109
ATCGCAACGCGAAGAACCTTACCTGGGTTAGAATGCCTCTGACCGCCCGAGAGATCGGGT
TTCCTGGGTAAAACCAGGCAGAGTGCAAGGTGGTGCATGGCTGTCGCGA
>S2216JT1V7 rank=0018943 x=3915.0 y=2949.0 length=102
ATCGCAACGCGAAGAACCTTACCTGGGTTCGACATCGCCGGAAAACTCGTAGAGATACGG
GGTCCTTCGGGGCCGGTGACAGGTGGTGCATGGCTGTCGCGA
>S2216J46PH rank=0029658 x=4042.0 y=2211.0 length=104
ATCGCAACGCGAAGAACCTTACCTGGGTTGAACTACGCAGGAAAAGCCACAGAGATGTGG
TGTCCGAAAAGGGGCCTGCGATAGGTGATGCATGGCTGTCGCGA
>S2216J151D rank=0019642 x=4008.0 y=639.0 length=108
ATCGCAACGCGAAGAACCTTACCTGGGTTGGAACCCCCCGGAACCTTCCAGAGATGGAGG
GGTGCCCGCAAGGGAATCGGGTGTCCAGGTGATGCATGGCTGTCGCGA
>S2216JZTIE rank=0013088 x=3981.0 y=1684.0 length=108
ATCGCAACGCGAAGAACCTTACCTGGGTTGGAACCCTCCAGAAGTCCGCAGAGATGTGGA
TGTGCTCGCAAGAGAACTGGATGTCCAGGTGCTGCATGGCTGTCGCGA
>S2216JTOUS rank=0032055 x=3911.0 y=2434.0 length=108
ATCGCAACGCGAAGAACCTTACCTGGGTTGGAACCCTCCAGAAGTCCGCAGAGATGTGGA
TGTGCTCGCAAGAGAGCTGGATGTCCAGGTGATGCATGGCTGTCGCGA
>S2216J20JL rank=0009540 x=4017.0 y=3311.0 length=104
ATCGCAACGCGAAGAACCTTACCTGGGTTTGAAATGTTGGTGACAGGTGTGGAAACACAT
CCTTCCTTCGGGACACCATCACAGGTGGTGCATGGCTGTCGCGA
>S2216J4VX8 rank=0007948 x=4039.0 y=558.0 length=104
ATCGCAACGCGAAGAACCTTACCTGGGTTTGAAATGTTGGTGACAGGTGTGGAAACACAT
CCTTCCTTCGGGACACCATCACAGGTGGTGCATGGCTGTCGCGA
>S2216JXSCW rank=0028786 x=3958.0 y=1086.0 length=104
ATCGCAACGCGAAGAACCTTACCTGGGTTTGAAATGTTGGTGACAGGTGTGGAAACACAT
CCTTCCTTCGGGACACCATCACAGGTGTTGCATGGCTGTCGCGA
>S2216JYC0E rank=0022965 x=3964.0 y=3276.0 length=110
ATCGCAACGCGAAGAACCTTACCTGGGTTTGAAATTCTAGGATTATCTTTGTGAAAGCAG
AGTAGGCCCTTCGGGGTACAACTAGAACAGGTGGTGCATGGCTGTCGCGA
>S2216J2F8P rank=0014188 x=4011.0 y=1575.0 length=106
ATCGCAACGCGAAGAACCTTACCTGGGTTTGAACTGCACAGGAAAGTCTCAGAGATGAGA
GCCCCTCTTCGGAGGACTGTGTACAGGTGCTGCATGGCTGTCGCGA
>S2216JV5YE rank=0028015 x=3939.0 y=3220.0 length=106
ATCGCAACGCGAAGAACCTTACCTGGGTTTGAACTGGAGTGGAAGTTGGCAGAGATGTCA
ATGTCCTTTACCGGACTGCTCTAGAGGTGATGCATGGCTGTCGCGA
>S2216J2HC9 rank=0022464 x=4011.0 y=3035.0 length=106
ATCGCAACGCGAAGAACCTTACCTGGGTTTGAACTGTACAGGAAACGCTCAGAGATGAGT
GCCCCTCTTCGGAGGTCTGTACAGAGGTGATGCATGGCTGTCGCGA
>S2216JYUHB rank=0029216 x=3970.0 y=1341.0 length=62
ATCGCAACGCGAAGAACCTTACCTGGGTTTGAACTTCAGAGGAAAGGCGTACAGAGATGA
GT
>S2216JX9NR rank=0026203 x=3963.0 y=3029.0 length=79
ATCGCAACGCGAAGAACCTTACCTGGGTTTGAACTTCAGAGGAAAGGCTCAGAGATGAGC
TCCTCCCGTTCGGGATCTC
>S2216JUCWM rank=0023298 x=3919.0 y=836.0 length=103
ATCGCAACGCGAAGAACCTTACCTGGGTTTGACATACACCAGAAAGCCATAGAGATATGG
CCCCCCTTGTGGTTGGTGTACAGGTGATGCATGGCTGTCGCGA
>S2216JT59G rank=0019181 x=3917.0 y=418.0 length=100
ATCGCAACGCGAAGAACCTTACCTGGGTTTGACATACACCCTGCCGCCTCAGAGATGGGG
CTTCTTTTGGGGGTGTACAGGTGTTGCATGGCTGTCGCGA
>S2216J3VJG rank=0021572 x=4027.0 y=2522.0 length=90
ATCGCAACGCGAAGAACCTTACCTGGGTTTGACATACACCCTGCCGCCTCAGAGATGGGG
GGCTTCTTTTGGGGGGNTACAGGGTTGGTG
>S2216JZBXP rank=0017762 x=3975.0 y=3483.0 length=100
ATCGCAACGCGAAGAACCTTACCTGGGTTTGACATACACCCTGCCGCTCCAGAGATGGGG
CTTCTTTTGGGGGTGTACAGGTGATGCATGGCTGTCGCGA
>S2216JU8UP rank=0026601 x=3929.0 y=1279.0 length=100
ATCGCAACGCGAAGAACCTTACCTGGGTTTGACATACACCCTGCCGCTCCAGAGATGGGG
CTTCTTTTGGGGGTGTACAGGTGATGCATGGCTGTCGCGA
>S2216J3ZAI rank=0017212 x=4028.0 y=3288.0 length=100
ATCGCAACGCGAAGAACCTTACCTGGGTTTGACATACACCCTGCCGCTCCAGAGATGGGG
CTTCTTTTGGGGGTGTACAGGTGCTGCATGGCTGTCGCGA
>S2216JYXSH rank=0025031 x=3971.0 y=1535.0 length=100
ATCGCAACGCGAAGAACCTTACCTGGGTTTGACATACACCCTGCCGCTCCAGAGATGGGG
CTTCTTTTGGGGGTGTACAGGTGGTGCATGGCTGTCGCGA
>S2216JYG76 rank=0019513 x=3966.0 y=548.0 length=100
ATCGCAACGCGAAGAACCTTACCTGGGTTTGACATACACCCTGCCGCTCCAGAGATGGGG
CTTCTTTTGGGGGTGTACAGGTGGTGCATGGCTGTCGCGA
>S2216J3970 rank=0025470 x=4032.0 y=1070.0 length=100
ATCGCAACGCGAAGAACCTTACCTGGGTTTGACATACACCGGAAACATCCAGAGATGGGT
GCCCTTTTGTCGGTGTACAGGTGGTGCATGGCTGTCGCGA
>S2216JS282 rank=0030774 x=3904.0 y=3108.0 length=100
ATCGCAACGCGAAGAACCTTACCTGGGTTTGACATACACCGGAAAGCCCCAGAGATGGGG
CCCCTTTTGTCGGTGTACAGGTGGTGCATGGCTGTCGCGA
>S2216J3V25 rank=0013997 x=4027.0 y=3231.0 length=99
ATCGCAACGCGAAGAACCTTACCTGGGTTTGACATACACCGGAAAGCCTCAGAGATGAGG
CCCCTTTTGTCGGTGTACAGGTATGCATGGCTGTCGCGA
>S2216JU68O rank=0029077 x=3928.0 y=3286.0 length=100
ATCGCAACGCGAAGAACCTTACCTGGGTTTGACATACACCGGAAAGCCTCAGAGATGAGG
CCCCTTTTGTCGGTGTACAGGTGCTGCATGGCTGTCGCGA
>S2216JW3KQ rank=0002499 x=3950.0 y=1736.0 length=100
ATCGCAACGCGAAGAACCTTACCTGGGTTTGACATACACCGGAAAGCCTCAGAGATGGGG
CCCCTTTTGTCGGTGTACAGGTGCTGCATGGCTGTCGCGA
>S2216JYUK7 rank=0010690 x=3970.0 y=1481.0 length=100
ATCGCAACGCGAAGAACCTTACCTGGGTTTGACATACACCGGAAAGCCTCAGAGATGGGG
CCCCTTTTGTCGGTGTACAGGTGGTGCATGGCTGTCGCGA
>S2216JTPRX rank=0024732 x=3911.0 y=3627.0 length=100
ATCGCAACGCGAAGAACCTTACCTGGGTTTGACATACACCGGAAAGCCTCAGAGATGGGG
CCCCTTTTGTCGGTGTACAGGTGTTGCATGGCTGTCGCGA
>S2216JW540 rank=0022098 x=3951.0 y=962.0 length=102
ATCGCAACGCGAAGAACCTTACCTGGGTTTGACATACACCGGAAAGCCTCAGAGATGGGG
GCCCCCTTTTGTCGGTGTACAGGTGCTGCATGGCTGTCGCGA
>S2216JTYLM rank=0016958 x=3914.0 y=2776.0 length=100
ATCGCAACGCGAAGAACCTTACCTGGGTTTGACATACACCGGAAAGCCTTAGAGATAAGG
CCCCTTTTGTCGGTGTACAGGTGATGCATGGCTGTCGCGA
>S2216J40FD rank=0028628 x=4040.0 y=2263.0 length=100
ATCGCAACGCGAAGAACCTTACCTGGGTTTGACATACACCGGAAAGCCTTAGAGATAAGG
CCCCTTTTGTCGGTGTACAGGTGATGCATGGCTGTCGCGA
>S2216JV4CN rank=0024401 x=3939.0 y=1141.0 length=101
ATCGCAACGCGAAGAACCTTACCTGGGTTTGACATACACCGGAAAGCTGCAGAGATGTAG
CCCCTTTTAGTCGGTGTACAGGTGCTGCATGGCTGTCGCGA
>S2216JU7F3 rank=0028771 x=3928.0 y=3553.0 length=100
ATCGCAACGCGAAGAACCTTACCTGGGTTTGACATACACCGGAAAGCTGTAGAGATATGG
CCCCTTTTGTCGGTGTACAGGTGCTGCATGGCTGTCGCGA
>S2216JXLN5 rank=0006573 x=3956.0 y=611.0 length=103
ATCGCAACGCGAAGAACCTTACCTGGGTTTGACATACACTAGAAAGCCATAGAGATATGG
CCCCCCTTGTGGTTGGTGTACAGGTGGTGCATGGCTGTCGCGA
>S2216JYFBF rank=0027497 x=3965.0 y=2169.0 length=102
ATCGCAACGCGAAGAACCTTACCTGGGTTTGACATACCGAGAAATCCTCCAGAGATGGGG
GGTCCGTAAGGGTTCGGTACAGGTGCTGCATGGCTGTCGCGA
>S2216JYU17 rank=0020006 x=3970.0 y=2093.0 length=102
ATCGCAACGCGAAGAACCTTACCTGGGTTTGACATACCGAGAAATCCTCCAGAGATGGGG
GGTCCGTAAGGGTTCGGTACAGGTGGTGCATGGCTGTCGCGA
>S2216JVXEJ rank=0008590 x=3937.0 y=329.0 length=103
ATCGCAACGCGAAGAACCTTACCTGGGTTTGACATACGCCGGAAAAGCCATAGAGATATG
GCCCCCTTTTTGTCGGTGTACAGGTGATGCATGGCTGTCGCGA
>S2216JU1VU rank=0010179 x=3927.0 y=440.0 length=101
ATCGCAACGCGAAGAACCTTACCTGGGTTTGACATACGCCGGAAAGCATCAGAGATGGTG
CCCCTTTTTGTCGGTGTACAGGTGATGCATGGCTGTCGCGA
>S2216JZ8MU rank=0007913 x=3986.0 y=804.0 length=101
ATCGCAACGCGAAGAACCTTACCTGGGTTTGACATACGCCGGAAAGCATCAGAGATGGTG
CCCCTTTTTGTCGGTGTACAGGTGCTGCATGGCTGTCGCGA
>S2216JZWFN rank=0012274 x=3982.0 y=1377.0 length=101
ATCGCAACGCGAAGAACCTTACCTGGGTTTGACATACGCCGGAAAGCATCAGAGATGGTG
CCCCTTTTTGTCGGTGTACAGGTGCTGCATGGCTGTCGCGA
>S2216J3RK7 rank=0019784 x=4026.0 y=1497.0 length=101
ATCGCAACGCGAAGAACCTTACCTGGGTTTGACATACGCCGGAAAGCATCAGAGATGGTG
CCCCTTTTTGTCGGTGTACAGGTGCTGCATGGCTGTCGCGA
>S2216JTNJ3 rank=0019167 x=3911.0 y=753.0 length=101
ATCGCAACGCGAAGAACCTTACCTGGGTTTGACATACGCCGGAAAGCATCAGAGATGGTG
CCCCTTTTTGTCGGTGTACAGGTGGTGCATGGCTGTCGCGA
>S2216J04RE rank=0016941 x=3996.0 y=1480.0 length=101
ATCGCAACGCGAAGAACCTTACCTGGGTTTGACATACGCCGGAAAGCATCAGAGATGGTG
CCCCTTTTTGTCGGTGTACAGGTGGTGCATGGCTGTCGCGA
>S2216J3UMF rank=0021620 x=4027.0 y=1333.0 length=101
ATCGCAACGCGAAGAACCTTACCTGGGTTTGACATACGCCGGAAAGCATCAGAGATGGTG
CCCCTTTTTGTCGGTGTACAGGTGTTGCATGGCTGTCGCGA
>S2216JVMGY rank=0028336 x=3933.0 y=2544.0 length=101
ATCGCAACGCGAAGAACCTTACCTGGGTTTGACATACGCCGGAAAGCATCAGAGATGGTG
CCCCTTTTTGTCGGTGTACAGGTGTTGCATGGCTGTCGCGA
>S2216JUO7Y rank=0005605 x=3923.0 y=412.0 length=100
ATCGCAACGCGAAGAACCTTACCTGGGTTTGACATACGCCGGAAAGCATCAGAGATGGTG
CCCTTTTTGTCGGTGTACAGGTGATGCATGGCTGTCGCGA
>S2216JZW9G rank=0015412 x=3982.0 y=2450.0 length=101
ATCGCAACGCGAAGAACCTTACCTGGGTTTGACATACGCCGGAAAGCCGTAGAGATACGG
CCCCTTTTAGTCGGTGTACAGGTGGTGCATGGCTGTCGCGA
>S2216J1371 rank=0011699 x=4007.0 y=2383.0 length=101
ATCGCAACGCGAAGAACCTTACCTGGGTTTGACATACGCCGGAAAGCGCCAGAGATGGTG
CCCCTTTTTGTCGGTGTACAGGTGGTGCATGGCTGTCGCGA
>S2216JZAUK rank=0019711 x=3975.0 y=2074.0 length=101
ATCGCAACGCGAAGAACCTTACCTGGGTTTGACATACGCCGGAAAGCTCTAGAGATAGAG
CCCCTTTTAGTCGGTGTACAGGTGATGCATGGCTGTCGCGA
>S2216J4TL4 rank=0028285 x=4038.0 y=1626.0 length=101
ATCGCAACGCGAAGAACCTTACCTGGGTTTGACATACGCCGGAAAGCTTCAGAGATGGAG
CCCCTTTTAGTCGGTGTACAGGTGATGCATGGCTGTCGCGA
>S2216JVDPU rank=0022549 x=3930.0 y=3488.0 length=101
ATCGCAACGCGAAGAACCTTACCTGGGTTTGACATACGCCGGAAAGCTTCAGAGATGGAG
CCCCTTTTAGTCGGTGTACAGGTGGTGCATGGCTGTCGCGA
>S2216JV0K1 rank=0014546 x=3938.0 y=355.0 length=105
ATCGCAACGCGAAGAACCTTACCTGGGTTTGACATAGCGGTGGTAGTGAACTGAAAAAGG
GAACGACCTTCGGGAGCCGTTACAGGTGTTGCATGGCTGTCGCGA
>S2216JZDD9 rank=0018546 x=3976.0 y=1279.0 length=102
ATCGCAACGCGAAGAACCTTACCTGGGTTTGACATAGGAAGAAATCCATCAGAGATGGTG
GGTCCGTAAGGGCTTTCTACAGGTGGTGCATGGCTGTCGCGA
>S2216JW6G3 rank=0024342 x=3951.0 y=1397.0 length=106
ATCGCAACGCGAAGAACCTTACCTGGGTTTGACATAGGCGTGGTACGAGCGTGAAAGCGC
GAGGACTCTTCGGAGAGCGTCTACAGGTGCTGCATGGCTGTCGCGA
>S2216JZGI6 rank=0001719 x=3977.0 y=1248.0 length=102
ATCGCAACGCGAAGAACCTTACCTGGGTTTGACATATACCGGAAAGCCATAGAGATATGG
CCCCCTTTTAGTCGGTATACAGGTGCTGCATGGCTGTCGCGA
>S2216JZCV3 rank=0020423 x=3976.0 y=625.0 length=101
ATCGCAACGCGAAGAACCTTACCTGGGTTTGACATATACCGGAAAGCCGTAGAGATACGG
CCCCTTTTAGTCGGTATACAGGTGCTGCATGGCTGTCGCGA
>S2216JU6QH rank=0014818 x=3928.0 y=2631.0 length=101
ATCGCAACGCGAAGAACCTTACCTGGGTTTGACATATACCGGAAAGCCGTAGAGATACGG
CCCCTTTTAGTCGGTATACAGGTGCTGCATGGCTGTCGCGA
>S2216J43Q6 rank=0027962 x=4041.0 y=2480.0 length=101
ATCGCAACGCGAAGAACCTTACCTGGGTTTGACATATACCGGAAAGCCGTAGAGATACGG
CCCCTTTTAGTCGGTATACAGGTGGTGCATGGCTGTCGCGA
>S2216JUN93 rank=0016167 x=3922.0 y=3289.0 length=101
ATCGCAACGCGAAGAACCTTACCTGGGTTTGACATATACCGGAAAGCTCTAGAGATAGAG
CCCCTCTTAGTCGGTATACAGGTGGTGCATGGCTGTCGCGA
>S2216J2MRL rank=0015427 x=4013.0 y=1839.0 length=117
ATCGCAACGCGAAGAACCTTACCTGGGTTTGACATATACCGGAAAGCTCTAGAGATAGAG
CCCCTTTTAGTCGGTATACAGGTGGTGCATGGCTGTCGCGATCTGAGGCGGGCGTGG
>S2216J3YT4 rank=0031978 x=4028.0 y=2698.0 length=83
ATCGCAACGCGAAGAACCTTACCTGGGTTTGACATATACCGGAAAGCTGCAGAGATGTAG
CCCCCCCTTTTTGGCGGTATACC
>S2216JUQLY rank=0028258 x=3923.0 y=2212.0 length=102
ATCGCAACGCGAAGAACCTTACCTGGGTTTGACATATACCGGAAAGCTGCAGAGATGTAG
CCCCCGCAAGGTCGGTATACAGGTGATGCATGGCTGTCGCGA
>S2216J27O5 rank=0001180 x=4020.0 y=295.0 length=102
ATCGCAACGCGAAGAACCTTACCTGGGTTTGACATATACCGGAAAGCTGCAGAGATGTAG
CCCCCGCAAGGTCGGTATACAGGTGATGCATGGCTGTCGCGA
>S2216J0N5R rank=0002742 x=3991.0 y=445.0 length=102
ATCGCAACGCGAAGAACCTTACCTGGGTTTGACATATACCGGAAAGCTGCAGAGATGTAG
CCCCCGCAAGGTCGGTATACAGGTGCTGCATGGCTGTCGCGA
>S2216J14YE rank=0016711 x=4007.0 y=3332.0 length=102
ATCGCAACGCGAAGAACCTTACCTGGGTTTGACATATACCGGAAAGCTGCAGAGATGTAG
CCCCCTTTTGGTCGGTATACAGGTGCTGCATGGCTGTCGCGA
>S2216J0KBB rank=0010312 x=3989.0 y=3653.0 length=102
ATCGCAACGCGAAGAACCTTACCTGGGTTTGACATATACCGGAAAGCTGCAGAGATGTAG
CCCCCTTTTGGTCGGTATACAGGTGTTGCATGGCTGTCGCGA
>S2216J0ATZ rank=0032956 x=3986.0 y=3653.0 length=102
ATCGCAACGCGAAGAACCTTACCTGGGTTTGACATATACCGGAAAGCTGCAGAGATGTAG
CCCCCTTTTGGTCGGTATACAGGTGTTGCATGGCTGTCGCGA
>S2216J0OM8 rank=0026856 x=3991.0 y=1074.0 length=103
ATCGCAACGCGAAGAACCTTACCTGGGTTTGACATATACCGGAAAGCTGCAGAGATGTGG
CCCCCCTTGTGGTCGGTATACAGGTGGTGCATGGCTGTCGCGA
>S2216JYKJ0 rank=0012908 x=3967.0 y=766.0 length=103
ATCGCAACGCGAAGAACCTTACCTGGGTTTGACATATACCGGAAAGCTGCAGAGATGTGG
CCCCCCTTGTGGTCTGTATACAGGTGTTGCATGGCTGTCGCGA
>S2216JU815 rank=0030376 x=3929.0 y=1547.0 length=103
ATCGCAACGCGAAGAACCTTACCTGGGTTTGACATATACCGGATCGCTGTAGAGATACAG
TTTCCCTTGTGGTCGGTATACAGGTGATGCATGGCTGTCGCGA
>S2216JY3CY rank=0021204 x=3973.0 y=560.0 length=101
ATCGCAACGCGAAGAACCTTACCTGGGTTTGACATATACCGGATCGCTGTAGAGATACAG
TTTCCCTTGTGGTCGGTATACAGGTGGTGCATGGCTATCGC
>S2216J24TN rank=0005724 x=4019.0 y=665.0 length=102
ATCGCAACGCGAAGAACCTTACCTGGGTTTGACATATACTGGAAAGCTGCAGAGATGTAG
CCCCCTTGTGGCCGGTATACAGGTGATGCATGGCTGTCGCGA
>S2216JVCQR rank=0024542 x=3930.0 y=2225.0 length=101
ATCGCAACGCGAAGAACCTTACCTGGGTTTGACATATAGGGAAAACTCCCAGAGATGGGA
GGTCCGCAAGGGCTCTATACAGGGGTGCATGGCTGTCGCGA
>S2216JYHEQ rank=0028081 x=3966.0 y=784.0 length=102
ATCGCAACGCGAAGAACCTTACCTGGGTTTGACATATAGGGAAATCCGGTAGAGATGCCG
GGTCCGTAAGGGTCCTATACAGGTGATGCATGGCTGTCGCGA
>S2216J2F32 rank=0023781 x=4011.0 y=1408.0 length=103
ATCGCAACGCGAAGAACCTTACCTGGGTTTGACATATAGGGAAATCCTCCAGAGATGGGG
GGTCCGTAAGGGTCCTACTACAGGTGATGCATGGCTGTCGCGA
>S2216J1RGC rank=0019184 x=4003.0 y=2218.0 length=102
ATCGCAACGCGAAGAACCTTACCTGGGTTTGACATATATCGGAAAGCTGCAGAGATGCAG
CCCCCGCAAGGTCGGTATACAGGTGTTGCATGGCTGTCGCGA
>S2216JSXZ4 rank=0030561 x=3903.0 y=402.0 length=100
ATCGCAACGCGAAGAACCTTACCTGGGTTTGACATATGCCGGAAAGCCATAGAGATATGG
CCCCTTTTGTCGGTATACAGGTGATGCATGGCTGTCGCGA
>S2216JUDGJ rank=0026333 x=3919.0 y=1553.0 length=101
ATCGCAACGCGAAGAACCTTACCTGGGTTTGACATATGCCGGAAAGCCCCAGAGATGGGG
CCCCTTTTAGTCGGTATACAGGTGCTGCATGGCTGTCGCGA
>S2216J3HF4 rank=0003163 x=4023.0 y=642.0 length=101
ATCGCAACGCGAAGAACCTTACCTGGGTTTGACATATGCCGGAAAGCCCCAGAGATGGGG
CCCCTTTTAGTCGGTATACAGGTGTTGCATGGCTGTCGTGA
>S2216J1WXL rank=0027778 x=4005.0 y=1127.0 length=101
ATCGCAACGCGAAGAACCTTACCTGGGTTTGACATATGCCGGAAAGCCGTAGAGATACGG
CCCCTTTTAGTCGGTATACAGGTGCTGCATGGCTGTCGCGA
>S2216JTZAZ rank=0020170 x=3914.0 y=3689.0 length=101
ATCGCAACGCGAAGAACCTTACCTGGGTTTGACATATGCCGGAAAGCCGTAGAGATACGG
CCCCTTTTAGTCGGTATACAGGTGGTGCATGGCTGTCGCGA
>S2216J05L6 rank=0032518 x=3996.0 y=2588.0 length=101
ATCGCAACGCGAAGAACCTTACCTGGGTTTGACATATGCCGGAAAGCCGTAGAGATACGG
CCCCTTTTAGTCGGTATACAGGTGTTGCATGGCTGTCGCGA
>S2216J0ZAK rank=0026948 x=3994.0 y=2586.0 length=101
ATCGCAACGCGAAGAACCTTACCTGGGTTTGACATATGCCGGAAAGCCGTAGAGATACGG
CCCCTTTTAGTCGGTATACAGGTGTTGCATGGCTGTCGCGA
>S2216JXB5W rank=0008769 x=3953.0 y=578.0 length=99
ATCGCAACGCGAAGAACCTTACCTGGGTTTGACATATGCCGGAAAGCCGTAGAGATACGG
CCCTTTAGTCGGTATACAGGTGTTGCATGGCTGTCGCGA
>S2216J4W8O rank=0005725 x=4039.0 y=2230.0 length=101
ATCGCAACGCGAAGAACCTTACCTGGGTTTGACATATGCCGGAAAGCTCTAGAGATAGAG
CCCCTTTTGTCGGGTATACAGGTGCTGCATGGCTGTCGCGA
>S2216J1LV6 rank=0020693 x=4001.0 y=3204.0 length=100
ATCGCAACGCGAAGAACCTTACCTGGGTTTGACATATGCCGGAAAGCTCTAGAGATAGAG
CCCCTTTTGTCGGTATACAGGTGTTGCATGGCTGTCGCGA
>S2216JV5EQ rank=0016016 x=3939.0 y=2512.0 length=100
ATCGCAACGCGAAGAACCTTACCTGGGTTTGACATATGCCGGAAAGCTGTAGAGATACGG
CCCCTTTTGTCGGTATACAGGTGTTGCATGGCTGTCGCGA
>S2216J0VMC rank=0017466 x=3993.0 y=1922.0 length=102
ATCGCAACGCGAAGAACCTTACCTGGGTTTGACATATGGAGAAAACTGTCAGAGATGGCA
GGTCCTTACGGGCTCCATACAGGTGATGCATGGCTGTCGCGA
>S2216J1TUX rank=0008669 x=4004.0 y=1239.0 length=101
ATCGCAACGCGAAGAACCTTACCTGGGTTTGACATATGGAGAAAACTGTCAGAGATGGCA
GGTCCTTACGGGCTCCATACAGGTGGTGCATGGCTTCGCGA
>S2216J0RNV rank=0025817 x=3992.0 y=889.0 length=102
ATCGCAACGCGAAGAACCTTACCTGGGTTTGACATATGGAGAAAACTGTCAGAGATGGCA
GGTCCTTACGGGCTCTATACAGGTGATGCATGGCTGTCGCGA
>S2216JXN45 rank=0030446 x=3956.0 y=3815.0 length=104
ATCGCAACGCGAAGAACCTTACCTGGGTTTGACATATGGNGAAAAAACTGTCAGAGATGG
CAGGTCCTTACGGGCTCCATACAGGTGCTGCATGGCTGTCGCGA
>S2216J17K5 rank=0023084 x=4008.0 y=2647.0 length=87
ATCGCAACGCGAAGAACCTTACCTGGGTTTGACATCACCGCTGTAGCCGTGGAGACACGG
TGTCCTTCGGGGGCGGTGACAGGGTGA
>S2216J49D1 rank=0014545 x=4043.0 y=1591.0 length=102
ATCGCAACGCGAAGAACCTTACCTGGGTTTGACATCACTCGAAAACTCGCAGAGATGCGG
GGTCCTTCGGGGCGGGTGACAGGTGCTGCATGGCTGTCGCGA
>S2216JU3J6 rank=0026848 x=3927.0 y=2612.0 length=102
ATCGCAACGCGAAGAACCTTACCTGGGTTTGACATCACTCGAAAACTCGCAGAGATGCGG
GGTCCTTCGGGGCGGGTGACAGGTGGTGCATGGCTGTCGCGA
>S2216JVH1C rank=0030553 x=3932.0 y=894.0 length=102
ATCGCAACGCGAAGAACCTTACCTGGGTTTGACATCACTCGAAAACTCGCGGAGACGTGG
GGTCCTTCGGGGCGGGTGACAGGTGGTGCATGGCTGTCGCGA
>S2216J365Y rank=0005296 x=4031.0 y=1204.0 length=105
ATCGCAACGCGAAGAACCTTACCTGGGTTTGACATCCCTTGACCGCACTAGAGATAGTGC
TTTGTAGCAATACACAAGGAGACAGGTGATGCATGGCTGTCGCGA
>S2216J4PZO rank=0002412 x=4037.0 y=1026.0 length=105
ATCGCAACGCGAAGAACCTTACCTGGGTTTGACATCCTCTGAAAACTCTAGAGATAGAGC
TTCTCCTTCGGGAGCAGAGTGACAGGTGGTGCATGGCTGTCGCGA
>S2216J1UN4 rank=0012267 x=4004.0 y=2290.0 length=102
ATCGCAACGCGAAGAACCTTACCTGGGTTTGACATCGCCGGAAAACTCGCAGAGATGCGG
GGTCCTTCGGGGCCGGTGACAGGTGATGCATGGCTGTCGCGA
>S2216JXV1O rank=0030730 x=3959.0 y=1770.0 length=102
ATCGCAACGCGAAGAACCTTACCTGGGTTTGACATCGCCGGAAAACTCGCAGAGATGCGG
GGTCCTTCGGGGCCGGTGACAGGTGGTGCATGGCTGTCGCGA
>S2216J4HO7 rank=0022184 x=4034.0 y=2569.0 length=102
ATCGCAACGCGAAGAACCTTACCTGGGTTTGACATCGCCGGAAAACTCGCAGAGATGTGG
GGTCCTTCGGGCCGGTGACNAGGTGATGCATGGCTGTCGCGA
>S2216JUOJ8 rank=0021132 x=3922.0 y=3654.0 length=102
ATCGCAACGCGAAGAACCTTACCTGGGTTTGACATCGCCGGAAAACTCGCAGAGATGTGG
GGTCCTTCGGGGCCGGTGACAGGTGGTGCATGGCTGTCGCGA
>S2216J0KWF rank=0018273 x=3990.0 y=317.0 length=101
ATCGCAACGCGAAGAACCTTACCTGGGTTTGACATCGCCGGAAAACTCGTAGAGATACGG
GGTCCTTCGGGCCGGTGACAGGTGCTGCATGGCTGTCGCGA
>S2216JX8JC rank=0004923 x=3963.0 y=1574.0 length=102
ATCGCAACGCGAAGAACCTTACCTGGGTTTGACATCGCCGGAAAACTCGTAGAGATACGG
GGTCCTTCGGGGCCGGAGACAGGTGTTGCATGGCTGTCGCGA
>S2216J28AW rank=0017322 x=4020.0 y=1078.0 length=102
ATCGCAACGCGAAGAACCTTACCTGGGTTTGACATCGCCGGAAAACTCGTAGAGATACGG
GGTCCTTCGGGGCCGGTGACAGGTGATGCATGGCTGTCGCGA
>S2216JZSS6 rank=0023184 x=3981.0 y=776.0 length=102
ATCGCAACGCGAAGAACCTTACCTGGGTTTGACATCGCCGGAAAACTCGTAGAGATACGG
GGTCCTTCGGGGCCGGTGACAGGTGATGCATGGCTGTCGCGA
>S2216J002K rank=0011672 x=3995.0 y=794.0 length=102
ATCGCAACGCGAAGAACCTTACCTGGGTTTGACATCGCCGGAAAACTCGTAGAGATACGG
GGTCCTTCGGGGCCGGTGACAGGTGATGCATGGCTGTCGCGA
>S2216JT3T7 rank=0022703 x=3916.0 y=1373.0 length=102
ATCGCAACGCGAAGAACCTTACCTGGGTTTGACATCGCCGGAAAACTCGTAGAGATACGG
GGTCCTTCGGGGCCGGTGACAGGTGCTGCATGGCTGTCGCGA
>S2216JW261 rank=0023954 x=3950.0 y=1243.0 length=102
ATCGCAACGCGAAGAACCTTACCTGGGTTTGACATCGCCGGAAAACTCGTAGAGATACGG
GGTCCTTCGGGGCCGGTGACAGGTGCTGCATGGCTGTCGCGA
>S2216J3WZ1 rank=0000600 x=4028.0 y=319.0 length=102
ATCGCAACGCGAAGAACCTTACCTGGGTTTGACATCGCCGGAAAACTCGTAGAGATACGG
GGTCCTTCGGGGCCGGTGACAGGTGGTGCATGGCTGTCGCGA
>S2216J2EAV rank=0027268 x=4010.0 y=3157.0 length=102
ATCGCAACGCGAAGAACCTTACCTGGGTTTGACATCGCCGGAAAACTCGTAGAGATACGG
GGTCCTTCGGGGCCGGTGACAGGTGGTGCATGGCTGTCGCGA
>S2216JUGLA rank=0017660 x=3920.0 y=1516.0 length=102
ATCGCAACGCGAAGAACCTTACCTGGGTTTGACATCGCCGGAAAACTCGTAGAGATACGG
GGTCCTTCGGGGCCGGTGACAGGTGGTGCATGGCTGTCGCGA
>S2216JWCJE rank=0029108 x=3941.0 y=3560.0 length=102
ATCGCAACGCGAAGAACCTTACCTGGGTTTGACATCGCCGGAAAACTCGTAGAGATACGG
GGTCCTTCGGGGCCGGTGACAGGTGTTGCATGGCTGTCGCGA
>S2216JZZ52 rank=0019572 x=3983.0 y=2120.0 length=102
ATCGCAACGCGAAGAACCTTACCTGGGTTTGACATCGCCGGAAAACTCGTAGAGATACGG
GGTCCTTCGGGGCCGGTGACAGGTGTTGCATGGCTGTCGCGA
>S2216J2KWL rank=0024334 x=4012.0 y=3523.0 length=102
ATCGCAACGCGAAGAACCTTACCTGGGTTTGACATCGCCGGAAAACTCGTGGAGATACGG
GGTCCTTCGGGGCCGGTGACAGGTGTTGCATGGCTGGCGCGA
>S2216JWTDH rank=0022625 x=3947.0 y=803.0 length=101
ATCGCAACGCGAAGAACCTTACCTGGGTTTGACATCGCCGGAAACTCGTAGAGATACGGG
GTCCTTCGGGGCCGGTGACAGGTGTTGCATGGCTGTCGCGA
>S2216J37K8 rank=0019810 x=4031.0 y=1754.0 length=102
ATCGCAACGCGAAGAACCTTACCTGGGTTTGACATCGCCGGAAATCTCGCAGAGATGCGG
GGTCCGTTCGGGCCGGTGACAGGTGGTGCATGGCTGTCGCGA
>S2216J2ZY1 rank=0023708 x=4017.0 y=2571.0 length=101
ATCGCAACGCGAAGAACCTTACCTGGGTTTGACATCGCCGGAAATCTCGCAGAGATGCGG
GGTCCTTCGGGCCGGTGACAGGTGTTGCATGGCTGTCGCGA
>S2216J4H5F rank=0020943 x=4034.0 y=3153.0 length=101
ATCGCAACGCGAAGAACCTTACCTGGGTTTGACATCGCCGGAAATCTCGCAGAGATGCGG
GGTCCTTCGGGGCCGGTGACAGGTGATGCATGGCGTCGCGA
>S2216J10N9 rank=0019949 x=4006.0 y=1879.0 length=102
ATCGCAACGCGAAGAACCTTACCTGGGTTTGACATCGCCGGAAATCTCGCAGAGATGCGG
GGTCCTTCGGGGCCGGTGACAGGTGGTGCATGGCTGTCGCGA
>S2216J0JYW rank=0024229 x=3989.0 y=3206.0 length=102
ATCGCAACGCGAAGAACCTTACCTGGGTTTGACATCGCCGGAAATCTCGCAGAGATGTGG
GGTCCTTCGGGGCCGGTGACAGGTGATGCATGGCTGTCGCGA
>S2216JWJRH rank=0029322 x=3944.0 y=635.0 length=102
ATCGCAACGCGAAGAACCTTACCTGGGTTTGACATCGCCGGAAATCTCGCAGAGATGTGG
GGTCCTTCGGGGCCGGTGACAGGTGATGCATGGCTGTCGCGA
>S2216JW6XW rank=0006817 x=3951.0 y=2002.0 length=99
ATCGCAACGCGAAGAACCTTACCTGGGTTTGACATCGCCGGAAATCTCGCAGAGATNCGG
GGTCCTTGGGCCGGTGACAGTGGTGCATGGCTGTCGCGA
>S2216JWZPS rank=0028123 x=3949.0 y=830.0 length=102
ATCGCAACGCGAAGAACCTTACCTGGGTTTGACATCGCCGGAAATCTCGTAGAGATACGG
GGTCCTTCGGGGCCGGTGACAGGTGATGCATGGCTGTCGCGA
>S2216JTO91 rank=0030690 x=3911.0 y=2983.0 length=102
ATCGCAACGCGAAGAACCTTACCTGGGTTTGACATCGCCTGAAAACTCGTAGAGATACGG
GGTCCTTCGGGGCAGGTGACAGGTGCTGCATGGCTGTCGCGA
>S2216J5IXZ rank=0013582 x=4046.0 y=1685.0 length=102
ATCGCAACGCGAAGAACCTTACCTGGGTTTGACATCGCCTGAAAACTCTCAGAGATGAGG
GGTCCTTCGGGGCAGGTGACAGGTGATGCATGGCTGTCGCGA
>S2216JWZ9N rank=0021432 x=3949.0 y=1545.0 length=107
ATCGCAACGCGAAGAACCTTACCTGGGTTTGACATCTGGCGAATCTCTGCGAAAGCAGAG
AGTGCCCGCAAGGGAGCGCCAAGACAGGTGGTGCATGGCTGTCGCGA
>S2216JUA84 rank=0023107 x=3918.0 y=2790.0 length=106
ATCGCAACGCGAAGAACCTTACCTGGGTTTGACATGACCAGGAAAGCGGCGGAAACGTCG
TCCCCCCGCAAGGGGCCTGGCCACAGGTGGTGCATGGCTGTCGCGA
>S2216J489I rank=0011232 x=4043.0 y=1428.0 length=75
ATCGCAACGCGAAGAACCTTACCTGGGTTTGACATGCACAGGACGCCGGCAGAGATGTCG
GGTTTCCCCCTTTGT
>S2216JUQUX rank=0028349 x=3923.0 y=2535.0 length=103
ATCGCAACGCGAAGAACCTTACCTGGGTTTGACATGCACAGGACGCCGGCAGAGATGTCG
GTTCCCTTGTGGCCTGTGTGCAGGTGCTGCATGGCTGTCGCGA
>S2216JWO2L rank=0006396 x=3945.0 y=3419.0 length=103
ATCGCAACGCGAAGAACCTTACCTGGGTTTGACATGCACAGGACGCCGGCAGAGATGTCG
GTTCCCTTGTGGCCTGTGTGCAGGTGGTGCATGGCTGTCGCGA
>S2216JYTVO rank=0031422 x=3970.0 y=562.0 length=103
ATCGCAACGCGAAGAACCTTACCTGGGTTTGACATGCACAGGACGCCGGCAGAGATGTCG
GTTCCCTTGTGGCCTGTGTGCAGGTGGTGCATGGCTGTCGCGA
>S2216JUPHJ rank=0027898 x=3923.0 y=757.0 length=103
ATCGCAACGCGAAGAACCTTACCTGGGTTTGACATGCACAGGACGCCGGCAGAGATGTCG
GTTCCCTTGTGGCCTGTGTGCAGGTGTTGCATGGCTGTCGCGA
>S2216JVNZV rank=0027374 x=3934.0 y=425.0 length=103
ATCGCAACGCGAAGAACCTTACCTGGGTTTGACATGCACAGGACGCCGGCAGAGATGTCG
GTTCCCTTGTGGCCTGTGTGCAGGTGTTGCATGGCTGTCGCGA
>S2216J0UJV rank=0010715 x=3993.0 y=537.0 length=103
ATCGCAACGCGAAGAACCTTACCTGGGTTTGACATGCACAGGACGCTGGTAGAGATATCA
GTTCCCTTGTGGCCTGTGTGCAGGTGATGCATGGCTGTCGCGA
>S2216J0M59 rank=0022682 x=3990.0 y=3263.0 length=103
ATCGCAACGCGAAGAACCTTACCTGGGTTTGACATGCACAGGACGCTGGTAGAGATATCA
GTTCCCTTGTGGCCTGTGTGCAGGTGATGCATGGCTGTCGCGA
>S2216JUSSG rank=0022418 x=3924.0 y=942.0 length=103
ATCGCAACGCGAAGAACCTTACCTGGGTTTGACATGCACAGGACGCTGGTAGAGATATCA
GTTCCCTTGTGGCCTGTGTGCAGGTGATGCATGGCTGTCGCGA
>S2216J3SVR rank=0012120 x=4026.0 y=3173.0 length=103
ATCGCAACGCGAAGAACCTTACCTGGGTTTGACATGCACAGGACGCTGGTAGAGATATCA
GTTCCCTTGTGGCCTGTGTGCAGGTGATGCATGGCTGTCGCGA
>S2216JUAGR rank=0027701 x=3918.0 y=1769.0 length=103
ATCGCAACGCGAAGAACCTTACCTGGGTTTGACATGCACAGGACGCTGGTAGAGATATCA
GTTCCCTTGTGGCCTGTGTGCAGGTGCTGCATGGCTGTCGCGA
>S2216J1Z12 rank=0023952 x=4006.0 y=1080.0 length=103
ATCGCAACGCGAAGAACCTTACCTGGGTTTGACATGCACAGGACGCTGGTAGAGATATCA
GTTCCCTTGTGGCCTGTGTGCAGGTGTTGCATGGCTGTCGCGA
>S2216JW7KP rank=0011718 x=3951.0 y=2823.0 length=103
ATCGCAACGCGAAGAACCTTACCTGGGTTTGACATGCACAGGACGTGCCCAGAGATAGGT
ATTCCCTTGTGGCCTGTGTGCAGGTGATGCATGGCTGTCGCGA
>S2216J1DJW rank=0002125 x=3999.0 y=586.0 length=99
ATCGCAACGCGAAGAACCTTACCTGGGTTTGACATGCACAGGACGTGCCTAGAGATAGGT
ATTCCCCTTGTGGCCTGTGTGCAGGNGTTGCATGGCTGT
>S2216JU9OY rank=0018777 x=3929.0 y=2368.0 length=103
ATCGCAACGCGAAGAACCTTACCTGGGTTTGACATGCACAGGACGTGCCTAGAGATAGGT
ATTCCCTTGTGGCCTGTGTGCAGGTGATGCATGGCTGTCGCGA
>S2216J1OBC rank=0021825 x=4002.0 y=2246.0 length=103
ATCGCAACGCGAAGAACCTTACCTGGGTTTGACATGCACAGGACGTGCCTAGAGATAGGT
ATTCCCTTGTGGCCTGTGTGCAGGTGCTGCATGGCTGTCGCGA
>S2216JYW4I rank=0025200 x=3971.0 y=672.0 length=103
ATCGCAACGCGAAGAACCTTACCTGGGTTTGACATGCACAGGACGTGCCTAGAGATAGGT
ATTCCCTTGTGGCCTGTGTGCAGGTGCTGCATGGCTGTCGCGA
>S2216JT3ZH rank=0009959 x=3916.0 y=1563.0 length=103
ATCGCAACGCGAAGAACCTTACCTGGGTTTGACATGCACAGGACGTGCCTAGAGATAGGT
ATTCCCTTGTGGCCTGTGTGCAGGTGTTGCATGGCTGTCGCGA
>S2216J3FVL rank=0010626 x=4022.0 y=2703.0 length=157
ATCGCAACGCGAAGAACCTTACCTGGGTTTGACATGCACAGGACGTGCCTAGAGATAGGT
ATTCCCTTGTGGCCTGTGTNNTGACGGTAGGGTAGTAGTCGACTAGGTCGGTCGTTCGGT
CCGGACGTACTTCGTAGGACGGGGCCGGGTCGGTCGG
>S2216J4ZCC rank=0016296 x=4040.0 y=858.0 length=103
ATCGCAACGCGAAGAACCTTACCTGGGTTTGACATGCACAGGACGTGCCTAGAGATAGGT
GTTCCCTTGTGGTCTGTGTGCAGGTGATGCATGGCTGTCGCGA
>S2216JUJ45 rank=0021093 x=3921.0 y=2023.0 length=103
ATCGCAACGCGAAGAACCTTACCTGGGTTTGACATGCACAGGATTGCGGCAGAGATGTCG
TTTCCCTTGTGGCCTGTGTGCAGGTGTTGCATGGCTGTCGCGA
>S2216J42JT rank=0010352 x=4041.0 y=919.0 length=103
ATCGCAACGCGAAGAACCTTACCTGGGTTTGACATGCACCAGACGCACTCAGAGATGGGT
GTTCCCTTGTGGTTGGTGTGCAGGTGGTGCATGGCTGTCGCGA
>S2216JYJ53 rank=0016566 x=3967.0 y=265.0 length=103
ATCGCAACGCGAAGAACCTTACCTGGGTTTGACATGCACCAGACGCGTCCAGAGATAGGC
GTTCCCTTGTGGTTGGTGTGCAGGTGGTGCATGGCTGTCGCGA
>S2216J4ZEM rank=0026603 x=4040.0 y=940.0 length=103
ATCGCAACGCGAAGAACCTTACCTGGGTTTGACATGCACCAGACGCGTCCAGAGATGGGC
GTTCCCTTGTGGCTGGTGTGCAGGTGCTGCATGGCTGTCGCGA
>S2216JXFVL rank=0026161 x=3954.0 y=1295.0 length=103
ATCGCAACGCGAAGAACCTTACCTGGGTTTGACATGCACCAGACGCGTCTAGAGATAGGC
GTTCCCTTGTGGTTGGTGTGCAGGTGCTGCATGGCTGTCGCGA
>S2216J0Y0D rank=0011991 x=3994.0 y=2219.0 length=103
ATCGCAACGCGAAGAACCTTACCTGGGTTTGACATGCACCAGACGCGTCTAGAGATAGGC
GTTCCCTTGTGGTTGGTGTGCAGGTGGTGCATGGCTGTCGCGA
>S2216JTKNZ rank=0028676 x=3910.0 y=1101.0 length=103
ATCGCAACGCGAAGAACCTTACCTGGGTTTGACATGCACCAGACGCGTCTAGAGATAGGC
GTTCCCTTGTGGTTGGTGTGCAGGTGTTGCATGGCTGTCGCGA
>S2216J3R5U rank=0013143 x=4026.0 y=2240.0 length=102
ATCGCAACGCGAAGAACCTTACCTGGGTTTGACATGCACCAGACGCTGCCGGAGACGGTA
GTTCCCCTTGNGGTTGGTGTGCAGGTGATGCATGGCTGTCGC
>S2216J2EIJ rank=0015943 x=4010.0 y=3433.0 length=103
ATCGCAACGCGAAGAACCTTACCTGGGTTTGACATGCACCAGACGCTGCCGGAGACGGTA
GTTCCCTTGTGGTTGGTGTGCAGGTGCTGCATGGCTGTCGCGA
>S2216JWQ1C rank=0014744 x=3946.0 y=1870.0 length=103
ATCGCAACGCGAAGAACCTTACCTGGGTTTGACATGCACCAGACGCTGGTAGAGATATCA
GTTCCCTTGNGGTTGGTGTGCAGGTGGTGCATGGCTGTCGCGA
>S2216JWEL3 rank=0023186 x=3942.0 y=2153.0 length=103
ATCGCAACGCGAAGAACCTTACCTGGGTTTGACATGCACCAGACGCTGGTAGAGATATCA
GTTCCCTTGTGGTTGGTGTGCAGGTGATGCATGGCTGTCGCGA
>S2216JY61P rank=0023743 x=3974.0 y=1243.0 length=103
ATCGCAACGCGAAGAACCTTACCTGGGTTTGACATGCACCAGACGCTGGTAGAGATATCA
GTTCCCTTGTGGTTGGTGTGCAGGTGATGCATGGCTGTCGCGA
>S2216J5CV0 rank=0026981 x=4044.0 y=2030.0 length=103
ATCGCAACGCGAAGAACCTTACCTGGGTTTGACATGCACCAGACGCTGGTAGAGATATCA
GTTCCCTTGTGGTTGGTGTGCAGGTGCTGCATGGCTGTCGCGA
>S2216JUVTK rank=0007713 x=3925.0 y=774.0 length=103
ATCGCAACGCGAAGAACCTTACCTGGGTTTGACATGCACCAGACGCTGGTAGAGATATCA
GTTCCCTTGTGGTTGGTGTGCAGGTGGTGCATGGCTGTCGCGA
>S2216JZY7P rank=0012183 x=3983.0 y=883.0 length=94
ATCGCAACGCGAAGAACCTTACCTGGGTTTGACATGCACCAGATATCCCTAGAGATAGGG
CTTCCCTTGTGGTTGGTGTGCAGGTGATGCAGTG
>S2216JVMG4 rank=0031230 x=3933.0 y=2550.0 length=103
ATCGCAACGCGAAGAACCTTACCTGGGTTTGACATGCACCGGACGCGTCCAGAGATGGGC
GTTCCCTTGTGGTCGGTGTGCAGGTGATGCATGGCTGTCGCGA
>S2216JZPXV rank=0007595 x=3980.0 y=1153.0 length=101
ATCGCAACGCGAAGAACCTTACCTGGGTTTGACATGCACGCTAAAGCTGCAGAGATGTGG
TGCCCTTCGGGGCGTGCACAGGTGGTGCATGGCTGTCGCGA
>S2216JXFOE rank=0021872 x=3954.0 y=1036.0 length=101
ATCGCAACGCGAAGAACCTTACCTGGGTTTGACATGCACGCTAAAGCTGCAGAGATGTGG
TGTCCTTCGGGGCGTGCACAGGTGCTGCATGGCTGTCGCGA
>S2216JWG33 rank=0028163 x=3943.0 y=1297.0 length=102
ATCGCAACGCGAAGAACCTTACCTGGGTTTGACATGCACGCTAAAGCTGCAGAGATGTGG
TGTCCTTCGGGGGCGTGCACAGGTGATGCATGGCTGTCGCGA
>S2216JXNPT rank=0022435 x=3956.0 y=3263.0 length=103
ATCGCAACGCGAAGAACCTTACCTGGGTTTGACATGCACTAGACGCTGGTAGAGATATCA
GTTCCCTTGTGGTTGGTGTGCAGGTGCTGCATGGCTGTCGCGA
>S2216JV1MA rank=0026483 x=3938.0 y=1696.0 length=103
ATCGCAACGCGAAGAACCTTACCTGGGTTTGACATGCACTGGAAGCATCCAGAGATGGGT
GTGCCCTTGTGGCCGGTGCACAGGTGCTGCATGGCTGTCGCGA
>S2216J0P3K rank=0027095 x=3991.0 y=2958.0 length=103
ATCGCAACGCGAAGAACCTTACCTGGGTTTGACATGCAGGGAAATCTCCCAGACGATGGG
AGGTCCGCAAGGGCCTTGCACAGGTGATGCATGGCTGTCGCGA
>S2216JWJ1B rank=0024899 x=3944.0 y=989.0 length=102
ATCGCAACGCGAAGAACCTTACCTGGGTTTGACATGCAGGGAAATCTCGTAGAGATACGG
GGTCCGTAAGGGCCTTGCACAGGTGGTGCATGGCTGTCGCGA
>S2216J14BD rank=0025310 x=4007.0 y=2503.0 length=102
ATCGCAACGCGAAGAACCTTACCTGGGTTTGACATGCGCAGTAATCCGGCAGAGATGTCG
GGTCCTTCGGGGCTGTGCACAGGTGCTGCATGGCTGTCGCGA
>S2216J2TVZ rank=0007241 x=4015.0 y=2877.0 length=86
ATCGCAACGCGAAGAACCTTACCTGGGTTTGACATGCGCCAGACGCGTCTAGAGATAGGC
GTTCCCTTGTGGCTGGTGTGCNGTGG
>S2216J0KY9 rank=0000197 x=3990.0 y=419.0 length=98
ATCGCAACGCGAAGAACCTTACCTGGGTTTGACATGCGCCAGACGCGTCTAGAGATAGGC
GTTCCCTTGTGGTTGGTGTGCAGGTGATGCATGGCTGT
>S2216J30IK rank=0027294 x=4029.0 y=778.0 length=103
ATCGCAACGCGAAGAACCTTACCTGGGTTTGACATGCGCCAGACGCGTCTAGAGATAGGC
GTTCCCTTGTGGTTGGTGTGCAGGTGATGCATGGCTGTCGCGA
>S2216J1TAE rank=0001985 x=4004.0 y=500.0 length=103
ATCGCAACGCGAAGAACCTTACCTGGGTTTGACATGCGCCAGACGCGTTCAGAGATGGGC
GTTCCCTTGTGGTTGGTGTGCAGGTGGTGCATGGCTGTCGCGA
>S2216JTL8Q rank=0029266 x=3910.0 y=3144.0 length=101
ATCGCAACGCGAAGAACCTTACCTGGGTTTGACATGCGCCGGAAAGCTCTAGAGATAGAG
CCCCTCTTAGTCGGTGTACAGGTGGTGCATGGCTGTCGCGA
>S2216JT0SA rank=0029857 x=3915.0 y=1512.0 length=101
ATCGCAACGCGAAGAACCTTACCTGGGTTTGACATGCGCCGGAAAGCTCTAGAGATAGAG
CCCCTTTTAGTCGGTGTACAGGTGATGCATGGCTGTCGCGA
>S2216JUQZM rank=0025823 x=3923.0 y=2704.0 length=101
ATCGCAACGCGAAGAACCTTACCTGGGTTTGACATGCGCCGGAAAGCTCTAGAGATAGAG
CCCCTTTTAGTCGGTGTACAGGTGCTGCATGGCTGTCGCGA
>S2216J26HD rank=0024270 x=4019.0 y=2815.0 length=101
ATCGCAACGCGAAGAACCTTACCTGGGTTTGACATGCGCCGGAAAGCTCTAGAGATAGAG
CCCCTTTTAGTCGGTGTACAGGTGCTNGCATGGTGTCGCGA
>S2216J2ORZ rank=0009026 x=4014.0 y=349.0 length=101
ATCGCAACGCGAAGAACCTTACCTGGGTTTGACATGCGCCGGAAAGCTCTAGAGATAGAG
CCCCTTTTAGTCGGTGTACAGGTGGTGCATGGCTGTCGCGA
>S2216JXO3J rank=0010729 x=3957.0 y=957.0 length=106
ATCGCAACGCGAAGAACCTTACCTGGGTTTGACATGCTAGTGGTACCGAGCCGAGAGGCA
AGGGACCCGCAAGGGAGCTAGCACAGGTGCTGCATGGCTGTCGCGA
>S2216J4UJ2 rank=0008353 x=4038.0 y=2848.0 length=102
ATCGCAACGCGAAGAACCTTACCTGGGTTTGACATGCTGGGAAAAGCCACAGAGATGTGG
TGTCCTTCGGGGCCCAGCACAGGTGTTGCATGGCTGTCGCGA
>S2216JWBHZ rank=0019095 x=3941.0 y=2213.0 length=102
ATCGCAACGCGAAGAACCTTACCTGGGTTTGACATGCTGGGAAAAGCCGCAGAGATGCGG
TGTCCTTCGGGGCCCAGCACAGGTGTTGCATGGCTGTCGCGA
>S2216J1Q8A rank=0009368 x=4003.0 y=1928.0 length=111
ATCGCAACGCGAAGAACCTTACCTGGGTTTGACATGCTTGGATTAACTCCTGGAAACAGG
AGCCACGCCCGCAAGGGTGGAACAAGCACAGGTGCTGCATGGCTGTCGCGA
>S2216JUJD8 rank=0013689 x=3921.0 y=1054.0 length=106
ATCGCAACGCGAAGAACCTTACCTGGGTTTGACATGGATCGGGAGTGCTCAGAGATGGGT
GTGCCTCTTTTGGGGTCGGTTCACAGGTGGTGCATGGCTGTCGCGA
>S2216J2QJR rank=0029289 x=4014.0 y=2645.0 length=86
ATCGCAACGCGAAGAACCTTACCTGGGTTTGACATGGCCGCAAAAACCGGCAGAGATGTC
GGGGTCCTTCGGGGGCGGTCACAGGT
>S2216J2784 rank=0008071 x=4020.0 y=1014.0 length=102
ATCGCAACGCGAAGAACCTTACCTGGGTTTGACATGGCCGCAAAACCGGCAGAGATGTCG
GGTCCTTCGGGGGCGGTCACAGGTGATGCATGGCTGTCGCGA
>S2216JYUM8 rank=0004009 x=3970.0 y=1554.0 length=101
ATCGCAACGCGAAGAACCTTACCTGGGTTTGACATGGCCGCAAAACCTTCAGAGATGGGG
GGTCCTTCGGGGCGGTCACAGGTGATGCATGGCTGTCGCGA
>S2216JVLDQ rank=0026746 x=3933.0 y=1132.0 length=101
ATCGCAACGCGAAGAACCTTACCTGGGTTTGACATGGCCGCAAAACTCGTAGAGATACGG
GGTCCTTCGGGGGCGGTCACAGGTGTTGCAGGCTGTCGCGA
>S2216J424H rank=0026022 x=4041.0 y=1663.0 length=101
ATCGCAACGCGAAGAACCTTACCTGGGTTTGACATGGCCGCAAAACTGTCAGAGATGGCA
GGTCCTTCGGGGCGGTCACAGGTGCTGCATGGCTGTCGCGA
>S2216J5L56 rank=0024149 x=4047.0 y=1772.0 length=105
ATCGCAACGCGAAGAACCTTACCTGGGTTTGACATGGCCGCAAAACTGTCAGAGATGGCA
GGTCCTTCGGGGTCGGGTCGACAGGTGATGCATGGCGTGTCGCGA
>S2216J1ADW rank=0032733 x=3998.0 y=578.0 length=102
ATCGCAACGCGAAGAACCTTACCTGGGTTTGACATGGCCGCTAAAACTTCAGAGATGGAG
TGTCCTTCGGGGGCGGTCACAGGTGATGCATGGCTGTCGCGA
>S2216J1GPI rank=0013242 x=4000.0 y=580.0 length=102
ATCGCAACGCGAAGAACCTTACCTGGGTTTGACATGGCCGCTAAAACTTCAGAGATGGAG
TGTCCTTCGGGGGCGGTCACAGGTGATGCATGGCTGTCGCGA
>S2216JY1LQ rank=0023730 x=3972.0 y=2380.0 length=102
ATCGCAACGCGAAGAACCTTACCTGGGTTTGACATGGCCGCTAAAGCCGCAGAGATGTGG
TGTCCTTCGGGGGCGGTCACAGGTGATGCATGGCTGTCGCGA
>S2216JT7P5 rank=0030010 x=3917.0 y=2315.0 length=102
ATCGCAACGCGAAGAACCTTACCTGGGTTTGACATGGGCGCTAAAACCATAGAGATGTGG
TGTCCTTCGGGGGCGTTCACAGGTGATGCATGGCTGTCGCGA
>S2216JYT76 rank=0021425 x=3970.0 y=1012.0 length=102
ATCGCAACGCGAAGAACCTTACCTGGGTTTGACATGGGCGCTAAAACCGCAGAGATGCGG
TGTCCTTCGGGGGCGTTCACAGGTGGTGCATGGCTGTCGCGA
>S2216JVODW rank=0015770 x=3934.0 y=930.0 length=102
ATCGCAACGCGAAGAACCTTACCTGGGTTTGACATGGGCGCTAAAACCGCAGAGATGTGG
TGTCCTTCGGGGGCGTTCACAGGTGATGCATGGCTGTCGCGA
>S2216JXDDS rank=0028856 x=3953.0 y=2158.0 length=86
ATCGCAACGCGAAGAACCTTACCTGGGTTTGACATGGGCGCTAAAACCGCAGAGATGTGG
TGTCCTTCGGGGGCGTTCACAGGTGT
>S2216JW9BR rank=0009441 x=3952.0 y=997.0 length=101
ATCGCAACGCGAAGAACCTTACCTGGGTTTGACATGGGCGCTAAAACCGTAGAGATACGG
TGTCCTTCGGGGCGTTCACAGGTGGTGCATGGCTGTCGCGA
>S2216JY6JV rank=0004445 x=3974.0 y=601.0 length=102
ATCGCAACGCGAAGAACCTTACCTGGGTTTGACATGGGCGCTAAAGCCTCAGAGATGGGG
TGTCCTTCGGGGGCGTTCACAGGTGGTGCATGGCTGTCGCGA
>S2216J1J5D rank=0025483 x=4001.0 y=943.0 length=102
ATCGCAACGCGAAGAACCTTACCTGGGTTTGACATGGGCGCTAAAGCCTCAGAGATGGGG
TGTCCTTGGGGGGCGTTCACAGGTGATGCATGGCTGTCGCGA
>S2216JUZCS rank=0018077 x=3926.0 y=1258.0 length=102
ATCGCAACGCGAAGAACCTTACCTGGGTTTGACATGGGCGGAAATCCGGCAGAGATGTCG
GGTCCTTCGGGGCCGTTCACAGGTGATGCATGGCTGTCGCGA
>S2216J31M5 rank=0011859 x=4029.0 y=2239.0 length=64
ATCGCAACGCGAAGAACCTTACCTGGGTTTGACATGGGTAAGGAAAACGCCATAGAGATA
TGGT
>S2216J20AD rank=0029187 x=4017.0 y=2979.0 length=102
ATCGCAACGCGAAGAACCTTACCTGGGTTTGACATGGTAGGAAAAGCCACAGAGATGTGG
TGTCCTTTTGGGCCTATCACAGGTGGTGCGTGGCTGTCGCGA
>S2216J1RCS rank=0018692 x=4003.0 y=2090.0 length=102
ATCGCAACGCGAAGAACCTTACCTGGGTTTGACATGGTAGGAAAAGCCATAGAGATATGG
TGTCCTTTTGGGCCTATCACAGGTGCTGCATGGCTGTCGCGA
>S2216JVU4R rank=0022991 x=3936.0 y=1481.0 length=103
ATCGCAACGCGAAGAACCTTACCTGGGTTTGACATGTAGAGAAATCCCCCTAGAGATAGG
GAGTCCGCAAGGGTTCTACACAGGTGCTGCATGGCTGTCGCGA
>S2216JZC1U rank=0007323 x=3976.0 y=832.0 length=103
ATCGCAACGCGAAGAACCTTACCTGGGTTTGACATGTAGGGAAAAGCCATAGAGATATGG
TGTCCTTGGGGGCCCCTACACAGGTGGTGCATGGCTGTCGCGA
>S2216JWDTJ rank=0024769 x=3942.0 y=1125.0 length=102
ATCGCAACGCGAAGAACCTTACCTGGGTTTGACATGTAGGGAAAAGCCGCAGAGATGCGG
TGTCCTTTTGGGCCCTACACAGGTGAGGCATGGCTGTCGCGA
>S2216JY014 rank=0013000 x=3972.0 y=1674.0 length=102
ATCGCAACGCGAAGAACCTTACCTGGGTTTGACATGTAGGGAAAAGCCGTAGAGATACGG
TGTCCTTCGGGGCCCTACACAGGTGATGCATGGCTGTCGCGA
>S2216J057O rank=0027855 x=3996.0 y=3362.0 length=102
ATCGCAACGCGAAGAACCTTACCTGGGTTTGACATGTAGGGAAAAGCCGTAGAGATACGG
TGTCCTTCGGGGCCCTACACAGGTGCTGCATGGCTGTCGCGA
>S2216J3F5B rank=0027997 x=4022.0 y=3053.0 length=102
ATCGCAACGCGAAGAACCTTACCTGGGTTTGACATGTAGGGAAAAGCCGTAGAGATACGG
TGTCCTTCGGGGCCCTACACAGGTGTTGCATGGCTGTCGCGA
>S2216J0FLO rank=0011885 x=3988.0 y=1642.0 length=102
ATCGCAACGCGAAGAACCTTACCTGGGTTTGACATGTAGGGAAAAGCCGTAGAGATACGG
TGTCCTTCGGGGTCCTACACAGGTGGTGCATGGCTGTCGCGA
>S2216JTMII rank=0028244 x=3910.0 y=3496.0 length=102
ATCGCAACGCGAAGAACCTTACCTGGGTTTGACATGTAGGGAAAAGCCGTAGAGATACGG
TGTCCTTTTGGGCCCTACACAGGTGCTGCATGGCTGTCGCGA
>S2216J5L2T rank=0027538 x=4047.0 y=1651.0 length=102
ATCGCAACGCGAAGAACCTTACCTGGGTTTGACATGTAGGGAAAAGCCGTAGAGATACGG
TGTCCTTTTGGGCCTTACACAGGTGCTGCATGGCTGTCGCGA
>S2216J3SSW rank=0016981 x=4026.0 y=3070.0 length=102
ATCGCAACGCGAAGAACCTTACCTGGGTTTGACATGTAGGGAAAAGCCGTAGAGATACGG
TGTCCTTTTGGGCCTTACACAGGTGTTGCATGGCTGTCGCGA
>S2216J1GJ9 rank=0008030 x=4000.0 y=391.0 length=102
ATCGCAACGCGAAGAACCTTACCTGGGTTTGACATGTAGGGAAAAGCTCTGGAGACAGGG
TGTCCTAACGGGCCCTACACAGGTGTTGCATGGCTGTCGCGA
>S2216JVBTH rank=0018691 x=3930.0 y=1027.0 length=102
ATCGCAACGCGAAGAACCTTACCTGGGTTTGACATGTCCGGAAAAGCTCTAGAGATAGGG
TGTCCTTCGGGGCCGGACACAGGTGCTGCATGGCTGTCGCGA
>S2216JYFWC rank=0023057 x=3965.0 y=2922.0 length=102
ATCGCAACGCGAAGAACCTTACCTGGGTTTGACATGTCCGGAAAAGCTCTAGAGATAGGG
TGTCCTTCGGGGCCGGACACAGGTGCTGCATGGCTGTCGCGA
>S2216JUY0K rank=0010425 x=3926.0 y=818.0 length=102
ATCGCAACGCGAAGAACCTTACCTGGGTTTGACATGTGCGCTAAAGCCGCAGAGATGTGG
TGTCCTTCGGGGGCGTTCACAGGTGCTGCATGGCTGTCGCGA
>S2216JYH0H rank=0018569 x=3966.0 y=1567.0 length=102
ATCGCAACGCGAAGAACCTTACCTGGGTTTGACATGTGGGGAAAAGCCGTAGAGATACGG
TGTCCTTCGGGGTCCCACACAGGTGCTGCATGGCTGTCGCGA
>S2216JUV23 rank=0014031 x=3925.0 y=1117.0 length=105
ATCGCAACGCGAAGAACCTTACCTGGGTTTGACATGTTCCTGACCGCCCTGGAAACAGGG
TTTCCCCTTTGGGGCAGGATCACAGGTGATGCATGGCTGTCGCGA
>S2216JUH1U rank=0029921 x=3920.0 y=3408.0 length=105
ATCGCAACGCGAAGAACCTTACCTGGGTTTGACATGTTCCTGACCGCCCTGGAAACAGGG
TTTCCCCTTTGGGGCAGGATCACAGGTGATGCATGGCTGTCGCGA
>S2216J0M00 rank=0017542 x=3990.0 y=3074.0 length=105
ATCGCAACGCGAAGAACCTTACCTGGGTTTGACATGTTCCTGACCGCCCTGGAAACAGGG
TTTCCCCTTTGGGGCAGGATCACAGGTGGTGCATGGCTGTCGCGA
>S2216J253L rank=0028708 x=4019.0 y=2319.0 length=105
ATCGCAACGCGAAGAACCTTACCTGGGTTTGACATGTTCCTGACCGCCCTGGAAACAGGG
TTTCCCCTTTGGGGCAGGATCACAGGTGGTGCATGGCTGTCGCGA
>S2216JUNRP rank=0023335 x=3922.0 y=2627.0 length=105
ATCGCAACGCGAAGAACCTTACCTGGGTTTGACATGTTCCTGACCGCCCTGGAAACAGGG
TTTCCCCTTTGGGGCAGGATCACAGGTGGTGCATGGCTGTCGCGA
>S2216JWFIG rank=0005583 x=3942.0 y=3318.0 length=105
ATCGCAACGCGAAGAACCTTACCTGGGTTTGACATGTTCCTGACCGCCGTGGAAACACGG
TTTCCCCTTGTGGGCAGGATCACAGGTGATGCATGGCTGTCGCGA
>S2216J0RLC rank=0008892 x=3992.0 y=798.0 length=104
ATCGCAACGCGAAGAACCTTACCTGGGTTTGACATGTTCCTGACCGCCGTGGAAACACGG
TTTCCCTTAGGGGCAGGATCACAGGTGGTGCATGGCTGTCGCGA
>S2216JTHB7 rank=0029754 x=3909.0 y=885.0 length=104
ATCGCAACGCGAAGAACCTTACCTGGGTTTGACATGTTGGTGACCGGTGTGGAAACACAC
CTTTCCTTCGGGACACTATCACAGGTGATGCATGGCTGTCGCGA
>S2216JU137 rank=0006414 x=3927.0 y=741.0 length=102
ATCGCAACGCGAAGAACCTTACCTGGGTTTGACATTCTGGGAAAAGCCGTAGAGATACGG
TGTCCGAAAGGGTCCAGAACAGGTGATGCATGGCTGTCGCGA
>S2216JTA84 rank=0031119 x=3907.0 y=1190.0 length=102
ATCGCAACGCGAAGAACCTTACCTGGGTTTGACATTCTGGGAAAAGCCGTAGAGATACGG
TGTCCGAAAGGGTCCAGAACAGGTGGTGCATGGCTGTCGCGA
>S2216J3DA9 rank=0014574 x=4021.0 y=3475.0 length=101
ATCGCAACGCGAAGAACCTTACCTGGGTTTGACATTCTGGGAAAAGCCGTAGAGATACGG
TGTCCGAAGGGTCCAGAACAGGTGTTGCATGGCTGTCGCGA
>S2216JZTQ4 rank=0025482 x=3981.0 y=1998.0 length=105
ATCGCAACGCGAAGAACCTTACCTGGTCTTGACATAGTAAGAACTTTCCAGAGATGGATT
GGTGCCTTCGGGAACTTACATACAGGTGTTGCATGGCTGTCGCGA
>S2216JY5HR rank=0020547 x=3973.0 y=3325.0 length=107
ATCGCAACGCGAAGAACCTTACCTGGTCTTGACATCCAAGGAACCTGCTAGAGATANCGG
GGTGCCCGCAAGGGAGCCTTGAGACAGGTGCTGCATGGCTGTCGCGA
>S2216JWW4T rank=0014019 x=3948.0 y=1579.0 length=105
ATCGCAACGCGAAGAACCTTACCTGGTCTTGACATCCACGGAACTTTCCAGAGATGGATT
GGTGCCTTCGGGAACCGTGAGACAGGTGATGCATGGCTGTCGCGA
>S2216J1NSZ rank=0023329 x=4002.0 y=1585.0 length=105
ATCGCAACGCGAAGAACCTTACCTGGTCTTGACATCCACGGAACTTTCCAGAGATGGATT
GGTGCCTTCGGGAACCGTGAGACAGGTGCTGCATGGCTGTCGCGA
>S2216J2N3B rank=0019579 x=4013.0 y=3557.0 length=105
ATCGCAACGCGAAGAACCTTACCTGGTCTTGACATCCACGGAACTTTCCAGAGATGGATT
GGTGCCTTCGGGAACCGTGAGACAGGTGGTGCATGGCTGTCGCGA
>S2216JUG1Z rank=0026442 x=3920.0 y=2117.0 length=105
ATCGCAACGCGAAGAACCTTACCTGGTCTTGACATCCACGGAACTTTCCAGAGATGGATT
GGTGCCTTCGGGAACCGTGAGACAGGTGGTGCATGGCTGTCGCGA
>S2216J0TIL rank=0019301 x=3992.0 y=3291.0 length=105
ATCGCAACGCGAAGAACCTTACCTGGTCTTGACATCCACGGAACTTTCCAGAGATGGATT
GGTGCCTTCGGGAGCCGTGAGACAGGTGGTGCATGGCTGTCGCGA
>S2216JUED6 rank=0031962 x=3919.0 y=2764.0 length=55
ATCGCAACGCGAAGAACCTTACCTGGTCTTGACATCCACGGAAGTTTTCAGAGAT
>S2216J46PT rank=0021844 x=4042.0 y=2223.0 length=104
ATCGCAACGCGAAGAACCTTACCTGGTCTTGACATCCACGGAAGTTTTCAGAGATGAGAA
TGTGCCTTCGGAACCGTGAGACAGGTGGTGCATGGCTGTCGCGA
>S2216J3EQD rank=0024898 x=4022.0 y=1219.0 length=104
ATCGCAACGCGAAGAACCTTACCTGGTCTTGACATCCACGGAAGTTTTCAGAGATGAGAA
TGTGCCTTCGGAACCGTGAGACAGGTGGTGCATGGCTGTCGCGA
>S2216J0O2M rank=0028364 x=3991.0 y=1628.0 length=105
ATCGCAACGCGAAGAACCTTACCTGGTCTTGACATCCACGGAAGTTTTCAGAGATGAGAA
TGTGCCTTCGGGAACCGTGAGACAGGTAGTGCATGGCTGTCGCGA
>S2216JTYJH rank=0029683 x=3914.0 y=2699.0 length=105
ATCGCAACGCGAAGAACCTTACCTGGTCTTGACATCCACGGAAGTTTTCAGAGATGAGAA
TGTGCCTTCGGGAACCGTGAGACAGGTGCTGCATGGCTGTCGCGA
>S2216JVZVQ rank=0019334 x=3937.0 y=3540.0 length=105
ATCGCAACGCGAAGAACCTTACCTGGTCTTGACATCCACGGAAGTTTTCAGAGATGAGAA
TGTGCCTTCGGGAACCGTGAGACAGGTGGTGCATGGCTGTCGCGA
>S2216J4BAB rank=0003321 x=4032.0 y=2449.0 length=105
ATCGCAACGCGAAGAACCTTACCTGGTCTTGACATCCACGGAAGTTTTCAGAGATGAGAA
TGTGCCTTCGGGAACCGTGAGACAGGTGTTGCATGGCTGTCGCGA
>S2216J1Z18 rank=0004973 x=4006.0 y=1086.0 length=105
ATCGCAACGCGAAGAACCTTACCTGGTCTTGACATCCACGGAAGTTTTCAGAGATGAGAA
TGTGCCTTCGGGAACCGTGAGACAGGTGTTGCATGGCTGTCGCGA
>S2216J0OU1 rank=0019565 x=3991.0 y=1355.0 length=105
ATCGCAACGCGAAGAACCTTACCTGGTCTTGACATCCACGGAAGTTTTCAGAGATGAGAA
TGTGCCTTCGGGAACCGTGAGACAGGTGTTGCATGGCTGTCGCGA
>S2216JZZ85 rank=0022909 x=3983.0 y=2231.0 length=105
ATCGCAACGCGAAGAACCTTACCTGGTCTTGACATCCACGGAAGTTTTCAGAGATGAGAA
TGTGCCTTCGGGAACCGTGAGGCAGGTGATGCATGGCTGTCGCGA
>S2216JUENA rank=0017907 x=3919.0 y=3092.0 length=104
ATCGCAACGCGAAGAACCTTACCTGGTCTTGACATCCACGGAAGTTTTCAGAGATGAGAA
TGTGCCTTGGGAACCGTGAGACAGGTGCTGCATGGCTGTCGCGA
>S2216JXWHS rank=0012226 x=3959.0 y=2350.0 length=105
ATCGCAACGCGAAGAACCTTACCTGGTCTTGACATCCACGGAAGTTTTCAGAGATGAGGA
TGTGCCTTCGGGAACCGTGAGACAGGTGCTGCATGGCTGTCGCGA
>S2216J0ZX6 rank=0023664 x=3994.0 y=3436.0 length=105
ATCGCAACGCGAAGAACCTTACCTGGTCTTGACATCCATGGAACCCTGCAGAGATGTGGG
GGTGCCGTAAGGAACCATGAGACAGGTGATGCATGGCTGTCGCGA
>S2216JXII5 rank=0017332 x=3955.0 y=639.0 length=105
ATCGCAACGCGAAGAACCTTACCTGGTCTTGACATCCATGGAACCCTGCAGAGATGTGGG
GGTGCCGTAAGGAACCATGAGACAGGTGCTGCATGGCTGTCGCGA
>S2216JYQ2W rank=0011125 x=3969.0 y=1030.0 length=105
ATCGCAACGCGAAGAACCTTACCTGGTCTTGACATCCATGGAACCCTGCAGAGATGTGGG
GGTGCCGTAAGGAACCATGAGACAGGTGGTGCATGGCTGTCGCGA
>S2216JTO6G rank=0030298 x=3911.0 y=2854.0 length=98
ATCGCAACGCGAAGAACCTTACCTGGTCTTGACATCCATGGAACCCTGCAGAGATTGGGG
GGTGCCGTAAGGAACCATGAGACAGGTGATGCATGGCT
>S2216J34RF rank=0024545 x=4030.0 y=2185.0 length=55
ATCGCAACGCGAAGAACCTTACCTGGTCTTGACATCCATGGAATCCCGCAGAGAT
>S2216JZM5Q rank=0005228 x=3979.0 y=1644.0 length=105
ATCGCAACGCGAAGAACCTTACCTGGTCTTGACATCCATGGAATCCCGCAGAGATGTGGG
AGTGCCGTAAGGAACCATGAGACAGGTGATGCATGGCTGTCGCGA
>S2216JXU2L rank=0003403 x=3959.0 y=507.0 length=105
ATCGCAACGCGAAGAACCTTACCTGGTCTTGACATCCATGGAATCCCGCAGAGATGTGGG
AGTGCCGTAAGGAACCATGAGACAGGTGATGCATGGCTGTCGCGA
>S2216JXZQ6 rank=0018565 x=3960.0 y=2480.0 length=105
ATCGCAACGCGAAGAACCTTACCTGGTCTTGACATCCATGGAATCCCGCAGAGATGTGGG
AGTGCCGTAAGGAACCATGAGACAGGTGGTGCATGGCTGTCGCGA
>S2216JWZPM rank=0014056 x=3949.0 y=824.0 length=105
ATCGCAACGCGAAGAACCTTACCTGGTCTTGACATCCATGGAATCCCGCAGAGATGTGGG
AGTGCCGTAAGGAACCATGAGACAGGTGGTGCATGGGTGTCGCGA
>S2216JXHFJ rank=0026177 x=3954.0 y=3309.0 length=105
ATCGCAACGCGAAGAACCTTACCTGGTCTTGACATCCATGGAATCCCGCAGAGATGTGGG
AGTGCCGTAAGGAACCATGAGACAGGTGTTGCATGGCTGTCGCGA
>S2216JUP2I rank=0029190 x=3923.0 y=1512.0 length=105
ATCGCAACGCGAAGAACCTTACCTGGTCTTGACATCCATGGAATCCCGCAGAGATGTGGG
AGTGCCGTAAGGAACCATGAGACAGGTGTTGCATGGCTGTCGCGA
>S2216J0FXB rank=0020932 x=3988.0 y=2061.0 length=105
ATCGCAACGCGAAGAACCTTACCTGGTCTTGACATCCATGGAATCCCGCAGAGATGTGGG
AGTGCCGTAAGGGACCATGAGACAGGTGATGCATGGCTGTCGCGA
>S2216J0I6U rank=0025613 x=3989.0 y=2196.0 length=105
ATCGCAACGCGAAGAACCTTACCTGGTCTTGACATCCATGGAATCCCGCAGAGATGTGGG
AGTGCCGTAGGGAACCGTGAGACAGGTGGTGCATGGCTGTCGCGA
>S2216J2VJY rank=0014166 x=4016.0 y=940.0 length=105
ATCGCAACGCGAAGAACCTTACCTGGTCTTGACATCCCAGGAACCTCGCAGAGATGTGGG
GGTGCCTTCGGGAACCTGGAGACAGGTGGTGCATGGCTGTCGCGA
>S2216JXYZY rank=0025100 x=3960.0 y=1500.0 length=104
ATCGCAACGCGAAGAACCTTACCTGGTCTTGACATCCCAGGAATCCTTCAGAGATGAGGG
AGTGCCTTCGGGAACCTGGAGACAGGTGATGCATGGCGTCGCGA
>S2216JV6VW rank=0007448 x=3940.0 y=330.0 length=105
ATCGCAACGCGAAGAACCTTACCTGGTCTTGACATCCCAGGAATCCTTCAGAGATGAGGG
AGTGCCTTCGGGAACCTGGAGACAGGTGTTGCATGGCTGTCGCGA
>S2216JZG3O rank=0007329 x=3977.0 y=1986.0 length=105
ATCGCAACGCGAAGAACCTTACCTGGTCTTGACATCCCAGGAGTCCTTCAGAGATGAGGG
AGTGCCTTCGGGAACCTGGAGACAGGTGTTGCATGGCTGTCGCGA
>S2216JU6D7 rank=0011744 x=3928.0 y=2189.0 length=107
ATCGCAACGCGAAGAACCTTACCTGGTCTTGACATCCTAGGAACCTGCCAGAGATGGCGG
GGTGCCCGCAAGGGAACCTAGAGACAGGTGGTGCATGGCTGTCGCGA
>S2216JVN1F rank=0029205 x=3934.0 y=481.0 length=105
ATCGCAACGCGAAGAACCTTACCTGGTCTTGACATCCTAGGAATCCCGCAGAGATGTGGG
AGTGCCTTCGGGAACCTGGAGACAGGTGCTGTATGGCTGTCGCGA
>S2216JY3AB rank=0005242 x=3973.0 y=465.0 length=107
ATCGCAACGCGAAGAACCTTACCTGGTCTTGACATCCTCGGAACCCTTCAGAGATGAGGG
GGTGCCCGCAAGGGAGCCGAGAGACAGGTGGTGCATGGCTGTCGCGA
>S2216JXKCR rank=0022952 x=3955.0 y=3001.0 length=107
ATCGCAACGCGAAGAACCTTACCTGGTCTTGACATCCTTGGAATCCCTCAGAGATGAGGG
AGTGCCCGCAAGGGAACCAAGAGACAGGTGCTGCATGGCTGTCGCGA
>S2216JTZ1G rank=0028783 x=3915.0 y=546.0 length=107
ATCGCAACGCGAAGAACCTTACCTGGTCTTGACATCCTTGGAATCCTTCAGAGATGAGGG
AGTGCCCGCAAGGGAACCAAGAGACAGGTAGTGCATGGCTGTCGCGA
>S2216JWIP9 rank=0014287 x=3943.0 y=3391.0 length=107
ATCGCAACGCGAAGAACCTTACCTGGTCTTGACATCCTTGGAATCCTTCAGAGATGAGGG
AGTGCCCGCAAGGGAACCAAGAGACAGGTGATGCAAGGCTGTCGCGA
>S2216J23WH rank=0013367 x=4018.0 y=3567.0 length=107
ATCGCAACGCGAAGAACCTTACCTGGTCTTGACATCCTTGGAATCCTTCAGAGATGAGGG
AGTGCCCGCAAGGGAACCAAGAGACAGGTGCTGCATGGCTGTCGCGA
>S2216JU3P8 rank=0027824 x=3927.0 y=2830.0 length=107
ATCGCAACGCGAAGAACCTTACCTGGTCTTGACATCCTTGGAATCCTTCAGAGATGAGGG
AGTGCCCGCAAGGGAACCAAGAGACAGGTGCTGCATGGCTGTCGCGA
>S2216J2XKC rank=0012717 x=4016.0 y=3546.0 length=107
ATCGCAACGCGAAGAACCTTACCTGGTCTTGACATCCTTGGAATCCTTCAGAGATGAGGG
AGTGCCCGCAAGGGAACCAAGAGACAGGTGGTGCATGGCTGTCGCGA
>S2216J4NNH rank=0005809 x=4036.0 y=2091.0 length=106
ATCGCAACGCGAAGAACCTTACCTGGTCTTGACATCCTTGGAATCCTTCAGAGATGAGGG
ATGCCCGCAAGGGAACCAAGAGACAGGTGGTGCATGGCTGTCGCGA
>S2216JYBTR rank=0022606 x=3964.0 y=1741.0 length=107
ATCGCAACGCGAAGAACCTTACCTGGTCTTGACATCCTTGGAATTCCTCAGAGATGAGGG
AGTGCCCGCAAGGGAACCAAGAGACAGGTGCTGCATGGCTGTCGCGA
>S2216JYR61 rank=0022160 x=3969.0 y=2475.0 length=105
ATCGCAACGCGAAGAACCTTACCTGGTCTTGACATCTAGCGAACTTTCCAGAGATGGATT
GGTGCCTTCGGGAACGCTAAGACAGGTGGTGCATGGCTGTCGCGA
>S2216JWGV1 rank=0017594 x=3943.0 y=1007.0 length=105
ATCGCAACGCGAAGAACCTTACCTGGTCTTGACATGCTAGGAACCTCGCAGAGATGTGGG
GGTGCCTTCGGGAACCTAGACACAGGTGCTGCATGGCTGTCGCGA
>S2216JSTVO rank=0031368 x=3901.0 y=3250.0 length=105
ATCGCAACGCGAAGAACCTTACCTGGTCTTGACATGGACTGGATCGCTGCAGAAATGTGG
TTTCCCCTTTGGGGCCGGTTCACAGGTGCTGCATGGCTGTCGCGA
>S2216JUWH4 rank=0019658 x=3925.0 y=1658.0 length=103
ATCGCAACGCGAAGAACCTTACCTGGTCTTGACATGTCGAGAACTTTCCAGAGATGGATT
GGTGCCTTCGGGAACTCGAACACAGGTGATGCATGGCTGTCGC
>S2216J0S9I rank=0023438 x=3992.0 y=2964.0 length=107
ATCGCAACGCGAAGAACCTTACCTGGTCTTGACATGTCTGGAAGACCGCAGACGATGTGG
TTGTGCCCGAAAGGGAACCAGAACACAGGTCTGCATGGCTGTCGCGA
>S2216JU5Y8 rank=0017775 x=3928.0 y=1650.0 length=105
ATCGCAACGCGAAGAACCTTACCTGGTCTTGACATGTCTGGAAGTCTGCAGAGATGCGGA
TGTGCCTTCGGGAACCAGAACACAGGTGATGCATGGCTGTCGCGA
>S2216J3OLZ rank=0006041 x=4025.0 y=1733.0 length=108
ATCGCAACGCGAAGAACCTTANCCTACCCTTGACATGGATGGAATCCCGGAGAGATTTGG
GAGTGCCGAAACGGGAACCATCACACAGGTGTTGCATGGCTGTCGCGA
>S2216J2O79 rank=0016286 x=4014.0 y=935.0 length=104
ATCGCAACGCGAAGAACCTTATCCAGGCTTGACATGCAGTAGACAGCGCCAGAAATGGCG
TCTTCCTTCGGGACTGCTGCACAGGTGATGCATGGCTGTCGCGA
>S2216J2O7I rank=0027827 x=4014.0 y=908.0 length=103
ATCGCAACGCGAAGAACCTTCCCCAGGCTTGAACAGCGAGTGACATCCGGCGAAAGTCGG
CTCCCGCAAGGGCACTCGTAGAGGTGCTGCATGGCTGTCGCGA
>S2216JYRCZ rank=0019690 x=3969.0 y=1393.0 length=104
ATCGCAACGCGAAGAACCTTGCCTGGGCTTGACATGTTCCTGACCGTCCTGGAAACAGGA
CTTCCCTTCGGGGCAGGATCACAGGTGATGCATGGCTGTCGCGA
>S2216J40KF rank=0010515 x=4040.0 y=2445.0 length=103
ATCGCAACGCGAAGAACTTACCAAGGCTTGACATATGCGAGAACGCTGCAGAGATGCAGA
ACTCTTTGGACACTCGCATACAGGTGTTGCATGGCTGTCGCGA
>S2216JWV7M rank=0027458 x=3948.0 y=384.0 length=102
ATCGCAACGCGAAGAACTTACCAAGGCTTGACATCGCCCGGAAAGCATCAGAGATGGTGC
CCCCCTTGTGGTCGGGTGACAGGTGCTGCATGGCTGTCGCGA
>S2216JZGZD rank=0016778 x=3977.0 y=1831.0 length=103
ATCGCAACGCGAAGAACTTACCACCTTTTGACATGTCCTGATAACTGCAGAGATGCAGCT
TTCCTTCGGGGACAGGAACACAGGTGGTGCATGGCTGTCGCGA
>S2216JWBWS rank=0020784 x=3941.0 y=2746.0 length=108
ATCGCAACGCGAAGAACTTACCAGCCTCTGACATCCTGGTCGCGGGAGAAGGAGACTTCT
CCCTTCAGTTCGGCTGGACCAGTGACAGGTGCTGCATGGCTGTCGCGA
>S2216J1JN6 rank=0024084 x=4001.0 y=324.0 length=108
ATCGCAACGCGAAGAACTTACCAGCGTTTGACATCCTCATCGCGGATTCCAGAGATGGTT
TCCTTCAGTTCGGCTGGACGAGTGACAGGTGTTGCATGGCTGTCGCGA
>S2216JZPA4 rank=0013648 x=3980.0 y=334.0 length=106
ATCGCAACGCGAAGAACTTACCAGCGTTTGACATGGTAGGACGGTTTCTGGAGACAGATT
CCTTCCCTTACGGGACCTACACACAGGTGTTGCATGGCTGTCGCGA
>S2216JS1IG rank=0031319 x=3904.0 y=854.0 length=106
ATCGCAACGCGAAGAACTTACCTAGGCTAGAATGTGAGGGAATTCTGGGTAATGCCAGAA
GTCCGGGAAACCGGACCCAAAACAAGGTGTTGCATGGCTGTCGCGA
>S2216JUKGQ rank=0031134 x=3921.0 y=2440.0 length=103
ATCGCAACGCGAAGAACTTACCTAGGCTTGACATGCACAGGAATGTCGTAGAAATACGGC
AGCCCTTCGGGGCCTGTGCACAGGTGGTACATGGCTGTCGCGA
>S2216JZHWA rank=0023267 x=3977.0 y=3016.0 length=105
ATCGCAACGCGAAGAACTTACCTAGGCTTGACATGCATGGGAAACTCCTCAGAAACGAGG
AGCCTCCTTCGGGATCCATGCACAGGTGCTGCATGGCTGTCGCGA
>S2216JUDXF rank=0025374 x=3919.0 y=2161.0 length=103
ATCGCAACGCGAAGAACTTACCTGGGCTTGACATGTGCCTGACAGCCGTGGAAACACGGT
CTCCCTTCGGGGCAGGTACACAGGTGCTGCATGGCTGTCGCGA
>S2216JV8HW rank=0001743 x=3940.0 y=2418.0 length=98
ATCGCAACGCGAAGAACTTACCTGGGTTTGACATACACCCTGCCGCTCCAGAGATGGGGC
TCTTTTGGGGGTGTACAGGTGCTGCATGGCTGTCGCGA
>S2216JTR0U rank=0030508 x=3912.0 y=2444.0 length=101
ATCGCAACGCGAAGAACTTACCTGGGTTTGACATCGCCTGAAAACTCTCAGAGATGAGGG
GTCCTTCGGGGCGGGTGACAGGTGATGCATGGCTGTCGCGA
>S2216JT0A2 rank=0018643 x=3915.0 y=892.0 length=103
ATCGCAACGCGAAGAACTTACCTGGGTTTGACATGCGCCAGACGCGTTCAGAGATGGGCG
TTCCCCTTGTGGTTGGTGTGCAGGTGATGCATGGCTGTCGCGA
>S2216J296A rank=0020634 x=4020.0 y=3504.0 length=109
ATCGCAACGCGAAGAACTTTACCAGCCCTTGACATCCCGGTCGCGGATTCCAGAGACGGA
GTCCTTCAGTTCGGCTGGACCGGAGACAGGTGATGCATGGCTGTCGCGA
>S2216JVV55 rank=0012396 x=3936.0 y=2827.0 length=106
ATCGCAACGCGAAGAACTTTACCAGCCCTTGACATGGGCGTCGCGGGTCCAGAGATGGGC
CCTTCGGTTCGGCCGGACGCCGCACAGGTGATGCATGGCTGTCGCA
>S2216JV68E rank=0024925 x=3940.0 y=780.0 length=103
ATCGCAACGCGAAGAACTTTACCCAGGCTCGAACGGCATTGGACATCCGGCGAAAGCCGG
CTCCCGCAAGGGCCGATGTCGAGGTGGTGCATGGCTGTCGCGA
>S2216JU0A6 rank=0028361 x=3926.0 y=2496.0 length=107
ATCGCAACGCGAAGAATCTTACCAGCCCTTGACATGCCAGGACGACTTCCAGAGATGGAT
TTCTTCACTTCGGTGACCTGGACACAGGTGCTGCATGGCTGTCGCGA
>S2216JXFHW rank=0019882 x=3954.0 y=802.0 length=107
ATCGCAACGCGAAGAATCTTACCCACCTTTGACATGTACGGAATTTGCCAGAGATGGCTT
AGTGCTCGAAAGAGAACCGTAACACAGGTGATGCATGGCTGTCGCGA
>S2216JV7T6 rank=0015961 x=3940.0 y=1564.0 length=106
ATCGCAACGCGAAGAATCTTACCTGGACTAGAATGTGAGGGAAGGTCGTCTAATAGCGAC
CGTCCGGCAACCGGACCCAAAACAAGGTGTTGCATGGCTGTCGCGA
>S2216J1GZ6 rank=0022080 x=4000.0 y=964.0 length=105
ATCGCAACGCGAAGAATCTTACCTGGGCTTGACATGCATGAGTAAGCCGGTGGAAACACC
GGGCCTCCTTCGGGACTCATGCACAGGTGGTGATGGCTGTCGCGA
>S2216J0II6 rank=0005391 x=3989.0 y=1344.0 length=102
ATCGCAACGCGAAGAATCTTACCTGGGTTTGACATCGCCGGAAATCTCGCAGAGATGTGG
GGTCCTTCGGGGCCGGTGACAGGTGTTGCATGGCTGTCGCGA
>S2216JTDUP rank=0029041 x=3908.0 y=463.0 length=104
ATCGCAACGCGAAGACCCTTACCTGGGCTTGACATGTTCTTGACAGCTCTGGAAACAGAG
TCTCCCTTCGGGGCAAGATCACAGGTGTTGCATGGCTGTCGCGA
>S2216JWZI8 rank=0004198 x=3949.0 y=594.0 length=102
ATCGCAACGCGAAGACCTTACCAAGGCTTGACATACACCGGACGGCTCTGGAGACAGGGT
TTCCCTTGTGGTCGGTGTACAGGTGTTGCATGGCTGTCGCGA
>S2216JYVNX rank=0010733 x=3970.0 y=2875.0 length=55
ATCGCAACGCGAAGACCTTACCAAGGCTTGACATGGTCGGGAAAGCCGTGAAATA
>S2216J0TC2 rank=0026198 x=3992.0 y=3092.0 length=104
ATCGCAACGCGAAGACCTTACCACCTTTTGACATGCCTGGACCGCTGCAGAGATGCAGTT
TTCCCTTCGGGGACCAGGACACAGGTGGTGCATGGCTGTCGCGA
>S2216JUZ7Q rank=0021097 x=3926.0 y=2372.0 length=104
ATCGCAACGCGAAGACCTTACCAGCCCTTGACATGCCCGGCTAGCTACAGAGATGTAGTG
TTCCCTTCGGGGACCGGGACACAGGTGCTGCATGGCTGTCGCGA
>S2216JUMG0 rank=0002599 x=3922.0 y=946.0 length=64
ATCGCAACGCGAAGACCTTACCAGCGTTTGACATCCTCATCGACGGTTACCAGAGAATGG
TTCC
>S2216J1MZP rank=0026637 x=4002.0 y=531.0 length=104
ATCGCAACGCGAAGACCTTACCAGGTCTTGACATCCAGAGAACTTTCCAGAGATGGATTG
GTGCCTTCGGGAACTCTGAGACAGGTGATGCATGGCTGTCGCGA
>S2216J22OK rank=0029485 x=4018.0 y=1986.0 length=102
ATCGCAACGCGAAGACCTTACCCAGGCTCGAACGGTGATGGACATCCGGCGAAAGCCGGC
TCCCGCAAGGGTCGTCACCGAGGTGCTGCATGGCTGTCGCGA
>S2216J0Y6V rank=0014602 x=3994.0 y=2453.0 length=106
ATCGCAACGCGAAGACCTTACCTACCCTTGACATGCCAGGAAGTCCGTGGAGACATGGAT
GTGCTCGAAAGAGAACCTGGACACAGGTGCTGCATGGCTGTCGCGA
>S2216JXQ2R rank=0015304 x=3957.0 y=3521.0 length=106
ATCGCAACGCGAAGACCTTACCTACCCTTGACATGGATGGAAGCCTGCAGAGATGCGGGC
GTGCCCGAAAGGGAGCCATCACACAGGTGGTGCATGGCTGTCGCGA
>S2216JUTY3 rank=0028084 x=3924.0 y=2477.0 length=107
ATCGCAACGCGAAGACCTTACCTACCCTTGACATGGATGGAATCCCGGAGAGATTTGGGA
GTGCTCGAAAGAGAACCATCACACAGGTGTTGCATGGCTGTCGGCGA
>S2216JXC17 rank=0028647 x=3953.0 y=1741.0 length=104
ATCGCAACGCGAAGACCTTACCTAGGCTTGACATACACGGGAAACCCTCGAGAAACCGGG
GCCCTCTTCGGAGCCCGTGCACAGGTGCTGCATGGCTGTCGCGA
>S2216JYHVL rank=0018485 x=3966.0 y=1391.0 length=101
ATCGCAACGCGAAGACCTTACCTAGGTTTGACATATAGAGAAAACTTATAGAGATATAAG
GTCCTTTTGGGCTCTATACAGGTGATGCATGGCTGTCGCGA
>S2216JTN0M rank=0029221 x=3911.0 y=1348.0 length=103
ATCGCAACGCGAAGACCTTACCTGGGCTTGACATGTAAGTGACCGCCATAGAAATATGGC
TTTCCTTCGGGACACTTTCACAGGTGGTGCATGGCTGTCGCGA
>S2216JXP21 rank=0014738 x=3957.0 y=2235.0 length=103
ATCGCAACGCGAAGACCTTACCTGGGCTTGACATGTAGGTGACAGCCGTGGAAACACGGT
CTCCCTTCGGGGCACCTTCACAGGTGATGCATGGCTGTCGCGA
>S2216JUJ6O rank=0030080 x=3921.0 y=2078.0 length=99
ATCGCAACGCGAAGACCTTACCTGGGTTTGACATACACCGGAAAGCCTCAGAGATGGGGC
CCCTTTTGTCGGTGTACAGGTGGTGCATGGCTGTCGCGA
>S2216JUUPC rank=0028375 x=3924.0 y=3422.0 length=100
ATCGCAACGCGAAGACCTTACCTGGGTTTGACATACGCCGGAAAGCATCAGAGATGGTGC
CCCTTTTTGTCGGTGTACAGGTGTTGCATGGCTGTCGCGA
>S2216J129P rank=0005043 x=4007.0 y=1147.0 length=101
ATCGCAACGCGAAGACCTTACCTGGGTTTGACATCGCCGGAAAACTCGTAGAGATACGGG
GTCCTTCGGGGCCGGTGACAGGTGATGCATGGCTGTCGCGA
>S2216JW9OV rank=0006750 x=3952.0 y=1469.0 length=101
ATCGCAACGCGAAGACCTTACCTGGGTTTGACATCGCCGGAAAACTCGTAGAGATACGGG
GTCCTTCGGGGCCGGTGACAGGTGGTGCATGGCTGTCGCGA
>S2216J3C27 rank=0027336 x=4021.0 y=3185.0 length=102
ATCGCAACGCGAAGACCTTACCTGGGTTTGACATGCACCAGACATCCCTAGAGATAGGGC
TTCCCTTGTGGTTGGTGTGCAGGTGGTGCATGGCTGTCGCGA
>S2216J0UU2 rank=0026011 x=3993.0 y=940.0 length=102
ATCGCAACGCGAAGACCTTACCTGGGTTTGACATGCACCAGACGCGTCTAGAGATAGGCG
TTCCCTTGTGGTTGGTGTGCAGGTGATGCATGACTGTCGCGA
>S2216JT28X rank=0012848 x=3916.0 y=607.0 length=102
ATCGCAACGCGAAGACCTTACCTGGGTTTGACATGCACCAGACGCTGCCAGAGATGGTAG
TTCCCTCGTGGTTGGTGTGCAGGTGATGCATGGCTGTCGCGA
>S2216JV39M rank=0030930 x=3939.0 y=1032.0 length=101
ATCGCAACGCGAAGACCTTACCTGGGTTTGACATGGCCGCAAAACCGGCAGAGATGTCGG
GTCCTTCGGGGGCGGTCACAGGTGCTGCATGGCTGTCGCGA
>S2216J4NKK rank=0015399 x=4036.0 y=1986.0 length=65
ATCGCAACGCGAAGACCTTACCTGGGTTTGACATGTAGAGAAAAGCCGTAGAGATACGGT
NGTCC
>S2216J2Y62 rank=0009065 x=4017.0 y=1564.0 length=101
ATCGCAACGCGAAGACCTTACCTGGGTTTGACATTCTGGGAAAAGCCGTAGAGATACGGT
GTCCGAAAGGGTCCAGAACAGGTGCTGCATGGCTGTCGCGA
>S2216JZZJP rank=0022877 x=3983.0 y=1315.0 length=104
ATCGCAACGCGAAGACCTTACCTGGTCTTGACATCCATGGAATCCCGCAGAGATGTGGGA
GTGCCGTAAGGAACCATGAGACAGGTGATGCATGGCTGTCGCGA
>S2216J0YP3 rank=0022460 x=3994.0 y=1849.0 length=107
ATCGCAACGCGAAGAGCCTTACCTGGGCTCGAACGGTCAGTCAACGATCGTGGAAACACG
GTTACTCCGTAAGGGGGTCTGATCGAGGTGGTGCATGGCTGTCGCGA
>S2216JXM7I rank=0014965 x=3956.0 y=2604.0 length=107
ATCGCAACGCGAAGNAACCTTACCTGGGCTTGACATGGCGGTGAAAGCCGGTGGAAACAC
CGGCCCTCCTTCGGGACGCCGTCACAGGTGATGCATGGCTGTCGCGA
>S2216J4EC1 rank=0028409 x=4033.0 y=2339.0 length=103
ATCGCAACGCGAGAACCTTACCAAGGCTTGACATACACCGGAAAGCATCAGAGATGGTGC
CCCCCCTTGTGGTCGGTGTACAGGTGGTGCATGGCTGTCGCGA
>S2216J3XEK rank=0004622 x=4028.0 y=842.0 length=103
ATCGCAACGCGAGAACCTTACCAAGGCTTGACATATGCGAGAACGCGGCAGAGATGTCGT
TCTCTTTGGACACTCGTATACAGGTGATGCATGGCTGTCGCGA
>S2216JU3PD rank=0028099 x=3927.0 y=2799.0 length=105
ATCGCAACGCGAGAACCTTACCAAGGCTTGACATGGACCGGACCGCCGCAGAAATGTGGT
TTCTCCTTTTGGGGCCGGTTCACAGGTGCTGCATGGCTGTCGCGA
>S2216J3RZ8 rank=0025572 x=4026.0 y=2038.0 length=106
ATCGCAACGCGAGAACCTTACCAGGACTTGACATGACCAGGACAGCGGCGGAAACGTCGT
CTTCCCNGCAAGGGACCTGGCCACAGGTGATGCATGGCTGTCGCGA
>S2216J3QYO rank=0018453 x=4026.0 y=686.0 length=104
ATCGCAACGCGAGAACCTTACCAGGCCTTGACATCCAATGAACTTTCCAGAGATGGATTG
GTGCCTTCGGGAACATTGAGACAGGTGATGCATGGCTGTCGCGA
>S2216J5L5C rank=0023341 x=4047.0 y=1742.0 length=102
ATCGCAACGCGAGAACCTTACCAGGGCTGACATGACCAGGATCCCGGCGGAAACGTCGGT
TCCCGCAAGGGCCTGGCCACAGGTGGTGCATGGCTGTCGCGA
>S2216J0Z1Z rank=0016362 x=3994.0 y=3573.0 length=106
ATCGCAACGCGAGAACCTTACCCACCTTTGACATGTACGGAAGTTACCAGAGATGGTTTC
GTGCTCGAAAGAGAACCGTAACACAGGTGCTGCATGGCTGTCGCGA
>S2216JW9XT rank=0025940 x=3952.0 y=1791.0 length=102
ATCGCAACGCGAGAACCTTACCCAGGCTTGAACAGCGAGTGACATCCGGCGAAAGCCGGC
TCCCGCAAGGGCACTCGTAGAGGTGCTGCATGGCTGTCGCGA
>S2216J298X rank=0031006 x=4020.0 y=3599.0 length=106
ATCGCAACGCGAGAACCTTACCTACCCTTGACATGCCAGAGATCCTGCAGAGATGTGGGA
GTGCTCGAAAGAGAATCTGGGCACAGGTGATGCATGGCTGTCGCGA
>S2216JT92B rank=0021600 x=3918.0 y=1249.0 length=106
ATCGCAACGCGAGAACCTTACCTACCCTTGACATGTACGGAAGCCACGAGAGATCGAGGC
GTGCTCGAAAGAGAGCCGTAACACAGGTGCTGCATGGCTGTCGCGA
>S2216JWAC8 rank=0009202 x=3941.0 y=746.0 length=102
ATCGCAACGCGAGAACCTTACCTAGGCTTGAAAGGCAGTCTAAACCGTTGAAAGACGGGT
ACCCGCAAGGGGGGCTGTACAGGTGTTGCATGGCTGTCGCGA
>S2216J3Y63 rank=0016188 x=4028.0 y=3165.0 length=55
ATCGCAACGCGAGAACCTTACCTAGGCTTGACATGCACGGAAATCTCCCAGAGAT
>S2216J45Y3 rank=0011470 x=4042.0 y=1261.0 length=103
ATCGCAACGCGAGAACCTTACCTAGGTTTGACATATACGAGAAGCCTCTAGAGATAGAGG
TCTCTTTGGACACTTGTATACAGGTGCTGCATGGCTGTCGCGA
>S2216J3RMZ rank=0014072 x=4026.0 y=1561.0 length=104
ATCGCAACGCGAGAACCTTACCTGGCCTTGACATAGTAAGAACTTTCCAGAGATGGATTG
GTGCCTTCGGGAACTTACATACAGGTGGTGCATGGCTGTCGCGA
>S2216JUGGR rank=0006849 x=3920.0 y=1353.0 length=104
ATCGCAACGCGAGAACCTTACCTGGCCTTGACATCCACGGAACTTACCAGAGATGGTTTG
GTGCCTTCGGGAACCGTGAGACAGGTGTTGCATGGCTGTCGCGA
>S2216JS6OQ rank=0025339 x=3905.0 y=3464.0 length=104
ATCGCAACGCGAGAACCTTACCTGGCCTTGACATGTCGAGAATCCCGAAGAGATTTGGGA
GTGCCGCAAGGAACTCGAACACAGGTGCTGCATGGCTGTCGCGA
>S2216JT334 rank=0029027 x=3916.0 y=1730.0 length=108
ATCGCAACGCGAGAACCTTACCTGGGCTAGAATGCCTCTGACCGGCGTAGAGATACGCCT
TCCTGGGTAAAACCAGGCAGAGTGCAAGGTGGTGCATGGCTGTCGCGA
>S2216JV5OO rank=0017092 x=3939.0 y=2870.0 length=103
ATCGCAACGCGAGAACCTTACCTGGGCTTGACATGCACGGGAATGTCGTAGAAATACGGC
AGCCCTTCGGGGCTCGTGCACAGGTGCTGCATGGCTGTCGCGA
>S2216J26SA rank=0019097 x=4019.0 y=3208.0 length=103
ATCGCAACGCGAGAACCTTACCTGGGCTTGACATGCGCAGGAATGTCGTGGAAACACGGC
AGCCCTTCGGGGCCTGTGCACAGGTGTTGCATGGCTGTCGCGA
>S2216J2EJ4 rank=0015885 x=4010.0 y=3490.0 length=69
ATCGCAACGCGAGAACCTTACCTGGGCTTGACATGGACTAGAAAGCTCTAGAGATAGAGC
CTCCCTTGT
>S2216JT9MA rank=0018732 x=3918.0 y=672.0 length=102
ATCGCAACGCGAGAACCTTACCTGGGCTTGACATGGACTAGAAAGCTCTAGAGATAGAGC
CTCCCTTGTGGCTTGTTCACAGGTGGTGCATGGCTGTCGCGA
>S2216J2FA7 rank=0003047 x=4011.0 y=369.0 length=103
ATCGCAACGCGAGAACCTTACCTGGGCTTGACATGTGAGTGACCGCCGTGGAAACACGGC
TTTCCTTCGGGACACTTTCACAGGTGTTGCATGGCTGTCGCGA
>S2216JZ2ZC rank=0005571 x=3984.0 y=1670.0 length=104
ATCGCAACGCGAGAACCTTACCTGGGCTTGACATGTTCCTGACCGCTCTGGAAACAGGGN
TTCCCTTCGGGGGCAGGATCACAGGTGATGCATGGCTGTCGCGA
>S2216J2GJX rank=0005972 x=4011.0 y=1979.0 length=72
ATCGCAACGCGAGAACCTTACCTGGGCTTGACATGTTGGTGACCGCCGTGGAAACACGGT
TTTCCTTCGGGA
>S2216JY62E rank=0015653 x=3974.0 y=1268.0 length=105
ATCGCAACGCGAGAACCTTACCTGGGTTAAATCCACCAGAACCTTGCAGAGATGTAGGGG
TGCCCTTCGGGGAACTGGTGAGAAGGTGTTGCATGGCTGTCGCGA
>S2216JV2KJ rank=0007011 x=3938.0 y=2929.0 length=101
ATCGCAACGCGAGAACCTTACCTGGGTTTGACATCGCCGGAAAACTCGTAGAGATACGGG
GTCCTTCGGGGCCGGTGACAGGTGCTGCATGGCTGTCGCGA
>S2216J0PT0 rank=0025230 x=3991.0 y=2614.0 length=101
ATCGCAACGCGAGAACCTTACCTGGGTTTGACATCGCCGGAAATCTCGCAGAGATNCGGG
GTCCTTCGGGGCCGGTGACAGGTGTTGCATGGCTGTCGCGA
>S2216JXC55 rank=0027224 x=3953.0 y=1883.0 length=102
ATCGCAACGCGAGAACCTTACCTGGGTTTGACATGCACCAGACGCGTCTAGAGATAGGCG
TTCCCTTGTGGTTGGTGTGCAGGTGATGCATGGCTGTCGCGA
>S2216JUEYE rank=0022843 x=3919.0 y=3492.0 length=70
ATCGCAACGCGAGAACCTTACCTGGGTTTGACATGCTAGGAAAAGCCGTAGAGATACGGT
GTCCTTCGGG
>S2216J00SI rank=0020269 x=3995.0 y=432.0 length=106
ATCGCAACGCGAGAACCTTACCTGGGTTTGACATGGATCGGGAGTGCTCAGAGATGGGTG
TGCCGTCTTTTGGGGTCGGTTCACAGGTGGTGCATGGCTGTCGCGA
>S2216JWK12 rank=0029828 x=3944.0 y=2312.0 length=104
ATCGCAACGCGAGAACCTTACCTGGTCTTGACATCCACGGAACTTTCCAGAGATGGATTG
GTGCCTTCGGGAGCCGTGAGACAGGTGGTGCATGGCTGTCGCGA
>S2216JXOL3 rank=0010571 x=3957.0 y=329.0 length=106
ATCGCAACGCGAGAACTTACCAGCCCTTGACATGGGCGTCGCGGGTCCAGAGATGGACCT
TTCGGTTTCGGCCGGACGCCGCACAGGTGTTGCATGGCTGTCGCGA
>S2216J4LBT rank=0026924 x=4035.0 y=3175.0 length=100
ATCGCAACGCGAGACCTTACCAAGGCTTGACATACGCCGGAAAACCCTGGAGACAGGGTC
CCCTTGTGGTCGGTGTACAGGTGTTGCATGGCTGTCGCGA
>S2216J043K rank=0015926 x=3996.0 y=1918.0 length=101
ATCGCAACGCGAGACCTTACCAGCGTTTGACATCCTCATCGCGATTTCCAGAGATGGATT
TCTTCAGTTCGGCTGGATGAGTGACAGGTGGTGCATGGCGA
>S2216J1744 rank=0019975 x=4008.0 y=3366.0 length=109
ATCGCAACGCGCAGAACCTTACCAGCCCTTGACATGTCCCGTATGGGTTTCAGAGATGAG
ACCCTTCAGTTCGGCTGGCGGGAACACAGGTGGTGCATGGCTGTCGCGA
>S2216JTGW0 rank=0025415 x=3909.0 y=338.0 length=105
ATCGCAACGCGNGAACCTTACCAGCCCTTGACATGCTGGAGAAAGCTTATGGAAACATAG
GCCTCCCTTCGGGGCTCCAGCACAGGTGATGCATGGCTGTCGCGA
>S2216J0BYT rank=0023340 x=3987.0 y=1027.0 length=107
ATCGCAACGCGTAAGAACCTTACCAGGGCTTGACATGGGCAGGTCGCGGCCAGAGATGGT
CGTTCCCCGCAAGGGCCTGCTGCACAGGTGGTGCATGGCTGTCGCGA
>S2216JT78Q rank=0018666 x=3917.0 y=2984.0 length=106
ATCGCAACGCGTAGAACCTTACCTACCCTTGACATCCTGAGAATCTTGTAGAGATATGAG
AGTGCCAAAGGGGACTCAGAGACAGGTGGTGCATGGCTGTCGCGGA
>S2216J112O rank=0027373 x=4006.0 y=3694.0 length=102
ATCGCAACGGAAACCTTACCAGGCCTTGACATCCAATGAACTTTCCAGAGATGGATTGGT
GCCTTCGGGAGCATTGAGACAGGTGTTGCATGGCTGTCGCGA
>S2216JXNVB rank=0030449 x=3956.0 y=3461.0 length=103
ATCGCAACGGAAGAACCTTACCAAGGCTTGACATGGTCGGGAAAGCCGTAGAAATACGGC
CCTCCTTCGGGACTCGATCACAGGTGGTGCATGGCTGTCGCGA
>S2216JVBDE rank=0014327 x=3930.0 y=448.0 length=104
ATCGCAACGGAAGAACCTTACCAGGCCTTGACATCCAATGAACTTTCCAGAGATGGATTG
GTGCCTTCGGGAACATTGAGACAGGTGCTGCATGGCTGTCGCGA
>S2216JZJ26 rank=0023887 x=3978.0 y=1760.0 length=103
ATCGCAACGGAAGAACCTTACCAGGGCTTGACATGCACTGGAATGCCGTAGAAATACGGC
AGCCCTTCGGGGCCAGTGCACAGGTGATGCATGGCTGTCGCGA
>S2216JZUNY rank=0004432 x=3981.0 y=3180.0 length=110
ATCGCAACGGAAGAACCTTACCTACCCTTGACATGCATGGATTATCCCTATGAAAGTAGG
GTGACAGCTCTTCGGAGTCGGAACATGCACAGGTGTTGCATGGCTGTCGC
>S2216JXCYL rank=0019939 x=3953.0 y=1611.0 length=104
ATCGCAACGGAAGAACCTTACCTACTCTTGACATCCAGAGAACTTAGCAGAGATGCTTTG
GTGCCTTCGGGAACTCTGAGACAGGTGTTGCATGGCTGTCGCGA
>S2216JWQA6 rank=0020337 x=3946.0 y=928.0 length=105
ATCGCAACGGAAGAACCTTACCTAGGCTTGACATGCAGGAGAAACCTTTGAGAAACCAGA
GGCCCTCTTCGGAGTTCCTGCACAGGTGCTGCATGGCTGTCGCGA
>S2216J2AV6 rank=0020038 x=4009.0 y=2836.0 length=104
ATCGCAACGGAAGAACCTTACCTGGCCTTGACATCCACGGAATTCGGCAGAGATGCCTTA
GTGCCTTCGGGAACCGTGAGACAGGTGATGCATGGCTGTCGCGA
>S2216JYF1F rank=0024119 x=3965.0 y=3105.0 length=103
ATCGCAACGGAAGAACCTTACCTGGGCTTGACATGTAAGTGACCGCCATAGAAATATGGC
TTTCCTTCGGGACACTTTCACAGGTGTTGCATGGCTGTCGCGA
>S2216JUVRK rank=0003516 x=3925.0 y=702.0 length=105
ATCGCAACGGAAGAACCTTACCTGGGCTTGACATGTTGGTGACCGCCGTGGAAACACGGG
TTTTCCTTCGGGGACACCATCACAGGTGATGCATGGCTGTCGCGA
>S2216JUGBF rank=0027153 x=3920.0 y=1161.0 length=100
ATCGCAACGGAAGAACCTTACCTGGGTTTGACATATGCCGGAAAGCCCCAGAGATGGGGC
CCCTTTTAGTCGGTATACAGGTGCTGCATGGCTGTCGCGA
>S2216JZP5F rank=0024871 x=3980.0 y=1425.0 length=101
ATCGCAACGGAAGAACCTTACCTGGGTTTGACATGCAGGGAAATCTCCCAGAGATGGGAG
GTCCGCAAGGGCCTTGCACAGGTGGTGCATGGCTGTCGCGA
>S2216JY3M8 rank=0019604 x=3973.0 y=930.0 length=100
ATCGCAACGGAAGAACCTTACCTGGGTTTGACATGCGCCGGAAAGCTCTAGAGATAGAGC
CCCTTTTAGTCGGTGTACAGGTGCTGCATGGCTGTCGCGA
>S2216JX5WK rank=0019330 x=3962.0 y=2258.0 length=101
ATCGCAACGGAAGAACCTTACCTGGGTTTGACATGGTAGGAAAAGCCATAGAGATATGGT
GTCCTTTTGGGCCTATCACAGGTGGTGCATGGCTGTCGCGA
>S2216JXII8 rank=0024357 x=3955.0 y=642.0 length=104
ATCGCAACGGAAGAACCTTACCTGGTCTTGACATCCACGGAACTTTCCAGAGATGGATTG
GTGCCTTCGGGAACCGTGAGACAGGTGCTGCATGGCTGTCGCGA
>S2216J4KHG rank=0012287 x=4035.0 y=2082.0 length=106
ATCGCAACGGAAGAACCTTACCTGGTCTTGACATCCTTGGAATCCCTCAGAGATGAGGGA
GTGCCCGCAAGGGAACCAAGAGACAGGTGTTGCATGGCTGTCGCGA
>S2216J05KV rank=0026682 x=3996.0 y=2541.0 length=105
ATCGCAACGGAGAACCTTACCTACCCTTGACATGGCAGGAATCCCGGAGAGATTCGGGAG
TGCTCGAAAGAGAACCTGCACACAGGTGTTGCATGGCTGTCGCGA
>S2216J0FQL rank=0026185 x=3988.0 y=1819.0 length=108
ATCGCAACGGCGAAGAACCTTACCAAATCTTGACATCCTTTGACCCTTCTAGAGATAGAA
GTTTCCCCTTCGGGGGACAAAGTGACAGGTGCTGCATGGCTGTCGCGA
>S2216J2MC3 rank=0010299 x=4013.0 y=1317.0 length=107
ATCGCAACGTGAAGAACCTTACCAGGGCTTGACATGGCCGGAAAAAGCGCGGGAAACCGC
GTGTGCCCGCAAGGGCGTCGGTCACAGGTGATGCATGGCTGTCGCGA
>S2216JVRQJ rank=0019282 x=3935.0 y=1177.0 length=105
ATCGCAACGTGAAGAACCTTACCAGGTCTTGACATCGGCATGACCGGCTTAGAGATAAGC
CTTTCCTTCGGGACATGCCAGACAGGTGTTGCATGGCTGTCGCGA
>S2216JXEAT rank=0016298 x=3953.0 y=3347.0 length=104
ATCGCAAGCGAAGAACCTACCTGGGCTTGACATGCACGGGAAAGCCCCTGGAAACAGGGG
CCCCTCTCCGGAGTCCGTGCACAGGTGATGCATGGCTGTCGCGA
>S2216JWZL8 rank=0024231 x=3949.0 y=702.0 length=104
ATCGCAAGCGAAGAACCTTACCAACCCTTGACATGCCCTGACCGGCCTGGAGACAGGTTT
TTCCCGCAAGGGACAGGGACACAGGTGCTGCATGGCTGTCGCGA
>S2216J4N0D rank=0011180 x=4036.0 y=2555.0 length=108
ATCGCAAGCGAAGAACCTTACCAACCTTTGACATGTCCCGTATGAGCAACAGAGATGTAG
CTCTTCAGTTCGGCTGGCGGGAACACAGGTGCTGCATGGCTGTCGCGA
>S2216J2JQ3 rank=0017194 x=4012.0 y=2029.0 length=101
ATCGCAAGCGAAGAACCTTACCAAGGCTTGACATACACCGGAATCACTCAGAGATGGGTG
CGTCTTCGGACTGGTGTACAGGTGCTGCATGGCTGTCGCGA
>S2216J0XTQ rank=0004107 x=3994.0 y=684.0 length=104
ATCGCAAGCGAAGAACCTTACCAAGGCTTGACATACGACCGGAAAACCCTGGAGACAGGG
TCCCCCTTGTGGTCCGGTGTACAGGTGTTGCATGGCTGTCGCGA
>S2216JUSMJ rank=0025170 x=3924.0 y=729.0 length=66
ATCGCAAGCGAAGAACCTTACCAAGGCTTGACATATACGAGAACGGGCTGAAATAGTCAA
CNCTTT
>S2216J1O4I rank=0016199 x=4002.0 y=3296.0 length=103
ATCGCAAGCGAAGAACCTTACCAGGGCTTGACATGCACCGGAAAACCGTAGAAATACGGT
CCTCCTTCGGGACTGGTGCACAGGTGGTGCATGGCTGTCGCGA
>S2216J2TVQ rank=0017814 x=4015.0 y=2868.0 length=103
ATCGCAAGCGAAGAACCTTACCAGGGCTTGACATGCACTGGAAAGCCGTAGAAATACGGC
CTCCCTTCGGGGCCAGTGTGCAGGTGCTGCATGGCTGTCGCGA
>S2216J33OK rank=0018593 x=4030.0 y=786.0 length=103
ATCGCAAGCGAAGAACCTTACCGAGGCTTGACATGCACAGGAATGTCGTAGAAATACGGC
AGCCCTTCGGGGCCTGTGCACAGGTGATGCATGGCTGTCGCGA
>S2216JUY0B rank=0005447 x=3926.0 y=809.0 length=105
ATCGCAAGCGAAGAACCTTACCTACCCTTGACATGGATGGAAGCCTGCAGAGATGCGGGC
GTGCCCAAAGGGAGCCATCACACAGGTGGTGCATGGCTGTCGCGA
>S2216J2198 rank=0029890 x=4018.0 y=1470.0 length=103
ATCGCAAGCGAAGAACCTTACCTAGGCTTGACATGCACAGGAATGTCGTAGAAATACGGC
AGCCTTTCGGGGCCTGTGCACAGGTGATGCATGGCTGTCGCGA
>S2216J2RXB rank=0010338 x=4015.0 y=333.0 length=104
ATCGCAAGCGAAGAACCTTACCTGGCCTTGACATGTCGAGAATCCCGAAGAGATTTGGGA
GTGCCGCAAGGAACTCGAACACAGGTGGTGCATGGCTGTCGCGA
>S2216JZ3AM rank=0021220 x=3984.0 y=2076.0 length=108
ATCGCAAGCGAAGAACCTTACCTGGGCTAGAAAACGTCGGAGCCTGGTTGAAAGATCGGG
GTGCCCCTTCGGGGGAACCGGCGGTTAGGTGCTGCATGGCTGTCGCGA
>S2216J2P08 rank=0018070 x=4014.0 y=1978.0 length=78
ATCGCAAGCGAAGAACCTTACCTGGGCTTGACATATGCCTGACCCCCCTGGAAACAGGGG
TTCCCTTNGCGGCGAGTA
>S2216JVB57 rank=0021940 x=3930.0 y=1485.0 length=105
ATCGCAAGGAGAACCTTACCTGGGCTAGAATGCCTCTGACAACCCTAGAGATAGGGCCTC
CAGGTAAAACTTGGCAGAGTGCAAGGTGATGCATGGCTGTCGCGA
>S2216JTFO0 rank=0029483 x=3908.0 y=2850.0 length=107
ATCGCAATGCGAAGAACCTTACCAGCGTTTGACATGCCAGGACGGTTTCCAGAGATGGAT
TCCTTCCCTTACGGGACCTGGACACAGGTGCTGCATGGCTGTCGCGA
>S2216JWP0A rank=0025543 x=3946.0 y=536.0 length=101
ATCGCAATGCGAAGAACCTTACCTAGGCTTGACATGCACGGAAATCCTCCAGAGATGGGG
GTCCGTAAGGGTCGTGCACAGGTGATGCATGGCTGTCGCGA
>S2216JTC4D rank=0020012 x=3907.0 y=3611.0 length=103
ATCGCAATGCGAAGAACCTTACCTGGGTTTGACATGCACAGGACGTGCCTAGAGATAGGT
ATTCCCTTGTGGCCTGTGTGCAGGTGATGCATGGCTGTCGCGA
>S2216J2CLP rank=0011120 x=4010.0 y=955.0 length=58
ATCGCACCGAAGAACCTTACCTGGGCTTGACATGCGCCAGACATCCTCAGAGATGGGG
>S2216J4RA5 rank=0012250 x=4037.0 y=2735.0 length=111
ATCGCACGCAAGAACCTTACCAGCGTTTGACATGGTAGGACGGTTTTCCAGAGATGGATN
TTTCCCTTAGGGGACCCTTACACACCAAGGGTTGCTGCATGGCTGTCGCGA
>S2216JXGIS rank=0023882 x=3954.0 y=2130.0 length=104
ATCGCACGCAAGAACCTTACCAGGGCTTGACATGACCAGGATCCCGGCGGAAACGTCGGT
TCCCCGCAAGGGGCCTGGCCACAGGTGTTGCATGGCTGTCGCGA
>S2216JVJL7 rank=0029666 x=3932.0 y=2941.0 length=101
ATCGCACGCGAAAACCTTACCCAGGCTCGAACGGCAACTGACACCCTACGAAAGCAGGCT
CCCGCAAGGGCAGTTGTCGAGGTGATGCATGGCTGTCGCGA
>S2216J0CON rank=0019210 x=3987.0 y=1957.0 length=104
ATCGCACGCGAAAACCTTACCTGGGCTTGACATCTACGTGCAATCCTCGTGAAAGCGGGG
ACCCTCTTCGGAGCGCGTAGACAGGTGCTGCATGGCTGTCGCGA
>S2216JVT8U rank=0028274 x=3936.0 y=332.0 length=104
ATCGCACGCGAAGAACCCTACCTGGTCTTGACATGTCTGGAATCCTGCAGAGATGCGGGA
GTGCCTTCGGGAACCAGAACACAGGTGGTGCATGGCTGTCGCGA
>S2216J4DDJ rank=0018188 x=4033.0 y=1061.0 length=108
ATCGCACGCGAAGAACCTTACCAACCTTTGACACGTCCCGTATGAGCAACAGAGATGTAG
CTCTTCAGTTCGGCTGGCGGGAACACAGGTGGTGCATGGCTGTCGCGA
>S2216JUEG7 rank=0016755 x=3919.0 y=2873.0 length=108
ATCGCACGCGAAGAACCTTACCAACCTTTGACATGTCCCGTATGAGCAACAGAGATGTAG
CTCTTCAGTTCGGCTGGCGGGAACACAGGTGGTGCATGGCTGTCGCGA
>S2216JTILR rank=0031432 x=3909.0 y=2525.0 length=103
ATCGCACGCGAAGAACCTTACCAAGGCTTGACATAACCGAGAACGCCGCAGAGATGCGGA
ACTCTTTGGACACTCGGTTACAGGTGTTGCATGGCTGTCGCGA
>S2216J0BV1 rank=0028749 x=3987.0 y=927.0 length=102
ATCGCACGCGAAGAACCTTACCAAGGCTTGACATACACCGGAAAGCATTAGAGATAGTGC
CCCCCTTGTGGTCGGTGTACAGGTGTTGCATGGCTGTCGCGA
>S2216J162K rank=0018573 x=4008.0 y=1978.0 length=102
ATCGCACGCGAAGAACCTTACCAAGGCTTGACATCGCCCGGAAAGCATCAGAGATGGTGC
CCCCCTTGTGGTCGGGTGACAGGTGTTGCATGGCTGTCGCGA
>S2216JTX9U rank=0032045 x=3914.0 y=2352.0 length=105
ATCGCACGCGAAGAACCTTACCAAGGCTTGACATGAACCGGAAAGACCTGGAAACAGGTG
CCCCGCCGTGCGGTCGGTTTTACAGGTGCTGCATGGCTGTCGCGA
>S2216JURAX rank=0030100 x=3923.0 y=3111.0 length=105
ATCGCACGCGAAGAACCTTACCAAGGCTTGACATGACCAGGACAGCGGCGGAAACGTCGT
CTTCCCGCAAGGGACCTGGCCACAGGTGATGCATGGCTGTCGCGA
>S2216J2G6F rank=0027267 x=4011.0 y=2789.0 length=103
ATCGCACGCGAAGAACCTTACCAAGGCTTGACATGCACGGGAATGTCGTGGAAACACGGC
AGCCCTTCGGGGCTCGTGCACAGGTGATGCATGGCTGTCGCGA
>S2216JS4L4 rank=0032079 x=3905.0 y=778.0 length=105
ATCGCACGCGAAGAACCTTACCAAGGCTTGACATGGTAGTGGTACCAATTCGAAAGATGC
GGGACCCTTCGGGGAGCTATCACAGGTGCTGCATGGCTGTCGCGA
>S2216JZN7J rank=0020760 x=3979.0 y=3005.0 length=103
ATCGCACGCGAAGAACCTTACCAAGGCTTGACATGTACGAGAAAGCCCCAGAGATGGGGT
CATCTTTGGACACTCGTACACAGGTGGTGCATGGCTGTCGCGA
>S2216JTUL3 rank=0030826 x=3913.0 y=1705.0 length=105
ATCGCACGCGAAGAACCTTACCACCTTTTGACATGCCCGGACCGCCTCAGAGATGAGGCT
TTCCCTTCGGGGGACTGGGACACAGGTGCTGCATGGCTGTCGCGA
>S2216JYNIQ rank=0004866 x=3968.0 y=512.0 length=106
ATCGCACGCGAAGAACCTTACCAGCCCTTGACATGGGCGTCGCGGGTGGAGAGATCCACC
TTTCGGTTCGGCCGGACGCCGCACAGGTGTTGCATGGCTGTCGCGA
>S2216JT6KR rank=0014145 x=3917.0 y=825.0 length=106
ATCGCACGCGAAGAACCTTACCAGCCCTTGACATGGGCGTCGCGGGTGGGGAGACCCACC
TTTCGGTTCGGCCGGACGCCGCACAGGTGATGCATGGCTGTCGCGA
>S2216JYRVW rank=0024742 x=3969.0 y=2074.0 length=106
ATCGCACGCGAAGAACCTTACCAGCCCTTGACATGGTCAGACGATTTCCAGAGATGGATC
TCTTCACTTCGGTGACTGATACACAGGTGATGCATGGCTGTCGCGA
>S2216JT0ZQ rank=0020433 x=3915.0 y=1780.0 length=108
ATCGCACGCGAAGAACCTTACCAGCCCTTGACATGTCCCGTACGGGCCGCAGAGATGCGG
TCCATCAGTTCGGCTGGCGGGAACACAGGTGTTGCATGGCTGTCGCGA
>S2216J16J3 rank=0008161 x=4008.0 y=1313.0 length=107
ATCGCACGCGAAGAACCTTACCAGCCCTTGACGTGTGACTCGCCGGCTCCAGAGATGGAG
CCTTCGGTTCGGCCGGAGTCAGCACAGGTGGTGCATGGCTGTCGCGA
>S2216J2D9D rank=0028991 x=4010.0 y=3103.0 length=106
ATCGCACGCGAAGAACCTTACCAGCCTTTGACATGGCAGGACGGCGTCCGGAGACGGGCG
TCTTCCCTTCGGGGACCTGCACACAGGTGTTGCATGGCTGTCGCGA
>S2216JWAWO rank=0020964 x=3941.0 y=1446.0 length=106
ATCGCACGCGAAGAACCTTACCAGCGTTTGACATGCCCGGACGACTTCCAGAGATGGATT
TCTTCCCTTCGGGGACTGGGACACAGGTGCTGCATGGCTGTCGCGA
>S2216J1361 rank=0006417 x=4007.0 y=2347.0 length=105
ATCGCACGCGAAGAACCTTACCAGGACTTGACATGACCAGGAAAAGCGGCGGAAACGTGT
CCCCCCGCAAGGGGCCTGGCCACAGGTGATGCATGGCTGTCGCGA
>S2216J4N8P rank=0018745 x=4036.0 y=2855.0 length=68
ATCGCACGCGAAGAACCTTACCAGGCCTTGACATGCATCTCTAAGTTGGTGAAAGCCAGC
GAGTCCCG
>S2216JUPEB rank=0025974 x=3923.0 y=641.0 length=101
ATCGCACGCGAAGAACCTTACCAGGGCTTGACATATACCGAAAACTCATAGAGATATGGG
GTCCGCAAGGGCGGTATACAGGTGATGCATGGCTGTCGCGA
>S2216JU5CX rank=0027472 x=3928.0 y=847.0 length=103
ATCGCACGCGAAGAACCTTACCAGGGCTTGACATGCGTCTGCAGAGCCGGGAAACCGGTT
GGCCTTCGAGGGGTGACGCACAGGTGATGCATGGCTGTCGCGA
>S2216JUWNU rank=0028996 x=3925.0 y=1864.0 length=104
ATCGCACGCGAAGAACCTTACCAGGGCTTGACATGTAGAGAATCCTCTTGAAAGAGAGGA
GTGCCGCAAGGAGCTCTAACACAGGTGTTGCATGGCTGTCGCGA
>S2216J0I5J rank=0009713 x=3989.0 y=2149.0 length=104
ATCGCACGCGAAGAACCTTACCAGGTCTTGACATCCTCTGAAAACCCTAGAGATAGGGCT
TCTCCTTCGGGAGCAGAGTGACAGGTGGTGCATGGCTGTCGCGA
>S2216JX9LG rank=0025097 x=3963.0 y=2946.0 length=104
ATCGCACGCGAAGAACCTTACCAGGTCTTGACATCCTCTGACAATCCTAGAGATAGGACG
TCCCCTTCGGGGGCAGAGTGACAGGTGATGCATGGCTGTCGCGA
>S2216JT72U rank=0024391 x=3917.0 y=2772.0 length=104
ATCGCACGCGAAGAACCTTACCAGGTCTTGACATCCTCTGACAATCCTAGAGATAGGACG
TCCCCTTCGGGGGCAGAGTGACAGGTGGTGCATGGCTGTCGCGA
>S2216J0MDV rank=0023091 x=3990.0 y=2241.0 length=106
ATCGCACGCGAAGAACCTTACCAGGTCTTGACATCCTTTTGCCCACTCTAGAGATAGAGT
CTTCCCTTCGGGGACAAAAGTGATAGGTGATGCATGGCTGTCGCGA
>S2216JXR5Y rank=0017102 x=3958.0 y=836.0 length=104
ATCGCACGCGAAGAACCTTACCAGGTCTTGACATCTTTTGACCACCTAAGAGATTAGGTT
TTCCCTTCGGGGACAAAATGACAGGTGTTGCATGGCTGTCGCGA
>S2216J11EP rank=0030481 x=4006.0 y=2831.0 length=106
ATCGCACGCGAAGAACCTTACCCAGACTTGACATCCGTGGAATCCTGCAGAGATGTGGGA
GTGCCCGNAAGGGAGCCCAGAGACAGGTGTTGCATGGCTGTCGCGA
>S2216J4N63 rank=0009983 x=4036.0 y=2797.0 length=102
ATCGCACGCGAAGAACCTTACCCAGACTTGACATGTGACTGCAAGCCCAGGAAACTGGGT
CGCCTTCGAGGGCGTCACACAGGTGTTGCATGGCTGTCGCGA
>S2216J1ATC rank=0015140 x=3998.0 y=1134.0 length=102
ATCGCACGCGAAGAACCTTACCCAGGCTCGAACGGCAGCTGACATCCTACGAAAGTAGGC
TCCCGCAAGGGCAGCTGTCGAGGTGCTGCATGGCTGTCGCGA
>S2216JVVNB rank=0022354 x=3936.0 y=2149.0 length=105
ATCGCACGCGAAGAACCTTACCCAGGTTTGACATGCACGGGAAACCCTCTTGAAAGAGGG
GGCCTCCTTCGGGACCCGTGGACAGGTGTTGCATGGCTGTCGCGA
>S2216JVUSI rank=0025953 x=3936.0 y=1040.0 length=102
ATCGCACGCGAAGAACCTTACCCAGGTTTGACATGCAGCTGCAAGCCGGTGAAAGCCGGT
CGCCTTCGAGGGTGCTGCACAGGTGCTGCATGGCTGTCGCGA
>S2216JTIRC rank=0031697 x=3909.0 y=2726.0 length=105
ATCGCACGCGAAGAACCTTACCCGGGCTTGACATGCGCGTGGTACCGAGCCGAAAGGGGA
GGGACCCGCGAGGGAGCGCGCACAGGTGCTGCATGGCTGTCGCGA
>S2216JYLQI rank=0029599 x=3967.0 y=2296.0 length=99
ATCGCACGCGAAGAACCTTACCCGGGTTTGACATACACCGGAAACATCCAGAGATGGGTG
CCCTTTTGTCGGTGTACAGGTGCTGCATGGCTGTCGCGA
>S2216JX9RI rank=0025544 x=3963.0 y=3164.0 length=106
ATCGCACGCGAAGAACCTTACCTAAGCTTGACATCCTTTTGACCGATGCCTAATCGCATC
TTTCCCTTCGGGGACAGAAGTGACAGGTGTTGCATGGCTGTCGCGA
>S2216JZJS5 rank=0014651 x=3978.0 y=1399.0 length=106
ATCGCACGCGAAGAACCTTACCTACCCTTGACATGTACCGAAGCCCGCCGAGAGGTGAGT
GTGCCCGAAAGGGAACGGTAACACAGGTGATGCATGGCTGTCGCGA
>S2216JXPTH rank=0023098 x=3957.0 y=1891.0 length=106
ATCGCACGCGAAGAACCTTACCTACCCTTGACATGTCCGAAAGCCTGGAGAGATCCGGGT
GTGCCCGAAAGGGAATCGGAACACAGGTGGTGCATGGCTGTCGCGA
>S2216J3CNI rank=0022804 x=4021.0 y=2620.0 length=102
ATCGCACGCGAAGAACCTTACCTACCCTTGACATGTCTGGAAGCCTGCTGAAAGGCGGGT
GTGCCCGAAAGGGAACCGGANAACACGAGGTGATGCAGTGGC
>S2216J254F rank=0029059 x=4019.0 y=2349.0 length=107
ATCGCACGCGAAGAACCTTACCTACCCTTGACATGTCTGGAATGCCTAAGAGATTGGGCA
GTGCTCNGCAAGAGAACCGGAACACAGGTGCTGCATGGCTGTCGCGA
>S2216J2YW8 rank=0026359 x=4017.0 y=1210.0 length=106
ATCGCACGCGAAGAACCTTACCTACCCTTGACATGTCTGGAATGCTTAAGAGATTAGGCA
GTGCTCGCAAGAGAACCGGAACACAGGTGATGCATGGCTGTCGCGA
>S2216JTNMK rank=0027204 x=3911.0 y=842.0 length=104
ATCGCACGCGAAGAACCTTACCTACTCTTGACATCCAGAGAACTTAGCAGAGATGCTTTG
GTGCCTTCGGGAACTCTGAGACAGGTGCTGCATGGCTGTCGCGA
>S2216J2W6G rank=0015506 x=4016.0 y=3046.0 length=103
ATCGCACGCGAAGAACCTTACCTAGCCTTGACATGCATTAGACCGGACCTGAAAGGGTCC
TTTCCTTCGGGACTGGTGCACAGGTGCTGCATGGCTGTCGCGA
>S2216JYJQ8 rank=0031240 x=3966.0 y=3826.0 length=105
ATCGCACGCGAAGAACCTTACCTAGGCTTGACATACACGGGAAACCCGCCAGAAACGGCG
GGCCCTCTTCGGAGCCCGTGCACAGGTGCTGCATGGCTGTCGCGA
>S2216J2MOJ rank=0021351 x=4013.0 y=1729.0 length=71
ATCGCACGCGAAGAACCTTACCTAGGCTTGACATACACGGGAAACCCTCAGAAACGGGGG
CCTCTTCGGAG
>S2216J3USH rank=0027241 x=4027.0 y=1551.0 length=105
ATCGCACGCGAAGAACCTTACCTAGGCTTGACATAGCCGAGAAAGCCTCCAGAAAGGGAG
GCCCCTCTTCGGAGTTCGGTTACAGGTGATGCATGGCTGTCGCGA
>S2216J01FF rank=0021416 x=3995.0 y=1257.0 length=105
ATCGCACGCGAAGAACCTTACCTAGGCTTGACATGCATGGGAAAGCCCTGAGAAACCAGG
GCCCCTCTTCGGAGTCCATGCACAGGTGTTGCATGGCTGTCGCGA
>S2216JWTIS rank=0014648 x=3947.0 y=994.0 length=105
ATCGCACGCGAAGAACCTTACCTAGGCTTGACATGCATGGGAAAGCCTCTGGAAACAGAG
GCCCCTCTTCGGAGCGCATGCACAGGTGGTGCATGGCTGTCGCGA
>S2216J0ZGC rank=0016228 x=3994.0 y=2794.0 length=106
ATCGCACGCGAAGAACCTTACCTAGGCTTGACATGGCCGGGAAAGCCAGGGGAAACCTTG
GCCCCCTCTTCGGAGTCCGGTCACAGGTGCTGCATGGCTGTCGCGA
>S2216J3UUV rank=0009311 x=4027.0 y=1637.0 length=105
ATCGCACGCGAAGAACCTTACCTCGGCTTGACATGCACGTGGTACCAAGGGGAAACCCGA
GGGACTCGCAAGAGAGCGTGCACAGGTGGTGCATGGCTGTCGCGA
>S2216J4AHD rank=0028912 x=4032.0 y=1407.0 length=106
ATCGCACGCGAAGAACCTTACCTGGACTAGAATGCCTCTGACCGTCCCTTAACAGGGACT
TTCCGGGCAACCGGACGGAGTGCAAGGTGTTGCATGGCTGTCGCGA
>S2216JZ3I3 rank=0021768 x=3984.0 y=2381.0 length=106
ATCGCACGCGAAGAACCTTACCTGGACTAGAATGTGAGGGGATATCGGGTAATGCCGGTA
GTCCGGGAAACCGGACCCAAAACAAGGTGTTGCATGGCTGTCGCGA
>S2216JU45M rank=0027794 x=3928.0 y=584.0 length=104
ATCGCACGCGAAGAACCTTACCTGGCCTTGACATCCACGGAATCCTTGAGAGATCAGGGA
GTGCCTTCGGGAACCGTGAGACAGGTGATGCATGGCTGTCGCGA
>S2216JS03U rank=0017039 x=3904.0 y=328.0 length=104
ATCGCACGCGAAGAACCTTACCTGGCCTTGACATGTCCGGAATCCTGCAGAGATGCGGGA
GTGCCTTCGGGAATCGGAACACAGGTGATGCATGGCTGTCGCGA
>S2216JZL7F rank=0019375 x=3979.0 y=409.0 length=104
ATCGCACGCGAAGAACCTTACCTGGCCTTGACGTCCACGGAACTTTCCAGAGATGGATTG
GTGCCTTCGGGAACCGTGAGACAGGTGTTGCATGGCTGTCGCGA
>S2216JXE9F rank=0017050 x=3954.0 y=497.0 length=78
ATCGCACGCGAAGAACCTTACCTGGGCTAGAAAGTACAGGAACCTGGTTGAAAAATCGGG
GTGCCCTTCGGGGAATCT
>S2216JXZQZ rank=0023491 x=3960.0 y=2473.0 length=108
ATCGCACGCGAAGAACCTTACCTGGGCTAGAATGCCTCTGACAACCCTAGAGATAGGGCC
TCCAAGGTAAAACTTGGCAGAGTGCAAGGTGATGCATGGCTGTCGCGA
>S2216JUS74 rank=0022655 x=3924.0 y=1506.0 length=105
ATCGCACGCGAAGAACCTTACCTGGGCTAGACAACGGCGGACCGTCCTAGAAATAGGATC
TTCCCTTCGGGGACTGCCGGTTCAGGTGCTGCATGGCTGTCGCGA
>S2216J032I rank=0004546 x=3996.0 y=584.0 length=100
ATCGCACGCGAAGAACCTTACCTGGGCTGAACTACGCGGGAAAAGCCATAGAAATATGGT
GTCCTTCGGGTCCGCGATAGGTGGTGCATGGCTGTCGCGA
>S2216JUVOL rank=0004162 x=3925.0 y=595.0 length=105
ATCGCACGCGAAGAACCTTACCTGGGCTTGAACTGTGGTGGACCGGCCTGGAAACAGGTC
TTCCCCTTCGGGGGCCGCCATAGAGGTGTTGCATGGCTGTCGCGA
>S2216JWIA6 rank=0021105 x=3943.0 y=2848.0 length=105
ATCGCACGCGAAGAACCTTACCTGGGCTTGACATGCACGGGAAACCCGGTGGAAACATCG
GGCCCTCTTCGGAGTCCGTGCACAGGTGTTGCATGGCTGTCGCGA
>S2216J1DK5 rank=0029705 x=3999.0 y=631.0 length=106
ATCGCACGCGAAGAACCTTACCTGGGCTTGACATGCACGGGAAAGCCGGTGGAAACATCG
GCCCCCTCTTCGGAGTCCGTGCACAGGTGATGCATGGCTGTCGCGA
>S2216JYD7T rank=0007407 x=3965.0 y=743.0 length=103
ATCGCACGCGAAGAACCTTACCTGGGCTTGACATGCACGGGAATGTCGTAGAAATACGGC
AGCCCTTCGGGGCTCGTGCACAGGTGTTGCATGGCTGTCGCGA
>S2216J01UI rank=0031266 x=3995.0 y=1800.0 length=105
ATCGCACGCGAAGAACCTTACCTGGGCTTGACATGCACGTGAAATCCTCGTGAAAGCGGG
GACCCTCTTCGGAGCGCGTGCACAGGTGCTGCATGGCTGTCGCGA
>S2216JV7WV rank=0018484 x=3940.0 y=1661.0 length=105
ATCGCACGCGAAGAACCTTACCTGGGCTTGACATGCACGTGGTAGGGACCTGAAAGGGGA
CCGACCCGCAAGGGAGCGTGCACAGGTGGTGCATGGCTGTCGCGA
>S2216JS258 rank=0031185 x=3904.0 y=3006.0 length=103
ATCGCACGCGAAGAACCTTACCTGGGCTTGACATGCGCGGGAATGTCGTAGAAATACGGC
AGCCCTTCGGGGCTCGTGCACAGGTGCTGCATGGCTGTCGCGA
>S2216JXP0L rank=0018994 x=3957.0 y=2147.0 length=105
ATCGCACGCGAAGAACCTTACCTGGGCTTGACATGCGTGTGGTACGACCTCGAAAGGGGG
AGGACCCGCAAGGGAGCACGCACAGGTGGTGCATGGCTGTCGCGA
>S2216JUAFX rank=0026055 x=3918.0 y=1739.0 length=105
ATCGCACGCGAAGAACCTTACCTGGGCTTGACATGCTAGTGTAAGCCGGTGGAAACATCG
GCCCCTCTTCGGAGCACTAGCACAGGTGATGCATGGCTGTCGCGA
>S2216JTAPO rank=0024316 x=3907.0 y=490.0 length=102
ATCGCACGCGAAGAACCTTACCTGGGCTTGACATGGACTAGAAAGCTCTAGAGATAGAGC
CTCCCTTGTGGCTGGTTCACAGGTGCTGCATGGCTGTCGCGA
>S2216J4231 rank=0025322 x=4041.0 y=1647.0 length=103
ATCGCACGCGAAGAACCTTACCTGGGCTTGACATGGACTAGAAAGCTCTAGAGATAGGGC
CCCCCCTTGTGGCTGGTTCACAGGTGTTGCATGGCTGTCGCGA
>S2216JWUS9 rank=0017379 x=3947.0 y=2667.0 length=101
ATCGCACGCGAAGAACCTTACCTGGGCTTGACATGTACCGAAAAGCCGCAGAGATGCGGT
GTCCTTCGGGGCGGTACACAGGTGATGCATGGCTGTCGCGA
>S2216J3L13 rank=0006040 x=4024.0 y=2521.0 length=101
ATCGCACGCGAAGAACCTTACCTGGGCTTGACATGTAGGGAGAAGCCGTAGAGATACGGT
GTCCTTTTGGGCCCTACACAGGTGGTGCATGGCTGTCGCGA
>S2216JXYPG rank=0009383 x=3960.0 y=1122.0 length=103
ATCGCACGCGAAGAACCTTACCTGGGCTTGACATGTTCCTGATCTCCCTGGAAACAGGGC
CTCCCTTCGGGGCAGGATCACAGGTGCTGCATGGCTGTCGCGA
>S2216J128R rank=0011259 x=4007.0 y=1113.0 length=103
ATCGCACGCGAAGAACCTTACCTGGGCTTGACATGTTGGTGACCGCCGTGGAAACACGGT
TTTCCTTCGGGACACCATCACAGGTGCTGCATGGCTGTCGCGA
>S2216JVYSV rank=0026524 x=3937.0 y=2141.0 length=102
ATCGCACGCGAAGAACCTTACCTGGGTTTGACATACACCAGAAGCCCCTAGAGATAGGGG
TCTCTTTGATACTGGTGTACAGGTGATGCATGGCTGTCGCGA
>S2216JS26H rank=0031248 x=3904.0 y=3015.0 length=101
ATCGCACGCGAAGAACCTTACCTGGGTTTGACATACGCCGGAAAGCTCTAGAGATAGAGC
CCCCTTTTAGTCGGTGTACAGGTGTTGCATGGCTGTCGCGA
>S2216J0QDM rank=0014293 x=3991.0 y=3320.0 length=101
ATCGCACGCGAAGAACCTTACCTGGGTTTGACATATGCCGGAAAGCCGTAGAGATACGGC
CCCCTTGTGGTCGGTATACAGGTGATGCATGGCTGTCGCGA
>S2216J0XZZ rank=0013225 x=3994.0 y=909.0 length=99
ATCGCACGCGAAGAACCTTACCTGGGTTTGACATATGCCGGAAAGCTCTAGAGATAGAGC
CCCTTTTGTCGGTATACAGGTGATGCATGGCTGTCGCGA
>S2216JU81K rank=0024218 x=3929.0 y=1526.0 length=99
ATCGCACGCGAAGAACCTTACCTGGGTTTGACATATGCCGGAAAGCTCTAGAGATAGAGC
CCCTTTTGTCGGTATACAGGTGGTGCATGGCTGTCGCGA
>S2216J0IDS rank=0028296 x=3989.0 y=1150.0 length=101
ATCGCACGCGAAGAACCTTACCTGGGTTTGACATATGCCGGAAAGCTGCAGAGATGTAGC
CCCCGCAAGGTCGGTATACAGGTGCTGCATGGCTGTCGCGA
>S2216JTDWP rank=0028917 x=3908.0 y=535.0 length=100
ATCGCACGCGAAGAACCTTACCTGGGTTTGACATCACTCGAAACTCGCAGAGATGCGGGG
TCCTTCGGGGCGGGTGACAGGTGTTGCATGGCTGTCGCGA
>S2216JTVEC rank=0029976 x=3913.0 y=2722.0 length=101
ATCGCACGCGAAGAACCTTACCTGGGTTTGACATCGCCGGAAAACTCGCAGAGATGTGGG
GTCCTTCGGGGCCGGTGACAGGTGCTGCATGGCTGTCGCGA
>S2216J4V02 rank=0006515 x=4039.0 y=660.0 length=101
ATCGCACGCGAAGAACCTTACCTGGGTTTGACATCGCCGGAAAACTCGTAGAGATACGGG
GTCCTTCGGGGCCGGTGACAGGTGGTGCATGGCTGTCGCGA
>S2216JU8T9 rank=0022886 x=3929.0 y=1263.0 length=102
ATCGCACGCGAAGAACCTTACCTGGGTTTGACATGCACAGGACGTGCCTAGAGATAGGTA
TTCCCTTGTGGCCTGTGTGCAGGTGCTGCATGGCTGTCGCGA
>S2216J2DVE rank=0025656 x=4010.0 y=2600.0 length=102
ATCGCACGCGAAGAACCTTACCTGGGTTTGACATGCACCAGACATCCCTAGAGATAGGGC
TTCCCTTGTGGTTGGTGTGCAGGTGATGCATGGCTGTCGCGA
>S2216JZQSF rank=0025063 x=3980.0 y=2253.0 length=60
ATCGCACGCGAAGAACCTTACCTGGGTTTGACATGCACCAGACGCGTCTAGAGATAGGNG

>S2216J2D65 rank=0025397 x=4010.0 y=3023.0 length=101
ATCGCACGCGAAGAACCTTACCTGGGTTTGACATGCAGGGAAATCCCATAGAGATATGGG
GTCCGCAAGGGTCCTGCACAGGTGGTGCATGGCTGTCGCGA
>S2216JZHAG rank=0026060 x=3977.0 y=2230.0 length=101
ATCGCACGCGAAGAACCTTACCTGGGTTTGACATGGCCGCAAAACTCGCAGAGATGCGGG
GTCCTTCGGGGGCGGTCACAGGTGCTGCATGGCTGTCGCGA
>S2216J4AXV rank=0032836 x=4032.0 y=2001.0 length=100
ATCGCACGCGAAGAACCTTACCTGGGTTTGACATGGCCGCTAAAGCCGCAGAGATGTGGT
GTCCTTCGGGGCGGTCACAGGTGGTGCATGGCTGTCGCGA
>S2216JXJXM rank=0027961 x=3955.0 y=2456.0 length=101
ATCGCACGCGAAGAACCTTACCTGGGTTTGACATGTAGGGAAAAGCCGTAGAGATACGGT
GTCCTTCGGGGCCCTACACAGGTGTTGCATGGCTGTCGCGA
>S2216JYFWI rank=0014113 x=3965.0 y=2928.0 length=101
ATCGCACGCGAAGAACCTTACCTGGGTTTGACATGTAGGGAAAAGCCGTAGAGATACGGT
GTCCTTCGGGGCCTTACACAGGTGGTGCATGGCTGTCGCGA
>S2216J30W7 rank=0015741 x=4029.0 y=1305.0 length=104
ATCGCACGCGAAGAACCTTACCTGGTCTTGACATCCACGGAACTTTCCAGAGATGGATTG
GTGCCTTCGGGAACCGTGAGACAGGTGTTGCATGGCTGTCGCGA
>S2216JX8JX rank=0021729 x=3963.0 y=1595.0 length=104
ATCGCACGCGAAGAACCTTACCTGGTCTTGACATCCATGGAATCCCGCAGAGATGTGGGA
GTGCCGTAAGGAACCATGAGACAGGTGATGCATGGCTGTCGCGA
>S2216JW681 rank=0021127 x=3951.0 y=2403.0 length=119
ATCGCACGCGAAGAACCTTACCTGTTGAGCGGGGTCTATACCCGCAGATTAACTAAGTCG
GGTTGAGGATGTGTTACCTACCTACCTGAAGAAGGGCAGGTGATGCATGGCTGTCGCGA
>S2216JTPO8 rank=0021785 x=3911.0 y=3530.0 length=104
ATCGCACGCGAAGAACCTTACCTTGGGTTTGACATCACCCGAAAACTCGCAGAGATGCGG
GGGTCCTTCGGGGCGGGTGGACAGGTGTTGCATGGCTGTCGCGA
>S2216JU215 rank=0026831 x=3927.0 y=1963.0 length=104
ATCGCACGCGAAGAACTTACCTACCCTTGACATGTCTGGAAGGCCCCTGAGAGGGGTTGT
GCCCGAAAGGGAACCGGAACACAGGTGATGCATGGCTGTCGCGA
>S2216JTWR8 rank=0001423 x=3914.0 y=422.0 length=101
ATCGCACGCGAAGAACTTACCTGGGTTTGACATGCACAGGACGCCGGTAGAGATATCGGT
TCCCTTGTGGCCTGTGTGCAGGTGCTGCATGGCTGTCGCGA
>S2216JV72K rank=0024723 x=3940.0 y=1866.0 length=101
ATCGCACGCGAAGACCTTACCCAGGCTTGAACTGCAGATGACATCCTACGAAAGTAGGCT
TCCGCAAGGACATCTGTAGAGGTGGTGCATGGCTGTCGCGA
>S2216JZPSU rank=0024802 x=3980.0 y=972.0 length=103
ATCGCACGCGAGAACCTTACCAAGGCTTGACATGGACCGGATCGCCGCAGAAATGTGGTT
TCTCCTTTGGGGCCGGTTCACAGGTGCTGCATGGCTGTCGCGA
>S2216JXCED rank=0018440 x=3953.0 y=883.0 length=103
ATCGCACGCGAGAACCTTACCAAGGCTTGACATGGGCCAGACCGCCGCAGAAATGTGGTT
TCCCCCTTGGGGCTGGTTCACAGGTGATGCATGGCTGTCGCGA
>S2216J5C9E rank=0029918 x=4044.0 y=2512.0 length=107
ATCGCACGCGAGAACCTTACCAGCTTTTGACATGTCCGGTTTGATCGGCAGAGATGCCTT
TCTTCAGTTCGGCTGGCCGGAACACAGGTGTTGCATGGCTGTCGCGA
>S2216J2W5K rank=0028961 x=4016.0 y=3014.0 length=102
ATCGCACGCGAGAACCTTACCTGGGCTCGAAGCGCAGTGGAATCCGGTGGAAACATCGGC
GCCCGCAAGGGCTGCTGCGGAGGTGCTGCATGGCTGTCGCGA
>S2216JUVVK rank=0027839 x=3925.0 y=846.0 length=100
ATCGCACGCGAGAACCTTACCTGGGTTTGACATGGCCGCAAAACTCACAGAGATGTGAGG
TCCTTCGGGGGCGGTCACAGGTGGTGCATGGCTGTCGCGA
>S2216J0IVY rank=0030972 x=3989.0 y=1804.0 length=102
ATCGCACGCGAGAACCTTACCTGGTCTTGACATCCATGGAACCCTGCAGAGATGTGGGGT
GCCGTAAGGAACCATGAGACAGGTGATGCATGGCTGTCGCGA
>S2216JVGFW rank=0026274 x=3931.0 y=2922.0 length=103
ATCGCACGCGTAGAACCTTACCAAGGCTTGACATGGTCGGGAAAGCCGTAGAAATACGGC
CCCCCTTCGGGACTCGATCACAGGTGATGCATGGCTGTCGCGA
>S2216J29RX rank=0029504 x=4020.0 y=2987.0 length=103
ATCGCACGGAAGAACCTTACCAGGTCTTGACATCCTCTGACAACCCTAGAGATAGGGCTT
CCCCTTCAGGGGCAGAGTGACAGGTGATGCATGGCTGTCGCGA
>S2216J0E8M rank=0029445 x=3988.0 y=1172.0 length=104
ATCGCACGGAAGAACCTTACCTAGGCTTGACATACACGGGAAACCCTCGAGAAACCGGGG
GCCCTCTTCGGAGCCCGTGCACAGGTGTTGCATGGCTGTCGCGA
>S2216J1O11 rank=0021862 x=4002.0 y=3207.0 length=99
ATCGCACGGAAGAACCTTACCTGGGTTTGACATGGCCGCAAAACTGTCAGAGATGGCAGG
TCCTTCGGGGCGGTCACAGGTGTTGCATGGCTGTCGCGA
>S2216JXRP7 rank=0015787 x=3958.0 y=269.0 length=102
ATCGCATCGCGAAGAACCTTACCAAGGCTTGACATATACCGGAAAAGTTCAGAAATGTTC
TCCCCGCAAGGTCGGTATACAGGTGGTGCATGGCTGTCGCGA
>S2216J490E rank=0027937 x=4043.0 y=2396.0 length=106
ATCGCCGCGAAAACCTTACCTGGGCTTGACATGCATCTCTAAGTCGGTGAAAGCCGGCGA
ATCCCGCAAGGGAGTAATTTGCACAGGTGGTGCATGGCTGTCGCGA
>S2216J0QH8 rank=0026043 x=3991.0 y=3486.0 length=103
ATCGCCGCGAAGAACCTTACCAAGGCTTGACATGGACCGGATCGCTGCAGAAATGTGGTT
TCCCCTTTGGGGCCGGTTCACAGGTGTTGCATGGCTGTCGCGA
>S2216JS9ZN rank=0025950 x=3906.0 y=3649.0 length=105
ATCGCCGCGAAGAACCTTACCAGCGTTTGACATGCCCGGACGACTTCCAGAGATGGATTT
CTTCCCTTCGGGGACTGGGACACAGGTGTTGCATGGCTGTCGCGA
>S2216JVIOP rank=0027998 x=3932.0 y=1735.0 length=104
ATCGCCGCGAAGAACCTTACCTGGGCTTGACATCTACGAGAAACCTCCGCGAAAGCGGAG
GCCCTCTTCGGAGTTCGTAGACAGGTGATGCATGGCTGTCGCGA
>S2216J241Y rank=0027884 x=4019.0 y=964.0 length=99
ATCGCCGCGAAGAACCTTACCTGGGTTTGACATATGCCGGAAAGCCGTAGAGATACGGCC
CCTTTTAGTCGGTATACAGGTGCTGCATGGCTGTCGCGA
>S2216J0B82 rank=0029952 x=3987.0 y=1396.0 length=106
ATCGGCAACGCGAAGAACCTTACCAAGGCTTGACATGGACCGGACCGGGCTGGAAACAGT
CCTTCCCCTTTGGGGTCGGTTCACAGGTGTTGCATGGCTGTCGCGA
>S2216JW0W2 rank=0018886 x=3949.0 y=2388.0 length=103
ATCGGCAACGCGAAGAACCTTACCTAGGCTTGACATGCACGGAAATCTCCCAGAGATGGG
AGGTCCGTAAGGGCCGTGCACAGGTGCTGCATGGCTGTCGCGA
>S2216J2LUV rank=0006223 x=4013.0 y=661.0 length=105
ATCGGCAACGCGAAGAACCTTACCTGGGCTTGACATGTGCCTGACCGGCCTGGAAACAGG
TCTTCCCTTCGGGGCAGGTTCACAGGTGTTGCATGGCTGTCGCGA
>S2216J37B7 rank=0023603 x=4031.0 y=1429.0 length=105
ATCGTAACGCGAAGACCTTACCCAGGCTCGAAATGCAGGGGGACCGACGGTGAAAGCCGT
TTTTCCGCAAGGGACTCCTGTATAGGTGCTGCATGGCTGTCGCGA
>S2216J1LFH rank=0023826 x=4001.0 y=2603.0 length=58
ATCGTAGCGCACTGATATATATGAAATTAGTCGAGATGCGCCTGTAGGCACCATCAAT
>S2216J12NV rank=0009048 x=4007.0 y=361.0 length=53
ATCGTAGGCACCTGATACTCCTACCGATTGAATGGTCCTGTAGGCACCATCAA
>S2216JSU42 rank=0032639 x=3902.0 y=788.0 length=66
ATGAACGCGAAGAACCTTACCTGGGTTTGACATGGGCGCAAAACTGGCAGAGATGTCAGG
GTCCTT
>S2216J1ZZA rank=0030216 x=4006.0 y=980.0 length=97
ATGACGCGAAGAACCTTACCTGGGTTTGACATATGCCGGAAAGCTCTAGAGATAGAGCCC
CTTTTGTCGGTATACAGGTGGTGCATGGCTGTCGCGA
>S2216J3A5F rank=0014495 x=4021.0 y=673.0 length=101
ATGCAACGCGAAGAACCTTACCAAGGCTTGACATACGCCGGAAAACCCTGGAGACAGGGT
CCCCTTGTGGTCGGTGTACAGGTGCTGCATGGCTGTCGCGA
>S2216J4W6G rank=0016493 x=4039.0 y=2150.0 length=110
ATGCAACGCGAAGAACCTTACCAGCTCTTGACATTCGGGGTTTGGGCAGTGGAGACATTG
TCCTTCAGTTTAGGCTGGCCCCAGAACCAGGTGTTGCATGGCTGTCGCGA
>S2216J2OTK rank=0008516 x=4014.0 y=406.0 length=101
ATGCAACGCGAAGAACCTTACCAGGGCTTGACATGTAGGGAAAAGCCGTGGAGACACGGT
GTCCGCAAGGGCCCTACACAGGTGATGCATGGCTGTCGCGA
>S2216JZQAO rank=0026547 x=3980.0 y=1614.0 length=104
ATGCAACGCGAAGAACCTTACCAGGTCTTGACATCCTCTGAAAACCCTAGAGATAGGGCT
TCTCCTTCGGGAGCAGAGTGACAGGTGATGCATGGCTGTCGCGA
>S2216JW2OL rank=0015546 x=3950.0 y=579.0 length=106
ATGCAACGCGAAGAACCTTACCCAGGCTGGACAAGCAGGTAGTACGACCCTGAAAGGGAA
GGAGCCCGAAAGGGCACCCTGCTCAGGTGGTGCATGGCTGTCGCGA
>S2216JTVSM rank=0028405 x=3913.0 y=3236.0 length=64
ATGCAACGCGAAGAACCTTACCCAGGCTGGACATGCAGGTAGTAGGAGGGTGAAAGCCCA
ACGA
>S2216J0BJW rank=0021871 x=3987.0 y=490.0 length=105
ATGCAACGCGAAGAACCTTACCTAGGCTTGACATAGCCGAGAAAGCCTCCAGAAAGGGAG
GCCCCTCTTCGGAGTTCGGTTACAGGTGATGCATGGCTGTCGCGA
>S2216JYT96 rank=0018533 x=3970.0 y=1084.0 length=101
ATGCAACGCGAAGAACCTTACCTAGGCTTGACATGCACGGAAATCCTCCAGAGATGGTGG
GTCCGTAAGGGCCGTGCACAGGTGTTGCATGGCTGTCGCGA
>S2216JXPF7 rank=0016431 x=3957.0 y=1413.0 length=107
ATGCAACGCGAAGAACCTTACCTGGCCTTGACATGCATGTGGTAGAACCATGAAAGTGGG
ACGACCCCGCAAGGGGAGCATGCACAGGTGGTGCATGGCTGTCGCGA
>S2216JUHCO rank=0024290 x=3920.0 y=2502.0 length=102
ATGCAACGCGAAGAACCTTACCTGGGCTTGACATGGACTAGAAACCCTCAGAGATGAGGG
CTCCCTTGTGGCTGGTTCACAGGTGATGCATGGCTGTCGCGA
>S2216J2HL8 rank=0017438 x=4011.0 y=3358.0 length=104
ATGCAACGCGAAGAACCTTACCTGGGCTTGACATGTAGGTGACAGGTGTGGAAACACACC
CTCCCTTCGGGGGCACCTTCACAGGTGTTGCATGGCTGTCGCGA
>S2216J4ZM2 rank=0019570 x=4040.0 y=1244.0 length=105
ATGCAACGCGAAGAACCTTACCTGGGTTAAATCCACCAGAACCTTGCAGAGATGTAGGGG
TGCCCTTCGGGGAACTGGTGAGAAGGTGATGCATGGCTGTCGCGA
>S2216JTRDI rank=0031289 x=3912.0 y=1604.0 length=100
ATGCAACGCGAAGAACCTTACCTGGGTTTGACATATGCCGGAAAGCCGTAGAGATACGGC
CCCTTTTAGTCGGTATACAGGTGCTGCATGGCTGTCGCGA
>S2216JWGYB rank=0014537 x=3943.0 y=1089.0 length=101
ATGCAACGCGAAGAACCTTACCTGGGTTTGACATATGGAGAAAACTCACAGAGATGTGAG
GTCCTTTTGGGCTCCATACAGGTGGTGCATGGCTGTCGCGA
>S2216J3IA8 rank=0025912 x=4023.0 y=1762.0 length=102
ATGCAACGCGAAGAACCTTACCTGGGTTTGACATGCGCCAGACGCGTCTAGAGATAGGCG
TTCCCTTGTGGTTGGTGTGCAGGTGGTGCATGGCTGTCGCGA
>S2216JWN27 rank=0020058 x=3945.0 y=2145.0 length=106
ATGCAACGCGAAGAACTTTACCAGGGCTTGACATGACCAGGAATCCGGCGGAAAACGTCG
GNGTCCCCGCAAGGGACCTGGCCACAGGTGCTGCATGGCTTCGCGA
>S2216J2YS8 rank=0027777 x=4017.0 y=1066.0 length=101
ATGCAACGCGAAGACCTTACCTGGGCTTGACATGCGCCAGATATCCCTAGAGATAGGGCT
TCCCTTGTGGTTGGTGTACAGGTGATGCATGGCTGTCGCGA
>S2216JV56T rank=0026922 x=3939.0 y=3523.0 length=100
ATGCAACGCGAGAACCTTACCTGGGCTTGACATGCAAGGAAATCTCACAGAGATGTGAGG
TCCGTAAGGGCCTTGCACAGGTGGTGCATGGCTGTCGCGA
>S2216JT99C rank=0019632 x=3918.0 y=1502.0 length=99
ATGCAACGCGAGAACCTTACCTGGGTTTGACATACGCCGGAAAGCGTCAGAGATGGTGCC
CCTTTTTGTCGGTGTACAGGTGATGCATGGCTGTCGCGA
>S2216J3IU6 rank=0013853 x=4023.0 y=2480.0 length=105
ATGCAACGGAAGAACCTTACCTACCCTTGACATGTGCCGAAGCCCGCTGAGAGGTGGGTG
TGCCCGAAAGGGAGCGGCAACACAGGTGATGCATGGCTGTCGCGA
>S2216JV88P rank=0010343 x=3940.0 y=3383.0 length=102
ATGCACGCAAGAACCTTACCTGGTCTTGACATCCTCGGAACCCTACAGAGATGTGGGGGT
GCCTTCGGGAGCCGAGAGACAGGTGCTGCATGGCTGTCGCGA
>S2216JX43Z rank=0013760 x=3962.0 y=1229.0 length=104
ATGCACGCGAAGAACCTTACCTAGGTTTGACATGCTGGTGAAAGCCTCTGGAAACAGGGG
CCCTTCTTCGGAACACCAGCACAGGTGCAGCATGGCTGTCGCGA
>S2216JTKSX rank=0031808 x=3910.0 y=1279.0 length=106
ATTCCAACGCGTAGAACCTTACCTAGGCTTGACATGCATGGGAAACCCTCGAGAAACCGA
GGGCCTCCTTCGGGACTCATGCACAGGTGCTGCATGGCTGTCGGAC
>S2216JY1KU rank=0014739 x=3972.0 y=2348.0 length=107
ATTGCAACGCGAAGAACCTTACCTACCCTTGACATGGCTGGAATCCCTGAGAGATTGGGG
AGTGCTCGAAAGAGAACCAGTACACAGGTGATGCATGGCTGTCGCGA
>S2216JYR49 rank=0022917 x=3969.0 y=2411.0 length=104
CGCAACGCGAAGAACCTTACCTAGGCTTGACATGCTAGTGGTACCGATCCGAAAGGTGAG
GGACCCTTCGGGGAGCTAGCACAGGTGGTGCATGGCTGTCGCGA
>S2216JWRJP rank=0023511 x=3946.0 y=2531.0 length=104
CGCAACGCGAAGAACCTTACCTGGGCTTGACATGCACGGGAACTCGTGGGGAAACCTGCG
GGGCTCTTCGGAGCTCGTGCACAGGTGTTGCATGGCTGTCGCGA
>S2216J2QKI rank=0021213 x=4014.0 y=2672.0 length=93
CGCAACGCGAAGAACCTTACCTGGGTTTGACATCGCCGGAAAACTCGTAGAGATACGGGG
TCCTTCGGGGCCGGTGACAGGTGTTGCATGGAC
>S2216JXCIZ rank=0016870 x=3953.0 y=1049.0 length=106
TCGCAACCGAAGAACCTTACCGGCCCTTGACATGGGTGTCGCGAGATCCAGAGACGGATC
TCTTCAGTTCGGCTGGGACACCACACAGGTGGTGCATGGCTGTCGC
>S2216J0OEL rank=0025052 x=3991.0 y=763.0 length=103
TCGCAACCGAAGAACCTTACCTGGCCTTGACATGTCCGGAATCCTGCAGAGATGCGGGAG
TGCCTTCGGGAATCGGAACACAGGTGATGCATGGCTGTCGCGA
>S2216JXONE rank=0017729 x=3957.0 y=376.0 length=101
TCGCAACGCGAAGAACCTTACCAAGGCTTGACATAACCGAGAACGCCGCAGAGATGCGGA
ACTCTTTGGACACTCGGTTACAGGTGCTGCATGGCTGTCGC
>S2216J5FIH rank=0019233 x=4045.0 y=1335.0 length=100
TCGCAACGCGAAGAACCTTACCAAGGCTTGACATACGCCGGAAAACCCTGGAGACAGGGT
CCCCCTTGTGGTCGGTGTACAGGTGTTGCATGGCTGTCGC
>S2216JWKLE rank=0018987 x=3944.0 y=1712.0 length=99
TCGCAACGCGAAGAACCTTACCAAGGCTTGACATACGCCGGAAGGCATCAGAGATGGTGC
CCCCTTGTGGTCGGTGTACAGGTGCTGCATGGCTGTCGC
>S2216J32L5 rank=0017462 x=4029.0 y=3499.0 length=101
TCGCAACGCGAAGAACCTTACCAAGGCTTGACATATACCGGAAAAGTTCAGAAATGTTCT
CCCCGCAAGGTCGGTATACAGGTGCTGCATGGCTGTCGCGA
>S2216J3U56 rank=0023928 x=4027.0 y=2044.0 length=101
TCGCAACGCGAAGAACCTTACCAAGGCTTGACATATACCGGAAACGGCGAGAGATCGTCG
CCCCGCAAGGTCGGTATACAGGTGCTGCATGGCTGTCGCGA
>S2216J1UFR rank=0015659 x=4004.0 y=1989.0 length=102
TCGCAACGCGAAGAACCTTACCACCTTTTGACATGCCTGGACCACTCCAGAGATGGAGCT
TTCCCTTCGGGGACTGGGACACAGGTGGTGCATGGCTGTCGC
>S2216J0HYK rank=0024087 x=3989.0 y=602.0 length=106
TCGCAACGCGAAGAACCTTACCAGCGTTTGACATGGTAGGACGGTTTCCAGAGATGGATT
CCTTCCCCTTACGGGGACCTACACACAGGTGGTGCATGGCTGTCGC
>S2216JVO1V rank=0028243 x=3934.0 y=1793.0 length=105
TCGCAACGCGAAGAACCTTACCAGCGTTTGACATGGTAGGACGGTTTCCAGAGATGGATT
CCTTCCCTTACGGGGACCTACACACAGGTGGTGCATGGCTGTCGC
>S2216JU39P rank=0027197 x=3927.0 y=3531.0 length=106
TCGCAACGCGAAGAACCTTACCAGCTCTTGACATTCGGGGTTTGGGCAGTGGAGACATTG
TCCTTCAGTTAGGCTGGCCCCAGAACAGGTGGTGCATGGCTGTCGC
>S2216JZNNA rank=0030455 x=3979.0 y=2276.0 length=100
TCGCAACGCGAAGAACCTTACCAGGCCTTGACATCCAATGAACTTTCCAGAGATGGATTG
GTGCCTTCGGGAACATTGAGACAGGTGTTGCGGCTGTCGC
>S2216JZJV0 rank=0029247 x=3978.0 y=1502.0 length=104
TCGCAACGCGAAGAACCTTACCAGGGCTTGACATGCACAGGAATGTCGTAGAAATACGGC
AGCCCTTCGGGGCCTGTGCACAGGTGATGCATGGCTTGTCGCGA
>S2216JXEB9 rank=0028335 x=3953.0 y=3399.0 length=101
TCGCAACGCGAAGAACCTTACCAGGGCTTGACATGCACGGGAATTGCGTAGAAATACGTA
AGCCCTTCGGGGCTCGTGCACAGGTGTTGCATGGCTGTCGC
>S2216JT44Q rank=0016784 x=3916.0 y=3048.0 length=104
TCGCAACGCGAAGAACCTTACCAGGTCTTGACATCCTCTGACAACTCTAGAGATAGAGCG
TTCCCCTTCGGGGGACAGAGTGACAGGTGTTGCATGGCTGTCGC
>S2216JV5FS rank=0014704 x=3939.0 y=2550.0 length=104
TCGCAACGCGAAGAACCTTACCAGGTCTTGACATCCTCTGACAATCCTAGAGATAGGACG
TCCCCTTCGGGGGCAGAGTGACAGGTGCTGCATGGCTGTCGCGA
>S2216JV1HQ rank=0019193 x=3938.0 y=1532.0 length=107
TCGCAACGCGAAGAACCTTACCCAGGCTTGACATGCAGGGGCTAGGCCGGTGAAAGCTGG
CTGATTACCTTCGGGTGTGACCTGCACAGGTGTTGCATGGCTGTCGC
>S2216JXJ36 rank=0030056 x=3955.0 y=2692.0 length=52
TCGCAACGCGAAGAACCTTACCGCCTTGCCAGGTGGTGCATGGCTGTCGCGA
>S2216JXFNZ rank=0018240 x=3954.0 y=1021.0 length=104
TCGCAACGCGAAGAACCTTACCTACCCTTGACATGTCTGGAATGCCTAAGAGATTGGGCA
GTGCTCGCAAGAGAACCGGAACACAGGTGCTGCATGGCTGTCGC
>S2216J3BJS rank=0025095 x=4021.0 y=1190.0 length=102
TCGCAACGCGAAGAACCTTACCTAGATTTGACATAAACTGGAACACTCACAGAAATGTGG
TGGCCCGCAAGGGCCGGTTTACAGGTGATGCATGGCTGTCGC
>S2216JURME rank=0025231 x=3923.0 y=3524.0 length=105
TCGCAACGCGAAGAACCTTACCTAGGCTTGACATACACGGGAAACCCTCGAGAAACCGGG
GGCCCTCTTCGGAGCCCGTGCACAGGTGCTGCATGGCTGTCGCGA
>S2216JUEP4 rank=0021623 x=3919.0 y=3194.0 length=103
TCGCAACGCGAAGAACCTTACCTAGGCTTGACATGCACGGGAAACCCTTGAGAAACCAGG
GGCCCTCTTCGGAGTCCGTGCACAGGTGCTGCATGGCTGTCGC
>S2216JVYRC rank=0016996 x=3937.0 y=2086.0 length=105
TCGCAACGCGAAGAACCTTACCTAGGCTTGACATGCACGGGAAACCCTTGNGAAACCAGG
GGCCCTCTTCGGAGTCCGTGCACAGGTGATGCATGGCTGTCGCGA
>S2216JY0W9 rank=0028168 x=3972.0 y=1499.0 length=105
TCGCAACGCGAAGAACCTTACCTAGGCTTGACATGCATGGGAAACTCCTCAGAAACGAGG
AGCCTCCTTCGGGATCCATGCACAGGTGCTGCATGGCTGTCGCGA
>S2216JWD1C rank=0024104 x=3942.0 y=1406.0 length=106
TCGCAACGCGAAGAACCTTACCTGGACTTGACATCAAGGGATTAGCCTGCTGAAAGGCAG
GTGACGCCTTCGGGTGGAACCTCGACAGGTGCTGCATGGCTGTCGC
>S2216JUA1E rank=0024187 x=3918.0 y=2512.0 length=112
TCGCAACGCGAAGAACCTTACCTGGCCTTGACATGCATGGATTAGCCCTGTGAAAGCAGG
GTGACAGCTCTTCGGAGTCGGAACATGCACAGGTGGTGCATGGCTGTCGCGA
>S2216JUYSE rank=0021060 x=3926.0 y=524.0 length=105
TCGCAACGCGAAGAACCTTACCTGGCCTTGACATGCCACTAACGAAGCAGAGATGCATTA
GGTGCCCGAAAGGGAAAGTGGACACAGGTGTTGCATGGCTGTCAC
>S2216JUQ4W rank=0031485 x=3923.0 y=2894.0 length=107
TCGCAACGCGAAGAACCTTACCTGGGCTGGAAAGTCATCGGAATCTGGGTGAAAACCTGG
GGTGCCCGCAAGGGAGCCGGTGGACAGGTGATGCATGGCTGTCGCGA
>S2216J2D35 rank=0027463 x=4010.0 y=2915.0 length=102
TCGCAACGCGAAGAACCTTACCTGGGCTTGACATGCGCCAGACATCCCCAGAGATGGGGC
TTCCCTTGTGGTTGGTGTACAGGTGGTGCATGGCTGTCGCGA
>S2216JZ5KF rank=0015006 x=3985.0 y=925.0 length=115
TCGCAACGCGAAGAACCTTACCTGGGGTCTAGAATGGCCTCTAGACCGGCGTAGAGATAC
GGCCTTCCTGGGGTAAAACCAGGCAGAGTGCAAGGTGCTGCATGGCTGTCGCGGA
>S2216JWATW rank=0028980 x=3941.0 y=1346.0 length=97
TCGCAACGCGAAGAACCTTACCTGGGTTTGACATACACCCTGCCGCCTCAGAGATGGGGC
TTCTTTTGGGGGTGTACAGGTGTTGCATGGCTGTCGC
>S2216JWQ2C rank=0023504 x=3946.0 y=1906.0 length=97
TCGCAACGCGAAGAACCTTACCTGGGTTTGACATACACCGGAAACATCCAGAGATGGGTG
CCCTTTTGTCGGTGTACAGGTGCTGCATGGCTGTCGC
>S2216J26QU rank=0020625 x=4019.0 y=3156.0 length=99
TCGCAACGCGAAGAACCTTACCTGGGTTTGACATATATCGGAAAGCTGCAGAGATGCAGC
CCCCGCAAGGTCGGTATACAGGTGCTGCATGGCTGTCGC
>S2216J4W15 rank=0019503 x=4039.0 y=1995.0 length=59
TCGCAACGCGAAGAACCTTACCTGGGTTTGACATATGGAGAAAACTGTCAGAGATGGCG
>S2216J3Y55 rank=0029667 x=4028.0 y=3131.0 length=98
TCGCAACGCGAAGAACCTTACCTGGGTTTGACATCGCCGGAAAACTCGTAGAGATACGGG
GTCCTTCGGGCCGGTGACAGGTGTTGCATGGCTGTCGC
>S2216JV79H rank=0015838 x=3940.0 y=2115.0 length=99
TCGCAACGCGAAGAACCTTACCTGGGTTTGACATGTAGAGAAAAGCCATAGAGATATGGT
GTCCTTCGGGGTTCTACACAGGTGATGCATGGCTGTCGC
>S2216J2KZ8 rank=0020088 x=4012.0 y=3654.0 length=99
TCGCAACGCGAGAACCTTACCAGGGTTTGACATCCAGTGGACCAACGTGGAAACACGTCT
CTCTTCGGAGCCATTGGACAGGTGCTGCATGGCTGTCGC
>S2216JUDGV rank=0024487 x=3919.0 y=1565.0 length=103
TCGCAACGGAAGAACCTTACCAGGTCTTGACATCCTCTGACACTCCTAGAGATAGGACGT
TCCCCTTCGGGGGACAGAGTGACAGGTGATGCATGGCTGTCGC
>S2216JT4EZ rank=0031296 x=3916.0 y=2121.0 length=107
TCGCAACGGAAGAACCTTACCTGGCCCTTGACATGCATGTGGTAGAACCATGAAAGTGGG
ACGACCCCGCAAGGGGAGCATGCACAGGTGCTGCATGGCTGTCGCGA
>S2216JV0T1 rank=0030676 x=3938.0 y=679.0 length=99
TCGCACGCGAAGAACCTTACCCAGGTTTGACATCCTTGGAATTTCTCCGAAAGGAGAGAG
TGCTTCGGAACCAAGTGACAGGTGTTGCATGGCTGTCGC
>S2216J0SBS rank=0020814 x=3992.0 y=1750.0 length=103
TCGCACGCGAAGAACCTTACCCGGGCTAGAAAAGCACGGAACCTGCTAGAAATAGTGGGG
TGCCCGCAAGGGAACCGTGATCCAGGTGATGCATGGCTGTCGC
>S2216JVIQJ rank=0031037 x=3932.0 y=1801.0 length=101
TCGCACGCGAAGAACCTTACCTACCCTTGACATCCTAGGAATCCGGTGGAGACACTGGAG
TGCCGAAAGGAACCTGGAGACAGGTGCTGCATGGCTGTCGC
>S2216J43FG rank=0028888 x=4041.0 y=2058.0 length=103
TCGCACGCGAAGAACCTTACCTGGGGTTAAATCCACCGGAACCTTCCAGAGATGGAGGGG
TGCCCTTCGGGGAATCGGTGAGAAGGTGCTGCATGGCTGTCGC
>S2216J3K0N rank=0031337 x=4024.0 y=1173.0 length=101
TCGCACGCGAAGAACCTTACCTGGTCTTGACATCCACGGAAGTTTTCAGAGATGAGAATG
TGCCTTCGGGAACCGTGAGACAGGTGCTGCATGGCTGTCGC
>S2216JTR5C rank=0030750 x=3912.0 y=2606.0 length=94
TCGCACGCGAGAACCTTACCCAGGGCTCGAACGGTGATGGACATCCGGCGAAAGCCGGCT
CCCGCAAGGGTCGTCACCGAGGTGGTGCATGGCT
>S2216JV7KA rank=0023865 x=3940.0 y=1208.0 length=100
TCGCACGCGAGAACTTACCAAGGCTTGACATGCACTGGAATGCCGTAGAAATACGGCAGC
CCTTCGGGGCTGGTGCACAGGTGATGCATGGCTGTCGCGA
>S2216JXFNQ rank=0023316 x=3954.0 y=1012.0 length=103
TGCAACGCGAAGAACCTTACCTAGGCTTGACATAGCCGAGAAAGCCTCCAGAAAGGGAGG
CCCCCTCTTCGGAGTTCGGTTACAGGTGTTGCATGGCTGTCGC
>S2216JY0PC rank=0031443 x=3972.0 y=1214.0 length=100
TGCAACGCGAAGAACTTACCCAGGCTCGAACGGCAGATGACATCCTACGAAAGTAGGCTC
CCGCAAGGGCATCTGTCGAGGTGCTGCATGGCTGTCGCGA
>S2216J5IIP rank=0015456 x=4046.0 y=1135.0 length=102
ACGAACCGAAGAACCTTACCAGGTCTTGACATCCTCTGAAAACCCTAGAGATAGGGCTTC
TCCTTCGGGAGCAGAGTGACAGGTGATGCATGGCTGTCGCGA
>S2216J226A rank=0029726 x=4018.0 y=2624.0 length=104
ACGCAACCGAGAACCTTACCTGGTCTTGACATGTCGCGAACCCTGCAGAGATNCGGGGGG
TGCCTTCGGGAACGCGAAACACAGGTGCTGCATGGCTGTCGCGA
>S2216J253F rank=0028213 x=4019.0 y=2313.0 length=103
ACGCAACGCGAAGAACCTTACCAAGGCTTGACATATGCGAGAACGCTGCAGAGATGCAGA
ACTCTTTGGACACTCGCATACAGGTGATGCATGGCTGTCGCGA
>S2216JWUXA rank=0021288 x=3947.0 y=2812.0 length=108
ACGCAACGCGAAGAACCTTACCAGCCTTTGACATCCTCGTCGCGGGCTCCAGAGATGGAG
CCCTTCAGTTCGGCTGGACGAGTGACAGGTGATGCATGGCTGTCGCGA
>S2216JTU5W rank=0031530 x=3913.0 y=2418.0 length=108
ACGCAACGCGAAGAACCTTACCAGCGTTTGACATCCTCATCGCGGGTTCCAGAGATGGAT
CCCTTCAGTTCGGCTGGATGAGTGACAGGTGTTGCATGGCTGTCGCGA
>S2216J4GK2 rank=0018336 x=4034.0 y=1124.0 length=106
ACGCAACGCGAAGAACCTTACCAGCGTTTGACATGCCAGGACGGTTTCCAGAGATGGATT
CCTCCCCTTACGGGGCCTGGACACAGGTGATGCATGGCTGTCGCGA
>S2216JVOXY rank=0023174 x=3934.0 y=1652.0 length=106
ACGCAACGCGAAGAACCTTACCAGCGTTTGACATGCCAGGACGGTTTCCAGAGATGGATT
CCTTCCCTTACGGGACCTGGACACAGGTGGTGCATGGCTGTCGCGA
>S2216J2S6D rank=0029265 x=4015.0 y=1955.0 length=106
ACGCAACGCGAAGAACCTTACCAGCGTTTGACATGGTAGGACGGTTTCCAGAGATGGATT
CCTTCCCTTACGGGACCTACACACAGGTGCTGCATGGCTGTCGCGA
>S2216JUTXA rank=0030316 x=3924.0 y=2412.0 length=104
ACGCAACGCGAAGAACCTTACCAGCGTTTGACATGGTAGGACGGTTTCCAGAGATGGATT
CCTTCCCTTACGGGACCTACACACAGGTGTTGCATGGCTGTCGC
>S2216JTA13 rank=0031417 x=3907.0 y=937.0 length=102
ACGCAACGCGAAGAACCTTACCAGGGTTTGACATCCTGCGACCGCTCCTTAACAGGAGTT
TTCCCGCAAGGGACGCAGAGACAGGNGTTGCATGGCTGTCGC
>S2216J4ZAF rank=0001912 x=4040.0 y=789.0 length=104
ACGCAACGCGAAGAACCTTACCCACCTTTGACATGTACGGAATTTGCCAGAGATGGCTTA
GTGCTCGAAAGAGAGCCGTAACACAGGTGATGCATGGCTGTCGC
>S2216J1XB1 rank=0016616 x=4005.0 y=1647.0 length=107
ACGCAACGCGAAGAACCTTACCCAGGCTGGACATGCAGGTAGTAGAAGGGTGAAAGCCCA
ACGAGGTAGCAATACCATCCTGCTCAGGTGATGCATGGCTGTCGCGA
>S2216JU60R rank=0018289 x=3928.0 y=3001.0 length=104
ACGCAACGCGAAGAACCTTACCTACTCTTGACATCCAGAGAACATTCCAGAGATGGATTG
GTGCCTTCGGGAACTCTGAGACAGGTGGTGCATGGCTGTCGCGA
>S2216JTRPZ rank=0032443 x=3912.0 y=2053.0 length=106
ACGCAACGCGAAGAACCTTACCTAGGCTTGACATAGCCGAGAAACCCTGTGGGAAACAGG
GGGCCCTCTTCGGAGTTCGGTTACAGGTGTTGCATGGCTGTCGCGA
>S2216JUQSZ rank=0024811 x=3923.0 y=2465.0 length=105
ACGCAACGCGAAGAACCTTACCTAGGCTTGACATGCAGGAGAAACCTTTGAGAAACCAGA
GGCCCTCTTCGGAGTTCCTGCACAGGTGATGCATGGCTGTCGCGA
>S2216J4TCR rank=0002443 x=4038.0 y=1289.0 length=103
ACGCAACGCGAAGAACCTTACCTAGGCTTGACATGCATGGGAAACTCCTCAGAAACGAGG
AGCCTCCTTCGGGATCCATGCACAGGTGTTGCATGGCTGTCGC
>S2216JV0V4 rank=0002739 x=3938.0 y=754.0 length=101
ACGCAACGCGAAGAACCTTACCTAGGTTTGACATATACGAGAAGCCTCTAGAGATAGAGG
TCTCTTTGGACACTTGTATACAGGTGTTGCATGGCTGTCGC
>S2216J013L rank=0029085 x=3995.0 y=2127.0 length=104
ACGCAACGCGAAGAACCTTACCTGGCCTTGACATGTCTGGAATCCTGCAGAGATGCGGGA
GTGCCTTCGGGAACCAGAACACAGGTGTTGCATGGCTGTCGCGA
>S2216J4ZR4 rank=0027151 x=4040.0 y=1426.0 length=105
ACGCAACGCGAAGAACCTTACCTGGGCTCGAACGGCTGGTCAACGGCGGTGGAAACATCG
CTACCCCGCAAGGGGTCCAGTCGAGGTGCTGCATGGCTGTCGCGA
>S2216JT8O4 rank=0012534 x=3917.0 y=3574.0 length=105
ACGCAACGCGAAGAACCTTACCTGGGCTTGACATGCACGGGAAAGCCGGTGGAAACATCG
GCCCCTCTTCGGAGTCCGTGCACAGGTGATGCATGGCTGTCGCGA
>S2216J4T07 rank=0019307 x=4038.0 y=2169.0 length=107
ACGCAACGCGAAGAACCTTACCTGGGCTTGACATGCATCTCTAAGGCGGTGAAAGCCGTT
GAGTCCCGCAAGGGACAATTTGCACAGGTGATGCATGGCTGTCGCGA
>S2216J1JVR rank=0013361 x=4001.0 y=597.0 length=101
ACGCAACGCGAAGAACCTTACCTGGGCTTGACATGTTCCTGACCGCCCTGGAAACAGGGC
TTCCCTTCGGGGCAGGATCACAGGTGTTGCATGGCTGTCGC
>S2216JU986 rank=0031326 x=3929.0 y=3096.0 length=103
ACGCAACGCGAAGAACCTTACCTGGGCTTGACATGTTGGTGACCGCCGTGGAAACACGGT
TTTCCTTCGGGACACCATCACAGGTGCTGCATGGCTGTCGCGA
>S2216JV7OW rank=0010402 x=3940.0 y=1374.0 length=103
ACGCAACGCGAAGAACCTTACCTGGGCTTGACATGTTGGTGACCGCCGTGGAAACACGGT
TTTCCTTCGGGACACCATCACAGGTGGTGCATGGCTGTCGCGA
>S2216J0OKP rank=0004821 x=3991.0 y=983.0 length=105
ACGCAACGCGAAGAACCTTACCTGGGTTAAATCCACCAGAACCTTGCAGAGATGCAGGGG
TGCCCTTCGGGGAACTGGTGAGAAGGTGCTGCATGGCTGTCGCGA
>S2216JUAUM rank=0032296 x=3918.0 y=2268.0 length=105
ACGCAACGCGAAGAACCTTACCTGGGTTAAATCCACCGGAATCCTTAGGAGACTAGGGAG
TGCCCTTCGGGGAACCGGTGAGAAGGTGATGCATGGCTGTCGCGA
>S2216JVBE1 rank=0012609 x=3930.0 y=507.0 length=99
ACGCAACGCGAAGAACCTTACCTGGGTTTGACATATACCGGAAAGCTGCAGAGATGTAGC
CCCCGCAAGGTCGGTATACAGGTGTTGCATGGCTGTCGC
>S2216J3RY5 rank=0008183 x=4026.0 y=1999.0 length=102
ACGCAACGCGAAGAACCTTACCTGGGTTTGACATGCACCAGACGCTGCCGGAGACGGTAG
TTCCCTTGTGGTTGGTGTGCAGGTGCTGCATGGCTGTCGCGA
>S2216JUAE9 rank=0021934 x=3918.0 y=1715.0 length=102
ACGCAACGCGAAGAACCTTACCTGGGTTTGACATGCACCAGACGCTGCCGGAGACGGTAG
TTCCCTTGTGGTTGGTGTGCAGGTGCTGCATGGCTGTCGCGA
>S2216JZ9B7 rank=0011924 x=3986.0 y=1717.0 length=104
ACGCAACGCGAAGAACCTTACCTGGTCTTGACATCCTAGGAATCCTGCAGAGATGCGGGA
GTGCCTTCGGGAACCTGGAGACAGGTGTTGCATGGCTGTCGCGA
>S2216JTFWK rank=0016532 x=3908.0 y=3122.0 length=102
ACGCAACGCGAAGAACCTTACCTGGTCTTGACATGTCGAGAACCTTCCAGAGATGGGAGG
GTGCCTTCGGGAACTCGAACACAGGTGCTGCATGGCTGTCGC
>S2216JWK92 rank=0020097 x=3944.0 y=2600.0 length=105
ACGCAACGCGAAGAACCTTTACCTGGGTTTGACATCTCTGGACATCCGTAGAGATACGGC
TTTCGTAGCAATACGACCAGATGACAGGTGCTGCATGGCTGTCGC
>S2216JUVN8 rank=0023225 x=3925.0 y=582.0 length=105
ACGCAACGCGAGAACCTTACCAGCCCTTGACATGTCCATGACCGGTTACAGAGATGTGAC
CTTCTCTTCGGAGCATGGAGCACAGGTGGTGCATGGCTGTCGCGA
>S2216J0U2Y rank=0026742 x=3993.0 y=1224.0 length=104
ACGCAACGCGAGAACCTTACCTGGGTTGGAACCCTCCAGAAGTCCGCAGAGATGTGGATG
TGCTCGCAAGAGAACTGGATGTCCAGGTGATGCATGGCTGTCGC
>S2216JYOKT rank=0020027 x=3968.0 y=1883.0 length=104
ACGCAACGCGAGAACCTTACCTGGGTTTGACATGCACGTGGTACCGAGCCGAGAGGCAAG
GGACCCGCAAGGGAGCGTGCACAGGTGATGCATGGCTGTCGCGA
>S2216JVHQZ rank=0022755 x=3932.0 y=521.0 length=105
ACGCAACGTGAAGAACCTTACCTAGGCTTGACATGCATGGGAAACTCCTCAGAAACGAGG
AGCCTCCTTCGGGATCCATGCACAGGTGCTGCATGGCTGTCGCGA
>S2216J4W92 rank=0020933 x=4039.0 y=2280.0 length=103
ACGCAAGCGAAGAACCTTACCTAGATTTGACATGGACAGGAAGACTACCAGAAATGGTGT
CGCCCGCAAGGGNCCTGTTCACAGGTGGTGCATGGCTTCGCGA
>S2216JTFGB rank=0032461 x=3908.0 y=2537.0 length=104
ACGCACGCGAAGAACCTTACCAACCCTTGACATGGCAGGACCGCTGGAGAGATTTCAGCT
TTCTCGTAAGAGACCTGCACACAGGTGGTGCATGGCTGTCGCGA
>S2216JTO09 rank=0030723 x=3911.0 y=2667.0 length=103
ACGCACGCGAAGAACCTTACCTAGGTTTGACATATGCGAGAAGCCTCTGGAGACAGAGGG
TCNCTTTTGGGACACTCGTATACAGGTGTTGCATGGCTGTCGC
>S2216J5L0V rank=0019118 x=4047.0 y=1581.0 length=99
ACGCACGCGAAGAACCTTACCTGGGTTTGACATGGCCGCAAAACTGTCAGAGATGGCAGG
TCCTTCGGGGCGGTCACAGGTGTTGCATGGCTGTCGCGA
>S2216JXFUJ rank=0030542 x=3954.0 y=1257.0 length=103
ACGCACGCGAAGAACCTTACCTGGTCTTGACATCCACAGAACTTTCCAGAGATGGATTGG
TGCCTTCGGGAACTGTGAGACAGGTGTTGCATGGCTGTCGCGA
>S2216JV78N rank=0014932 x=3940.0 y=2085.0 length=110
ACGTCCAACGCGAAGAACCTTACCAGCTCTTGACATGTCCCGTATGGGTTTCAGAGATGA
GACCCTTCAGTTCGGCTGGCGGGAACACAGGTGATGCATGGCTGTCAGAC
