# Supplementary material for: Estimation of bacterial diversity using next generation sequencing of 16S rDNA: a comparison of different workflows
Source: BMC Bioinformatics. 2011 Dec 14;12:473. doi: 10.1186/1471-2105-12-473 (PMC3258296; doi:10.1186/1471-2105-12-473)
Supplement: Additional file 3 — This file contains the FASTA formatted sequences of all the datasets used in this study. Zip file contents are briefly described in the included README file. [file 1471-2105-12-473-S3.ZIP › dset/Glyphosate-t1.fas]

>S6113H7OHL rank=0011268 x=3250.0 y=3367.0 length=109
AAGTCCAACGCGAAGAACCTTACCAGCGTTTGACATGTCCGGACGATTTCCAGAGATGGA
TCTCTTCCCTTCGGGGACTGGAACACAGGTGTTGCATGGCTGTCGGACT
>S6113H62CK rank=0010153 x=3243.0 y=3346.0 length=92
AGCAACGCGAAGAACCTTACCAAGGCTTGACATATACCTGAAAAGGCTAGAAATAGTNTC
CCCGCAAGGCAGGTATACAGGTGCTGCATGGC
>S6113H9DTQ rank=0003086 x=3270.0 y=940.0 length=107
AGCAACGCGAAGAACCTTACCTGGCCTTGACATGTATCTCTAAGCACGTGAAAGCGTGTG
ACTCCCGAAAGGGAGAATTTACACAGGTGCTGCATGGCTGTCGGACT
>S6113H1YLB rank=0004562 x=3185.0 y=2765.0 length=101
AGCAACGCGAAGAACCTTACCTGGGTTTGACATCGCCGGAAAACTCGCAGAGATGTGGGG
TCCTTCGGGGCCGGTGACAGGTGATGCATGGCTGTCGCGAT
>S6113H0B2X rank=0022493 x=3167.0 y=663.0 length=98
AGCAACGCGAGAACCTTACCTGGTCTTGACATCCACGGAAGTTTTCAGAGATGAGAATGT
GCCTTCGGGAACCGTGAGACAGGTGCTGCATGGCTGTC
>S6113H8R3N rank=0025730 x=3263.0 y=1457.0 length=105
AGCAAGCGAAGAACCTTACCTAGGCTTGACATACACGGGAAAACCCTCGAGAAACCGGGG
GCCCTCTTCGGAGCCCGTGCACAGGTGTTGCATGGCTGTCGCGAT
>S6113H973V rank=0010481 x=3279.0 y=3321.0 length=51
AGCACGCGAAGAACCTTACCTGGCCTTGACATCCACGGAATCTTTGAGAGA
>S6113H5VO8 rank=0006573 x=3230.0 y=1322.0 length=107
AGCCAACGCAAGAACCTTACCCAGGCTGGACATGCAGGTAGTAGGAGGGTGAAAGCCCAA
CGAGGTAGCAATACCAGCCTGCTCAGGTGCTGCATGACTGTCGGACT
>S6113H91LM rank=0025195 x=3277.0 y=3080.0 length=103
AGCCAACGCAAGAACCTTACCTGGGCTTGACATGTTGGTGACCGCCGTGGAAACACGGTT
TTCCTTCGGGACACCATCACAGGTGGTGCATGGCTGTCGGACT
>S6113H4D2Y rank=0019987 x=3213.0 y=1464.0 length=102
AGCCAACGCGAAGAACCTTACCAAGGCTTGACATACACCGGAAACATTCAGAGATGGGTG
CCCCGTAAGGTCGGTGTACAGGTGCTGCATGGCTGTCGGACT
>S6113H3VHX rank=0020599 x=3207.0 y=1955.0 length=102
AGCCAACGCGAAGAACCTTACCAAGGCTTGACATACACCGGAAACTTCCAGAGATGGTTG
CCCCGCAAGGTCGGTGTACAGGTGCTGCATGGCTGTCGGACT
>S6113HZ0EW rank=0025448 x=3163.0 y=1926.0 length=104
AGCCAACGCGAAGAACCTTACCAAGGCTTGACATGAACCGGAAAGACCTGGAAACAGGTG
CCCCGCTTGCGGTCGGTTTACAGGTGCTGCATGGCTGTCGGACT
>S6113H0TQ4 rank=0024309 x=3172.0 y=3086.0 length=106
AGCCAACGCGAAGAACCTTACCAAGGCTTGACATGACCAGGACAGCGGCGGAAACGTCGT
CTTCCCGCAAGGGACCTGGCCACAGGTGCTGCATGGCTGTCGGACT
>S6113IASXM rank=0021713 x=3286.0 y=1640.0 length=106
AGCCAACGCGAAGAACCTTACCAAGGCTTGACATGCTAGTAGTACCGACCCGAAAGGGAA
GGGACCCTTCGGGGAGCTAGCACAGGTGTTGCATGGCTGTCGGACT
>S6113H80PF rank=0000166 x=3266.0 y=321.0 length=105
AGCCAACGCGAAGAACCTTACCAAGGCTTGACATGGACCGGATCGCCGCAGAAATGTGGT
TTCTCCTTTGGGGCCGGTTCACAGGTGTTGCATGGCTGTCGGACT
>S6113HZ4J5 rank=0019950 x=3164.0 y=3203.0 length=105
AGCCAACGCGAAGAACCTTACCACCTTTTGACATGCCCGGACCGCCAGAGAGATCTGGCT
TTCTCTTCGGAGACTGGGACACAGGTGCTGCATGGCTGTCGGACT
>S6113H660J rank=0022065 x=3245.0 y=1201.0 length=109
AGCCAACGCGAAGAACCTTACCAGCCCTTGACATCCCGGTCGCGGTTTCCAGAGATGGAA
TCCTTCAGTTCGGCTGGACCGGTGACAGGTGTTGCATGGCTGTCGGACT
>S6113H3483 rank=0013282 x=3210.0 y=2309.0 length=109
AGCCAACGCGAAGAACCTTACCAGCCCTTGACATGCCGGTCGCGGACAGTGGAGACATTG
TCCTTCAGTTAGGCTGGACCGGACACAGGTGCTGCATGGCTGTCGGACT
>S6113H3SGF rank=0024238 x=3206.0 y=2109.0 length=108
AGCCAACGCGAAGAACCTTACCAGCCCTTGACATGTGACTCGCCGGGAGCAGAGACGCTC
CCTTCGGTTCGGCCGGAGTCAACACAGGTGTTGCATGGCTGTCGGACT
>S6113H3MY7 rank=0021204 x=3204.0 y=3201.0 length=109
AGCCAACGCGAAGAACCTTACCAGCCTTTGACATGTCCGGTTTGGATCCTGGAGACAGGT
TCCTTCAGTTCGGCTGGCCGGAACACAGGTGTTGCATGGCTGTCGGACT
>S6113H6OOI rank=0018806 x=3239.0 y=2016.0 length=106
AGCCAACGCGAAGAACCTTACCAGGACTTGACATGACCAGGAAAACGGCGGAAACGTCGT
CCCCCCGCAAGGGGCCTGGCCACAGGTGGTGCATGGCTGTCGGACT
>S6113IAC1O rank=0014213 x=3281.0 y=1530.0 length=109
AGCCAACGCGAAGAACCTTACCAGGCTGGACATGCAGGTAGTAGAAGGGTGAAAGCCCAA
CGACGGTAGCAATACCATCCTGCTCAGGTGGTGCATGGCTGTTGGACGT
>S6113H9ROM rank=0013480 x=3274.0 y=2516.0 length=106
AGCCAACGCGAAGAACCTTACCAGGTCTTGACATCCTCTGAAAAACCCTAGAGATAGGGC
TTCTCCTTCGGGAGCAGAGTGACAGGTGTTGCATGGCTGTCGGACT
>S6113H4QFB rank=0014942 x=3217.0 y=1077.0 length=105
AGCCAACGCGAAGAACCTTACCAGGTCTTGACATCCTCTGACAATCCTAGAGATAGGACG
TCCCCTTCGGGGGCAGAGTGACAGGTGTTGCATGGCTGTCGGACT
>S6113HZ3UG rank=0018345 x=3164.0 y=2278.0 length=103
AGCCAACGCGAAGAACCTTACCCAGGCTCGAAATGCAGGGGACAGACGGTGAAAGCCGTT
TTCCGCAAGGACTCCTGTATAGGTGATGCTTGGCTGTCGGACT
>S6113H1H12 rank=0018535 x=3180.0 y=1816.0 length=103
AGCCAACGCGAAGAACCTTACCCAGGCTTGAACTGCAGATGACATCCTACGAAAGTAGGC
TTCCGCAAGGACATCTGTAGAGGTGCTGCATGGCTGTCGGACT
>S6113H4PUS rank=0027091 x=3217.0 y=338.0 length=105
AGCCAACGCGAAGAACCTTACCTACTCTTGACATCCAGAGAACTTAGCAGAGATGCTTTG
GTGCCTTCGGGAACTCTGAGACAGGTGCTGCATGGCTGTCGGACT
>S6113H4JJA rank=0000382 x=3215.0 y=340.0 length=105
AGCCAACGCGAAGAACCTTACCTACTCTTGACATCCAGAGAACTTAGCAGAGATGCTTTG
GTGCCTTCGGGAACTCTGAGACAGGTGCTGCATGGCTGTCGGACT
>S6113H6VNL rank=0018336 x=3241.0 y=2863.0 length=96
AGCCAACGCGAAGAACCTTACCTAGGCTTGAACAGCGAGTGACATCCGGCGAAAGTCGGN
TCCCGCAAGGGCACTCGTAGAGGTGCTGCATGGCTN
>S6113H6ITM rank=0015443 x=3237.0 y=2616.0 length=106
AGCCAACGCGAAGAACCTTACCTAGGCTTGACATACTAGTGAAACACCCTGGAAACAGGG
TGCCTCCTTCGGGACACTAGTACAGGTGGTGCATGGCTGTCGGACT
>S6113H19IP rank=0016754 x=3189.0 y=543.0 length=104
AGCCAACGCGAAGAACCTTACCTAGGTTTGACATATACGAGAAGCCTCTAGAGATAGAGG
TCTCTTTGGACACTCGTATACAGGTGCTGCATGGCTGTCGGACT
>S6113H3M12 rank=0006430 x=3204.0 y=3304.0 length=101
AGCCAACGCGAAGAACCTTACCTGGGCCAGACAACGGTGGACCGTCCTAGAGATAGGACT
TTCCCTTCGGGGACTGCCGGTTCAGGTGCATGGCTCGGACT
>S6113H0SL8 rank=0009748 x=3172.0 y=1614.0 length=107
AGCCAACGCGAAGAACCTTACCTGGGCTAGAAAATGCAGGAACCTGGGAGAAGTCTCGGG
GTGCTCTTCGGAGAGCCTGTAGTTAGGTGCTGCATGGCTGTCGGACT
>S6113IATHT rank=0002640 x=3286.0 y=2367.0 length=107
AGCCAACGCGAAGAACCTTACCTGGGCTAGAAAGTATACGAACCTGGTAGAAGTATCGGG
GTGCTCTTCGGAGAACGTATAGTTAGGTGATGCATGGCTGTCGGACT
>S6113H9G7Z rank=0007347 x=3271.0 y=1245.0 length=107
AGCCAACGCGAAGAACCTTACCTGGGCTAGAAAGTATACGAACCTGGTAGAAGTATCGGG
GTGCTCTTCGGAGAACGTATAGTTAGGTGATGCATGGCTGTCGGACT
>S6113H28ZL rank=0003277 x=3200.0 y=1455.0 length=102
AGCCAACGCGAAGAACCTTACCTGGGCTCGAAATGCAGATGACATCCGGTGAAAGCCGGC
TTCCGCAAGGACATCTGTATAGGTGCTGCATGGCGTCGGACT
>S6113HZNAA rank=0023493 x=3159.0 y=1296.0 length=103
AGCCAACGCGAAGAACCTTACCTGGGCTCGAAATGCAGATGACCATCGGCGAAAGTCGAC
TTCCGCAAGGACAACTGTATAGGTGCTGCATGGCTGTCGGACT
>S6113H1J9M rank=0005473 x=3181.0 y=584.0 length=105
AGCCAACGCGAAGAACCTTACCTGGGCTTGACATGCACGGGAAACGCCTCAGAAAGGGGC
GCCCTCTTCGGAGTCCGTGCACAGGTGATGCATGGCTGTCGGACT
>S6113H3IL8 rank=0012389 x=3203.0 y=1646.0 length=101
AGCCAACGCGAAGAACCTTACCTGGGTTGGAACCCCCCGGAACCCTCCAGAGATGGAGGG
GTGCCCGCAAGGGAATCGGGTGTCCAGGTGCTGCATGGCTN
>S6113H5JM6 rank=0009251 x=3226.0 y=2080.0 length=105
AGCCAACGCGAAGAACCTTACCTGGGTTTGACATGATACGAATTTCTTTGAAAGAAGAAA
GTGCCGTTTGGAACGTATACACAGGTGCTGCATGGCTGTCGGACT
>S6113IAELS rank=0003264 x=3281.0 y=3550.0 length=96
AGCCAACGCGAAGAACCTTACCTGGGTTTGACATGCACAGGACGCGTCTAGAGATAGGCG
TTCCCTTGTGGCCTGTGTGCAGGTGCTGCATGGCTN
>S6113H4ORV rank=0023763 x=3216.0 y=3033.0 length=102
AGCCAACGCGAAGAACCTTACCTGGGTTTGACATGGCCGCAAAACTGTCAGAGATGGCAG
GTCCTTCGGGGGCGGTCACAGGTGTTGCATGGCTGTCGGACT
>S6113IAY81 rank=0017770 x=3288.0 y=1635.0 length=67
AGCCAACGCGAAGAACCTTACCTGGGTTTGACATGTAGGGAAAAGCCGTAGAGATACGGT
GTCCTTC
>S6113H87FF rank=0013316 x=3268.0 y=841.0 length=151
AGCCAACGCGAAGAACCTTACCTGGTCTAGAATACACGAGTACGTTCAAGNGATGAGACC
TTCGGGTACGCGTTCGGGTAACGGTGTAGCAGTGTGNNGCGGACTCGTTCGGGAACGTCC
GGGTCGTAGGGCCGGGAACGGTCGGCAAGGC
>S6113H93EY rank=0009478 x=3278.0 y=1336.0 length=86
AGCCAACGCGAAGAACCTTACCTGGTCTTGACATCCACGGAAGTTTTCAGAGATGAGAAT
GTGCCTTCGGGAACCGTGAGACAGGT
>S6113H9OYE rank=0005609 x=3273.0 y=3076.0 length=105
AGCCAACGCGAAGAACCTTACCTGGTCTTGACATCCACGGAAGTTTTCAGAGATGAGAAT
GTGCCTTCGGGAACCGTGAGACAGGTGCTGCATGGCTGTCGGACT
>S6113H2N1S rank=0001123 x=3193.0 y=2990.0 length=103
AGCCAACGCGAAGAACCTTACCTGGTCTTGACATCCACGGAAGTTTTCAGAGATGAGAAT
GTGCCTTCGGGAACCGTGAGACAGGTGGTGCATGGCTNTCGGA
>S6113H3YJ2 rank=0017837 x=3208.0 y=1824.0 length=105
AGCCAACGCGAAGAACCTTACCTGGTCTTGACATCCACGGAAGTTTTCAGAGATGGGAAT
GTGCCTTCGGGAACCGTGAGACAGGTGCTGCATGGCTGTTGGACT
>S6113HZYJT rank=0007374 x=3162.0 y=3607.0 length=105
AGCCAACGCGAAGAACCTTACCTGGTCTTGACATCCTAGGAACCCCGCAGAGATGTGGGG
GTGCCTTCGGGAACCTGGAGACAGGTGGTGCATGGCTGTCGGACT
>S6113H51R5 rank=0011996 x=3232.0 y=1011.0 length=101
AGCCAACGCGAAGAACTTACCTGGGCTTGACATACACCGGAAACATCCAGAGATGGGTGC
CCCGCAAGGTCGGTGTACAGGTGATGCATGGCTGTCGGACT
>S6113H5H8U rank=0000328 x=3226.0 y=268.0 length=103
AGCCAACGCGAAGACCTTACCAAGGCTTGACATGCATGGGAATGTCGGAGAAATTCGGCA
GCCCTTCGGGGCTCATGCACAGGTGATGCATGGCTGTCGGACT
>S6113H96M3 rank=0011953 x=3279.0 y=1421.0 length=102
AGCCAACGCGAGAACCTTACCAAGGCTTGACATACACCGGATCGCCGCAGAGATGCGGTT
TCCCTTGTGGTCGGTGTACAGGTGTTGCATGGCTGTCGGACT
>S6113H3BVK rank=0022605 x=3201.0 y=1102.0 length=106
AGCCAACGCGAGAACCTTACCTGGACTAGAATGTGAGGGAATGTCGGGTAATGCCGGCAG
TCCGGGAAACCGGACCCAAAACAAGGTGATGCATGGCTGTCGGACT
>S6113H8218 rank=0006091 x=3266.0 y=3374.0 length=102
AGCCAAGCGAAGAACCTTACCCAGGCTTGAACTGCAGATGACATCCTACGAAAGCAGGCT
TCCGCAAGGACGTCTGTAGAGGTGCTACATGGCTGTCGGACT
>S6113IAW1Y rank=0021834 x=3287.0 y=2884.0 length=105
AGCCAAGCGAAGAACCTTACCTGGACTTGACATGCATGTGAAAGCCCTGTGAAAGCAGGG
TCCTCCTTCGGGACACATGCACAGGTGATGCATGGCTGTCGGACT
>S6113H41HF rank=0010321 x=3220.0 y=3121.0 length=106
AGCCAAGCGAAGAACCTTACCTGGGCTAGAAAATGCAGGAACCTGGGAGAAGTCTCGGGG
TGCTCTTCGGAGAGCCTGTAGTTAGGTGTTGCATGGCTGTCGGACT
>S6113HZT32 rank=0005736 x=3161.0 y=1952.0 length=83
AGCCACGCGAAGAACCTTACCAGCGTTTGACATGGTAGGACGGTTTCCAGAGATGGATTC
CTTCCCTTACGGGACCTACACAC
>S6113H3WCT rank=0012945 x=3207.0 y=3067.0 length=106
AGCCACGCGAAGAACCTTACCTACCCTTGACATGTCTGGAAGGCTGCTGAAAGGCGGCTG
TGCCCGAAAGGGAACCGGAACACAGGTGCTGCATGGCTGTCGGACT
>S6113H0NM8 rank=0012317 x=3170.0 y=3362.0 length=101
AGCCACGCGAAGAACCTTACCTGGGTTTGACATCGCCGGAAAACTCGTAGAGATACGGGG
TCCTTCGGGGCCGGTGACAGGTGCTGCATGGCTGTCGGACT
>S6113HZQS7 rank=0024074 x=3160.0 y=1769.0 length=101
AGCCACGCGAAGAACCTTACCTGGGTTTGACATGGCCGTTAAAGCCGTAGAGATACGGTG
TCCTTCGGGGGCGGTCACAGGTGCTGCATGGCTGTCGGACT
>S6113H6HO6 rank=0005224 x=3237.0 y=1160.0 length=104
AGCCACGCGAAGAACCTTACCTGGTCTTGACATCCACGGAACTTTCCAGAGATGGATTGG
TGCCTTCGGGAACCGTGAGACAGGTGGTGCATGGCTGTCGGACT
>S6113H2G6K rank=0017547 x=3191.0 y=2282.0 length=103
AGCCACGCGAAGAACCTTACCTGGTCTTGACATCCTAGGAACCCCGCAGAGATGTGGGGG
TGCCTTCGGGAACCTGGAGACAGGTGTTGCATGGCTGTCGACT
>S6113H7OKA rank=0009141 x=3250.0 y=3464.0 length=104
AGCCACGCGAGAACCTTACCTAGGCTTGACATGCATGGGAAACTCCTCAGAAACGAGGAG
CCTCCTTCGGGATCCATGCACAGGTGTTGCATGGCTGTCGGACT
>S6113H56GO rank=0015523 x=3233.0 y=2982.0 length=100
AGCCACGCGAGAACCTTACCTGGGTTTGACATGCACTCAAAAGCCGCAGAGATGTGGTGT
CCTTCGGGGGGTGGCACAGGTGTTGCATGGCTGTCGGACT
>S6113HZW5O rank=0022764 x=3162.0 y=1802.0 length=102
AGCCCAACGCGAAGAACCTTACCTGGGTTTGACATATGCCGGAAAGCCGTAGAGATACGG
CCCCTTTTAGTCGGTATACAGGTGCTGCATGGCTGTCAGACT
>S6113H3GFQ rank=0009234 x=3202.0 y=2916.0 length=106
AGGTCCAACGCGAAGAACCTTACCAAGGCATGACATGTTCGGGAAAGCTGGAGAAATTCA
GCCCTCCTTCGGGACCTGATCACAGGTGTTGCATGGCTGTCGGACT
>S6113H84Y0 rank=0018056 x=3267.0 y=1754.0 length=97
AGGTCCAACGCGAAGAACCTTACCAGGGCTTGACATGCGACTGCAGACCGGTGAAAANCC
GGGGGGCCTTCAGGGTGTCGCACAGGTGATGCATGGC
>S6113H3N2P rank=0010291 x=3205.0 y=527.0 length=110
AGGTCCAACGCGAAGAACCTTACCTGGCCTTGACATGCACATAGTAGAAGCCTGAAAGGG
TGACGAGGTAGCAATACCAGTGTGCACAGGTGCTGCATGGCTGTCGGACT
>S6113H0P6D rank=0017050 x=3171.0 y=2547.0 length=100
AGGTCCAACGCGAAGAACCTTACCTGGTCTTGACATCCACGGAAGTTTTCAGAGATGAGA
ATGTGCCTTCGGGAACCGTGAGACAGGTGATGCATGGCTN
>S6113IAHRT rank=0000334 x=3282.0 y=3559.0 length=107
AGGTCCAACGCGAAGAACCTTACCTGGTCTTGACATCCACGGAAGTTTTCAGAGATGAGA
ATGTGCCTTCGGGAACCGTGAGACAGGTGCTGCATGGCTGTCGGACT
>S6113H42WL rank=0017055 x=3221.0 y=867.0 length=107
AGGTCCAACGCGAAGAACCTTACCTGGTCTTGACATCCACGGAAGTTTTCAGAGATGAGA
ATGTGCCTTCGGGAACCGTGAGACAGGTGTTGCATGGCTGTCGGACT
>S6113H2XTL rank=0026264 x=3196.0 y=3367.0 length=107
AGGTCCAACGCGAAGAATCTTACCTGGTCTTGACATCCACGGAAGTTTTCAGAGATGAGA
ATGTGCCTTCGGGAACCGTGAGACAGGTGCTGCATGGCTGTCGGACT
>S6113H9GTX rank=0019263 x=3271.0 y=739.0 length=102
AGGTCCACGCGAAGAACCTTACCTGGATTTGACATATAGGGAAATCTCCTGGAGACAGGA
GGTCCTAAGGGCCCTATACAGGTGCTGCATGGCTNTCGGACT
>S6113H1NN1 rank=0019291 x=3182.0 y=895.0 length=109
AGGTCCACGCGAAGAACCTTACCTGGGCTCGAACGGCTTTGGAAGGCCTTTGGAAACAGA
GGCTGTCCCGCAAGGGACTGAAGTCGAGGTGCTGCATGGCCGTCGGACT
>S6113H09NS rank=0020690 x=3177.0 y=3222.0 length=106
AGTAACGCGAAGAACCTTACCAGCGTTTGACATGGTAGGACGGCTTCCAGAGATGGATTC
CTTCCCTTACGGGACCTACACACAGGTGGTGCATGGCTGTCGGACT
>S6113H88QA rank=0011848 x=3268.0 y=2528.0 length=106
AGTAACGCGAAGAACCTTACCAGCGTTTGACATGGTAGGACGGCTTCCAGAGATGGATTC
CTTCCCTTACGGGACCTACACACAGGTGGTGCATGGCTGTCGGACT
>S6113H3DOR rank=0015211 x=3201.0 y=3449.0 length=46
AGTAACGCGAAGAACTTACCAGCCCTTGACATCCCGGTCGCGGATT
>S6113H6SMV rank=0017445 x=3240.0 y=3045.0 length=101
AGTAACGGAGAACCTTACCTAGCCTTGACATGCATTAGACAGACACTGAAAGGTGTTCTC
CCTTCGGGGCTGGTGCACAGGTGCTGCATGGCTGTCGGACT
>S6113IAU8M rank=0006410 x=3287.0 y=532.0 length=102
AGTACGCGAAGAACCTTACCTAGGCTTGACATGCACAGGAATGTCGTAGAAATACGGCAG
CCCTTCGGGGCCTGTACACAGGTGCTGCATGGCTGTCGGACT
>S6113H19TK rank=0009529 x=3189.0 y=934.0 length=100
AGTACGCGAAGAACCTTACCTGGGTTTGACATACGCCGGAAAGCCTCAGAGATGAGGCCC
CTTTATTGTCGGTGTACAGGTGATGCATGGCTGTCGGACT
>S6113H6R4D rank=0014960 x=3240.0 y=2379.0 length=102
AGTCAACCGAAGAACCTTACCAAGGCTTGACATGCGCCTGCATCCCCCGGAAACGGGGTG
GCCTTCGAGGGTGGCGCACAGGTGATGCATGGCTGTCGGACT
>S6113H1XAF rank=0016082 x=3185.0 y=1077.0 length=103
AGTCAACCGAAGAACCTTACCTACTCTTGAATCCACGGAATCTTGCAGAGATGTGAGAGT
GCCTTCGGGAACCGTGAGACAGGTGCTGCATGGCTGTCGGACT
>S6113H7HSS rank=0000569 x=3248.0 y=2890.0 length=97
AGTCAACCGAAGAACCTTACCTGGCCTTGACATCCACGGAATCCTTTAGAGATAGAGGAG
TGCCTTCGGGAACCGTGAGACAGGTGCTGCATGGCTN
>S6113H9OEV rank=0021983 x=3273.0 y=2373.0 length=108
AGTCAACCGAAGAACCTTACCTGGGCTAGAATGCCTCTGACCGGCGTAGAGATACGCTTT
CCTGGGTAAAACCAGGCAGAGTGCAAGGTGGTGCATGGCTGTCGGTCT
>S6113H6FL9 rank=0009019 x=3236.0 y=2559.0 length=106
AGTCAACCGAAGAACCTTACCTGGGCTCGAACGGGTAGTCAACGCCGGTGGAAACATCGG
TACCCCGCAAGGGGGTCTATTCGAGGTGCTGCATGGCTGTCGGACT
>S6113H0AXG rank=0019664 x=3166.0 y=3266.0 length=51
AGTCAACCGAGAACCTTACCGCCTTGCCAGGTGGTGCATGGCTGTCGGACT
>S6113H9GOL rank=0010730 x=3271.0 y=547.0 length=104
AGTCAACGCAAGAACCTTACCAGGGCTTGACATGGGCAAGTCGCGTCCAGAGATGGGCGT
TCCCGCAAGGGCTTGCCGCACAGGTGTTGCATGGCTGTCGGACT
>S6113H6EVD rank=0004441 x=3236.0 y=1591.0 length=106
AGTCAACGCAAGAACCTTACCTACCCTTGACATGTCTGGAATCCCGCAGAGATGCAGGAG
TGCTCGAAAGAGAGCCAGAACACAGGTGCTGCATGGCTGTCGGACT
>S6113H6KXA rank=0002807 x=3238.0 y=1244.0 length=95
AGTCAACGCAAGAACCTTACCTGGGTTTGACATGCACCAGATATCCCCTAGAGATAGGGC
TTCCCTTGTGGTTGGTGTGCAGGTGCTGCATGGCT
>S6113H5XAI rank=0021287 x=3230.0 y=3384.0 length=105
AGTCAACGCAAGACCTTACCAGCCCTTGACATGGGCGTCGCGGGTCCAGAGATGGACCCT
TCGGTTCGGCCGGACGCCGCACAGGTGCTGCATGGCTGTCGGACT
>S6113H5KO7 rank=0013743 x=3226.0 y=3449.0 length=103
AGTCAACGCAGAACCTTACCAGGTCTTGACATCCAGAGAACTTTCCAGAGATGGATTGGT
GCCTTCGGGAACTCTGAGACAGGTGCTGCATGGCTGTCGGACT
>S6113H9RVM rank=0006938 x=3274.0 y=2768.0 length=97
AGTCAACGCGAAAACCTTACCTAGGCTAGAATGTGAGGGAATTCTGGGTAATGCCAGAAG
TCCGGGAAACCGGCCCAAACAAGGTGCTGCATGGCTN
>S6113HZ4C8 rank=0021683 x=3164.0 y=2954.0 length=105
AGTCAACGCGAAAACCTTACCTAGGCTTGACATGCATGGGAAACCCTCGAGAAACCGAGG
GCCTCCTTCGGGACTCATGCACAGGTGCTGCATGGCTGTCGGACT
>S6113H2NEP rank=0008647 x=3193.0 y=2159.0 length=102
AGTCAACGCGAAACCTTACCTGGGCTTGACATGTAAGTGACCGCCATAGAAATATGGCTT
TCCTTCGGGACACTTTCACAGGTGCTGCATGGCTGTCGGACT
>S6113H8PYM rank=0020699 x=3262.0 y=2780.0 length=105
AGTCAACGCGAAGAACCTACCAGCGTTGACATGCCCGGACGACTTCCAGAGATGGATTTC
TTCCCTTCGGGGACTGGGACACAGGTGCTGCATGGCTGTCGGACT
>S6113H5QA9 rank=0009368 x=3228.0 y=2531.0 length=105
AGTCAACGCGAAGAACCTTACCAACCTTTGACATGCCCGGCTACCTAGAGAGATCTAGGG
TTCCCTTCGGGGACCGGGACACAGGTGCTGCATGGCTGTCGGACT
>S6113H4QEP rank=0002052 x=3217.0 y=1055.0 length=99
AGTCAACGCGAAGAACCTTACCAAGCCTTGACATGTCCGGACAGGCCCTGGAAACGGGGT
CCTCCCAGCAATGGGCCGGAACACAGGTGCTGCATGGCT
>S6113H9TDZ rank=0023996 x=3275.0 y=629.0 length=102
AGTCAACGCGAAGAACCTTACCAAGGCTTGACATATACCGGAAACACCCAGAGATGGGTG
CCCCGCAAGGTCGGTATACAGGTGTTGCATGGCTGTCGGACT
>S6113IAPWL rank=0004708 x=3285.0 y=1811.0 length=50
AGTCAACGCGAAGAACCTTACCAAGGCTTGACATATACGAGAACGGGGCC
>S6113H4KHP rank=0016963 x=3215.0 y=1579.0 length=103
AGTCAACGCGAAGAACCTTACCAAGGCTTGACATCGCCCGGAAAGCATCAGAGATGGTGC
CCCCCTTGTGGTCGGGTGACAGGTGATGCATGGCTGTCGGACT
>S6113H6GD6 rank=0007890 x=3236.0 y=3564.0 length=103
AGTCAACGCGAAGAACCTTACCAAGGCTTGACATCGCCCGGAAAGCATCAGAGATGGTGC
CCCCCTTGTGGTCGGGTGACAGGTGATGCATGGCTGTCGGACT
>S6113IA5MG rank=0020186 x=3290.0 y=1702.0 length=106
AGTCAACGCGAAGAACCTTACCAAGGCTTGACATGCACGGGAAACCCTCTGGAAACAGGG
GGCCTCCTTCGGGACCCGTGGACAGGTGCTGCATGGCTGTCGGACT
>S6113H1DYA rank=0020348 x=3179.0 y=592.0 length=104
AGTCAACGCGAAGAACCTTACCAAGGCTTGACATGCACGGGAATGTCGTGGAAACACGGC
AGCCCTTCGGGGCTCGTGCACAGGTGATGCATGGCTGTCGGACT
>S6113IA1HG rank=0024294 x=3289.0 y=434.0 length=105
AGTCAACGCGAAGAACCTTACCACCTTTTGACATGCCCAGACCGCCAGAGAGATCTGGTT
TTCCCTTCGGGGACTGGGACACAGGTGCTGCATGGCTGTCGGACT
>S6113HZXUU rank=0018996 x=3162.0 y=2708.0 length=109
AGTCAACGCGAAGAACCTTACCAGCCCTTGACATCCCGGTCGCGGACTCCAGAGATGGAG
TTCTTCAGTTCGGCTGGACCGGAGACAGGTGTTGCATGGCTGTCGGACT
>S6113H8UWD rank=0019507 x=3264.0 y=987.0 length=109
AGTCAACGCGAAGAACCTTACCAGCCCTTGACATCCCGGTCGCGGTTTCCAGAGATGGAT
TCCTTCAGTTCGGCTGGACCGGTGACAGGTGTTGCATGGCTGTCGGACT
>S6113H1SQC rank=0004590 x=3183.0 y=3362.0 length=109
AGTCAACGCGAAGAACCTTACCAGCCCTTGACATGCCTCTTACGGGTCCGGGAGACCGGA
TCCATCGGTTCGGCCGGGGAGGACACAGGTGTTGCATGGCTGTCGGACT
>S6113H1VZ4 rank=0025400 x=3184.0 y=3506.0 length=109
AGTCAACGCGAAGAACCTTACCAGCCTTTGACATCCTGGTCGCGGATTAGAGAGATCTTT
TCCTTCAGTTCGGCTGGACCAGTGACAGGTGATGCATGGCTGTCGGACT
>S6113H9H3U rank=0018184 x=3271.0 y=2392.0 length=109
AGTCAACGCGAAGAACCTTACCAGCCTTTGACATCCTGGTCGCGGATTAGAGAGATCTTT
TCCTTCAGTTCGGCTGGACCAGTGACAGGTGTTGCATGGCTGTCGGACT
>S6113H1PM0 rank=0017556 x=3182.0 y=3450.0 length=109
AGTCAACGCGAAGAACCTTACCAGCCTTTGACATCCTGGTCGCGGGGAGAGGAGACTCAC
CCCTTCAGTTCGGCTGGACCAGTGACAGGTGCTGCATGGCTGTCGGACT
>S6113H82SS rank=0020891 x=3266.0 y=3034.0 length=109
AGTCAACGCGAAGAACCTTACCAGCCTTTGACATGTCCCGTGTGGATCCTGGAGACAGGA
TCCTTCAGTTCGGCTGGCGGGAACACAGGTGCTGCATGGCTGTCGGACT
>S6113H6YL0 rank=0013477 x=3242.0 y=2598.0 length=109
AGTCAACGCGAAGAACCTTACCAGCCTTTGACATGTCGCGTCTGGTCGCCAGAGATGGCT
TCCTTCAGTTCGGCTGGCGCGAACACAGGTGCTGCATGGCTGTCGGACT
>S6113H2MIG rank=0020215 x=3193.0 y=998.0 length=105
AGTCAACGCGAAGAACCTTACCAGCGTTGACATGGTAGGACGGTTTCCAGAGATGGATTC
CTTCCTTACGGGACCTACACACAGGTGATGCATGGCTGTCGGACT
>S6113H23BU rank=0012173 x=3198.0 y=2312.0 length=107
AGTCAACGCGAAGAACCTTACCAGCGTTTGACATGCCAGGACGGTTTCCAGAGATGGATT
CCTCCCCTTACGGGGCCTGGACACAGGTGCTGCATGGCTGTCGGACT
>S6113H44CN rank=0007408 x=3221.0 y=2741.0 length=107
AGTCAACGCGAAGAACCTTACCAGCGTTTGACATGCCAGGACGGTTTCCAGAGATGGATT
CCTTCCCTTACGGGACCTGGACACAGGTGCTGCATGGCTGTCGGACT
>S6113H2JG8 rank=0008640 x=3192.0 y=1162.0 length=107
AGTCAACGCGAAGAACCTTACCAGCGTTTGACATGCCAGGACGGTTTCCAGAGATGGATT
CCTTCCCTTACGGGACCTGGACACAGGTGCTGCATGGCTGTCGGACT
>S6113H9W84 rank=0015517 x=3276.0 y=1542.0 length=107
AGTCAACGCGAAGAACCTTACCAGCGTTTGACATGGCAGGACGACTTCCAGAGATGGATT
TCTTCCCTTCGGGGACCTGCACACAGGTGCTGCATGGCTGTCGGACT
>S6113H9HXG rank=0005368 x=3271.0 y=2162.0 length=107
AGTCAACGCGAAGAACCTTACCAGCGTTTGACATGTCCGGACGATTTCCAGAGATGGATC
TCTTCCCTTCGGGGACTGGAACACAGGTGCTGCATGGCTGTCGGACT
>S6113H9LGW rank=0022767 x=3272.0 y=2654.0 length=109
AGTCAACGCGAAGAACCTTACCAGCTCTCGACATCCCGATCGCGGACAGTGGAGACATTG
TCCTTCAGTTAGGCTGGATCGGTGACAGGTGATGCATGGCTGTCGGACT
>S6113H68K5 rank=0017044 x=3245.0 y=3239.0 length=109
AGTCAACGCGAAGAACCTTACCAGCTTTTGACATGTCCGGTTTGATCGACAGAGATGTCT
TTCTTCAGTTCGGCTGGCCGGAACACAGGTGCTGCATGGCTGTCGGACT
>S6113H2PEZ rank=0015996 x=3194.0 y=665.0 length=108
AGTCAACGCGAAGAACCTTACCAGGCCTTGACATGCATCTCTAAGTTGGTGAAAGCCAGC
GAGTCCCGAAAGGGACAATTTGCACAGGTGTTGCATGGCTGTCGGACT
>S6113HZNFK rank=0023906 x=3159.0 y=1486.0 length=104
AGTCAACGCGAAGAACCTTACCAGGGCTTGACATGCACTGGAATGCCGTAGAAATACGGC
AGCCCTTCGGGGCCAGTGCACAGGTGGTGCATGGGTGTCGGACT
>S6113H0FN4 rank=0003515 x=3168.0 y=1218.0 length=105
AGTCAACGCGAAGAACCTTACCAGGGCTTGACATGGGCAAGACGCGTTCAGAGATGGGCG
TTCCCGCAAGGGCTTGCCGCACAGGTGTTGCATGGCTGTCGGACT
>S6113HZYEB rank=0005537 x=3162.0 y=3409.0 length=96
AGTCAACGCGAAGAACCTTACCAGGGCTTGACATGTATCTGCAAGTCGCCGAAAAGCGAT
CGCTTTCGAAGGTGATACACAGGTGCTGCATGGCTN
>S6113IARWQ rank=0000033 x=3286.0 y=312.0 length=113
AGTCAACGCGAAGAACCTTACCAGGTCTTGACATACCGGGATTAGTTCCGTGAAAGCGGG
ATGATTACCGTAAAAACGTGTAACCGGAACAGGTGATGCATGGCTGTCGGACT
>S6113H9QCM rank=0015123 x=3274.0 y=788.0 length=97
AGTCAACGCGAAGAACCTTACCAGGTCTTGACATCCTCTGAAAACCCTAGAGATAGGGCT
TCTCCTTCGGGAGCAGAGTGACAGGTGCTGCATGGCT
>S6113H9TMD rank=0012491 x=3275.0 y=931.0 length=105
AGTCAACGCGAAGAACCTTACCAGGTCTTGACATCCTCTGAAAACCCTAGAGATAGGGCT
TCTCCTTCGGGAGCAGAGTGACAGGTGCTGCATGGCTGTCGGACT
>S6113IACCT rank=0014280 x=3281.0 y=635.0 length=98
AGTCAACGCGAAGAACCTTACCAGGTCTTGACATCCTCTGAAAACCCTAGAGATAGGGCT
TCTCCTTCGGGAGCAGAGTGACAGGTGCTGCATGGCTN
>S6113H6C8I rank=0003314 x=3235.0 y=3568.0 length=105
AGTCAACGCGAAGAACCTTACCAGGTCTTGACATCCTCTGAAAACCTTAGAGATAGGGCT
TCTCCTTCGGGAGCAGAGTGACAGGTGTTGCATGGCTGTCGGACT
>S6113H4IER rank=0008397 x=3214.0 y=2977.0 length=105
AGTCAACGCGAAGAACCTTACCAGGTCTTGACATCCTCTGACAATCCTAGAGATAGGACG
TCCCCTTCGGGGGCAGAGTGACAGGTGGTGCATGGCTGTCGGACT
>S6113H2JB6 rank=0011366 x=3192.0 y=980.0 length=100
AGTCAACGCGAAGAACCTTACCATCCCTTGACATGTCGTGCCATCCGGAGAGATCCGGGG
GTTCCCTTCGGGGGACGCGAACACAGGTGATGCATGGCTN
>S6113H6W02 rank=0000529 x=3242.0 y=548.0 length=102
AGTCAACGCGAAGAACCTTACCCAGGCTCGAAATGCAGGGATCGACGGTGAAAGCCGTTT
TCCGCAAGGACTCCTGTATAGGTGTTGCATGGCTGTCGGACT
>S6113H4M3M rank=0011357 x=3216.0 y=864.0 length=51
AGTCAACGCGAAGAACCTTACCCAGGCTCGAACGGCAGATGACATCCGATG
>S6113H01JL rank=0006282 x=3175.0 y=895.0 length=119
AGTCAACGCGAAGAACCTTACCCCGGGTTGAGCGGGATCTATACCCGCAGATTAACTAAG
TCGGGTTGAGGATGTGTTACCTACCTAAAGAAGGGCAGGTGCTGCATGGCTGTCGGACT
>S6113H1DYP rank=0013817 x=3179.0 y=607.0 length=107
AGTCAACGCGAAGAACCTTACCCGGGCTAGAAAAACTAGGAATCCTTCAGAGATGAGGGA
GTGCCCGCAAGGGAACCTAGGTCCAGGTGATGCATGGCTGTCGGACT
>S6113HZ51M rank=0022709 x=3165.0 y=1032.0 length=53
AGTCAACGCGAAGAACCTTACCGCCTTGCCAGGTGATGCATGGCTGTCGGACT
>S6113H871N rank=0009275 x=3268.0 y=1641.0 length=75
AGTCAACGCGAAGAACCTTACCGCCTTTCCAGCCCGGTATCCATACGATAAAAGGTGTTG
CATGGCTGTCGGACT
>S6113H9N48 rank=0014082 x=3273.0 y=2026.0 length=54
AGTCAACGCGAAGAACCTTACCGTCCTTGCCAGGTGTTGCATGGCTGTCGGACT
>S6113H1HX1 rank=0016161 x=3180.0 y=1671.0 length=107
AGTCAACGCGAAGAACCTTACCTAAACTAGAATGTGAGGGAATGTCGGGTAATGCCGGCA
GTCTGGGAAACCAGACCCAAAACAAGGTGTTGCATGGCTGTCGGACT
>S6113H2QQO rank=0025851 x=3194.0 y=2382.0 length=107
AGTCAACGCGAAGAACCTTACCTAAGCTTGACATCCTTTTGACCGATGCCTAATCGCATC
TTTCCTTTCGGGGACAGAAGTGACAGGTGTTGCATGGCTGTCGGACT
>S6113H9KA3 rank=0008513 x=3272.0 y=1149.0 length=106
AGTCAACGCGAAGAACCTTACCTACCCTGACATGTAGCGAACCCTGCTGAGAGGTGGGGG
TGCCCGAAAGGGAGCGCTAACACAGGTGATGCATGGCTGTCGGACT
>S6113H62BA rank=0008654 x=3243.0 y=3300.0 length=105
AGTCAACGCGAAGAACCTTACCTACCCTTGACATACAGTAGATTTTGCAGAGATGCATTA
GTGCCTTCGGGAATACTGATACAGGTGATGCATGGCTGTCGGACT
>S6113H3M1G rank=0011163 x=3204.0 y=3282.0 length=105
AGTCAACGCGAAGAACCTTACCTACCCTTGACATCCTTGGAATCCTTTAGAGATAGAGGA
GTGCCTTCGGGAGCCAAGTGACAGGTGCTGCATGGCTGTCGGACT
>S6113H1W84 rank=0022099 x=3185.0 y=1030.0 length=107
AGTCAACGCGAAGAACCTTACCTACCCTTGACATGCCAGGAAGTCTGCTGAGAGGCAGAT
GTGCCCGAAAGGGAGCCTGGACACAGGTGGTGCATGGCTGTCGAACT
>S6113H8OTQ rank=0003676 x=3262.0 y=1308.0 length=105
AGTCAACGCGAAGAACCTTACCTACCCTTGACATGCCTGGAACCCTGCAGAGATGCGGGG
GTGCCTTCGGGAGCCAGGACACAGGTGCTGCATGGCTGTCGGACT
>S6113H3IN3 rank=0019309 x=3203.0 y=1713.0 length=88
AGTCAACGCGAAGAACCTTACCTACCCTTGACATGCCTGGAACCCTGCAGAGATGCGGGG
GTGCCTTCGGGAGCCAGGACACAGGTGT
>S6113H0D1A rank=0020687 x=3167.0 y=3196.0 length=104
AGTCAACGCGAAGAACCTTACCTACCCTTGACATGCCTGGAACCCTGCAGAGATGCGGGG
TGCCTTCGGGAGCCAGGACACAGGTGATGCATGGCTGTCGGTCT
>S6113H09SX rank=0012859 x=3177.0 y=3407.0 length=107
AGTCAACGCGAAGAACCTTACCTACCCTTGACATGTCAGGAAGGCCGGAGAGATCTGGCT
GTGCCCGAAAGGGAACCTGAACACAGGTGATGCATGGCTGTCGGACT
>S6113H60KJ rank=0007321 x=3243.0 y=1041.0 length=101
AGTCAACGCGAAGAACCTTACCTACCCTTGACATGTCCGAGAGCCTGGAGAGATCCAGGT
GTGCCCCGAAAGGGAATCGGAACACAGGTGATGCATGGCTN
>S6113HZ0IA rank=0004416 x=3163.0 y=2048.0 length=87
AGTCAACGCGAAGAACCTTACCTACTCTTGACATCCAGAGAACTTAGCAGAGATGCTTTG
GTGCCTTCGGGAACTCTGAGACAGGTG
>S6113H44SY rank=0011947 x=3221.0 y=3328.0 length=90
AGTCAACGCGAAGAACCTTACCTACTCTTGACATCCAGAGAACTTAGCAGAGATGCTTTG
GTGCCTTCGGGAACTCTGAGACAGGTGCTG
>S6113HZ0JC rank=0021758 x=3163.0 y=2086.0 length=108
AGTCAACGCGAAGAACCTTACCTAGCCTTGACATGCATCTCTAAGTCGGTGAAAGCCGGC
GACTGTCGCAAGACAGAATTTGCACAGGTGTTGCATGGCTGTCGGACT
>S6113H1Y1M rank=0012666 x=3185.0 y=3352.0 length=107
AGTCAACGCGAAGAACCTTACCTAGGCTAGAATGTGAGGGAATGTTGGGTAACGCCAACA
GTCTGGGAAACCAGACCCAAAACAAGGTGCTGCATGGCTGTCGGACT
>S6113H0568 rank=0020643 x=3176.0 y=2834.0 length=102
AGTCAACGCGAAGAACCTTACCTAGGCTTGACATGCACGGAAATCCTCCAGAGATGGGGG
GTCCGTAAGGGCCGTGCACAGGTGTTGCATGGCTGTCGGACT
>S6113H88D7 rank=0010121 x=3268.0 y=2093.0 length=106
AGTCAACGCGAAGAACCTTACCTAGGCTTGACATGCAGGAGCAAGCCGGCCGAAACGCCG
GCCCCTCTTCGGAGTTCCTGCACAGGTGATGCATGGCTGTCGGACT
>S6113IAQVH rank=0023611 x=3285.0 y=3067.0 length=104
AGTCAACGCGAAGAACCTTACCTAGGTTTGACATATACGAGAAGCCTCTAGAGATAGAGG
TCTCTTTGGACACTCGTATACAGGTGGTGCATGGCTGTCGGACT
>S6113H7AWJ rank=0003353 x=3246.0 y=2145.0 length=85
AGTCAACGCGAAGAACCTTACCTGGCCTTGACATCCACGGAAGTCTGCAGAGATGCGGAT
GTGCCTTCGGGAACCGTGAGACAGG
>S6113H5B3U rank=0005386 x=3224.0 y=504.0 length=67
AGTCAACGCGAAGAACCTTACCTGGCCTTGACATCCACGGAATCCTTTAGAGATAGAGGA
GTGCCTT
>S6113HZOY7 rank=0024104 x=3159.0 y=3489.0 length=105
AGTCAACGCGAAGAACCTTACCTGGCCTTGACATCCACGGAATCCTTTAGAGATAGAGGA
GTGCCTTCGGGAACCGTGAGACAGGTGCTGCATGGCTGTCGGACT
>S6113H65FS rank=0026615 x=3244.0 y=3254.0 length=61
AGTCAACGCGAAGAACCTTACCTGGCCTTGACATCGTACGGAACTTTTCCAGAGATGGAT
T
>S6113H7BRE rank=0008154 x=3246.0 y=3256.0 length=107
AGTCAACGCGAAGAACCTTACCTGGCCTTGACATGTACGGAACTTTCCAGAGATGGATTG
GTGCTCGAAAGAGAACCGTAACACAGGTGTTGCATGGCTGTCGGACT
>S6113H5A8B rank=0005984 x=3223.0 y=3465.0 length=105
AGTCAACGCGAAGAACCTTACCTGGCCTTGACATGTCTGGAATCCTGCAGAGATGCGGGA
GTGCCTTCGGGAACCAGAACACAGGTGCTGCATGGCTGTCGGACT
>S6113H2QNV rank=0019528 x=3194.0 y=2281.0 length=107
AGTCAACGCGAAGAACCTTACCTGGGCTAGAAAACATAGGAACCTGGTTGAAAAGTCGGG
GTGCTCTTCGGAGAACCTATGGTTAGGTGTTGCATGGCTGTCGGACT
>S6113H3HPM rank=0013928 x=3203.0 y=472.0 length=107
AGTCAACGCGAAGAACCTTACCTGGGCTAGAAAGTACAGGAAGTCGGTCGAAAGGTCGAT
GTGCCCTTCGGGGAACCTGTGGTTAGGTGTTGCATGACTGTCGGACT
>S6113H20IN rank=0000680 x=3197.0 y=2765.0 length=109
AGTCAACGCGAAGAACCTTACCTGGGCTAGAATGCCTCTGACAACCCTAGAGATAGGGCC
TCCAAGGTAAAACTTGGCAGAGTGCAAGGTGCTGCATGGCTGTCGGACT
>S6113H4D1R rank=0006221 x=3213.0 y=1421.0 length=109
AGTCAACGCGAAGAACCTTACCTGGGCTAGAATGCCTCTGACAGCCGTAGAGATACGGAT
TCCTGGGTAAAACCAGGCAGAGTGCAAGGTGCTGCATGGCTGTCGGACT
>S6113H5OUG rank=0008036 x=3228.0 y=630.0 length=58
AGTCAACGCGAAGAACCTTACCTGGGCTCGAACGGCTAGTGACAGGTGGCGAAAGTCG
>S6113H7T5N rank=0010372 x=3252.0 y=2521.0 length=96
AGTCAACGCGAAGAACCTTACCTGGGCTTGACATACACCGGAAACATCCAGAGATGGGGT
GCCCCCGCAAAGGTCGGTGTACAGGTGGTGCATGGC
>S6113IAKCB rank=0014625 x=3283.0 y=2793.0 length=102
AGTCAACGCGAAGAACCTTACCTGGGCTTGACATACACCGGAAACATCCAGAGATGGGTG
CCCCGCAAGGTCGGTGTACAGGTGATGCATGGCTGTCGGACT
>S6113H7BM4 rank=0016199 x=3246.0 y=3102.0 length=102
AGTCAACGCGAAGAACCTTACCTGGGCTTGACATACACCGGAAACATCCAGAGATGGGTG
CCCCGCAAGGTCGGTGTACAGGTGGTGCATGGCTGTCGGACT
>S6113H64V7 rank=0017589 x=3244.0 y=2549.0 length=102
AGTCAACGCGAAGAACCTTACCTGGGCTTGACATCTAGTCGCAACACCCTGAAAGGGGTG
CCTCTTCGGACGGCTAGACAGGTGATGCATGGCTGTCGGACT
>S6113H3DDE rank=0002001 x=3201.0 y=3040.0 length=106
AGTCAACGCGAAGAACCTTACCTGGGCTTGACATGCACGGGAAACCCGGTGGAAACACCG
GGCCCTCTTCGGAGTCCGTGCACAGGTGCTGCATGGCTGTCGGACT
>S6113HZ1NA rank=0002962 x=3163.0 y=3524.0 length=104
AGTCAACGCGAAGAACCTTACCTGGGCTTGACATGCACTCGCAACACCCTGAAAGGGGGT
GCCTCTTCGGGACGGGTGCACAGGTGATGCATGGCTGTCGGACT
>S6113H19PU rank=0014570 x=3189.0 y=800.0 length=106
AGTCAACGCGAAGAACCTTACCTGGGCTTGACATGCAGGGGAACTCGGTCAGAGATGGCC
GGGGTCCTTCGGGACTCCTGCACAGGTGCTGCATGGCTGTCGGACT
>S6113H5JRF rank=0011126 x=3226.0 y=2233.0 length=103
AGTCAACGCGAAGAACCTTACCTGGGCTTGACATGCGCGGAAACCCCCAGAAACGGGGGC
CCTCTTCGGAGCCCGCGCACAGGTGTTGCATGGCTGTCGGACT
>S6113H72P9 rank=0007274 x=3255.0 y=1343.0 length=61
AGTCAACGCGAAGAACCTTACCTGGGCTTGACATGTACTGGAAGACTGGCAGAGATGTCG
T
>S6113H2XYY rank=0018967 x=3196.0 y=3560.0 length=104
AGTCAACGCGAAGAACCTTACCTGGGCTTGACATGTGGATGACCGGCCTGGAAACAGGCC
TTCCCTTCGGGGCATCTTCACAGGTGTTGCATGGCTGTCGGACT
>S6113H1CV4 rank=0011255 x=3178.0 y=3314.0 length=105
AGTCAACGCGAAGAACCTTACCTGGGCTTGACATGTGGGTGACCGCCGTGGAAACACGGC
TTCCCTTCGGGGGCACCTTCACAGGTGTTGCATGGCTGTCGGACT
>S6113H6HA6 rank=0020247 x=3237.0 y=656.0 length=104
AGTCAACGCGAAGAACCTTACCTGGGCTTGACATGTTCCTGACCGTCCTGGAAACAGGGC
TTCCCTTCGGGGCAGGATCACAGGTGCTGCATGGCTGTCGGACT
>S6113IADVZ rank=0024298 x=3281.0 y=2621.0 length=104
AGTCAACGCGAAGAACCTTACCTGGGCTTGACATGTTGGTGACCGCCGTGGAAACACGGT
TTTCCTTCGGGACACCATCACAGGTGCTGCATGGCTGTCGGACT
>S6113H1O1U rank=0020285 x=3182.0 y=2688.0 length=105
AGTCAACGCGAAGAACCTTACCTGGGTTAAATCACACAGGCAAGGCTGAGAGATCAGCCC
CTCCCGCAAGGGATCTGTGTGAAGGTGCTGCATGGCTGTCGGACT
>S6113H1W2A rank=0010505 x=3185.0 y=784.0 length=103
AGTCAACGCGAAGAACCTTACCTGGGTTTGACATACACCAGAAAGCCATAGAGATATGGC
CCCCCTTGTGGTTGGTGTACAGGTGGTGCATGGCTGTCGGACT
>S6113H0Y9A rank=0008746 x=3174.0 y=2028.0 length=100
AGTCAACGCGAAGAACCTTACCTGGGTTTGACATACACCCTGCCGCTCCAGAGATGGGGC
TTCTTTCGGGGGTGTACAGGTGATGCATGGCTGTCGGACT
>S6113H4WGK rank=0018043 x=3219.0 y=706.0 length=100
AGTCAACGCGAAGAACCTTACCTGGGTTTGACATACACCCTGCCGCTCCAGAGATGGGGC
TTCTTTTGGGGGTGTACAGGTGCTGCATGGCTGTCGGACT
>S6113H1PFF rank=0006080 x=3182.0 y=3177.0 length=102
AGTCAACGCGAAGAACCTTACCTGGGTTTGACATATACCGGAAAGCCGTAGAGATACGGC
CCCCTTGTGGTCGGTATACAGGTGTTGCATGGCTGTCGGACT
>S6113HZ7NO rank=0011572 x=3165.0 y=3122.0 length=102
AGTCAACGCGAAGAACCTTACCTGGGTTTGACATATACCGGAAAGCTGCAGAGATGTAGC
CCCCGCAAGGTCGGTATACAGGTGATGCATGGCTGTCGGACT
>S6113H9QT4 rank=0000449 x=3274.0 y=1418.0 length=95
AGTCAACGCGAAGAACCTTACCTGGGTTTGACATATACCGGAAAGCTGCAGAGATGTAGC
CCCCGCAAGGTCGGTATACAGGTGCTGCATGGCTN
>S6113H7GKZ rank=0014380 x=3248.0 y=1313.0 length=102
AGTCAACGCGAAGAACCTTACCTGGGTTTGACATATAGGGAAATCCGGTAGAGATGCCGG
GTCCGTAAGGGTCCTATACAGGTGGTGCATGGCTGTCGGACT
>S6113HZ06Y rank=0002578 x=3163.0 y=2936.0 length=102
AGTCAACGCGAAGAACCTTACCTGGGTTTGACATATAGGGAAATCCTCCAGAGATGGGGG
GTCCGTAAGGGTCCTATACAGGTGGTGCATGGCTGTCGGACT
>S6113H6Y12 rank=0009965 x=3242.0 y=3176.0 length=102
AGTCAACGCGAAGAACCTTACCTGGGTTTGACATATAGGGAAATCCTCCAGAGATGGGGG
GTCCGTAAGGGTCCTATACAGGTGTTGCATGGCTGTCGGACT
>S6113H983F rank=0014551 x=3280.0 y=505.0 length=102
AGTCAACGCGAAGAACCTTACCTGGGTTTGACATCACCGCTGTAGCCGTGGAGACACGGT
GTCCTTCGGGGGCGGTGACAGGTGGTGCATGGCTGTCGGACT
>S6113H0NBH rank=0007001 x=3170.0 y=2939.0 length=102
AGTCAACGCGAAGAACCTTACCTGGGTTTGACATCATCCAAAAAGCCGTAGAGATGCGGT
GTCCTTCGGGGTGGGTGACAGGTGATGCATGGCTGTCGGACT
>S6113H2ZVR rank=0017202 x=3197.0 y=1941.0 length=102
AGTCAACGCGAAGAACCTTACCTGGGTTTGACATCGCCGGAAAACTCGTAGAGATACGGG
GTCCTTCGGGGCCGGTGACAGGTGATGCATGGCTGTCGGACT
>S6113H87Q1 rank=0022257 x=3268.0 y=1259.0 length=103
AGTCAACGCGAAGAACCTTACCTGGGTTTGACATGCACAGGACGTGCCTAGAGATAGGTA
TTCCCTTGTGGCCTGTGTGCAGGTGTTGCATAGCTGTCGGACT
>S6113HZHYC rank=0024418 x=3157.0 y=2578.0 length=103
AGTCAACGCGAAGAACCTTACCTGGGTTTGACATGCACCAGACGCACTCAGAGATGGGTG
TTCCCTTGTGGTTGGTGTGCAGGTGGTGCATGGCTGTCGGACT
>S6113H8YYG rank=0018904 x=3265.0 y=2150.0 length=102
AGTCAACGCGAAGAACCTTACCTGGGTTTGACATGCAGGGAAATCTCCCAGAGATGGGAG
GTCCGCAAGGGCCTTGCACAGGTGTTGCATGGCTGTCGGACT
>S6113H5HL4 rank=0006232 x=3225.0 y=3546.0 length=102
AGTCAACGCGAAGAACCTTACCTGGGTTTGACATGGCCGCAAGACTGTCAGAGATGGCAG
GTCCTTCGGGGGCGGTCACAGGTGCTGCATGGCTGTCGGACT
>S6113HZG0T rank=0019109 x=3157.0 y=1371.0 length=105
AGTCAACGCGAAGAACCTTACCTGGGTTTGACATGTTCCTGACCGCCGTGGAAACACGGT
TTCCCCTTGTGGGCAGGATCACAGGTGATGCATGGCTGTCGGACT
>S6113H3YAZ rank=0015942 x=3208.0 y=1497.0 length=108
AGTCAACGCGAAGAACCTTACCTGGTCTTGACATCCAACGGAAGTTTTCAGAGATGAGAA
TCGTTGCCTTCGGGAACCGTGAGACAGGTGTTGCATGGCTGTCGGACT
>S6113H2MSR rank=0017185 x=3193.0 y=1369.0 length=105
AGTCAACGCGAAGAACCTTACCTGGTCTTGACATCCACAGAACTTTCCAGAGATGGATTG
GTGCCTTCGGGAACTGTGAGACAGGTGCTGCATGGCTGTCGGACT
>S6113H8PE7 rank=0010357 x=3262.0 y=2081.0 length=97
AGTCAACGCGAAGAACCTTACCTGGTCTTGACATCCACAGAACTTTCCAGAGATGGATTG
GTGCCTTCGGGAACTGTGAGACAGGTGNTGCATGGCT
>S6113IAI66 rank=0013436 x=3283.0 y=1312.0 length=65
AGTCAACGCGAAGAACCTTACCTGGTCTTGACATCCACGGAACTTTCCAGAGATGGATTG
GTGCC
>S6113H8AFO rank=0007169 x=3257.0 y=3138.0 length=87
AGTCAACGCGAAGAACCTTACCTGGTCTTGACATCCACGGAAGTTTTCAGAGATGAGAAT
GTGCCTTCGGGAACCGTGAGACAGGTG
>S6113H5CSV rank=0012375 x=3224.0 y=1405.0 length=101
AGTCAACGCGAAGAACCTTACCTGGTCTTGACATCCACGGAAGTTTTCAGAGATGAGAAT
GTGCCTTCGGGAACCGTGAGACAGGTGATGCATGGCTGTCG
>S6113H99K0 rank=0019958 x=3280.0 y=1138.0 length=105
AGTCAACGCGAAGAACCTTACCTGGTCTTGACATCCACGGAAGTTTTCAGAGATGAGAAT
GTGCCTTCGGGAACCGTGAGACAGGTGGTGCATGGCTGTCGGACT
>S6113H30RK rank=0010683 x=3209.0 y=590.0 length=105
AGTCAACGCGAAGAACCTTACCTGGTCTTGACATCCACGGAAGTTTTCAGAGATGAGAAT
GTGCCTTCGGGAACCGTGAGACAGGTGGTGCATGGCTGTCGGACT
>S6113H8LLN rank=0012725 x=3261.0 y=1225.0 length=88
AGTCAACGCGAAGAACCTTACCTGGTCTTGACATCCACGGAAGTTTTCAGAGATGAGAAT
GTGCCTTCGGGAACCGTGAGACAGGTGT
>S6113H4S4I rank=0015052 x=3218.0 y=480.0 length=88
AGTCAACGCGAAGAACCTTACCTGGTCTTGACATCCACGGAAGTTTTCAGAGATGAGAAT
GTGCCTTCGGGAACCGTGAGACAGGTGT
>S6113H2GAP rank=0008908 x=3191.0 y=1135.0 length=88
AGTCAACGCGAAGAACCTTACCTGGTCTTGACATCCACGGAAGTTTTCAGAGATGAGAAT
GTGCCTTCGGGAACCGTGAGACAGGTGT
>S6113H6B94 rank=0012695 x=3235.0 y=2330.0 length=105
AGTCAACGCGAAGAACCTTACCTGGTCTTGACATCCACGGAAGTTTTCAGAGATGAGAAT
GTGCCTTCGGGAACCGTGAGACAGGTGTTGCATGGCTGTCGGACT
>S6113H7V7G rank=0010313 x=3253.0 y=1082.0 length=105
AGTCAACGCGAAGAACCTTACCTGGTCTTGACATCCACGGAAGTTTTCAGAGATGAGAAT
GTGCCTTCGGGAACCGTGAGACAGGTGTTGCATGGCTGTCGGACT
>S6113H5NGN rank=0016310 x=3227.0 y=2933.0 length=105
AGTCAACGCGAAGAACCTTACCTGGTCTTGACATCCACGGAAGTTTTCAGAGATGAGAAT
GTGCCTTCGGGAACCGTGAGACAGGTGTTGCATGGCTGTCGGACT
>S6113H6CUM rank=0016302 x=3235.0 y=3068.0 length=105
AGTCAACGCGAAGAACCTTACCTGGTCTTGACATCCACGGAAGTTTTCAGAGATGAGAAT
GTGCCTTCGGGAACCGTGAGACAGGTGTTGCATGGCTGTCGGACT
>S6113H74AB rank=0005613 x=3255.0 y=3361.0 length=80
AGTCAACGCGAAGAACCTTACCTGGTCTTGACATCCACGGAAGTTTTCAGAGATGAGAAT
GTGCCTTCGGGAACCGTGGA
>S6113H8IG1 rank=0013059 x=3260.0 y=1267.0 length=105
AGTCAACGCGAAGAACCTTACCTGGTCTTGACATGTCTGGAATCTTGCAGAGATGTGAGA
GTGCCTTCGGGAACCAGAACACAGGTGCTGCATGGCTGTCGGACT
>S6113H8GRD rank=0011954 x=3259.0 y=3143.0 length=103
AGTCAACGCGAAGAACTTACCTGGGCTTGACATGGCCTTGACCGGCGTGGAAACACGTCT
TCCCTTCGGGGCAGGGTCACAGGTGTTGCATGGCTGTCGGACT
>S6113H30Y6 rank=0009888 x=3209.0 y=864.0 length=102
AGTCAACGCGAAGACCTTACCCAGGCTCGAACGGCAACTGACATCCTACGAAAGTAGGCT
CCCGCAAGGGCAGTTGTCGAGGTGCTGCATGGCTGTCGGACT
>S6113H9DTH rank=0007170 x=3270.0 y=931.0 length=118
AGTCAACGCGAAGACCTTACCCCGGGTTGAGCGGGATCTATACCCGCAGATTAACTAAGT
CGGGTTGAGGATGTGTTACCTACCTAAAGAAGGGCAGGTGCTGCATGGCTGTCGGACT
>S6113IAB77 rank=0006684 x=3281.0 y=469.0 length=97
AGTCAACGCGAAGACCTTACCTGGGCTTGACATGTTGGTGACCGCCGTGGAAACACGGTT
TTCCTTCGGGGACACCATCACAGGTGCTGCATGGCTN
>S6113IATGR rank=0023113 x=3286.0 y=2329.0 length=103
AGTCAACGCGAGAACCTTACCAAGGCTTGACATAACCGAGAACGCCGCAGAGATGCGGAA
CTCTTTGGACACTCGGTTACAGGTGATGCATGGCTGTCGGACT
>S6113H2Z7J rank=0020709 x=3197.0 y=2365.0 length=102
AGTCAACGCGAGAACCTTACCCAGGCTTGAACAGCGAGTGACATCCGGCGAAAGTCGGCT
CCCGCAAGGGCACTCGTAGAGGTGCTGCATGGCTGTCGGACT
>S6113H93VR rank=0010056 x=3278.0 y=1941.0 length=104
AGTCAACGCGAGAACCTTACCTACCCTTGACATGTACCGAAGCCCGCTGAGAGGTGGGTG
TGCCGAAGGGAGCGGTAACACAGGTGCTGCATGGCTGTCGGACT
>S6113H14FP rank=0009864 x=3187.0 y=2147.0 length=117
AGTCAACGCGAGAACCTTACCTAGGCTTCGACATCTTACGGTACGTACGTGTCGAAATAC
GACCTTACGTTCGGGTTTACCTTACCCGGTTCGACGAGTGACAGGTCGTAGTCGATT
>S6113H8R7B rank=0010550 x=3263.0 y=1589.0 length=105
AGTCAACGCGAGAACCTTACCTAGGCTTGACATGCATGGGAAACTCCTCAGAAACGAGGA
GCCTCCTTCGGGATCCATGCACAGGTGATGCATGGCTGTCGGACT
>S6113H5Y91 rank=0016582 x=3231.0 y=1863.0 length=75
AGTCAACGCGAGAACCTTACCTGGGTTTGACATCGCCGGAAATCTCGCAGAGATNCGGGG
GTCCTTCGGGGGCCC
>S6113H06NU rank=0008916 x=3176.0 y=3432.0 length=101
AGTCAACGCGAGAACCTTACCTGGGTTTGACATGCGCCAGACGCGTTCAGAGATGGCGTT
CCCTTGTGGTTGGTGTGCAGGTGCTGCATGGCTGTCGGACT
>S6113IAYOL rank=0016137 x=3288.0 y=899.0 length=106
AGTCAACGGAAGAACCTTACCTACCCTTGACATGTCTGGAATCCCGCAGAGATGTGGGAG
TGCTCGAAAGAGAGCCAGAACACAGGTGATGCATGGCTGTCGGACT
>S6113H06Q1 rank=0026245 x=3176.0 y=3547.0 length=107
AGTCAACGGAAGAACCTTACCTGGCCTTGACATGTAGGTAGTAGAAGCCTGAAAGGGTGA
CGAGGTAGCAATACCAGCCTACACAGGTGATGCATGGCTGTCGAACT
>S6113HZOZQ rank=0005879 x=3159.0 y=3508.0 length=105
AGTCAACGGAAGAACCTTACCTGGGCTTGACATGCACGGGAAAGCCGGTGGAAACATCGG
TTCCTCTTCGGAGTCCGTGCACAGGTGATGCATGGCTGTCGGACT
>S6113H0E87 rank=0011350 x=3168.0 y=681.0 length=102
AGTCAACGGAAGAACCTTACCTGGGTTTGACATATACCGGAAAGCTGCAGAGATGTGGCC
CCCCTTGTGGTCGGTATACAGGTGGTGCATGGCTGTCGGACT
>S6113H4CFU rank=0011909 x=3212.0 y=3432.0 length=102
AGTCAACGGAAGACCTTACCTGGGCTTGACATGCACAGGAATGTCGTGGAAACACGGCAG
CCCTTCGGGGCCTGTGCACAGGTGATGCATGGCTGTCGGACT
>S6113H3XFT rank=0002952 x=3208.0 y=375.0 length=109
AGTCAAGCGAAGAACCTTACCAGCTTTTGACATGTCCGGTTTGATCGACAGAGATGTCTT
TCTTCAGTTCGGCTGGCCGGAACACAGGTGTTGCATGGCCTGTCGGACT
>S6113H9UNF rank=0022717 x=3275.0 y=2265.0 length=99
AGTCAAGCGAAGAACCTTACCTACCCTTGACATGTACGGAAGCCACGAGAGATCGAGGTG
TGCTCGAAAGAGAACCGTAACACAGGTGCTGCATGGCTN
>S6113H5YGB rank=0024163 x=3231.0 y=793.0 length=106
AGTCAAGCGAAGAACCTTACCTAGGCTAGAATGTGAGGGAATGTTGGGTAACGCCAACAG
TCTGGGAAACCAGACCCAAAACAAGGTGTTGCATGGCTGTCGGACT
>S6113H3EOG rank=0016087 x=3202.0 y=638.0 length=105
AGTCAAGCGAAGAACCTTACCTAGGCTTGACATGCACGGGAAACCCTTGAGAAACCAGGG
GCCCTCTTCGGAGTCCGTGCACAGGTGGTGCATGGCTGTCGGACT
>S6113H4QKA rank=0003798 x=3217.0 y=1256.0 length=99
AGTCAAGCGAAGAACCTTACCTGGGTTTGACATACACCGGAAAGCCTTAGAGATAAGGCC
CCTTTTGTCGGTGTACAGGTGCTGCATGGCTGTCGGACT
>S6113H6N83 rank=0021695 x=3239.0 y=1461.0 length=100
AGTCAAGCGAAGAACCTTACCTGGGTTTGACATACGCCGGAAACACCTAGAGATAGGTGC
CCTTTTTGTCGGTGTACAGGTGTTGCATGGCTGTCGGACT
>S6113H2JOB rank=0004204 x=3192.0 y=1417.0 length=101
AGTCAAGCGAAGAACCTTACCTGGGTTTGACATGTACGGAAAAGCCACAGAGATGTGGTG
TCCTTTTGGGCCGTACACAGGTGTTGCATGGCTGTCGGACT
>S6113H8IIK rank=0005617 x=3260.0 y=1322.0 length=105
AGTCAAGCGAGAACCTTACCCGGGCTAGAAAAACTAGGAACCTCTCAGAGACGAGGGGGT
GCCCGCAAGGGAACCTAGGTCCAGGTGGTGCATGGCTGTCGGACT
>S6113IBKS0 rank=0000858 x=3295.0 y=898.0 length=53
AGTCAAGGAAGAACCTTACCTGGGCTTGACATGCTAGGATTACCTCCATGAAA
>S6113H94GC rank=0007124 x=3278.0 y=2682.0 length=96
AGTCACCGAAGAACCTTACCTAGGCTTGACATGCATGGGAAACTCCTCNGAAACGAGGAG
CCTCCTTCGGGATCCATGCACAGGTGATGCATGGCT
>S6113HZ9N2 rank=0018091 x=3166.0 y=1632.0 length=106
AGTCACGCAAGAACCTTACCTGGCCTTGACATGCAAGTAGTAGAACCTTGAAAGAGGGAC
GAGGTAGCAATACCAGCTTGCACAGGTGATGCATGGCTGTCGGACT
>S6113IAQD5 rank=0007946 x=3285.0 y=2443.0 length=105
AGTCACGCGAAGAACCTTACCAAGACTTGACATGCACGGGAAACTCCTCAGAAACGAGGA
GCCTCCTTCGGGATCCATGCACAGGTGCTGCATGGCTGTCGGACT
>S6113IAADQ rank=0017541 x=3280.0 y=2172.0 length=104
AGTCACGCGAAGAACCTTACCGAGACTTGACATGCACTGGAATGTCGTAGAAATACGGCA
GCCCTTCGGGGGCTAGTGCACAGGTGTTGCATGGCTNTCGGACT
>S6113H22JK rank=0014613 x=3198.0 y=1294.0 length=104
AGTCACGCGAAGAACCTTACCTACCCTTGACATGCCTGGAACCCTGCAGAGATGCGGGGG
TGCCTTCGGGAGCCAGGACACAGGTGGTGCATGGCTGTCGGACT
>S6113HZOK5 rank=0006534 x=3159.0 y=2983.0 length=103
AGTCACGCGAAGAACCTTACCTAGGCTTGACATGCATCTCTAAACACGTGAAAGCGTGTG
ACCCTTCGGGGAATTTGCACAGGTGATGCATGGCTGTCGGACT
>S6113H96X6 rank=0017325 x=3279.0 y=1820.0 length=105
AGTCACGCGAAGAACCTTACCTAGGCTTGACATGCGTGGGAAAGCCCTGAGAAACCAGGG
CCCTCCTTCGGGACTCATGCACAGGTGATGCATGGCTGTCGGACT
>S6113H0AR9 rank=0016456 x=3166.0 y=3079.0 length=104
AGTCACGCGAAGAACCTTACCTGGCCTTGACATCCACGGAACTTTCCAGAGATGGATTGG
TGCCTTCGGGAACCGTGAGACAGGTGTTGCATGGCTGTCGGACT
>S6113H8CRE rank=0013678 x=3258.0 y=2056.0 length=97
AGTCACGCGAAGAACCTTACCTGGGCTTGACATGCACGGGAAAGCCGGTGGAAACATCGG
TTCCTCTTCGGAGTCCGTGCACAGGTGGTGCATGGCT
>S6113H0VNH rank=0007521 x=3173.0 y=1451.0 length=103
AGTCACGCGAAGAACCTTACCTGGGCTTGACATGTACCTGACCGGTGTGGAAACACACCT
TCCCTTCGGGGCAGGCACACAGGTGTTGCATGGCTGTCGGACT
>S6113IAYQ0 rank=0010735 x=3288.0 y=986.0 length=103
AGTCACGCGAAGAACCTTACCTGGGCTTGACATGTTGGTGACCGCCGTGGAAACACGGTT
TTCCTTCGGGACACCATCACAGGTGATGCATGGCTGTCGGACT
>S6113H8X2N rank=0001555 x=3265.0 y=1005.0 length=105
AGTCACGCGAAGAACCTTACCTGGGTTAAATCCACCAGAACCTTGCAGAGATGCAGGGGT
GCCCTTCGGGGAACTGGTGAGAAGGTGTTGCATGGCTGTCGGACT
>S6113IAP5S rank=0016352 x=3285.0 y=2142.0 length=100
AGTCACGCGAAGAACCTTACCTGGGTTTGACATACGCCGGAAAGCATCAGAGATGGTGCC
CCTTTTTGTCGGTGTACAGGTGTTGCATGGCTGTCGGACT
>S6113H0W61 rank=0003357 x=3173.0 y=3451.0 length=101
AGTCACGCGAAGAACCTTACCTGGGTTTGACATCGCCGGAAAACTCGTAGAGATACGGGG
TCCTTCGGGGCCGGTGACAGGTGCTGCATGGCTGTCGGACT
>S6113H3HPT rank=0015306 x=3203.0 y=479.0 length=104
AGTCACGCGAAGAACCTTACCTGGTCTTGACATCCACAGAACTTTCCAGAGATGGATTGG
TGCCTTCGGGAACTGTGAGACAGGTGCTGCATGGCTGTCGGACT
>S6113H55FS rank=0022500 x=3233.0 y=1654.0 length=58
AGTCACGCGAAGAACCTTACCTGGTCTTGACATCCTACGGAACCCCGCAGAGAGTGGT
>S6113H7NJ0 rank=0001821 x=3250.0 y=2158.0 length=100
AGTCACGCGAGAACCTTACCCAGGCTTGAACAGCGAGTGACATCCGGCGAAAGTCGGNTC
CCGCAAGGGCACTCGTAGAGGTGATGCATGGCTNTCGGAC
>S6113IA2W4 rank=0026327 x=3289.0 y=2294.0 length=106
AGTCCAAACCGAAGACCTTACCTGGTCTTGACATCCTAGGAATCCCGCAGAGATGTGGGA
GTGCCTTCGGGGAACCTGGAGACAGGTGATGCATGGCTGTCGGACT
>S6113H9DLX rank=0012623 x=3270.0 y=659.0 length=55
AGTCCAAACGCGAAGAACCTTACCGCCTTGCCAGGTGTTGCATGGCTGTCGGACT
>S6113IASTD rank=0001045 x=3286.0 y=1487.0 length=107
AGTCCAAACGCGAAGAACCTTACCTACTCTTGACATCCACGGAATTCGGCAGAGATGCCT
TAGTGCCTTCGGGAACCGTGAGACAGGTGCTGCATGGCTGTCGGACT
>S6113H2L7N rank=0018770 x=3193.0 y=609.0 length=107
AGTCCAAACGCGAAGAACCTTACCTGGGTTTGACATGTTCCTGACCGCCCTGGAAACAGG
GTTTCCCCTTTGGGGCAGGATCACAGGTGCTGCATGACTGTCGGACT
>S6113H88FQ rank=0021360 x=3268.0 y=2148.0 length=107
AGTCCAAACGCGAAGAACCTTACCTGGTCTTGACATCCACGGAACTTTCCAGAGATGGAT
TGGTGCCTTCGGGAACCGTGAGACAGGTGATGCATGGCTGTCGGACT
>S6113IAJWF rank=0018206 x=3283.0 y=2221.0 length=66
AGTCCAAACGCGAAGAACCTTACCTGGTCTTGACATCCACGGAAGTTTTTCAGAGATGAG
AAATGT
>S6113IAZOP rank=0023959 x=3288.0 y=2199.0 length=50
AGTCCAAAGCGAAGAACCTTACCTACCCTTGACATGTCTGGAATCCCGCA
>S6113H549U rank=0011248 x=3233.0 y=1440.0 length=64
AGTCCAACCAGAACCTTACCAGGGCTTGACATGCTTCTGCGANCCGGGAAACCGGGAAGC
CTAC
>S6113H9IX2 rank=0016956 x=3271.0 y=3480.0 length=107
AGTCCAACCGAAAGAACCTTACCTGGGCTTGACATGCACGGGAAAGCCGGTGGAAACATC
GGCCCCTCTTCGGAGTCCGTGCACAGGTGATGCATGGCTGTCGGACT
>S6113HZ5PS rank=0001137 x=3165.0 y=606.0 length=103
AGTCCAACCGAAGAACCTTACCAAGGCTTGACACACGCCGGAAAACCCTGGAGACAGGGT
CCCCCTTGTGGTCGGTGTACAGGTGCTGCATGGCTGTCGGACT
>S6113HZEPD rank=0023648 x=3156.0 y=2463.0 length=103
AGTCCAACCGAAGAACCTTACCAAGGCTTGACACACGCCGGAAAACCCTGGAGACAGGGT
CCCCCTTGTGGTCGGTGTACAGGTGCTGCATGGCTGTCGGACT
>S6113HY8XO rank=0014441 x=3154.0 y=3178.0 length=103
AGTCCAACCGAAGAACCTTACCAAGGCTTGACATACAGGGTAATCCGGCAGAGACGTCGG
GTCCGCAAGGGATCCTGTACAGGTGATGCATGGCTGTCGGACT
>S6113H4EIV rank=0001761 x=3213.0 y=2037.0 length=102
AGTCCAACCGAAGAACCTTACCAAGGCTTGACATATACCGGAAACTTCCAGAAATGGTTG
CCCCGCAAGGTCGGTATACAGGTGATGCATGGCTGTCGGACT
>S6113H4IL3 rank=0024297 x=3214.0 y=3241.0 length=104
AGTCCAACCGAAGAACCTTACCAAGGCTTGACATATACGAGAACGGGCCAGAAATGGTCA
ACTCTTTGGACACTCGTAAACAGGTGATGCATGGCTGTCGGACT
>S6113H3OMP rank=0020751 x=3205.0 y=1247.0 length=103
AGTCCAACCGAAGAACCTTACCAAGGCTTGACATCCTCTGACAGCCATAGAAATATGGTA
TCCCTTCGGGGCAGAGAGACAGGTGGTGCATGGCTGTCGGACT
>S6113H4OBT rank=0019817 x=3216.0 y=2455.0 length=102
AGTCCAACCGAAGAACCTTACCAAGGCTTGACATCGCCGGAAAACTCGCAGAGATGCGGG
GTCCTTTTGGGCCGGTGACAGGTGTTGCATGGCTGTCGGACT
>S6113IAKKP rank=0004862 x=3283.0 y=3095.0 length=106
AGTCCAACCGAAGAACCTTACCAAGGCTTGACATGACCAGGACAGCGGCGGAAACGTCGT
CTTCCCGCAAGGGACCTGGCCACAGGTGCTGCATGGCTGTCGGACT
>S6113IABDA rank=0021663 x=3280.0 y=3452.0 length=106
AGTCCAACCGAAGAACCTTACCAAGGCTTGACATGGACCGGATCGCCGCAGAAATGTGGT
TTCTCCTTTGGGGGCCGGTTCACAGGTGCTGCATGGCTGTCGGACT
>S6113H3FXS rank=0024522 x=3202.0 y=2270.0 length=108
AGTCCAACCGAAGAACCTTACCAGCCCTTGACATGTGACTCGCCGGGACCAGAGACGGTC
CCTTCGGTTCGGCCGGAGTCAACACAGGTGTTGCATGGCTGTCGGACT
>S6113IA419 rank=0000930 x=3290.0 y=975.0 length=107
AGTCCAACCGAAGAACCTTACCAGCGTTTGACATGGTAGGACGGTTTCCAGAGATGGATT
CCTTCCCTTACGGGACCTACACACAGGTGCTGCATGGCTGTCGGACT
>S6113H6W6I rank=0009477 x=3242.0 y=744.0 length=61
AGTCCAACCGAAGAACCTTACCAGCTCTTGACATGGGGATTATGGATTTTCAGAGACGAG
A
>S6113H65I3 rank=0024317 x=3244.0 y=3373.0 length=97
AGTCCAACCGAAGAACCTTACCAGGACTTGACATGGAGGGGCCGCGCGCAGAGATGCGCG
TTTCCGCGAGGACCCCTCGCACAGGTGCTGCATGGCT
>S6113H794A rank=0019035 x=3257.0 y=2728.0 length=106
AGTCCAACCGAAGAACCTTACCAGGGATTGACATGACCGTAGTAGTGAAGCGAAAGCGGA
ACGACCCTTCGGGGAGCGGTCACAGGTGCTGCATGGCTGTCGGACT
>S6113H34IQ rank=0000881 x=3210.0 y=1360.0 length=105
AGTCCAACCGAAGAACCTTACCAGGTCTTGACATCCTCTGACAATCCTAGAGATAGGACG
TCCCCTTCGGGGGCAGAGTGACAGGTGGTGCATGGCTGTCGGACT
>S6113H0MHA rank=0003953 x=3170.0 y=1852.0 length=59
AGTCCAACCGAAGAACCTTACCCAGGCTCGAACGGCAACTGACATCCGGTGAAAGCCGG
>S6113H66BP rank=0000138 x=3245.0 y=307.0 length=103
AGTCCAACCGAAGAACCTTACCCAGGCTCGAACGGCAGATGACAAACTATGAAAATAGTC
TCCCGCAAGGGCATCTGTCGAGGTGCTGCATGGCTGTCGGACT
>S6113H8YV8 rank=0026013 x=3265.0 y=2070.0 length=103
AGTCCAACCGAAGAACCTTACCCAGGCTCGAACGGCAGATGACATCTTACGAAAGTAGGC
TCCCGCAAGGGCATCTGTCGAGGTGATGCATGGCTGTCGGACT
>S6113HZUOB rank=0022077 x=3161.0 y=2681.0 length=108
AGTCCAACCGAAGAACCTTACCCAGGCTGGACAAGCAGGTAGTACGACCCTGAAAGGGGA
AGGAGCCCGAAAGGGCACCCTGCTCAGGTGTTGCATGGCTGTCGGACT
>S6113H66O2 rank=0011467 x=3245.0 y=788.0 length=96
AGTCCAACCGAAGAACCTTACCCAGGCTTGAACAGCGAGTGACCACTCATGAAAGTGAGC
TTCCGCAAGGACACTCGTAGAGGTGCTGCATGGCTN
>S6113H782W rank=0022515 x=3257.0 y=1382.0 length=64
AGTCCAACCGAAGAACCTTACCGCCTCCCTTCGCCTAAAAGAGGTGCTGCATGGCTGTCG
GACT
>S6113H0LIC rank=0001565 x=3170.0 y=594.0 length=107
AGTCCAACCGAAGAACCTTACCTACCCTTGACATGCTAGGAATCCTCCAGAGATGGAGGA
GTGCCCGAAAGGGAACCTGGACACAGGTGCTGCATGGCTGTCGGACT
>S6113H60HM rank=0007732 x=3243.0 y=936.0 length=98
AGTCCAACCGAAGAACCTTACCTACTCTTGACATCCAGAGAACTTAGCAGAGATGCTTTG
GTGCCTTCGGGAACTCTGAGACAGGTGTTGCATGGCTN
>S6113H4ART rank=0004543 x=3212.0 y=1271.0 length=98
AGTCCAACCGAAGAACCTTACCTACTCTTGACATCCAGAGAACTTTCCAGAGATGGATTG
GTGCCTTCGGGAACTCTGAGACAGGTGATGCATGGCTN
>S6113H4GV5 rank=0003480 x=3214.0 y=1011.0 length=96
AGTCCAACCGAAGAACCTTACCTAGGCTAGAATGTGAGGGAATTCTGGGTAATGCCAGAA
TCCGGGAAACGGCCCAAAACAAGGTGTTGCATGGCT
>S6113H9CF7 rank=0009280 x=3269.0 y=3253.0 length=107
AGTCCAACCGAAGAACCTTACCTAGGCTTGACATCCTTTTGACCGATGCCTAATCGCATC
TTTCCATTCGGGGACAGAAGTGACAGGTGTTGCATGGCTGTCGGACT
>S6113H7AWP rank=0004669 x=3246.0 y=2151.0 length=107
AGTCCAACCGAAGAACCTTACCTAGGCTTGACATGCATCTCTAAGGCGGTGAAAGCCGTC
GAGTCCCGCAAGGACAATTTGCACAGGTGCTGCATGGCTGTCGGACT
>S6113H15IV rank=0022231 x=3187.0 y=3557.0 length=108
AGTCCAACCGAAGAACCTTACCTAGGCTTGACATGCATCTCTAAGGCGGTGAAAGCCGTC
GAGTCCCGCAAGGGACAATTTGCACAGGTGCTGCATGGCTGTCGGACT
>S6113IAY8D rank=0009216 x=3288.0 y=1611.0 length=106
AGTCCAACCGAAGAACCTTACCTAGGCTTGACATGCTGGTGAAAGCCCGGTGAAAGCCGG
GCCCCTCTTCGGAGTACCAGCACAGGTGTTGCATGGCTGTCGGACT
>S6113H8SC2 rank=0025064 x=3263.0 y=1796.0 length=108
AGTCCAACCGAAGAACCTTACCTGGCCTTGACATGTATCTCTAAGCACGTGAAAGCGTGT
GAGTGTCGAAAGACACAATTTACACAGGTGATGCATGGCTGTCGGACT
>S6113H7985 rank=0022612 x=3257.0 y=2903.0 length=105
AGTCCAACCGAAGAACCTTACCTGGCCTTGACATGTCTGGAATCCCGAAGAGATTTGGGA
GTGCCGCAAGGAACCAGAACACAGGTGGTGCATGGCTGTCGGACT
>S6113H1G8F rank=0023576 x=3180.0 y=749.0 length=103
AGTCCAACCGAAGAACCTTACCTGGCTTGACATGCAGGGAACCGGGCAGAGACGCTCCGG
GTCCTTCGGGACCCCTGCACAGGTGATGCATGGCTGTCGTACT
>S6113H6FKS rank=0009931 x=3236.0 y=2506.0 length=107
AGTCCAACCGAAGAACCTTACCTGGGCTCGAACGGCTGGTCAACGGGGGTGGAAACACTC
CTATCCCGCAAGGGAGTCCAGTCGAGGTGGTGCATGGCTGTCGGACT
>S6113H5GIF rank=0015630 x=3225.0 y=2117.0 length=102
AGTCCAACCGAAGAACCTTACCTGGGCTTGACATACACCGGAAACATCCAGAGATGGGTG
CCCCGCAAGGTCGGTGTACAGGTGATGCATGGCTGTCGGACT
>S6113H3UKQ rank=0021655 x=3207.0 y=760.0 length=106
AGTCCAACCGAAGAACCTTACCTGGGCTTGACATGCACGGGAAAGCCGGTGGAAACATCG
GCCCCTCTTCGGAGTCCGTGCACAGGTGATGCATGGCTGTCGGACT
>S6113H7QU2 rank=0008037 x=3251.0 y=2348.0 length=104
AGTCCAACCGAAGAACCTTACCTGGGCTTGACATGTCAGTGACCGCCATAGAAATATGGC
TTTCCTTCGGGACACTGTCACAGGTGTTGCATGGCTGTCGGACT
>S6113H1CHW rank=0023895 x=3178.0 y=2802.0 length=104
AGTCCAACCGAAGAACCTTACCTGGGCTTGACATGTTCTTGACAGCTCTGGAAACAGAGT
CTCCCTTCGGGGCAAGATCACAGGTGCTGCATGGCTGTCGGACT
>S6113HZRRO rank=0020430 x=3160.0 y=3010.0 length=106
AGTCCAACCGAAGAACCTTACCTGGGTTTGAACTGCAGTGGAAAAGCTCAGAGATGAGCT
CCCCTCTTCGGAGGTCGCTGTGGAGGTGCTGCATGGCTGTCGGACT
>S6113H2AJK rank=0024132 x=3189.0 y=1870.0 length=101
AGTCCAACCGAAGAACCTTACCTGGGTTTGACATACGCCGGAAAGCATCAGAGATGGTGC
CCCTTTTTGTCGGTGTACAGGTGCTGCATGGCTGTCGGACT
>S6113H9VKB rank=0017053 x=3275.0 y=3449.0 length=102
AGTCCAACCGAAGAACCTTACCTGGGTTTGACATATAGGGAAATCCTCCAGAGATGGGGG
GTCCGTAAGGGTCCTATACAGGTGATGCATGGCTGTCGGACT
>S6113H9LGD rank=0007659 x=3272.0 y=2635.0 length=95
AGTCCAACCGAAGAACCTTACCTGGGTTTGACATGCACAGGACGCTGGTAGAGATATCAG
TTCCCTTGTGGCCTGTGTGCAGGNGTTGCATGGCT
>S6113H5IAE rank=0001578 x=3226.0 y=324.0 length=102
AGTCCAACCGAAGAACCTTACCTGGGTTTGACATGGCTGGTAAAGCCGTAGAGATGCGGT
GTCCTTCAGGGCCGGTCACAGGTGGTGCATGGCTGTCGGACT
>S6113H51TI rank=0001402 x=3232.0 y=1060.0 length=96
AGTCCAACCGAAGAACCTTACCTGGTCTTGACATCCACGGAAGTTTTCAGAGATGAGAAT
GTGCCTTCGGGAACCGTGAGACAGGTGCTGCATGGC
>S6113HZIP0 rank=0001208 x=3157.0 y=3574.0 length=105
AGTCCAACCGAAGAACCTTACCTGGTCTTGACATCCACGGAAGTTTTCAGAGATGAGAAT
GTGCCTTCGGGAACCGTGAGACAGGTGCTGCATGGCTGTCGGACT
>S6113H30R6 rank=0011262 x=3209.0 y=612.0 length=105
AGTCCAACCGAAGAACCTTACCTGGTCTTGACATCCACGGAAGTTTTCAGAGATGAGAAT
GTGCCTTCGGGAACCGTGAGACAGGTGCTGTATGGCTGTCGGACT
>S6113HZX4M rank=0002639 x=3162.0 y=3060.0 length=97
AGTCCAACCGAAGAACCTTACCTGGTCTTGACATCCACGGAAGTTTTCAGAGATGAGAAT
GTGCCTTCGGGAACCGTGAGACAGGTGTTGCATGGCT
>S6113H4R9N rank=0018314 x=3217.0 y=3465.0 length=105
AGTCCAACCGAAGAACCTTACCTGGTCTTGACATCCACGGAAGTTTTCAGAGATGAGAAT
GTGCCTTCGGGAACCGTGAGACAGGTGTTGCATGGCTGTCGGACT
>S6113H3U0I rank=0025842 x=3207.0 y=1328.0 length=104
AGTCCAACCGAAGAACTTACCTACCCTTGACATGCCTGGAACCCTGCAGAGATGCGGGGG
TGCCTTCGGGAGCCAGGACACAGGTGTTGCATGGCTGTCGGACT
>S6113H0PWI rank=0014617 x=3171.0 y=2192.0 length=107
AGTCCAACCGAAGACCTTACCTGGGCTCGAACGGCTTTGGAAGGCCTTTGGAAACAGAGG
CTGTCCCGCAAGGGACTGAAGTCGAGGTGCTGCATGGCTGTCGGACT
>S6113H371J rank=0026403 x=3211.0 y=1829.0 length=100
AGTCCAACCGAGAACCTTACCTAGGTTTGACATATAGAGAAAACTTATAGAGATATAAGG
TCCTTTGGGCTCTATACAGGTGCTGCATGGCTGTCGGACT
>S6113H371G rank=0021035 x=3211.0 y=1826.0 length=101
AGTCCAACCGAGAACCTTACCTAGGTTTGACATATAGAGAAAACTTATAGAGATATAAGG
TCCTTTTGGGCTCTATACAGGTGCTGCATGGCTGTCGGACT
>S6113IAD5H rank=0015968 x=3281.0 y=2963.0 length=108
AGTCCAACCGAGAACCTTACCTGGGCTAGAATGCTCCTGACAGCCCCAGAGATGGGGTCT
CTTGGGTAAAACCAAGCAGGATGCAAGGTGTTGCATGGCTGTCGGACT
>S6113IAVXT rank=0015822 x=3287.0 y=1439.0 length=105
AGTCCAACCGAGAACCTTACCTGGGCTTGACATGCACGGGAAAGCCGGTGGAAACATCGG
CCCCTCTTCGGAGTCCGTGCACAGGTGTTGCATGGCTGTCGGACT
>S6113H3E0D rank=0005882 x=3202.0 y=1067.0 length=101
AGTCCAACCGAGAACCTTACCTGGGTTTGACATCGCCGGAAAACTCGTAGAGATACGGGG
TCCTTCGGGGCCGGTGACAGGTGCTGCATGGCTGTCGGACT
>S6113H9J20 rank=0006118 x=3272.0 y=858.0 length=53
AGTCCAACCGCGAAGAACCTTACCTAGGCTTGACATGCATGGGAAACTCCTCN
>S6113H86C7 rank=0019999 x=3267.0 y=3561.0 length=106
AGTCCAACGAAGAACCTTACCTACCCTTGACATGTACGGAAGGCCGAAGAGATTTGGCTG
TGCTCGAAAGAGAGCCGTAACACAGGTGCTGCATGGCTGTCGGACT
>S6113H5YXG rank=0016151 x=3231.0 y=1410.0 length=104
AGTCCAACGAAGAACCTTACCTACTCTTGACATCCAGAGAACTTTCCAGAGATGGATTGG
TGCCTTCGGGAACTCTGAGACAGGTGATGCATGGCTGTCGGACT
>S6113H2FT1 rank=0001961 x=3191.0 y=535.0 length=101
AGTCCAACGAAGAACCTTACCTAGGCTTGACATGCACGGAAATCTCGCAGAGATGCGGGG
TCCGTAAGGGCCGTGCACAGGTGGAGCATGGCTGTCGGACT
>S6113H3EOZ rank=0019941 x=3202.0 y=657.0 length=102
AGTCCAACGAAGAACCTTACCTGGGCTTGACATGCGCCAGACATCCTCAGAGATGGGGCT
TCCCTTGTGGTTGGTGTACAGGTGATGCATGGCTGTCGGACT
>S6113H8AAX rank=0021912 x=3257.0 y=2967.0 length=91
AGTCCAACGAAGAACTTACCTGGGCTTGACATGGACTAGAAAGCTCTAGCGATAGAGCCT
CCCTTGTGGGCTGGGTTCACAGGTGTTGCAT
>S6113H8QAI rank=0002268 x=3262.0 y=3208.0 length=88
AGTCCAACGCAAAACCTTACCTGGCCTTGACATGCAAGTAGTAGAACCGTGAAAANCGGG
ACGAGGTAGCAATACCAGCTTGCACAGG
>S6113H3P5H rank=0021195 x=3205.0 y=3219.0 length=104
AGTCCAACGCAAAACCTTACCTGGTCTTGACATCCACGGAAGTTTTCAGAGATGAGAATG
TGCCTTCGGGAACCGTGAGACAGGTGCTGCATGGCTGTCGGACT
>S6113H9Z3T rank=0025251 x=3277.0 y=1143.0 length=106
AGTCCAACGCAAAGAACCTTACCTGGTCTTGACATCCACGGAAGTTTTCAGAGATGAGAA
TGTGCCTTCGGGAACCGTGAGACAGGTGCTGCATGGCTGTCGGACT
>S6113H6A4Z rank=0012307 x=3235.0 y=849.0 length=106
AGTCCAACGCAAGAACCTTACCAACCCTTGACATGGCAGGACGGTTACCAGAGANGGTTT
CCTTCACTTCGGTGACTTGCACACAGGTGGTGCATGGCTGTCAGAC
>S6113H8OQ2 rank=0015254 x=3262.0 y=1212.0 length=109
AGTCCAACGCAAGAACCTTACCAACCTTTGACATGTCCCGTATGAGCACCAGAGATGGAG
TTCTTCAGTTCGGCTGGCGGGAACACAGGTGCTGCATGGCTGTCGGACT
>S6113IANHX rank=0025306 x=3284.0 y=2787.0 length=110
AGTCCAACGCAAGAACCTTACCAACCTTTTGACATGTCCCGTATGGGCACCAGAGATGGA
GCCCTTCAGTTCGGCTGGCGGGAACACAGGTGATGCATGGCTGTCGGACT
>S6113H0T3C rank=0018676 x=3172.0 y=3526.0 length=104
AGTCCAACGCAAGAACCTTACCAAGGCTTGACATGCACGGGAATGTCGTAGAAATACGGC
AGCCCTTCGGGGCTCGTGCACAGGTGATGCATGGCTGTCGGACT
>S6113H7UT8 rank=0010636 x=3252.0 y=3406.0 length=109
AGTCCAACGCAAGAACCTTACCAGCCCTTGACATCCCGGTCGCGGACTCCAGAGACGGAG
TCCTTCAGTTCGGCTGGACCGGAGACAGGTGTTGCATGGCTGTCGGACT
>S6113H8AAU rank=0012474 x=3257.0 y=2964.0 length=109
AGTCCAACGCAAGAACCTTACCAGCCCTTGACATCCCGGTCGCGGTTTCCAGAGATGGAT
TCCTTCAGTTCGGCTGGACCGGTGACAGGTGCTGCATGGCTGTCGGACT
>S6113H0MZ3 rank=0019429 x=3170.0 y=2529.0 length=99
AGTCCAACGCAAGAACCTTACCAGCCCTTGACATGGTCGGACGGTTTCCAGAGATGGATT
CCTTCACTTCGGTGACTGACACACAGGTGCTGCATGGCT
>S6113H61OI rank=0011076 x=3243.0 y=2480.0 length=109
AGTCCAACGCAAGAACCTTACCAGCCCTTGACATGTCCGGTTTGGGTTCCAGAGATGGAA
CTCTTCAGTTCGGCTGGCCGGAACACAGGTGCTGCATGGCTGTCGGACT
>S6113H0CZU rank=0017540 x=3167.0 y=1848.0 length=109
AGTCCAACGCAAGAACCTTACCAGCCTTTGACATGTCCCGTGTGGATCCTGGAGACAGGA
TCCTTCAGTTCGGCTGGCGGGAACACAGGTGCTGCATGGCTGTCGGACT
>S6113H1BB5 rank=0010116 x=3178.0 y=1299.0 length=109
AGTCCAACGCAAGAACCTTACCAGCCTTTGACATGTCCCGTGTGGATCCTGGAGACAGGA
TCCTTCAGTTCGGCTGGCGGGAACACAGGTGTTGCATGGCTGTCGGACT
>S6113H9YIF rank=0023558 x=3276.0 y=3173.0 length=107
AGTCCAACGCAAGAACCTTACCAGCGTTTGACATGGTAGGACGGCTTCCAGAGATGGATT
CCTTCCCTTACGGGACCTACACACAGGTGCTGCATGGCTGTCGGACT
>S6113HZ84D rank=0003373 x=3166.0 y=923.0 length=107
AGTCCAACGCAAGAACCTTACCAGCGTTTGACATGGTAGGACGGTTTCCAGAGATGGATT
CCTTCCCTTACGGGACCTACACACAGGTGATGCATGGCTGTCGGACT
>S6113H29ZF rank=0020605 x=3200.0 y=2745.0 length=107
AGTCCAACGCAAGAACCTTACCAGCGTTTGACATGGTAGGACGGTTTCCAGAGATGGATT
CCTTCCCTTACGGGACCTACACACAGGTGCTGCATGGCTGTCGGACT
>S6113H0R1Z rank=0004621 x=3172.0 y=885.0 length=107
AGTCCAACGCAAGAACCTTACCAGCGTTTGACATGGTAGGACGGTTTCCAGAGATGGATT
CCTTCCCTTACGGGACCTACACACAGGTGCTGCATGGCTGTCGGACT
>S6113H1XMC rank=0018466 x=3185.0 y=1506.0 length=97
AGTCCAACGCAAGAACCTTACCAGCTCTTGACATGCGTAGGTTCTGGACTTGAGAGATCA
GGTCCTTCAGTTCGGCTGGGCCTAGTACAGGTGCTGC
>S6113IBBH6 rank=0000641 x=3292.0 y=1132.0 length=103
AGTCCAACGCAAGAACCTTACCAGGCTTGACATGCACGGGAATGTCGTAGAAATACGGCA
GCCCTTCGGGGCTCGTGCACAGGTGNTGCATGGCTGTCGGACT
>S6113H2N85 rank=0018983 x=3193.0 y=3255.0 length=105
AGTCCAACGCAAGAACCTTACCAGGGTTTGACATCCTGAGACCGCTCCTTAATAGGAGTT
TTCCCGCAAGGGACTCAGAGACAGGTGGTGCATGGCTGTCGGACT
>S6113H1FBP rank=0013604 x=3179.0 y=2371.0 length=105
AGTCCAACGCAAGAACCTTACCAGGTCTTGACATCCTCTGACAATCCTAGAGATAGGACG
TCCCCTTCGGGGGCAGAGTGACAGGTGATGCATGGCTGTCGGACT
>S6113H0V9T rank=0003797 x=3173.0 y=2255.0 length=104
AGTCCAACGCAAGAACCTTACCAGGTCTTGACATCCTCTGACAATCCTAGAGATAGGAGT
CCCCTTCGGGGGCAGAGTGACAGGTGATGCATGGCTGTCGGACT
>S6113H0B0V rank=0003454 x=3167.0 y=589.0 length=103
AGTCCAACGCAAGAACCTTACCCAGGCTCGAACGGTAGATGACATCCTACGAAAGTAGGC
TCCCGCAAGGGCATCTATCGAGGTGTTGCATGGCTGTCGGACT
>S6113IBKOX rank=0018500 x=3295.0 y=751.0 length=108
AGTCCAACGCAAGAACCTTACCCAGGCTGGACATGCAGGTAGTAGAAGGGTGAAAGCCCA
ACGAGGTAGCAATACCATCCTGCTCAGGTGTTGCATGGCTGTCGGACT
>S6113IA8C7 rank=0024999 x=3291.0 y=1161.0 length=107
AGTCCAACGCAAGAACCTTACCCAGGCTGGACATGCAGGTAGTGAAGGGTGAAAGCCCAA
CGAGGTAGCAATACCATCCTGCTCAGGTGTTGCATGGCTGTCGGACT
>S6113H5PLP rank=0015715 x=3228.0 y=1611.0 length=94
AGTCCAACGCAAGAACCTTACCCAGGCTTGAACTGCAGATGACATCCTCGAAAGTAGGCT
TCCGCAAGGACATCTGTANAGGTGCTGCATGGCT
>S6113H4FNI rank=0008612 x=3213.0 y=3500.0 length=119
AGTCCAACGCAAGAACCTTACCCCGGGTTGAGCGGGATCTATACCCGCAGATTAACTAAG
TCGGGTTGAGGATGTGTTACCTACCTAAAGAAGGGCAGGTGATGCATGGCTGTCGGACT
>S6113H5FWS rank=0020651 x=3225.0 y=1338.0 length=107
AGTCCAACGCAAGAACCTTACCCGGGCTAGAAAAACTAGGAATCCTTCAGAGATGAGGGA
GTGCCCGCAAGGGAACCTAGGTCCAGGTGGTGCATGGCTGTCGGACT
>S6113H29JO rank=0015656 x=3200.0 y=2178.0 length=100
AGTCCAACGCAAGAACCTTACCTAAACTAGAATGTGAGGGGAATGTCGGGTAATGCCGAC
AGTCTGGGAAACCAGCCCAAAACAAGGTGCTGCATGGCTN
>S6113IAG23 rank=0015782 x=3282.0 y=2669.0 length=99
AGTCCAACGCAAGAACCTTACCTACCCTTGACATACAGTGGATTTGCAGAGATGCGGAAG
TGCCTTCGGGAACACTGATACAGGTGGTGCATGGCTGTC
>S6113H61CE rank=0018700 x=3243.0 y=2044.0 length=105
AGTCCAACGCAAGAACCTTACCTACCCTTGACATGCCTGGAACCCTGCAGAGATGCGGGG
GTGCCTTCGGGAGCCAGGACACAGGTGCTGCATGGCTGTCGGACT
>S6113H2TWX rank=0011363 x=3195.0 y=2399.0 length=105
AGTCCAACGCAAGAACCTTACCTACCCTTGACATGCCTGGAACCCTGCAGAGATGCGGGG
GTGCCTTCGGGAGCCAGGACACAGGTGCTGCATGGCTGTCGGACT
>S6113IAIUM rank=0023743 x=3283.0 y=860.0 length=108
AGTCCAACGCAAGAACCTTACCTACCCTTGACATGTACCGAAGCCCGCCGAGAGGTGGGT
GTGCCCCGAAAGGGAACGGTAACACAGGTGATGCATGGCTGTCGGACT
>S6113H3CJO rank=0014288 x=3201.0 y=1970.0 length=107
AGTCCAACGCAAGAACCTTACCTACCCTTGACATGTCAGGAAGTCTTGAGAGATCAGGAT
GTGCCCGAAAGGGAACCTGAACACAGGTGTTGCATGGCTGTCGGACT
>S6113IAA9Y rank=0021749 x=3280.0 y=3332.0 length=106
AGTCCAACGCAAGAACCTTACCTACCCTTGTACATGCCTGGAACCCTGCAGAGATGCGGG
GGTGCCTTCGGGAGCCAGGACACAGGTGATGCATGGCTGTCGGACT
>S6113H94D1 rank=0015102 x=3278.0 y=2599.0 length=104
AGTCCAACGCAAGAACCTTACCTACCTTTGAATCCACAGAACCTAGCAGAGATGTTGGGG
TGCCTTCGGGAACTGTGAGACAGGTGGTGCATGGCTGTCGGACT
>S6113H7ZTK rank=0007323 x=3254.0 y=1670.0 length=105
AGTCCAACGCAAGAACCTTACCTACTCTTGACATCCAGAGAACTTAGCAGAGATGCTTTG
GTGCCTTCGGGAACTCTGAGACAGGTGCTGCATGGCTGTCGGACT
>S6113H08XZ rank=0002475 x=3177.0 y=2293.0 length=105
AGTCCAACGCAAGAACCTTACCTACTCTTGACATTCAGAGAACTTAGCAGAGATGCTTTG
GTGCCTTCGGGAACTCTGAGACAGGTGCTGCATGGCTGTCGGACT
>S6113HZ7XG rank=0005819 x=3165.0 y=3474.0 length=107
AGTCCAACGCAAGAACCTTACCTAGGCTAGAATGTGAGGGAATGTTGGGTAACGCCAACA
GTCTGGGAAACCAGACCCAAAACAAGGTGCTGCAAGGCTGTCGGACT
>S6113H0MVK rank=0022169 x=3170.0 y=2366.0 length=106
AGTCCAACGCAAGAACCTTACCTAGGCTTGACATACACGGGAAACCCTCGAGAAACCGGG
GGCCCTCTTCGGAGCCCGTGCACAGGTGATGCATGGCTGTCGGACT
>S6113H2K8H rank=0018425 x=3192.0 y=3439.0 length=106
AGTCCAACGCAAGAACCTTACCTAGGCTTGACATACACGGGAAACCTCGGAGAAACCCGA
GGCCCTCTTCGGAGCCCGTGCACAGGTGCTGCATGGCTGTCGGACT
>S6113H0DK2 rank=0019331 x=3167.0 y=2612.0 length=106
AGTCCAACGCAAGAACCTTACCTAGGCTTGACATACACGGGAAACCTCGGAGAAACCCGA
GGCCCTCTTCGGAGCCCGTGCACAGGTGTTGCATGGCTGTCGGACT
>S6113H2N8E rank=0015577 x=3193.0 y=3228.0 length=105
AGTCCAACGCAAGAACCTTACCTGGCCTTGACATCCACGGAACTTTCCAGAGATGGATTG
GTGCCTTCGGGAACCGTGAGACAGGTGCTGCATGGCTGTCGGACT
>S6113H1D5A rank=0008628 x=3179.0 y=844.0 length=105
AGTCCAACGCAAGAACCTTACCTGGCCTTGACATCCACGGAATCCTTGAGAGATCAGGGA
GTGCCTTCGGGAACCGTGAGACAGGTGCTGAATGGCTGTCGGACT
>S6113H6FGB rank=0010918 x=3236.0 y=2345.0 length=105
AGTCCAACGCAAGAACCTTACCTGGCCTTGACATCCACGGAATCCTTGAGAGATCAGGGA
GTGCCTTCGGGAACCGTGAGACAGGTGCTGAATGGCTGTCGGACT
>S6113H6XXC rank=0020092 x=3242.0 y=1710.0 length=105
AGTCCAACGCAAGAACCTTACCTGGCCTTGACATCCACGGAATCCTTTAGAGATAGAGGA
GTGCCTTCGGGAACCGTGAGACAGGTGTTGCATGGCTGTCGGACT
>S6113H9B1O rank=0022367 x=3269.0 y=2730.0 length=105
AGTCCAACGCAAGAACCTTACCTGGCCTTGACATGTCTGGAATCCTGTAGAGATACGGGA
GTGCCTTCGGGAATCAGAACACAGGTGTTGCATGGCTGTCGGACT
>S6113HZKA3 rank=0016873 x=3158.0 y=1533.0 length=107
AGTCCAACGCAAGAACCTTACCTGGGCTAGAAAACACAGGAGCCTGGTTGAAAGATCGGG
GTGCCCTTCGGGGAACCTGTGGTTAGGTGCTGCATGGCTGTCGGACT
>S6113HZRHN rank=0024856 x=3160.0 y=2649.0 length=109
AGTCCAACGCAAGAACCTTACCTGGGCTAGAATGCCTCTGACCGGCGTAGAGATACGCTT
TCCTGGGTAAAACCAGGCAGAGTGCAAGGTGTTGCATGGCTGTCGGACT
>S6113H76LH rank=0020593 x=3256.0 y=2259.0 length=106
AGTCCAACGCAAGAACCTTACCTGGGCTAGAATGCTGGTGGACCGGTAGTGAAAGCTACC
TTTGTAGCAATACACCGCCAGTAAGGTGGTGCATGGCTGTCGGACT
>S6113H4LK0 rank=0012687 x=3215.0 y=2994.0 length=102
AGTCCAACGCAAGAACCTTACCTGGGCTGAACTACGCGGGAAAAGCCGTAGAGATACGGT
GTCCGTAAGGGTCCGCGATAGGTGCTGCATGGCTGTCGGACT
>S6113H6L7O rank=0011582 x=3238.0 y=2914.0 length=106
AGTCCAACGCAAGAACCTTACCTGGGCTTGACATGCACGGGAAAGCCGGTGGAAACATCG
GCCCCTCTTCGGAGTCCGTGCACAGGTGGTGCATGGCTGTCGGACT
>S6113H5ONB rank=0026488 x=3228.0 y=373.0 length=103
AGTCCAACGCAAGAACCTTACCTGGGCTTGACATGCACTGGAAACCAGTAGAGATATTGG
CCCCCTTGTGGCCGGTGTACAGGTGTTGCATGGCTGTCGGACT
>S6113H16QN rank=0022696 x=3188.0 y=1037.0 length=106
AGTCCAACGCAAGAACCTTACCTGGGCTTGACATGCATGGGAAAGCCGGTGGAAACATCG
GTTCCTCTTCGGAGTCCATGCACAGGTGCTGCATGGCTGTCGAACT
>S6113H9YKK rank=0007818 x=3276.0 y=3250.0 length=106
AGTCCAACGCAAGAACCTTACCTGGGCTTGACATGCTAGAGAAAGCTCCGTGAAAGCGGA
GCCCCTCTTCGGAGCTCTAGCACAGGTGATGCATGGCTGTCGGACT
>S6113H6422 rank=0021142 x=3244.0 y=2796.0 length=103
AGTCCAACGCAAGAACCTTACCTGGGCTTGACATGGACTAGAAAGCTCTAGAGATAGAGC
CTCCCTTGTGGCTGGTTCACAGGTGCTGCATGGCTGTCGGACT
>S6113H2K0G rank=0004186 x=3192.0 y=3150.0 length=99
AGTCCAACGCAAGAACCTTACCTGGGCTTGACATGTAGAGAAAAGCCGTAGAGATACGGT
GTCCTTCGGGGCTCTACACAGGTGTTGTATGGCTGTCGG
>S6113IA295 rank=0025159 x=3289.0 y=2763.0 length=94
AGTCCAACGCAAGAACCTTACCTGGGCTTGACATGTAGGCGATCGGTGTGGAAACACACC
TTTCCCTTCGGGACACCTTTCACAGGTGATGCAT
>S6113H0F57 rank=0022871 x=3168.0 y=1869.0 length=106
AGTCCAACGCAAGAACCTTACCTGGGTTAAATCCACTAGACGGCTGCAGAGATGCGGCTT
TGCCTTTCGGGGAGCTAGTGAGAAGGTGTTGCATGGCTGTCGGACT
>S6113H0P3Z rank=0025751 x=3171.0 y=2461.0 length=106
AGTCCAACGCAAGAACCTTACCTGGGTTTGAATGTCGTCTGTAAGGCTCAGAGATGAGCT
CCCCTCTTCGGAGGCAGGCGGCGAGGTGTTGCATGGCTGTCGGACT
>S6113H3U6M rank=0024517 x=3207.0 y=1548.0 length=103
AGTCCAACGCAAGAACCTTACCTGGGTTTGACATACACCAGAAAGCCATAGAGATATGGC
CCCCCTTGTGGTTGGTGTACAGGTGATGCATGGCTGTCGGACT
>S6113H9UPT rank=0016319 x=3275.0 y=2351.0 length=101
AGTCCAACGCAAGAACCTTACCTGGGTTTGACATACACCCTGCCGCCTCAGAGATGGGGC
TTCTTTTGGGGGGTGTACAGGTGTTGCATGGCTGTCGGACT
>S6113H2KAN rank=0022460 x=3192.0 y=2221.0 length=100
AGTCCAACGCAAGAACCTTACCTGGGTTTGACATACACCGGAAAGCCTCAGAGATGGGGC
CCCTTTTGTCGGTGTACAGGTGGTGCATGGCTGTCGGACT
>S6113H9TSP rank=0016296 x=3275.0 y=1159.0 length=94
AGTCCAACGCAAGAACCTTACCTGGGTTTGACATACGCCGGAAAGCATCAGAGATGGTGC
CCCCTTTTTGTCGGTGTACAGGTGCTGCATGGCT
>S6113H1DYJ rank=0005028 x=3179.0 y=601.0 length=102
AGTCCAACGCAAGAACCTTACCTGGGTTTGACATATACCAGAAAGCTGCAGAGATGTAGC
CCCCGCAAGGTCGGTATACAGGTGCTGCATGGCTGTCGGACT
>S6113H5NKP rank=0007726 x=3227.0 y=3079.0 length=102
AGTCCAACGCAAGAACCTTACCTGGGTTTGACATATAGAGAAAACTTATAGAGATATAAG
GTCCTTTTGGGCTCTATACAGGTGATGCATGGCTGTCAGACT
>S6113HZBPW rank=0012911 x=3155.0 y=2690.0 length=102
AGTCCAACGCAAGAACCTTACCTGGGTTTGACATCGCCGGAAAACTCGTAGAGATACGGG
GTCCTTCGGGGCCGGTGACAGGTGCTGCATGGCTGTCGGACT
>S6113H9NW9 rank=0007499 x=3273.0 y=1739.0 length=61
AGTCCAACGCAAGAACCTTACCTGGGTTTGACATCGCCGGAAATCTCGCAGAGATNCGGG
G
>S6113H0AU6 rank=0009596 x=3166.0 y=3184.0 length=107
AGTCCAACGCAAGAACCTTACCTGGGTTTGACATCTGGCGAATTTTCTGGAAACAGAGAA
GTGCCCGCAAGGGAACGCCAAGACAGGTGGTGCATGGCTGTCGGACT
>S6113HZ1DB rank=0019435 x=3163.0 y=3165.0 length=103
AGTCCAACGCAAGAACCTTACCTGGGTTTGACATGCACAGGACGCCGGCAGAGATGTCGG
TTCCCTTGTGGCCTGTGTGCAGGTGGTGCATGGCTGTCGGACT
>S6113H9O43 rank=0004157 x=3273.0 y=3317.0 length=103
AGTCCAACGCAAGAACCTTACCTGGGTTTGACATGCACAGGACGTGCCTAGAGATAGGTA
TTCCCTTGTGGCCTGTGTGCAGGTGGTGCATGGCTGTCGAACT
>S6113H2GEG rank=0010903 x=3191.0 y=1270.0 length=103
AGTCCAACGCAAGAACCTTACCTGGGTTTGACATGCACTGGACCGGCGTAGAGATACGCC
TTCCCTTGTGGCTGGTGCACAGGTGCTGTATGGCTGTCGGACT
>S6113H15AH rank=0010404 x=3187.0 y=3255.0 length=106
AGTCCAACGCAAGAACCTTACCTGGGTTTGACATGCTGGTGAAAGCCTCTGGAAACAGGG
GCCCTTCTTCGGAACACCAGCACAGGTGATGCATGGCTGTCGGACT
>S6113H395X rank=0019670 x=3212.0 y=483.0 length=102
AGTCCAACGCAAGAACCTTACCTGGGTTTGACATGGGCGCAAAACTGGCAGAGATGTCAG
GTCCTTCGGGGGCGTTCACAGGTGTTGCATGGCTGTCGGACT
>S6113H0DMK rank=0024697 x=3167.0 y=2666.0 length=105
AGTCCAACGCAAGAACCTTACCTGGTCTTGACATCCACGGAAGTTTTCAGAGATGAGAAT
GTGCCTTCGGGAACCGTGAGACAGGTGCTGCATGGCTGTCGGACT
>S6113H97UZ rank=0006737 x=3279.0 y=3001.0 length=105
AGTCCAACGCAAGAACCTTACCTGGTCTTGACATCCACGGAAGTTTTCAGAGATGAGAAT
GTGCCTTCGGGAACCGTGAGACAGGTGCTGCATGGCTGTCGGACT
>S6113H09IX rank=0004951 x=3177.0 y=3047.0 length=105
AGTCCAACGCAAGAACCTTACCTGGTCTTGACATCCACGGAAGTTTTCAGAGATGAGAAT
GTGCCTTCGGGAACCGTGAGACAGGTGCTGCATGGCTGTCGGACT
>S6113H37BO rank=0022965 x=3211.0 y=898.0 length=105
AGTCCAACGCAAGAACCTTACCTGGTCTTGACATCCACGGAAGTTTTCAGAGATGAGAAT
GTGCCTTCGGGAACCGTGAGACAGGTGCTGCATGGCTGTCGGACT
>S6113HZ4UD rank=0015031 x=3164.0 y=3571.0 length=105
AGTCCAACGCAAGAACCTTACCTGGTCTTGACATCCACGGAAGTTTTCAGAGATGAGAAT
GTGCCTTCGGGAACCGTGAGACAGGTGGTGCATGGCTGTCGGACT
>S6113HZOWX rank=0020590 x=3159.0 y=3407.0 length=50
AGTCCAACGCAAGAACCTTACCTTGCCAGGTGCTGCATGGCTGTCGGACT
>S6113H6789 rank=0014653 x=3245.0 y=2811.0 length=108
AGTCCAACGCAAGAACTTACCAGCCCTTGACATCCCGGTCGCGGGATCGAGAGATCGATC
CCTTCAGTTCGGCTGGACCGGTGACAGGTGTTGCATGGCTGTCGGACT
>S6113H849S rank=0003891 x=3267.0 y=2142.0 length=105
AGTCCAACGCAAGACCTTACCAGGGCTTGACATGACCAGGATCCCGGCGGAAACGTCGGT
TCCCCGCAAGGGGCCTGGCCACAGGTGTTGCATGGCTGTCGGACT
>S6113HZZXO rank=0011988 x=3163.0 y=1306.0 length=102
AGTCCAACGCAGAACCTTACCAAGGCTTGACATACACCGGAAAGCACCAGAGATGGTGCC
CCCCTTGTGGTCGGTGTACAGGTGATGCATGGCTGTCGGACT
>S6113H25FK rank=0007220 x=3199.0 y=942.0 length=105
AGTCCAACGCAGAACCTTACCTAGGCTTGACATACACGGGAAAGCCCTCAGAAACGGGGG
CCCCTCTTCGGAGCCCGTGCACAGGTGTTGCATGGCTGTCGGACT
>S6113HZHWN rank=0022876 x=3157.0 y=2517.0 length=98
AGTCCAACGCAGAACCTTACCTGGGTTTGACATGGCCGCAAAACTGTCAGAGATGGCAGG
TCCTTCGGGGGCGGTCACAGGTGATGCATGGCTGTCGG
>S6113H0GIG rank=0019631 x=3168.0 y=2310.0 length=103
AGTCCAACGCGAAAACCTTACCAAGGCTTGACATACGCCGGAAAACCCTGGAGACAGGGT
CCCCCTTGTGGTCGGTGTACAGGTGATGCATGGCTGTCGGACT
>S6113H7Z6D rank=0008518 x=3254.0 y=2131.0 length=104
AGTCCAACGCGAAAACCTTACCAAGGCTTGACATATACGAGAACGCTGCAGAAATGTAGA
ACTCTTTGGACACTCGTAAACAGGTGTTGCATGGCTGTCGGACT
>S6113IA5JE rank=0016228 x=3290.0 y=1592.0 length=105
AGTCCAACGCGAAAACCTTACCAAGGCTTGACATGATCGAGAAAGTCCGTAGAAATACGG
CCCTCCTTCGGGACTCGACCACAGGTGATGCATGGCTGTCGGACT
>S6113H6N4S rank=0024168 x=3239.0 y=1306.0 length=109
AGTCCAACGCGAAAACCTTACCAGCCCTTGACATCTCGGTCGCGGATTCCAGAGACGGAA
TCCTTCAGTTCGGCTGGACCGAAGACAGGTGCTGCATGGCTGTCGGACT
>S6113H8PLM rank=0012585 x=3262.0 y=2312.0 length=107
AGTCCAACGCGAAAACCTTACCAGCGTTTGACATGGTAGGACGGTTTCCAGAGATGGATT
CCTTCCCTTACGGGACCTACACACAGGTGTTGCATGGCTGTCGGACT
>S6113H6PQV rank=0020564 x=3239.0 y=3397.0 length=105
AGTCCAACGCGAAAACCTTACCAGGACTTGACATGTCGCGAATCTTTTGGAAACAGAAGA
GTGCCTTCGGGAGCGCGAACACAGGTGGTGCATGGCTGTCGGACT
>S6113H6L8I rank=0000474 x=3238.0 y=2944.0 length=105
AGTCCAACGCGAAAACCTTACCAGGACTTGACATGTCGCGAATCTTTTGGAAACAGAAGA
GTGCCTTCGGGAGCGCGAACACAGGTGGTGCATGGCTGTCGGACT
>S6113H7PVS rank=0022911 x=3251.0 y=1078.0 length=105
AGTCCAACGCGAAAACCTTACCAGGCCTTGACATCCAATGAACTTTCCAGAGATGGATGG
GTGCCTTCGGGAACATTGAGACAGGTGCTGCATGGCTGTCGGACT
>S6113H4NYG rank=0017387 x=3216.0 y=1974.0 length=104
AGTCCAACGCGAAAACCTTACCAGGGCTTGACATGCACTGGAATGCCGTAGAAATACGGC
AGCCCTTCGGGGCCAGTGCACAGGTGCTGCATGGCTGTCGGACT
>S6113H59HC rank=0026164 x=3234.0 y=2798.0 length=105
AGTCCAACGCGAAAACCTTACCAGGGCTTGACATGCCGCGAATCCTCTTGAAAGGGAGGA
GTGCCTTCGGGAACGCGGACACAGGTGCTGCATGGCTGTCGGACT
>S6113H5T2E rank=0020152 x=3229.0 y=3300.0 length=105
AGTCCAACGCGAAAACCTTACCAGGTCTTGACATCCTCTGACAACCCTAGAGATAGGGCT
TCTCCTTCGGGAGCAGAGTGACAGGTGCTGCATGGCTGTCGGACT
>S6113H6H3L rank=0014582 x=3237.0 y=1679.0 length=105
AGTCCAACGCGAAAACCTTACCAGGTCTTGACATCCTCTGACAATCCTAGAGATAGGACG
TCCCCTTCGGGGGCAGAGTGACAGGTGGTGCATGGCTGTCGGACT
>S6113IAMIP rank=0004221 x=3284.0 y=1519.0 length=99
AGTCCAACGCGAAAACCTTACCCGGGTTTGAAGTGCAGTGGAAAGCCTCAGAGATGAGGT
CCCCTCTTCGGAGGTCGCTGCATAGGTGATGCATGGCTN
>S6113H0GVO rank=0007922 x=3168.0 y=2786.0 length=53
AGTCCAACGCGAAAACCTTACCGCCTTGTCAGGTGCTGCATGGCTGTCGGACT
>S6113H0CUC rank=0015584 x=3167.0 y=1650.0 length=105
AGTCCAACGCGAAAACCTTACCTACCCTTGACATACAGTGGAGTTTGCAGAGATGCGAAT
GTGCCTTCGGGAACACTGATACAGGTGATGCATGGCTGTCGGACT
>S6113H4OGD rank=0008688 x=3216.0 y=2619.0 length=105
AGTCCAACGCGAAAACCTTACCTACCCTTGACATGCCTGGAACCCTGCAGAGATGCGGGG
GTGCCTTCGGGAGCCAGGACACAGGTGGTGCATGGCTGTCGGACT
>S6113IBG9X rank=0009374 x=3294.0 y=419.0 length=107
AGTCCAACGCGAAAACCTTACCTACCCTTGACATGTCTGGAATTCCGAAGAGATTTGGAA
GTGCTCGCAAGAGAACCGGAACACAGGTGCTGCATGGCTGTCGGACT
>S6113HZTN1 rank=0008907 x=3161.0 y=1375.0 length=103
AGTCCAACGCGAAAACCTTACCTAGGCTTGACATACACGGGAAACCCTCGAGAAACCGGG
GCCCTCTTCGGAGCCCGTGCACAGGTGCTGCATGGCTGTCACT
>S6113HZOOX rank=0013950 x=3159.0 y=3119.0 length=102
AGTCCAACGCGAAAACCTTACCTAGGCTTGACATGCACGGAAATCTCGCAGAGATGCGGG
GTCCGTAAGGGCCGTGCACAGGTGCTGCATGGCTGTCGGACT
>S6113IAFCB rank=0008040 x=3282.0 y=409.0 length=106
AGTCCAACGCGAAAACCTTACCTAGGCTTGACATGCATGGGAAACTCCTCAGAAACGAGG
AGCCTCCTTCGGGATCCATGCACAGGTGGTGCATGGCTGTCGGACT
>S6113H6F40 rank=0022295 x=3236.0 y=3234.0 length=108
AGTCCAACGCGAAAACCTTACCTAGGCTTGACATGGCCGGGAAAGCCAGGGGGAAACCTT
GGCCCCTCTTCGGAGTCCGGTCACAGGGTGATGCATGGCTGTCGGACT
>S6113H8CS7 rank=0004596 x=3258.0 y=2121.0 length=102
AGTCCAACGCGAAAACCTTACCTAGGTTTGACGTATAGAGAAAACTTATAGAGATATAAG
GTCCTTTTGGGCTCTATACAGGTGTTGCATGGCTGTCGGACT
>S6113H0RWS rank=0010107 x=3172.0 y=698.0 length=105
AGTCCAACGCGAAAACCTTACCTGGCCTTGACATAGTAAGAACTTTCCAGAGATGGATTG
GTGCCTTCGGGAACTTACATACAGGTGTTGCATGGCTGTCGGACT
>S6113H9IGK rank=0016819 x=3271.0 y=2850.0 length=105
AGTCCAACGCGAAAACCTTACCTGGCCTTGACATCCACGGAAGTCTGCAGAGATGCGGAT
GTGCCTTCGGGAACCGTGAGACAGGTGATGCATGGCTGTCGGACT
>S6113H0YBL rank=0019647 x=3174.0 y=815.0 length=105
AGTCCAACGCGAAAACCTTACCTGGCCTTGACATCTGTCGAATCCTTCAGAGATGGGGGA
GTGCCTTCGGGAACGACAAGACAGGTGTTGCATGGCTGTCGGACT
>S6113H9FCH rank=0012525 x=3270.0 y=2911.0 length=109
AGTCCAACGCGAAAACCTTACCTGGGCTAGAATGCCTCTGACAACCCTAGAGATAGGGCC
TTCTGGGTAAAACCAGACAGAGTGCAAGGTGCTGCATGGCTGTCGGACT
>S6113HZ5WV rank=0016131 x=3165.0 y=861.0 length=109
AGTCCAACGCGAAAACCTTACCTGGGCTAGAATGCCTCTGACAGCCGTAGAGATACGGAT
TCCTGGGTAAAACCAGGCAGAGTGCAAGGTGCTGCATGGCTGTCAGACT
>S6113H1YGE rank=0018295 x=3185.0 y=2588.0 length=108
AGTCCAACGCGAAAACCTTACCTGGGCTCGAACGGCTTTGGAAGGCCTTTGGAAACAGAG
GCTGTCCCGCAAGGGACTGAAGTCGAGGTGCTGCATGGCTGTCGGACT
>S6113H5IM4 rank=0007604 x=3226.0 y=782.0 length=102
AGTCCAACGCGAAAACCTTACCTGGGCTGAACTATGCAGGAAAAGCCGTGGAAACACGGT
GTCCTTAGGGGTCTGTGATAGGTGTTGCATGGCTGTCGGACT
>S6113H8YCQ rank=0002614 x=3265.0 y=1368.0 length=102
AGTCCAACGCGAAAACCTTACCTGGGCTTGACATACACCGGAAACATCCAGAGATGGGTG
CCCCGCAAGGTCGGTGTACAGGTGTTGCATGGCTGTCGGACT
>S6113IAMK8 rank=0002601 x=3284.0 y=1610.0 length=103
AGTCCAACGCGAAAACCTTACCTGGGCTTGACATGTGCCTGACCCCCTGGAAACAGGGGT
TCCCTTCGGGGCAGGTTCACAGGTGATGCATGGCTGTCGGACT
>S6113H55NL rank=0019015 x=3233.0 y=1935.0 length=104
AGTCCAACGCGAAAACCTTACCTGGGCTTGACATGTTCCTGACCGTCCTGGAAACAGGGC
TTCCCTTCGGGGCAGGATCACAGGTGTTGCATGGCTGTCGGACT
>S6113H4BT3 rank=0010287 x=3212.0 y=2649.0 length=98
AGTCCAACGCGAAAACCTTACCTGGGCTTGGCATGTAGGTGACAGGTGTGGAAACANACC
CTTCCTTCGGGGACACCTTCACAGGTGCTGCATGGCTN
>S6113H938J rank=0022845 x=3278.0 y=2401.0 length=100
AGTCCAACGCGAAAACCTTACCTGGGTTTGACATACACCCTGCCGCTCCAGAGATGGGGC
TTCTTTTGGGGGTGTACAGGTGCTGCATGACTGTCGGACT
>S6113H2RL3 rank=0019159 x=3194.0 y=3513.0 length=100
AGTCCAACGCGAAAACCTTACCTGGGTTTGACATACACCGGAAAGCTGTAGAGATACGGC
CCCTTTTGTCGGTGTACAGGTGCTGCATGGCTGTCAGACT
>S6113H8AK9 rank=0017667 x=3257.0 y=3339.0 length=102
AGTCCAACGCGAAAACCTTACCTGGGTTTGACATATACCGGAAAGCTGCAGAGATGCAGC
CCCCGCAAGGTCGGTATACAGGTGATGCATGGCTGTCGGACT
>S6113H5CB7 rank=0006360 x=3224.0 y=805.0 length=102
AGTCCAACGCGAAAACCTTACCTGGGTTTGACATCACCGCTGTAGCCGTGGGGACACGGT
GTCCTTCGGGGGCGGTGACAGGTGTTGCATGGCTGTCGGACT
>S6113H1VU4 rank=0020769 x=3184.0 y=3326.0 length=102
AGTCCAACGCGAAAACCTTACCTGGGTTTGACATCGCCGGAAAACTCGTAGAGATACGGG
GTCCTTCGGGGCCGGTGACAGGTGATGCATGGCTGTCGGACT
>S6113H3WJL rank=0010570 x=3207.0 y=3311.0 length=102
AGTCCAACGCGAAAACCTTACCTGGGTTTGACATCGCCGGAAAACTCGTAGAGATACGGG
GTCCTTCGGGGCCGGTGACAGGTGCTGCATGGCTGTCGGACT
>S6113H837X rank=0000374 x=3267.0 y=779.0 length=102
AGTCCAACGCGAAAACCTTACCTGGGTTTGACATCGCCGGAAAACTCGTAGAGATACGGG
GTCCTTCGGGGCCGGTGACAGGTGTTGCATGGCTGTCGGACT
>S6113H7JGA rank=0015451 x=3249.0 y=936.0 length=102
AGTCCAACGCGAAAACCTTACCTGGGTTTGACATCGCCGGAAAACTCGTAGAGATACGGG
GTCCTTCGGGGCCGGTGACAGGTGTTGCATGGCTGTCGGACT
>S6113IAQBC rank=0019372 x=3285.0 y=2342.0 length=102
AGTCCAACGCGAAAACCTTACCTGGGTTTGACATCGCCTGAAAACTCGTAGAGATACGGG
GTCCTTCGGGGCAGGTGACAGGTGTTGCATGGCTGTCGGACT
>S6113H8ZR4 rank=0016867 x=3265.0 y=3218.0 length=102
AGTCCAACGCGAAAACCTTACCTGGGTTTGACATGGCCGTTAAAGCCGTAGAGATACGGT
GTCCTTCGGGGGCGGTCACAGGTGATGCATGGCTGTCGGACT
>S6113HZ51P rank=0012273 x=3165.0 y=1035.0 length=105
AGTCCAACGCGAAAACCTTACCTGGTCTTGACATCCACGGAAGTTTTCAGAGATGAGAAT
GTGCCTTCGGGAACCGTGAGACAGGTGCTGCATGGCTGTCGGACT
>S6113H4FJL rank=0014940 x=3213.0 y=3359.0 length=105
AGTCCAACGCGAAAACCTTACCTGGTCTTGACATCCACGGAAGTTTTCAGAGATGAGAAT
GTGCCTTCGGGAACCGTGAGACAGGTGCTGCATGGCTGTCGGACT
>S6113H42RF rank=0003922 x=3221.0 y=681.0 length=98
AGTCCAACGCGAAAACCTTACCTGGTCTTGACATCCACGGAAGTTTTCAGAGATGAGAAT
GTGCCTTCGGGAACCGTGAGACAGGTGCTGCATGGCTN
>S6113H926B rank=0014005 x=3278.0 y=1025.0 length=105
AGTCCAACGCGAAAACCTTACCTGGTCTTGACATCCACGGAAGTTTTCAGAGATGAGAAT
GTGCCTTCGGGAACCGTGAGACAGGTGTTGCATGGCTGTCGGACT
>S6113H8WGO rank=0005377 x=3264.0 y=3014.0 length=54
AGTCCAACGCGAAAACCTTACCTGGTCTTGACATCCTAGGAATCCCGCAGAGAT
>S6113H03KQ rank=0016810 x=3175.0 y=3528.0 length=105
AGTCCAACGCGAAAACTTACCTGGTCTTGACATCCACGGAAGTTTTCTAGAGATGAGAAT
GTGCCTTCGGGAACCGTGAGACAGGTGGTGCATGGCTGTCGGACT
>S6113H0QFQ rank=0014530 x=3171.0 y=2884.0 length=90
AGTCCAACGCGAAACCTTACCAGCCCTTGACATGGCAAGACGACTTCTGGAGACAGATTT
CTTCCCTTCGGGGACTTGCACACAGGTGTG
>S6113HZLUZ rank=0002766 x=3158.0 y=3545.0 length=106
AGTCCAACGCGAAACCTTACCAGCGTTTGACATGCCAGGACGGTTTCCAGAGATGGATTC
CTTCCCTTACGGGACCTGGACACAGGTGCTGCATGGCTGTCGGACT
>S6113IAJHM rank=0018217 x=3283.0 y=1688.0 length=104
AGTCCAACGCGAAACCTTACCAGGTCTTGACATCCTCTGAAAACCCTAGAGATAGGGCTT
CTCCTTCGGGAGCAGAGTGACAGGTGCTGCATGGCTGTCGGACT
>S6113H9AYU rank=0018093 x=3269.0 y=1332.0 length=104
AGTCCAACGCGAAACCTTACCTGGGCTTGACATGCACGGGAAAGCCGGTGGAAACATGGC
CCCTCTTCGGAGTCCGTGCACAGGTGATGCATGGCTGTCTGACT
>S6113H901R rank=0001450 x=3277.0 y=2365.0 length=103
AGTCCAACGCGAAACCTTACCTGGGCTTGACATGTCCGTGTAAACCCTGGAAACAGGGTC
CCTCTTCGGAGCACGGTCACAGGTGATGCATGGCTNTCGGACT
>S6113H0WAN rank=0025265 x=3173.0 y=2285.0 length=100
AGTCCAACGCGAAACCTTACCTGGTTTGACATCACTCGAAAACTCGCAGAGATGCGGGGT
CCTTCGGGGCGGGTGACAGGTGCTGCATGGCTGTCGGACT
>S6113H20Y7 rank=0024644 x=3197.0 y=3361.0 length=104
AGTCCAACGCGAAAGAACCTTACCTGGGTTTGACATGGGCGCTAAAACCACAGAGATGTG
GTGTCCTTCGGGGGCGTTCACAGGTGGTGCATGGCTGTCGGACT
>S6113H88P0 rank=0010893 x=3268.0 y=2518.0 length=104
AGTCCAACGCGAACCTTACCTAGGCTTGACATGCACGGGAAACCCTTGAGAAACCAGGGG
CCCTCTTCGGAGTCCGTGCACAGGTGCTGCATGGCTGTCGGAAT
>S6113H9753 rank=0021332 x=3279.0 y=3401.0 length=109
AGTCCAACGCGAAGAAACCTTACCAGCGTTTGACATGCCCGGACGACTTCCAGAGATGGA
TTTCTTCCCTTCGGGGACTGGGACACAGGTGTTGCATGGCTGTCGGACT
>S6113H5TLH rank=0015608 x=3229.0 y=2691.0 length=100
AGTCCAACGCGAAGAACCTACCAACCCTTGACATGGCAGGACGGTTTCCAGAGATGGATC
TCTTCACTTCGGTGACCTGCACACAGGTGCTGCATGGCTN
>S6113H49J4 rank=0002034 x=3223.0 y=1298.0 length=107
AGTCCAACGCGAAGAACCTACCAGCGTTTGACATGGTAGGACGGTTTCCAGAGATGGATT
CCTTCCCTTACGGGACCTACACACAGGTGTTGCATGGCTGTCGGACT
>S6113H08MK rank=0002899 x=3177.0 y=1882.0 length=105
AGTCCAACGCGAAGAACCTACCCAGGCTTGACATACAGGTGGTAGGGATCCGAAAGGTGA
CCGACCCGCAAGGGAGCCTGAACAGGTGATCATGGCTGTCGGACT
>S6113H7BA7 rank=0017223 x=3246.0 y=2673.0 length=105
AGTCCAACGCGAAGAACCTACCTACCCTTGACATGCCTGGAACCCTGCAGAGATGCGGGG
GTGCCTTCGGGAGCCAGGACACAGGTGCTGCATGGCTGTCGGACT
>S6113H5207 rank=0004616 x=3232.0 y=2633.0 length=102
AGTCCAACGCGAAGAACCTACCTGGGTTTGACATCGCCGGAAAACTCGTAGAGATACGGG
GTCCTTCGGGGCCGGTGACAGGTGTTACATGGCTGTCGGACT
>S6113H97VU rank=0007994 x=3279.0 y=3032.0 length=104
AGTCCAACGCGAAGAACCTACCTGGTCTTGACATCCACGGAAGTTTCAGAGATGGGAATG
TGCCTTCGGGAACCGTGAGACAGGTGCTGCATGGCTGTCGGACT
>S6113H61V7 rank=0000910 x=3243.0 y=2757.0 length=105
AGTCCAACGCGAAGAACCTACCTGGTCTTGACATCCACGGAAGTTTTCAGAGATGAGAAT
GTGCCTTCGGGAACCGTGAGACAGGTGGTGCATGGCTGTCGGACT
>S6113H4ECC rank=0011891 x=3213.0 y=1802.0 length=105
AGTCCAACGCGAAGAACCTACCTGGTCTTGACATCCACGGAAGTTTTCAGAGATGAGAAT
GTGCCTTCGGGAACCGTGAGACAGGTGTTGCATGGCTGTCGGACT
>S6113HZOA1 rank=0025671 x=3159.0 y=2619.0 length=107
AGTCCAACGCGAAGAACCTTACCAAACCTTTGACATGCCCGGCTACCTAGAGAGATCTAG
GGTTCCCTTCGGGGACCGGGACACAGGTGCTGCATGGCTGTCGGACT
>S6113H0F6E rank=0025304 x=3168.0 y=1876.0 length=90
AGTCCAACGCGAAGAACCTTACCAAAGTCGGGTTGAGGATGTGTTACCTACCTACCTGAA
GAAGGGCAGGTGTTGCATGGCTGTCGGACT
>S6113H0JDB rank=0023346 x=3169.0 y=1917.0 length=110
AGTCCAACGCGAAGAACCTTACCAACCCTTGACATCCCGGTCGCGAGGACCAGAAATGGA
CCTCTTCAGTTCGGCTGGACCGGAGACAGGTGCTGCATGGCTGTCGGACT
>S6113IAVIA rank=0010659 x=3287.0 y=880.0 length=110
AGTCCAACGCGAAGAACCTTACCAACCCTTGACATCCCGGTCGCGAGGACCAGAAATGGA
CCTCTTCAGTTCGGCTGGACTGGTGACAGGTGCTGCATGGCTGTCGGACT
>S6113H6R55 rank=0008708 x=3240.0 y=2443.0 length=101
AGTCCAACGCGAAGAACCTTACCAACCCTTGACATCCCGGTCGCGAGGACCAGAAATGGA
CCTCTTCATTCGGCTGGACCGGAGACAGGTGCTGCATGGCT
>S6113H9GYJ rank=0015033 x=3271.0 y=905.0 length=106
AGTCCAACGCGAAGAACCTTACCAACCCTTGACATGCCCTGACCGGCCTGGAGACAGGTT
TTTCCCGCAAGGGACAGGGACACAGGTGATGCATGGCTGTCGGACT
>S6113H5W62 rank=0017262 x=3230.0 y=3260.0 length=106
AGTCCAACGCGAAGAACCTTACCAACCCTTGACATGCCCTGACCGGCGCAGAGATGCGTC
TTTCCCGCAAGGGACAGGGACACAGGTGCTGCATGGCTGTCGGACT
>S6113HZZ6V rank=0023963 x=3163.0 y=1637.0 length=106
AGTCCAACGCGAAGAACCTTACCAACCCTTGACATGCCCTGACCGGCGCAGAGGTGCGTC
TTTCCCGCAAGGGACAGGGACACAGGTGGTGCATGGCTGTCGGACT
>S6113H6NVD rank=0013279 x=3239.0 y=967.0 length=110
AGTCCAACGCGAAGAACCTTACCAACCCTTGACATGCCGGTCGCGGGAACCAGAGATGGA
TCCCTTCAGTTCGGCTGGACCGGACACAGGTGATGCATGGCTGTCGGACT
>S6113H20DB rank=0007379 x=3197.0 y=2573.0 length=104
AGTCCAACGCGAAGAACCTTACCAACCCTTGACATGCCGGTCGCGGGGAACCAGAGATGG
ATCCCTTCAGTTCGGCTGGACCGGACACAGGTGCTGCATGGCTN
>S6113H2WX9 rank=0024627 x=3196.0 y=2239.0 length=108
AGTCCAACGCGAAGAACCTTACCAACCCTTGACATGGCAGGACGGTTACCAGAGATGGTT
TCCTTCACTTCGGTGACCTGCACACAGGTGCTGCATGGCTGTCGGACT
>S6113H4E7Z rank=0018698 x=3213.0 y=2941.0 length=101
AGTCCAACGCGAAGAACCTTACCAACCCTTGACATGGCAGGACGGTTACCAGAGATGGTT
TCCTTCACTTCGGTGACCTGCACACAGGTGCTGCATGGCTN
>S6113HZ3LF rank=0025412 x=3164.0 y=1953.0 length=108
AGTCCAACGCGAAGAACCTTACCAACCCTTGACATGGCAGGACGGTTACCAGAGATGGTT
TCCTTCACTTCGGTGACCTGCACACAGGTGTTGCATGGCTGTCGGACT
>S6113H1YNF rank=0013431 x=3185.0 y=2841.0 length=108
AGTCCAACGCGAAGAACCTTACCAACCCTTGACATGGCAGGACGGTTACCAGAGATGGTT
TCCTTCACTTCGGTGACCTGCACACAGGTGTTGCATGGCTGTCGGACT
>S6113H2DRI rank=0025050 x=3190.0 y=1948.0 length=110
AGTCCAACGCGAAGAACCTTACCAACCCTTGACATGGGAAGTATGGGCCGGAGAGATCCG
GCCCTTCAGTTCGGCTGGCTTCCACACAGGTGTTGCATGGCTGTCGGACT
>S6113HZ9H4 rank=0012903 x=3166.0 y=1418.0 length=110
AGTCCAACGCGAAGAACCTTACCAACCCTTGACATGGGACGTATGGGCTCGAGAGATCGG
GTCCTTCAGTTCGGCTGGCGTCCACACAGGTGCTGCATGGCTGTCGGACT
>S6113H2V3F rank=0002736 x=3196.0 y=1129.0 length=103
AGTCCAACGCGAAGAACCTTACCAACCCTTGACATGGGACGTATGGGCTCGAGAGATCGG
GTCCTTCAGTTCGGCTGGCGTCCACACAGGTGCTGCATGGCTN
>S6113H8RLL rank=0014281 x=3263.0 y=807.0 length=110
AGTCCAACGCGAAGAACCTTACCAACCCTTGACATGGGACGTATGGGCTTCAGAGATGGG
GTCCTTCAGTTCGGCTGGCGTCCACACAGGTGTTGCATGGCTGTCGGACT
>S6113H879L rank=0009004 x=3268.0 y=1927.0 length=108
AGTCCAACGCGAAGAACCTTACCAACCCTTGACATGGGCGTCGCGGGTGGAGAGATCCAC
CCTTCGGTTCGGCCGGACGCCGCACAGGTGCTGCATGGCTGTCGGACT
>S6113H1PAN rank=0019313 x=3182.0 y=3005.0 length=110
AGTCCAACGCGAAGAACCTTACCAACCCTTGACATGGGGAGTATGGGCTGGAGAGATCCG
GTCCTTCAGTTCGGCTGGCTCCCACACAGGTGATGCATGGCTGTCGGACT
>S6113H2Q5M rank=0020134 x=3194.0 y=2920.0 length=110
AGTCCAACGCGAAGAACCTTACCAACCCTTGACATGGGGAGTATGGGCTGGAGAGATCCG
GTCCTTCAGTTCGGCTGGCTCCCACACAGGTGTTGCATGGCTGTCGGACT
>S6113HZQSY rank=0016876 x=3160.0 y=1760.0 length=108
AGTCCAACGCGAAGAACCTTACCAACCCTTGACATGTCCGGTCGGCTTCCAGAGATGGAT
TCCTCCCAGCAATGGGCCGGAACACAGGTGCTGCATGGCTGTCGGACT
>S6113H0YZA rank=0010497 x=3174.0 y=1668.0 length=110
AGTCCAACGCGAAGAACCTTACCAACCTTTGACATCCCGATCGCGGGCACCAGAGATGGA
GCCTTTCAGTTCGGCTGGATCGGAGACAGGTGTTGCATGGCTGTCGGACT
>S6113HZ59W rank=0018668 x=3165.0 y=1330.0 length=110
AGTCCAACGCGAAGAACCTTACCAACCTTTGACATGTCCAGTATGATCGCCAGAGATGGC
TTTCTTCAGTTCGGCTGGCTGGAACACAGGTGATGCATGGCTGTCGGACT
>S6113H9YKF rank=0023575 x=3276.0 y=3245.0 length=110
AGTCCAACGCGAAGAACCTTACCAACCTTTGACATGTCCAGTATGATCGCCAGAGATGGC
TTTCTTCAGTTCGGCTGGCTGGAACACAGGTGATGCATGGCTGTCGGACT
>S6113H19HM rank=0008013 x=3189.0 y=504.0 length=103
AGTCCAACGCGAAGAACCTTACCAACCTTTGACATGTCCAGTATGGGCCTTGGAGACAGG
GTCCTTCAGTTCGGCTGGCTGGAACACAGGTGGTGCATGGCTN
>S6113IAQZ6 rank=0025272 x=3285.0 y=3236.0 length=110
AGTCCAACGCGAAGAACCTTACCAACCTTTGACATGTCCCGTATGAGCAACAGAGATGTA
GCTCTTCAGTTCGGCTGGCGGGAACACAGGTGATGCATGGCTGTCGGACT
>S6113H75GJ rank=0012512 x=3256.0 y=785.0 length=110
AGTCCAACGCGAAGAACCTTACCAACCTTTGACATGTCCCGTATGAGCAACAGAGATGTA
GCTCTTCAGTTCGGCTGGCGGGAACACAGGTGATGCATGGCTGTCGGACT
>S6113H7PKZ rank=0021555 x=3251.0 y=689.0 length=110
AGTCCAACGCGAAGAACCTTACCAACCTTTGACATGTCCCGTATGAGCAACAGAGATGTA
GCTCTTCAGTTCGGCTGGCGGGAACACAGGTGATGCATGGCTGTCGGACT
>S6113H10BY rank=0004987 x=3186.0 y=924.0 length=110
AGTCCAACGCGAAGAACCTTACCAACCTTTGACATGTCCCGTATGAGCAACAGAGATGTA
GCTCTTCAGTTCGGCTGGCGGGAACACAGGTGCTGCATGGCTGTCGGACT
>S6113H1JB8 rank=0012409 x=3180.0 y=3478.0 length=110
AGTCCAACGCGAAGAACCTTACCAACCTTTGACATGTCCCGTATGAGCAACAGAGATGTA
GCTCTTCAGTTCGGCTGGCGGGAACACAGGTGTTGCATGGCTGTCAGACT
>S6113H8FVU rank=0014054 x=3259.0 y=2008.0 length=110
AGTCCAACGCGAAGAACCTTACCAACCTTTGACATGTCCCGTATGAGCAACAGAGATGTA
GCTCTTCAGTTCGGCTGGCGGGAACACAGGTGTTGCATGGCTGTCAGACT
>S6113H0Z2Y rank=0017168 x=3174.0 y=3096.0 length=110
AGTCCAACGCGAAGAACCTTACCAACCTTTGACATGTCCCGTATGAGCAACAGAGATGTA
GCTCTTCAGTTCGGCTGGCGGGAACACAGGTGTTGCATGGCTGTCGGACT
>S6113H0R95 rank=0010464 x=3172.0 y=1179.0 length=110
AGTCCAACGCGAAGAACCTTACCAACCTTTGACATGTCCCGTATGAGCACCAGAGATGGA
GCTCTTCAGTTCGGCTGGCGGGAACACAGGTGCTGCATGGCTGTCGGACT
>S6113H357G rank=0015156 x=3210.0 y=3546.0 length=110
AGTCCAACGCGAAGAACCTTACCAACCTTTGACATGTCCCGTATGAGCACCAGAGATGGA
GCTCTTCAGTTCGGTTGGCGGGAACACAGGTGCTGCATGGCTGTCGGACT
>S6113H27B2 rank=0017257 x=3199.0 y=3408.0 length=110
AGTCCAACGCGAAGAACCTTACCAACCTTTGACATGTCCCGTATGGGTACCAGAGATGGA
ACCCTTCAGTTCGGCTGGCGGGAACACAGGTGATGTATGGCTGTCGGACT
>S6113H3IG7 rank=0002456 x=3203.0 y=1465.0 length=103
AGTCCAACGCGAAGAACCTTACCAACGTTTGACATCCCTATCGCGGATCGTGGAGACACT
TTCCTTCAGTTCGGCTGGATAGGTGACAGGTGATGCATGGCTN
>S6113H9QHK rank=0016470 x=3274.0 y=966.0 length=90
AGTCCAACGCGAAGAACCTTACCAACGTTTGACATCCCTATCGCGGTTACCAGAGATGGT
TTCCTTCAGTTCGGCTGGATAGGTGACAGG
>S6113H28NW rank=0005536 x=3200.0 y=1034.0 length=108
AGTCCAACGCGAAGAACCTTACCAACGTTTGACATGTCCGGACGATTTCCAGAGATGGAT
CTCTTCCCTTCGGGGACTGGAACACAGGTGTTGCATGGCTGTCGGACT
>S6113H5CB1 rank=0008604 x=3224.0 y=799.0 length=105
AGTCCAACGCGAAGAACCTTACCAAGACTTGACATATACGAGAACGCTGCAGAAATGTAG
AACTCTTTGGACACTCGTAAACAGGTGTTGCATGGCTGTCGGACT
>S6113H9Z6Q rank=0004816 x=3277.0 y=1248.0 length=105
AGTCCAACGCGAAGAACCTTACCAAGACTTGACATATACGAGAACGGGCCAGAAATGGTC
AACTCTTTGGACACTCGTAAACAGGTGTTGCATGGCTGTCGGACT
>S6113HZXOD rank=0017526 x=3162.0 y=2475.0 length=110
AGTCCAACGCGAAGAACCTTACCAAGACTTGACATGCCCTCTATGGACTCCCGAAAAGGA
GTCCTTCACTTCGGGTGGGAGGTGCACAGGTGCTGCATGGCTGTCGGACT
>S6113H0QHQ rank=0017733 x=3171.0 y=2956.0 length=108
AGTCCAACGCGAAGAACCTTACCAAGCCTTGACATGTCCGGACCGGGCCCTGAAAGGGGC
TCCTCCCAGCAATGGGCCGGAACACAGGTGTTGCATGGCTGTCGGACT
>S6113H6CPR rank=0022101 x=3235.0 y=2893.0 length=108
AGTCCAACGCGAAGAACCTTACCAAGCCTTGACATGTCCGGACGACCTTTGGAAACGGAG
GTCTCCCAGCAATGGGTCGGAACACAGGTGCTGCATGGCTGTCGGACT
>S6113H3NU6 rank=0001324 x=3205.0 y=256.0 length=60
AGTCCAACGCGAAGAACCTTACCAAGCTTTATAAGCTAGGTGCTGCATGGCTGTCGGACT

>S6113H2T00 rank=0007958 x=3195.0 y=2546.0 length=60
AGTCCAACGCGAAGAACCTTACCAAGCTTTATAAGCTAGGTGCTGCATGGCTGTCGGACT

>S6113IBEB1 rank=0000683 x=3293.0 y=703.0 length=61
AGTCCAACGCGAAGAACCTTACCAAGCTTTTATAAGCTAGCGTAGTCTGGAACGTCGGAC
T
>S6113H4Z1Q rank=0011509 x=3220.0 y=1260.0 length=61
AGTCCAACGCGAAGAACCTTACCAAGCTTTTATAAGCTAGGTGATGCATGGCTGTCGGAC
T
>S6113H5QA3 rank=0005696 x=3228.0 y=2525.0 length=61
AGTCCAACGCGAAGAACCTTACCAAGCTTTTATAAGCTAGGTGCTGCATGGCTGTCGGAC
T
>S6113IA0AH rank=0025372 x=3288.0 y=2983.0 length=61
AGTCCAACGCGAAGAACCTTACCAAGCTTTTATAAGCTAGGTGCTGCATGGCTGTCGGAC
T
>S6113HZT04 rank=0020434 x=3161.0 y=1846.0 length=60
AGTCCAACGCGAAGAACCTTACCAAGCTTTTATAAGTAGGTGTTGCATGGCTGTCGGACT

>S6113H9RTJ rank=0020842 x=3274.0 y=2693.0 length=102
AGTCCAACGCGAAGAACCTTACCAAGGCTGACATACACCGGAAACACCCAGAGATGGGTG
CCCCGCAAGGTCGGTGTACAGGTGGTGCATGGCTGTCGGACT
>S6113H820E rank=0017051 x=3266.0 y=3308.0 length=104
AGTCCAACGCGAAGAACCTTACCAAGGCTTGAACTGCAGATGACATCCTACGAAAGTAGG
CTTCCGCAAGGACATCTGTAGAGGTGTTGCATGGCTGTCGGACT
>S6113H3FUH rank=0023619 x=3202.0 y=2151.0 length=105
AGTCCAACGCGAAGAACCTTACCAAGGCTTGACATAACCGAGAACGCCCTAGAAATAGGG
AACTCTTTGGACACTCGGTTACAGGTGATGCATGGCTGTCGGACT
>S6113H2KNF rank=0003582 x=3192.0 y=2681.0 length=98
AGTCCAACGCGAAGAACCTTACCAAGGCTTGACATAACCGAGAACGCCCTAGAAATAGGG
AACTCTTTGGACACTCGGTTACAGGTGATGCATGGCTN
>S6113H6E0K rank=0022508 x=3236.0 y=1778.0 length=104
AGTCCAACGCGAAGAACCTTACCAAGGCTTGACATAACCGAGAACGCCGCAGAAATGTGG
AACTCTTTGGACACTCGGTTACAGGTGATGCATGGCTGTCGACT
>S6113H8UZV rank=0008643 x=3264.0 y=1113.0 length=105
AGTCCAACGCGAAGAACCTTACCAAGGCTTGACATAACCGAGAACGCCGCAGAAATGTGG
AACTCTTTGGACACTCGGTTACAGGTGATGCATGGCTGTCGGACT
>S6113H0FFS rank=0022549 x=3168.0 y=918.0 length=105
AGTCCAACGCGAAGAACCTTACCAAGGCTTGACATAACCGAGAACGCCGCAGAAATGTGG
AACTCTTTGGACACTCGGTTACAGGTGTTGCATGGCTGTCGGACT
>S6113HZZKA rank=0010254 x=3163.0 y=824.0 length=105
AGTCCAACGCGAAGAACCTTACCAAGGCTTGACATAACCGAGAACGCCGCAGAGATGCGG
AACTCTTTGGACACTCGGTTACAGGTGCTGCATGGCTGTCGGACT
>S6113H1MDF rank=0013531 x=3181.0 y=3313.0 length=105
AGTCCAACGCGAAGAACCTTACCAAGGCTTGACATAACCGAGAGCGCCCTAGAAATAGGG
AACTCTTTGGACACTCGGTTACAGGTGCTGCATGGCTGTCGGACT
>S6113H82O0 rank=0010684 x=3266.0 y=2898.0 length=104
AGTCCAACGCGAAGAACCTTACCAAGGCTTGACATACACCAGAAAGCTGTGGAGACACAG
CCCCCCTTGTGGTTGGTGTACAGGTGTTGCATGGCTGTCGGACT
>S6113HZ23Z rank=0011630 x=3164.0 y=1325.0 length=103
AGTCCAACGCGAAGAACCTTACCAAGGCTTGACATACACCGAAAACTCGTGGAGACACGG
GGTCCGCAAGGGCGGTGTACAGGTGGTGCATGGCTGTCGGACT
>S6113HZJ3O rank=0014737 x=3158.0 y=1266.0 length=100
AGTCCAACGCGAAGAACCTTACCAAGGCTTGACATACACCGGAAAACCCTGGAGACAGGG
TCCCCCTTGTGGTCGGCGTACAGGTGATGCATGGCTGTCT
>S6113H5GX0 rank=0004712 x=3225.0 y=2678.0 length=104
AGTCCAACGCGAAGAACCTTACCAAGGCTTGACATACACCGGAAAACCCTGGAGACAGGG
TCCCCCTTGTGGTCGGTGTACAGGTGCTGCATGGCTGTCGGACT
>S6113H80WG rank=0014132 x=3266.0 y=574.0 length=104
AGTCCAACGCGAAGAACCTTACCAAGGCTTGACATACACCGGAAAACCCTGGAGACAGGG
TCCCCCTTGTGGTCGGTGTACAGGTGCTGCATGGCTGTCGGACT
>S6113HZ7N6 rank=0016484 x=3165.0 y=3140.0 length=104
AGTCCAACGCGAAGAACCTTACCAAGGCTTGACATACACCGGAAAACCCTGGAGACAGGG
TCCCCCTTGTGGTCGGTGTACAGGTGCTGCATGGCTGTCGGACT
>S6113IAPHR rank=0008294 x=3285.0 y=1277.0 length=104
AGTCCAACGCGAAGAACCTTACCAAGGCTTGACATACACCGGAAAACCCTGGAGACAGGG
TCCCCCTTGTGGTCGGTGTACAGGTGGTGCATGGCTGTCGGACT
>S6113HZZNI rank=0013650 x=3163.0 y=940.0 length=104
AGTCCAACGCGAAGAACCTTACCAAGGCTTGACATACACCGGAAAACCCTGGAGACAGGG
TCCCCCTTGTGGTCGGTGTACAGGTGTTGCATGGCTGTCGGACT
>S6113H9361 rank=0016401 x=3278.0 y=2347.0 length=98
AGTCCAACGCGAAGAACCTTACCAAGGCTTGACATACACCGGAAAACGGCCAGAGATGGT
GCCCCCCTTGTGGTCGGTGTACAGGTGATGCATGACTN
>S6113IAAL9 rank=0007533 x=3280.0 y=2479.0 length=103
AGTCCAACGCGAAGAACCTTACCAAGGCTTGACATACACCGGAAAACGGCCAGAGATGGT
GCCCCCTTGTGGTCGGTGTACAGGTGATGCATGGCTNTCGGAC
>S6113H97U5 rank=0005428 x=3279.0 y=3007.0 length=104
AGTCCAACGCGAAGAACCTTACCAAGGCTTGACATACACCGGAAACACCCAGAGATGGGT
GCCCCCGCAAGGTCGGTGTACAGGTGCTGCATGGCTNTCGGACT
>S6113H2C7O rank=0014159 x=3190.0 y=1234.0 length=98
AGTCCAACGCGAAGAACCTTACCAAGGCTTGACATACACCGGAAACATCCAGAGATGGGG
TGCCCCCGCAAGGTCGGTGTACAGGTGGTGCATGGCTN
>S6113H5IR2 rank=0015530 x=3226.0 y=960.0 length=104
AGTCCAACGCGAAGAACCTTACCAAGGCTTGACATACACCGGAAACATCCAGAGATGGGT
GCCCCCTTGTGGTCGGTGTACAGGTGCTGCATGGCTGTCGGACT
>S6113H75YT rank=0012813 x=3256.0 y=1443.0 length=104
AGTCCAACGCGAAGAACCTTACCAAGGCTTGACATACACCGGAAACATCCAGAGATGGGT
GCCCCCTTGTGGTCGGTGTACAGGTGTTGCATGGCTGTCGGACT
>S6113H61QK rank=0013705 x=3243.0 y=2554.0 length=104
AGTCCAACGCGAAGAACCTTACCAAGGCTTGACATACACCGGAAACGGCCAGAGATGGTC
GCCCCCTTGTGGTCGGTGTACAGGTGATGCATGTCTGTCGGACT
>S6113H2A3V rank=0007320 x=3189.0 y=2601.0 length=104
AGTCCAACGCGAAGAACCTTACCAAGGCTTGACATACACCGGAAACGGCCAGAGATGGTC
GCCCCCTTGTGGTCGGTGTACAGGTGTTGCATGGCTGTCGGACT
>S6113H9T0P rank=0022895 x=3275.0 y=1447.0 length=105
AGTCCAACGCGAAGAACCTTACCAAGGCTTGACATACACCGGAAACGGTCCAGAGATGGT
CGCCCCCTTGTGGTCAGTGTACAGGTGATGCATGGCTGTCGGACT
>S6113HZHDV rank=0022806 x=3157.0 y=1841.0 length=104
AGTCCAACGCGAAGAACCTTACCAAGGCTTGACATACACCGGAAACGTCCAGAGATGGGC
GCCCCCTTGTGGTCGGTGTACAGGTGCTGCATGGCTGTCGGACT
>S6113H23XP rank=0023945 x=3198.0 y=3099.0 length=104
AGTCCAACGCGAAGAACCTTACCAAGGCTTGACATACACCGGAAACGTCTGGAGACAGGC
GCCCCCTTGTGGTCGGTGTACAGGTGCTGCATGGCTGTCGGACT
>S6113H1QHP rank=0009554 x=3183.0 y=459.0 length=104
AGTCCAACGCGAAGAACCTTACCAAGGCTTGACATACACCGGAAACGTCTGGAGACAGGC
GCCCCCTTGTGGTCGGTGTACAGGTGGTGCATGGCTGTCGGACT
>S6113H0133 rank=0020826 x=3175.0 y=1633.0 length=104
AGTCCAACGCGAAGAACCTTACCAAGGCTTGACATACACCGGAAACGTCTGGAGACAGGC
GCCCCCTTGTGGTCGGTGTACAGGTGGTGCATGGCTGTCGGACT
>S6113H6DEN rank=0000254 x=3235.0 y=3789.0 length=104
AGTCCAACGCGAAGAACCTTACCAAGGCTTGACATACACCGGAAACGTCTGGAGACAGGC
GCCCCGTTGTGGTCGGTGTACAGGTGATGCATGGCTGTCGGACT
>S6113H75EZ rank=0010069 x=3256.0 y=729.0 length=105
AGTCCAACGCGAAGAACCTTACCAAGGCTTGACATACACCGGAAACGTCTGGAGACAGGN
GCCCCCCTTGTGGTCGGTGTACAGGTGATGCATGGCTNTCGGACT
>S6113H07NB rank=0013540 x=3177.0 y=613.0 length=103
AGTCCAACGCGAAGAACCTTACCAAGGCTTGACATACACCGGAAACTGCCAGAGATGGTG
GCCCCGCAAGGTCGGTGTACAGGTGCTGCATGGCTGTCGGACT
>S6113H7PPT rank=0001071 x=3251.0 y=863.0 length=103
AGTCCAACGCGAAGAACCTTACCAAGGCTTGACATACACCGGAAACTGCCAGAGATGGTG
GCCCCGCAAGGTCGGTGTACAGGTGCTGCGTGGCTGTCGGACT
>S6113H1VCD rank=0020831 x=3184.0 y=2651.0 length=103
AGTCCAACGCGAAGAACCTTACCAAGGCTTGACATACACCGGAAACTGCCAGAGATGGTG
GCCCCGCAAGGTCGGTGTACAGGTGGTGCATGGCTGTCGGACT
>S6113H8F54 rank=0013060 x=3259.0 y=2378.0 length=96
AGTCCAACGCGAAGAACCTTACCAAGGCTTGACATACACCGGAAACTGCCAGAGATGGTG
GCCCCGCAAGTCGGTGTACAGGTGATGCATGGCTNT
>S6113IAVS4 rank=0017710 x=3287.0 y=1270.0 length=56
AGTCCAACGCGAAGAACCTTACCAAGGCTTGACATACACCGGAAACTTCCAGAGAT
>S6113H670H rank=0020466 x=3245.0 y=2495.0 length=104
AGTCCAACGCGAAGAACCTTACCAAGGCTTGACATACACCGGAAACTTCCAGAGATGGTT
GCCCCCGCAAGGTCGGTGTACAGGTGCTGCATGGCTGTCGGACT
>S6113H9DE3 rank=0018970 x=3270.0 y=413.0 length=103
AGTCCAACGCGAAGAACCTTACCAAGGCTTGACATACACCGGAAACTTCCAGAGATGGTT
GCCCCGCAAGGTCGGTGTACAGGTGATGCATGGCTGTCGGACT
>S6113H99BG rank=0021508 x=3280.0 y=794.0 length=103
AGTCCAACGCGAAGAACCTTACCAAGGCTTGACATACACCGGAAACTTCCAGAGATGGTT
GCCCCGCAAGGTCGGTGTACAGGTGCTGCATGGCTGTCGGACT
>S6113H65OK rank=0018261 x=3244.0 y=3570.0 length=102
AGTCCAACGCGAAGAACCTTACCAAGGCTTGACATACACCGGAAACTTCCAGAGATGGTT
GCCCGCAAGGTCGGTGTACAGGTGATGCATGGCTGTCGGACT
>S6113HZE8E rank=0013615 x=3156.0 y=3148.0 length=103
AGTCCAACGCGAAGAACCTTACCAAGGCTTGACATACACCGGAAAGCATCAGAGATGGTG
CCCCCCTGTGGTCGGTGTACAGGTGCTGCATGGCTGTCGGACT
>S6113H9IT6 rank=0022378 x=3271.0 y=3340.0 length=85
AGTCCAACGCGAAGAACCTTACCAAGGCTTGACATACACCGGAAAGCATCAGAGATGGTG
CCCCCCTTGTGGTCGGTGTACAGGT
>S6113H1KYY rank=0003138 x=3181.0 y=1496.0 length=104
AGTCCAACGCGAAGAACCTTACCAAGGCTTGACATACACCGGAAAGCATCAGAGATGGTG
CCCCCCTTGTGGTCGGTGTACAGGTGATGCATGGCTGTCGGACT
>S6113H4BLT rank=0014973 x=3212.0 y=2351.0 length=104
AGTCCAACGCGAAGAACCTTACCAAGGCTTGACATACACCGGAAAGCATCAGAGATGGTG
CCCCCCTTGTGGTCGGTGTACAGGTGGTGCATGGCTGTCGGACT
>S6113H4ABG rank=0025026 x=3212.0 y=682.0 length=103
AGTCCAACGCGAAGAACCTTACCAAGGCTTGACATACACCGGAAAGCATCAGAGATGGTG
CCCCCTTGTGGTCGGTGTACAGGTGTTGCATGGCTGTCGGACT
>S6113H67NF rank=0014044 x=3245.0 y=2025.0 length=104
AGTCCAACGCGAAGAACCTTACCAAGGCTTGACATACACCGGAAAGCATTAGAGATAGTG
CCCCCCTTGTGGTCGGTGTACAGGTGATGCATGGCTGTCGGACT
>S6113H3SF3 rank=0020431 x=3206.0 y=2097.0 length=104
AGTCCAACGCGAAGAACCTTACCAAGGCTTGACATACACCGGAAAGCATTAGAGATAGTG
CCCCCCTTGTGGTCGGTGTACAGGTGCTGCATGGCTGTCGGACT
>S6113H2NRR rank=0009213 x=3193.0 y=2629.0 length=104
AGTCCAACGCGAAGAACCTTACCAAGGCTTGACATACACCGGAAAGCATTAGAGATAGTG
CCCCCCTTGTGGTCGGTGTACAGGTGTTGCAAGGCTGTCGGACT
>S6113H0GID rank=0018101 x=3168.0 y=2307.0 length=100
AGTCCAACGCGAAGAACCTTACCAAGGCTTGACATACACCGGAAAGCGCCAGAGATGGTG
CCCCCCTTGTGGTCGGTGTACAGGTGTTGCATGGCTGTCT
>S6113HZXZM rank=0009335 x=3162.0 y=2880.0 length=103
AGTCCAACGCGAAGAACCTTACCAAGGCTTGACATACACCGGAATCACTCAGAGATGGGT
GCGTCTTCGGACTGGTGTACAGGTGCTGCATGGCTGTCGGACT
>S6113IAYK1 rank=0009028 x=3288.0 y=771.0 length=103
AGTCCAACGCGAAGAACCTTACCAAGGCTTGACATACACCGGAATCACTCAGAGATGGGT
GCGTCTTCGGACTGGTGTACAGGTGCTGCATGGCTGTCGGACT
>S6113H50HI rank=0022646 x=3231.0 y=3428.0 length=103
AGTCCAACGCGAAGAACCTTACCAAGGCTTGACATACACCGGAATCACTCAGAGATGGGT
GCGTCTTCGGACTGGTGTACAGGTGCTGCATGGCTGTCGGACT
>S6113H5R00 rank=0006600 x=3229.0 y=658.0 length=57
AGTCCAACGCGAAGAACCTTACCAAGGCTTGACATACACCGGATCGCCGCAGAGATG
>S6113H1Y7W rank=0020203 x=3185.0 y=3578.0 length=104
AGTCCAACGCGAAGAACCTTACCAAGGCTTGACATACACGAGAACACCCTAGAAATAGGG
ACTCTTTGGACACTCGTGAACAGGTGCTGCATGGCTGTCGGACT
>S6113H6PI3 rank=0019879 x=3239.0 y=3117.0 length=105
AGTCCAACGCGAAGAACCTTACCAAGGCTTGACATACACGAGAACACCCTAGAAATAGGG
GACTCTTTGGACACTCGTGAACAGGTGATGCATGGCTGTCGGACT
>S6113H1CA7 rank=0019985 x=3178.0 y=2561.0 length=105
AGTCCAACGCGAAGAACCTTACCAAGGCTTGACATACACGAGAACACCCTAGAAATAGGG
GACTCTTTGGACACTCGTGAACAGGTGATGCATGGCTGTCGGACT
>S6113H2XPG rank=0018243 x=3196.0 y=3218.0 length=105
AGTCCAACGCGAAGAACCTTACCAAGGCTTGACATACACGAGAACACCCTAGAAATAGGG
GACTCTTTGGACACTCGTGAACAGGTGTTGCATGGCTGTCGGACT
>S6113HZK7A rank=0022992 x=3158.0 y=2692.0 length=105
AGTCCAACGCGAAGAACCTTACCAAGGCTTGACATACACGAGAACGCTGCAGAAATGTAG
AACTCTTTGGACACTCGTGAACAGGTGTTGCATGGCTGTCGGACT
>S6113H9YBN rank=0006623 x=3276.0 y=2929.0 length=107
AGTCCAACGCGAAGAACCTTACCAAGGCTTGACATACACGGGAAACCCCGCAGAAACGCG
GGGCCCTCTTCGGAGCCCGTGCACAGGTGATGCATGGCTGTCGGACT
>S6113H88A4 rank=0006030 x=3268.0 y=1982.0 length=103
AGTCCAACGCGAAGAACCTTACCAAGGCTTGACATACACGGGAAACCCCTCANAAAACGG
GGGGGGCCCCTCTTCGGAGCCCGTGCACAGGTGCTGCATGGCT
>S6113IANPG rank=0004145 x=3284.0 y=3058.0 length=104
AGTCCAACGCGAAGAACCTTACCAAGGCTTGACATACAGGGTAATCCGGCAGAGACGTCG
GGTCCGCAAGGGATCCTGTACAGGTGTTGCATGGCTGTCGGACT
>S6113HZ5TT rank=0019172 x=3165.0 y=751.0 length=104
AGTCCAACGCGAAGAACCTTACCAAGGCTTGACATACATCGGAAAGCTCTGGAGACAGAG
CCCCCCTTGTGGTCGGTGTACAGGTGTTGCATGGCTGTCGGACT
>S6113H7ZTH rank=0024269 x=3254.0 y=1667.0 length=103
AGTCCAACGCGAAGAACCTTACCAAGGCTTGACATACGCAGAAAACTCGCAGAGATGTGG
GGTCCGCAAGGGCTGCGTACAGGTGTTGCATGGCTGTCGGACT
>S6113H4ONF rank=0016546 x=3216.0 y=2873.0 length=104
AGTCCAACGCGAAGAACCTTACCAAGGCTTGACATACGCCGGAAAACCCTGGAGACAGGG
TCCCCCTTGTGGTCGGTGTACAGGTGATGCATGGCTGTCGGACT
>S6113H3GB5 rank=0012054 x=3202.0 y=2787.0 length=104
AGTCCAACGCGAAGAACCTTACCAAGGCTTGACATACGCCGGAAAACCCTGGAGACAGGG
TCCCCCTTGTGGTCGGTGTACAGGTGATGCATGGCTGTCGGACT
>S6113H6SCV rank=0023003 x=3240.0 y=2685.0 length=104
AGTCCAACGCGAAGAACCTTACCAAGGCTTGACATACGCCGGAAAACCCTGGAGACAGGG
TCCCCCTTGTGGTCGGTGTACAGGTGATGCATGGCTGTCGGACT
>S6113H0RYO rank=0003244 x=3172.0 y=766.0 length=104
AGTCCAACGCGAAGAACCTTACCAAGGCTTGACATACGCCGGAAAACCCTGGAGACAGGG
TCCCCCTTGTGGTCGGTGTACAGGTGCTGCATGGCTGTCGGACT
>S6113HZWZ9 rank=0013220 x=3162.0 y=1607.0 length=104
AGTCCAACGCGAAGAACCTTACCAAGGCTTGACATACGCCGGAAAACCCTGGAGACAGGG
TCCCCCTTGTGGTCGGTGTACAGGTGCTGCATGGCTGTCGGACT
>S6113H08MH rank=0013044 x=3177.0 y=1879.0 length=104
AGTCCAACGCGAAGAACCTTACCAAGGCTTGACATACGCCGGAAAACCCTGGAGACAGGG
TCCCCCTTGTGGTCGGTGTACAGGTGCTGCATGGCTGTCGGACT
>S6113H7RD2 rank=0024085 x=3251.0 y=3032.0 length=104
AGTCCAACGCGAAGAACCTTACCAAGGCTTGACATACGCCGGAAAACCCTGGAGACAGGG
TCCCCCTTGTGGTCGGTGTACAGGTGCTGCATGGCTGTCGGACT
>S6113H5KGU rank=0008431 x=3226.0 y=3148.0 length=104
AGTCCAACGCGAAGAACCTTACCAAGGCTTGACATACGCCGGAAAACCCTGGAGACAGGG
TCCCCCTTGTGGTCGGTGTACAGGTGCTGCATGGCTGTCGGACT
>S6113H3FZB rank=0020336 x=3202.0 y=2325.0 length=104
AGTCCAACGCGAAGAACCTTACCAAGGCTTGACATACGCCGGAAAACCCTGGAGACAGGG
TCCCCCTTGTGGTCGGTGTACAGGTGCTGCATGGCTGTCGGACT
>S6113H02NZ rank=0023447 x=3175.0 y=2349.0 length=104
AGTCCAACGCGAAGAACCTTACCAAGGCTTGACATACGCCGGAAAACCCTGGAGACAGGG
TCCCCCTTGTGGTCGGTGTACAGGTGTTGCATGGCTGTCGGACT
>S6113H2KSG rank=0017439 x=3192.0 y=2862.0 length=104
AGTCCAACGCGAAGAACCTTACCAAGGCTTGACATACGCCGGAAAGCATCAGAGATGGTG
CCCCCCTTGTGGTCGGTGTACAGGTGTTGCATGGCTGTCTGACT
>S6113H90VS rank=0023236 x=3277.0 y=2150.0 length=105
AGTCCAACGCGAAGAACCTTACCAAGGCTTGACATAGCCGAGAACGCCGCAGAAATGTGG
AACTCTTTGGACACTCGGTTACAGGTGCTGCATGGCTGTCGGACT
>S6113H82IX rank=0003242 x=3266.0 y=2679.0 length=94
AGTCCAACGCGAAGAACCTTACCAAGGCTTGACATATACCGAAAACTCATAGAGATATGG
GGTCCGCAAGGGCGGTATACAGGTGCTGCATGGC
>S6113H7WWV rank=0025394 x=3253.0 y=1997.0 length=103
AGTCCAACGCGAAGAACCTTACCAAGGCTTGACATATACCGAAAACTCGTAGAGATACGG
GGTCCGCAAGGGCGGTATACAGGTGATGCATGGCTGTCGGACT
>S6113H33Z1 rank=0013274 x=3210.0 y=687.0 length=103
AGTCCAACGCGAAGAACCTTACCAAGGCTTGACATATACCGAAAACTCGTAGAGATACGG
GGTCCGCAAGGGCGGTATACAGGTGTTGCAAGGCTGTCGGACT
>S6113H6UFV rank=0006426 x=3241.0 y=1289.0 length=103
AGTCCAACGCGAAGAACCTTACCAAGGCTTGACATATACCGAAAACTGGCAGAGATGTCA
GGTCCGCAAGGGCGGTATACAGGTGCTGCATGGCTGTCGGACT
>S6113H3PQ0 rank=0007224 x=3205.0 y=2698.0 length=104
AGTCCAACGCGAAGAACCTTACCAAGGCTTGACATATACCGGAAAACATCAGAGATGGTG
TCCCCCTTGTGGTCGGTATACAGGTGCTGCATGGCTGTCGGACT
>S6113H2SOS rank=0017038 x=3195.0 y=810.0 length=98
AGTCCAACGCGAAGAACCTTACCAAGGCTTGACATATACCGGAAAACGGCCAGAGATGGT
GCCCCCCTTGTGGTCGGTATACAGGTGCTGCATGGCTN
>S6113H8C4D rank=0023749 x=3258.0 y=2523.0 length=101
AGTCCAACGCGAAGAACCTTACCAAGGCTTGACATATACCGGAAAAGTTCAGAAATGTTN
TCCCCGCAAGGTCGGTATACAGGTGCTGCATGGCTGTGACT
>S6113IAJAL rank=0024772 x=3283.0 y=1435.0 length=103
AGTCCAACGCGAAGAACCTTACCAAGGCTTGACATATACCGGAAACACCCAGAGATGGGT
GCCCCGCAAGGTCGGTATACAGGTGCTGCATGGCTGTCGGACT
>S6113H0SE5 rank=0010514 x=3172.0 y=1359.0 length=103
AGTCCAACGCGAAGAACCTTACCAAGGCTTGACATATACCGGAAACGGCCAGAGATGGTC
GCCCCGCAAGGTCGGTATACAGGTGTTGCATGGCTGTCGGACT
>S6113H3TBX rank=0023589 x=3206.0 y=3243.0 length=103
AGTCCAACGCGAAGAACCTTACCAAGGCTTGACATATACCGGAAACGGCGAGAGATCGTC
GCCCCGCAAGGTCGGTATACAGGTGGTGCATGGCTGTCGGACT
>S6113H9EFW rank=0003711 x=3270.0 y=1738.0 length=103
AGTCCAACGCGAAGAACCTTACCAAGGCTTGACATATACCGGAAACGGCGAGAGATCGTC
GCCCCGCAAGGTCGGTATACAGGTGGTGCATGGCTGTCGGACT
>S6113H3BW3 rank=0002606 x=3201.0 y=1157.0 length=86
AGTCCAACGCGAAGAACCTTACCAAGGCTTGACATATACCGGAAAGCATCAGAGATGGTG
CCCCCCCTTGTGGTCGGGTATACAGG
>S6113H35V3 rank=0017046 x=3210.0 y=3137.0 length=104
AGTCCAACGCGAAGAACCTTACCAAGGCTTGACATATACCGGAAAGCATCAGAGATGGTG
CCCCCCTTGTGGTCGGTATACAGGTGATGCATGGCTGTCGGACT
>S6113IA2GF rank=0015231 x=3289.0 y=1693.0 length=104
AGTCCAACGCGAAGAACCTTACCAAGGCTTGACATATACCGGAAAGCATCAGAGATGGTG
CCCCCCTTGTGGTCGGTATACAGGTGCTGCATGGCTGTCGGACT
>S6113H0GO8 rank=0022636 x=3168.0 y=2554.0 length=104
AGTCCAACGCGAAGAACCTTACCAAGGCTTGACATATACCGGAAAGCATCAGAGATGGTG
CCCCCCTTGTGGTCGGTATACAGGTGCTGCATGGCTGTCGGACT
>S6113H4JV1 rank=0018107 x=3215.0 y=799.0 length=104
AGTCCAACGCGAAGAACCTTACCAAGGCTTGACATATACCGGAAAGCATCAGAGATGGTG
CCCCCCTTGTGGTCGGTATACAGGTGCTGCATGGCTGTCGGACT
>S6113H5V3X rank=0019294 x=3230.0 y=1851.0 length=104
AGTCCAACGCGAAGAACCTTACCAAGGCTTGACATATACCGGAAAGCATCAGAGATGGTG
CCCCCCTTGTGGTCGGTATACAGGTGGTGCATGGCTGTCGGACT
>S6113HZELG rank=0026270 x=3156.0 y=2322.0 length=104
AGTCCAACGCGAAGAACCTTACCAAGGCTTGACATATACCGGAAAGCATCAGAGATGGTG
CCCCCCTTGTGGTCGGTATACAGGTGTTGCATGGCTGTCGGACT
>S6113H6L35 rank=0018267 x=3238.0 y=2787.0 length=104
AGTCCAACGCGAAGAACCTTACCAAGGCTTGACATATACCGGAAAGCATCAGAGATGGTG
CCCCCCTTGTGGTCGGTATACAGGTGTTGCATGGCTGTCGGACT
>S6113H9CC7 rank=0019748 x=3269.0 y=3145.0 length=98
AGTCCAACGCGAAGAACCTTACCAAGGCTTGACATATACCGGAAAGCATCAGAGATGGTG
CCCCCGTTGTGGTCGGTATACAGGTGATGCATGGCTGT
>S6113H923H rank=0005203 x=3278.0 y=923.0 length=103
AGTCCAACGCGAAGAACCTTACCAAGGCTTGACATATACCGGAAAGCATCAGAGATGGTG
CCCCCTTGTGGTCGGTATACAGGTGCTGCATGGCTGTCGGACT
>S6113H3H28 rank=0015763 x=3203.0 y=962.0 length=103
AGTCCAACGCGAAGAACCTTACCAAGGCTTGACATATACCTGAAAAGGCTGGAAACAGTC
TCCCCGCAAGGCAGGTATACAGGTGGTGCATGGCTGTCGGACT
>S6113H0SBS rank=0019045 x=3172.0 y=1238.0 length=105
AGTCCAACGCGAAGAACCTTACCAAGGCTTGACATATACGAGAACGCTGCAGAAATGTAG
AACTCTTTGGACACTCGTATACAGGTGGTGCATGGCTGTCGGACT
>S6113H1X7U rank=0024958 x=3185.0 y=2280.0 length=97
AGTCCAACGCGAAGAACCTTACCAAGGCTTGACATATACGAGAACGGGCCAGAAATGGTC
AACTCTTTGGACACTCGTAAACAGGTGATGCATGGCT
>S6113H2MZ3 rank=0012760 x=3193.0 y=1633.0 length=105
AGTCCAACGCGAAGAACCTTACCAAGGCTTGACATATACGAGAACGGGCCAGAAATGGTC
AACTCTTTGGACACTCGTAAACAGGTGCTGCATGGCTGTCGGACT
>S6113H85CA rank=0005975 x=3267.0 y=2232.0 length=105
AGTCCAACGCGAAGAACCTTACCAAGGCTTGACATATACGAGAACGGGCCAGAAATGGTC
AACTCTTTGGACACTCGTAAACAGGTGCTGCATGGCTGTCGGACT
>S6113H9K3Q rank=0025225 x=3272.0 y=2180.0 length=102
AGTCCAACGCGAAGAACCTTACCAAGGCTTGACATATACGAGAACGGGCCAGAAATGGTC
AACTCTTTGGACACTCGTAAACAGGTGTTGCATGGCTGTCGG
>S6113H6Q90 rank=0003750 x=3240.0 y=1286.0 length=105
AGTCCAACGCGAAGAACCTTACCAAGGCTTGACATATACGAGAACGGGCTAGAAATAGTC
AACTCCTTGGACACTCGTAAACAGGTGCTGCATGGCTGTCGGACT
>S6113H8S00 rank=0012797 x=3263.0 y=2658.0 length=105
AGTCCAACGCGAAGAACCTTACCAAGGCTTGACATATACGAGAACGGGCTAGAAATAGTC
AACTCTTTGGACACTCGTAAACAGGTGCTGCATGGCTGTCGGACT
>S6113H9XEM rank=0026008 x=3276.0 y=1740.0 length=103
AGTCCAACGCGAAGAACCTTACCAAGGCTTGACATATAGAGGAAACGGCTGGAAACAGTC
GCCCCGCAAGGTCTCTATACAGGTGCTGCATGGCTGTCGGACT
>S6113H08J7 rank=0021972 x=3177.0 y=1797.0 length=104
AGTCCAACGCGAAGAACCTTACCAAGGCTTGACATATGCCGGACGGCTGCAGAGATGTGG
TTTCCCTTTGGGCCGGTGTACAGGTGTTGCATGGCTGTCGGACT
>S6113H7079 rank=0018414 x=3254.0 y=3495.0 length=105
AGTCCAACGCGAAGAACCTTACCAAGGCTTGACATATGCGAGAACGCTGCAGAGATGCAG
AACTCTTTGGACACTCGCATACAGGTGCTGCATGGCTGTCGGACT
>S6113H4ZL9 rank=0024177 x=3220.0 y=703.0 length=105
AGTCCAACGCGAAGAACCTTACCAAGGCTTGACATATGCGAGAACGCTGCAGAGATGCAG
AACTCTTTGGACACTCGCATACAGGTGCTGCATGGCTGTCGGACT
>S6113H1XVW rank=0002873 x=3185.0 y=1850.0 length=106
AGTCCAACGCGAAGAACCTTACCAAGGCTTGACATCCACGGAAGCCTTCAGAGATGAGGG
TGTGCCTTCGGGAACCGTGAGACAGGTGCTGCATGGCTGTCGGACT
>S6113H8P3X rank=0021577 x=3262.0 y=2971.0 length=107
AGTCCAACGCGAAGAACCTTACCAAGGCTTGACATCCACGGAAGCCTTCAGAGATGAGGG
TGTGCCTTCGGGGAACCGTGAGACAGGTGCTGCATGGCTGTCGGACT
>S6113H3GCE rank=0015197 x=3202.0 y=2796.0 length=104
AGTCCAACGCGAAGAACCTTACCAAGGCTTGACATCGCCCGGAAAGCATCAGAGATGGTG
CCCCCCTTGTGGTCGGGTGACAGGTGATGCATGGCTGTCGGACT
>S6113H2TEF rank=0014943 x=3195.0 y=1733.0 length=104
AGTCCAACGCGAAGAACCTTACCAAGGCTTGACATCGCCCGGAAAGCATCAGAGATGGTG
CCCCCCTTGTGGTCGGGTGACAGGTGATGCATGGCTGTCGGACT
>S6113H84IY rank=0003570 x=3267.0 y=1176.0 length=104
AGTCCAACGCGAAGAACCTTACCAAGGCTTGACATCGCCCGGAAAGCATCAGAGATGGTG
CCCCCCTTGTGGTCGGGTGACAGGTGATGCATGGCTGTCGGACT
>S6113H5IJM rank=0021738 x=3226.0 y=656.0 length=104
AGTCCAACGCGAAGAACCTTACCAAGGCTTGACATCGCCCGGAAAGCATCAGAGATGGTG
CCCCCCTTGTGGTCGGGTGACAGGTGCTGCATGGCTGTCGGACT
>S6113H4KAB rank=0001216 x=3215.0 y=1313.0 length=104
AGTCCAACGCGAAGAACCTTACCAAGGCTTGACATCGCCCGGAAAGCATCAGAGATGGTG
CCCCCCTTGTGGTCGGGTGACAGGTGCTGCATGGCTGTCGGACT
>S6113H8M7Y rank=0011222 x=3261.0 y=3324.0 length=104
AGTCCAACGCGAAGAACCTTACCAAGGCTTGACATCGCCCGGAAAGCATCAGAGATGGTG
CCCCCCTTGTGGTCGGGTGACAGGTGCTGCATGGCTGTCGGACT
>S6113IAW14 rank=0017920 x=3287.0 y=2890.0 length=104
AGTCCAACGCGAAGAACCTTACCAAGGCTTGACATCGCCCGGAAAGCATCAGAGATGGTG
CCCCCCTTGTGGTCGGGTGACAGGTGCTGCATGGCTGTCGGACT
>S6113H7M21 rank=0007610 x=3250.0 y=1547.0 length=104
AGTCCAACGCGAAGAACCTTACCAAGGCTTGACATCGCCCGGAAAGCATCAGAGATGGTG
CCCCCCTTGTGGTCGGGTGACAGGTGCTGCATGGCTGTCGGACT
>S6113H1CQI rank=0005547 x=3178.0 y=3112.0 length=104
AGTCCAACGCGAAGAACCTTACCAAGGCTTGACATCGCCCGGAAAGCATCAGAGATGGTG
CCCCCCTTGTGGTCGGGTGACAGGTGGTGCATGGCTGTCGGACT
>S6113IAMWP rank=0015249 x=3284.0 y=2023.0 length=104
AGTCCAACGCGAAGAACCTTACCAAGGCTTGACATCGCCCGGAAAGCATCAGAGATGGTG
CCCCCCTTGTGGTCGGGTGACAGGTGTTGCATGGCTGTCGGACT
>S6113H84TK rank=0018976 x=3267.0 y=1558.0 length=104
AGTCCAACGCGAAGAACCTTACCAAGGCTTGACATCGCCCGGAAAGCATCAGAGATGGTG
CCCCCCTTGTGGTCGGGTGACAGGTGTTGCATGGCTGTCGGACT
>S6113IALOW rank=0001032 x=3284.0 y=446.0 length=101
AGTCCAACGCGAAGAACCTTACCAAGGCTTGACATCGCCCGGAAAGCATCAGAGATGGTG
CCCCCCTTGTGTCGGGTGACAGGTGCTGCATGGCTNTCGGA
>S6113H3RP2 rank=0012588 x=3206.0 y=1160.0 length=104
AGTCCAACGCGAAGAACCTTACCAAGGCTTGACATCGCCCGGAAAGCCGTAGAGATACGG
CCCCCCTTGTGGTCGGGTGACAGGTGCTGCATGGCTGTCGGACT
>S6113IAS27 rank=0014119 x=3286.0 y=1841.0 length=103
AGTCCAACGCGAAGAACCTTACCAAGGCTTGACATCGCCCGGAAAGCTTCAGAGATGGAG
CCCTCTTCGGATCGGGTGACAGGTGCTGCATGGCTGTCGGACT
>S6113IATBW rank=0025451 x=3286.0 y=2154.0 length=103
AGTCCAACGCGAAGAACCTTACCAAGGCTTGACATCGCCGGAAAACCATCAGAGATGGTG
GGTCCTTTTGGGCCGGTGACAGGTGCTGTATGGCTGTCGGACT
>S6113IASK4 rank=0015653 x=3286.0 y=1190.0 length=103
AGTCCAACGCGAAGAACCTTACCAAGGCTTGACATCGCCGGAAAACTCGCAGAGATGCGG
GGTCCTTTTGGGCCGGTGACAGGTGATGCATGGCTGTCGGACT
>S6113IBNRX rank=0005980 x=3296.0 y=651.0 length=103
AGTCCAACGCGAAGAACCTTACCAAGGCTTGACATCGCCGGAAAACTCGCAGAGATGCGG
GGTCCTTTTGGGCCGGTGACAGGTGTTGCATGGCTGTCGGACT
>S6113H4GOF rank=0010380 x=3214.0 y=733.0 length=103
AGTCCAACGCGAAGAACCTTACCAAGGCTTGACATCGCCGGAAAACTCGCAGAGATGCGG
GGTCCTTTTGGGCCGGTGACAGGTGTTGCATGGCTGTCGGACT
>S6113H141A rank=0004589 x=3187.0 y=2924.0 length=101
AGTCCAACGCGAAGAACCTTACCAAGGCTTGACATCGCCGGAAAACTCGCAGAGATGCGG
GTCCTTTGGGCCGGTGACAGGTGTTGCTTGGCTGTCGGACT
>S6113HZD3Y rank=0025795 x=3156.0 y=1692.0 length=96
AGTCCAACGCGAAGAACCTTACCAAGGCTTGACATCGCCGGAAAACTCGCAGAGATNCGG
GGGCCTTTTGGGCCGGTGACAGGTGATGCATGGCTN
>S6113HZOPT rank=0020896 x=3159.0 y=3151.0 length=102
AGTCCAACGCGAAGAACCTTACCAAGGCTTGACATCGCCGGAAATCCCGCAGAGATGCGG
GTCCTTTTGGGCCGGTGACAGGTGATGCATGGCTGTCGGACT
>S6113H8CQ3 rank=0017832 x=3258.0 y=2045.0 length=106
AGTCCAACGCGAAGAACCTTACCAAGGCTTGACATCTGGAGAACCCTGAGGAAACTCGGG
GGTGCCGCAAGGAACTCCAAGACAGGTGCTGCATGGCTNTCGGACT
>S6113H9OCQ rank=0023864 x=3273.0 y=2296.0 length=105
AGTCCAACGCGAAGAACCTTACCAAGGCTTGACATGAACCGGAAACACCTGGAAACAGGT
GCCCCGCTTGCGGTCGGTTTACAGGTGCTGCATGGCTGTCGGACT
>S6113H7NOM rank=0021686 x=3250.0 y=2324.0 length=105
AGTCCAACGCGAAGAACCTTACCAAGGCTTGACATGAACCGGAAACATCTGGAAACAGGT
GCCCCGCTTGCGGTCGGTTTACAGGTGCTGCATGGCTGTCGGACT
>S6113H5IH5 rank=0009372 x=3226.0 y=603.0 length=105
AGTCCAACGCGAAGAACCTTACCAAGGCTTGACATGAACCGGAAACATCTGGAAACAGGT
GCCCCGCTTGCGGTCGGTTTACAGGTGCTGCATGGCTGTCGGACT
>S6113H2ISA rank=0014810 x=3192.0 y=264.0 length=105
AGTCCAACGCGAAGAACCTTACCAAGGCTTGACATGAACCGGAAACGCCTGGAGACAGGT
GCCCCGCTTGCGGTCGGTTTACAGGTGTTGCATGGCTGTCGGACT
>S6113IAKFU rank=0007671 x=3283.0 y=2920.0 length=106
AGTCCAACGCGAAGAACCTTACCAAGGCTTGACATGAACCGGACCGCCGCAGAAATGTGG
TTTCCCCTTTGGGGCTGGTTTACAGGTGGTGCATGGCTGTCGGACT
>S6113H4U63 rank=0019858 x=3218.0 y=3165.0 length=106
AGTCCAACGCGAAGAACCTTACCAAGGCTTGACATGAACCGGACCGCCGCAGAAATGTGG
TTTCCCCTTTGGGGCTGGTTTACAGGTGGTGCATGGCTGTCGGACT
>S6113IBBOO rank=0001908 x=3292.0 y=1366.0 length=51
AGTCCAACGCGAAGAACCTTACCAAGGCTTGACATGAACCGGACCGCCGCN
>S6113H794D rank=0007183 x=3257.0 y=2731.0 length=98
AGTCCAACGCGAAGAACCTTACCAAGGCTTGACATGAACCGGACCGCCGCNGAAATGNGG
TTTCCCCTTTGGGGCNGGTTTACAGGTGGTGCATGGCT
>S6113IANC7 rank=0012393 x=3284.0 y=2617.0 length=106
AGTCCAACGCGAAGAACCTTACCAAGGCTTGACATGAACCGGTAACGCCTGGAAACAGGT
GCCCCACTTTGTGGTCGGTTTACAGGTGGTGCATGGCTGTCGGACT
>S6113H6KMJ rank=0025466 x=3238.0 y=857.0 length=105
AGTCCAACGCGAAGAACCTTACCAAGGCTTGACATGAACCGGTAACGCCTGGAAACAGGT
GCCCCGCTTGCGGTCGGTTTACAGGTGATGCATGGCTGTCGGACT
>S6113HZKTM rank=0025168 x=3158.0 y=2200.0 length=105
AGTCCAACGCGAAGAACCTTACCAAGGCTTGACATGAACCGGTAACGCCTGGAGACAGGT
GCCCCGCTTGCGGTCGGTTTACAGGTGATGCATGGCTGTCGGACT
>S6113H5ST4 rank=0014359 x=3229.0 y=1706.0 length=105
AGTCCAACGCGAAGAACCTTACCAAGGCTTGACATGAACCGGTAACGCCTGGAGACAGGT
GCCCCGCTTGCGGTCGGTTTACAGGTGTTGCATGGCTGTCGGACT
>S6113H9MVY rank=0007268 x=3273.0 y=396.0 length=52
AGTCCAACGCGAAGAACCTTACCAAGGCTTGACATGACCAGGACAGCGGCGG
>S6113IAJ55 rank=0024154 x=3283.0 y=2571.0 length=62
AGTCCAACGCGAAGAACCTTACCAAGGCTTGACATGACCAGGACAGCGGCGGAAAACGTC
GT
>S6113H0ZJB rank=0019963 x=3174.0 y=2389.0 length=107
AGTCCAACGCGAAGAACCTTACCAAGGCTTGACATGACCAGGACAGCGGCGGAAACGTCG
TCTTCCCGCAAGGGACCTGGCCACAGGTGATGCATGGCTGTCGGACT
>S6113H5IUO rank=0021483 x=3226.0 y=1054.0 length=107
AGTCCAACGCGAAGAACCTTACCAAGGCTTGACATGACCAGGACAGCGGCGGAAACGTCG
TCTTCCCGCAAGGGACCTGGCCACAGGTGCTGCATGGCTGTCGGACT
>S6113H7WI1 rank=0016183 x=3253.0 y=1499.0 length=107
AGTCCAACGCGAAGAACCTTACCAAGGCTTGACATGACCAGGACAGCGGCGGAAACGTCG
TCTTCCCGCAAGGGACCTGGCCACAGGTGGTGCATGGCTGTCGGACT
>S6113H4H4A rank=0006887 x=3214.0 y=2600.0 length=107
AGTCCAACGCGAAGAACCTTACCAAGGCTTGACATGACCAGGACAGCGGCGGAAACGTCG
TCTTCCCGCAAGGGACCTGGCCACAGGTGTTGCATGGCTGTCGGACT
>S6113IAC8P rank=0017766 x=3281.0 y=1783.0 length=103
AGTCCAACGCGAAGAACCTTACCAAGGCTTGACATGAGGCGAAAACTGGCAGAGATGTCA
GGTCCGCAAGGGCGCCTTACAGGTGATGCATGGCTGTCGGACT
>S6113HZ01D rank=0025302 x=3163.0 y=2735.0 length=105
AGTCCAACGCGAAGAACCTTACCAAGGCTTGACATGATCGAGAAAGCCGTAGAAATACGG
CCCTCCTTCGGGACTCGACCACAGGTGATGCATGGCTGTCGGACT
>S6113H99U4 rank=0015780 x=3280.0 y=1502.0 length=105
AGTCCAACGCGAAGAACCTTACCAAGGCTTGACATGCACAGGAATGTCGTGGAAACACGG
CAGCCCTTCGGGGCCTGTGCACAGGTGTTGCATGGCTGTCGGACT
>S6113H42L4 rank=0005832 x=3221.0 y=490.0 length=106
AGTCCAACGCGAAGAACCTTACCAAGGCTTGACATGCACAGGAATGTTCCTAGAAATAGG
GCAGCCCTTCGGGGCCTGTGCACAGGTGCTGCATGGCTGTCGGACT
>S6113H4RYB rank=0007453 x=3217.0 y=3057.0 length=103
AGTCCAACGCGAAGAACCTTACCAAGGCTTGACATGCACCGGAAACACTCAGAGATGGGT
GCCCCGCAAGGTCGGTGTACAGGTGCTGCATGGCTGTCGGACT
>S6113H436F rank=0000906 x=3221.0 y=2517.0 length=96
AGTCCAACGCGAAGAACCTTACCAAGGCTTGACATGCACCGGAAACTGCCAGAGATGGTA
GCCCCGCAAGGTCGGTGCACAGGTGCTGCATGGCTN
>S6113H3IFC rank=0009881 x=3203.0 y=1398.0 length=105
AGTCCAACGCGAAGAACCTTACCAAGGCTTGACATGCACGGGAATGTCGTAGAAATACGG
CAGCCCTTCGGGGCTCGTGCACAGGTGATGCATGGCTGTCGGACT
>S6113H2Q8Q rank=0003456 x=3194.0 y=3032.0 length=105
AGTCCAACGCGAAGAACCTTACCAAGGCTTGACATGCACGGGAATGTCGTAGAAATACGG
CAGCCCTTCGGGGCTCGTGCACAGGTGATGCATGGCTGTCGGACT
>S6113H2J9X rank=0009640 x=3192.0 y=2195.0 length=97
AGTCCAACGCGAAGAACCTTACCAAGGCTTGACATGCACGGGAATGTCGTGGAAACACGG
CAGCCCTTCGGGGCTCGTGCACAGGTGCTGCATGGCT
>S6113IATGV rank=0012533 x=3286.0 y=2333.0 length=105
AGTCCAACGCGAAGAACCTTACCAAGGCTTGACATGCACGGGAATGTCGTGGAAACACGG
CAGCCCTTCGGGGCTCGTGCACAGGTGCTGCATGGCTGTCGGACT
>S6113H013Y rank=0015329 x=3175.0 y=1628.0 length=105
AGTCCAACGCGAAGAACCTTACCAAGGCTTGACATGCACGGGAATGTCGTGGAAACACGG
CAGCCCTTCGGGGCTCGTGCACAGGTGCTGCATGGCTGTCGGACT
>S6113H6HPI rank=0000750 x=3237.0 y=1172.0 length=98
AGTCCAACGCGAAGAACCTTACCAAGGCTTGACATGCACGGGAATGTCGTGGAAACACGG
CAGCCCTTCGGGGCTCGTGCACAGGTGCTGCATGGCTN
>S6113H4WSL rank=0004975 x=3219.0 y=1139.0 length=105
AGTCCAACGCGAAGAACCTTACCAAGGCTTGACATGCACGGGAATGTCGTGGAAACACGG
CAGCCCTTCGGGGCTCGTGCACAGGTGTTGCATGGCTGTCGGACT
>S6113H4YL2 rank=0004244 x=3219.0 y=3496.0 length=109
AGTCCAACGCGAAGAACCTTACCAAGGCTTGACATGCACGTAGTAGGAGGATGAAAGTCT
AACGAGGTAGCAATACCAGCGTGCTCAGGTGGTGCATGGCTGTCGGACT
>S6113H574U rank=0012268 x=3234.0 y=1052.0 length=105
AGTCCAACGCGAAGAACCTTACCAAGGCTTGACATGCACTGGAATGTCGTAGAAATACGG
CAGCCCTTCGGGGCTAGTGCACAGGTGCTGCATGGCTGTCGGACT
>S6113HY8LB rank=0022902 x=3154.0 y=2733.0 length=105
AGTCCAACGCGAAGAACCTTACCAAGGCTTGACATGCACTGGAATGTCGTAGAAATACGG
CAGCCCTTCGGGGCTAGTGCACAGGTGGTGCATGGCTGTCGGACT
>S6113H08GN rank=0012615 x=3177.0 y=1669.0 length=105
AGTCCAACGCGAAGAACCTTACCAAGGCTTGACATGCACTGGAATGTCGTAGAAATACGG
CAGCCCTTCGGGGCTAGTGCACAGGTGGTGCATGGCTGTCGGACT
>S6113H6D8S rank=0012554 x=3236.0 y=778.0 length=105
AGTCCAACGCGAAGAACCTTACCAAGGCTTGACATGCACTGGAATGTCGTAGAAATACGG
CAGCCCTTCGGGGCTAGTGCACAGGTGTTGCATGGCTGTCGGACT
>S6113HZQ37 rank=0002894 x=3160.0 y=2165.0 length=105
AGTCCAACGCGAAGAACCTTACCAAGGCTTGACATGCATCTCTAAACACGTGAAAGCGTG
TGACCCTTCGGGGAATTTGCACAGGTGGTGCATGGCTGTCGGACT
>S6113H4505 rank=0015008 x=3222.0 y=823.0 length=105
AGTCCAACGCGAAGAACCTTACCAAGGCTTGACATGCATTAGACAGAGCCTGAAAGGGCT
TCTTCCTTCGGGACTGGTGCACAGGTGGTGCATGGCTGTCGGACT
>S6113H9CMG rank=0024184 x=3269.0 y=3478.0 length=103
AGTCCAACGCGAAGAACCTTACCAAGGCTTGACATGCTGGTTAATCCGTGGAAACACGGT
GATCCTTCGGGATCCAGCACAGGTGTTGCATGGCTGTCGGACT
>S6113H7J7F rank=0015543 x=3249.0 y=1913.0 length=106
AGTCCAACGCGAAGAACCTTACCAAGGCTTGACATGGACCAGACCGGACTGGAGACAGTT
CTTCCCCTTTGGGGTTGGTTCACAGGTGATGCATGGCTGTCGGACT
>S6113H1KAE rank=0008160 x=3181.0 y=612.0 length=106
AGTCCAACGCGAAGAACCTTACCAAGGCTTGACATGGACCAGACCGGACTGGAGACAGTT
CTTCCCCTTTGGGGTTGGTTCACAGGTGCTGCATGGCTGTCGGACT
>S6113H6PTJ rank=0007072 x=3239.0 y=3493.0 length=105
AGTCCAACGCGAAGAACCTTACCAAGGCTTGACATGGACCGGACCGCCGCAGAAATGCGG
TTTCCCTTCGGGGCTGGTTTGCAGGTGCTGCATGGCTGTCGGACT
>S6113H0L4C rank=0011656 x=3170.0 y=1386.0 length=106
AGTCCAACGCGAAGAACCTTACCAAGGCTTGACATGGACCGGACCGCCGCAGAAATGTGG
TTTCCCCTTTGGGGCCGGTTCACAGGTGATGCATGGCTGTCGGACT
>S6113IAKK4 rank=0016311 x=3283.0 y=3110.0 length=106
AGTCCAACGCGAAGAACCTTACCAAGGCTTGACATGGACCGGACCGCCGCAGAAATGTGG
TTTCCCCTTTGGGGCCGGTTCACAGGTGATGCTTGGCTGTCGGACT
>S6113H6FXY rank=0022718 x=3236.0 y=2980.0 length=108
AGTCCAACGCGAAGAACCTTACCAAGGCTTGACATGGACCGGACCGCCGCAGAAATGTGG
TTTCTCCTTTTTGGGGCCGGTTCACAGGTGTTGCATGGCTGTCGGACT
>S6113H1RHL rank=0003648 x=3183.0 y=1751.0 length=90
AGTCCAACGCGAAGAACCTTACCAAGGCTTGACATGGACCGGACCGCCGCNGAAATGNGG
GTTTCCCCCTTTTGGGGGCCGGGTTTCACA
>S6113IALXM rank=0018032 x=3284.0 y=760.0 length=106
AGTCCAACGCGAAGAACCTTACCAAGGCTTGACATGGACCGGACCGGGCTGGAAACAGTC
CTTCCCCTTTGGGGTCGGTTCACAGGTGCTGCATGGCTGTCGGACT
>S6113H8L4D rank=0024612 x=3261.0 y=1899.0 length=106
AGTCCAACGCGAAGAACCTTACCAAGGCTTGACATGGACCGGACCGGGCTGGAAACAGTC
CTTCCCCTTTGGGGTCGGTTCACAGGTGCTGCATGGCTGTCGGACT
>S6113HZILX rank=0008793 x=3157.0 y=3427.0 length=106
AGTCCAACGCGAAGAACCTTACCAAGGCTTGACATGGACCGGACCGGGCTGGAAACAGTC
CTTCCCCTTTGGGGTCGGTTCACAGGTGGTGCATGGCTGTCGGACT
>S6113H608R rank=0005607 x=3243.0 y=1913.0 length=106
AGTCCAACGCGAAGAACCTTACCAAGGCTTGACATGGACCGGATCGCCGCAGAAATGTGG
TTTCTCCTTTGGGGCCGGTTCACAGGTGCTGCATGGCTGTCGGACT
>S6113H7J6X rank=0012829 x=3249.0 y=1895.0 length=106
AGTCCAACGCGAAGAACCTTACCAAGGCTTGACATGGACCGGATCGCCGCAGAAATGTGG
TTTCTCCTTTGGGGCCGGTTCACAGGTGCTGCATGGCTGTCGGACT
>S6113H3835 rank=0024615 x=3211.0 y=3219.0 length=106
AGTCCAACGCGAAGAACCTTACCAAGGCTTGACATGGACCGGATCGCCGCAGAAATGTGG
TTTCTCCTTTGGGGCCGGTTCACAGGTGCTGCATGGCTGTCGGACT
>S6113H20BP rank=0008437 x=3197.0 y=2515.0 length=106
AGTCCAACGCGAAGAACCTTACCAAGGCTTGACATGGACCGGATCGCCGCAGAAATGTGG
TTTCTCCTTTGGGGCCGGTTCACAGGTGCTGCATGGCTGTCGGACT
>S6113H1SQL rank=0005260 x=3183.0 y=3371.0 length=106
AGTCCAACGCGAAGAACCTTACCAAGGCTTGACATGGACCGGATCGCCGCAGAAATGTGG
TTTCTCCTTTGGGGCCGGTTCACAGGTGCTGCATGGCTGTTGGACT
>S6113H10M3 rank=0014520 x=3186.0 y=1325.0 length=106
AGTCCAACGCGAAGAACCTTACCAAGGCTTGACATGGACCGGATCGCCGCAGAAATGTGG
TTTCTCCTTTGGGGCCGGTTCACAGGTGGTGCATGGCTGTCGGACT
>S6113IAV3Z rank=0007071 x=3287.0 y=1661.0 length=106
AGTCCAACGCGAAGAACCTTACCAAGGCTTGACATGGACCGGATCGCCGCAGAAATGTGG
TTTCTCCTTTGGGGCCGGTTCACAGGTGGTGCATGGCTGTCGGACT
>S6113H1PL9 rank=0021934 x=3182.0 y=3423.0 length=106
AGTCCAACGCGAAGAACCTTACCAAGGCTTGACATGGACCGGATCGCCGCAGAAATGTGG
TTTCTCCTTTGGGGCCGGTTCACAGGTGGTGCATGTCTGTCGGACT
>S6113IASRX rank=0009820 x=3286.0 y=1435.0 length=51
AGTCCAACGCGAAGAACCTTACCAAGGCTTGACATGGACCGGATCGCCGCN
>S6113H9EZS rank=0002780 x=3270.0 y=2454.0 length=97
AGTCCAACGCGAAGAACCTTACCAAGGCTTGACATGGACCGGATCGCCGCNGAAATGNGG
TTTCNCCTTTGGGGCCGGTTCACAGGTGCTGCATGGC
>S6113IASBX rank=0012965 x=3286.0 y=859.0 length=110
AGTCCAACGCGAAGAACCTTACCAAGGCTTGACATGGGACAGACCGTACGAGAGATCGTA
CTTCTCCAGCAATGGAGCTGTCCACACAGGTGGTGCATGGCTGTCGGACT
>S6113H2BRX rank=0023193 x=3189.0 y=3467.0 length=110
AGTCCAACGCGAAGAACCTTACCAAGGCTTGACATGGGACAGACCGTACGAGAGATCGTG
CTTCTCCAGCAATGGAGCTGTCCACACAGGTGCTGCATGGCTGTCGGACT
>S6113H23RU rank=0009489 x=3198.0 y=2888.0 length=103
AGTCCAACGCGAAGAACCTTACCAAGGCTTGACATGGGACAGACCGTACGAGAGATCGTG
CTTCTCCAGCAATGGAGCTGTCCACACAGGTGGTGCATGGCTN
>S6113H2XEB rank=0024475 x=3196.0 y=2817.0 length=107
AGTCCAACGCGAAGAACCTTACCAAGGCTTGACATGGGACAGACCGTACGAGAGATCGTG
CTTCTCCAGCAATGGAGCTGTCCACACAGGTGTTGCATGGCTGTCGG
>S6113H4BLH rank=0022613 x=3212.0 y=2339.0 length=103
AGTCCAACGCGAAGAACCTTACCAAGGCTTGACATGGGCAGAAATCCGGCAGAGATGTCG
GGTCCGTAAGGGCTGCTCACAGGTGCTGCATGGCTGTCGGACT
>S6113IANRB rank=0005018 x=3284.0 y=3125.0 length=103
AGTCCAACGCGAAGAACCTTACCAAGGCTTGACATGGGCAGAAATCCGGCAGAGATGTCG
GGTCCGTAAGGGCTGCTCACAGGTGCTGCATGGCTGTCGGACT
>S6113IBTS3 rank=0000299 x=3298.0 y=277.0 length=106
AGTCCAACGCGAAGAACCTTACCAAGGCTTGACATGGGCCAGACCGCCGCAGAAATGTGG
TTTCCCCTTTGGGGCTGGTTCACAGGTGCTGCATGGCTGTCGGACT
>S6113HZQ8O rank=0022480 x=3160.0 y=2326.0 length=106
AGTCCAACGCGAAGAACCTTACCAAGGCTTGACATGGGCCAGACCGCCGCAGAAATGTGG
TTTCCCCTTTGGGGCTGGTTCACAGGTGTTGCATGGCTGTCGGACT
>S6113H174H rank=0021047 x=3188.0 y=2831.0 length=106
AGTCCAACGCGAAGAACCTTACCAAGGCTTGACATGGGCCGGACCGGGCTGGAAACAGTC
CTTCCCCTTTGGGGCCGGTTCACAGGTGATGCATGGCTGTCGGACT
>S6113H2STD rank=0024974 x=3195.0 y=975.0 length=106
AGTCCAACGCGAAGAACCTTACCAAGGCTTGACATGGGCCGGACCGGGCTGGAAACAGTC
CTTCCCCTTTGGGGCCGGTTCACAGGTGCTGCATGGCTGTCGGACT
>S6113H31KW rank=0019082 x=3209.0 y=1646.0 length=106
AGTCCAACGCGAAGAACCTTACCAAGGCTTGACATGGGCCGGACCGGGCTGGAAACAGTC
CTTCCCCTTTGGGGCCGGTTCACAGGTGCTGCATGGCTGTCGGACT
>S6113HZTHK rank=0018020 x=3161.0 y=1142.0 length=106
AGTCCAACGCGAAGAACCTTACCAAGGCTTGACATGGGCCGGACCGGGCTGGAAACAGTC
CTTCCCCTTTGGGGCCGGTTCACAGGTGGTGCATGGCTGTCGGACT
>S6113H7XUZ rank=0022866 x=3253.0 y=3225.0 length=106
AGTCCAACGCGAAGAACCTTACCAAGGCTTGACATGGGCCGGATCGCCGCAGAAATGTGG
TTTCCCCTTTGGGGCCGGTTCACAGGTGTTGCATGGCTGTCGGACT
>S6113IAG2Y rank=0013943 x=3282.0 y=2664.0 length=103
AGTCCAACGCGAAGAACCTTACCAAGGCTTGACATGGGCNGAAATCCGGCAGAGATGTCG
GGTCCGCAAGGGCTGCTCACAGGTGCTGCATGGCTGTCGGACT
>S6113HZ3WW rank=0021480 x=3164.0 y=2366.0 length=110
AGTCCAACGCGAAGAACCTTACCAAGGCTTGACATGGGGAAGACTGGACGAGAGATCGTC
CTTCTCTAGCAATAGAGCTTCCCACACAGGTGCTGCATGGCTGTCGGACT
>S6113H1QNX rank=0022915 x=3183.0 y=683.0 length=110
AGTCCAACGCGAAGAACCTTACCAAGGCTTGACATGGGGAAGACTGGACGAGAGATCGTC
CTTCTCTAGCAATAGAGCTTCCCACACAGGTGCTGCATGGCTGTCGGACT
>S6113H5PJW rank=0018240 x=3228.0 y=1546.0 length=103
AGTCCAACGCGAAGAACCTTACCAAGGCTTGACATGGGGTGAAAACTCGCAGAGATGCGG
GGTCCGCAAGGGCGCCTCACAGGTGCTGCATGGCTGTCGGACT
>S6113H09NM rank=0022770 x=3177.0 y=3216.0 length=103
AGTCCAACGCGAAGAACCTTACCAAGGCTTGACATGGGGTGAAAACTCGCAGAGATGCGG
GGTCCGCAAGGGCGCCTCACAGGTGGTGCATGGCTGTCGGACT
>S6113H7Z00 rank=0013038 x=3254.0 y=1938.0 length=73
AGTCCAACGCGAAGAACCTTACCAAGGCTTGACATGGGGTGAAAACTCGCAGAGATNCGG
GGTCCGCAAGGGN
>S6113H4Z6F rank=0020895 x=3220.0 y=1429.0 length=95
AGTCCAACGCGAAGAACCTTACCAAGGCTTGACATGGGGTGAAAACTCGCAGAGATNCGG
GGTCCTAAGGGCGCCTCACAGGTGCTGCATGGCTN
>S6113H023J rank=0010675 x=3175.0 y=2909.0 length=107
AGTCCAACGCGAAGAACCTTACCAAGGCTTGACATGGTAGTGGTACCAATTCGAAAGATG
CGGGACCCTTCGGGGAGCTATCACAGGTGTTGCATGGCTGTCGGACT
>S6113IA2RB rank=0024709 x=3289.0 y=2085.0 length=107
AGTCCAACGCGAAGAACCTTACCAAGGCTTGACATGGTAGTGGTACCAATTCGAAAGATG
CGGGACCCTTCGGGGAGCTATCACAGGTGTTGCATGGCTGTCGGACT
>S6113H2I0B rank=0021312 x=3192.0 y=553.0 length=107
AGTCCAACGCGAAGAACCTTACCAAGGCTTGACATGGTAGTGGTACTGATTCGAAAGATG
AGGGACCCTTCGGGGAGCTATCACAGGTGTTGCATGGCTGTCGGACT
>S6113IBEK9 rank=0003886 x=3293.0 y=1035.0 length=97
AGTCCAACGCGAAGAACCTTACCAAGGCTTGACATGGTCGGGAAAGCCGTAGAAATACGG
CCCTCCTTCGGGACTCGATCACAGGTGCTGCATGGCT
>S6113H2YS4 rank=0003855 x=3197.0 y=550.0 length=105
AGTCCAACGCGAAGAACCTTACCAAGGCTTGACATGGTCGGGAAAGCCGTAGAAATACGG
CCCTCCTTCGGGACTCGATCACAGGTGGTGCATGGCTGTCGGACT
>S6113HZ3T1 rank=0006422 x=3164.0 y=2263.0 length=105
AGTCCAACGCGAAGAACCTTACCAAGGCTTGACATGGTCGGGAAAGCCGTAGAAATACGG
CCCTCCTTCGGGACTCGATCACAGGTGGTGCATGGCTGTCGGACT
>S6113H6148 rank=0014368 x=3243.0 y=3082.0 length=105
AGTCCAACGCGAAGAACCTTACCAAGGCTTGACATGGTCGGGAAAGCCGTAGAAATACGG
CCCTCCTTCGGGACTCGATCACAGGTGGTGCATGGCTGTCGGACT
>S6113H5KLM rank=0011555 x=3226.0 y=3320.0 length=105
AGTCCAACGCGAAGAACCTTACCAAGGCTTGACATGGTCGGGAAAGCCGTAGAAATACGG
CCCTCCTTCGGGACTCGATCACAGGTGTTGCATGGCTGTCAGACT
>S6113H22MZ rank=0010167 x=3198.0 y=1417.0 length=105
AGTCCAACGCGAAGAACCTTACCAAGGCTTGACATGTAATTGAATGTCGTGGAAACACGG
CAGCCCTTCGGGGCAATTACACAGGTGGTGCATGGCTGTCGGACT
>S6113H0M6D rank=0010693 x=3170.0 y=2755.0 length=59
AGTCCAACGCGAAGAACCTTACCAAGGCTTGACATGTACCGGAAAGCCCTGAAATAGGG
>S6113H4AU1 rank=0003296 x=3212.0 y=1387.0 length=98
AGTCCAACGCGAAGAACCTTACCAAGGCTTGACATGTACGAGAACGCGTCAGAGATGACG
AACNCTTTGGACACTCGTACACAGGTGCTGCATGGCTN
>S6113IAWWL rank=0023753 x=3287.0 y=2691.0 length=105
AGTCCAACGCGAAGAACCTTACCAAGGCTTGACATGTACGAGAACGCGTCAGAGATGACG
AACTCTTTGGACACTCGTACACAGGTGCTGCATGGCTGTCGGACT
>S6113H0KG2 rank=0020214 x=3169.0 y=3348.0 length=105
AGTCCAACGCGAAGAACCTTACCAAGGCTTGACATGTACGAGAACGCGTCAGAGATGACG
AACTCTTTGGACACTCGTACACAGGTGTTGCATGGCTGTCGGACT
>S6113H2I4A rank=0018371 x=3192.0 y=696.0 length=105
AGTCCAACGCGAAGAACCTTACCAAGGCTTGACATGTACGAGAACGCGTCAGAGATGACG
AACTCTTTGGACACTCGTACACAGGTGTTGCATGGCTGTCGGACT
>S6113H3RHK rank=0016223 x=3206.0 y=854.0 length=108
AGTCCAACGCGAAGAACCTTACCAAGGCTTGACATGTCGAGAACGCCCTGGAAACAGGGA
AGTGCCTGAAAGGGAGCTCGAACACAGGTGATGCATGGCTGTCGGACT
>S6113HZ4OU rank=0018667 x=3164.0 y=3372.0 length=108
AGTCCAACGCGAAGAACCTTACCAAGGCTTGACATGTCGAGAACGCCCTGGAAACAGGGA
AGTGCCTGAAAGGGAGCTCGAACACAGGTGATGCATGGCTGTCGGACT
>S6113HZ3NE rank=0012435 x=3164.0 y=2024.0 length=108
AGTCCAACGCGAAGAACCTTACCAAGGCTTGACATGTCGAGAACGCCCTGGAAACAGGGA
AGTGCCTGAAAGGGAGCTCGAACACAGGTGCTGCATGGCTGTCGGACT
>S6113HZ25N rank=0004574 x=3164.0 y=1385.0 length=106
AGTCCAACGCGAAGAACCTTACCAAGGCTTGACATGTCGAGAACTCTGGTGAAAGCCGGA
GGTGCCGCAAGGAGCTCGAACACAGGTGTTGCATGGCTGTCGGACT
>S6113H9ZJ1 rank=0004444 x=3277.0 y=431.0 length=62
AGTCCAACGCGAAGAACCTTACCAAGGCTTGACATTCTGGGTAATCCGTGGAAACACGGT
GA
>S6113IAYGJ rank=0000206 x=3288.0 y=609.0 length=94
AGTCCAACGCGAAGAACCTTACCAAGGCTTGACATTGCCCGGAAACACTCAGAGATGGGT
GCCTCTTCGGATCGGGTGACAGGTGCTGCATGGC
>S6113H8BM2 rank=0010384 x=3258.0 y=604.0 length=103
AGTCCAACGCGAAGAACCTTACCAAGGCTTGACATTGCCGGAAAACTCGCAGAGATGCGG
GGTCCTTTTGGGCCGGTGACAGGTGCTGCATGGCTGTCGGACT
>S6113H6OQL rank=0001813 x=3239.0 y=2091.0 length=94
AGTCCAACGCGAAGAACCTTACCAAGGCTTGACATTGCCGGAAAACTCGCAGAGATNCGG
GGCCTTTTGGCCGGTGACAGGTGCTGCATGGCTN
>S6113H0MZF rank=0012692 x=3170.0 y=2505.0 length=106
AGTCCAACGCGAAGAACCTTACCAAGGCTTGACGTGGGCCGGACCGGGCTGGAAACAGTC
CTTCCCCTTTGGGGCCGGTTCACAGGTGGTGCATGGCTGTCGGACT
>S6113H0IFO rank=0013362 x=3169.0 y=706.0 length=103
AGTCCAACGCGAAGAACCTTACCAAGGCTTGCATCGCCCGGAAAGCCGTAGAGATACGGC
CCCCCTTGTGGTCGGGTGACAGGTGATGCATGGCTGTCGGACT
>S6113H0CMA rank=0018477 x=3167.0 y=1360.0 length=92
AGTCCAACGCGAAGAACCTTACCAAGGTTTGACATCACCGGAAACTCGCAGAGATGCGGG
TCTTTGGCCGGTGACAGGTGTGCATGGCTGTC
>S6113IAWW1 rank=0010632 x=3287.0 y=2707.0 length=89
AGTCCAACGCGAAGAACCTTACCAAGTCGGGTTGAGGATGTGTTACCTACCTACCTGAAG
AATGGCAGGTGCTGCATGGCTGTCGGACT
>S6113H7QNL rank=0025597 x=3251.0 y=2079.0 length=54
AGTCCAACGCGAAGAACCTTACCACCTTGCCAGGTGTTGCATGGCTGTCGGACT
>S6113HZNIT rank=0023211 x=3159.0 y=1603.0 length=106
AGTCCAACGCGAAGAACCTTACCACCTTTTGACATGCCCAGACAGCCGGAGAGATCCGGT
CTTCCCTTCGGGGACTGGGACACAGGTGCTGCATGGCTGTCGGACT
>S6113H13QT rank=0005061 x=3187.0 y=1251.0 length=106
AGTCCAACGCGAAGAACCTTACCACCTTTTGACATGCCCGGACCACCAGAGAGATCTGGC
TTTCCCTTCGGGGACTGGGACACAGGTGATGCATGGCTGTCGGACT
>S6113H8M4L rank=0019118 x=3261.0 y=3203.0 length=106
AGTCCAACGCGAAGAACCTTACCACCTTTTGACATGCCCGGACCACCAGAGAGATCTGGC
TTTCCCTTCGGGGACTGGGACACAGGTGATGCATGGCTGTCGGACT
>S6113H541X rank=0016500 x=3233.0 y=1155.0 length=106
AGTCCAACGCGAAGAACCTTACCACCTTTTGACATGCCCGGACCACCAGAGAGATCTGGC
TTTCCCTTCGGGGACTGGGACACAGGTGCTGCATGGCTGTCGGACT
>S6113IAIGS rank=0000268 x=3283.0 y=362.0 length=105
AGTCCAACGCGAAGAACCTTACCACCTTTTGACATGCCCGGACCACCAGAGAGATCTGGC
TTTCCCTTCGGGGACTGGGACACAGGTGCTGCATGGCTTCGGACT
>S6113H4NVW rank=0013219 x=3216.0 y=1882.0 length=105
AGTCCAACGCGAAGAACCTTACCACCTTTTGACATGCCCGGACCACCAGAGAGATCTGGC
TTTCCCTTCGGGGACTGGGACACAGGTGCTGCATGGCTTCGGACT
>S6113H2BA5 rank=0013651 x=3189.0 y=2863.0 length=106
AGTCCAACGCGAAGAACCTTACCACCTTTTGACATGCCCGGACCACCAGAGAGATCTGGC
TTTCCCTTCGGGGACTGGGACACAGGTGTTGCATGGCTGTCGGACT
>S6113H4RQO rank=0013375 x=3217.0 y=2782.0 length=106
AGTCCAACGCGAAGAACCTTACCACCTTTTGACATGCCCGGACCGCCACAGAGATGTGGC
TTTCCCTTCGGGGACTGGGACACAGGTGCTGCATGGCTGTCGGACT
>S6113H5Y0M rank=0012195 x=3231.0 y=1524.0 length=106
AGTCCAACGCGAAGAACCTTACCACCTTTTGACATGCCCGGACCGCCACAGAGATGTGGC
TTTCCCTTCGGGGACTGGGACACAGGTGTTGCATGGCTGTCGGACT
>S6113H4M8O rank=0021342 x=3216.0 y=1046.0 length=106
AGTCCAACGCGAAGAACCTTACCACCTTTTGACATGCCCGGACCGCCAGAGAGATCTGGC
TTTCCCTTCGGGGACTGGGACACAGGTGTTGCATGGCTGTCGGACT
>S6113HZW2D rank=0023326 x=3162.0 y=1683.0 length=106
AGTCCAACGCGAAGAACCTTACCACCTTTTGACATGCCCGGACCGCCAGAGAGATCTGGT
TTTCCCTTCGGGGACTGGGACACAGGTGGTGCATGGCTGTCGGACT
>S6113H898P rank=0005909 x=3269.0 y=391.0 length=106
AGTCCAACGCGAAGAACCTTACCACCTTTTGACATGCCCGGACCGCCTCAGAGATGAGGC
TTTCCCTTCGGGGACTGGGACACAGGTGATGCTTGGCTGTCGGACT
>S6113H2PYW rank=0001249 x=3194.0 y=1382.0 length=106
AGTCCAACGCGAAGAACCTTACCACCTTTTGACATGCCCTGACCGCCGGAGAGATCCGGT
TTTCCCTTCGGGGACAGGGACACAGGTGATGCATGGCTGTCGAACT
>S6113H0IU2 rank=0015154 x=3169.0 y=1260.0 length=106
AGTCCAACGCGAAGAACCTTACCACCTTTTGACATGCCCTGACCGCCGGAGAGATCCGGT
TTTCCCTTCGGGGACAGGGACACAGGTGTTGCATGGCTGTCGGACT
>S6113IAQTN rank=0004126 x=3285.0 y=3001.0 length=106
AGTCCAACGCGAAGAACCTTACCACCTTTTGACATGCCCTGACCGCCGGAGAGATCCGGT
TTTCCCTTCGGGGACAGGGACACAGGTGTTGCATGGCTGTCGGACT
>S6113H4UXP rank=0004369 x=3218.0 y=2827.0 length=106
AGTCCAACGCGAAGAACCTTACCACCTTTTGACATGCCCTGATAACTGCAGAGATGCAGC
TTTCCCTTCGGGGACAGGGACACAGGTGCTGCATGGCTGTCGGACT
>S6113H3DQP rank=0015439 x=3201.0 y=3519.0 length=106
AGTCCAACGCGAAGAACCTTACCACCTTTTGACATGCCCTGATCGCTGCAGAGATGCAGC
TTTCCCCTCGGGGACAGGGACACAGGTGCTGCATGGCTGTCGGACT
>S6113HZXEO rank=0012233 x=3162.0 y=2126.0 length=106
AGTCCAACGCGAAGAACCTTACCACCTTTTGACATGCCCTGATCGCTGCAGAGATGCAGC
TTTCCCTTCGGGGACAGGGACACAGGTGCTGCATGGCTGTCGGACT
>S6113H1XYP rank=0020000 x=3185.0 y=1951.0 length=106
AGTCCAACGCGAAGAACCTTACCACCTTTTGACATGCCCTGATCGCTGGAGAGATCCAGT
TTTCCCTTCGGGGACAGGGACACAGGTGTTGCATGGCTGTCGGACT
>S6113H8P8O rank=0018842 x=3262.0 y=3142.0 length=106
AGTCCAACGCGAAGAACCTTACCACCTTTTGACATGCCTGGACAAACCGAGAGATCGGTC
TTTCCCCTCGGGGACTGGGACACAGGTGGTGCATGGCTGTCGGACT
>S6113H9LYK rank=0014279 x=3272.0 y=3290.0 length=106
AGTCCAACGCGAAGAACCTTACCACCTTTTGACATGCCTGGACAAACCGAGAGATCGGTC
TTTCCCTTCGGGGACTGGGACACAGGTGCTGCATGGCTGTCGGACT
>S6113H5WNG rank=0010974 x=3230.0 y=2554.0 length=106
AGTCCAACGCGAAGAACCTTACCACCTTTTGACATGCCTGGACAAACCGAGAGATCGGTC
TTTCCCTTCGGGGACTGGGACACAGGTGGTGCATGGCTGTCGGACT
>S6113H81AH rank=0021453 x=3266.0 y=1079.0 length=106
AGTCCAACGCGAAGAACCTTACCACCTTTTGACATGCCTGGACCGCCACGGAGACGTGGC
TTTCCCTTCGGGGACTAGGACACAGGTGATGCATGGCTGTCGGACT
>S6113HZ3H2 rank=0024068 x=3164.0 y=1832.0 length=106
AGTCCAACGCGAAGAACCTTACCACCTTTTGACATGCCTGGACCGCTAGAGAGATCTAGC
TTTCCTTTCGGGGACCAGGACACAGATGCTGCATGGCTGTCGGACT
>S6113H0WZ1 rank=0023919 x=3173.0 y=3199.0 length=106
AGTCCAACGCGAAGAACCTTACCACCTTTTGACATGCCTGGACCGCTGCAGAGATGCAGT
TTTCCCTTCGGGGACCAGGACACAGGTGTTGCATGGCTGTCGGACT
>S6113H4WFZ rank=0010350 x=3219.0 y=685.0 length=106
AGTCCAACGCGAAGAACCTTACCACCTTTTGACATGCCTGGACCGCTGCAGAGATGCAGT
TTTCCCTTCGGGGACCAGGACACAGGTGTTGCATGGCTGTCGGACT
>S6113H8EUW rank=0002315 x=3259.0 y=678.0 length=87
AGTCCAACGCGAAGAACCTTACCACCTTTTGACATGCCTGGACCGCTGGAGAGATCCAGT
TTTCCCTTCGGGGGACCCAGGGACACA
>S6113H96F9 rank=0000728 x=3279.0 y=1175.0 length=106
AGTCCAACGCGAAGAACCTTACCACCTTTTGACATGTCCAGATCGCTAGAGAGATCTAGT
TTTCCCTTCGGGGACTGGAACACAGGTGTTGCATGGCTGTCGGACT
>S6113IAI8J rank=0001622 x=3283.0 y=1361.0 length=100
AGTCCAACGCGAAGAACCTTACCACCTTTTGACATGTCCTGATCGCTGGAGAGATCCAGT
TTTCCCTTCGGGGGACAGGAACACAGGTGATGCATGGCTN
>S6113H0QCT rank=0018170 x=3171.0 y=2779.0 length=106
AGTCCAACGCGAAGAACCTTACCACCTTTTGACATGTCTCGCTACCTAGAGAGATCTAGG
GTTCCCTTCGGGGACGAGAACACAGGTGCTGCATGGCTGTCGGACT
>S6113H1PAZ rank=0015499 x=3182.0 y=3017.0 length=106
AGTCCAACGCGAAGAACCTTACCACCTTTTGACATGTCTCGCTACCTGGAGAGATCCAGG
GTTCCCTTCGGGGACGAGAACACAGGTGCTGCATGGCTGTCAGACT
>S6113H0BUO rank=0024439 x=3167.0 y=366.0 length=105
AGTCCAACGCGAAGAACCTTACCACCTTTTTGACATGCCTGGACCGCCAGAGAGATCTGG
CTTTCTCTTCGGAGACTAGGACACAGGTGGTGCATGGCTGTGACT
>S6113IAZGO rank=0022362 x=3288.0 y=1910.0 length=107
AGTCCAACGCGAAGAACCTTACCACGTCTTGACATCCTCTGACAATCCTAGAGATAGGGA
CGTCCCCTTCGGGGGCAGAGTGACAGGTGGTGCATGGCTGTCGGACT
>S6113H6CG3 rank=0021702 x=3235.0 y=2581.0 length=108
AGTCCAACGCGAAGAACCTTACCAGCCCTCGACATGGCAGGACGGTTTCCAGAGATGGAT
TCCTTCCCTTCGGGGACCTGCACACAGGTGTTGCATGGCTGTCGGACT
>S6113HZ94P rank=0011098 x=3166.0 y=2231.0 length=105
AGTCCAACGCGAAGAACCTTACCAGCCCTTGACATACACGAGAACACCCTAGAAATAGGG
GACTCTTTGGACACTCGTGAACAGGTGTTGCATGGCTGTCGGACT
>S6113H0H91 rank=0007337 x=3169.0 y=503.0 length=56
AGTCCAACGCGAAGAACCTTACCAGCCCTTGACATCCCGATCGCGGTTACCAGAGA
>S6113H59IU rank=0002221 x=3234.0 y=2852.0 length=110
AGTCCAACGCGAAGAACCTTACCAGCCCTTGACATCCCGATCGCGGTTACCAGAGATGGT
TTCCTTCAGTTAGGCTGGATCGGTGACAGGTGTTGCATGGCTGTCGGACT
>S6113H9TSY rank=0004779 x=3275.0 y=1168.0 length=110
AGTCCAACGCGAAGAACCTTACCAGCCCTTGACATCCCGGTCGCGGACTCCAGAGATGGA
GTTCTTCAGTTCGGCTGGACCGGAGACAGGTGATGCATGGCTGTCGGACT
>S6113IAZBP rank=0016251 x=3288.0 y=1731.0 length=110
AGTCCAACGCGAAGAACCTTACCAGCCCTTGACATCCCGGTCGCGGACTCCAGAGATGGA
GTTCTTCAGTTCGGCTGGACCGGAGACAGGTGTTGCATGGCTGTCGGACT
>S6113HZ00V rank=0018627 x=3163.0 y=2717.0 length=110
AGTCCAACGCGAAGAACCTTACCAGCCCTTGACATCCCGGTCGCGGACTCCAGAGATGGA
GTTCTTCAGTTCGGCTGGACCGGAGACAGGTGTTGCATGGCTGTCGGACT
>S6113IACC5 rank=0007532 x=3281.0 y=647.0 length=110
AGTCCAACGCGAAGAACCTTACCAGCCCTTGACATCCCGGTCGCGGACTCCAGAGATGGA
GTTCTTCAGTTCGGCTGGACCGGGGACAGGTGATGCATGGCTGTCGGACT
>S6113H2WM1 rank=0025130 x=3196.0 y=1835.0 length=110
AGTCCAACGCGAAGAACCTTACCAGCCCTTGACATCCCGGTCGCGGATTCCAGAGACGGA
GTCCTTCAGTTCGGCTGGACCGGAGACAGGTGTTGCATGGCTGTCGGACT
>S6113H9Z46 rank=0016337 x=3277.0 y=1192.0 length=110
AGTCCAACGCGAAGAACCTTACCAGCCCTTGACATCCCGGTCGCGGTTTCCAGAGATGGA
TTCCTTCAGTTCGGCTGGACCGGTGACAGGTGTTGCATGGCTGTCGGACT
>S6113HZ3CS rank=0023770 x=3164.0 y=1642.0 length=110
AGTCCAACGCGAAGAACCTTACCAGCCCTTGACATCCCGGTCGCGGTTTTCAGAGATGAT
TACCTTCAGTTCGGCTGGACCGGTGACAGGTGTTGCATGGCTGTCGGACT
>S6113H49S5 rank=0007119 x=3223.0 y=1623.0 length=110
AGTCCAACGCGAAGAACCTTACCAGCCCTTGACATCCTGGTCGCGGATTTCAGAGATGAG
ATCCTTCAGTTCGGCTGGACCAGTGACAGGTGTTGCATGGCTGTCGGACT
>S6113H7H6F rank=0004089 x=3248.0 y=3381.0 length=110
AGTCCAACGCGAAGAACCTTACCAGCCCTTGACATCTCGGTCGCGGATTCCAGAGACGGA
ATCCTTCAGTTCGGCTGGACCGAAGACAGGTGTTGCATGGCTGTCGGACT
>S6113IADBB rank=0021619 x=3281.0 y=1877.0 length=58
AGTCCAACGCGAAGAACCTTACCAGCCCTTGACATGCCAAGACGACTTCCAGAGATGG
>S6113H3EK8 rank=0012298 x=3202.0 y=522.0 length=108
AGTCCAACGCGAAGAACCTTACCAGCCCTTGACATGCCAAGACGACTTCCAGAGATGGAT
TTCTTCCCTTCGGGGACTTGGACACAGGTGCTGCATGGCTGTCGGACT
>S6113H5OXT rank=0021022 x=3228.0 y=751.0 length=108
AGTCCAACGCGAAGAACCTTACCAGCCCTTGACATGCCAAGACGACTTCCAGAGATGGAT
TTCTTCCCTTCGGGGACTTGGACACAGGTGGTGCATGGCTGTCGGACT
>S6113H3RL5 rank=0007432 x=3206.0 y=1019.0 length=108
AGTCCAACGCGAAGAACCTTACCAGCCCTTGACATGCCAAGACGACTTCCAGAGATGGAT
TTCTTCCCTTCGGGGACTTGGACACAGGTGTTGCATGGCTGTCGGACT
>S6113HZX62 rank=0024193 x=3162.0 y=3148.0 length=108
AGTCCAACGCGAAGAACCTTACCAGCCCTTGACATGCCAAGACGACTTCCAGAGATGGAT
TTCTTCCCTTCGGGGACTTGGACACAGGTGTTGCATGGCTGTCGGACT
>S6113H0R3A rank=0002501 x=3172.0 y=932.0 length=108
AGTCCAACGCGAAGAACCTTACCAGCCCTTGACATGCCAAGACGACTTCCAGAGATGGAT
TTCTTCCCTTCGGGGACTTGGACACAGGTGTTGCATGGCTGTCGGACT
>S6113H3H5G rank=0021267 x=3203.0 y=1042.0 length=108
AGTCCAACGCGAAGAACCTTACCAGCCCTTGACATGCCAAGACGACTTCTGGAGACAGAT
TTCTTCCCTTCGGGGACTTGGACACAGGTGTTGCATGGCTGTCGGACT
>S6113H2GLC rank=0011491 x=3191.0 y=1518.0 length=108
AGTCCAACGCGAAGAACCTTACCAGCCCTTGACATGCCACGACGGTTTCCAGAGATGGAC
TCCTCCCCGCAAGGGGCGTGGACACAGGTGGTGCATGACTGTCGGACT
>S6113H085C rank=0019492 x=3177.0 y=2558.0 length=108
AGTCCAACGCGAAGAACCTTACCAGCCCTTGACATGCCAGGACGACTTCCAGAGATGGAT
TTCTCTCCTTCGGGAGCCTGGACACAGGTGCTGCATGGCTGTCGGACT
>S6113H9GGB rank=0007568 x=3271.0 y=249.0 length=108
AGTCCAACGCGAAGAACCTTACCAGCCCTTGACATGCCAGGACGACTTCCAGAGATGGAT
TTCTTCACTTCGGTGACCTACACACAGGTGCTGCATGGCTGTCGGACT
>S6113IAGYZ rank=0007776 x=3282.0 y=2521.0 length=106
AGTCCAACGCGAAGAACCTTACCAGCCCTTGACATGCCCGGCTAGCTACGGAGACGTAGT
GTTCCCTTCGGGGACCGGGACACAGGTGATGCATGGCTGTCGGACT
>S6113H9Z8F rank=0005496 x=3277.0 y=1309.0 length=110
AGTCCAACGCGAAGAACCTTACCAGCCCTTGACATGCCGGTCGCGGACAGTGGAGACATT
GTCCTTCAGTTAGGCTGGACCGGACACAGGTGCTGCATGGCTGTCGGACT
>S6113IAKPJ rank=0003254 x=3283.0 y=3269.0 length=108
AGTCCAACGCGAAGAACCTTACCAGCCCTTGACATGGCAAGACGACTTCTGGAGACAGAT
TTCTTCCCTTCGGGGACTTGCACACAGGTGCTGCATGGCTGTCGGACT
>S6113IAY8M rank=0013297 x=3288.0 y=1620.0 length=101
AGTCCAACGCGAAGAACCTTACCAGCCCTTGACATGGCAAGACGACTTCTGGAGACAGAT
TTCTTCCCTTCGGGGACTTGCACACAGGTGCTGCATGGCTN
>S6113H0D8S rank=0022778 x=3167.0 y=3466.0 length=108
AGTCCAACGCGAAGAACCTTACCAGCCCTTGACATGGCAAGACGATTTCCAGAGATGGAT
CTCTTCACTTCGGTGACTTGCACACAGGTGCTGCATGGCTGTCGGACT
>S6113H6QW1 rank=0012659 x=3240.0 y=819.0 length=108
AGTCCAACGCGAAGAACCTTACCAGCCCTTGACATGGCAGGACGATTTCCAGAGATGGAT
CTCTTCACTTCGGTGACCTGCACACAGGTGCTGCATGGCTGTCGGACT
>S6113H8S26 rank=0018944 x=3263.0 y=2736.0 length=108
AGTCCAACGCGAAGAACCTTACCAGCCCTTGACATGGCAGGACGATTTCCAGAGATGGAT
TTCTTCACTTCGGTGACCTGCACACAGGTGTTGCATGGCTGTCGGACT
>S6113H1RN4 rank=0016466 x=3183.0 y=1986.0 length=108
AGTCCAACGCGAAGAACCTTACCAGCCCTTGACATGGCAGGACGATTTCCGGAGACGGAT
CTCTTCACTTCGGTGACCTGCACACAGGTGCTGCATGGCTGTCGGACT
>S6113H1EZS rank=0011487 x=3179.0 y=1942.0 length=108
AGTCCAACGCGAAGAACCTTACCAGCCCTTGACATGGCAGGACGATTTCCGGAGACGGAT
CTCTTCACTTCGGTGACCTGCACACAGGTGCTGCATGGCTGTCGGACT
>S6113H23IJ rank=0007303 x=3198.0 y=2553.0 length=89
AGTCCAACGCGAAGAACCTTACCAGCCCTTGACATGGCAGGACGATTTCCGGAGACGGGA
TCTCTTCACTTCGGTGACCTGCACACAGG
>S6113HZRYM rank=0005994 x=3160.0 y=3260.0 length=108
AGTCCAACGCGAAGAACCTTACCAGCCCTTGACATGGCAGGACGGTTTCCAGAGATGGAT
TCCTTCACTTCGGTGACCTGCACACAGGTGCTGCATGGCTGTCGGACT
>S6113H1DUQ rank=0002856 x=3179.0 y=464.0 length=108
AGTCCAACGCGAAGAACCTTACCAGCCCTTGACATGGCAGGACGGTTTCCAGAGATGGAT
TCCTTCACTTCGGTGACCTGCACACAGGTGTTGCATGGCTGTCGGACT
>S6113H9KFY rank=0021456 x=3272.0 y=1324.0 length=108
AGTCCAACGCGAAGAACCTTACCAGCCCTTGACATGGCAGGACGGTTTCCAGAGATGGAT
TCCTTCCCTTCGGGGACCTGCACACAGGTGCTGCATGGCTGTCGGACT
>S6113H19QT rank=0014474 x=3189.0 y=835.0 length=108
AGTCCAACGCGAAGAACCTTACCAGCCCTTGACATGGCAGGACGGTTTCCAGAGATGGAT
TCCTTCCCTTCGGGGACCTGCACACAGGTGCTGCATGGCTGTCGGACT
>S6113H3VMP rank=0011568 x=3207.0 y=2127.0 length=104
AGTCCAACGCGAAGAACCTTACCAGCCCTTGACATGGCAGGACGGTTTTCCCGGAGACGG
GATTCCTTCACTTCGGTGACCTGCACACAGGTGCTGCATGGCTN
>S6113HZERK rank=0025599 x=3156.0 y=2542.0 length=109
AGTCCAACGCGAAGAACCTTACCAGCCCTTGACATGGGACTCGCCGGCACCAGAGATGGT
GCCTTCGGTTCGGCCGGAGTCCGCACAGGTGGTGCATGGCTGTCGGACT
>S6113HZTVO rank=0020080 x=3161.0 y=1650.0 length=108
AGTCCAACGCGAAGAACCTTACCAGCCCTTGACATGGGAGTATGGAATGGGAGACCTGTT
CCTTCAGTTCGGCTGGCTCCCACACAGGTGCTGCATGGCTGTCGGACT
>S6113H8ZPQ rank=0004386 x=3265.0 y=3132.0 length=108
AGTCCAACGCGAAGAACCTTACCAGCCCTTGACATGGGCGTCGCGGGTCCAGAGATGGAC
CCTTCGGTTCGGCCGGACGCCGCACAGGTGCTGCATGGCTGTCGGACT
>S6113H4ZHQ rank=0013475 x=3220.0 y=540.0 length=108
AGTCCAACGCGAAGAACCTTACCAGCCCTTGACATGGGCGTCGCGGGTCCAGAGATGGAC
CTTTCGGTTCGGCCGGACGCCGCACAGGTGATGCATGGCTGTCGGACT
>S6113H8SQF rank=0019394 x=3263.0 y=2277.0 length=101
AGTCCAACGCGAAGAACCTTACCAGCCCTTGACATGGGCGTCGCGGGTCCAGAGATGGAC
CTTTCGGTTCGGCCGGACGCCGCACAGGTGCTGCATGGCTN
>S6113H16PW rank=0011798 x=3188.0 y=1010.0 length=108
AGTCCAACGCGAAGAACCTTACCAGCCCTTGACATGGGCGTCGCGGGTGGGGAGACCCAC
CCTTCGGTTCGGCCGGACGCCGCACAGGTGATGCATGGCTGTCGGACT
>S6113H6UWQ rank=0006817 x=3241.0 y=1896.0 length=108
AGTCCAACGCGAAGAACCTTACCAGCCCTTGACATGGGCGTCGCGGGTGGGGAGACCCAC
CCTTCGGTTCGGCCGGACGCCGCACAGGTGATGCATGGCTGTCGGACT
>S6113H2ZCV rank=0020194 x=3197.0 y=1261.0 length=108
AGTCCAACGCGAAGAACCTTACCAGCCCTTGACATGGGCGTCGCGGGTGGGGAGACCCAC
CCTTCGGTTCGGCCGGACGCCGCACAGGTGCTGCATGGCTGTCGGACT
>S6113H0IZ4 rank=0016740 x=3169.0 y=1442.0 length=108
AGTCCAACGCGAAGAACCTTACCAGCCCTTGACATGGGCGTCGCGGGTGGGGAGACCCAC
CCTTCGGTTCGGCCGGACGCCGCACAGGTGTTGCATGGCTGTCGGACT
>S6113IAF5Z rank=0003857 x=3282.0 y=1477.0 length=108
AGTCCAACGCGAAGAACCTTACCAGCCCTTGACATGGGCGTCGCGGGTGGGGAGACCCAC
CCTTCGGTTCGGCCGGACGCCGCACAGGTGTTGCATGGCTGTCGGACT
>S6113H4ZMG rank=0003499 x=3220.0 y=710.0 length=108
AGTCCAACGCGAAGAACCTTACCAGCCCTTGACATGGGCGTCGCGGGTGGGGAGACCCAC
CTTTCGGTTCGGCCGGACGCCGCACAGGTGCTGCATGGCTGTCGGACT
>S6113H10DL rank=0014192 x=3186.0 y=983.0 length=108
AGTCCAACGCGAAGAACCTTACCAGCCCTTGACATGGGCGTCGCGGGTGGGGAGACCCAC
CTTTCGGTTCGGCCGGACGCCGCACAGGTGCTGCATGGCTGTCGGACT
>S6113H7BPV rank=0008819 x=3246.0 y=3201.0 length=108
AGTCCAACGCGAAGAACCTTACCAGCCCTTGACATGGGCGTCGCGGGTGGGGAGACCCAT
CCTTCGGTTCGGCCGGACGCCGCACAGGTGCTGCATGGCTGTCGGACT
>S6113H1YJ9 rank=0014649 x=3185.0 y=2727.0 length=101
AGTCCAACGCGAAGAACCTTACCAGCCCTTGACATGGGCGTCGCGGGTGTGGAGACACGC
CCTTCGGTTCGGCCGGACGCCGCACAGGTGCTGCATGGCTN
>S6113H6N2D rank=0011394 x=3239.0 y=1219.0 length=111
AGTCCAACGCGAAGAACCTTACCAGCCCTTGACATGGGGCGTCGCGGGTGGGGAGGACCC
GACCCTTCGGCTCGGCCGGACGCCGCACAGGTGCTGCATGGCTGTCGGACT
>S6113IBBMM rank=0004331 x=3292.0 y=1292.0 length=110
AGTCCAACGCGAAGAACCTTACCAGCCCTTGACATGGGTATTATGGATTTCAGAGATGAG
ATCCTTCAGTTCGGCTGGATACCACACAGGTGCTGCATGGCTGTCGGACT
>S6113H9TVV rank=0002429 x=3275.0 y=1273.0 length=108
AGTCCAACGCGAAGAACCTTACCAGCCCTTGACATGGGTCGGACCGGCGCAGAGATGCGC
TTTCCCCGCAAGGGGCCGACTGCACAGGTGTTGCATGGCTGTCGGACT
>S6113H5JDX rank=0017131 x=3226.0 y=1747.0 length=107
AGTCCAACGCGAAGAACCTTACCAGCCCTTGACATGGGTCGGACCGGCGCAGAGATGCGC
TTTCCCGCAAGGGGCCGACTGCACAGGTGCTGCATGGCTGTCGGACT
>S6113H7LAQ rank=0007116 x=3249.0 y=3328.0 length=108
AGTCCAACGCGAAGAACCTTACCAGCCCTTGACATGGGTGGGCGATGTCTGGAGACGGAC
ATCTTCTCGCAAGAGACCACCACACAGGTGCTGCATGGCTGTCGGACT
>S6113H0LTK rank=0001695 x=3170.0 y=998.0 length=100
AGTCCAACGCGAAGAACCTTACCAGCCCTTGACATGGTCAGACGATTTCCAGAGATGGAT
CTCTTCACTTCGGTGACTGATACACAGGTGTTGCATGGCT
>S6113H84YU rank=0019682 x=3267.0 y=1748.0 length=108
AGTCCAACGCGAAGAACCTTACCAGCCCTTGACATGGTCAGACGATTTCCAGAGATGGAT
CTCTTCACTTCGGTGACTGATACACAGGTGTTGCATGGCTGTCGGACT
>S6113IA1P6 rank=0012793 x=3289.0 y=748.0 length=108
AGTCCAACGCGAAGAACCTTACCAGCCCTTGACATGGTCAGACGATTTCCAGAGATGGAT
CTCTTCACTTCGGTGACTGATACACAGGTGTTGCATGGCTGTCGGACT
>S6113HZ35P rank=0020927 x=3164.0 y=2683.0 length=108
AGTCCAACGCGAAGAACCTTACCAGCCCTTGACATGGTCGGACGGTTTCCAGAGATGGAT
TCCTTCACTTCGGTGACTGACACACAGGTGTTGCATGGCTGTCGGACT
>S6113IAJJS rank=0013967 x=3283.0 y=1766.0 length=108
AGTCCAACGCGAAGAACCTTACCAGCCCTTGACATGGTCGGACGGTTTCCAGAGATGGAT
TCCTTCACTTCGGTGACTGACACACAGGTGTTGCATGGCTGTCGGACT
>S6113IAMGW rank=0001714 x=3284.0 y=1454.0 length=102
AGTCCAACGCGAAGAACCTTACCAGCCCTTGACATGGTCGGACGGTTTCCAGAGATGGAT
TCCTTCACTTCGGTGACTGACACACAGGTGTTGCATGGCTNT
>S6113H5ASB rank=0018332 x=3223.0 y=2889.0 length=108
AGTCCAACGCGAAGAACCTTACCAGCCCTTGACATGTCCAGGACCGGTCGCAGAGATGTG
ACCTTCTCTTCGGAGCCTGGAACACAGGTGCTGCATGGCTGTCGGACT
>S6113H0B9C rank=0011512 x=3167.0 y=894.0 length=108
AGTCCAACGCGAAGAACCTTACCAGCCCTTGACATGTCCATGACCGGTCGCAGAGATGTG
ACCTTCTCTTCGGAGCATGGATCACAGGTGATGCATGGCTGTCGGACT
>S6113H1R9Z rank=0006250 x=3183.0 y=2773.0 length=110
AGTCCAACGCGAAGAACCTTACCAGCCCTTGACATGTCCCGTACGGGCCGCAGAGATGCG
GTCCATCAGTTCGGCTGGCGGGAACACAGGTGATGCATGGCTGTCGGACT
>S6113H5PEB rank=0016308 x=3228.0 y=1345.0 length=110
AGTCCAACGCGAAGAACCTTACCAGCCCTTGACATGTCCCGTACGGGCCGCAGAGATGCG
GTCCATCAGTTCGGCTGGCGGGAACACAGGTGCTGCATGGCTGTCGGACT
>S6113H9TBX rank=0001858 x=3275.0 y=555.0 length=110
AGTCCAACGCGAAGAACCTTACCAGCCCTTGACATGTCCCGTATGGGTTTCAGAGATGAG
ACCCTTCAGTTCGGCTGGCGGGAACACAGGTGATGCATGGCTGTCGGACT
>S6113H837L rank=0021045 x=3267.0 y=767.0 length=110
AGTCCAACGCGAAGAACCTTACCAGCCCTTGACATGTCCCGTATGGGTTTCAGAGATGAG
ACCCTTCAGTTCGGCTGGCGGGAACACAGGTGATGCATGGCTGTCGGACT
>S6113IAYST rank=0006285 x=3288.0 y=1051.0 length=110
AGTCCAACGCGAAGAACCTTACCAGCCCTTGACATGTCCCGTGTGGGTCTCAGAGATGGG
ACCCTTCAGTTCGGCTGGCGGGAACACAGGTGCTGCATGGCTGTCGGACT
>S6113H99BJ rank=0013124 x=3280.0 y=797.0 length=110
AGTCCAACGCGAAGAACCTTACCAGCCCTTGACATGTCCCGTGTGGGTGGGGGAGACCTC
ACCCTTCAGTTCGGCTGGCGGGAACACAGGTGCTGCATGGCTGTCAGACT
>S6113H6XY1 rank=0020334 x=3242.0 y=1771.0 length=110
AGTCCAACGCGAAGAACCTTACCAGCCCTTGACATGTCCCGTGTGGTCCGTGGAGACGCG
GTCCTTCAGTTCGGCTGGCGGGAACACAGGTGCTGCATGGCTGTCGGACT
>S6113IAY5R rank=0017511 x=3288.0 y=1517.0 length=110
AGTCCAACGCGAAGAACCTTACCAGCCCTTGACATGTCCCGTGTGGTCCGTGGAGACGCG
GTCCTTCAGTTCGGCTGGCGGGAACACAGGTGTTGCATGGCTGTCGGACT
>S6113H5SUA rank=0017694 x=3229.0 y=1712.0 length=110
AGTCCAACGCGAAGAACCTTACCAGCCCTTGACATGTCCCGTGTGGTCCGTGGAGACGCG
GTCCTTCAGTTCGGCTGGCGGGAACACAGGTGTTGCATGGCTGTCGGACT
>S6113H7D5A rank=0023371 x=3247.0 y=2252.0 length=111
AGTCCAACGCGAAGAACCTTACCAGCCCTTGACATGTCCCGTGTGGTCCGTGGAGACGCG
GTCCTTCGAGTTCGGCTGGCGGGAACACAGGTGCTGCATGGCTGTCGGACT
>S6113H4ISE rank=0013110 x=3214.0 y=3468.0 length=106
AGTCCAACGCGAAGAACCTTACCAGCCCTTGACATGTCCGGCTACTTGCAGAGATGCAAG
GTTCCCTTCGGGGACCGGAACACAGGTGCTGCATGGCTGTCGGACT
>S6113H6TWR rank=0000776 x=3241.0 y=601.0 length=108
AGTCCAACGCGAAGAACCTTACCAGCCCTTGACATGTCCGGGACCGGTCGCAGAGACGTG
ACCTTCTCTTCGGAGCCCGGAACACAGGTGCTGCATGGCTGTCGAACT
>S6113H6C49 rank=0005254 x=3235.0 y=3451.0 length=110
AGTCCAACGCGAAGAACCTTACCAGCCCTTGACATGTCCTCTATGGACTCCAGAGACGGA
GTCCTTCACTTCGGGTGGGAGGAACACAGGTGCTGCATGGCTGTCGGACT
>S6113H9RC1 rank=0001394 x=3274.0 y=2099.0 length=110
AGTCCAACGCGAAGAACCTTACCAGCCCTTGACATGTCCTCTATGGACTCCAGAGACGGA
GTCCTTCACTTCGGGTGGGAGGAACACAGGTGTTGCATGGCTGTCGGACT
>S6113H68T9 rank=0015719 x=3245.0 y=3567.0 length=94
AGTCCAACGCGAAGAACCTTACCAGCCCTTGACATGTCCTCTATGGATTCCAGAGACGGA
GTCCTTCACTTCGGGTGGGAGGAACACAGGNTGT
>S6113H4NIU rank=0013809 x=3216.0 y=1412.0 length=110
AGTCCAACGCGAAGAACCTTACCAGCCCTTGACATGTCCTCTATGGATTCCAGAGACGGA
GTCCTTCACTTCGGGTGGGAGGAACACAGGTGCTGCATGGCTGTCGGACT
>S6113IA5EX rank=0014554 x=3290.0 y=1431.0 length=110
AGTCCAACGCGAAGAACCTTACCAGCCCTTGACATGTCCTCTATGGATTCCAGAGACGGA
GTCCTTCACTTCGGGTGGGAGGAACACAGGTGGTGCATGGCTGTCGGACT
>S6113H8GDX rank=0011864 x=3259.0 y=2659.0 length=108
AGTCCAACGCGAAGAACCTTACCAGCCCTTGACGTGGTCGGACGGTTTCCAGAGATGGAT
TCCTTCACTTCGGTGACTGACACACAGGTGTTGCATGGCTATCGGACT
>S6113H2VX0 rank=0016805 x=3196.0 y=934.0 length=96
AGTCCAACGCGAAGAACCTTACCAGCCCTTGACTTCCCGATCGGGGCTCCGGAGACGGAG
CTCTTCAATTGGTCGGTGACAGGTGCTGCATGGCTN
>S6113H5VCP rank=0017011 x=3230.0 y=871.0 length=63
AGTCCAACGCGAAGAACCTTACCAGCCCTTGACTTCCCGATCGGGGGACCAGAGATGGAC
CTC
>S6113H1BEC rank=0015568 x=3178.0 y=1378.0 length=103
AGTCCAACGCGAAGAACCTTACCAGCCCTTGACTTCCCGATCGGGGGACCAGAGATGGAC
CTCTTCAATTGGTCGGTGACAGGTGGTGCATGGCTGTCGGACT
>S6113H5HI0 rank=0004668 x=3225.0 y=3434.0 length=103
AGTCCAACGCGAAGAACCTTACCAGCCCTTGACTTCCCGATCGGGGGACCAGAGATGGAC
CTCTTCAATTGGTCGGTGACAGGTGTTACATGGCTGTCGGACT
>S6113IA4WA rank=0015405 x=3290.0 y=760.0 length=103
AGTCCAACGCGAAGAACCTTACCAGCCCTTGACTTCCCGATCGGGGGACCAGAGATGGAC
CTCTTCAATTGGTCGGTGACAGGTGTTACATGGCTGTCGGACT
>S6113H312N rank=0023450 x=3209.0 y=2285.0 length=103
AGTCCAACGCGAAGAACCTTACCAGCCCTTGACTTCCCGATCGGGGGACCAGAGATGGAC
CTCTTCAATTGGTCGGTGACAGGTGTTGCATGGCTGTCGGACT
>S6113HZ0YR rank=0015860 x=3163.0 y=2641.0 length=103
AGTCCAACGCGAAGAACCTTACCAGCCCTTGACTTCCCGATCGGGGGACCAGAGATGGAC
CTCTTCAATTGGTCGGTGACAGGTGTTGCATGGCTGTCGGACT
>S6113H0KEK rank=0013339 x=3169.0 y=3258.0 length=109
AGTCCAACGCGAAGAACCTTACCAGCCCTTGACTTGTGGCTCGCCGGCCCCGGAGACGGG
ACCTTCGGTTCGGCCGGAGCCAACACAGGTGTTGCATGGCTGTCGGACT
>S6113H2QUE rank=0009083 x=3194.0 y=2516.0 length=109
AGTCCAACGCGAAGAACCTTACCAGCCTCGACATGTCCTCTATGGATTCCAGAGACGGAG
TCCTTCACTTCGGGTGGGAGGAACACAGGTGGTGCATGGCTGTCGGACT
>S6113H6FVU rank=0009894 x=3236.0 y=2904.0 length=113
AGTCCAACGCGAAGAACCTTACCAGCCTTGACATCCCGGTCGCGGACTCCACGAGATGGG
GTTCGTTCACGTTCGGGCTGGACCGGAGACAGGTGATGCATGGCTGTCGGACT
>S6113H1OIS rank=0021937 x=3182.0 y=2002.0 length=109
AGTCCAACGCGAAGAACCTTACCAGCCTTGACATCCCGGTCGCGGACTCCAGAGATGGAG
TCCTTCAGTTCGGCTGGACCGGAGACAGGTGCTGCATGGCTGTCGGACT
>S6113HZ6RG rank=0024791 x=3165.0 y=1962.0 length=106
AGTCCAACGCGAAGAACCTTACCAGCCTTGACATGCCAAGACGACTTCCAGAGATGGATT
CTTCCCTTCGGGGACTTGGACACAGGTGATGCATGGCTGTCGGACT
>S6113IAY9I rank=0015552 x=3288.0 y=1652.0 length=103
AGTCCAACGCGAAGAACCTTACCAGCCTTTGACATCCCGCGCTAACCTGAGAGATCAGGG
TTCCTTCGGGACGCGGTGACAGGTGCTGCATGGCTGTCGGACT
>S6113H9BKX rank=0021205 x=3269.0 y=2127.0 length=58
AGTCCAACGCGAAGAACCTTACCAGCCTTTGACATCCTGGTCCGGGGGGGAGGAGACT
>S6113H814X rank=0010581 x=3266.0 y=2175.0 length=110
AGTCCAACGCGAAGAACCTTACCAGCCTTTGACATCCTGGTCGCGGATTAGAGAGATCTT
TTCCTTCAGTTCGGCTGGACCAGTGACAGGTGATGCATGGCTGTCGGACT
>S6113H62CN rank=0010282 x=3243.0 y=3349.0 length=110
AGTCCAACGCGAAGAACCTTACCAGCCTTTGACATCCTGGTCGCGGATTAGAGAGATCTT
TTCCTTCAGTTCGGCTGGACCAGTGACAGGTGCTGCATGGCTGTCGGACT
>S6113H31LG rank=0022935 x=3209.0 y=1666.0 length=102
AGTCCAACGCGAAGAACCTTACCAGCCTTTGACATCCTGGTCGCGGGGAGAGGAGACTCA
CCCCTTCAGTTCGGCTGGACCAGTGACAGGTGCTGCATGGCT
>S6113H17Q6 rank=0024732 x=3188.0 y=2352.0 length=110
AGTCCAACGCGAAGAACCTTACCAGCCTTTGACATCCTGGTCGCGGGGAGAGGAGACTCA
CCCCTTCAGTTCGGCTGGACCAGTGACAGGTGCTGCATGGCTGTCGGACT
>S6113H7422 rank=0007896 x=3256.0 y=300.0 length=110
AGTCCAACGCGAAGAACCTTACCAGCCTTTGACATCCTGGTCGCGGGGAGAGGAGACTCA
CCCCTTCAGTTCGGCTGGACCAGTGACAGGTGCTGCATGGCTGTCGGACT
>S6113H1FFP rank=0024405 x=3179.0 y=2515.0 length=109
AGTCCAACGCGAAGAACCTTACCAGCCTTTGACATGCCTAGTATGGTTTCCAGAGATGGA
TTCCTTGTCTTCGGACGCTAGGACACAGGTGTTGCATGGCTGTCGGACT
>S6113IAVDJ rank=0012886 x=3287.0 y=709.0 length=110
AGTCCAACGCGAAGAACCTTACCAGCCTTTGACATGTCCCGTATGGATCCTGGAGACAGG
GTTCTTCAGTTCGGCTGGCGGGAACACAGGTGTTGCATGGCTGTCGGACT
>S6113HZ3W3 rank=0019268 x=3164.0 y=2373.0 length=110
AGTCCAACGCGAAGAACCTTACCAGCCTTTGACATGTCCCGTATGGGTTCCAGAGATGGA
ATCCTTCAGTTCGGCTGGCGGGAACACAGGTGCTGCATGGCTGTCGGACT
>S6113H3IL5 rank=0022961 x=3203.0 y=1643.0 length=110
AGTCCAACGCGAAGAACCTTACCAGCCTTTGACATGTCCCGTCTGGGTCCTGGAGACAGG
ATCCTTCAGTTCGGCTGGCGGGAACACAGGTGGTGCATGGCTGTCGGACT
>S6113H3L5I rank=0017326 x=3204.0 y=2132.0 length=110
AGTCCAACGCGAAGAACCTTACCAGCCTTTGACATGTCCCGTCTGGGTCCTGGAGACAGG
ATCCTTCAGTTCGGCTGGCGGGAACACAGGTGGTGCATGGCTGTCGGACT
>S6113H01Q4 rank=0023391 x=3175.0 y=1166.0 length=110
AGTCCAACGCGAAGAACCTTACCAGCCTTTGACATGTCCCGTGTGGATCCTGGAGACAGG
ATCCTTCAGTTCGGCTGGCGGGAACACAGGTGTTGCATGGCTGTCGGACT
>S6113H2844 rank=0005346 x=3200.0 y=1654.0 length=110
AGTCCAACGCGAAGAACCTTACCAGCCTTTGACATGTCCCGTTTGGATCCTGGAGACAGG
GTTCTTCAGTTCGGCTGGCGGGAACACAGGTGTTGCATGGCTGTCGGACT
>S6113H0M1U rank=0025609 x=3170.0 y=2592.0 length=110
AGTCCAACGCGAAGAACCTTACCAGCCTTTGACATGTCCGGTTTGGATCCTGGAGACAGG
TTCCTTCAGTTCGGCTGGCCGGAACGCAGGTGCTGCATGGCTGTCGGACT
>S6113H8OVC rank=0014057 x=3262.0 y=1366.0 length=110
AGTCCAACGCGAAGAACCTTACCAGCCTTTGACATGTCGCGTCTGGTCGCCAGAGATGGC
TTCCTTCAGTTCGGCTGGCGCGAACACAGGTGCTGCATGGCTGTCGGACT
>S6113IAMMO rank=0023778 x=3284.0 y=1662.0 length=107
AGTCCAACGCGAAGAACCTTACCAGCGTTGACATGGTAGGACGGTTTCCAGAGATGGATT
CCTTCCCTTACGGGACCTACACACAGGTGTTGCATGGCTGTCGGACT
>S6113H07LV rank=0011687 x=3177.0 y=561.0 length=108
AGTCCAACGCGAAGAACCTTACCAGCGTTTGACAGGGTAGGACGGTTTCCAGAGGTGGAT
TCCTTCCCTTACGGGACCTACACACAGGTGCTGCATGGCTGTCGGACT
>S6113H7DC8 rank=0005684 x=3247.0 y=1242.0 length=58
AGTCCAACGCGAAGAACCTTACCAGCGTTTGACATAGGTGCTGCATGGCTGTCGGACT
>S6113H0WCP rank=0016814 x=3173.0 y=2359.0 length=106
AGTCCAACGCGAAGAACCTTACCAGCGTTTGACATCCCGCGCTATCCAGAGAGATCTGGG
GTTCCCTTCGGGGACGCGGTGACAGGTGCTGCATGGCTGTCGGACT
>S6113H6SQW rank=0023557 x=3240.0 y=3190.0 length=110
AGTCCAACGCGAAGAACCTTACCAGCGTTTGACATCCCGGTCGCGGTTTCCAGAGATGGA
TTCCTTCAGTTCGGCTGGACCGGTGACAGGTGATGCATGGCTGTCGGACT
>S6113IAHG3 rank=0016673 x=3282.0 y=3173.0 length=110
AGTCCAACGCGAAGAACCTTACCAGCGTTTGACATCCTCATCGCGGATTCCAGAGATGGA
TTCCTTCAGTTCGGCTGGATGAGTGACAGGTGCTGCATGGCTGTCGGACT
>S6113H742J rank=0000789 x=3256.0 y=281.0 length=110
AGTCCAACGCGAAGAACCTTACCAGCGTTTGACATCCTCATCGCGGATTCCAGAGATGGA
TTTCTTCAGTTCGGCTGGATGAGTGACAGGTGCTGCATGGCTGTCGGACT
>S6113H4NRV rank=0014804 x=3216.0 y=1737.0 length=110
AGTCCAACGCGAAGAACCTTACCAGCGTTTGACATCCTCATCGCGGATTTCAGAGATGAT
TTCCTTCAGTTCGGCTGGATGAGTGACAGGTGTTGCATGGCTGTCGGACT
>S6113IA8JL rank=0011401 x=3291.0 y=1391.0 length=110
AGTCCAACGCGAAGAACCTTACCAGCGTTTGACATCCTCATCGCGGATTTCAGAGATGAT
TTCCTTCGGTTCGGCTGGATGAGTGACAGGTGATGCGTGGCTGTCGGACT
>S6113H9R7C rank=0005200 x=3274.0 y=3190.0 length=110
AGTCCAACGCGAAGAACCTTACCAGCGTTTGACATCCTCATCGCGGGTTCCAGAGATGGA
TCCCTTCAGTTCGGCTGGATGAGTGACAGGTGGTGCATGGCTGTCGGACT
>S6113H1JBQ rank=0015187 x=3180.0 y=3460.0 length=110
AGTCCAACGCGAAGAACCTTACCAGCGTTTGACATCCTCATCGCGGTTACCAGAGATGGT
TTCCTTCAGTTCGGCTGGATGAGTGACAGGTGGTGCATGGCTGTCAGACT
>S6113HZOAK rank=0021051 x=3159.0 y=2602.0 length=103
AGTCCAACGCGAAGAACCTTACCAGCGTTTGACATCGCCGGAAATCTCGCAGAGATGCGG
GGTCCTTCGGGGCCGGTGACAGGTGATGCATGGCTGTCGGACT
>S6113H81EE rank=0023658 x=3266.0 y=1220.0 length=105
AGTCCAACGCGAAGAACCTTACCAGCGTTTGACATGCCAGGACGGTTTCCAGAGATGGAT
CCCTTCCCTTACGGGACCTGGACACAGGTGGTGCATGGCTGTCGA
>S6113H7W24 rank=0013429 x=3253.0 y=2222.0 length=61
AGTCCAACGCGAAGAACCTTACCAGCGTTTGACATGCCAGGACGGTTTCCAGAGATGGAT
T
>S6113H0DMT rank=0022448 x=3167.0 y=2675.0 length=108
AGTCCAACGCGAAGAACCTTACCAGCGTTTGACATGCCAGGACGGTTTCCAGAGATGGAT
TCCCTCCCTTACGGGACCTGGACACAGGTGATGCATGGCTGTCGGACT
>S6113H8BWE rank=0018443 x=3258.0 y=940.0 length=108
AGTCCAACGCGAAGAACCTTACCAGCGTTTGACATGCCAGGACGGTTTCCAGAGATGGAT
TCCTCCCCTTACGGGGCCTGGACACAGGTGTTGCATGGCTGTCGGACT
>S6113IACF6 rank=0014450 x=3281.0 y=756.0 length=108
AGTCCAACGCGAAGAACCTTACCAGCGTTTGACATGCCAGGACGGTTTCCAGAGATGGAT
TCCTCCCCTTACGGGGCCTGGACACAGGTGTTGCATGGCTGTCGGACT
>S6113H7V2E rank=0011917 x=3253.0 y=900.0 length=106
AGTCCAACGCGAAGAACCTTACCAGCGTTTGACATGCCAGGACGGTTTCCAGAGATGGAT
TCCTCCCTTACGGGCCTGGACACAGGTGATGCATGGCTGTCGGACT
>S6113H2QEW rank=0005731 x=3194.0 y=1958.0 length=68
AGTCCAACGCGAAGAACCTTACCAGCGTTTGACATGCCAGGACGGTTTCCAGAGATGGAT
TCCTTCCC
>S6113H6FQI rank=0013330 x=3236.0 y=2712.0 length=108
AGTCCAACGCGAAGAACCTTACCAGCGTTTGACATGCCAGGACGGTTTCCAGAGATGGAT
TCCTTCCCTTACGGGACCTGGACACAGGTGATGCATGGCTGTCGGACT
>S6113H96HK rank=0006269 x=3279.0 y=1222.0 length=108
AGTCCAACGCGAAGAACCTTACCAGCGTTTGACATGCCAGGACGGTTTCCAGAGATGGAT
TCCTTCCCTTACGGGACCTGGACACAGGTGATGCATGGCTGTCGGACT
>S6113H4B1D rank=0018364 x=3212.0 y=2911.0 length=108
AGTCCAACGCGAAGAACCTTACCAGCGTTTGACATGCCAGGACGGTTTCCAGAGATGGAT
TCCTTCCCTTACGGGACCTGGACACAGGTGATGCATGGCTGTCGGACT
>S6113H5FEQ rank=0011230 x=3225.0 y=688.0 length=108
AGTCCAACGCGAAGAACCTTACCAGCGTTTGACATGCCAGGACGGTTTCCAGAGATGGAT
TCCTTCCCTTACGGGACCTGGACACAGGTGCTGCATGGCTGTCGGACT
>S6113HZ0SP rank=0021370 x=3163.0 y=2423.0 length=108
AGTCCAACGCGAAGAACCTTACCAGCGTTTGACATGCCAGGACGGTTTCCAGAGATGGAT
TCCTTCCCTTACGGGACCTGGACACAGGTGCTGCATGGCTGTCGGACT
>S6113H4N7X rank=0014004 x=3216.0 y=2315.0 length=108
AGTCCAACGCGAAGAACCTTACCAGCGTTTGACATGCCAGGACGGTTTCCAGAGATGGAT
TCCTTCCCTTACGGGACCTGGACACAGGTGCTGCATGGCTGTCGGACT
>S6113H3MGD rank=0013627 x=3204.0 y=2523.0 length=108
AGTCCAACGCGAAGAACCTTACCAGCGTTTGACATGCCAGGACGGTTTCCAGAGATGGAT
TCCTTCCCTTACGGGACCTGGACACAGGTGCTGCATGGCTGTCGGACT
>S6113H852K rank=0005334 x=3267.0 y=3178.0 length=108
AGTCCAACGCGAAGAACCTTACCAGCGTTTGACATGCCAGGACGGTTTCCAGAGATGGAT
TCCTTCCCTTACGGGACCTGGACACAGGTGCTGCATGGCTGTCGGACT
>S6113H5C92 rank=0017015 x=3224.0 y=2024.0 length=108
AGTCCAACGCGAAGAACCTTACCAGCGTTTGACATGCCAGGACGGTTTCCAGAGATGGAT
TCCTTCCCTTACGGGACCTGGACACAGGTGCTGCATGGCTGTCGGACT
>S6113H3GSP rank=0016107 x=3202.0 y=3383.0 length=108
AGTCCAACGCGAAGAACCTTACCAGCGTTTGACATGCCAGGACGGTTTCCAGAGATGGAT
TCCTTCCCTTACGGGACCTGGACACAGGTGCTGCATGGCTGTCGGACT
>S6113H5YNB rank=0006264 x=3231.0 y=1045.0 length=108
AGTCCAACGCGAAGAACCTTACCAGCGTTTGACATGCCAGGACGGTTTCCAGAGATGGAT
TCCTTCCCTTACGGGACCTGGACACAGGTGCTGCATGGCTGTCGGACT
>S6113H8FCI rank=0010708 x=3259.0 y=1312.0 length=108
AGTCCAACGCGAAGAACCTTACCAGCGTTTGACATGCCAGGACGGTTTCCAGAGATGGAT
TCCTTCCCTTACGGGACCTGGACACAGGTGCTGCATGGCTGTCGGACT
>S6113H8OJT rank=0004715 x=3262.0 y=951.0 length=108
AGTCCAACGCGAAGAACCTTACCAGCGTTTGACATGCCAGGACGGTTTCCAGAGATGGAT
TCCTTCCCTTACGGGACCTGGACACAGGTGCTGCATGGCTGTCGGACT
>S6113H4D9A rank=0016687 x=3213.0 y=1692.0 length=108
AGTCCAACGCGAAGAACCTTACCAGCGTTTGACATGCCAGGACGGTTTCCAGAGATGGAT
TCCTTCCCTTACGGGACCTGGACACAGGTGCTGCATGGCTGTCGGACT
>S6113H849N rank=0013622 x=3267.0 y=2137.0 length=108
AGTCCAACGCGAAGAACCTTACCAGCGTTTGACATGCCAGGACGGTTTCCAGAGATGGAT
TCCTTCCCTTACGGGACCTGGACACAGGTGCTGCATGGCTGTCGGACT
>S6113H30VP rank=0021038 x=3209.0 y=739.0 length=108
AGTCCAACGCGAAGAACCTTACCAGCGTTTGACATGCCAGGACGGTTTCCAGAGATGGAT
TCCTTCCCTTACGGGACCTGGACACAGGTGGTGCATGGCTGTCGGACT
>S6113H1472 rank=0010710 x=3187.0 y=3168.0 length=108
AGTCCAACGCGAAGAACCTTACCAGCGTTTGACATGCCAGGACGGTTTCCAGAGATGGAT
TCCTTCCCTTACGGGACCTGGACACAGGTGGTGCATGGCTGTCGGACT
>S6113H0FC6 rank=0024778 x=3168.0 y=824.0 length=108
AGTCCAACGCGAAGAACCTTACCAGCGTTTGACATGCCAGGACGGTTTCCAGAGATGGAT
TCCTTCCCTTACGGGACCTGGACACAGGTGGTGCATGGCTGTCGGACT
>S6113H3ZQ1 rank=0022031 x=3208.0 y=3371.0 length=108
AGTCCAACGCGAAGAACCTTACCAGCGTTTGACATGCCAGGACGGTTTCCAGAGATGGAT
TCCTTCCCTTACGGGACCTGGACACAGGTGGTGCATGGCTGTCGGACT
>S6113H9LEJ rank=0016934 x=3272.0 y=2569.0 length=107
AGTCCAACGCGAAGAACCTTACCAGCGTTTGACATGCCAGGACGGTTTCCAGAGATGGAT
TCCTTCCCTTACGGGACCTGGACACAGGTGTTGCATGCTGTCGAACT
>S6113H9ANA rank=0002903 x=3269.0 y=916.0 length=108
AGTCCAACGCGAAGAACCTTACCAGCGTTTGACATGCCAGGACGGTTTCCAGAGATGGAT
TCCTTCCCTTACGGGACCTGGACACAGGTGTTGCATGGCTGTCGGACT
>S6113H8OII rank=0019966 x=3262.0 y=904.0 length=108
AGTCCAACGCGAAGAACCTTACCAGCGTTTGACATGCCAGGACGGTTTCCAGAGATGGAT
TCCTTCCCTTACGGGACCTGGACACAGGTGTTGCATGGCTGTCGGACT
>S6113H28J1 rank=0012541 x=3200.0 y=895.0 length=108
AGTCCAACGCGAAGAACCTTACCAGCGTTTGACATGCCAGGACGGTTTCCAGAGATGGAT
TCCTTCCCTTACGGGACCTGGACACAGGTGTTGCATGGCTGTCGGACT
>S6113H6XY5 rank=0022578 x=3242.0 y=1775.0 length=108
AGTCCAACGCGAAGAACCTTACCAGCGTTTGACATGCCAGGACGGTTTCCAGAGATGGAT
TCCTTCCCTTACGGGACCTGGACACAGGTGTTGCATGGCTGTCGGACT
>S6113H7N6N rank=0021699 x=3250.0 y=2973.0 length=108
AGTCCAACGCGAAGAACCTTACCAGCGTTTGACATGCCAGGACGGTTTCCAGAGATGGAT
TCCTTCCCTTACGGGACCTGGACACAGGTGTTGCATGGCTGTCGGACT
>S6113H0WTC rank=0014660 x=3173.0 y=2958.0 length=108
AGTCCAACGCGAAGAACCTTACCAGCGTTTGACATGCCCGGACGACTTCCAGAGATGGAT
TTCTTCCCTTCGGGGACTGGGACACAGGTGGTGCCTGGCTGTCGGACT
>S6113H3FD0 rank=0013641 x=3202.0 y=1558.0 length=108
AGTCCAACGCGAAGAACCTTACCAGCGTTTGACATGCCCGGACGGTTTCCAGAGATGGAT
TCCTTCCCTTCGGGGACTGGGACACAGGTGCTGCATGGCTGTCGGACT
>S6113H8O6G rank=0014410 x=3262.0 y=1766.0 length=110
AGTCCAACGCGAAGAACCTTACCAGCGTTTGACATGCCTAGTGTGGTTTCCAGAGATGGA
TTCCTTCAGTTCGGCTGGCTAGGACACAGGTGATGCATGGCTGTCGGACT
>S6113H8V4Y rank=0005676 x=3264.0 y=2592.0 length=92
AGTCCAACGCGAAGAACCTTACCAGCGTTTGACATGCCTAGTTTGGGTTTTCCAGAGATG
GATTCCTTCAGTTCGGCTGGCTAGGACACAGG
>S6113H68PD rank=0003329 x=3245.0 y=3391.0 length=60
AGTCCAACGCGAAGAACCTTACCAGCGTTTGACATGCCTAGTTTGGTTTCCAGAGATGGA

>S6113H72BN rank=0003869 x=3255.0 y=817.0 length=110
AGTCCAACGCGAAGAACCTTACCAGCGTTTGACATGCCTAGTTTGGTTTCCAGAGATGGA
TTCCTTCAGTTCGGCTGGCTAGGACACAGGTGGTGCATGGCTGTCGGACT
>S6113H3U1I rank=0019156 x=3207.0 y=1364.0 length=110
AGTCCAACGCGAAGAACCTTACCAGCGTTTGACATGGATAGTATGTTTTCCAGAGATGGA
TTACTTCAGTTAGGCTGGCTATCACACAGGTGCTGCATGGCTGTCAGACT
>S6113H08MB rank=0011728 x=3177.0 y=1873.0 length=108
AGTCCAACGCGAAGAACCTTACCAGCGTTTGACATGGCAGGACGACTTCCAGAGATGGAT
TTCTTCCCTTCGGGGACCTGCACACAGGTGCTGCATGGCTGTCGGACT
>S6113H6L1V rank=0002202 x=3238.0 y=2705.0 length=108
AGTCCAACGCGAAGAACCTTACCAGCGTTTGACATGGCAGGACGACTTCCAGAGATGGAT
TTCTTCCCTTCGGGGACCTGCACACAGGTGCTGCATGGCTGTCGGACT
>S6113IAECP rank=0010652 x=3281.0 y=3223.0 length=108
AGTCCAACGCGAAGAACCTTACCAGCGTTTGACATGGCAGGACGACTTCCAGAGATGGAT
TTCTTCCCTTCGGGGACCTGCACACAGGTGTTGCATGGCTGTCGGACT
>S6113H80VV rank=0020591 x=3266.0 y=553.0 length=108
AGTCCAACGCGAAGAACCTTACCAGCGTTTGACATGGCTAGTATGGTTTCCAGAGATGGA
TTCCTTCAGTTCGGCTGGCTAGCACACAGGTGCTGCATGGCTGTCGGA
>S6113H25NV rank=0013239 x=3199.0 y=1241.0 length=110
AGTCCAACGCGAAGAACCTTACCAGCGTTTGACATGGCTAGTATGGTTTCCAGAGATGGA
TTCCTTCAGTTCGGCTGGCTAGCACACAGGTGCTGCATGGCTGTCGGACT
>S6113H7JRU rank=0011358 x=3249.0 y=1352.0 length=108
AGTCCAACGCGAAGAACCTTACCAGCGTTTGACATGGTAGGACGATTTCTGGAGACAGAT
CTCTTCCCTTACGGGACCTACACACAGGTGCTGCATGGCTGTCGGACT
>S6113H6HPF rank=0002364 x=3237.0 y=1169.0 length=107
AGTCCAACGCGAAGAACCTTACCAGCGTTTGACATGGTAGGACGGCTTCCAGAGATGGAT
TCCTCCCTTACGGGGCCTACACACAGGTGTTGCATGGCTGTCGGACT
>S6113IAW1G rank=0020839 x=3287.0 y=2866.0 length=109
AGTCCAACGCGAAGAACCTTACCAGCGTTTGACATGGTAGGACGGCTTCCAGAGATGGAT
TCCTTCCCGTTACGGGACCTACACACAGGTGCTGCTTGGCTGTCGGACT
>S6113IADR9 rank=0010891 x=3281.0 y=2487.0 length=108
AGTCCAACGCGAAGAACCTTACCAGCGTTTGACATGGTAGGACGGCTTCCAGAGATGGAT
TCCTTCCCTTACGGGACCTACACACAGGTGATGCATGGCTGTCGGACT
>S6113H3M72 rank=0003675 x=3204.0 y=3520.0 length=108
AGTCCAACGCGAAGAACCTTACCAGCGTTTGACATGGTAGGACGGCTTCCAGAGATGGAT
TCCTTCCCTTACGGGACCTACACACAGGTGCTGCATGGCTGTCGGACT
>S6113H942F rank=0025197 x=3278.0 y=3477.0 length=108
AGTCCAACGCGAAGAACCTTACCAGCGTTTGACATGGTAGGACGGCTTCCAGAGATGGAT
TCCTTCCCTTACGGGACCTACACACAGGTGCTGCATGGCTGTCGGACT
>S6113H66OG rank=0006751 x=3245.0 y=766.0 length=108
AGTCCAACGCGAAGAACCTTACCAGCGTTTGACATGGTAGGACGGCTTCCAGAGATGGAT
TCCTTCCCTTACGGGACCTACACACAGGTGCTGCATGGCTGTCGGACT
>S6113H2UQ0 rank=0013610 x=3195.0 y=3482.0 length=108
AGTCCAACGCGAAGAACCTTACCAGCGTTTGACATGGTAGGACGGCTTCCAGAGATGGAT
TCCTTCCCTTACGGGACCTACACACAGGTGCTGCATGGCTGTCGGACT
>S6113H5GPC rank=0018473 x=3225.0 y=2366.0 length=108
AGTCCAACGCGAAGAACCTTACCAGCGTTTGACATGGTAGGACGGTTTCCAAAGATGGAT
TCCTTCCCTTACGGGACCTACACACAGGTGTTGCATGGCTGTCGGACT
>S6113H926N rank=0004362 x=3278.0 y=1037.0 length=106
AGTCCAACGCGAAGAACCTTACCAGCGTTTGACATGGTAGGACGGTTTCCAGAGATGGAT
CCCTTCCCTTACGGGACCTACACACAGGTGCTGCGGCTGTCGGACT
>S6113H8XPR rank=0024247 x=3265.0 y=541.0 length=92
AGTCCAACGCGAAGAACCTTACCAGCGTTTGACATGGTAGGACGGTTTCCAGAGATGGAT
CCCTTCCCTTACGGGACCTACACACAGGTGTA
>S6113HZ3GP rank=0018039 x=3164.0 y=1783.0 length=61
AGTCCAACGCGAAGAACCTTACCAGCGTTTGACATGGTAGGACGGTTTCCAGAGATGGAT
T
>S6113IAZ09 rank=0015909 x=3288.0 y=2651.0 length=108
AGTCCAACGCGAAGAACCTTACCAGCGTTTGACATGGTAGGACGGTTTCCAGAGATGGAT
TCCTCCCCTTACGGGGCCTACACACAGGTGCTGCATGGCTGTCGGACT
>S6113H00E4 rank=0016507 x=3174.0 y=3534.0 length=68
AGTCCAACGCGAAGAACCTTACCAGCGTTTGACATGGTAGGACGGTTTCCAGAGATGGAT
TCCTTCCC
>S6113IAAQ6 rank=0003399 x=3280.0 y=2656.0 length=108
AGTCCAACGCGAAGAACCTTACCAGCGTTTGACATGGTAGGACGGTTTCCAGAGATGGAT
TCCTTCCCTTACGGGACCTACACACAGGTGATGCATGGCTGTCGGACT
>S6113H02VL rank=0018891 x=3175.0 y=2623.0 length=108
AGTCCAACGCGAAGAACCTTACCAGCGTTTGACATGGTAGGACGGTTTCCAGAGATGGAT
TCCTTCCCTTACGGGACCTACACACAGGTGATGCTTGGCTGTCGGACT
>S6113IBKEM rank=0000214 x=3295.0 y=380.0 length=107
AGTCCAACGCGAAGAACCTTACCAGCGTTTGACATGGTAGGACGGTTTCCAGAGATGGAT
TCCTTCCCTTACGGGACCTACACACAGGTGCTGCAGGCTGTCGGACT
>S6113H63I7 rank=0024460 x=3244.0 y=785.0 length=108
AGTCCAACGCGAAGAACCTTACCAGCGTTTGACATGGTAGGACGGTTTCCAGAGATGGAT
TCCTTCCCTTACGGGACCTACACACAGGTGCTGCATGGCTGTCGGACT
>S6113H4IJR rank=0020877 x=3214.0 y=3157.0 length=108
AGTCCAACGCGAAGAACCTTACCAGCGTTTGACATGGTAGGACGGTTTCCAGAGATGGAT
TCCTTCCCTTACGGGACCTACACACAGGTGCTGCATGGCTGTCGGACT
>S6113H2PWX rank=0025535 x=3194.0 y=1311.0 length=108
AGTCCAACGCGAAGAACCTTACCAGCGTTTGACATGGTAGGACGGTTTCCAGAGATGGAT
TCCTTCCCTTACGGGACCTACACACAGGTGCTGCATGGCTGTCGGACT
>S6113H8WRN rank=0022762 x=3264.0 y=3409.0 length=108
AGTCCAACGCGAAGAACCTTACCAGCGTTTGACATGGTAGGACGGTTTCCAGAGATGGAT
TCCTTCCCTTACGGGACCTACACACAGGTGCTGCATGGCTGTCGGACT
>S6113HZWCA rank=0014244 x=3162.0 y=744.0 length=108
AGTCCAACGCGAAGAACCTTACCAGCGTTTGACATGGTAGGACGGTTTCCAGAGATGGAT
TCCTTCCCTTACGGGACCTACACACAGGTGCTGCATGGCTGTCGGACT
>S6113H5QQ6 rank=0016840 x=3228.0 y=3104.0 length=108
AGTCCAACGCGAAGAACCTTACCAGCGTTTGACATGGTAGGACGGTTTCCAGAGATGGAT
TCCTTCCCTTACGGGACCTACACACAGGTGCTGCATGGCTGTCGGACT
>S6113H7Q15 rank=0006553 x=3251.0 y=2603.0 length=108
AGTCCAACGCGAAGAACCTTACCAGCGTTTGACATGGTAGGACGGTTTCCAGAGATGGAT
TCCTTCCCTTACGGGACCTACACACAGGTGCTGCATGGCTGTCGGACT
>S6113H3H6U rank=0005373 x=3203.0 y=1092.0 length=108
AGTCCAACGCGAAGAACCTTACCAGCGTTTGACATGGTAGGACGGTTTCCAGAGATGGAT
TCCTTCCCTTACGGGACCTACACACAGGTGCTGCATGGCTGTCGGACT
>S6113H9AOO rank=0002244 x=3269.0 y=966.0 length=108
AGTCCAACGCGAAGAACCTTACCAGCGTTTGACATGGTAGGACGGTTTCCAGAGATGGAT
TCCTTCCCTTACGGGACCTACACACAGGTGCTGCATGGCTGTCGGACT
>S6113H4Z4V rank=0006634 x=3220.0 y=1373.0 length=108
AGTCCAACGCGAAGAACCTTACCAGCGTTTGACATGGTAGGACGGTTTCCAGAGATGGAT
TCCTTCCCTTACGGGACCTACACACAGGTGCTGCATGGCTGTCGGACT
>S6113H0OYE rank=0001845 x=3171.0 y=964.0 length=108
AGTCCAACGCGAAGAACCTTACCAGCGTTTGACATGGTAGGACGGTTTCCAGAGATGGAT
TCCTTCCCTTACGGGACCTACACACAGGTGCTGCATGGCTGTCGGACT
>S6113H8XWL rank=0023071 x=3265.0 y=787.0 length=108
AGTCCAACGCGAAGAACCTTACCAGCGTTTGACATGGTAGGACGGTTTCCAGAGATGGAT
TCCTTCCCTTACGGGACCTACACACAGGTGCTGCATGGCTGTCGGACT
>S6113H5LN3 rank=0006514 x=3227.0 y=609.0 length=108
AGTCCAACGCGAAGAACCTTACCAGCGTTTGACATGGTAGGACGGTTTCCAGAGATGGAT
TCCTTCCCTTACGGGACCTACACACAGGTGCTGCATGGCTGTCGGACT
>S6113IASPU rank=0003451 x=3286.0 y=1360.0 length=108
AGTCCAACGCGAAGAACCTTACCAGCGTTTGACATGGTAGGACGGTTTCCAGAGATGGAT
TCCTTCCCTTACGGGACCTACACACAGGTGCTGCATGGCTGTCGGACT
>S6113H2GO2 rank=0013361 x=3191.0 y=1652.0 length=108
AGTCCAACGCGAAGAACCTTACCAGCGTTTGACATGGTAGGACGGTTTCCAGAGATGGAT
TCCTTCCCTTACGGGACCTACACACAGGTGCTGCATGGCTGTCGGACT
>S6113H4H0T rank=0020323 x=3214.0 y=2475.0 length=108
AGTCCAACGCGAAGAACCTTACCAGCGTTTGACATGGTAGGACGGTTTCCAGAGATGGAT
TCCTTCCCTTACGGGACCTACACACAGGTGCTGCATGGCTGTCGGACT
>S6113HZEI0 rank=0025908 x=3156.0 y=2234.0 length=108
AGTCCAACGCGAAGAACCTTACCAGCGTTTGACATGGTAGGACGGTTTCCAGAGATGGAT
TCCTTCCCTTACGGGACCTACACACAGGTGCTGCATGGCTGTCGGACT
>S6113H2BPC rank=0021889 x=3189.0 y=3374.0 length=108
AGTCCAACGCGAAGAACCTTACCAGCGTTTGACATGGTAGGACGGTTTCCAGAGATGGAT
TCCTTCCCTTACGGGACCTACACACAGGTGGTGCATGGCTGTCGGACT
>S6113H9QBH rank=0005030 x=3274.0 y=747.0 length=108
AGTCCAACGCGAAGAACCTTACCAGCGTTTGACATGGTAGGACGGTTTCCAGAGATGGAT
TCCTTCCCTTACGGGACCTACACACAGGTGGTGCATGGCTGTCGGACT
>S6113IAU9I rank=0000794 x=3287.0 y=564.0 length=108
AGTCCAACGCGAAGAACCTTACCAGCGTTTGACATGGTAGGACGGTTTCCAGAGATGGAT
TCCTTCCCTTACGGGACCTACACACAGGTGGTGCATGGCTGTCGGACT
>S6113H0SKP rank=0014898 x=3172.0 y=1559.0 length=108
AGTCCAACGCGAAGAACCTTACCAGCGTTTGACATGGTAGGACGGTTTCCAGAGATGGAT
TCCTTCCCTTACGGGACCTACACACAGGTGTTGCATGGCTGTCGGACT
>S6113HZTIL rank=0010668 x=3161.0 y=1179.0 length=108
AGTCCAACGCGAAGAACCTTACCAGCGTTTGACATGGTAGGACGGTTTCCAGAGATGGAT
TCCTTCCCTTACGGGACCTACACACAGGTGTTGCATGGCTGTCGGACT
>S6113H8K52 rank=0019932 x=3261.0 y=664.0 length=108
AGTCCAACGCGAAGAACCTTACCAGCGTTTGACATGGTAGGACGGTTTCCAGAGATGGAT
TCCTTCCCTTACGGGACCTACACACAGGTGTTGCATGGCTGTCGGACT
>S6113H5PGF rank=0023910 x=3228.0 y=1421.0 length=108
AGTCCAACGCGAAGAACCTTACCAGCGTTTGACATGGTAGGACGGTTTCCAGAGATGGAT
TCCTTCCCTTACGGGACCTACACACAGGTGTTGCATGGCTGTCGGACT
>S6113H7HB6 rank=0022252 x=3248.0 y=2292.0 length=109
AGTCCAACGCGAAGAACCTTACCAGCGTTTGACATGGTAGGACGGTTTCCAGAGATGGAT
TCCTTCCCTTACGGGACCTACGACACAGGTGCTGCATGGCTGTCGGACT
>S6113HZUQW rank=0025508 x=3161.0 y=2774.0 length=107
AGTCCAACGCGAAGAACCTTACCAGCGTTTGACATGGTAGGACGGTTTCCAGAGATGGAT
TCCTTCCTTACGGGACCTACACACAGGTGATGCATGGCTGTCGGACT
>S6113H9A2A rank=0020151 x=3269.0 y=1456.0 length=75
AGTCCAACGCGAAGAACCTTACCAGCGTTTGACATGGTAGGACGGTTTCTGGAGACAGAT
TCCTTCCCTTACGGG
>S6113HZODH rank=0016899 x=3159.0 y=2707.0 length=108
AGTCCAACGCGAAGAACCTTACCAGCGTTTGACATGGTAGGACGGTTTCTGGAGACAGAT
TCCTTCCCTTACGGGACCTACACACAGGTGATGCATGGCTGTCGGACT
>S6113H1VEK rank=0000353 x=3184.0 y=2730.0 length=108
AGTCCAACGCGAAGAACCTTACCAGCGTTTGACATGGTAGGACGGTTTCTGGAGACAGAT
TCCTTCCCTTACGGGACCTACACACAGGTGCTGCATGGCTGTCGGACT
>S6113H0SGD rank=0014519 x=3172.0 y=1403.0 length=108
AGTCCAACGCGAAGAACCTTACCAGCGTTTGACATGGTTAGTTTGGTTTCCAGAGATGGA
TTCCTTCAGTTCGGCTGGCTAACACACAGGTGATGCATGGCTGTCGCT
>S6113H4P8I rank=0013784 x=3217.0 y=832.0 length=110
AGTCCAACGCGAAGAACCTTACCAGCGTTTGACATGTCCCGTGTGGATCCTGGAGACAGG
ATCCTTCAGTTCGGCTGGCGGGAACACAGGTGTTGCATGGCTGTCGGACT
>S6113HZ7S6 rank=0021812 x=3165.0 y=3320.0 length=108
AGTCCAACGCGAAGAACCTTACCAGCGTTTGACATGTCCGGACGATTTCCAGAGATGGAT
CTCTTCCCTTCGGGGACTGGAACACAGGTGCTGCATGGCTGTCGGACT
>S6113HZ65T rank=0022423 x=3165.0 y=2479.0 length=110
AGTCCAACGCGAAGAACCTTACCAGCTCTTGACATACCAATCGCGGCTTTCAGAGATGAT
CGCCTTCAGTTCGGCTGGATTGGATACAGGTGCTGCATGGCTGTCGGACT
>S6113H6SJ6 rank=0015448 x=3240.0 y=2948.0 length=110
AGTCCAACGCGAAGAACCTTACCAGCTCTTGACATCCCGATCGCGGACAGTGGAGACATT
GTCCTTCAGTTAGGCTGGATCGGTGACAGGTGATGCATGGCTGTCGGACT
>S6113H4HDS rank=0022157 x=3214.0 y=1646.0 length=110
AGTCCAACGCGAAGAACCTTACCAGCTCTTGACATCCCGATCGCGGACAGTGGAGACATT
GTCCTTCAGTTAGGCTGGATCGGTGACAGGTGCTGCATGGCTGTCGGACT
>S6113H1UR9 rank=0021693 x=3184.0 y=1927.0 length=110
AGTCCAACGCGAAGAACCTTACCAGCTCTTGACATCCCGATCGCGGACAGTGGAGACATT
GTCCTTCAGTTAGGCTGGATCGGTGACAGGTGCTGCATGGCTGTCGGACT
>S6113H5F6S rank=0013906 x=3225.0 y=1698.0 length=110
AGTCCAACGCGAAGAACCTTACCAGCTCTTGACATCCCGATCGCGGACAGTGGAGACATT
GTCCTTCAGTTAGGCTGGATCGGTGACAGGTGCTGCATGGCTGTCGGACT
>S6113IAKUT rank=0013822 x=3283.0 y=3459.0 length=110
AGTCCAACGCGAAGAACCTTACCAGCTCTTGACATCCCGATCGCGGACAGTGGAGACATT
GTCCTTCAGTTAGGCTGGATCGGTGACAGGTGCTGCATGGCTGTTGGACT
>S6113H01I3 rank=0013702 x=3175.0 y=877.0 length=110
AGTCCAACGCGAAGAACCTTACCAGCTCTTGACATCCCGATCGCGGACAGTGGAGACATT
GTCCTTCAGTTAGGCTGGATCGGTGACAGGTGGTGCATGGCTGTCGGACT
>S6113H1Z4S rank=0005116 x=3186.0 y=666.0 length=110
AGTCCAACGCGAAGAACCTTACCAGCTCTTGACATCCCGATCGCGGACAGTGGAGACATT
GTCCTTCAGTTAGGCTGGATCGGTGACAGGTGTTGCATGACTGTCGGACT
>S6113H0ZBX rank=0015324 x=3174.0 y=2123.0 length=110
AGTCCAACGCGAAGAACCTTACCAGCTCTTGACATCCCGATCGCGGACAGTGGAGACATT
GTCCTTCAGTTAGGCTGGATCGGTGACAGGTGTTGCATGGCTGTCGGACT
>S6113H04IQ rank=0018897 x=3176.0 y=656.0 length=103
AGTCCAACGCGAAGAACCTTACCAGCTCTTGACATCCTGGTCGGGGCTCCAGAGACGGAG
CCTATCAATTGGCCAGTGACAGGTGGTGCATGGCTGTCGGACT
>S6113IAEAF rank=0006158 x=3281.0 y=3141.0 length=109
AGTCCAACGCGAAGAACCTTACCAGCTCTTGACATGCCTTAGGACCGGTCGCAGAGATGT
GACTTTCTCTTCGGAGCCTAGGACACAGGTGTTGCATGGCTGTCGGACT
>S6113H5U80 rank=0020833 x=3230.0 y=738.0 length=108
AGTCCAACGCGAAGAACCTTACCAGCTCTTGACATGGCCGGACGGTTTCCAGAGATGGAT
TCCCCCTAGCAATAGGCCGGTACACAGGTGATGCATGGCTGTCGGACT
>S6113H2321 rank=0019114 x=3198.0 y=3291.0 length=108
AGTCCAACGCGAAGAACCTTACCAGCTCTTGACATGGCCGGACGGTTTCCAGAGATGGAT
TCCCCCTAGCAATAGGCCGGTACACAGGTGATGCATGGCTGTCGGACT
>S6113H7XDZ rank=0016339 x=3253.0 y=2613.0 length=108
AGTCCAACGCGAAGAACCTTACCAGCTCTTGACATGGCCGGACGGTTTCCAGAGATGGAT
TCCCCCTAGCAATAGGCCGGTACACAGGTGCTGCATGGCTGTCGGACT
>S6113H4JJD rank=0000288 x=3215.0 y=343.0 length=108
AGTCCAACGCGAAGAACCTTACCAGCTCTTGACATGGCCGGACGGTTTCCAGAGATGGAT
TCCCCCTAGCAATAGGCCGGTACACAGGTGTTGCATGGCTGTCGGACT
>S6113H7X0Z rank=0012881 x=3253.0 y=3441.0 length=108
AGTCCAACGCGAAGAACCTTACCAGCTCTTGACATGGCCGGACGGTTTCCAGAGATGGAT
TCCCCCTAGCAATAGGCCGGTACACAGGTGTTGCATGGCTGTCGGACT
>S6113HY8LT rank=0026461 x=3154.0 y=2751.0 length=93
AGTCCAACGCGAAGAACCTTACCAGCTCTTGACATGGCCGGACGGTTTTCCAGAGATGGA
TTTCCCCCCTAGCAATAGGCCGGTACACAGGTG
>S6113H3XT4 rank=0020219 x=3208.0 y=890.0 length=108
AGTCCAACGCGAAGAACCTTACCAGCTCTTGACATGGTCACGACCGGCTCAGAGATGGGT
TTTCCCCGCAAGGGGCGTGGCGCACAGGTGGTGCATGGCTGTCGGACT
>S6113IAWTZ rank=0012738 x=3287.0 y=2597.0 length=108
AGTCCAACGCGAAGAACCTTACCAGCTCTTGACATGGTCGGACGGTTTCCAGAGATGGAT
TCCTCCTAGCAATAGGCCGATACACAGGTGCTGCATGGCTGTCGGACT
>S6113H1BJA rank=0010221 x=3178.0 y=1556.0 length=110
AGTCCAACGCGAAGAACCTTACCAGCTCTTGACATGTCACGTATGGGTACCGGAGACGGT
ATCCTTCAGTTCGGCTGGCGTGAACACAGGTGTTGCATGGCTGTCAGACT
>S6113H49IV rank=0004743 x=3223.0 y=1253.0 length=110
AGTCCAACGCGAAGAACCTTACCAGCTCTTGACATGTCACGTATGGGTACCGGAGACGGT
ATCCTTCAGTTCGGCTGGCGTGAACACAGGTGTTGCATGGCTGTCAGACT
>S6113H1U0Z rank=0024408 x=3184.0 y=2241.0 length=110
AGTCCAACGCGAAGAACCTTACCAGCTCTTGACATGTCACGTATGGGTACCGGAGACGGT
ATTCTTCAGTTCGGCTGGCGTGAACACAGGTGCTGCATGGCTGTCGGACT
>S6113H0UZM rank=0000939 x=3173.0 y=592.0 length=110
AGTCCAACGCGAAGAACCTTACCAGCTCTTGACATGTCACGTATGGGTACCGGAGACGGT
ATTCTTCAGTTCGGCTGGCGTGAACACAGGTGCTGTATGGCTGTCGGACT
>S6113H2J06 rank=0003808 x=3192.0 y=1880.0 length=108
AGTCCAACGCGAAGAACCTTACCAGCTCTTGACATGTCCAGGACCGGTCGCAGAGATGCG
GTCTTCCCTTCGGGGCCTGGAACACAGGTGCTGCATGTCTGTCGGACT
>S6113H70D5 rank=0000337 x=3254.0 y=2411.0 length=108
AGTCCAACGCGAAGAACCTTACCAGCTCTTGACATGTCCAGGACCGGTCGCGGAGACGTG
ACCTTCCCTTCGGGGTCTGGAACACAGGTGCTGCATGGCTGTCGGACT
>S6113H9QNQ rank=0014247 x=3274.0 y=1188.0 length=111
AGTCCAACGCGAAGAACCTTACCAGCTCTTGACATGTCCCGTATGGGTGGGGGAGACCGT
CATTCTTCAGTTCGGCTGGCGGGAACACAGGTGGTGCATGGCTGTCGGACT
>S6113HY2WR rank=0004858 x=3152.0 y=3561.0 length=109
AGTCCAACGCGAAGAACCTTACCAGCTCTTGACATGTCCCGTGTGGGTGGGGAGACCTCA
TCCTTCAGTTCGGCTGGCGGGAACACAGGTGTTGCATGGCTGTCGGACT
>S6113H8WEC rank=0024573 x=3264.0 y=2930.0 length=110
AGTCCAACGCGAAGAACCTTACCAGCTCTTGACATGTCCCGTGTGGGTGGGGGAGACCTC
ATCCTTCAGTTCGGCTGGCGGGAACACAGGTGTTGCATGGCTGTCGGACT
>S6113H4BRR rank=0007796 x=3212.0 y=2565.0 length=108
AGTCCAACGCGAAGAACCTTACCAGCTCTTGACATGTCCGGACGGTTTCCAGAGATGGAT
TCCTCCTAGCAATAGGCCGGAACACAGGTGGTGCATGGCTGTCGGACT
>S6113H4ETV rank=0024927 x=3213.0 y=2433.0 length=110
AGTCCAACGCGAAGAACCTTACCAGCTCTTGACATGTCTCGTATGGATTTCAGAGATGAG
ATCCTTCAGTTCGGCTGGCGAGAACACAGGTGTTGCATGGCTGTCGGACT
>S6113H1RBL rank=0008768 x=3183.0 y=1535.0 length=106
AGTCCAACGCGAAGAACCTTACCAGCTTTGACATCCTAGGACGGCTTCTGGAGACAGATT
CCTTCCCTTCGGGACCTAGTGACAGGTGTTGCATGGCTGTCGGACT
>S6113H1QSX rank=0015880 x=3183.0 y=863.0 length=110
AGTCCAACGCGAAGAACCTTACCAGCTTTTGACATCCCGGTCGCGGTTTCCAGAGATGGA
TTCCCTCAGTTCGGCTGGACCGGTGACAGGTGCTGCATGGCTGTCGGACT
>S6113H3MNL rank=0009051 x=3204.0 y=2783.0 length=110
AGTCCAACGCGAAGAACCTTACCAGCTTTTGACATCCCGGTCGCGGTTTCCAGAGATGGA
TTCCTTCAGTTCGGCTGGACCGGTGACAGGTGCTGCATGGCTGTCGGACT
>S6113IAZ6J rank=0025719 x=3288.0 y=2841.0 length=110
AGTCCAACGCGAAGAACCTTACCAGCTTTTGACATCCTGGTCGCGGATTAGAGAGATCTT
TTCCTTCAGTTCGGCTGGACCAGTGACAGGTGCTGCATGGCTGTCGGACT
>S6113H2EEQ rank=0022216 x=3190.0 y=2784.0 length=110
AGTCCAACGCGAAGAACCTTACCAGCTTTTGACATCCTGGTCGCGGATTAGAGAGATCTT
TTCCTTCAGTTCGGCTGGACCAGTGACAGGTGTTGCATGGCTGTCGTACT
>S6113H165X rank=0023252 x=3188.0 y=1587.0 length=110
AGTCCAACGCGAAGAACCTTACCAGCTTTTGACATGTCCGGTTTGATCGACAGAGATGTC
TTTCTTCAGTTCGGCTGGCCGGAACACAGGTGCTGCATGGCTGTCGGACT
>S6113H1425 rank=0019370 x=3187.0 y=2991.0 length=110
AGTCCAACGCGAAGAACCTTACCAGCTTTTGACATGTCCGGTTTGATCGACAGAGATGTC
TTTCTTCAGTTCGGCTGGCCGGAACACAGGTGTTGCATGGCTGTCGGACT
>S6113HZXJD rank=0017124 x=3162.0 y=2295.0 length=110
AGTCCAACGCGAAGAACCTTACCAGCTTTTGACATGTCCGGTTTGATCGGCAGAGATGCC
TTTCTTCAGTTCGGCTGGCCGGAACACAGGTGCTGCATGGCTGTCGGACT
>S6113IBKGG rank=0000340 x=3295.0 y=446.0 length=97
AGTCCAACGCGAAGAACCTTACCAGGACTTGACATCCTCTGCATTACTCGTAACTGNGGA
AACCCTTCGGGGGCAGAGAGACAGGTGTTGCATGGCT
>S6113H0P6A rank=0011867 x=3171.0 y=2544.0 length=107
AGTCCAACGCGAAGAACCTTACCAGGACTTGACATGACCAGGAAAACGGCGGAAACGTCG
TCCCCCCGCAAGGGGCCTGGCCACAGGTGTTGCATGGCTGTCGGACT
>S6113H10PK rank=0014273 x=3186.0 y=1414.0 length=107
AGTCCAACGCGAAGAACCTTACCAGGACTTGACATGACCAGGAAAACGGCGGAAACGTCG
TCCCCCCGCAAGGGGCCTGGCCGCAGGTGGTGCATGGCTGTCGAACT
>S6113H924V rank=0010438 x=3278.0 y=973.0 length=106
AGTCCAACGCGAAGAACCTTACCAGGACTTGACATGACCAGGAAAACGGCGGAAACGTCG
TCCCCCGCAAGGGGCCTGGCCACAGGTGCTGCTTGGCTGTCGGACT
>S6113IAGP1 rank=0021793 x=3282.0 y=2199.0 length=107
AGTCCAACGCGAAGAACCTTACCAGGACTTGACATGACCAGGAAAGCGGCGGAAACGTCG
TCCCCCCGCAAGGGGCCTGGCCACAGGTGATGCATGGCTGTCGGACT
>S6113IBQZL rank=0016314 x=3297.0 y=719.0 length=107
AGTCCAACGCGAAGAACCTTACCAGGACTTGACATGACCAGGAAAGCGGCGGAAACGTCG
TCCCCCCGCAAGGGGCCTGGCCACAGGTGATGCATGGCTGTCGGACT
>S6113H38PR rank=0017749 x=3211.0 y=2701.0 length=99
AGTCCAACGCGAAGAACCTTACCAGGACTTGACATGACCNGGAAAACGGCGGAAACGTGT
CCCCCCGCAAGGGGCCTGGCCACAGGTGCTGCATGGCTN
>S6113H5YY0 rank=0008151 x=3231.0 y=1466.0 length=109
AGTCCAACGCGAAGAACCTTACCAGGACTTGACATGCCCTCTATGAGACCCCGAAAAGGG
TCTCTTCACTTCGGTGGGAGGAGCACAGGTGCTGCATGGCTGTCGGACT
>S6113H2P75 rank=0011960 x=3194.0 y=1715.0 length=106
AGTCCAACGCGAAGAACCTTACCAGGACTTGGCATGTCGCGAATCTTTTGGAAACAGAAG
AGTGCCTTCGGGAGCGCGAACACAGGTGCTGCATGGCTGTCGGACT
>S6113H06C8 rank=0005668 x=3176.0 y=3050.0 length=109
AGTCCAACGCGAAGAACCTTACCAGGATTCGACATGCCCTCTTTGGTTTCCCGAAAAGGA
AGCCTTCATTTAGTTGGGAGGAGCACAGGTGCTGCATGGCTGTCGGACT
>S6113IASTP rank=0011905 x=3286.0 y=1499.0 length=99
AGTCCAACGCGAAGAACCTTACCAGGATTTGACATGACGTGAATTTTCTTGAAAGNGAAA
AAGTGCCTTCGGGGAACACGTACACAGGTGCTGCATGGC
>S6113H8MRU rank=0024881 x=3261.0 y=2744.0 length=97
AGTCCAACGCGAAGAACCTTACCAGGATTTGACATGCTTTCGCACCGCCCTAACGGGGCG
TACCCGCGAGGGACGGAAGCACAGGTGATGCATGGCT
>S6113HZTDV rank=0022311 x=3161.0 y=1009.0 length=99
AGTCCAACGCGAAGAACCTTACCAGGATTTGACATGGATGCGCACCGCCCTAACGGGGGC
GTGCCCGCAAGGGGACGCATACACAGGTGCTGCATGGCT
>S6113H97LW rank=0006075 x=3279.0 y=2674.0 length=69
AGTCCAACGCGAAGAACCTTACCAGGCCTTGACATCCAATGAACTTTCCAGAGATGGATT
GGTGCCTTC
>S6113H695G rank=0020003 x=3246.0 y=1170.0 length=97
AGTCCAACGCGAAGAACCTTACCAGGCCTTGACATCCAATGAACTTTCCAGAGATGGATT
GGTGCCTTCGGGAACATTGAGACAGGTGCTGCATGGC
>S6113H79VO rank=0022090 x=3257.0 y=2418.0 length=106
AGTCCAACGCGAAGAACCTTACCAGGCCTTGACATCCAATGAACTTTCCAGAGATGGATT
GGTGCCTTCGGGAACATTGAGACAGGTGCTGCATGGCTGTCGGACT
>S6113IAQJB rank=0018873 x=3285.0 y=2629.0 length=106
AGTCCAACGCGAAGAACCTTACCAGGCCTTGACATCCAATGAACTTTCCAGAGATGGATT
GGTGCCTTCGGGAACATTGAGACAGGTGCTGCATGGCTGTCGGACT
>S6113H6VK0 rank=0019816 x=3241.0 y=2770.0 length=106
AGTCCAACGCGAAGAACCTTACCAGGCCTTGACATCCAATGAACTTTCCAGAGATGGATT
GGTGCCTTCGGGAACATTGAGACAGGTGCTGCATGGCTGTCGGACT
>S6113H59YK rank=0003337 x=3234.0 y=3418.0 length=106
AGTCCAACGCGAAGAACCTTACCAGGCCTTGACATCCAATGAACTTTCCAGAGATGGATT
GGTGCCTTCGGGAACATTGAGACAGGTGCTGCATGGCTGTCGGACT
>S6113H2BT6 rank=0022158 x=3189.0 y=3548.0 length=106
AGTCCAACGCGAAGAACCTTACCAGGCCTTGACATCCAATGAACTTTCCAGAGATGGATT
GGTGCCTTCGGGAACATTGAGACAGGTGCTGCATGGCTGTCGGACT
>S6113H4359 rank=0009315 x=3221.0 y=2511.0 length=106
AGTCCAACGCGAAGAACCTTACCAGGCCTTGACATCCAATGAACTTTCCAGAGATGGATT
GGTGCCTTCGGGAACATTGAGACAGGTGCTGCATGGCTGTCGGACT
>S6113HZS7T rank=0020892 x=3161.0 y=791.0 length=106
AGTCCAACGCGAAGAACCTTACCAGGCCTTGACATCCAATGAACTTTCCAGAGATGGATT
GGTGCCTTCGGGAACATTGAGACAGGTGCTGCATGGCTGTCGGACT
>S6113H8M0H rank=0023203 x=3261.0 y=3055.0 length=106
AGTCCAACGCGAAGAACCTTACCAGGCCTTGACATCCAATGAACTTTCCAGAGATGGATT
GGTGCCTTCGGGAACATTGAGACAGGTGCTGCATGGCTGTCTGACT
>S6113H7G6Y rank=0010082 x=3248.0 y=2104.0 length=99
AGTCCAACGCGAAGAACCTTACCAGGCCTTGACATCCAATGAACTTTCCAGAGATGGATT
GGTGCCTTCGGGAACATTGAGACAGGTGCTGCATGGCTN
>S6113H5GMP rank=0011621 x=3225.0 y=2271.0 length=106
AGTCCAACGCGAAGAACCTTACCAGGCCTTGACATCCAATGAACTTTCCAGAGATGGATT
GGTGCCTTCGGGAACATTGAGACAGGTGTTGCATGGCTGTCGGACT
>S6113H9OU4 rank=0004127 x=3273.0 y=2958.0 length=106
AGTCCAACGCGAAGAACCTTACCAGGCCTTGACATCCAATGAACTTTCCAGAGATGGATT
GGTGCCTTCGGGAGCATTGAGACAGGTGCTGCATGGCTGTCGGACT
>S6113IAC81 rank=0015759 x=3281.0 y=1795.0 length=106
AGTCCAACGCGAAGAACCTTACCAGGCCTTGACATCCAATGAACTTTCCAGAGATGGATT
GGTGCCTTCGGGAGCATTGAGACAGGTGCTGCATGGCTGTCGGACT
>S6113HZ3E3 rank=0015904 x=3164.0 y=1725.0 length=106
AGTCCAACGCGAAGAACCTTACCAGGCCTTGACATCCAATGAACTTTCCGGAGATGGATT
GGTGCCTTCGGGAACATTGAGACAGGTGCTGCATGGCTGTCGGACT
>S6113HZ0AF rank=0011732 x=3163.0 y=1765.0 length=106
AGTCCAACGCGAAGAACCTTACCAGGCCTTGACATCCAATGAACTTTCTAGAGATAGATT
GGTGCCTTCGGGAACATTGAGACAGGTGCTGCATGGCTGTCGGACT
>S6113H59II rank=0015821 x=3234.0 y=2840.0 length=106
AGTCCAACGCGAAGAACCTTACCAGGCCTTGACATCCAATGAATCTGCTAGAGATAGCGG
AGTGCCTTCGGGAACATTGAGACAGGTGCTGCATGGCTGTCGGACT
>S6113H82YN rank=0014539 x=3266.0 y=3245.0 length=110
AGTCCAACGCGAAGAACCTTACCAGGCCTTGACATCCCGGTCGCGGCCTCTTGAAAGAGA
GGCCTTCAGTTCGGCTGGACCGGTGACAGGTGTTGCATGGCTGTCGGACT
>S6113H2QQB rank=0019343 x=3194.0 y=2369.0 length=98
AGTCCAACGCGAAGAACCTTACCAGGCCTTGACATCCCGTGCTAAGCCCAGAGATGGGCG
TCCCCGCAAGGGGCNCGGAGACAGGNGTTGCATGGCTN
>S6113H2D9Y rank=0013605 x=3190.0 y=2612.0 length=106
AGTCCAACGCGAAGAACCTTACCAGGCCTTGACATCCTCGGAACTTTCTAGAGATAGATT
GGTGCCGCAAGGAGCCGAGAGACAGGTGTTGCATGGCTGTCGGACT
>S6113H5F7S rank=0015897 x=3225.0 y=1734.0 length=105
AGTCCAACGCGAAGAACCTTACCAGGCCTTGACATGCACTAGACAGACGCTGAAAGGCGT
TCTCCCTTCGGGGCTGGTGCACAGGTGCTGCATGGCTGTCGGACT
>S6113H4GY9 rank=0006251 x=3214.0 y=1123.0 length=105
AGTCCAACGCGAAGAACCTTACCAGGCCTTGACATGCACTAGACAGACGCTGAAAGGCGT
TCTCCCTTCGGGGCTGGTGCACAGGTGTTGCATGGCTGTCGGACT
>S6113H3DEV rank=0026112 x=3201.0 y=3093.0 length=104
AGTCCAACGCGAAGAACCTTACCAGGCCTTGACATGCACTAGACCGACTCTGAAAGGAGT
CTTCCCTTCGGGCTGGTGCACAGGTGGTGCATGGCTGTCGGACT
>S6113H1OY0 rank=0014491 x=3182.0 y=2586.0 length=105
AGTCCAACGCGAAGAACCTTACCAGGCCTTGACATGCACTAGACCGGCGCTGAAAGGCGC
CTTCCCTTCGGGGCTGGTGCACAGGTGTTGCATGGCTGTCGGACT
>S6113H9SB6 rank=0018585 x=3274.0 y=3364.0 length=105
AGTCCAACGCGAAGAACCTTACCAGGCCTTGACATGCACTAGACGGGCGCTGAAAGGCGT
TCTCCCTTCGGGCGTGGTGCACAGGTGTTGCATGGCTGTCGGACT
>S6113H60VG rank=0011880 x=3243.0 y=1434.0 length=43
AGTCCAACGCGAAGAACCTTACCAGGCCTTGACATGCACTAGG
>S6113H3IGV rank=0004504 x=3203.0 y=1453.0 length=68
AGTCCAACGCGAAGAACCTTACCAGGCCTTGACATGCATCTCTAAGTTGGTGAAAGCCAG
CGAGTCCC
>S6113IAWY8 rank=0021857 x=3287.0 y=2786.0 length=109
AGTCCAACGCGAAGAACCTTACCAGGCCTTGACATGCATCTCTAAGTTGGTGAAAGCCAG
CGAGTCCCGAAAGGGACAATTTGCACAGGTGATGCATGGCTGTCGGACT
>S6113H9OCT rank=0015227 x=3273.0 y=2299.0 length=109
AGTCCAACGCGAAGAACCTTACCAGGCCTTGACATGCATCTCTAAGTTGGTGAAAGCCAG
CGAGTCCCGAAAGGGACAATTTGCACAGGTGATGCATGGCTGTCGGACT
>S6113H9G4T rank=0008097 x=3271.0 y=1131.0 length=109
AGTCCAACGCGAAGAACCTTACCAGGCCTTGACATGCATCTCTAAGTTGGTGAAAGCCAG
CGAGTCCCGAAAGGGACAATTTGCACAGGTGCTGCATGGCTGTCGGACT
>S6113H8JG6 rank=0004810 x=3260.0 y=2568.0 length=109
AGTCCAACGCGAAGAACCTTACCAGGCCTTGACATGCATCTCTAAGTTGGTGAAAGCCAG
CGAGTCCCGAAAGGGACAATTTGCACAGGTGCTGCATGGCTGTCGGACT
>S6113H5VT8 rank=0009660 x=3230.0 y=1502.0 length=109
AGTCCAACGCGAAGAACCTTACCAGGCCTTGACATGCATCTCTAAGTTGGTGAAAGCCAG
CGAGTCCCGAAAGGGACAATTTGCACAGGTGCTGCATGGCTGTCGGACT
>S6113H16TH rank=0023728 x=3188.0 y=1139.0 length=109
AGTCCAACGCGAAGAACCTTACCAGGCCTTGACATGCATCTCTAAGTTGGTGAAAGCCAG
CGAGTCCCGAAAGGGACAATTTGCACAGGTGTTGCATGGCTGTCAGACT
>S6113H6BSI rank=0018556 x=3235.0 y=1696.0 length=109
AGTCCAACGCGAAGAACCTTACCAGGCCTTGACATGCATCTCTAAGTTGGTGAAAGCCAG
CGAGTCCCGAAAGGGATAATTTGCACAGGTGATGCATGGCTGTCGGACT
>S6113H2ZJX rank=0019468 x=3197.0 y=1515.0 length=105
AGTCCAACGCGAAGAACCTTACCAGGCCTTGACATGCATTAGACCGGCGCTGAAAGGCGC
CTTCCCTTCGGGGCTGGTGCACAGGTGATGCATGGCTGTCGGACT
>S6113H3WK6 rank=0023510 x=3207.0 y=3368.0 length=109
AGTCCAACGCGAAGAACCTTACCAGGCCTTGACATGCATTTCTAAGCGGGTGAAAGCCCG
TGACTCCCGAAAGGGAGAACTTGCACAGGTGATGCATGGCTGTCGGACT
>S6113H7QDA rank=0018987 x=3251.0 y=1708.0 length=109
AGTCCAACGCGAAGAACCTTACCAGGCCTTGACATGCATTTCTAAGTTGGTGAAAGCCAG
CGAGTCCCGAAAGGGACAACTTGCACAGGTGATGCATGGCTGTCGGACT
>S6113H2ZNW rank=0021671 x=3197.0 y=1658.0 length=106
AGTCCAACGCGAAGAACCTTACCAGGCCTTGACATGCTGAGAACTTTCCAGAGATGGATT
GGTGCCTTCGGGAACTCAGACACAGGTGCTGCTTGGCTGTCGGACT
>S6113H3BLZ rank=0024019 x=3201.0 y=757.0 length=175
AGTCCAACGCGAAGAACCTTACCAGGCCTTGACATGGCTAGGAAGNGTTCGAGGAAGACC
CGGTCAAGGGCCCTTCGGGGGTCCTACGGTTCGGGCTTCGAGGTACGTTCGGCCAGTTGG
ACTGTCGGAATCGGTCTAGGCCGGACGGTGTCCAAGGGACGCGGGCTGGCAAGGC
>S6113H3SLF rank=0024589 x=3206.0 y=2289.0 length=100
AGTCCAACGCGAAGAACCTTACCAGGCCTTGACATGTCGAGAACTTTTCCAGAGATGGAT
TGGTGCCTTCGGGGAACTCGAACACAGGTGCTGCATGGCT
>S6113H1LG8 rank=0024086 x=3181.0 y=2154.0 length=105
AGTCCAACGCGAAGAACCTTACCAGGCCTTGGCATGCACTAGACAGACGCTGAAAGGCGT
TCTCCCTTCGGGGCTGGTGCACAGGTGCTGCATGGCTGTCGGACT
>S6113H0V7T rank=0014308 x=3173.0 y=2183.0 length=48
AGTCCAACGCGAAGAACCTTACCAGGCTTGAACTGCAGATGACATCCT
>S6113H371Q rank=0025395 x=3211.0 y=1836.0 length=41
AGTCCAACGCGAAGAACCTTACCAGGCTTGACATACACCGG
>S6113IBNPJ rank=0002900 x=3296.0 y=565.0 length=61
AGTCCAACGCGAAGAACCTTACCAGGCTTGACATACGCCGGAAAGCACTCAGAGAGTGGT
G
>S6113H99NU rank=0020858 x=3280.0 y=1240.0 length=102
AGTCCAACGCGAAGAACCTTACCAGGCTTGACATATACCGGAAACATCCAGAGATGGGTG
CCCCGCAAGGTCGGTATACAGGTGATGCATGGCTGTCGGACT
>S6113HZE34 rank=0010613 x=3156.0 y=2994.0 length=107
AGTCCAACGCGAAGAACCTTACCAGGGATTGACATGACGGTAGTAGTGAAGCGAAAGCGG
AACGACCCTTCGGGGAGCCGTCACAGGTGCTGCATGGCTGTCGGACT
>S6113H2JNV rank=0012476 x=3192.0 y=1401.0 length=110
AGTCCAACGCGAAGAACCTTACCAGGGCTAGAATGCCTCTGACCGCCCGAGAGATCGGGT
TTCCTGGGTAAAACCAGGCAGAGTGCAAGGTGCTGCATGGCTGTCGGACT
>S6113IBEAE rank=0002783 x=3293.0 y=644.0 length=104
AGTCCAACGCGAAGAACCTTACCAGGGCTCGAAATGCAGATGGCATCCGGTGAAAGCCGG
CTCCCGCAAGGGCATCTGTATAGGTGTTGCATGGCTGTCGGACT
>S6113H6B45 rank=0014490 x=3235.0 y=2151.0 length=95
AGTCCAACGCGAAGAACCTTACCAGGGCTTGACATATAGGTGAAGCGGCGGAAACGTCGT
GGCCGAGAGGAGCCTATACAGGTGATGCATGGCTN
>S6113H7UN8 rank=0013519 x=3252.0 y=3190.0 length=106
AGTCCAACGCGAAGAACCTTACCAGGGCTTGACATCCCGCTGACCGGTGCAGAGATGCAC
CTTCCCTTCGGGGCAGCGGTGACAGGTGTTGCATGGCTGTCGGACT
>S6113H2W45 rank=0002339 x=3196.0 y=2487.0 length=108
AGTCCAACGCGAAGAACCTTACCAGGGCTTGACATCCCGGTGCAACCTTCAGAGATGGAG
GGTTCTCATTTGAGACACCGGAGACAGGTGTTGCATGGCTGTCGGACT
>S6113H6Y3T rank=0013149 x=3242.0 y=3239.0 length=110
AGTCCAACGCGAAGAACCTTACCAGGGCTTGACATCCCTCTGCCGGGTCTAGAGATAGGC
CTTTCCCCTTTTGGGGACGGAGGTGACAGGTGCTGCATGGCTGTCGGACT
>S6113H3OTX rank=0022005 x=3205.0 y=1507.0 length=104
AGTCCAACGCGAAGAACCTTACCAGGGCTTGACATGAATCTGCAAGCTCGTGAAAGCGAG
TCGCTTTCGAAGGTGATTCACAGGTGGTGCATGGCTGTCGGACT
>S6113IA2Y7 rank=0024195 x=3289.0 y=2369.0 length=107
AGTCCAACGCGAAGAACCTTACCAGGGCTTGACATGACCAGGAAGTCGGCGGAAACGTCG
GTGTCCCGCAAGGGACCTGGCCACAGGTGGTGCATGGCTGTCGGACT
>S6113H14XM rank=0020531 x=3187.0 y=2792.0 length=107
AGTCCAACGCGAAGAACCTTACCAGGGCTTGACATGACCAGGAATCCGGCGGAAACGTCG
GCGTCCCGCAAGGGACCTGGCCACAGGTGCTGCATGGCTGTCGGACT
>S6113H44S4 rank=0013964 x=3221.0 y=3334.0 length=107
AGTCCAACGCGAAGAACCTTACCAGGGCTTGACATGACCAGGAATCCGGCGGAAACGTCG
GCGTCCCGCAAGGGACCTGGCCACAGGTGCTGCATGGCTGTCGGACT
>S6113HZLBW rank=0003604 x=3158.0 y=2858.0 length=100
AGTCCAACGCGAAGAACCTTACCAGGGCTTGACATGACCAGGAATCCGGCGGAAACGTCG
GCGTCCCGCAAGGGACCTGGCCACAGGTGCTGCATGGCTN
>S6113H3U25 rank=0026103 x=3207.0 y=1423.0 length=107
AGTCCAACGCGAAGAACCTTACCAGGGCTTGACATGACCAGGAATCCGGCGGAAACGTCG
GCGTCCCGCAAGGGACCTGGCCACAGGTGTTGCATGGCTGTCGGACT
>S6113H7GX1 rank=0013895 x=3248.0 y=1783.0 length=107
AGTCCAACGCGAAGAACCTTACCAGGGCTTGACATGACCAGGAATCCGGCGGAAACGTCG
GCGTCCCGCAAGGGACCTGGCCACAGGTTATGCATGGCTGTCGGACT
>S6113H697D rank=0015879 x=3246.0 y=1239.0 length=107
AGTCCAACGCGAAGAACCTTACCAGGGCTTGACATGACCAGGACACCGGCGGAAACGTCG
GCTCCCCGCAAGGGGCCTGGCCACAGGTGATGCATGGCTGTCGGACT
>S6113H9XZZ rank=0022621 x=3276.0 y=2509.0 length=102
AGTCCAACGCGAAGAACCTTACCAGGGCTTGACATGACCAGGACACCGGCGGAAACGTCG
GCTCCCCGCAAGGGGCCTGGCCACAGGTGGTGCATGGCTGTC
>S6113IA2H7 rank=0024967 x=3289.0 y=1757.0 length=107
AGTCCAACGCGAAGAACCTTACCAGGGCTTGACATGACCAGGACGCCGGCGGAAACGTCG
GTTCCCCGCAAGGGGCCTGGCCACAGGTGTTGCATGGCTGTCGGACT
>S6113H4H7A rank=0017725 x=3214.0 y=2708.0 length=107
AGTCCAACGCGAAGAACCTTACCAGGGCTTGACATGACCAGGATCCCGGCGGAAACGTCG
GTTCCCCGCAAGGGGCCTGGCCACAGGTGCTGCATGGCTGTTGGACT
>S6113H7Y32 rank=0017144 x=3254.0 y=752.0 length=107
AGTCCAACGCGAAGAACCTTACCAGGGCTTGACATGACCAGGATCCCGGCGGAAACGTCG
GTTCCCCGCAAGGGGCCTGGCCACAGGTGGTGCATGGCTGTCGGACT
>S6113H3NUW rank=0003249 x=3205.0 y=246.0 length=107
AGTCCAACGCGAAGAACCTTACCAGGGCTTGACATGACCAGGATCCCGGCGGAAACGTCG
GTTCCCCGCAAGGGGCCTGGCCACAGGTGGTGGATGGCTGTCGGACT
>S6113H3JVJ rank=0010721 x=3203.0 y=3277.0 length=103
AGTCCAACGCGAAGAACCTTACCAGGGCTTGACATGCAACTGCACGACGTAGAGATACGT
TTCCTTCGAGGGTGTTGCACAGGTGATGCATGGCTGTCGGACT
>S6113H816S rank=0007335 x=3266.0 y=2242.0 length=103
AGTCCAACGCGAAGAACCTTACCAGGGCTTGACATGCAACTGCACGCTGTAGAGATACAG
TTCTTTCGAAGGTGTTGCACAGGTGCTGCATGGCTGTCGGACT
>S6113HZWKU rank=0016895 x=3162.0 y=1052.0 length=104
AGTCCAACGCGAAGAACCTTACCAGGGCTTGACATGCACCAGATCGCCTCAGAGATGGGG
TTTCCCTTGTGGTTGGTGCACAGGTGCTGCATGGCTGTCGGACT
>S6113H3RNV rank=0004588 x=3206.0 y=1081.0 length=104
AGTCCAACGCGAAGAACCTTACCAGGGCTTGACATGCACCTGCAATCCCCCGAAATGGGG
CCGCCTTCGAGGGTGGTGCACAGGTGATGCATGGCTGTCGGACT
>S6113H6T0E rank=0015072 x=3241.0 y=732.0 length=105
AGTCCAACGCGAAGAACCTTACCAGGGCTTGACATGCACGGGAATGTCGGAGAAATTCGG
CAGCCCTTCGGGGCTCGTGCACAGGTGTTGCATGGCTGTCGGACT
>S6113H26AN rank=0017645 x=3199.0 y=2061.0 length=105
AGTCCAACGCGAAGAACCTTACCAGGGCTTGACATGCACGGGAATGTCGTAGAAATACGG
CAGCCCTTCGGGGCTCGTGCACAGGTGATGCATGGCTGTCGGACT
>S6113H2SZ8 rank=0007158 x=3195.0 y=1222.0 length=105
AGTCCAACGCGAAGAACCTTACCAGGGCTTGACATGCACGGGAATTGCGTAGAAATACGT
AAGCCCTTCGGGGCTCGTGCACAGGTGATGCATGGCTGTCGGACT
>S6113HZWIR rank=0022374 x=3162.0 y=977.0 length=97
AGTCCAACGCGAAGAACCTTACCAGGGCTTGACATGCACGGGAATTGCGTAGAAATACGT
AAGCCCTTCGGGGCTCGTGCACAGGTGCTGCATGGCT
>S6113HZE7M rank=0010194 x=3156.0 y=3120.0 length=105
AGTCCAACGCGAAGAACCTTACCAGGGCTTGACATGCACGGGAATTGCGTAGAAATACGT
AAGCCCTTCGGGGCTCGTGCACAGGTGCTGCATGGCTGTCGGACT
>S6113H0B2I rank=0016927 x=3167.0 y=648.0 length=105
AGTCCAACGCGAAGAACCTTACCAGGGCTTGACATGCACGGGAATTGCGTAGAAATACGT
AAGCCCTTCGGGGCTCGTGCACAGGTGCTGCATGGCTGTCGGACT
>S6113H31X7 rank=0011351 x=3209.0 y=2125.0 length=105
AGTCCAACGCGAAGAACCTTACCAGGGCTTGACATGCACGGGAATTGCGTAGAAATACGT
AAGCCCTTCGGGGCTCGTGCACAGGTGGTGCATGGCTGTCGGACT
>S6113IBD11 rank=0000864 x=3293.0 y=343.0 length=105
AGTCCAACGCGAAGAACCTTACCAGGGCTTGACATGCACGGGAATTGCGTAGAAATACGT
AAGCCCTTCGGGGCTCGTGCACAGGTGTTGCATGGCTGTCGGACT
>S6113H8GZF rank=0022533 x=3259.0 y=3433.0 length=105
AGTCCAACGCGAAGAACCTTACCAGGGCTTGACATGCACGGGAATTGCGTAGAAATACGT
AAGCCCTTCGGGGCTCGTGTACAGGTGATGCATGGCTGTCGGACT
>S6113H93HX rank=0021519 x=3278.0 y=1443.0 length=105
AGTCCAACGCGAAGAACCTTACCAGGGCTTGACATGCACTGGAAAGCCGTAGAAATACGG
CCTCCCTTCGGGGCCAGTGTGCAGGTGATGCATGGCTGTCGGACT
>S6113IAHN1 rank=0014140 x=3282.0 y=3423.0 length=103
AGTCCAACGCGAAGAACCTTACCAGGGCTTGACATGCACTGGAAATCCGTAGAAATACGG
CCCTCCTTCGGGACCAGTGCACAGGTGATATGGCTGTCGGACT
>S6113H90AD rank=0019754 x=3277.0 y=1379.0 length=106
AGTCCAACGCGAAGAACCTTACCAGGGCTTGACATGCACTGGAATGCCGTAGAAATACGG
CAGCCCTTCGGGGGCCAGTGCACAGGTGCTGCATGGCTGTCGGACT
>S6113IAY4K rank=0016157 x=3288.0 y=1474.0 length=105
AGTCCAACGCGAAGAACCTTACCAGGGCTTGACATGCACTGGAATGTCGTAGAAATACGG
CAGCCCTTCGGGGCTAGTGCACAGGTGCTGCATGGCTGTCGGACT
>S6113IACEM rank=0009162 x=3281.0 y=700.0 length=105
AGTCCAACGCGAAGAACCTTACCAGGGCTTGACATGCACTGGAATGTCGTAGAAATACGG
CAGCCCTTCGGGGCTAGTGCACAGGTGTTGCATGGCTGTCGGACT
>S6113H3XVC rank=0021496 x=3208.0 y=934.0 length=105
AGTCCAACGCGAAGAACCTTACCAGGGCTTGACATGCACTGGAATTACGTAGAAATACGT
GAGCCCTTCGGGGCCAGTGCACAGGTGGTGCATGGCTGTCGGACT
>S6113IA15B rank=0014143 x=3289.0 y=1293.0 length=103
AGTCCAACGCGAAGAACCTTACCAGGGCTTGACATGCAGGGAAAAGCCGCAGAGATGTGG
TGTCCGCAAGGGTCCTGCACAGGTGCTGCATGGCTGTCGGACT
>S6113H56OD rank=0020840 x=3233.0 y=3259.0 length=103
AGTCCAACGCGAAGAACCTTACCAGGGCTTGACATGCAGGGAAAAGCCGCAGAGATGTGG
TGTCCGTAAGGGTCCTGCACAGGTGGTGCATGGCTGTCGGACT
>S6113H63KS rank=0011299 x=3244.0 y=842.0 length=106
AGTCCAACGCGAAGAACCTTACCAGGGCTTGACATGCCGCGAATCCTCTTGAAAGAGAGG
GGTGCCTTCGGGAACGCGGACACAGGTGATGCATGGCTGTCGGACT
>S6113H4DPP rank=0013571 x=3213.0 y=987.0 length=106
AGTCCAACGCGAAGAACCTTACCAGGGCTTGACATGCCGCGAATCCTCTTGAAAGAGAGG
GGTGCCTTCGGGAACGCGGACACAGGTGCTGCATGGCTGTCGGACT
>S6113HZZL3 rank=0022003 x=3163.0 y=889.0 length=106
AGTCCAACGCGAAGAACCTTACCAGGGCTTGACATGCCGCGAATCCTCTTGAAAGAGAGG
GGTGCCTTCGGGAACGCGGACACAGGTGTTGCATGGCTGTCGGACT
>S6113H5MYG rank=0004091 x=3227.0 y=2278.0 length=106
AGTCCAACGCGAAGAACCTTACCAGGGCTTGACATGCCGCGAATCCTCTTGAAAGAGAGG
GGTGCCTTCGGGAACGCGGACACAGGTGTTGCATGGCTGTCGGACT
>S6113H97ZZ rank=0010120 x=3279.0 y=3181.0 length=105
AGTCCAACGCGAAGAACCTTACCAGGGCTTGACATGCCGCGAATCCTCTTGAAAGAGAGG
GTGCCTTCGGGAACGCGGACACAGGTGTTGCATGGCTGTCGGACT
>S6113H3363 rank=0006138 x=3210.0 y=941.0 length=106
AGTCCAACGCGAAGAACCTTACCAGGGCTTGACATGCCGCGAATCCTCTTGAAAGGGAGG
AGTGCCTTCGGGAACGCGGACACAGGTGGTGCATGGCTGTCGGACT
>S6113H7DP1 rank=0011197 x=3247.0 y=1703.0 length=104
AGTCCAACGCGAAGAACCTTACCAGGGCTTGACATGCGCCTGCAGAGCCGGGAAACCGGA
TGGCCTTCGAGGGTGGCGCACAGGTGCTGCATGGCTGTCGGACT
>S6113H51YV rank=0013801 x=3232.0 y=1253.0 length=96
AGTCCAACGCGAAGAACCTTACCAGGGCTTGACATGCGGCGGAAAGCGGCGGAAACGTCG
TCCTCCCGCAAGGGACCGTCGTGCAGGTGATGCATT
>S6113H5FUK rank=0019221 x=3225.0 y=1258.0 length=86
AGTCCAACGCGAAGAACCTTACCAGGGCTTGACATGCGGCGGAAAGCGGCGGAAACGTCG
TCTCCCGCAAGGGACCGTCGTGCAGG
>S6113H0DIA rank=0023588 x=3167.0 y=2512.0 length=106
AGTCCAACGCGAAGAACCTTACCAGGGCTTGACATGGGAGAGCCGCGTCCAGAGATGGGC
GTTCCCGCAAGGGCTCTCTGCACAGGTGGTGCATGGCTGTCGGACT
>S6113H8OAK rank=0015248 x=3262.0 y=618.0 length=106
AGTCCAACGCGAAGAACCTTACCAGGGCTTGACATGGGAGAGCCGCGTCCAGAGATGGGC
GTTCCCGCAAGGGCTCTCTGCACAGGTGGTGCATGGCTGTCGGACT
>S6113H7OBQ rank=0014040 x=3250.0 y=3156.0 length=106
AGTCCAACGCGAAGAACCTTACCAGGGCTTGACATGGGAGGGCCGCGTCCAGAGATGGGC
GTTTCCGCAAGGACCCTCTGCACAGGTGCTGCATGGCTGTCGGACT
>S6113H825R rank=0008247 x=3266.0 y=3501.0 length=104
AGTCCAACGCGAAGAACCTTACCAGGGCTTGACATGGGCAAGACGCGTTCAGAGATGGGC
GTTCCCGCAAGGCTTGCCGCACAGGTGATGCATGGCTGTCGGAC
>S6113H4QBB rank=0018505 x=3217.0 y=933.0 length=107
AGTCCAACGCGAAGAACCTTACCAGGGCTTGACATGGTCAGGAGGTCGGCGGAAACGTCG
GCGCCCCGCAAGGGGCCTGATCACAGGTGCTGCATGGCTGTCGGACT
>S6113H1LCR rank=0022928 x=3181.0 y=1993.0 length=103
AGTCCAACGCGAAGAACCTTACCAGGGCTTGACATGTACCTGCAAACTCCCGAAAAGGAG
CTCCTTCGAGGGTGGTACACAGGTGCTGCATGGCTGTCGGACT
>S6113H1FFA rank=0023987 x=3179.0 y=2500.0 length=105
AGTCCAACGCGAAGAACCTTACCAGGGCTTGACATGTACTCGCAACCTCTTGAAAGAGAG
GCCTCCTTCGGGACGGGTGCACAGGTGTTGCATGGCTGTCGGACT
>S6113IAD3V rank=0020472 x=3281.0 y=2905.0 length=61
AGTCCAACGCGAAGAACCTTACCAGGGCTTGACATGTACTGGAACTTTGCTGAAAGGTGA
A
>S6113H1PQI rank=0007389 x=3182.0 y=3576.0 length=104
AGTCCAACGCGAAGAACCTTACCAGGGCTTGACATGTAGCTGCAAGCGGTAGAAATATCG
TCGCCTTCGAGGGTGCTACACAGGTGCTGCATGGCTGTCGGACT
>S6113H2S5R rank=0001697 x=3195.0 y=1421.0 length=103
AGTCCAACGCGAAGAACCTTACCAGGGCTTGACATGTAGGGAAAAGCCGCAGAGATGTGG
TGCCCGCAAGGGCCCTACACAGGTGCTGCATGGCTGTCGGACT
>S6113H8F51 rank=0007705 x=3259.0 y=2375.0 length=96
AGTCCAACGCGAAGAACCTTACCAGGGCTTGACATGTAGGGAAAAGCCGCAGAGATGTGG
TGTCCGCAAGGGCCCTACACAGGTGCTGCATGGCTN
>S6113H0QAE rank=0021500 x=3171.0 y=2692.0 length=103
AGTCCAACGCGAAGAACCTTACCAGGGCTTGACATGTAGGGAAAAGCCGTGGAGACACGG
TGTCCGCAAGGGCCCTACACAGGTGTTGCATGGCTGTCGGACT
>S6113HZQH0 rank=0025328 x=3160.0 y=1366.0 length=105
AGTCCAACGCGAAGAACCTTACCAGGGCTTGACATGTATACTGCAAGTCGCCGAAAAGCG
ATCGCTTTCGAAGGTGATACACAGGTGTTGCATGGCTGTCGGACT
>S6113H3MU7 rank=0004257 x=3204.0 y=3057.0 length=104
AGTCCAACGCGAAGAACCTTACCAGGGCTTGACATGTATCTGCAAGCGTCCGAAAAGACG
TCGCCTTCGAGGGTGATACACAGGTGCTGCATGGCTGTCGGACT
>S6113H4GJ4 rank=0017242 x=3214.0 y=578.0 length=87
AGTCCAACGCGAAGAACCTTACCAGGGCTTGACATGTATCTGCAAGCTGCCGAAAAGTAG
TCGCCTTCGAGGGTGATACACAGGTGT
>S6113H580L rank=0023106 x=3234.0 y=2195.0 length=106
AGTCCAACGCGAAGAACCTTACCAGGGCTTGACATGTGGCGGAAAAACGGCGGAAACGTC
GTCCTCCCGCAAGGGATCGTCATGCAGGTGCTGCATGGCTNTCGGA
>S6113H4WRS rank=0015449 x=3219.0 y=1110.0 length=101
AGTCCAACGCGAAGAACCTTACCAGGGTTTGACATACACCCTGCCGCCTCAGAGATGGGG
CTTCTTTTGGGGGTGTACAGGTGTTGCATGGCTGTCGGACT
>S6113H3X08 rank=0016402 x=3208.0 y=1146.0 length=102
AGTCCAACGCGAAGAACCTTACCAGGGTTTGACATACGCCGGAAACACCTAGAGATAGGT
GCCCTTTTTGTCGGTGTACAGGTGCTGCATGGCTGTCGGACT
>S6113H373I rank=0023676 x=3211.0 y=1900.0 length=106
AGTCCAACGCGAAGAACCTTACCAGGGTTTGACATCCTGCGACCGCTCCGTAATGGGAGT
TTTCCCGCAAGGGACGCAGAGACAGGTGCTGCATGGCTGTCGGACT
>S6113H4S7P rank=0022156 x=3218.0 y=595.0 length=106
AGTCCAACGCGAAGAACCTTACCAGGGTTTGACATGACGTGAATTTTCTGGAAAGAGAAA
AGTGCCTTAGGGAACACGTACACAGGTGATGCATGGCTGTCGGACT
>S6113H1428 rank=0025548 x=3187.0 y=2994.0 length=106
AGTCCAACGCGAAGAACCTTACCAGGGTTTGACATGACGTGAATTTTCTGGAAAGAGAAA
AGTGCCTTAGGGAACACGTACACAGGTGATGCATGGCTGTCGGACT
>S6113H26MO rank=0019516 x=3199.0 y=2494.0 length=106
AGTCCAACGCGAAGAACCTTACCAGGGTTTGACATGACGTGAATTTTCTGGAAAGAGAAA
AGTGCCTTAGGGAACACGTACACAGGTGCTGCATGGCTGTCGGACT
>S6113IATDV rank=0018784 x=3286.0 y=2225.0 length=106
AGTCCAACGCGAAGAACCTTACCAGGGTTTGACATGACGTGAATTTTCTGGAAAGAGAAA
AGTGCCTTAGGGAACACGTACACAGGTGCTGCATGGCTGTCGGACT
>S6113H62E0 rank=0010663 x=3243.0 y=3434.0 length=106
AGTCCAACGCGAAGAACCTTACCAGGGTTTGACATGACGTGAATTTTCTGGAAAGAGAAA
AGTGCCTTAGGGAACACGTACACAGGTGCTGCATGGCTGTCGGACT
>S6113H88WV rank=0019855 x=3268.0 y=2765.0 length=106
AGTCCAACGCGAAGAACCTTACCAGGGTTTGACATGACGTGAATTTTCTGGAAAGAGAAA
AGTGCCTTAGGGAACACGTACACAGGTGCTGCATGGCTGTCGGACT
>S6113H3FRK rank=0011007 x=3202.0 y=2046.0 length=106
AGTCCAACGCGAAGAACCTTACCAGGGTTTGACATGACGTGAATTTTTTTGAAAAAGAAA
AGTGCCTTCGGGAACACGTACACAGGTGTTGCATGGCTGTCGGACT
>S6113H85WZ rank=0014302 x=3267.0 y=2977.0 length=106
AGTCCAACGCGAAGAACCTTACCAGGGTTTGACATGATACGAATTTCTTTGAAAGAAGAA
AAGTGCCGTTTGGAACGTATACACAGGNGTTGCATGGCTGTCAGAC
>S6113H4HHB rank=0009302 x=3214.0 y=1773.0 length=98
AGTCCAACGCGAAGAACCTTACCAGGGTTTGACATGATACGAATTTCTTTGAAAGAAGAA
AAGTGCCGTTTGGAACGTATACACAGGTGATGCATGGC
>S6113H2QDT rank=0013055 x=3194.0 y=1919.0 length=100
AGTCCAACGCGAAGAACCTTACCAGGGTTTGACATGATACGAATTTCTTTGAAAGAAGAA
AAGTGCCGTTTGGAACGTATACACAGGTGCTGCATGGCTN
>S6113IAJSH rank=0013679 x=3283.0 y=2079.0 length=105
AGTCCAACGCGAAGAACCTTACCAGGGTTTGACATGATACGAATTTCTTTGAAAGAAGAA
AGTGCCGTTGGAACGTATACACAGGTGGTGCATGGCTGTCGGACT
>S6113HZ2WT rank=0005010 x=3164.0 y=1067.0 length=106
AGTCCAACGCGAAGAACCTTACCAGGGTTTGACATGATACGAATTTCTTTGAAAGAAGAA
AGTGCCGTTTGGAACGTATACACAGGTGCTGCATGGCTGTCGGACT
>S6113H4R49 rank=0010093 x=3217.0 y=3307.0 length=106
AGTCCAACGCGAAGAACCTTACCAGGGTTTGACATGATACGAATTTCTTTGAAAGAAGAA
AGTGCCGTTTGGAACGTATACACAGGTGCTGCATGGCTGTCGGACT
>S6113H4W3G rank=0009228 x=3219.0 y=1530.0 length=106
AGTCCAACGCGAAGAACCTTACCAGGGTTTGACATGATACGAATTTCTTTGAAAGAAGAA
AGTGCCGTTTGGAACGTATACACAGGTGGTGCATGGCTGTCGGACT
>S6113H8MOW rank=0009952 x=3261.0 y=2638.0 length=106
AGTCCAACGCGAAGAACCTTACCAGGGTTTGACATGATACGAATTTCTTTGAAAGAAGAA
AGTGCCGTTTGGAACGTATACACAGGTGTTGCATGGCTGTCGGACT
>S6113H6I7T rank=0012788 x=3237.0 y=3127.0 length=106
AGTCCAACGCGAAGAACCTTACCAGGGTTTGACATGATACGAATTTCTTTGAAAGAAGAA
AGTGCCGTTTGGAACGTATACACAGGTGTTGCATGGCTGTTGGACT
>S6113HZXJJ rank=0023379 x=3162.0 y=2301.0 length=106
AGTCCAACGCGAAGAACCTTACCAGGGTTTGACATGATACGAATTTCTTTGAAAGAAGAA
AGTGCCGTTTGGAACGTATACACAGGTGTTGCATGTCTGTCGGACT
>S6113H9G60 rank=0008580 x=3271.0 y=1210.0 length=106
AGTCCAACGCGAAGAACCTTACCAGGGTTTGACATGATACGAATTTTTTCGAAAGAAGAA
AGTGCCGTTTGGAACGTATACACAGGTGCTGCATGGCTGTCGGACT
>S6113H4MN2 rank=0008166 x=3216.0 y=304.0 length=106
AGTCCAACGCGAAGAACCTTACCAGGGTTTGACATGATACGAATTTTTTCGAAAGAAGAA
AGTGCCGTTTGGAACGTATACACAGGTGCTGCATGGCTGTCGGACT
>S6113H93TZ rank=0010745 x=3278.0 y=1877.0 length=104
AGTCCAACGCGAAGAACCTTACCAGGGTTTGACATGCACCTGCAGAGCCGTGAAAGCGGT
TGGCCTTCGAGGGTGGTGCACAGGTGCTGCATGGCTGTCGGACT
>S6113IAZV7 rank=0027033 x=3288.0 y=2469.0 length=108
AGTCCAACGCGAAGAACCTTACCAGGGTTTGACATGCCCGGACGACTTCCAGAGATGGAT
TTCTTCCCTTCGGGGACTGGGACACAGGTGTTGCATGGCTGTCGGACT
>S6113H1KC0 rank=0023674 x=3181.0 y=706.0 length=108
AGTCCAACGCGAAGAACCTTACCAGGGTTTGACATGCCTAGAATTTCCTAGAGATGGGAA
AGTGCCAGCAATGGAACTAGGGCACAGGTGTTGCATGGCTGTCGGACT
>S6113H1TOE rank=0010109 x=3184.0 y=492.0 length=102
AGTCCAACGCGAAGAACCTTACCAGGGTTTGACATGCGCCGGAAAGCTCTAGAGATAGAG
CCCCTTTTAGTCGGTGTACAGGTGCTGCATGGCTGTCGGACT
>S6113H5SCG rank=0007642 x=3229.0 y=1070.0 length=102
AGTCCAACGCGAAGAACCTTACCAGGGTTTGACATGCGCCGGAAAGCTCTAGAGATAGAG
CCCCTTTTAGTCGGTGTACAGGTGCTGCATGGCTGTCGGACT
>S6113H47FL rank=0019829 x=3222.0 y=2639.0 length=104
AGTCCAACGCGAAGAACCTTACCAGGGTTTGACATGGACCTGCATGCCGGCGAAAGTCGG
AGGCCTTCGAGGGTGGTTCACAGGTGCTGCATGGCTGTCGGACT
>S6113H0QHW rank=0016033 x=3171.0 y=2962.0 length=103
AGTCCAACGCGAAGAACCTTACCAGGGTTTGACATGGATCTGCAGAGCCGTGAAAGCGGT
TGGCCTTCGAGGGTGATCCACAGGTGCTGCATGGCTGTCGGCT
>S6113HZVAW rank=0007777 x=3161.0 y=3494.0 length=103
AGTCCAACGCGAAGAACCTTACCAGGGTTTGACATGTAACTGCAAGNTCCCGAAATGGAG
TCGCTTTCAGGGTGTTACACAGGTGGTGCATGGCTNTCGGACT
>S6113H54QN rank=0000606 x=3233.0 y=749.0 length=55
AGTCCAACGCGAAGAACCTTACCAGGGTTTGACATGTATTGTAACCTCGGTGAAA
>S6113H28BV rank=0009013 x=3200.0 y=601.0 length=120
AGTCCAACGCGAAGAACCTTACCAGGGTTTGACATGTCCAGAATTCTTCAGAAATGGAGA
AGTGCTATTCTCATACAAGAGAAATGGAACTGGAGCACAGGTGTTGCATGGCTGTCGGAC

>S6113H01D6 rank=0014047 x=3175.0 y=700.0 length=120
AGTCCAACGCGAAGAACCTTACCAGGGTTTGACATGTCCAGAATTCTTCAGAAATGGAGA
GGTGCCATTCTCATACAAGAGAAATGGAACTGGAGCACAGGTGGTGCATGGCTGTCGGAC

>S6113H15GX rank=0016592 x=3187.0 y=3487.0 length=120
AGTCCAACGCGAAGAACCTTACCAGGGTTTGACATGTCTAGAATTTTTCAGAAATGGGAA
AGTGCTCCTATCATTTAGGATAGTAGAACTAGAACACAGGTGTTGCATGGCTGTCGGACT

>S6113H3CJR rank=0003713 x=3201.0 y=1973.0 length=106
AGTCCAACGCGAAGAACCTTACCAGGTCTTAACATCCTCTGACAATCCTAGAGATAGGAC
GTCCCCTTCGGGGGCAGAGTGACAGGTGCTGCATGGCTGTCGGACT
>S6113H8VSF rank=0017106 x=3264.0 y=2141.0 length=101
AGTCCAACGCGAAGAACCTTACCAGGTCTTGACATACCAGTGACCGTCCTAGAGATAGGA
TTTTCCCTTCGGGGGACAGTGGATACAGGTGCTGCATGGCT
>S6113H3JCG rank=0017797 x=3203.0 y=2590.0 length=112
AGTCCAACGCGAAGAACCTTACCAGGTCTTGACATACCGGGATTAGCCAGCTGAAAGGTT
GGTGATTGCCCTCAAGGTGTAACCGGAACAGGTGTTGCATGGCTGTCGGACT
>S6113H5076 rank=0001952 x=3232.0 y=292.0 length=106
AGTCCAACGCGAAGAACCTTACCAGGTCTTGACATCCAGAGAACTTTCCAGAGATGGATT
GGTGCCTTCGGGAACTCTGAGACAGGTGATGCATGGCTGTCGGACT
>S6113IBHLC rank=0014555 x=3294.0 y=830.0 length=106
AGTCCAACGCGAAGAACCTTACCAGGTCTTGACATCCAGAGAACTTTCCAGAGATGGATT
GGTGCCTTCGGGAACTCTGAGACAGGTGATGCATGGCTGTCGGACT
>S6113H0Y1Q rank=0008328 x=3174.0 y=1756.0 length=106
AGTCCAACGCGAAGAACCTTACCAGGTCTTGACATCCAGAGAACTTTCCAGAGATGGATT
GGTGCCTTCGGGAACTCTGAGACAGGTGCTGCATGGCTGTCGGACT
>S6113H8B50 rank=0006802 x=3258.0 y=1286.0 length=99
AGTCCAACGCGAAGAACCTTACCAGGTCTTGACATCCAGAGAACTTTCCAGAGATGGATT
GGTGCCTTCGGGAACTCTGAGACAGGTGCTGCATGGCTN
>S6113H0ZTV rank=0023277 x=3174.0 y=2769.0 length=106
AGTCCAACGCGAAGAACCTTACCAGGTCTTGACATCCAGAGAACTTTCCAGAGATGGATT
GGTGCCTTCGGGAACTCTGAGACAGGTGGTGCATGGCTGTCGGACT
>S6113IAU4D rank=0001218 x=3287.0 y=379.0 length=106
AGTCCAACGCGAAGAACCTTACCAGGTCTTGACATCCAGAGAACTTTCCAGAGATGGATT
GGTGCCTTCGGGAACTCTGAGACAGGTGTTGCATGGCTGTCGGACT
>S6113H82HH rank=0006614 x=3266.0 y=2627.0 length=99
AGTCCAACGCGAAGAACCTTACCAGGTCTTGACATCCAGAGAACTTTCCAGAGATGGATT
GGTGCCTTCGGGAGCTCTGAGACAGGNGTTGCATGGCTN
>S6113H1T9I rank=0004338 x=3184.0 y=1252.0 length=106
AGTCCAACGCGAAGAACCTTACCAGGTCTTGACATCCAGAGAACTTTCCAGAGATGGATT
GGTGCCTTCGGGAGCTCTGAGACAGGTGATGCATGGCTGTCGGACT
>S6113H3H25 rank=0006902 x=3203.0 y=959.0 length=106
AGTCCAACGCGAAGAACCTTACCAGGTCTTGACATCCAGAGAACTTTCCAGAGATGGATT
GGTGCCTTCGGGAGCTCTGAGACAGGTGCTGCATGGCTGTCGGACT
>S6113H9NDY rank=0009078 x=3273.0 y=1044.0 length=106
AGTCCAACGCGAAGAACCTTACCAGGTCTTGACATCCAGAGAACTTTCCAGAGATGGATT
GGTGCCTTCGGGAGCTCTGAGACAGGTGCTGCATGGCTGTCGGACT
>S6113H634G rank=0022894 x=3244.0 y=1550.0 length=106
AGTCCAACGCGAAGAACCTTACCAGGTCTTGACATCCAGAGAACTTTCCAGAGATGGATT
GGTGCCTTCGGGAGCTCTGAGACAGGTGGTGCATGGCTGTCGGACT
>S6113H8GZK rank=0013090 x=3259.0 y=3438.0 length=106
AGTCCAACGCGAAGAACCTTACCAGGTCTTGACATCCAGAGAAGTCGCTAGAGATAGCTT
CGTGCCTTCGGGAACTCTGAGACAGGAGTTGCATGGCTGTCGGACT
>S6113H2KXS rank=0023698 x=3192.0 y=3054.0 length=106
AGTCCAACGCGAAGAACCTTACCAGGTCTTGACATCCAGAGAAGTCGCTAGAGATAGCTT
CGTGCCTTCGGGAACTCTGAGACAGGTGATGCATGGCTGTCGGACT
>S6113H5Y04 rank=0004679 x=3231.0 y=1542.0 length=106
AGTCCAACGCGAAGAACCTTACCAGGTCTTGACATCCAGAGAAGTCGCTAGAGATAGCTT
CGTGCCTTCGGGAACTCTGAGACAGGTGCTGCATGGCTGTCGGACT
>S6113H2WMY rank=0018236 x=3196.0 y=1832.0 length=106
AGTCCAACGCGAAGAACCTTACCAGGTCTTGACATCCAGAGAAGTCGCTAGAGATAGCTT
CGTGCCTTCGGGAACTCTGAGACAGGTGCTGCATGGCTGTCGGACT
>S6113H3XJ2 rank=0014222 x=3208.0 y=528.0 length=106
AGTCCAACGCGAAGAACCTTACCAGGTCTTGACATCCAGAGAAGTCGCTAGAGATAGCTT
CGTGCCTTCGGGAACTCTGAGACAGGTGCTGCATGGCTGTCGGACT
>S6113H22OH rank=0020391 x=3198.0 y=1471.0 length=106
AGTCCAACGCGAAGAACCTTACCAGGTCTTGACATCCAGAGAAGTCGCTAGAGATAGCTT
CGTGCCTTCGGGAACTCTGAGACAGGTGTTGCATGGCTGTCGGACT
>S6113H7GSP rank=0019014 x=3248.0 y=1591.0 length=106
AGTCCAACGCGAAGAACCTTACCAGGTCTTGACATCCAGAGAGCTTTCCAGAGATGGATT
GGTGCCTTCGGGAACTCTGAGACAGGTGTTGCATGGCTGTCGGACT
>S6113H87TR rank=0016662 x=3268.0 y=1357.0 length=107
AGTCCAACGCGAAGAACCTTACCAGGTCTTGACATCCAGAGTAAGTCGCTAGAGATAGCT
TCGTGCCTTCGGGAACTCTGAGACAGGTGCTGCATGGCTGTCGGACT
>S6113H515C rank=0014175 x=3232.0 y=1486.0 length=108
AGTCCAACGCGAAGAACCTTACCAGGTCTTGACATCCCATTGACCACTGTAGAGATACAG
TTTTCCCTTCGGGGACAACGGTGACAGGTGATGCATGGCTGTCGGACT
>S6113H6BZJ rank=0009256 x=3235.0 y=1949.0 length=108
AGTCCAACGCGAAGAACCTTACCAGGTCTTGACATCCCATTGACCACTGTAGAGATACAG
TTTTCCCTTCGGGGACAACGGTGACAGGTGTTGCATGGCTGTCGGACT
>S6113HZS9N rank=0024843 x=3161.0 y=857.0 length=113
AGTCCAACGCGAAGAACCTTACCAGGTCTTGACATCCCCGTTGCCCCGCTATGGAGACAN
AGTTTTTCCCCTTCGGGGGACAACGGTGACAGGTGCTGCATGGCTNTCGGACT
>S6113H59PO rank=0003902 x=3234.0 y=3098.0 length=108
AGTCCAACGCGAAGAACCTTACCAGGTCTTGACATCCCGATGCCCGCTTTAGAGATAGAG
CTTTCCCTTCGGGGACATCGGTGACAGGTGCTGCATGGCTGTCGGACT
>S6113HZCEU rank=0002916 x=3155.0 y=3588.0 length=90
AGTCCAACGCGAAGAACCTTACCAGGTCTTGACATCCCGCTGACCGCTCTGGAGACAGGG
CTTTCCCTTCGGGGACAGCGGTGACAGGTG
>S6113H0MB4 rank=0014561 x=3170.0 y=1666.0 length=107
AGTCCAACGCGAAGAACCTTACCAGGTCTTGACATCCCGCTGACCGGCCTAGAGATAGGC
TTTCCCTTCGGGGACAGCGGTGACAGGTGCTGCATGGCTGTCGGACT
>S6113H38J0 rank=0019550 x=3211.0 y=2494.0 length=108
AGTCCAACGCGAAGAACCTTACCAGGTCTTGACATCCCGCTGACCGTCATGGAGACATGG
CTTTCCCTTCGGGGACAGCGGTGACAGGTGCTGAATGGCTGTCGGTCT
>S6113H56P7 rank=0004639 x=3233.0 y=3325.0 length=100
AGTCCAACGCGAAGAACCTTACCAGGTCTTGACATCCCGTTGACCACTGTAGAGATANGG
TTTTCCCTTCGGGGACAACGGTGACAGGTGCTGCATGGCT
>S6113H0ZSC rank=0005564 x=3174.0 y=2714.0 length=108
AGTCCAACGCGAAGAACCTTACCAGGTCTTGACATCCCGTTGACCACTGTAGAGATATGG
TTTCCCCTTCGGGGGCAACGGTGACAGGTGCTGCATGGCTGTCGGACT
>S6113IAYEH rank=0004044 x=3288.0 y=535.0 length=108
AGTCCAACGCGAAGAACCTTACCAGGTCTTGACATCCCGTTGACCACTGTAGAGATATGG
TTTTCCCTTCGGGGACAACGGTGACAGGTGCTGCATGGCTGTCGGACT
>S6113IA1V8 rank=0001235 x=3289.0 y=966.0 length=108
AGTCCAACGCGAAGAACCTTACCAGGTCTTGACATCCCGTTGACCACTGTAGGGATATGG
TTTTCCCTTCGGGGACAACGGTGACAGGTGTTGCATGGCTGTCGGACT
>S6113H0YMJ rank=0015697 x=3174.0 y=1209.0 length=106
AGTCCAACGCGAAGAACCTTACCAGGTCTTGACATCCCTCTGAATCACCTAGAGATAGGT
GCGGCCTTCGGGACAGAGGAGACAGGTGATGCATGGCTGTCTGACT
>S6113H14BR rank=0020853 x=3187.0 y=2005.0 length=106
AGTCCAACGCGAAGAACCTTACCAGGTCTTGACATCCCTCTGACCGGTACAGAGATGTAC
CTTTCCTTCGGGACAGAGGAGACAGGTGCTGCATGGCTGTCGGACT
>S6113H2QUT rank=0010591 x=3194.0 y=2531.0 length=106
AGTCCAACGCGAAGAACCTTACCAGGTCTTGACATCCCTCTGACGTGTATAGAGATATAC
ATTCTCTTCGGAGCAGAGGAGACAGGTGTTGCATGGCTGTCGGACT
>S6113HZQ1H rank=0012656 x=3160.0 y=2067.0 length=108
AGTCCAACGCGAAGAACCTTACCAGGTCTTGACATCCCTTTGACCGTCCTGGAGATAGGG
CTTTCCCTTCGGGGACAAAGGTGACAGGTGTTGCATGGCTGTCAGACT
>S6113H2JCC rank=0021809 x=3192.0 y=986.0 length=83
AGTCCAACGCGAAGAACCTTACCAGGTCTTGACATCCTCTAGAAAACCCTAGAGATAGGC
TTCTCCGTTCGGGAGCAGAGTGA
>S6113H8G8Z rank=0001522 x=3259.0 y=3777.0 length=118
AGTCCAACGCGAAGAACCTTACCAGGTCTTGACATCCTCTGAAAACCCTAACGAGATAGG
GCGTTCTCCTTCCGGGTAGGCAGAGTGACAGGGTGCGTTGCCATGGCTGGTTGGACTT
>S6113H2MX7 rank=0003933 x=3193.0 y=1565.0 length=97
AGTCCAACGCGAAGAACCTTACCAGGTCTTGACATCCTCTGAAAACCCTAGAGATAGGGC
TCTCCTTCGGGAGCAGAGTGACAGGTGATGCATGGCT
>S6113H1LZA rank=0011726 x=3181.0 y=2804.0 length=106
AGTCCAACGCGAAGAACCTTACCAGGTCTTGACATCCTCTGAAAACCCTAGAGATAGGGC
TTCTCCTTCGGGAACTCTGAGACAGGTGATGCATGGCTGTCGGACT
>S6113H9T02 rank=0007898 x=3275.0 y=1460.0 length=106
AGTCCAACGCGAAGAACCTTACCAGGTCTTGACATCCTCTGAAAACCCTAGAGATAGGGC
TTCTCCTTCGGGAACTCTGAGACAGGTGTTGCATGGCTGTCGGACT
>S6113H38OK rank=0015886 x=3211.0 y=2658.0 length=88
AGTCCAACGCGAAGAACCTTACCAGGTCTTGACATCCTCTGAAAACCCTAGAGATAGGGC
TTCTCCTTCGGGAGCAGAGTGACAGGTG
>S6113H4DOB rank=0014860 x=3213.0 y=937.0 length=88
AGTCCAACGCGAAGAACCTTACCAGGTCTTGACATCCTCTGAAAACCCTAGAGATAGGGC
TTCTCCTTCGGGAGCAGAGTGACAGGTG
>S6113IAYHO rank=0001819 x=3288.0 y=650.0 length=88
AGTCCAACGCGAAGAACCTTACCAGGTCTTGACATCCTCTGAAAACCCTAGAGATAGGGC
TTCTCCTTCGGGAGCAGAGTGACAGGTG
>S6113H0OMY rank=0000713 x=3171.0 y=552.0 length=106
AGTCCAACGCGAAGAACCTTACCAGGTCTTGACATCCTCTGAAAACCCTAGAGATAGGGC
TTCTCCTTCGGGAGCAGAGTGACAGGTGATGCATGGCTGTCGGACT
>S6113H2EFB rank=0008622 x=3190.0 y=2805.0 length=106
AGTCCAACGCGAAGAACCTTACCAGGTCTTGACATCCTCTGAAAACCCTAGAGATAGGGC
TTCTCCTTCGGGAGCAGAGTGACAGGTGATGCATGGCTGTCGGACT
>S6113H2S9T rank=0027009 x=3195.0 y=1567.0 length=106
AGTCCAACGCGAAGAACCTTACCAGGTCTTGACATCCTCTGAAAACCCTAGAGATAGGGC
TTCTCCTTCGGGAGCAGAGTGACAGGTGATGCATGGCTGTCGGACT
>S6113IBNI5 rank=0000141 x=3296.0 y=335.0 length=106
AGTCCAACGCGAAGAACCTTACCAGGTCTTGACATCCTCTGAAAACCCTAGAGATAGGGC
TTCTCCTTCGGGAGCAGAGTGACAGGTGATGCATGGCTGTCGGACT
>S6113H4521 rank=0025257 x=3222.0 y=891.0 length=106
AGTCCAACGCGAAGAACCTTACCAGGTCTTGACATCCTCTGAAAACCCTAGAGATAGGGC
TTCTCCTTCGGGAGCAGAGTGACAGGTGATGCATGGCTGTCGGACT
>S6113HZ9F3 rank=0014514 x=3166.0 y=1345.0 length=106
AGTCCAACGCGAAGAACCTTACCAGGTCTTGACATCCTCTGAAAACCCTAGAGATAGGGC
TTCTCCTTCGGGAGCAGAGTGACAGGTGATGCATGGCTGTCGGACT
>S6113IANFT rank=0005299 x=3284.0 y=2711.0 length=106
AGTCCAACGCGAAGAACCTTACCAGGTCTTGACATCCTCTGAAAACCCTAGAGATAGGGC
TTCTCCTTCGGGAGCAGAGTGACAGGTGATGCATGGCTGTCGGACT
>S6113H5KNG rank=0016825 x=3226.0 y=3386.0 length=106
AGTCCAACGCGAAGAACCTTACCAGGTCTTGACATCCTCTGAAAACCCTAGAGATAGGGC
TTCTCCTTCGGGAGCAGAGTGACAGGTGATGCATGGCTGTCGGACT
>S6113IAMZN rank=0012818 x=3284.0 y=2129.0 length=106
AGTCCAACGCGAAGAACCTTACCAGGTCTTGACATCCTCTGAAAACCCTAGAGATAGGGC
TTCTCCTTCGGGAGCAGAGTGACAGGTGATGCATGGCTGTCGGACT
>S6113IAGIW rank=0007495 x=3282.0 y=1942.0 length=106
AGTCCAACGCGAAGAACCTTACCAGGTCTTGACATCCTCTGAAAACCCTAGAGATAGGGC
TTCTCCTTCGGGAGCAGAGTGACAGGTGATGCATGGCTGTCGGACT
>S6113H3RFX rank=0001495 x=3206.0 y=795.0 length=99
AGTCCAACGCGAAGAACCTTACCAGGTCTTGACATCCTCTGAAAACCCTAGAGATAGGGC
TTCTCCTTCGGGAGCAGAGTGACAGGTGATGCATGGCTN
>S6113H9Q03 rank=0005634 x=3274.0 y=1669.0 length=99
AGTCCAACGCGAAGAACCTTACCAGGTCTTGACATCCTCTGAAAACCCTAGAGATAGGGC
TTCTCCTTCGGGAGCAGAGTGACAGGTGATGCATGGCTN
>S6113H75WY rank=0015516 x=3256.0 y=1376.0 length=106
AGTCCAACGCGAAGAACCTTACCAGGTCTTGACATCCTCTGAAAACCCTAGAGATAGGGC
TTCTCCTTCGGGAGCAGAGTGACAGGTGCTGCATGGCTGTCGGACT
>S6113IATIH rank=0006818 x=3286.0 y=2391.0 length=106
AGTCCAACGCGAAGAACCTTACCAGGTCTTGACATCCTCTGAAAACCCTAGAGATAGGGC
TTCTCCTTCGGGAGCAGAGTGACAGGTGCTGCATGGCTGTCGGACT
>S6113H0L7W rank=0003041 x=3170.0 y=1514.0 length=106
AGTCCAACGCGAAGAACCTTACCAGGTCTTGACATCCTCTGAAAACCCTAGAGATAGGGC
TTCTCCTTCGGGAGCAGAGTGACAGGTGCTGCATGGCTGTCGGACT
>S6113H32PQ rank=0026290 x=3209.0 y=3116.0 length=106
AGTCCAACGCGAAGAACCTTACCAGGTCTTGACATCCTCTGAAAACCCTAGAGATAGGGC
TTCTCCTTCGGGAGCAGAGTGACAGGTGCTGCATGGCTGTCGGACT
>S6113H3F8L rank=0019080 x=3202.0 y=2659.0 length=106
AGTCCAACGCGAAGAACCTTACCAGGTCTTGACATCCTCTGAAAACCCTAGAGATAGGGC
TTCTCCTTCGGGAGCAGAGTGACAGGTGCTGCATGGCTGTCGGACT
>S6113H6RSC rank=0018222 x=3240.0 y=1946.0 length=106
AGTCCAACGCGAAGAACCTTACCAGGTCTTGACATCCTCTGAAAACCCTAGAGATAGGGC
TTCTCCTTCGGGAGCAGAGTGACAGGTGCTGCATGGCTGTCGGACT
>S6113H9322 rank=0025129 x=3278.0 y=2204.0 length=106
AGTCCAACGCGAAGAACCTTACCAGGTCTTGACATCCTCTGAAAACCCTAGAGATAGGGC
TTCTCCTTCGGGAGCAGAGTGACAGGTGCTGCATGGCTGTCGGACT
>S6113H7Y16 rank=0022627 x=3254.0 y=684.0 length=106
AGTCCAACGCGAAGAACCTTACCAGGTCTTGACATCCTCTGAAAACCCTAGAGATAGGGC
TTCTCCTTCGGGAGCAGAGTGACAGGTGCTGCATGGCTGTCGGACT
>S6113H0TQ1 rank=0022976 x=3172.0 y=3083.0 length=106
AGTCCAACGCGAAGAACCTTACCAGGTCTTGACATCCTCTGAAAACCCTAGAGATAGGGC
TTCTCCTTCGGGAGCAGAGTGACAGGTGCTGCATGGCTGTCGGACT
>S6113H0M6Y rank=0019147 x=3170.0 y=2776.0 length=106
AGTCCAACGCGAAGAACCTTACCAGGTCTTGACATCCTCTGAAAACCCTAGAGATAGGGC
TTCTCCTTCGGGAGCAGAGTGACAGGTGCTGCATGGCTGTCGGACT
>S6113H2PJ1 rank=0001988 x=3194.0 y=847.0 length=106
AGTCCAACGCGAAGAACCTTACCAGGTCTTGACATCCTCTGAAAACCCTAGAGATAGGGC
TTCTCCTTCGGGAGCAGAGTGACAGGTGCTGCATGGCTGTCGGACT
>S6113HZ2QQ rank=0006495 x=3164.0 y=848.0 length=106
AGTCCAACGCGAAGAACCTTACCAGGTCTTGACATCCTCTGAAAACCCTAGAGATAGGGC
TTCTCCTTCGGGAGCAGAGTGACAGGTGCTGCATGGCTGTCGGACT
>S6113H2XI0 rank=0013111 x=3196.0 y=2986.0 length=106
AGTCCAACGCGAAGAACCTTACCAGGTCTTGACATCCTCTGAAAACCCTAGAGATAGGGC
TTCTCCTTCGGGAGCAGAGTGACAGGTGCTGCATGGCTGTCGGACT
>S6113H147N rank=0021739 x=3187.0 y=3153.0 length=106
AGTCCAACGCGAAGAACCTTACCAGGTCTTGACATCCTCTGAAAACCCTAGAGATAGGGC
TTCTCCTTCGGGAGCAGAGTGACAGGTGCTGCATGGCTGTCGGACT
>S6113H6H90 rank=0001892 x=3237.0 y=1910.0 length=99
AGTCCAACGCGAAGAACCTTACCAGGTCTTGACATCCTCTGAAAACCCTAGAGATAGGGC
TTCTCCTTCGGGAGCAGAGTGACAGGTGCTGCATGGCTN
>S6113H4K0M rank=0007496 x=3215.0 y=2260.0 length=99
AGTCCAACGCGAAGAACCTTACCAGGTCTTGACATCCTCTGAAAACCCTAGAGATAGGGC
TTCTCCTTCGGGAGCAGAGTGACAGGTGCTGCATGGCTN
>S6113H96OC rank=0000133 x=3279.0 y=1466.0 length=99
AGTCCAACGCGAAGAACCTTACCAGGTCTTGACATCCTCTGAAAACCCTAGAGATAGGGC
TTCTCCTTCGGGAGCAGAGTGACAGGTGCTGCATGGCTN
>S6113H3F3N rank=0003223 x=3202.0 y=2481.0 length=106
AGTCCAACGCGAAGAACCTTACCAGGTCTTGACATCCTCTGAAAACCCTAGAGATAGGGC
TTCTCCTTCGGGAGCAGAGTGACAGGTGGTGCATGACTGTCGGACT
>S6113IAEG9 rank=0003068 x=3281.0 y=3387.0 length=98
AGTCCAACGCGAAGAACCTTACCAGGTCTTGACATCCTCTGAAAACCCTAGAGATAGGGC
TTCTCCTTCGGGAGCAGAGTGACAGGTGGTGCATGGCT
>S6113HZZY1 rank=0023301 x=3163.0 y=1355.0 length=106
AGTCCAACGCGAAGAACCTTACCAGGTCTTGACATCCTCTGAAAACCCTAGAGATAGGGC
TTCTCCTTCGGGAGCAGAGTGACAGGTGGTGCATGGCTGTCGGACT
>S6113IAEEY rank=0012851 x=3281.0 y=3304.0 length=106
AGTCCAACGCGAAGAACCTTACCAGGTCTTGACATCCTCTGAAAACCCTAGAGATAGGGC
TTCTCCTTCGGGAGCAGAGTGACAGGTGGTGCATGGCTGTCGGACT
>S6113IATRO rank=0014103 x=3286.0 y=2722.0 length=106
AGTCCAACGCGAAGAACCTTACCAGGTCTTGACATCCTCTGAAAACCCTAGAGATAGGGC
TTCTCCTTCGGGAGCAGAGTGACAGGTGGTGCATGGCTGTCGGACT
>S6113H29JH rank=0024768 x=3200.0 y=2171.0 length=106
AGTCCAACGCGAAGAACCTTACCAGGTCTTGACATCCTCTGAAAACCCTAGAGATAGGGC
TTCTCCTTCGGGAGCAGAGTGACAGGTGGTGCATGGCTGTCGGACT
>S6113IAV7V rank=0008952 x=3287.0 y=1801.0 length=99
AGTCCAACGCGAAGAACCTTACCAGGTCTTGACATCCTCTGAAAACCCTAGAGATAGGGC
TTCTCCTTCGGGAGCAGAGTGACAGGTGGTGCATGGCTN
>S6113H269L rank=0012093 x=3199.0 y=3319.0 length=89
AGTCCAACGCGAAGAACCTTACCAGGTCTTGACATCCTCTGAAAACCCTAGAGATAGGGC
TTCTCCTTCGGGAGCAGAGTGACAGGTGT
>S6113H1T0U rank=0012496 x=3184.0 y=940.0 length=89
AGTCCAACGCGAAGAACCTTACCAGGTCTTGACATCCTCTGAAAACCCTAGAGATAGGGC
TTCTCCTTCGGGAGCAGAGTGACAGGTGT
>S6113H0B74 rank=0008572 x=3167.0 y=850.0 length=106
AGTCCAACGCGAAGAACCTTACCAGGTCTTGACATCCTCTGAAAACCCTAGAGATAGGGC
TTCTCCTTCGGGAGCAGAGTGACAGGTGTTGCATGGCTGTAGGACT
>S6113IAGQE rank=0005674 x=3282.0 y=2212.0 length=106
AGTCCAACGCGAAGAACCTTACCAGGTCTTGACATCCTCTGAAAACCCTAGAGATAGGGC
TTCTCCTTCGGGAGCAGAGTGACAGGTGTTGCATGGCTGTCGGACT
>S6113H1RBR rank=0007897 x=3183.0 y=1541.0 length=106
AGTCCAACGCGAAGAACCTTACCAGGTCTTGACATCCTCTGAAAACCCTAGAGATAGGGC
TTCTCCTTCGGGAGCAGAGTGACAGGTGTTGCATGGCTGTCGGACT
>S6113HZ4FT rank=0014496 x=3164.0 y=3047.0 length=106
AGTCCAACGCGAAGAACCTTACCAGGTCTTGACATCCTCTGAAAACCCTAGAGATAGGGC
TTCTCCTTCGGGAGCAGAGTGACAGGTGTTGCATGGCTGTCGGACT
>S6113HY834 rank=0013446 x=3154.0 y=3410.0 length=106
AGTCCAACGCGAAGAACCTTACCAGGTCTTGACATCCTCTGAAAACCCTAGAGATAGGGC
TTCTCCTTCGGGAGCAGAGTGACAGGTGTTGCATGGCTGTCGGACT
>S6113H88J7 rank=0016556 x=3268.0 y=2309.0 length=106
AGTCCAACGCGAAGAACCTTACCAGGTCTTGACATCCTCTGAAAACCCTAGAGATAGGGC
TTCTCCTTCGGGAGCAGAGTGACAGGTGTTGCATGGCTGTCGGACT
>S6113H0R2B rank=0003723 x=3172.0 y=897.0 length=106
AGTCCAACGCGAAGAACCTTACCAGGTCTTGACATCCTCTGAAAACCCTAGAGATAGGGC
TTCTCCTTCGGGAGCAGAGTGACAGGTGTTGCATGGCTGTCGGACT
>S6113IAO0D rank=0008501 x=3285.0 y=651.0 length=106
AGTCCAACGCGAAGAACCTTACCAGGTCTTGACATCCTCTGAAAACCCTAGAGATAGGGC
TTCTCCTTCGGGAGCAGAGTGGCAGGTGTTGCATGGCTGTCGGACT
>S6113H9ASF rank=0023549 x=3269.0 y=1101.0 length=100
AGTCCAACGCGAAGAACCTTACCAGGTCTTGACATCCTCTGAAAACCCTAGAGATAGGGG
CTTCTCCTTCGGGAGCAGAGTGACAGGTGCTGCATGGCTN
>S6113H2VZW rank=0010655 x=3196.0 y=1002.0 length=106
AGTCCAACGCGAAGAACCTTACCAGGTCTTGACATCCTCTGAAAACCCTGGAGATAGGGC
TTCTCCTTCGGGAGCAGAGTGACAGGTGTTGCATGGCTGTCGGACT
>S6113H2515 rank=0015578 x=3199.0 y=1755.0 length=106
AGTCCAACGCGAAGAACCTTACCAGGTCTTGACATCCTCTGAAAACCTTAGAGATAGGGC
TTCTCCTTCGGGAGCAGAGTGACAGGTGGTGCATGGCTGTCGGACT
>S6113H38M0 rank=0011099 x=3211.0 y=2602.0 length=106
AGTCCAACGCGAAGAACCTTACCAGGTCTTGACATCCTCTGAAAACTCTAGAGATAGGGC
TTCTCCTTCGGGAGCAGAGTGACAGGTGGTGCATGGCTGTCGGACT
>S6113H6MWA rank=0000040 x=3238.0 y=3800.0 length=59
AGTCCAACGCGAAGAACCTTACCAGGTCTTGACATCCTCTGAAACCCCTAGAGATAGGG
>S6113H6GKO rank=0026507 x=3236.0 y=3798.0 length=99
AGTCCAACGCGAAGAACCTTACCAGGTCTTGACATCCTCTGAAACCCCTGAGATAGGGCT
TTACCCCTTCGGGGGACGAGAGTGACAGTGTTGCATGGC
>S6113H11GE rank=0011311 x=3186.0 y=2380.0 length=106
AGTCCAACGCGAAGAACCTTACCAGGTCTTGACATCCTCTGACAACCCTAGAGATAGGGC
TTCCCCTTCGGGGGCAGAGTGACAGGTGCTGCATGGCTGTCGGACT
>S6113H1K2U rank=0004056 x=3181.0 y=1636.0 length=106
AGTCCAACGCGAAGAACCTTACCAGGTCTTGACATCCTCTGACAACCCTAGAGATAGGGC
TTCTCCTTCGGGAGCAGAGTGACAGGTGGTGCATGGCTGTCGGACT
>S6113HZ4Q0 rank=0001275 x=3164.0 y=3450.0 length=106
AGTCCAACGCGAAGAACCTTACCAGGTCTTGACATCCTCTGACAACCCTAGAGATAGGGC
TTCTCCTTCGGGAGCAGAGTGACAGGTGTTGCATGGCTGTCGGACT
>S6113H9HOC rank=0016883 x=3271.0 y=1834.0 length=106
AGTCCAACGCGAAGAACCTTACCAGGTCTTGACATCCTCTGACAACCCTAGAGATAGGGC
TTCTCCTTCGGGAGCAGAGTGACAGGTGTTGCATGGCTGTCGGACT
>S6113H9DQV rank=0020086 x=3270.0 y=837.0 length=106
AGTCCAACGCGAAGAACCTTACCAGGTCTTGACATCCTCTGACAACCCTAGAGATAGGGC
TTCTCCTTCGGGGGCAGAGTGACAGGTGATGCATGGCTGTCGGACT
>S6113H7SUD rank=0018128 x=3252.0 y=819.0 length=108
AGTCCAACGCGAAGAACCTTACCAGGTCTTGACATCCTCTGACAACCCTAGAGATAGGGC
TTTCCCCTTCGGGGGACAGAGTGACAGGTGTTGCATGGCTGTCGGACT
>S6113HZQPT rank=0022066 x=3160.0 y=1647.0 length=107
AGTCCAACGCGAAGAACCTTACCAGGTCTTGACATCCTCTGACAACTCTAGAGATAGAGC
GTTCCCCTTCGGGGACAGAGTGACAGGTGATGCATGGCTGTCGGACT
>S6113H2XUP rank=0005810 x=3196.0 y=3407.0 length=108
AGTCCAACGCGAAGAACCTTACCAGGTCTTGACATCCTCTGACAACTCTAGAGATAGAGC
GTTCCCCTTCGGGGGACAGAGTGACAGGTGATGCATGGCTGTCGGACT
>S6113H8SS3 rank=0001983 x=3263.0 y=2373.0 length=108
AGTCCAACGCGAAGAACCTTACCAGGTCTTGACATCCTCTGACAACTCTAGAGATAGAGC
GTTCCCCTTCGGGGGACAGAGTGACAGGTGCTGCATGGCTGTCGGACT
>S6113IAJY2 rank=0022865 x=3283.0 y=2316.0 length=102
AGTCCAACGCGAAGAACCTTACCAGGTCTTGACATCCTCTGACAACTCTAGAGATAGAGN
GTTCCCCCTTCGGGGGACAGAGTGACAGGTGCTGCATGGCTN
>S6113H10PH rank=0005343 x=3186.0 y=1411.0 length=106
AGTCCAACGCGAAGAACCTTACCAGGTCTTGACATCCTCTGACAATCCTAGAGATAGGAC
GTCCCCTTCAGGGGCAGAGTGACAGGTGCTGCATGGCTGTCGGACT
>S6113H0UXM rank=0005285 x=3173.0 y=520.0 length=105
AGTCCAACGCGAAGAACCTTACCAGGTCTTGACATCCTCTGACAATCCTAGAGATAGGAC
GTCCCCTTCGGGGCAGAGTGACAGGTGCTGCATGGCTGTCGGACT
>S6113H0LQP rank=0005681 x=3170.0 y=895.0 length=105
AGTCCAACGCGAAGAACCTTACCAGGTCTTGACATCCTCTGACAATCCTAGAGATAGGAC
GTCCCCTTCGGGGCAGAGTGACAGGTGCTGCATGGCTGTCGGACT
>S6113HZUDO rank=0005709 x=3161.0 y=2298.0 length=105
AGTCCAACGCGAAGAACCTTACCAGGTCTTGACATCCTCTGACAATCCTAGAGATAGGAC
GTCCCCTTCGGGGCAGAGTGACAGGTGCTGCATGGCTGTCGGACT
>S6113H0F04 rank=0018549 x=3168.0 y=1686.0 length=105
AGTCCAACGCGAAGAACCTTACCAGGTCTTGACATCCTCTGACAATCCTAGAGATAGGAC
GTCCCCTTCGGGGCAGAGTGACAGGTGTTGCATGGCTGTCGGACT
>S6113HZG2F rank=0025299 x=3157.0 y=1429.0 length=88
AGTCCAACGCGAAGAACCTTACCAGGTCTTGACATCCTCTGACAATCCTAGAGATAGGAC
GTCCCCTTCGGGGGCAGAGTGACAGGTG
>S6113H8S6W rank=0012662 x=3263.0 y=2870.0 length=106
AGTCCAACGCGAAGAACCTTACCAGGTCTTGACATCCTCTGACAATCCTAGAGATAGGAC
GTCCCCTTCGGGGGCAGAGTGACAGGTGATGCATGGCTGTCGGACT
>S6113H1HM8 rank=0021568 x=3180.0 y=1282.0 length=106
AGTCCAACGCGAAGAACCTTACCAGGTCTTGACATCCTCTGACAATCCTAGAGATAGGAC
GTCCCCTTCGGGGGCAGAGTGACAGGTGATGCATGGCTGTCGGACT
>S6113H463C rank=0012304 x=3222.0 y=2198.0 length=106
AGTCCAACGCGAAGAACCTTACCAGGTCTTGACATCCTCTGACAATCCTAGAGATAGGAC
GTCCCCTTCGGGGGCAGAGTGACAGGTGATGCATGGCTGTCGGACT
>S6113H5HI4 rank=0006220 x=3225.0 y=3438.0 length=106
AGTCCAACGCGAAGAACCTTACCAGGTCTTGACATCCTCTGACAATCCTAGAGATAGGAC
GTCCCCTTCGGGGGCAGAGTGACAGGTGATGCATGGCTGTCGGACT
>S6113H5MYB rank=0014762 x=3227.0 y=2273.0 length=106
AGTCCAACGCGAAGAACCTTACCAGGTCTTGACATCCTCTGACAATCCTAGAGATAGGAC
GTCCCCTTCGGGGGCAGAGTGACAGGTGCTGCATGACTGTCGGACT
>S6113HZOUI rank=0001370 x=3159.0 y=3320.0 length=106
AGTCCAACGCGAAGAACCTTACCAGGTCTTGACATCCTCTGACAATCCTAGAGATAGGAC
GTCCCCTTCGGGGGCAGAGTGACAGGTGCTGCATGGCTGTCGGACT
>S6113H78AV rank=0000278 x=3257.0 y=373.0 length=106
AGTCCAACGCGAAGAACCTTACCAGGTCTTGACATCCTCTGACAATCCTAGAGATAGGAC
GTCCCCTTCGGGGGCAGAGTGACAGGTGCTGCATGGCTGTCGGACT
>S6113H4BGY rank=0008173 x=3212.0 y=2176.0 length=106
AGTCCAACGCGAAGAACCTTACCAGGTCTTGACATCCTCTGACAATCCTAGAGATAGGAC
GTCCCCTTCGGGGGCAGAGTGACAGGTGCTGCATGGCTGTCGGACT
>S6113H1TS2 rank=0020049 x=3184.0 y=660.0 length=106
AGTCCAACGCGAAGAACCTTACCAGGTCTTGACATCCTCTGACAATCCTAGAGATAGGAC
GTCCCCTTCGGGGGCAGAGTGACAGGTGCTGCATGGCTGTCGGACT
>S6113HY87A rank=0017095 x=3154.0 y=3524.0 length=106
AGTCCAACGCGAAGAACCTTACCAGGTCTTGACATCCTCTGACAATCCTAGAGATAGGAC
GTCCCCTTCGGGGGCAGAGTGACAGGTGCTGCATGGCTGTCGGACT
>S6113H2Q0A rank=0024292 x=3194.0 y=2728.0 length=106
AGTCCAACGCGAAGAACCTTACCAGGTCTTGACATCCTCTGACAATCCTAGAGATAGGAC
GTCCCCTTCGGGGGCAGAGTGACAGGTGCTGCATGGCTGTCGGACT
>S6113H4BEX rank=0011342 x=3212.0 y=2103.0 length=106
AGTCCAACGCGAAGAACCTTACCAGGTCTTGACATCCTCTGACAATCCTAGAGATAGGAC
GTCCCCTTCGGGGGCAGAGTGACAGGTGCTGCATGGCTGTCGGACT
>S6113HZ3OG rank=0018422 x=3164.0 y=2062.0 length=106
AGTCCAACGCGAAGAACCTTACCAGGTCTTGACATCCTCTGACAATCCTAGAGATAGGAC
GTCCCCTTCGGGGGCAGAGTGACAGGTGCTGCATGGCTGTCGGACT
>S6113IAAMC rank=0006574 x=3280.0 y=2482.0 length=106
AGTCCAACGCGAAGAACCTTACCAGGTCTTGACATCCTCTGACAATCCTAGAGATAGGAC
GTCCCCTTCGGGGGCAGAGTGACAGGTGCTGCATGGCTGTCGGACT
>S6113H023G rank=0023625 x=3175.0 y=2906.0 length=106
AGTCCAACGCGAAGAACCTTACCAGGTCTTGACATCCTCTGACAATCCTAGAGATAGGAC
GTCCCCTTCGGGGGCAGAGTGACAGGTGCTGCATGGCTGTCGGACT
>S6113HY20G rank=0005682 x=3152.0 y=3694.0 length=106
AGTCCAACGCGAAGAACCTTACCAGGTCTTGACATCCTCTGACAATCCTAGAGATAGGAC
GTCCCCTTCGGGGGCAGAGTGACAGGTGCTGCATGGCTGTCGGACT
>S6113H0KJN rank=0013001 x=3169.0 y=3441.0 length=106
AGTCCAACGCGAAGAACCTTACCAGGTCTTGACATCCTCTGACAATCCTAGAGATAGGAC
GTCCCCTTCGGGGGCAGAGTGACAGGTGCTGCATGGCTGTCGGACT
>S6113H5Y0U rank=0004413 x=3231.0 y=1532.0 length=106
AGTCCAACGCGAAGAACCTTACCAGGTCTTGACATCCTCTGACAATCCTAGAGATAGGAC
GTCCCCTTCGGGGGCAGAGTGACAGGTGCTGCATGGCTGTCGGACT
>S6113H7MS9 rank=0002165 x=3250.0 y=1195.0 length=106
AGTCCAACGCGAAGAACCTTACCAGGTCTTGACATCCTCTGACAATCCTAGAGATAGGAC
GTCCCCTTCGGGGGCAGAGTGACAGGTGCTGCATGGCTGTCGGACT
>S6113H7JPY rank=0013261 x=3249.0 y=1284.0 length=106
AGTCCAACGCGAAGAACCTTACCAGGTCTTGACATCCTCTGACAATCCTAGAGATAGGAC
GTCCCCTTCGGGGGCAGAGTGACAGGTGCTGCATGGCTGTCGGACT
>S6113HZ9EW rank=0002514 x=3166.0 y=1302.0 length=106
AGTCCAACGCGAAGAACCTTACCAGGTCTTGACATCCTCTGACAATCCTAGAGATAGGAC
GTCCCCTTCGGGGGCAGAGTGACAGGTGGTGCATGGCTGTCGGACT
>S6113H9DNF rank=0015012 x=3270.0 y=713.0 length=106
AGTCCAACGCGAAGAACCTTACCAGGTCTTGACATCCTCTGACAATCCTAGAGATAGGAC
GTCCCCTTCGGGGGCAGAGTGACAGGTGGTGCATGGCTGTCGGACT
>S6113H6E5O rank=0014145 x=3236.0 y=1962.0 length=106
AGTCCAACGCGAAGAACCTTACCAGGTCTTGACATCCTCTGACAATCCTAGAGATAGGAC
GTCCCCTTCGGGGGCAGAGTGACAGGTGGTGCATGGCTGTCGGACT
>S6113H46DF rank=0013905 x=3222.0 y=1265.0 length=106
AGTCCAACGCGAAGAACCTTACCAGGTCTTGACATCCTCTGACAATCCTAGAGATAGGAC
GTCCCCTTCGGGGGCAGAGTGACAGGTGGTGCATGGCTGTCGGACT
>S6113H46JD rank=0004901 x=3222.0 y=1479.0 length=106
AGTCCAACGCGAAGAACCTTACCAGGTCTTGACATCCTCTGACAATCCTAGAGATAGGAC
GTCCCCTTCGGGGGCAGAGTGACAGGTGTTACATGGCTGTCGGACT
>S6113IAVUQ rank=0004817 x=3287.0 y=1328.0 length=106
AGTCCAACGCGAAGAACCTTACCAGGTCTTGACATCCTCTGACAATCCTAGAGATAGGAC
GTCCCCTTCGGGGGCAGAGTGACAGGTGTTGCATGGCTGTCAGACT
>S6113H57QL rank=0011673 x=3234.0 y=539.0 length=106
AGTCCAACGCGAAGAACCTTACCAGGTCTTGACATCCTCTGACAATCCTAGAGATAGGAC
GTCCCCTTCGGGGGCAGAGTGACAGGTGTTGCATGGCTGTCGGACT
>S6113H2GJQ rank=0002283 x=3191.0 y=1460.0 length=106
AGTCCAACGCGAAGAACCTTACCAGGTCTTGACATCCTCTGACAATCCTAGAGATAGGAC
GTCCCCTTCGGGGGCAGAGTGACAGGTGTTGCATGGCTGTCGGACT
>S6113H9BDI rank=0023872 x=3269.0 y=1860.0 length=106
AGTCCAACGCGAAGAACCTTACCAGGTCTTGACATCCTCTGACAATCCTAGAGATAGGAC
GTCCCCTTCGGGGGCAGAGTGACAGGTGTTGCATGGCTGTCGGACT
>S6113H725B rank=0005761 x=3255.0 y=1885.0 length=106
AGTCCAACGCGAAGAACCTTACCAGGTCTTGACATCCTCTGACAATCCTAGAGATAGGAC
GTCCCCTTCGGGGGCAGAGTGACAGGTGTTGCATGGCTGTCGGACT
>S6113H104Z rank=0015096 x=3186.0 y=1969.0 length=106
AGTCCAACGCGAAGAACCTTACCAGGTCTTGACATCCTCTGACAATCCTAGAGATAGGAC
GTCCCCTTCGGGGGCAGAGTGACAGGTGTTGCATGGCTGTCGGACT
>S6113H0YFU rank=0015300 x=3174.0 y=968.0 length=106
AGTCCAACGCGAAGAACCTTACCAGGTCTTGACATCCTCTGACAATCCTAGAGATAGGAC
GTCCCCTTCGGGGGCAGAGTGACAGGTGTTGCATGGCTGTCGGACT
>S6113H5ZJM rank=0005055 x=3231.0 y=2208.0 length=106
AGTCCAACGCGAAGAACCTTACCAGGTCTTGACATCCTCTGACAATCCTAGAGATAGGAC
GTCCCCTTCGGGGGCAGAGTGACAGGTGTTGCATGGCTGTCGGACT
>S6113IAS9X rank=0011103 x=3286.0 y=2083.0 length=106
AGTCCAACGCGAAGAACCTTACCAGGTCTTGACATCCTCTGACAATCCTAGAGATAGGAC
GTCCCCTTCGGGGGCAGAGTGACAGGTGTTGCATGGCTGTCGGACT
>S6113H43UR rank=0025310 x=3221.0 y=2097.0 length=108
AGTCCAACGCGAAGAACCTTACCAGGTCTTGACATCCTCTGACAATCCTAGAGATAGGAC
TTTCCCCTTCGGGGGACAGAGTGACAGGTGATGCATGGCTGTCGGACT
>S6113IBBOT rank=0023904 x=3292.0 y=1371.0 length=99
AGTCCAACGCGAAGAACCTTACCAGGTCTTGACATCCTCTGACAATCCTAGAGATAGGAG
TCCCCCTTCGGGGGGCAGAGTGACAGGTGCTGCATGGCT
>S6113IASBL rank=0008033 x=3286.0 y=847.0 length=99
AGTCCAACGCGAAGAACCTTACCAGGTCTTGACATCCTCTGACAATCCTAGAGATAGGAG
TCCCCTTCGGGGGCAGAGTGACAGGTGATGCATGGCTNT
>S6113HZN9G rank=0025713 x=3159.0 y=2562.0 length=108
AGTCCAACGCGAAGAACCTTACCAGGTCTTGACATCCTCTGACACTCCTAGAGATAGGAC
GTTCCCCTTCGGGGGACAGAGTGACAGGTGATGCATGGCTGTCGGACT
>S6113H2XMP rank=0014323 x=3196.0 y=3119.0 length=106
AGTCCAACGCGAAGAACCTTACCAGGTCTTGACATCCTCTGACCACCCTAGAGATAGGGC
TTTCCCTTCGGAGACAGAGTGACAGGTGTTGCATGGCTGTCGGACT
>S6113H2JIR rank=0011241 x=3192.0 y=1217.0 length=108
AGTCCAACGCGAAGAACCTTACCAGGTCTTGACATCCTCTGCCAACCCTAGAGATAGGGC
GTTCCCCTTCGGGGGACAGAGTGACAGGTGCTACATGGCTGTCGGACT
>S6113H6NEA rank=0010331 x=3239.0 y=352.0 length=107
AGTCCAACGCGAAGAACCTTACCAGGTCTTGACATCCTCTGCTACTTTTAGAGATAAAAG
GTTCCCCTTCGGGGGACAGAGTGACAGGTGTTGCATGGCGTCGGACT
>S6113H5D8Q rank=0020759 x=3224.0 y=3272.0 length=106
AGTCCAACGCGAAGAACCTTACCAGGTCTTGACATCCTCTGGCAATCCTAGAGATAGGAC
GTCCCCTTCGGGGGCAGAGTGACAGGTGCTGCATGGCTGTCGGACT
>S6113HZP29 rank=0018756 x=3160.0 y=835.0 length=108
AGTCCAACGCGAAGAACCTTACCAGGTCTTGACATCCTGAGAACCTTTGAGAGATCAGAG
GGTGCCCTTCGGGGAGCTCAGAGACAGGTGCTGCATGGCTGTCGGACT
>S6113IATHP rank=0011049 x=3286.0 y=2363.0 length=109
AGTCCAACGCGAAGAACCTTACCAGGTCTTGACATCCTTTGACCACTCTAGAGATAGGAC
GTCTTTCCCTTCGGGGACAAAGTGACAGGTGATGCATGGCTGTCGGACT
>S6113HZJ69 rank=0011604 x=3158.0 y=1395.0 length=106
AGTCCAACGCGAAGAACCTTACCAGGTCTTGACATCCTTTGACCACTCTGGAGATAGAGC
TTTCCCTTCGGGGACAAAGTGACAGGTGCTGCATGGCTGTCGGACT
>S6113IAYJN rank=0011329 x=3288.0 y=721.0 length=106
AGTCCAACGCGAAGAACCTTACCAGGTCTTGACATCTTCGGACCGCCCTAGAGATAGGGT
CTTCCCTTCGGGGACCGAATGACAGGTGCTGCATGGCTGTCGGACT
>S6113H0H4P rank=0022067 x=3169.0 y=311.0 length=106
AGTCCAACGCGAAGAACCTTACCAGGTCTTGACATGCCTCTGACCACTCTAGAGATAGAG
TTTCTCTTCGGAGCAGAGGACACAGGTGATGCATGGCTGTCGGACT
>S6113H9NRE rank=0017121 x=3273.0 y=1528.0 length=106
AGTCCAACGCGAAGAACCTTACCAGGTCTTGGCATCCTCTGAAAACCCTAGAGATAGGGC
TTCTCCTTCGGGAGCAGAGTGACAGGTGTTGCATGGCTGTCGGACT
>S6113H7KLI rank=0004767 x=3249.0 y=2420.0 length=60
AGTCCAACGCGAAGAACCTTACCAGTCGTTTGACATGGTAGGACGGCTTCCAGAGATGGA

>S6113H4QDP rank=0014880 x=3217.0 y=1019.0 length=110
AGTCCAACGCGAAGAACCTTACCAGTCTTTGACATCCCGGTCGCGGTTTCCAGAGATGGA
TTCCTTCAGTTCGGCTGGACCGGTGACAGGTGTTGCATGGCTGTCGGACT
>S6113H90VY rank=0014784 x=3277.0 y=2156.0 length=58
AGTCCAACGCGAAGAACCTTACCAGTGGTTCTGGGAGGTGTTGCATGGCTGTCGGACT
>S6113H0ZEO rank=0009727 x=3174.0 y=2222.0 length=106
AGTCCAACGCGAAGAACCTTACCATCCCTTGACATCCCATGCTAACCAGAGAGATCTGGC
GTTCCCTTCGGGGACGTGGAGACAGGTGCTGCATGGCTGTCGGACT
>S6113H1277 rank=0016058 x=3187.0 y=581.0 length=110
AGTCCAACGCGAAGAACCTTACCATCCCTTGACATCCCTATCGCGGTTTCCAGAGATGGA
TTCCTTCAGCTCGGCTGGATAGGTGACAGGTGATGCATGGCTGTCGGACT
>S6113H5SXY rank=0022014 x=3229.0 y=1844.0 length=106
AGTCCAACGCGAAGAACCTTACCATCCCTTGACATGGCATGTTACCTCGGGAGACCGGGG
ATCCTCTTCGGAGGCGTGCACACAGGTGCTGCATGGCTGTCGGACT
>S6113H30YL rank=0003420 x=3209.0 y=843.0 length=100
AGTCCAACGCGAAGAACCTTACCCACCTTTGACATGTACGGAATCCTCCAGAGATGGAGG
AGTGCTCGAAAGAGAACCGTAACACAGGTGCTGCATGGCT
>S6113H0C6N rank=0015308 x=3167.0 y=2093.0 length=108
AGTCCAACGCGAAGAACCTTACCCACCTTTGACATGTACGGAATCCTCCAGAGATGGAGG
AGTGCTCGAAAGAGAACCGTAACACAGGTGTTGCATGGCTGTCGGACT
>S6113H3R5T rank=0014459 x=3206.0 y=1727.0 length=108
AGTCCAACGCGAAGAACCTTACCCACCTTTGACATGTACGGAATTCCGCAGAGATGTGGA
AGTGCTCGAAAGAGAACCGTAACACAGGTGTTGCATGGCTGTCGGACT
>S6113H0FVJ rank=0020095 x=3168.0 y=1485.0 length=108
AGTCCAACGCGAAGAACCTTACCCACCTTTGACATGTACGGAATTCGCCAGAGATGGCTT
AGTGCTCGAAAGAGAACCGTAACACAGGTGCTGCATGGCTGTCGGACT
>S6113IANC1 rank=0006398 x=3284.0 y=2611.0 length=101
AGTCCAACGCGAAGAACCTTACCCACCTTTGACATGTACGGAATTCGCCAGAGATGGCTT
AGTGCTCGAAAGAGAACCGTAACACAGGTGCTGCATGGCTN
>S6113H8YPR rank=0009182 x=3265.0 y=1837.0 length=107
AGTCCAACGCGAAGAACCTTACCCACCTTTGACATGTACGGAATTCGCCAGAGATGGCTT
AGTGCTCGAAAGAGACCGTAACACAGGTGCTGCATGGCTGTCGGACT
>S6113IADC7 rank=0017254 x=3281.0 y=1945.0 length=100
AGTCCAACGCGAAGAACCTTACCCACCTTTGACATGTACGGAATTCGCCAGAGATGGCTT
AGTGCTCGAAAGNGAACCGTAACACAGGTGCTGCATGGCT
>S6113H18EE rank=0007846 x=3188.0 y=3188.0 length=108
AGTCCAACGCGAAGAACCTTACCCACCTTTGACATGTACGGAATTTGCCAGAGATGGCTT
AGTGCTCGAAAGAGAACCGTAACACAGGTGATGCATGGCTGTCGGACT
>S6113HZB08 rank=0009745 x=3155.0 y=3098.0 length=100
AGTCCAACGCGAAGAACCTTACCCACCTTTGACATGTACGGAATTTGCCAGAGATGGCTT
AGTGCTCGAAAGAGAACCGTAACACAGGTGGTGCATGGCT
>S6113H8249 rank=0021986 x=3266.0 y=3483.0 length=108
AGTCCAACGCGAAGAACCTTACCCACCTTTGACATGTATGGAATCCTTTAGAGATAGAGG
AGTGCTCGAAAGAGAGCCATAACACAGGTGCTGCATGGCTGTCGGACT
>S6113H35LR rank=0013022 x=3210.0 y=2765.0 length=105
AGTCCAACGCGAAGAACCTTACCCAGACTTGACATACAGTGGAAGTATGTAGAAATATAT
ACGCCCTTCGGGGCCGCTGAACAGGTGATGCATGGCTGTCGGCCT
>S6113H9M9T rank=0026137 x=3273.0 y=895.0 length=105
AGTCCAACGCGAAGAACCTTACCCAGACTTGACATGCACAGGACCGGCGTTGAAAGACGC
CTTCCCTTCGGGGCCTGTGCACAGGTGCTGCATGGCTGTCGAACT
>S6113IAQVY rank=0016598 x=3285.0 y=3084.0 length=105
AGTCCAACGCGAAGAACCTTACCCAGACTTGACATGCAGTAGACAGCTCCAGAAATGGAG
TCTTCCTTCGGGACTGCTGCACAGGTGCTGCATGGCTGTCGGACT
>S6113H5KI7 rank=0020373 x=3226.0 y=3233.0 length=105
AGTCCAACGCGAAGAACCTTACCCAGACTTGACATGCAGTAGACAGTACCAGAGATGGTA
TCTTCCTTCGGGACTGCTGCACAGGTGATGCATGGCTGTCGGACT
>S6113HZEI6 rank=0023712 x=3156.0 y=2240.0 length=97
AGTCCAACGCGAAGAACCTTACCCAGACTTGACATGTACTGGACTGGTGTGGAAACACAT
CTTCCCTTCGGGGCCAGTGCACAGGTGCTGCATGGCT
>S6113H0FTB rank=0011898 x=3168.0 y=1405.0 length=107
AGTCCAACGCGAAGAACCTTACCCAGACTTGACATTGATGGAATCCCTTTGAAAATTGGG
AGTACTCTTCGGAGACCTGAAAACAGGTGCTGCATGGCTGTCGGACT
>S6113H2DBQ rank=0018112 x=3190.0 y=1380.0 length=112
AGTCCAACGCGAAGAACCTTACCCAGCCTTGACATCCCTGGAACCCGGTGGAAACACTGG
GGTGTCCTCGCAAGAGGAAGCCAGGTGACAGGTGCTGCATGGCTGTCGGACT
>S6113H3MCK rank=0010455 x=3204.0 y=2386.0 length=112
AGTCCAACGCGAAGAACCTTACCCAGCCTTGACATCCTTGGAACTCGGTGGAAACACCGG
GGTGCCCTCGCAAGAGGGAGCCAGGAGACAGGTGCTGCATGGCTGTCGGACT
>S6113HZ0YL rank=0008853 x=3163.0 y=2635.0 length=102
AGTCCAACGCGAAGAACCTTACCCAGCCTTGACATGTACCTGCAAACCGTGGAAACACGG
CTCCTTCGAGGGTGGTACACAGGTGCTGCATGCTGTCGGACT
>S6113H87O8 rank=0005433 x=3268.0 y=1194.0 length=103
AGTCCAACGCGAAGAACCTTACCCAGCCTTGACATGTACCTGCACACTCCGGAAACGGAG
CTCCTTCGAGGGTGGTACACAGGTGCTGCATGGCTGTCGGACT
>S6113H7NXY rank=0007798 x=3250.0 y=2660.0 length=108
AGTCCAACGCGAAGAACCTTACCCAGGCTAGAAAAACATGGAACCTTCTAGAAATAGAGG
GGTGCCCGCAAGGGAACCATGGTCCAGGTGCTGCATGGCTGTCGGACT
>S6113H0SR5 rank=0018817 x=3172.0 y=1827.0 length=104
AGTCCAACGCGAAGAACCTTACCCAGGCTCGAAATGCACTCGATCGCCGGTGAAAGCCGG
TTCCCGCAAGGGCGAGTGTATAGGTGGTGCATGGCTGTCGGACT
>S6113H7YRR rank=0006028 x=3254.0 y=309.0 length=104
AGTCCAACGCGAAGAACCTTACCCAGGCTCGAAATGCAGGGGAACGACGGTGAAAGCCGT
TTTCCGCAAGGACTCCTGTATAGGTGCTGCATGGCTGTCGGACT
>S6113H4UH9 rank=0002374 x=3218.0 y=2271.0 length=104
AGTCCAACGCGAAGAACCTTACCCAGGCTCGAAATGCAGGGGAACGACGGTGAAAGCCGT
TTTCCGCAAGGACTCCTGTATAGGTGGTGCATGGCTGTCGGACT
>S6113H38Z7 rank=0017737 x=3211.0 y=3077.0 length=67
AGTCCAACGCGAAGAACCTTACCCAGGCTCGAAATGCAGGGGACAGACGGTGAAAGCCGT
TTTCCGC
>S6113H4FFI rank=0020376 x=3213.0 y=3212.0 length=104
AGTCCAACGCGAAGAACCTTACCCAGGCTCGAAATGCAGGGGACAGACGGTGAAAGCCGT
TTTCCGCAAGGACTCCTGTATAGGTGCTGCATGGCTGTCGGACT
>S6113H04IT rank=0006369 x=3176.0 y=659.0 length=104
AGTCCAACGCGAAGAACCTTACCCAGGCTCGAAATGCAGGGGACAGACGGTGAAAGCCGT
TTTCCGCAAGGACTCCTGTATAGGTGCTGCATGGCTGTCGGACT
>S6113H94VN rank=0022395 x=3278.0 y=3233.0 length=104
AGTCCAACGCGAAGAACCTTACCCAGGCTCGAAATGCAGGGGACAGACGGTGAAAGCCGT
TTTCCGCAAGGACTCCTGTATAGGTGCTGCATGGCTGTCGGACT
>S6113H1MIT rank=0015850 x=3181.0 y=3507.0 length=104
AGTCCAACGCGAAGAACCTTACCCAGGCTCGAAATGCAGGGGATCGACGGTGAAAGCCGT
TTTCCGCAAGGACTCCTGTATAGGTGTTGCATGGCTGTCGGACT
>S6113H4KB8 rank=0016502 x=3215.0 y=1382.0 length=111
AGTCCAACGCGAAGAACCTTACCCAGGCTCGAAATGCTGGAGCCAGGTGCGGAAACGTAC
CCTCTTCCCTTCGGGGAAGTTCCAGTATAGGTGCTGCATGGCTGTCGGACT
>S6113HY84Y rank=0016237 x=3154.0 y=3440.0 length=104
AGTCCAACGCGAAGAACCTTACCCAGGCTCGAACGGCAACGGACATCCGGCGAAAGCCGG
CTCCCGCAAGGGTCGTTGTCGAGGTGCTGCATGGCTGTCGGACT
>S6113H2WS7 rank=0003685 x=3196.0 y=2057.0 length=60
AGTCCAACGCGAAGAACCTTACCCAGGCTCGAACGGCAACTGACATCCGGCGAAAGCCGG

>S6113IAIQ9 rank=0018484 x=3283.0 y=739.0 length=104
AGTCCAACGCGAAGAACCTTACCCAGGCTCGAACGGCAACTGACATCCGGCGAAAGCCGG
CTCCCGCAAGGGCAGTTGTCGAGGTGATGCATGGCTGTCGGACT
>S6113H1RLT rank=0018251 x=3183.0 y=1903.0 length=104
AGTCCAACGCGAAGAACCTTACCCAGGCTCGAACGGCAACTGACATCCGGCGAAAGCCGG
CTCCCGCAAGGGCAGTTGTCGAGGTGCTGCATGGCTGTCGGACT
>S6113H0WLH rank=0019150 x=3173.0 y=2675.0 length=60
AGTCCAACGCGAAGAACCTTACCCAGGCTCGAACGGCAACTGACATCCTACGAAAGTAGG

>S6113H8WQA rank=0009942 x=3264.0 y=3360.0 length=104
AGTCCAACGCGAAGAACCTTACCCAGGCTCGAACGGCAACTGACATCCTACGAAAGTAGG
CTCCCGCAAGGGCAGTTGTCGAGGTGCTGCATGGCTGTCGGACT
>S6113HZYKG rank=0002755 x=3162.0 y=3630.0 length=103
AGTCCAACGCGAAGAACCTTACCCAGGCTCGAACGGCAACTGACATCCTACGAAAGTAGG
CTCCCGCAAGGGCAGTTGTCGAGGTGCTGCATGGTGTCGGACT
>S6113H80V1 rank=0020911 x=3266.0 y=559.0 length=104
AGTCCAACGCGAAGAACCTTACCCAGGCTCGAACGGCAACTGACATTCTGCGAAGGCAGG
CTCCCGCAAGGGCAGTTGTCGAGGTGTTGCATGGCTGTCGGACT
>S6113H7RE2 rank=0021001 x=3251.0 y=3068.0 length=104
AGTCCAACGCGAAGAACCTTACCCAGGCTCGAACGGCAATTGACATCCGGCGAAAGCCGG
CTCCCGCAAGGGCAATTGTCGAGGTGATGCATGGCTGTCGGACT
>S6113H7UHE rank=0026649 x=3252.0 y=2944.0 length=104
AGTCCAACGCGAAGAACCTTACCCAGGCTCGAACGGCAATTGACATCCGGTGAAAGCCGG
CTCCCGCAAGGGCAATTGTCGAGGTGATGCATGGCTGTCGGACT
>S6113H7KZ2 rank=0000771 x=3249.0 y=2944.0 length=61
AGTCCAACGCGAAGAACCTTACCCAGGCTCGAACGGCAATTGACATCCGGTGAAAGCCGG
N
>S6113H10E8 rank=0001259 x=3186.0 y=1042.0 length=80
AGTCCAACGCGAAGAACCTTACCCAGGCTCGAACGGCAATTGACATCCGGTGAAAGCCGG
NTCCCGCAAGGGCACTCGTA
>S6113H5O7O rank=0015469 x=3228.0 y=1106.0 length=96
AGTCCAACGCGAAGAACCTTACCCAGGCTCGAACGGCAATTGACATCCTGCGAAAGCAGG
NTCCCGCAAGGGCAATTGTCGAGGTGATGCATGGCT
>S6113H0ZUC rank=0025543 x=3174.0 y=2786.0 length=104
AGTCCAACGCGAAGAACCTTACCCAGGCTCGAACGGCAATTGACATTCGGCGAAAGCCGG
CTCCCGCAAGGGCAATTGTCGAGGTGTTGCATGGCTGTCGGACT
>S6113H6NSW rank=0013629 x=3239.0 y=878.0 length=104
AGTCCAACGCGAAGAACCTTACCCAGGCTCGAACGGCAGATGACATCCCACGAAAGTGGG
CTCCCGCAAGGGCATCTGTCGAGGTGGTGCATGGCTGTCGGACT
>S6113H4ZIP rank=0008352 x=3220.0 y=575.0 length=104
AGTCCAACGCGAAGAACCTTACCCAGGCTCGAACGGCAGATGACATCCGATGAAAATCGG
CTCCCGCAAGGGCATCTGTCGAGGTGTTGCATGGCTGTCGGAAT
>S6113H6XMW rank=0002296 x=3242.0 y=1334.0 length=104
AGTCCAACGCGAAGAACCTTACCCAGGCTCGAACGGCAGATGACATCCGATGAAAATCGG
CTCCCGCAAGGGCATCTGTCGAGGTGTTGCATGGCTGTCGGACT
>S6113H0MP2 rank=0023777 x=3170.0 y=2168.0 length=85
AGTCCAACGCGAAGAACCTTACCCAGGCTCGAACGGCAGATGACATCCGATGAAAATCGG
CTCCCGCAAGGGTATCTGTCGAGGT
>S6113H791O rank=0025049 x=3257.0 y=2634.0 length=104
AGTCCAACGCGAAGAACCTTACCCAGGCTCGAACGGCAGATGACATCCGATGAAAATCGG
CTCCCGCAAGGGTATCTGTCGAGGTGCTGCATGGCTGTCGGACT
>S6113H5X4P rank=0007947 x=3231.0 y=375.0 length=104
AGTCCAACGCGAAGAACCTTACCCAGGCTCGAACGGCAGATGACATCCGATGAAAATCGG
CTCCCGCAAGGGTATCTGTCGAGGTGTTGCATGGCTGTCGGACT
>S6113HZFJR rank=0001181 x=3156.0 y=3557.0 length=96
AGTCCAACGCGAAGAACCTTACCCAGGCTCGAACGGCAGATGACATCCGATGAAAATCGG
NTCCCGCAAGGGTATCTGTCAGGTGATGCATGGCTN
>S6113IBW81 rank=0008531 x=3299.0 y=643.0 length=60
AGTCCAACGCGAAGAACCTTACCCAGGCTCGAACGGCAGATGACATCCTACGAAAGTAGG

>S6113H9YOM rank=0019386 x=3276.0 y=3396.0 length=104
AGTCCAACGCGAAGAACCTTACCCAGGCTCGAACGGCAGATGACATCCTACGAAAGTAGG
CTCCCGCAAGGGCATCTGTCGAGGTGATGCATGGCTGTCGGACT
>S6113H6N44 rank=0025261 x=3239.0 y=1318.0 length=104
AGTCCAACGCGAAGAACCTTACCCAGGCTCGAACGGCAGATGACATCCTACGAAAGTAGG
CTCCCGCAAGGGCATCTGTCGAGGTGCTGCATGGCTGTCGGACT
>S6113H19WU rank=0021419 x=3189.0 y=1052.0 length=104
AGTCCAACGCGAAGAACCTTACCCAGGCTCGAACGGCAGCTGACATCCTACGAAAGTAGG
CTCCCGCAAGGGCAGCTGTCGAGGTGTTGCATGGCTGTCGGACT
>S6113HZ1MR rank=0016651 x=3163.0 y=3505.0 length=103
AGTCCAACGCGAAGAACCTTACCCAGGCTCGAACGGCATCTGACATCCTACGAAAGTAGG
CTCCCGCAAGGCAGATGTCGAGGTGCTGCATGGCTGTCGGACT
>S6113H1TQT rank=0015827 x=3184.0 y=579.0 length=84
AGTCCAACGCGAAGAACCTTACCCAGGCTCGAACGGCATCTGACATCCTACGAAAGTAGG
CTCCCGCAAGGGCAGGTGTCGAGG
>S6113H6VXW rank=0015066 x=3241.0 y=3234.0 length=96
AGTCCAACGCGAAGAACCTTACCCAGGCTCGAACGGCATCTGACATCCTACGAAAGTAGG
CTCCCGCAAGGGCAGGTGTCGAGGTGATGCATGGCT
>S6113H1SKC rank=0008563 x=3183.0 y=3146.0 length=104
AGTCCAACGCGAAGAACCTTACCCAGGCTCGAACGGCATCTGACATCCTACGAAAGTAGG
CTCCCGCAAGGGCAGGTGTCGAGGTGATGCATGGCTGTCGGACT
>S6113H3XSG rank=0018688 x=3208.0 y=830.0 length=104
AGTCCAACGCGAAGAACCTTACCCAGGCTCGAACGGCATCTGACATCCTACGAAAGTAGG
CTCCCGCAAGGGCAGGTGTCGAGGTGCTGCATGGCTGTCGGACT
>S6113H8RLQ rank=0007646 x=3263.0 y=812.0 length=104
AGTCCAACGCGAAGAACCTTACCCAGGCTCGAACGGCATCTGACATCCTACGAAAGTAGG
CTCCCGCAAGGGCAGGTGTCGAGGTGCTGCATGGCTGTCGGACT
>S6113H4BCH rank=0006912 x=3212.0 y=2015.0 length=104
AGTCCAACGCGAAGAACCTTACCCAGGCTCGAACGGCATCTGACATCCTACGAAAGTAGG
CTCCCGCAAGGGCAGGTGTCGAGGTGCTGCATGGCTGTCGGACT
>S6113H8GES rank=0021878 x=3259.0 y=2690.0 length=104
AGTCCAACGCGAAGAACCTTACCCAGGCTCGAACGGCATCTGACATCCTACGAAAGTAGG
CTCCCGCAAGGGCAGGTGTCGAGGTGTTGCATGGCTGTCGGACT
>S6113H3L5N rank=0014178 x=3204.0 y=2137.0 length=104
AGTCCAACGCGAAGAACCTTACCCAGGCTCGAACGGCATCTGACATCCTACGAAAGTAGG
CTCCCGCAAGGGCAGGTGTCGAGGTGTTGCATGGCTGTCGGACT
>S6113IA5LG rank=0008838 x=3290.0 y=1666.0 length=104
AGTCCAACGCGAAGAACCTTACCCAGGCTCGAACGGCATCTGACATCCTGCGAAAGCAGG
CTCCCGCAAGGGCAGATGTCGAGGTGTTGCATGGCTGTCGGACT
>S6113H82YE rank=0012794 x=3266.0 y=3236.0 length=104
AGTCCAACGCGAAGAACCTTACCCAGGCTCGAACGGCATCTGACATCCTGCGAAAGCAGG
CTCCCGCAAGGGCAGATGTCGAGGTGTTGCATGGCTGTCGGACT
>S6113HZKMU rank=0026037 x=3158.0 y=1956.0 length=104
AGTCCAACGCGAAGAACCTTACCCAGGCTCGAACGGCATTGGACATCCGGCGAAAGCCGG
CTCCCGCAAGGGCCGATGTCGAGGTGATGCATGGCTGTCGGACT
>S6113HZ2TL rank=0007163 x=3164.0 y=951.0 length=80
AGTCCAACGCGAAGAACCTTACCCAGGCTCGAACGGCATTGGACATCCGGCGAAAGCCGG
NTCCCGCAAGGGCCGATGTC
>S6113H93XO rank=0011140 x=3278.0 y=2010.0 length=95
AGTCCAACGCGAAGAACCTTACCCAGGCTCGAACGGCATTGGACATCCGGCGAAAGCGGC
CCCCGCAAGGGCCGATGTCGAGGTGCTGCATGGCT
>S6113H6PTM rank=0001300 x=3239.0 y=3496.0 length=104
AGTCCAACGCGAAGAACCTTACCCAGGCTCGAACGGCATTGGACATCTCCCGAAAGGGAG
CTTCCGCAAGGACCGGTGTCGAGGTGCTGCATGGCTGTCGGACT
>S6113HZU5J rank=0014485 x=3161.0 y=3301.0 length=104
AGTCCAACGCGAAGAACCTTACCCAGGCTCGAACGGCGAGTGACATCCGGTGAAAGCCGG
CTTCCGCAAGGACACTCGTCGAGGTGGTGCATGGCTGTCGGACT
>S6113IAF9K rank=0016364 x=3282.0 y=1606.0 length=80
AGTCCAACGCGAAGAACCTTACCCAGGCTCGAACGGTAGATGACATCCTACGAAAGTAGG
CTCCCGCAAGGGCATCTATC
>S6113H2EVG rank=0015927 x=3190.0 y=3386.0 length=99
AGTCCAACGCGAAGAACCTTACCCAGGCTCGAACGGTAGCTGACATCCTACGAAAGTAGG
CTCCCGCAAGGGCAGCTATCGAGGTGCTGCATGGCTNTC
>S6113H1X0E rank=0016816 x=3185.0 y=2012.0 length=104
AGTCCAACGCGAAGAACCTTACCCAGGCTCGAACGGTGATGGACATCCGGCGAAAGCCGG
CTCCCGCAAGGGTCGTCACCGAGGTGATGCATGGCTGTCGGACT
>S6113H0OOJ rank=0006403 x=3171.0 y=609.0 length=104
AGTCCAACGCGAAGAACCTTACCCAGGCTCGAACGGTGATGGACATCCGGCGAAAGCCGG
CTCCCGCAAGGGTCGTCACCGAGGTGCTGCATGGCTGTCGGACT
>S6113H0OW9 rank=0024241 x=3171.0 y=923.0 length=104
AGTCCAACGCGAAGAACCTTACCCAGGCTCGAACGGTGATGGACATCCGGCGAAAGCCGG
CTCCCGCAAGGGTCGTCACCGAGGTGCTGCATGGCTGTCGGACT
>S6113H2QV0 rank=0023884 x=3194.0 y=2574.0 length=104
AGTCCAACGCGAAGAACCTTACCCAGGCTCGAACGGTGATGGACATCCGGCGAAAGCCGG
CTCCCGCAAGGGTCGTCACCGAGGTGCTGCATGGCTGTCGGACT
>S6113H6NVK rank=0019699 x=3239.0 y=974.0 length=104
AGTCCAACGCGAAGAACCTTACCCAGGCTCGAACGGTGATGGACATCCGGCGAAAGCCGG
CTCCCGCAAGGGTCGTCACCGAGGTGTTGCATGGCTGTCGGACT
>S6113H7HJJ rank=0006950 x=3248.0 y=2557.0 length=76
AGTCCAACGCGAAGAACCTTACCCAGGCTCGAACGGTGATGGACATCCGGCGAAAGCCGG
NTCCCGCAAGGGTCGT
>S6113H9X1J rank=0012564 x=3276.0 y=2565.0 length=96
AGTCCAACGCGAAGAACCTTACCCAGGCTCGAACGGTGATGGACATCCGGCGAAAGCCGG
NTCCCGCAAGGGTCGTCACCGAGGTGCTGCATGGCT
>S6113H243Y rank=0018257 x=3199.0 y=524.0 length=104
AGTCCAACGCGAAGAACCTTACCCAGGCTCGAACGGTGGTGGACATCCGGCGAAAGCCGG
CTCCCGCAAGGGCCGCCATCGAGGTGGTGCATGGCTGTCGGACT
>S6113H2S5C rank=0013463 x=3195.0 y=1406.0 length=103
AGTCCAACGCGAAGAACCTTACCCAGGCTCGAATGCAGGGGAACGACGGTGAAAGCCGTT
TTCCGCAAGGACTCCTGTATAGGTGATGCATGGCTGTCGGACT
>S6113HZ4CE rank=0013935 x=3164.0 y=2924.0 length=105
AGTCCAACGCGAAGAACCTTACCCAGGCTCGACATGCAGTAGACCGGTCCAGAGATGGGC
CTTTCCTTCGGGACTGCTGCACAGGTGATGCATGGCTGTCGGACT
>S6113H22ER rank=0020773 x=3198.0 y=1121.0 length=89
AGTCCAACGCGAAGAACCTTACCCAGGCTGGACAAGCAGGGAGTACGACCCTNAAAGGGG
AAGGAGCCCGAAAGGGCATCCTGCTCAGG
>S6113H6Y3X rank=0021020 x=3242.0 y=3243.0 length=92
AGTCCAACGCGAAGAACCTTACCCAGGCTGGACAAGCAGGGCGTACAACCCTGAAAGGGG
ACGGAGCCCGAAAGGGCATCCTGCTCAGGTGA
>S6113H9H80 rank=0008980 x=3271.0 y=2578.0 length=109
AGTCCAACGCGAAGAACCTTACCCAGGCTGGACAAGCAGGTAGTACGACCCTGAAAGGGG
AAGGAGCCCGAAAGGGCACCCTGCTCAGGTGATGCATGGCTGTCGGACT
>S6113H077P rank=0007652 x=3177.0 y=1347.0 length=109
AGTCCAACGCGAAGAACCTTACCCAGGCTGGACAAGCAGGTAGTACGACCCTGAAAGGGG
AAGGAGCCCGAAAGGGCACCCTGCTCAGGTGCTGCATGGCTGTCGGACT
>S6113H6MKR rank=0009962 x=3238.0 y=3385.0 length=76
AGTCCAACGCGAAGAACCTTACCCAGGCTGGACAAGCAGGTAGTACGACCCTNAAAGGGG
AAGGAGCCCGAAAGGG
>S6113HY2RO rank=0006669 x=3152.0 y=3378.0 length=108
AGTCCAACGCGAAGAACCTTACCCAGGCTGGACATCCTTTTGACCGATGCCTAATCGCAT
CTTTCCCTTCGGGGACAGAAGTGACAGGTGTTGCATGGCTGTCGGACT
>S6113IBBGJ rank=0009710 x=3292.0 y=1073.0 length=106
AGTCCAACGCGAAGAACCTTACCCAGGCTGGACATGCAGGTAGTAGAAAGGGGTGAAAAG
CCCCAACGAGGTAGCAATACCATCCTGCTCAGGTGCTGCATGGCTN
>S6113H0F2T rank=0012076 x=3168.0 y=1747.0 length=109
AGTCCAACGCGAAGAACCTTACCCAGGCTGGACATGCAGGTAGTAGAAGGGTGAAAGCCC
AACGAGGTAGCAATACCATCCTGCTCAGGTGATGCATGGCTGTCGGACT
>S6113H6EFU rank=0024560 x=3236.0 y=1032.0 length=109
AGTCCAACGCGAAGAACCTTACCCAGGCTGGACATGCAGGTAGTAGAAGGGTGAAAGCCC
AACGAGGTAGCAATACCATCCTGCTCAGGTGCTGCATGGCTGTCGGACT
>S6113H5LGL rank=0006790 x=3227.0 y=339.0 length=109
AGTCCAACGCGAAGAACCTTACCCAGGCTGGACATGCAGGTAGTAGAAGGGTGAAAGCCC
AACGAGGTAGCAATACCATCCTGCTCAGGTGCTGCATGGCTGTCGGACT
>S6113H2YX2 rank=0008706 x=3197.0 y=728.0 length=109
AGTCCAACGCGAAGAACCTTACCCAGGCTGGACATGCAGGTAGTAGAAGGGTGAAAGCCC
AACGAGGTAGCAATACCATCCTGCTCAGGTGCTGCATGGCTGTCGGACT
>S6113H0ZNQ rank=0023645 x=3174.0 y=2548.0 length=109
AGTCCAACGCGAAGAACCTTACCCAGGCTGGACATGCAGGTAGTAGAAGGGTGAAAGCCC
AACGAGGTAGCAATACCATCCTGCTCAGGTGCTGCATGGCTGTCGGACT
>S6113H0AFV rank=0024037 x=3166.0 y=2633.0 length=109
AGTCCAACGCGAAGAACCTTACCCAGGCTGGACATGCAGGTAGTAGAAGGGTGAAAGCCC
AACGAGGTAGCAATACCATCCTGCTCAGGTGGTGCATGGCTGTCGGACT
>S6113IBD14 rank=0000062 x=3293.0 y=346.0 length=109
AGTCCAACGCGAAGAACCTTACCCAGGCTGGACATGCAGGTAGTAGAAGGGTGAAAGCCC
AACGAGGTAGCAATACCATCCTGCTCAGGTGTTGCATGGCTGTCGGACT
>S6113H29E3 rank=0016365 x=3200.0 y=2013.0 length=109
AGTCCAACGCGAAGAACCTTACCCAGGCTGGACATGCAGGTAGTAGAAGGGTGAAAGCCT
AACGAGGTAGCAATACCATCCTGCTCAGGTGCTGCATGGCTGTCGGACT
>S6113H5A5K rank=0004459 x=3223.0 y=3366.0 length=109
AGTCCAACGCGAAGAACCTTACCCAGGCTGGACATGCAGGTAGTAGGAGGGTGAAAGCCC
AACGAGGTAGCAATACCAGCCTGCTCAGGTGATGCATGGCTGTCGGACT
>S6113H8X85 rank=0017099 x=3265.0 y=1239.0 length=109
AGTCCAACGCGAAGAACCTTACCCAGGCTGGACATGCAGGTAGTAGGAGGGTGAAAGCCC
AACGAGGTAGCAATACCAGCCTGCTCAGGTGTTGCATGGCTGTCGGACT
>S6113H9OVE rank=0022793 x=3273.0 y=2968.0 length=56
AGTCCAACGCGAAGAACCTTACCCAGGCTGGACATGCAGGTAGTAGGGGGTGAAAG
>S6113H3H1Z rank=0014326 x=3203.0 y=917.0 length=67
AGTCCAACGCGAAGAACCTTACCCAGGCTGGACATGCAGGTTAGTAGAAGGGTGAAAGCC
CAAACGA
>S6113H7XYZ rank=0010005 x=3253.0 y=3369.0 length=111
AGTCCAACGCGAAGAACCTTACCCAGGCTGGACATGCTGGTTCTGTACCGACCTGAAAGG
GAAGGGAGCCCGCAAGGGCCGCCAGCTCAGGTGCTGCATGGCTGTCGGACT
>S6113H2UZN rank=0000833 x=3195.0 y=3793.0 length=111
AGTCCAACGCGAAGAACCTTACCCAGGCTGGACATGCTGGTTCTGTACCGACCTGAAAGG
GAAGGGAGCCCGCAAGGGCCGCCAGCTCAGGTGTTGCATGGCTGTCGGACT
>S6113H06EQ rank=0012622 x=3176.0 y=3104.0 length=106
AGTCCAACGCGAAGAACCTTACCCAGGCTTAGAACAGCGAGTGACCGACTCCCGAAAGGG
AGCTTCCGCAAGGACACTCGTAGAGGTGCTGCATGGCTGTCGGACT
>S6113H3YLZ rank=0016667 x=3208.0 y=1893.0 length=104
AGTCCAACGCGAAGAACCTTACCCAGGCTTGAACAGCGAGTCACATCCGGCGAAAGTCGG
CTCCCGCAAGGGGACTCGTAGAGGTGCTGCATGGCTGTCGGACT
>S6113HZ7OC rank=0009719 x=3165.0 y=3146.0 length=104
AGTCCAACGCGAAGAACCTTACCCAGGCTTGAACAGCGAGTCACATCCGGCGAAAGTCGG
CTCCCGCAAGGGGACTCGTAGAGGTGCTGCATGGCTGTCGGACT
>S6113H55PJ rank=0022661 x=3233.0 y=2005.0 length=104
AGTCCAACGCGAAGAACCTTACCCAGGCTTGAACAGCGAGTGACAAACTCCGAAAGGAGT
CTTCCGCAAGGACACTCGTAGAGGTGTTACATGGCTGTCGGACT
>S6113H82J1 rank=0009896 x=3266.0 y=2719.0 length=104
AGTCCAACGCGAAGAACCTTACCCAGGCTTGAACAGCGAGTGACAAACTCCGAAAGGAGT
CTTCCGCAAGGACACTCGTAGAGGTGTTGCATGGCTGTCGGACT
>S6113H9B1G rank=0008204 x=3269.0 y=2722.0 length=55
AGTCCAACGCGAAGAACCTTACCCAGGCTTGAACAGCGAGTGACATCCGGCGAAA
>S6113IAFSL rank=0006854 x=3282.0 y=995.0 length=60
AGTCCAACGCGAAGAACCTTACCCAGGCTTGAACAGCGAGTGACATCCGGCGAAAGCCGG

>S6113H9661 rank=0001152 x=3279.0 y=2139.0 length=62
AGTCCAACGCGAAGAACCTTACCCAGGCTTGAACAGCGAGTGACATCCGGCGAAAGCCGG
CT
>S6113H6IX0 rank=0020834 x=3237.0 y=2774.0 length=104
AGTCCAACGCGAAGAACCTTACCCAGGCTTGAACAGCGAGTGACATCCGGCGAAAGCCGG
CTCCCGCAAGGGCACTCGTAGAGGTGATGCATGGCTGTCGGACT
>S6113H26HV rank=0018197 x=3199.0 y=2321.0 length=104
AGTCCAACGCGAAGAACCTTACCCAGGCTTGAACAGCGAGTGACATCCGGCGAAAGCCGG
CTCCCGCAAGGGCACTCGTAGAGGTGATGCATGGCTGTCGGACT
>S6113H0C2N rank=0005301 x=3167.0 y=1949.0 length=104
AGTCCAACGCGAAGAACCTTACCCAGGCTTGAACAGCGAGTGACATCCGGCGAAAGCCGG
CTCCCGCAAGGGCACTCGTAGAGGTGCTGCATGGCTGTCGGACT
>S6113IA735 rank=0009581 x=3291.0 y=835.0 length=102
AGTCCAACGCGAAGAACCTTACCCAGGCTTGAACAGCGAGTGACATCCGGCGAAAGCCGG
CTCCCGCAAGGGCGCTCGTAGAGGTGATGCATGGCTNTCGGA
>S6113IAG9T rank=0012473 x=3282.0 y=2911.0 length=104
AGTCCAACGCGAAGAACCTTACCCAGGCTTGAACAGCGAGTGACATCCGGCGAAAGCCGG
CTTCCGCAAGGACACTCGTAGAGGTGTTGCATGGCTGTCGGACT
>S6113IBNU1 rank=0003693 x=3296.0 y=763.0 length=97
AGTCCAACGCGAAGAACCTTACCCAGGCTTGAACAGCGAGTGACATCCGGCGAAAGCCGG
NTCCCGCAAGGGCACTCGTAGAGGTGCTGCATGGCTN
>S6113IBA0T rank=0004530 x=3292.0 y=507.0 length=80
AGTCCAACGCGAAGAACCTTACCCAGGCTTGAACAGCGAGTGACATCCGGCGAAAGCCGG
NTCCCGCAAGGGTACTCGTA
>S6113HZ95E rank=0016444 x=3166.0 y=2256.0 length=104
AGTCCAACGCGAAGAACCTTACCCAGGCTTGAACAGCGAGTGACATCCGGCGAAAGTCGG
CTCCCGCAAGGGCACTCGTAGAGGTGCTGCATGGCTGTCGGACT
>S6113IAVC4 rank=0001802 x=3287.0 y=694.0 length=104
AGTCCAACGCGAAGAACCTTACCCAGGCTTGAACAGCGAGTGACATCCGGCGAAAGTCGG
CTCCCGCAAGGGCACTCGTAGAGGTGGTGCATGGCTGTCGGACT
>S6113H6MMY rank=0021128 x=3238.0 y=3464.0 length=104
AGTCCAACGCGAAGAACCTTACCCAGGCTTGAACAGCGAGTGACATCCGGCGAAAGTCGG
CTCCCGCAAGGGCACTCGTAGAGGTGTTGCATGGCTGTCGGACT
>S6113IBAY6 rank=0004361 x=3292.0 y=448.0 length=104
AGTCCAACGCGAAGAACCTTACCCAGGCTTGAACAGCGAGTGACCACCCACGAAAGTGAG
CTTCCGCAAGGACACTCGTAGAGGTGGTGCATGGCTGTCGGACT
>S6113H8CM0 rank=0026823 x=3258.0 y=1898.0 length=104
AGTCCAACGCGAAGAACCTTACCCAGGCTTGAACAGCGAGTGACCACGCCCGAAAGGGCG
CTTCCGCAAGGACACTCGTAGAGGTGATGCATGGCTGTCGGACT
>S6113H8CM3 rank=0024540 x=3258.0 y=1901.0 length=104
AGTCCAACGCGAAGAACCTTACCCAGGCTTGAACAGCGAGTGACCACGCCCGAAAGGGCG
CTTCCGCAAGGACACTCGTAGAGGTGATGCATGGCTGTCGGACT
>S6113HZ210 rank=0001863 x=3164.0 y=1254.0 length=104
AGTCCAACGCGAAGAACCTTACCCAGGCTTGAACAGCGAGTGACCACTCACGAAAGTGAG
CTTCCGCAAGGACACTCGTAGAGGTGTTGCATGGCTGTCGGACT
>S6113H0Z1S rank=0025134 x=3174.0 y=3054.0 length=104
AGTCCAACGCGAAGAACCTTACCCAGGCTTGAACAGCGAGTGACCACTCCCGAAAGGGAG
CTTCCGCAAGGACACTCGTAGAGGTGATGCATGGCTGTCGGACT
>S6113H22G9 rank=0006688 x=3198.0 y=1211.0 length=104
AGTCCAACGCGAAGAACCTTACCCAGGCTTGAACAGCGAGTGACCACTCCCGAAAGGGAG
CTTCCGCAAGGACACTCGTAGAGGTGCTGCATGGCTGTCGGACT
>S6113H52GQ rank=0021318 x=3232.0 y=1896.0 length=104
AGTCCAACGCGAAGAACCTTACCCAGGCTTGAACAGCGAGTGACCACTTCCGAAAGGAAG
CTTCCGCAAGGACACTCGTAGAGGTGATGCATGGCTGTCGGACT
>S6113H66N1 rank=0013163 x=3245.0 y=751.0 length=103
AGTCCAACGCGAAGAACCTTACCCAGGCTTGAACAGCGAGTGACCCCCTACGAAAGTAGG
CTTCCGCAAGGACACTCGTAGAGGTGCTGCATGCTGTCGGACT
>S6113H9ORL rank=0023809 x=3273.0 y=2831.0 length=104
AGTCCAACGCGAAGAACCTTACCCAGGCTTGAACTGCAGACGACATCCTACGAAAGTAGG
CTTCCGCAAGGACGTCTGTAGAGGTGATGCATGGCTGTCGGACT
>S6113H1R3U rank=0024137 x=3183.0 y=2552.0 length=104
AGTCCAACGCGAAGAACCTTACCCAGGCTTGAACTGCAGAGGACACTCTAAGAAATTAGA
CTTCCGCAAGGACCTCTGTAGAGGTGCTGCATGGCTGTCGGAAT
>S6113H4LWN rank=0006385 x=3215.0 y=3413.0 length=97
AGTCCAACGCGAAGAACCTTACCCAGGCTTGAACTGCAGAGGACACTCTAAGAAATTAGA
CTTCCGCAAGGACCTCTGTAGAGGTGCTGCATGGCTN
>S6113H3C54 rank=0011506 x=3201.0 y=2778.0 length=104
AGTCCAACGCGAAGAACCTTACCCAGGCTTGAACTGCAGAGGACACTCTACGAAAGTAGA
CTTCCGCAAGGACCTCTGTAGAGGTGCTGCATGGCTGTCGGACT
>S6113H0154 rank=0020630 x=3175.0 y=1706.0 length=104
AGTCCAACGCGAAGAACCTTACCCAGGCTTGAACTGCAGAGGACACTCTATGAAAGTAGA
CTTCCGCAAGGACCTCTGTAGAGGTGCTGCATGGCTGTCGGACT
>S6113H2I88 rank=0017802 x=3192.0 y=874.0 length=104
AGTCCAACGCGAAGAACCTTACCCAGGCTTGAACTGCAGATGACACCCTACGAAAGTAGG
CTTCCGCAAGGACATCTGTAGAGGTGTTGCATGGCTGTCGGACT
>S6113H8WBG rank=0000568 x=3264.0 y=2826.0 length=49
AGTCCAACGCGAAGAACCTTACCCAGGCTTGAACTGCAGATGACATCCT
>S6113H2W8P rank=0007409 x=3196.0 y=2615.0 length=104
AGTCCAACGCGAAGAACCTTACCCAGGCTTGAACTGCAGATGACATCCTACGAAAGTAGG
CTTCCGCAAGGACATCTGTAGAGGTGATGCATGGCTGTCGGACT
>S6113H4ZXR rank=0018631 x=3220.0 y=1117.0 length=104
AGTCCAACGCGAAGAACCTTACCCAGGCTTGAACTGCAGATGACATCCTACGAAAGTAGG
CTTCCGCAAGGACGTCTGTAGAGGTGCTGCATGGCTGTCGGACT
>S6113H380X rank=0012178 x=3211.0 y=3103.0 length=104
AGTCCAACGCGAAGAACCTTACCCAGGCTTGAACTGCAGATGACATCCTACGAAAGTAGG
CTTCCGCAAGGACGTCTGTAGAGGTGCTGCATGGCTGTCGGACT
>S6113IAL49 rank=0008329 x=3284.0 y=1035.0 length=79
AGTCCAACGCGAAGAACCTTACCCAGGCTTGAACTGCAGATGACATCCTCGAAAGTAGGN
TCCCGCAAGGGCATCTGTA
>S6113H9O7I rank=0005828 x=3273.0 y=3404.0 length=104
AGTCCAACGCGAAGAACCTTACCCAGGCTTGAACTGCAGATGACATCCTGCGAAAGCAGG
CTCCCGAAAGGGCATCTGTAGAGGTGTTGCATGGCTGTCGGACT
>S6113H6OQ6 rank=0010575 x=3239.0 y=2112.0 length=104
AGTCCAACGCGAAGAACCTTACCCAGGCTTGAACTGCAGATGACATCCTGCGAAAGCAGG
CTTCCGCAAGGACATCTGTAGAGGTGGTGCATGGCTGTCGGACT
>S6113H6VC0 rank=0017875 x=3241.0 y=2482.0 length=54
AGTCCAACGCGAAGAACCTTACCCAGGCTTGAACTGCAGGTGACATCCTCGAAA
>S6113H8LKG rank=0005350 x=3261.0 y=1182.0 length=105
AGTCCAACGCGAAGAACCTTACCCAGGCTTGAACTGCGAGTGACCAACTCCGAAAGGGGG
TCTTCCGCAAGGACACTCGTAGAGGTGATGCCTGGCTGTCGGACT
>S6113H1UF5 rank=0022046 x=3184.0 y=1491.0 length=104
AGTCCAACGCGAAGAACCTTACCCAGGCTTGAACTGCGAGTGACCACGCCCGAAAGGGCG
CTTCCGCAAGGACACTCGTAGAGGTGATGCATGGCTGTCGGACT
>S6113H7E3X rank=0018001 x=3247.0 y=3499.0 length=104
AGTCCAACGCGAAGAACCTTACCCAGGCTTGAACTGCGAGTGACCACGCCCGAAAGGGCG
CTTCCGCAAGGACACTCGTAGAGGTGCTGCATGGCTGTCGGACT
>S6113IAVE0 rank=0005912 x=3287.0 y=762.0 length=104
AGTCCAACGCGAAGAACCTTACCCAGGCTTGAACTGCGAGTGACCACGCCCGAAAGGGCG
CTTCCGCAAGGACACTCGTAGAGGTGGTGCATGGCTGTCGGACT
>S6113H6TN3 rank=0000464 x=3241.0 y=289.0 length=104
AGTCCAACGCGAAGAACCTTACCCAGGCTTGAACTGCGAGTGACCACGCCCGAAAGGGCG
CTTCCGCAAGGACACTCGTAGAGGTGTTGCATGGCTGTCGGACT
>S6113HZ2JR rank=0005026 x=3164.0 y=597.0 length=96
AGTCCAACGCGAAGAACCTTACCCAGGCTTGAACTGCGAGTGACGAGCTCCGAAAGGAGC
CTTCCGCAAGGACACTCGTAGAGGTGTTGCATGGCT
>S6113H4M00 rank=0003781 x=3216.0 y=770.0 length=105
AGTCCAACGCGAAGAACCTTACCCAGGCTTGAACTGCGAGTGTACCACGCCCGAAAGGGC
GCTTCCGCAAGGACACTCGTAGAGGTGCTGCATGGCTGTCGGACT
>S6113H9U9N rank=0016842 x=3275.0 y=3065.0 length=99
AGTCCAACGCGAAGAACCTTACCCAGGCTTGACATACACGGGAAACCCTCGAGAAACCGG
GGGCCCTCTTCGGAGCCCGTGCACAGGTGATGCATGGCT
>S6113HZYEF rank=0027072 x=3162.0 y=3413.0 length=107
AGTCCAACGCGAAGAACCTTACCCAGGCTTGACATACACGGGAAACTCCTCGGAAATGGG
GAGCCCTCTTCGGAGCCCGTGCACAGGTGTTGCATGGCTGTCGGACT
>S6113H8MMS rank=0010162 x=3261.0 y=2562.0 length=100
AGTCCAACGCGAAGAACCTTACCCAGGCTTGACATACAGGTGGTAGGGATCCGAAAGGTG
ACCGACCCGCAAGGGAGCCTGAACAGGTGATGCATGGCTN
>S6113H2EZ9 rank=0017195 x=3190.0 y=3559.0 length=107
AGTCCAACGCGAAGAACCTTACCCAGGCTTGACATACAGGTGGTAGGGATCCGAAAGGTG
ACCGACCCGCAAGGGAGCCTGTACAGGTGTTGCATGGTTGTCGGACT
>S6113H4TXI rank=0015296 x=3218.0 y=1524.0 length=107
AGTCCAACGCGAAGAACCTTACCCAGGCTTGACATACAGGTGGTAGGGATCCGAAAGGTG
ACCGACCCGCAAGGGAGCCTGTACAGGTGTTGCATGGTTGTCGGACT
>S6113H1OP1 rank=0022630 x=3182.0 y=2263.0 length=107
AGTCCAACGCGAAGAACCTTACCCAGGCTTGACATACAGGTGGTAGTGATCCGAAAGGTG
ACCGACCCGCAAGGGAGCCTGAACAGGTGATGCATGGCTGTCGGACT
>S6113H9URU rank=0009891 x=3275.0 y=2424.0 length=106
AGTCCAACGCGAAGAACCTTACCCAGGCTTGACATCCTGCGAATTTTTCCGAAAGGAAAA
AGTGCTTTATTGAGCGCAGTGACAGGTGCTGCATGGCTGTCGGACT
>S6113H9RQP rank=0017951 x=3274.0 y=2591.0 length=105
AGTCCAACGCGAAGAACCTTACCCAGGCTTGACATCCTTGGAATTTCTCCGAAAGGAGAA
AGTGCTTTTAGAACCAAGTGACAGGTGCTGCATGGCTGTCGGACT
>S6113IATBZ rank=0014403 x=3286.0 y=2157.0 length=111
AGTCCAACGCGAAGAACCTTACCCAGGCTTGACATCTCCGGAACCCCGCGGAAACGTGGG
GTGCCTTCTCACGAAGGAGCCGGATGACAGGTGATGTATGGCTGTCGGACT
>S6113H29DH rank=0016109 x=3200.0 y=1955.0 length=105
AGTCCAACGCGAAGAACCTTACCCAGGCTTGACATGCAGTAGACAGTGCTAGAAATAGCA
TCTTCCTTCGGGACTGCTGCACAGGTGGTGCATGGCTGTCGGACT
>S6113H8S0U rank=0013171 x=3263.0 y=2652.0 length=107
AGTCCAACGCGAAGAACCTTACCCAGGCTTGACATGCATGGGAAAGCCTCTGGAAACAGG
GGCCCCTCTTCGGAGCTCATGCACAGGTGCTGCATGGCTGTCGGACT
>S6113H4KD4 rank=0018661 x=3215.0 y=1450.0 length=107
AGTCCAACGCGAAGAACCTTACCCAGGCTTGACATGCATGTGGTGCTGATCCGAAAGGTG
AGGGACCCGCAAGGGAGCATGCACAGGTGTTGCATGGCTGTCGGACT
>S6113H00A8 rank=0009732 x=3174.0 y=3394.0 length=105
AGTCCAACGCGAAGAACCTTACCCAGGCTTGACATGTACGAGAACGCGTTAGAGATAACG
AACTCTTTGGACACTCGTACACAGGTGCTGCATGGCTGTCGGACT
>S6113H1HNK rank=0010401 x=3180.0 y=1294.0 length=104
AGTCCAACGCGAAGAACCTTACCCAGGTCTTGACATGTACGGATTAACCCCGTGAAAGCG
GGGCCACAGCTTCGGCTGGAACGTGCACAGGTGCTGCATGGCTN
>S6113H5YY3 rank=0020556 x=3231.0 y=1469.0 length=109
AGTCCAACGCGAAGAACCTTACCCAGGTTGGACATGCACGTAGTAGAAAGGTGAAAGCCT
AACGAGGTAGCAATACCAGCGTGCTCAGGTGGTGCATGGCTGTCGGACT
>S6113H8S2U rank=0020268 x=3263.0 y=2724.0 length=109
AGTCCAACGCGAAGAACCTTACCCAGGTTGGACATGCACGTAGTAGAAAGGTGAAAGCCT
AACGAGGTAGCAATACCAGCGTGCTCAGGTGGTGCATGGCTGTCGGACT
>S6113H0LIL rank=0004146 x=3170.0 y=603.0 length=109
AGTCCAACGCGAAGAACCTTACCCAGGTTGGACATGCACGTAGTAGAAAGGTGAAAGCCT
AACGAGGTAGCAATACCAGCGTGCTCAGGTGTTGCATGGCTGTCGGACT
>S6113IADGP rank=0023107 x=3281.0 y=2071.0 length=107
AGTCCAACGCGAAGAACCTTACCCAGGTTTGACATGCACGGGAAACCCTCTGGAAACAGG
GGGCCTCCTTCGGGACCCGTGGACAGGTGCTGCATGACTGTCGGACT
>S6113HZUDF rank=0024084 x=3161.0 y=2289.0 length=106
AGTCCAACGCGAAGAACCTTACCCAGGTTTGACATGCACGGGAAACCCTCTTGAAAGAGG
GGCCTCCTTCGGGACCCGTGGACAGGTGTTGCATGGCTGTCGGACT
>S6113H7AM0 rank=0020010 x=3246.0 y=1802.0 length=107
AGTCCAACGCGAAGAACCTTACCCAGGTTTGACATGCACGGGAAACCCTCTTGAAAGAGG
GGGCCTCCTTCGGGACCCGTGGACAGGTGCTGCATGGCTGTCGGACT
>S6113H2I0H rank=0017150 x=3192.0 y=559.0 length=107
AGTCCAACGCGAAGAACCTTACCCAGGTTTGACATGCACGGGAAACCCTCTTGAAAGAGG
GGGCCTCCTTCGGGACCCGTGGACAGGTGGTGCATGGCTGTCGGACT
>S6113H90V4 rank=0003826 x=3277.0 y=2162.0 length=103
AGTCCAACGCGAAGAACCTTACCCAGGTTTGACATGCACGGGGAAACCCTCTTGAAANAG
GGGGGCCTCCTTCGGGGACCCGTGGACAGGTGATGCATGGCTN
>S6113H28UI rank=0010456 x=3200.0 y=1272.0 length=107
AGTCCAACGCGAAGAACCTTACCCAGGTTTGACATGCACGTAGTAGTGAAGCGAAAGCGG
AACGACCCTTTGGGGAGCGTGCACAGGTGGTGCATGGCTGTCGGACT
>S6113H291T rank=0022919 x=3200.0 y=2831.0 length=105
AGTCCAACGCGAAGAACCTTACCCAGGTTTGACATGCAGATGACAGTTCTAGAAATAGGA
CCTTCCTTCGGGACATCTGCACAGGTGCTGCATGGCTGTCGGACT
>S6113H88DA rank=0024494 x=3268.0 y=2060.0 length=104
AGTCCAACGCGAAGAACCTTACCCAGGTTTGACATGCAGCTGCAAGCTTCTCAAAGGGAG
CTGCCTTCGAGGGTGCTGCACAGGTGCTGCATGGCTGTCGGACT
>S6113H8TGM rank=0004139 x=3263.0 y=3220.0 length=104
AGTCCAACGCGAAGAACCTTACCCAGGTTTGACATGCAGCTGGAAGCTTCTCAAAGGAAG
CCGCCTTCGAGGGCGCTGCACAGGTGCTGCATGGCTGTCGGACT
>S6113H9WYW rank=0009389 x=3276.0 y=1174.0 length=104
AGTCCAACGCGAAGAACCTTACCCAGGTTTGACATGCCACTGCAAGCCCGTGAAAGCGGG
TCGCCTTCGAGGGTGTGGCACAGGTGTTGCATGGCTGTCGGACT
>S6113H47OF rank=0020280 x=3222.0 y=2957.0 length=104
AGTCCAACGCGAAGAACCTTACCCAGGTTTGACATGGCACTGCAAGCCGGTGAAAGCCGG
TCGCCTTCGAGGGTGTGCCACAGGTGCTGCATGGCTGTCGGACT
>S6113H3WEW rank=0010270 x=3207.0 y=3142.0 length=104
AGTCCAACGCGAAGAACCTTACCCAGGTTTGACATGGCACTGCAAGCCGGTGAAAGCCGG
TCGCCTTCGAGGGTGTGCCACAGGTGCTGCATGGCTGTCGGACT
>S6113H9BZI rank=0009780 x=3269.0 y=2652.0 length=73
AGTCCAACGCGAAGAACCTTACCCCAGCCCGCTCGGACTCTGAGCGGGCTAGGTGATGCA
TGGCTGTCGGACT
>S6113H2KPU rank=0010551 x=3192.0 y=2768.0 length=73
AGTCCAACGCGAAGAACCTTACCCCAGCCCGCTCGGACTCTGAGCGGGCTAGGTGATGCA
TGGCTGTCGGACT
>S6113H5FW4 rank=0010911 x=3225.0 y=1350.0 length=79
AGTCCAACGCGAAGAACCTTACCCCCTCGCGCCATCAGAGTCCAACGCGAGGGAGCAGGT
GATGCATGGCTGTCGGACT
>S6113H8UON rank=0016162 x=3264.0 y=709.0 length=60
AGTCCAACGCGAAGAACCTTACCCCCTGAAGAAGGGCAGGTGCTGCATGGCTGTCGGACT

>S6113H9OO2 rank=0023523 x=3273.0 y=2740.0 length=121
AGTCCAACGCGAAGAACCTTACCCCGGGGTTGAGCGGGATCTATACCCGCAGATTAACTA
AGTCGGGTTGAGGATGTGTTACCTACCTAAAGAAGGGCAGGTGCTGCATGGCTGTCGGAC
T
>S6113H68SA rank=0026066 x=3245.0 y=3496.0 length=121
AGTCCAACGCGAAGAACCTTACCCCGGGGTTGAGCGGGATCTATACCCGCAGATTAACTA
AGTCGGGTTGAGGATGTGTTACCTACCTAAAGAAGGGCAGGTGCTGCATGGCTGTCGGAC
T
>S6113H2H0S rank=0019923 x=3191.0 y=3370.0 length=120
AGTCCAACGCGAAGAACCTTACCCCGGGTTGAGCGGGACCTATACCCGCAGATTAACTAA
GTCGGGTTGAGGATGTGTTACCTACCTAAAGAAGGGCAGGTGCTGCATGGCTGTCGGACT

>S6113IA43Q rank=0007828 x=3290.0 y=1028.0 length=63
AGTCCAACGCGAAGAACCTTACCCCGGGTTGAGCGGGATCTATACCCGCAGATTAACTAA
GTC
>S6113H72U6 rank=0001376 x=3255.0 y=1520.0 length=154
AGTCCAACGCGAAGAACCTTACCCCGGGTTGAGCGGGATCTATACCCGCAGATTAACTAA
GTCGGGGTTGAGGGATGTGTTACCTACCCTAAAAGAAAGGGGGCAAGGGTTGGCCTTGGC
CAATTGGGGCCTGTTCGGGGAACTCCTTGGAANC
>S6113IAG3C rank=0006343 x=3282.0 y=2678.0 length=86
AGTCCAACGCGAAGAACCTTACCCCGGGTTGAGCGGGATCTATACCCGCAGATTAACTAA
GTCGGGGTTTGAGGGATGTGTTACCT
>S6113H7XP4 rank=0014235 x=3253.0 y=3050.0 length=83
AGTCCAACGCGAAGAACCTTACCCCGGGTTGAGCGGGATCTATACCCGCAGATTAACTAA
GTCGGGTTGAGGATGTGTTACCT
>S6113HZ88F rank=0002247 x=3166.0 y=1069.0 length=83
AGTCCAACGCGAAGAACCTTACCCCGGGTTGAGCGGGATCTATACCCGCAGATTAACTAA
GTCGGGTTGAGGATGTGTTACCT
>S6113H3H4I rank=0010195 x=3203.0 y=1008.0 length=120
AGTCCAACGCGAAGAACCTTACCCCGGGTTGAGCGGGATCTATACCCGCAGATTAACTAA
GTCGGGTTGAGGATGTGTTACCTACCTAAAGAAGGGCAGGGGTTGCATGGCTGTCGGACT

>S6113H41KJ rank=0001972 x=3220.0 y=3233.0 length=102
AGTCCAACGCGAAGAACCTTACCCCGGGTTGAGCGGGATCTATACCCGCAGATTAACTAA
GTCGGGTTGAGGATGTGTTACCTACCTAAAGAAGGGCAGGTG
>S6113H3XR1 rank=0000965 x=3208.0 y=815.0 length=112
AGTCCAACGCGAAGAACCTTACCCCGGGTTGAGCGGGATCTATACCCGCAGATTAACTAA
GTCGGGTTGAGGATGTGTTACCTACCTAAAGAAGGGCAGGTGATGCATGGCT
>S6113H49WJ rank=0010885 x=3223.0 y=1745.0 length=120
AGTCCAACGCGAAGAACCTTACCCCGGGTTGAGCGGGATCTATACCCGCAGATTAACTAA
GTCGGGTTGAGGATGTGTTACCTACCTAAAGAAGGGCAGGTGATGCATGGCTGTCGGACT

>S6113H9RI7 rank=0013445 x=3274.0 y=2321.0 length=120
AGTCCAACGCGAAGAACCTTACCCCGGGTTGAGCGGGATCTATACCCGCAGATTAACTAA
GTCGGGTTGAGGATGTGTTACCTACCTAAAGAAGGGCAGGTGATGCATGGCTGTCGGACT

>S6113HZ51D rank=0005944 x=3165.0 y=1023.0 length=120
AGTCCAACGCGAAGAACCTTACCCCGGGTTGAGCGGGATCTATACCCGCAGATTAACTAA
GTCGGGTTGAGGATGTGTTACCTACCTAAAGAAGGGCAGGTGATGCATGGCTGTCGGACT

>S6113IAMQE rank=0008711 x=3284.0 y=1796.0 length=120
AGTCCAACGCGAAGAACCTTACCCCGGGTTGAGCGGGATCTATACCCGCAGATTAACTAA
GTCGGGTTGAGGATGTGTTACCTACCTAAAGAAGGGCAGGTGATGCATGGCTGTCGGACT

>S6113HZKEQ rank=0018787 x=3158.0 y=1664.0 length=120
AGTCCAACGCGAAGAACCTTACCCCGGGTTGAGCGGGATCTATACCCGCAGATTAACTAA
GTCGGGTTGAGGATGTGTTACCTACCTAAAGAAGGGCAGGTGATGCATGGCTGTCGGACT

>S6113H07HC rank=0011452 x=3177.0 y=398.0 length=120
AGTCCAACGCGAAGAACCTTACCCCGGGTTGAGCGGGATCTATACCCGCAGATTAACTAA
GTCGGGTTGAGGATGTGTTACCTACCTAAAGAAGGGCAGGTGATGCATGGCTGTCGGACT

>S6113IA5CD rank=0011489 x=3290.0 y=1339.0 length=120
AGTCCAACGCGAAGAACCTTACCCCGGGTTGAGCGGGATCTATACCCGCAGATTAACTAA
GTCGGGTTGAGGATGTGTTACCTACCTAAAGAAGGGCAGGTGATGCATGGCTGTCGGACT

>S6113HZUOK rank=0025118 x=3161.0 y=2690.0 length=120
AGTCCAACGCGAAGAACCTTACCCCGGGTTGAGCGGGATCTATACCCGCAGATTAACTAA
GTCGGGTTGAGGATGTGTTACCTACCTAAAGAAGGGCAGGTGATGCATGGCTGTCGGACT

>S6113IAXA1 rank=0025371 x=3287.0 y=3211.0 length=120
AGTCCAACGCGAAGAACCTTACCCCGGGTTGAGCGGGATCTATACCCGCAGATTAACTAA
GTCGGGTTGAGGATGTGTTACCTACCTAAAGAAGGGCAGGTGATGCATGGCTGTCGGACT

>S6113H0O3D rank=0011521 x=3171.0 y=1143.0 length=120
AGTCCAACGCGAAGAACCTTACCCCGGGTTGAGCGGGATCTATACCCGCAGATTAACTAA
GTCGGGTTGAGGATGTGTTACCTACCTAAAGAAGGGCAGGTGATGCATGGCTGTCGGACT

>S6113H366H rank=0014063 x=3211.0 y=711.0 length=120
AGTCCAACGCGAAGAACCTTACCCCGGGTTGAGCGGGATCTATACCCGCAGATTAACTAA
GTCGGGTTGAGGATGTGTTACCTACCTAAAGAAGGGCAGGTGATGCATGGCTGTCGGACT

>S6113H8V6G rank=0008732 x=3264.0 y=2646.0 length=113
AGTCCAACGCGAAGAACCTTACCCCGGGTTGAGCGGGATCTATACCCGCAGATTAACTAA
GTCGGGTTGAGGATGTGTTACCTACCTAAAGAAGGGCAGGTGATGCATGGCTN
>S6113H4714 rank=0005113 x=3222.0 y=3450.0 length=112
AGTCCAACGCGAAGAACCTTACCCCGGGTTGAGCGGGATCTATACCCGCAGATTAACTAA
GTCGGGTTGAGGATGTGTTACCTACCTAAAGAAGGGCAGGTGCTGCATGGCT
>S6113H9Q3X rank=0014936 x=3274.0 y=1771.0 length=120
AGTCCAACGCGAAGAACCTTACCCCGGGTTGAGCGGGATCTATACCCGCAGATTAACTAA
GTCGGGTTGAGGATGTGTTACCTACCTAAAGAAGGGCAGGTGCTGCATGGCTGTCGGACT

>S6113H07JP rank=0006601 x=3177.0 y=483.0 length=120
AGTCCAACGCGAAGAACCTTACCCCGGGTTGAGCGGGATCTATACCCGCAGATTAACTAA
GTCGGGTTGAGGATGTGTTACCTACCTAAAGAAGGGCAGGTGCTGCATGGCTGTCGGACT

>S6113H4HM9 rank=0020729 x=3214.0 y=1987.0 length=120
AGTCCAACGCGAAGAACCTTACCCCGGGTTGAGCGGGATCTATACCCGCAGATTAACTAA
GTCGGGTTGAGGATGTGTTACCTACCTAAAGAAGGGCAGGTGCTGCATGGCTGTCGGACT

>S6113IAPUB rank=0001658 x=3285.0 y=1729.0 length=120
AGTCCAACGCGAAGAACCTTACCCCGGGTTGAGCGGGATCTATACCCGCAGATTAACTAA
GTCGGGTTGAGGATGTGTTACCTACCTAAAGAAGGGCAGGTGCTGCATGGCTGTCGGACT

>S6113H3MYQ rank=0019093 x=3204.0 y=3184.0 length=120
AGTCCAACGCGAAGAACCTTACCCCGGGTTGAGCGGGATCTATACCCGCAGATTAACTAA
GTCGGGTTGAGGATGTGTTACCTACCTAAAGAAGGGCAGGTGCTGCATGGCTGTCGGACT

>S6113H7SPP rank=0018940 x=3252.0 y=651.0 length=120
AGTCCAACGCGAAGAACCTTACCCCGGGTTGAGCGGGATCTATACCCGCAGATTAACTAA
GTCGGGTTGAGGATGTGTTACCTACCTAAAGAAGGGCAGGTGCTGCATGGCTGTCGGACT

>S6113H44KB rank=0021364 x=3221.0 y=3017.0 length=120
AGTCCAACGCGAAGAACCTTACCCCGGGTTGAGCGGGATCTATACCCGCAGATTAACTAA
GTCGGGTTGAGGATGTGTTACCTACCTAAAGAAGGGCAGGTGCTGCATGGCTGTCGGACT

>S6113H2007 rank=0003342 x=3197.0 y=3433.0 length=120
AGTCCAACGCGAAGAACCTTACCCCGGGTTGAGCGGGATCTATACCCGCAGATTAACTAA
GTCGGGTTGAGGATGTGTTACCTACCTAAAGAAGGGCAGGTGCTGCATGGCTGTCGGACT

>S6113H8FDT rank=0006775 x=3259.0 y=1359.0 length=120
AGTCCAACGCGAAGAACCTTACCCCGGGTTGAGCGGGATCTATACCCGCAGATTAACTAA
GTCGGGTTGAGGATGTGTTACCTACCTAAAGAAGGGCAGGTGCTGCATGGCTGTCGGACT

>S6113H1LWU rank=0015442 x=3181.0 y=2716.0 length=120
AGTCCAACGCGAAGAACCTTACCCCGGGTTGAGCGGGATCTATACCCGCAGATTAACTAA
GTCGGGTTGAGGATGTGTTACCTACCTAAAGAAGGGCAGGTGCTGCATGGCTGTCGGACT

>S6113H4N4U rank=0008469 x=3216.0 y=2204.0 length=120
AGTCCAACGCGAAGAACCTTACCCCGGGTTGAGCGGGATCTATACCCGCAGATTAACTAA
GTCGGGTTGAGGATGTGTTACCTACCTAAAGAAGGGCAGGTGCTGCATGGCTGTCGGACT

>S6113H0VO1 rank=0004125 x=3173.0 y=1507.0 length=120
AGTCCAACGCGAAGAACCTTACCCCGGGTTGAGCGGGATCTATACCCGCAGATTAACTAA
GTCGGGTTGAGGATGTGTTACCTACCTAAAGAAGGGCAGGTGCTGCATGGCTGTCGGACT

>S6113H4QM1 rank=0009132 x=3217.0 y=1355.0 length=120
AGTCCAACGCGAAGAACCTTACCCCGGGTTGAGCGGGATCTATACCCGCAGATTAACTAA
GTCGGGTTGAGGATGTGTTACCTACCTAAAGAAGGGCAGGTGCTGCATGGCTGTCGGACT

>S6113H2RFE rank=0018597 x=3194.0 y=3272.0 length=120
AGTCCAACGCGAAGAACCTTACCCCGGGTTGAGCGGGATCTATACCCGCAGATTAACTAA
GTCGGGTTGAGGATGTGTTACCTACCTAAAGAAGGGCAGGTGCTGCATGGCTGTCGGACT

>S6113IAALZ rank=0007324 x=3280.0 y=2469.0 length=120
AGTCCAACGCGAAGAACCTTACCCCGGGTTGAGCGGGATCTATACCCGCAGATTAACTAA
GTCGGGTTGAGGATGTGTTACCTACCTAAAGAAGGGCAGGTGGTGCATGGCTGTCGGACT

>S6113IA8TE rank=0023917 x=3291.0 y=1744.0 length=120
AGTCCAACGCGAAGAACCTTACCCCGGGTTGAGCGGGATCTATACCCGCAGATTAACTAA
GTCGGGTTGAGGATGTGTTACCTACCTAAAGAAGGGCAGGTGGTGCATGGCTGTCGGACT

>S6113IA8E2 rank=0012092 x=3291.0 y=1228.0 length=120
AGTCCAACGCGAAGAACCTTACCCCGGGTTGAGCGGGATCTATACCCGCAGATTAACTAA
GTCGGGTTGAGGATGTGTTACCTACCTAAAGAAGGGCAGGTGGTGCATGGCTGTCGGACT

>S6113H2ULO rank=0009824 x=3195.0 y=3290.0 length=120
AGTCCAACGCGAAGAACCTTACCCCGGGTTGAGCGGGATCTATACCCGCAGATTAACTAA
GTCGGGTTGAGGATGTGTTACCTACCTAAAGAAGGGCAGGTGGTGCATGGCTGTCGGACT

>S6113H1YIT rank=0018412 x=3185.0 y=2675.0 length=120
AGTCCAACGCGAAGAACCTTACCCCGGGTTGAGCGGGATCTATACCCGCAGATTAACTAA
GTCGGGTTGAGGATGTGTTACCTACCTAAAGAAGGGCAGGTGGTGCATGGCTGTCGGACT

>S6113H902I rank=0001944 x=3277.0 y=2392.0 length=103
AGTCCAACGCGAAGAACCTTACCCCGGGTTGAGCGGGATCTATACCCGCAGATTAACTAA
GTCGGGTTGAGGATGTGTTACCTACCTAAAGAAGGGCAGGTGT
>S6113H3M52 rank=0007923 x=3204.0 y=3448.0 length=103
AGTCCAACGCGAAGAACCTTACCCCGGGTTGAGCGGGATCTATACCCGCAGATTAACTAA
GTCGGGTTGAGGATGTGTTACCTACCTAAAGAAGGGCAGGTGT
>S6113H0SKV rank=0004660 x=3172.0 y=1565.0 length=108
AGTCCAACGCGAAGAACCTTACCCCGGGTTGAGCGGGATCTATACCCGCAGATTAACTAA
GTCGGGTTGAGGATGTGTTACCTACCTAAAGAAGGGCAGGTGTTGCAT
>S6113H94QD rank=0004401 x=3278.0 y=3043.0 length=120
AGTCCAACGCGAAGAACCTTACCCCGGGTTGAGCGGGATCTATACCCGCAGATTAACTAA
GTCGGGTTGAGGATGTGTTACCTACCTAAAGAAGGGCAGGTGTTGCATGGCTGTCGGACT

>S6113H84S8 rank=0015954 x=3267.0 y=1546.0 length=120
AGTCCAACGCGAAGAACCTTACCCCGGGTTGAGCGGGATCTATACCCGCAGATTAACTAA
GTCGGGTTGAGGATGTGTTACCTACCTAAAGAAGGGCAGGTGTTGCATGGCTGTCGGACT

>S6113H0HAB rank=0014107 x=3168.0 y=3313.0 length=120
AGTCCAACGCGAAGAACCTTACCCCGGGTTGAGCGGGATCTATACCCGCAGATTAACTAA
GTCGGGTTGAGGATGTGTTACCTACCTAAAGAAGGGCAGGTGTTGCATGGCTGTCGGACT

>S6113H9VBP rank=0019540 x=3275.0 y=3139.0 length=120
AGTCCAACGCGAAGAACCTTACCCCGGGTTGAGCGGGATCTATACCCGCAGATTAACTAA
GTCGGGTTGAGGATGTGTTACCTACCTAAAGAAGGGCAGGTGTTGCATGGCTGTCGGACT

>S6113H1J7A rank=0014484 x=3181.0 y=500.0 length=120
AGTCCAACGCGAAGAACCTTACCCCGGGTTGAGCGGGATCTATACCCGCAGATTAACTAA
GTCGGGTTGAGGATGTGTTACCTACCTAAAGAAGGGCAGGTGTTGCATGGCTGTCGGACT

>S6113H07ZM rank=0007691 x=3177.0 y=1056.0 length=113
AGTCCAACGCGAAGAACCTTACCCCGGGTTGAGCGGGATCTATACCCGCAGATTAACTAA
GTCGGGTTGAGGGATGTGTTACCTACCTAAAGAAGGGCAGGTGCTGCATGGCT
>S6113H0OKV rank=0007286 x=3171.0 y=477.0 length=53
AGTCCAACGCGAAGAACCTTACCCCTTGCCAGGTGTTGCATGGCTGTTGGACT
>S6113H7GET rank=0006722 x=3248.0 y=1091.0 length=63
AGTCCAACGCGAAGAACCTTACCCGGCCTTGACATGTATCTCTAAGCACGTGAAAGCGTG
TGA
>S6113HZ6LF rank=0005635 x=3165.0 y=1745.0 length=106
AGTCCAACGCGAAGAACCTTACCCGGCCTTGACATGTCGAGAACTTTCCAGAGATGGATT
GGTGCCTTCGGGAACTCGAACACAGGTGTTGCATGGCTGTCGGACT
>S6113IASMI rank=0023665 x=3286.0 y=1240.0 length=108
AGTCCAACGCGAAGAACCTTACCCGGGCTAGAAAAACTAGGAATCCTTAAGAGATTAGGG
AGTGCCCGCAAGGGAACCTAGGCTCAGGTGATGCATGGCTGTCGGACT
>S6113H1BHQ rank=0014452 x=3178.0 y=1500.0 length=108
AGTCCAACGCGAAGAACCTTACCCGGGCTAGAAAAACTAGGAATCCTTAAGAGATTAGGG
AGTGCCCGCAAGGGAACCTAGGTCCAGGTGTTGCATGGCTGTCGGACT
>S6113H9R5R rank=0023886 x=3274.0 y=3133.0 length=110
AGTCCAACGCGAAGAACCTTACCCGGGCTAGAAAAGCAAGGAACCTTCCTGAAAGGGAGG
GTNCCCGCAAAGGGGAGCCCTTGATCCAGGTGATGCATGGCTGTCGGACT
>S6113HZTIU rank=0015621 x=3161.0 y=1188.0 length=107
AGTCCAACGCGAAGAACCTTACCCGGGCTAGACAACAGAGGACAGCTTTAGAAATAAAGT
CTTCCCTTCGGGGACCTCTGGTTCAGGTGCTGCATGGCTGTCGGACT
>S6113H1T32 rank=0004795 x=3184.0 y=1056.0 length=91
AGTCCAACGCGAAGAACCTTACCCGGGCTCGAAAGTGCTGGAACCTGGCCGAAAGTTGGG
GTGCTCGCAAGAGAGCCAGTATCCAGGTGCT
>S6113H9LSG rank=0006445 x=3272.0 y=3070.0 length=111
AGTCCAACGCGAAGAACCTTACCCGGGCTCGAAATGCTGGGGACAACTGTGGAAACACAG
CCTCCTACCTTCGGGTAGGTCCCAGTATAGGTGTTGCATGGCTGTCGTACT
>S6113IAHEO rank=0018725 x=3282.0 y=3086.0 length=110
AGTCCAACGCGAAGAACCTTACCCGGGCTCGAAATGTTAGGGACAGCCGTGGAAACACGG
TCTTCTGCCTTCGGGCAGACCCTAGTATAGGTGTGCATGGCTGTCGGACT
>S6113H9B5W rank=0007376 x=3269.0 y=2882.0 length=105
AGTCCAACGCGAAGAACCTTACCCGGGCTTGACATGTGCCTGACAGCCCTGGAAACAGGG
TCTCCCTTCGGGGCAGGTACACAGGTGCTGCATGGCTGTCGGACT
>S6113H4G30 rank=0004751 x=3214.0 y=1294.0 length=105
AGTCCAACGCGAAGAACCTTACCCGGGCTTGACATGTTCCTGACCGGCCTGGAAACAGGT
CTTCCCTTCGGGGCAGGATCACAGGTGTTGCATGGCTGTCGGACT
>S6113H9KGG rank=0000975 x=3272.0 y=1342.0 length=105
AGTCCAACGCGAAGAACCTTACCCGGGCTTGACATGTTGGTGACCGCCGTGGAAACACGG
TTTTCCTTCGGGACACCATCACAGGTGATGCATGGCTGTCGGACT
>S6113H7YW5 rank=0010909 x=3254.0 y=503.0 length=102
AGTCCAACGCGAAGAACCTTACCCGGGTTTGACATATGCCGGAAAGCCGTAGAGATACGG
CCCCTTTTAGTCGGTATACAGGTGCTGCATGGCTGTCGGACT
>S6113IBA84 rank=0009042 x=3292.0 y=806.0 length=106
AGTCCAACGCGAAGAACCTTACCCGGTCTTGACATCCACAGAACTTTCCAGAGATGGATT
GGTGCCTTCGGGAACTGTGAGACAGGTGCTGCATGGCTGTCGGACT
>S6113IAA1Z rank=0006413 x=3280.0 y=3045.0 length=101
AGTCCAACGCGAAGAACCTTACCCGGTCTTGACATCCACAGAACTTTCCAGAGATGGATT
GGTGCCTTCGGGAACTGTGAGACAGGTGCTGCATGGCTNTC
>S6113H5MBF rank=0003708 x=3227.0 y=1449.0 length=106
AGTCCAACGCGAAGAACCTTACCCGGTCTTGACATCCACGGAAGTTTTCAGAGATGAGAA
TGTGCCTTCGGGAACCGTGAGACAGGTGGTGCATGGCTGTCGGACT
>S6113H3SXA rank=0008530 x=3206.0 y=2716.0 length=106
AGTCCAACGCGAAGAACCTTACCCGGTCTTGACATCCACGGAAGTTTTCAGAGATGAGAA
TGTGCCTTCGGGAACCGTGAGACAGGTGTTGCATGGCTGTCGGACT
>S6113HZUJ7 rank=0011446 x=3161.0 y=2533.0 length=106
AGTCCAACGCGAAGAACCTTACCCGGTCTTGACATCCACGGAAGTTTTCAGAGATGAGAA
TGTGCCTTCGGGAACCGTGAGACAGGTGTTGCATGGCTGTCGGACT
>S6113IAMOG rank=0009631 x=3284.0 y=1726.0 length=106
AGTCCAACGCGAAGAACCTTACCCGGTCTTGACATCCTCTGAAAACCCTAGAGATAGGGC
TTCTCCTTCGGGAGCAGAGTGACAGGTGATGCATGGCTGTCGGACT
>S6113H72H7 rank=0022889 x=3255.0 y=1053.0 length=106
AGTCCAACGCGAAGAACCTTACCCGGTCTTGACATCCTCTGAAAACCCTAGAGATAGGGC
TTCTCCTTCGGGAGCAGAGTGACAGGTGATGCATGGCTGTCGGACT
>S6113H57Q7 rank=0014795 x=3234.0 y=561.0 length=109
AGTCCAACGCGAAGAACCTTACCCGGTCTTGACATCGAAGGAATCCTTTGGAGACAGAGG
AGTACCCCGCAAGGGGACCTGAAGACAGGTGTTGCATGGCTGTCGGACT
>S6113H8X4G rank=0007244 x=3265.0 y=1070.0 length=76
AGTCCAACGCGAAGAACCTTACCCGGTGCACAGCAGGGCCGCACTGCTGACCGGCAGGGA
GGTGGTGCATGGCTNT
>S6113H0CCM rank=0004716 x=3167.0 y=1012.0 length=81
AGTCCAACGCGAAGAACCTTACCCTCCTTCGCGCCATCAGAGTCCAACGCGAAGGAGGAG
GTGATGCATGGCTGTCGGACT
>S6113H0TGQ rank=0006512 x=3172.0 y=2712.0 length=107
AGTCCAACGCGAAGAACCTTACCCTGGTCTTGACATCCTCTGACCGCCGGCGAAAGTCGG
TTTTCCCTTCGGGGACAGAGAGACAGGTGTTGCATGGCTGTCGGACT
>S6113IAPGE rank=0018437 x=3285.0 y=1228.0 length=103
AGTCCAACGCGAAGAACCTTACCGACCCTTGACATGTCCCGTGTGGGTTCCAGAGATGGA
ACCCTTCAGTTCGGCTGGCGGGAACACAGGTGATGCATGGCTN
>S6113H7MNB rank=0011281 x=3250.0 y=981.0 length=110
AGTCCAACGCGAAGAACCTTACCGACCCTTGACATGTCCCGTGTGGGTTCCAGAGATGGA
ACCCTTCAGTTCGGCTGGCGGGAACACAGGTGTTGCATGGCTGTCGGACT
>S6113H4UBE rank=0019845 x=3218.0 y=2024.0 length=106
AGTCCAACGCGAAGAACCTTACCGACTCTTGACATCCAGAGAACTTTCCAGAGATGGATT
GGTGCCTTCGGGAACTCTGAGACAGGTGTTGCATGGCTGTCGGACT
>S6113H37ER rank=0019843 x=3211.0 y=1009.0 length=106
AGTCCAACGCGAAGAACCTTACCGAGACTTGACATCCCGTGACTATCTGTGAAAGCAGAG
TCTGCCTTCGGGCACACGGTGACAGGTGCTGCATGGCTGTCGGACT
>S6113H131C rank=0018514 x=3187.0 y=1630.0 length=105
AGTCCAACGCGAAGAACCTTACCGAGGCTTGACATGCACAGGAATGTCGTAGAAATACGG
CAGCCCTTCGGGGCCTGTGCACAGGTGATGCATGGCTGTCGGACT
>S6113H9NAX rank=0014512 x=3273.0 y=935.0 length=96
AGTCCAACGCGAAGAACCTTACCGAGGCTTGACATGCACAGGAATGTCGTAGAAATACGG
CAGCCCTTCGGGGCCTGTGCACAGGTGCTGCATGGC
>S6113H26Q1 rank=0002092 x=3199.0 y=2651.0 length=105
AGTCCAACGCGAAGAACCTTACCGAGGCTTGACATGCACAGGAATGTCGTAGAAATACGG
CAGCCCTTCGGGGCCTGTGCACAGGTGGTGCATGGCTGTCGGACT
>S6113H1ML1 rank=0008884 x=3181.0 y=3623.0 length=105
AGTCCAACGCGAAGAACCTTACCGAGGCTTGACATGCACAGGAATGTCGTAGAAATACGG
CAGCCCTTCGGGGCCTGTGCACAGGTGTTGCATGGCTGTCGGACT
>S6113H0SI6 rank=0019275 x=3172.0 y=1504.0 length=105
AGTCCAACGCGAAGAACCTTACCGAGGCTTGACATGCACAGGAATGTCGTAGAAATACGG
CAGCCCTTCGGGGCCTGTGCACAGGTGTTGCATGGCTGTCGGACT
>S6113HZNK8 rank=0015332 x=3159.0 y=1690.0 length=52
AGTCCAACGCGAAGAACCTTACCGCCCCCAGGTGATGCATGGCTGTCGGACT
>S6113H136O rank=0022436 x=3187.0 y=1822.0 length=53
AGTCCAACGCGAAGAACCTTACCGCCCCCCAGGTGCTGCATGGCTGTCGGACT
>S6113H1SU6 rank=0008368 x=3183.0 y=3536.0 length=53
AGTCCAACGCGAAGAACCTTACCGCCCCCCAGGTGCTGCATGGCTGTCGGACT
>S6113H5FW7 rank=0000389 x=3225.0 y=1353.0 length=97
AGTCCAACGCGAAGAACCTTACCGCCCCTTGACATCCCTGGAATCCTTTAGAGATAGAGG
AGTGCCTTCGGGAGCCAGGAGACAGGTGATGCATGGC
>S6113H6CYQ rank=0014263 x=3235.0 y=3216.0 length=106
AGTCCAACGCGAAGAACCTTACCGCCCCTTGACATCCCTGGAATCCTTTAGAGATAGAGG
AGTGCCTTCGGGAGCCAGGAGACAGGTGATGCATGGCTGTCGGACT
>S6113H4WH7 rank=0008207 x=3219.0 y=765.0 length=105
AGTCCAACGCGAAGAACCTTACCGCCCCTTGACATCCCTGGAATCCTTTAGAGATAGAGG
AGTGCCTTCGGGAGCCAGGAGACAGGTGATGCATGGCTGTCGGCT
>S6113IA7SG rank=0000754 x=3291.0 y=414.0 length=106
AGTCCAACGCGAAGAACCTTACCGCCCCTTGACATCCCTGGAATCCTTTAGAGATAGAGG
AGTGCCTTCGGGAGCCAGGAGACAGGTGTTGCATGGCTGTCGGACT
>S6113IBD5J rank=0007266 x=3293.0 y=469.0 length=106
AGTCCAACGCGAAGAACCTTACCGCCCCTTGACATCCTGGGAACTCGCTAGAGATAGCTT
GGTGCCGAAAGGAACCCAGAGACAGGTGTTGCATGGCTGTCGGACT
>S6113HZNBQ rank=0022473 x=3159.0 y=1348.0 length=54
AGTCCAACGCGAAGAACCTTACCGCCCTGCCAGGTGCTGCATGGCTGTCGGACT
>S6113HZH51 rank=0024699 x=3157.0 y=2855.0 length=54
AGTCCAACGCGAAGAACCTTACCGCCCTGCCAGGTGCTGCATGGCTGTCGGACT
>S6113H75JR rank=0012160 x=3256.0 y=901.0 length=54
AGTCCAACGCGAAGAACCTTACCGCCCTGCCAGGTGCTGCATGGCTGTCGGACT
>S6113H2DF3 rank=0005338 x=3190.0 y=1537.0 length=54
AGTCCAACGCGAAGAACCTTACCGCCGTGCCAGGTGCTGCATGGCTGTCGGACT
>S6113IBT1G rank=0005210 x=3298.0 y=578.0 length=54
AGTCCAACGCGAAGAACCTTACCGCCTCCCTAGGTGCTGCATGGCTGTCGGACT
>S6113H7DGI rank=0012088 x=3247.0 y=1360.0 length=62
AGTCCAACGCGAAGAACCTTACCGCCTCCCTTGCGCCTCAGGTGATGCATGGCTGTCGGA
CT
>S6113H3HLG rank=0002555 x=3203.0 y=322.0 length=54
AGTCCAACGCGAAGAACCTTACCGCCTCGCCAGGTGGTGCATGGCTGTCGGACT
>S6113H6FQ0 rank=0001743 x=3236.0 y=2730.0 length=53
AGTCCAACGCGAAGAACCTTACCGCCTGCCAGGTGCTGCATGGCTGTCGGACT
>S6113H01X6 rank=0009011 x=3175.0 y=1420.0 length=53
AGTCCAACGCGAAGAACCTTACCGCCTGCCAGGTGCTGCATGGCTGTCGGACT
>S6113IATV3 rank=0008920 x=3286.0 y=2881.0 length=54
AGTCCAACGCGAAGAACCTTACCGCCTTACCAGGTGCTGCATGGCTGTCGGACT
>S6113H3IYG rank=0015669 x=3203.0 y=2086.0 length=54
AGTCCAACGCGAAGAACCTTACCGCCTTACCAGGTGCTGCATGGCTGTCGGACT
>S6113H4TJQ rank=0004758 x=3218.0 y=1028.0 length=53
AGTCCAACGCGAAGAACCTTACCGCCTTCCAGGTGTTGCATGGCTGTCGGACT
>S6113H4NN4 rank=0000640 x=3216.0 y=1602.0 length=53
AGTCCAACGCGAAGAACCTTACCGCCTTGCAGGTGCTGCATGGCTGTCGGACT
>S6113H0WJH rank=0025431 x=3173.0 y=2603.0 length=53
AGTCCAACGCGAAGAACCTTACCGCCTTGCAGGTGGTGCATGGCTGTCGGACT
>S6113H7HL0 rank=0025096 x=3248.0 y=2646.0 length=54
AGTCCAACGCGAAGAACCTTACCGCCTTGCCAGGTGATGCATGGCTGTCGGACT
>S6113H0MZ8 rank=0025933 x=3170.0 y=2534.0 length=54
AGTCCAACGCGAAGAACCTTACCGCCTTGCCAGGTGATGCATGGCTGTCGGACT
>S6113H8VBJ rank=0021814 x=3264.0 y=1533.0 length=54
AGTCCAACGCGAAGAACCTTACCGCCTTGCCAGGTGATGCATGGCTGTCGGACT
>S6113H8VKS rank=0014832 x=3264.0 y=1866.0 length=54
AGTCCAACGCGAAGAACCTTACCGCCTTGCCAGGTGATGCATGGCTGTCGGACT
>S6113H757M rank=0021761 x=3256.0 y=1760.0 length=54
AGTCCAACGCGAAGAACCTTACCGCCTTGCCAGGTGCTGAATGGCTGTCGGACT
>S6113H8H37 rank=0023555 x=3260.0 y=805.0 length=54
AGTCCAACGCGAAGAACCTTACCGCCTTGCCAGGTGCTGCATGGCTGTCGGACT
>S6113IAHG0 rank=0009563 x=3282.0 y=3170.0 length=54
AGTCCAACGCGAAGAACCTTACCGCCTTGCCAGGTGCTGCATGGCTGTCGGACT
>S6113H6BCO rank=0017280 x=3235.0 y=1126.0 length=54
AGTCCAACGCGAAGAACCTTACCGCCTTGCCAGGTGCTGCATGGCTGTCGGACT
>S6113IA78G rank=0015894 x=3291.0 y=990.0 length=54
AGTCCAACGCGAAGAACCTTACCGCCTTGCCAGGTGCTGCATGGCTGTCGGACT
>S6113H2SQI rank=0025855 x=3195.0 y=872.0 length=54
AGTCCAACGCGAAGAACCTTACCGCCTTGCCAGGTGCTGCATGGCTGTCGGACT
>S6113H3FEH rank=0025703 x=3202.0 y=1575.0 length=54
AGTCCAACGCGAAGAACCTTACCGCCTTGCCAGGTGCTGCATGGCTGTCGGACT
>S6113H40VN rank=0016910 x=3220.0 y=2337.0 length=54
AGTCCAACGCGAAGAACCTTACCGCCTTGCCAGGTGCTGCATGGCTGTCGGACT
>S6113HZEY9 rank=0023248 x=3156.0 y=2819.0 length=99
AGTCCAACGCGAAGAACCTTACCGCCTTGCCAGGTGCTGCATGGCTGTCGGACTCTGAGC
GGTGCTGGACGAAGGCAGGTGATGCATGGCTGTCGGACT
>S6113H22K2 rank=0016460 x=3198.0 y=1348.0 length=54
AGTCCAACGCGAAGAACCTTACCGCCTTGCCAGGTGGTGCATGGCTGTCGGACT
>S6113H8ULN rank=0014862 x=3264.0 y=601.0 length=54
AGTCCAACGCGAAGAACCTTACCGCCTTGCCAGGTGGTGCATGGCTGTCGGACT
>S6113H60AW rank=0014110 x=3243.0 y=694.0 length=54
AGTCCAACGCGAAGAACCTTACCGCCTTGCCAGGTGGTGCATGGCTGTCGGACT
>S6113H96QN rank=0020106 x=3279.0 y=1549.0 length=54
AGTCCAACGCGAAGAACCTTACCGCCTTGCCAGGTGGTGCATGGCTGTCGGACT
>S6113H4KAE rank=0013524 x=3215.0 y=1316.0 length=54
AGTCCAACGCGAAGAACCTTACCGCCTTGCCAGGTGGTGCATGGCTGTCGGACT
>S6113H0ZWP rank=0025621 x=3174.0 y=2871.0 length=54
AGTCCAACGCGAAGAACCTTACCGCCTTGCCAGGTGTTGCATGGCTGTCGGACT
>S6113H4FAZ rank=0017227 x=3213.0 y=3049.0 length=54
AGTCCAACGCGAAGAACCTTACCGCCTTGCCAGGTGTTGCATGGCTGTCGGACT
>S6113H636U rank=0008016 x=3244.0 y=1636.0 length=54
AGTCCAACGCGAAGAACCTTACCGCCTTGCCAGGTGTTGCATGGCTGTCGGACT
>S6113H05YH rank=0015138 x=3176.0 y=2519.0 length=54
AGTCCAACGCGAAGAACCTTACCGCCTTGCCAGGTGTTGCATGGCTGTCGGACT
>S6113H0D57 rank=0018365 x=3167.0 y=3373.0 length=54
AGTCCAACGCGAAGAACCTTACCGCCTTGCCAGGTGTTGCATGGCTGTCGGACT
>S6113IAKDW rank=0011949 x=3283.0 y=2850.0 length=54
AGTCCAACGCGAAGAACCTTACCGCCTTGCCAGGTGTTGCATGGCTGTCGGACT
>S6113H07OW rank=0016443 x=3177.0 y=670.0 length=54
AGTCCAACGCGAAGAACCTTACCGCCTTGCCAGGTGTTGCATGGCTGTCGGACT
>S6113H4835 rank=0021399 x=3223.0 y=723.0 length=54
AGTCCAACGCGAAGAACCTTACCGCCTTGCCAGGTGTTGCATGGCTGTCGGACT
>S6113H8JAY rank=0012167 x=3260.0 y=2344.0 length=54
AGTCCAACGCGAAGAACCTTACCGCCTTGCCAGGTGTTGCATGGCTGTCGGACT
>S6113HZWWA rank=0019293 x=3162.0 y=1464.0 length=54
AGTCCAACGCGAAGAACCTTACCGCCTTGCCAGGTGTTGCATGGCTGTCGGACT
>S6113IALXS rank=0009492 x=3284.0 y=766.0 length=80
AGTCCAACGCGAAGAACCTTACCGCCTTGCCTTCCCACAGAGAGGCTTGGAGTGACCAGG
TGATGCATGGCTGTCGGACT
>S6113H73N3 rank=0009413 x=3255.0 y=2561.0 length=54
AGTCCAACGCGAAGAACCTTACCGCCTTGCTAGGTGCTGCATGGCTGTCGGACT
>S6113H31TL rank=0017597 x=3209.0 y=1959.0 length=54
AGTCCAACGCGAAGAACCTTACCGCCTTGCTAGGTGGTGCATGGCTGTCGGACT
>S6113H76II rank=0007567 x=3256.0 y=2152.0 length=55
AGTCCAACGCGAAGAACCTTACCGCGCAAGCTTTTATCACCTGCCGGTCAGCAGT
>S6113H872I rank=0013155 x=3268.0 y=1672.0 length=75
AGTCCAACGCGAAGAACCTTACCGCTCCCTCGCTTGGGATGCGCGAGGGAGCAGGTGTTG
CATGGCTGTCGGACT
>S6113HZ3FC rank=0023496 x=3164.0 y=1734.0 length=81
AGTCCAACGCGAAGAACCTTACCGGCCCTTGACATGGGTGTCGCGAGTCCCAGAGACGGG
ACTCCTCAGTTCGGCTGGACA
>S6113H9N8G rank=0008345 x=3273.0 y=2142.0 length=83
AGTCCAACGCGAAGAACCTTACCGGCCCTTGACATGGGTGTCGCGAGTCCCAGAGACGGG
GACTCTTCAGTTCGGCTGGGACA
>S6113H3VRN rank=0012291 x=3207.0 y=2305.0 length=110
AGTCCAACGCGAAGAACCTTACCGGCTCTTGACATGGGTATCGCGAGATCCAGAGATGGA
TCTCTTCAGTTCGGCTGGATACCACACAGGTGTTGCATGGCTGTCGGACT
>S6113H1CDS rank=0003845 x=3178.0 y=2654.0 length=59
AGTCCAACGCGAAGAACCTTACCGGGCTGGCAAGGCAGGTGCTGCATGGCTGTCTGACT
>S6113HZEOL rank=0024327 x=3156.0 y=2435.0 length=59
AGTCCAACGCGAAGAACCTTACCGGGCTGGCAAGGCAGGTGCTGCATGGCTGTCTGACT
>S6113H6KXJ rank=0006496 x=3238.0 y=1253.0 length=105
AGTCCAACGCGAAGAACCTTACCGGGGTTTGAACTGCACAGGACAGCTCTAGAGATAGAG
TCTCCCTTCGGGGTCTGTGTAGAGGTGGTGCATGGCTGTCGGACT
>S6113H1MIY rank=0019369 x=3181.0 y=3512.0 length=83
AGTCCAACGCGAAGAACCTTACCGGTTGAGGATGTGTTACCTACCTACCTTAAGAAGGGC
AGGTGTTGCATGGCTGTCGGACT
>S6113H3ESO rank=0002260 x=3202.0 y=790.0 length=83
AGTCCAACGCGAAGAACCTTACCGGTTGAGGATGTGTTACCTACCTACCTTAAGAAGGGC
AGGTGTTGCATGGCTGTCGGACT
>S6113IA4PK rank=0000608 x=3290.0 y=518.0 length=83
AGTCCAACGCGAAGAACCTTACCGGTTGAGGATGTGTTACCTACCTACCTTAAGAAGGGC
AGGTGTTGCATGGCTGTCGGACT
>S6113H41KX rank=0000634 x=3220.0 y=3247.0 length=62
AGTCCAACGCGAAGAACCTTACCGTATCCATACGATAAAAGGTGGTGCATGGCTGTCGGA
CT
>S6113HZQRL rank=0005779 x=3160.0 y=1711.0 length=54
AGTCCAACGCGAAGAACCTTACCGTCTTGCCAGGTGCTGCATGGCTGTCGGACT
>S6113HZOFE rank=0025362 x=3159.0 y=2776.0 length=54
AGTCCAACGCGAAGAACCTTACCGTTCTGGGAGGTGGTGCATGGCTGTCGGACT
>S6113IAHHS rank=0011762 x=3282.0 y=3198.0 length=55
AGTCCAACGCGAAGAACCTTACCNGGTCTTGACATCCACGAGTTAACCTAGAGAT
>S6113H7CVL rank=0021108 x=3247.0 y=607.0 length=108
AGTCCAACGCGAAGAACCTTACCTAAACTAGAATGTGAGGGAATGTCGGGTAATGCCGAC
AGTCTGGGAAACCAGACCCAAAACAAGGTGGTGCATGGCTGTCGGACT
>S6113H31G9 rank=0007465 x=3209.0 y=1515.0 length=108
AGTCCAACGCGAAGAACCTTACCTAAACTAGAATGTGAGGGAATGTCGGGTAATGCCGAC
AGTCTGGGAAACCAGACCCAAAACAAGGTGGTGCATGGCTGTCGGACT
>S6113IASTK rank=0014934 x=3286.0 y=1494.0 length=107
AGTCCAACGCGAAGAACCTTACCTAAACTAGAATGTGAGGGAATGTCGGGTAATGCCGAC
AGTCTGGGAAACCAGCCCAAAACAAGGNGTTGCATGGCTGTCGGACT
>S6113H0YBO rank=0020350 x=3174.0 y=818.0 length=108
AGTCCAACGCGAAGAACCTTACCTAAGCTTGACATCCTTTTGACCGATGCCTAATCGCAT
CTTTCCCTTCGGGGACAGAAGTGACAGGTGCTGCATGGCTGTCGGACT
>S6113H7EKF rank=0018037 x=3247.0 y=2797.0 length=108
AGTCCAACGCGAAGAACCTTACCTAAGCTTGACATCCTTTTGACCGATGCCTAATCGCAT
CTTTCCCTTCGGGGACAGAAGTGACAGGTGTTGCATGGCTGTCGGACT
>S6113H2450 rank=0015723 x=3199.0 y=598.0 length=110
AGTCCAACGCGAAGAACCTTACCTACACTTGACATACCTCTTGGGGCTTTCAGAGATGAT
TGCTTTCAGTTCGGCTGGGGAGGATACAGGTGATGCATGGCTGTCGGACT
>S6113H9LNI rank=0019837 x=3272.0 y=2892.0 length=58
AGTCCAACGCGAAGAACCTTACCTACCCCTTGACATGCCTGGAACCCCTGCAGAGATC
>S6113HZOF2 rank=0025116 x=3159.0 y=2800.0 length=109
AGTCCAACGCGAAGAACCTTACCTACCCCTTGACATGTCAGGAATCCTTGAGAGATCAGG
GAGTGCCCGAAAGGGAACCTGAACACAGGTGCTGCATGGCTGTCGGACT
>S6113H15G3 rank=0019323 x=3187.0 y=3493.0 length=109
AGTCCAACGCGAAGAACCTTACCTACCCGTTGACATGCCTAGGAACCCTGCAGAGATGCC
GGGGTGCCTTCGGGAGCCAGGACACAGGTGCTGCATGGCTGTCGGACGT
>S6113IAHAB rank=0013692 x=3282.0 y=2929.0 length=109
AGTCCAACGCGAAGAACCTTACCTACCCGTTGACATGTCTGGAATCCTGAAGAGATTCGG
GAGTGCTCGAAAGAGAGCCAGAACACAGGTGGTGCATGGCTGTCGGACT
>S6113H9IYX rank=0018594 x=3271.0 y=3511.0 length=104
AGTCCAACGCGAAGAACCTTACCTACCCTGACATGCCTGGAACCCTGCAGAGATGCGGGG
TGCCTTCGGGAGCCAGGACACAGGGGCTGCATGGCTGTCGGACT
>S6113H0494 rank=0019715 x=3176.0 y=1642.0 length=106
AGTCCAACGCGAAGAACCTTACCTACCCTTGACATACAGTGAACGACGCAGAGATGCGTT
GGTGCCTTCGGGAACACTGCTACAGGTGCTGCATGGCTGTCGGACT
>S6113H6XRB rank=0019551 x=3242.0 y=1493.0 length=106
AGTCCAACGCGAAGAACCTTACCTACCCTTGACATACAGTGAATCACGCAGAGATGCGAG
AGTGCCTTCGGGAACACTGATACAGGTGCTGCATGGCTGTCAGACT
>S6113IA2EZ rank=0019153 x=3289.0 y=1641.0 length=58
AGTCCAACGCGAAGAACCTTACCTACCCTTGACATACAGTGAATTTTGCAGAGATGCG
>S6113H0D0S rank=0022313 x=3167.0 y=3178.0 length=106
AGTCCAACGCGAAGAACCTTACCTACCCTTGACATACAGTGAATTTTGCAGAGATGCGAA
AGTGCCTTCGGGAACACTGCTACAGGTGATGCATGGCTGTCGGACT
>S6113H0L54 rank=0011120 x=3170.0 y=1450.0 length=106
AGTCCAACGCGAAGAACCTTACCTACCCTTGACATACAGTGAATTTTGCAGAGATGTGGA
AGTGCCTTCGGGAACACTGATACAGGTGCTGCATGGCTGTCGGACT
>S6113H02WF rank=0006621 x=3175.0 y=2653.0 length=106
AGTCCAACGCGAAGAACCTTACCTACCCTTGACATACAGTGAATTTTGCAGAGATGTGGA
AGTGCCTTCGGGAACACTGATACAGGTGCTGCATGGCTGTCGGACT
>S6113H6Y7U rank=0018363 x=3242.0 y=3384.0 length=106
AGTCCAACGCGAAGAACCTTACCTACCCTTGACATACAGTGAATTTTGCAGAGATGTGGA
AGTGCCTTCGGGAACACTGATACAGGTGTTGCATGGCTGTCGGACT
>S6113HZ0GV rank=0024628 x=3163.0 y=1997.0 length=106
AGTCCAACGCGAAGAACCTTACCTACCCTTGACATACAGTGGATATTGCAGAGATGCATT
AGTGCCTTCGGGAACACTGATACAGGTGTTGCATGGCTGTCGGACT
>S6113H8Y7B rank=0019693 x=3265.0 y=2469.0 length=97
AGTCCAACGCGAAGAACCTTACCTACCCTTGACATCCAAAGAAGACTGCAGAGATGCGGT
TGTGCCAAAGGAACTTTGAGACAGGTGCTGCATGGCT
>S6113H9LW6 rank=0011286 x=3272.0 y=3240.0 length=106
AGTCCAACGCGAAGAACCTTACCTACCCTTGACATCCAAAGAAGACTGCAGAGATGCGGT
TGTGCCGAAAGGAACTTTGAGACAGGTGCTGCATGGCTGTCGGACT
>S6113H9ADV rank=0006781 x=3269.0 y=577.0 length=99
AGTCCAACGCGAAGAACCTTACCTACCCTTGACATCCAACGAATCCTGCAGAGATGCGGG
AGTGCCGAAAGGAACGTTGAGACAGGTGCTGCATGGCTN
>S6113H0ZZI rank=0014657 x=3174.0 y=2972.0 length=106
AGTCCAACGCGAAGAACCTTACCTACCCTTGACATCCAGAGAATTTTGCAGAGATGCGAA
AGTGCCGAAAGGAACTTTGAGACAGGTGTTGCATGGCTGTCGGACT
>S6113H9CBE rank=0010071 x=3269.0 y=3080.0 length=106
AGTCCAACGCGAAGAACCTTACCTACCCTTGACATCCATAGAATTCTGCAGAGATGCGGA
AGTGCCGAAAGGAACTATGAGACAGGTGCTGCATGGCTGTCGGACT
>S6113HZRFV rank=0025954 x=3160.0 y=2585.0 length=106
AGTCCAACGCGAAGAACCTTACCTACCCTTGACATCCATGGAATCCTGCAGAGATGCGGG
AGTGCCGCAAGGAACCATGAGACAGGTGCTGCATGGCTGTCGGACT
>S6113H4NB7 rank=0004796 x=3216.0 y=1173.0 length=110
AGTCCAACGCGAAGAACCTTACCTACCCTTGACATCCCGATCGCGGTTACCAGAGATGGT
TTCCTTCAGTTAGGCTGGATCGGTGACAGGTGATGCATGGCTGTCGGACT
>S6113H4WEI rank=0005750 x=3219.0 y=632.0 length=110
AGTCCAACGCGAAGAACCTTACCTACCCTTGACATCCCGGTCGCGGATTCCAGAGACGGA
ATCCTTCAGTTCGGCTGGACCGGAGACAGGTGTTGCATGGCTGTCGGACT
>S6113H3QCZ rank=0020506 x=3205.0 y=3489.0 length=106
AGTCCAACGCGAAGAACCTTACCTACCCTTGACATCCTAGGAAGACCTCAGAGATGAGGT
TGTGCCGAAAGGAGCCTAGAGACAGGTGTTGCATGGCTGTCGGACT
>S6113IBD78 rank=0006237 x=3293.0 y=566.0 length=106
AGTCCAACGCGAAGAACCTTACCTACCCTTGACATCCTGCGAATCCCGATGAGAGTTGGG
AATGCCGCAAGGAACGCAGAGACAGGTGCTGCTTGGCTGTCGGACT
>S6113HZHVQ rank=0025249 x=3157.0 y=2484.0 length=107
AGTCCAACGCGAAGAACCTTACCTACCCTTGACATCCTGCGAATTCCTGCTGAGAGGCGG
GAGTGCCGAAAGGAACGCAGAGACAGGTGATGCATGGCTGTCGGACT
>S6113H62EJ rank=0014580 x=3243.0 y=3417.0 length=106
AGTCCAACGCGAAGAACCTTACCTACCCTTGACATCCTGGGAATCCTGATGAGAGTTGGG
AGTGCCGAAAGGAACCCAGAGACAGGTGATGCATGGCTGTCGGACT
>S6113H4LXA rank=0014045 x=3215.0 y=3436.0 length=106
AGTCCAACGCGAAGAACCTTACCTACCCTTGACATCCTGGGAATCTTGCCGAGAGGTGAG
AGTGCCGCAAGGAACCCAGAGACAGGTGCTGCATGGCTGTCGGACT
>S6113IAP41 rank=0017722 x=3285.0 y=2115.0 length=98
AGTCCAACGCGAAGAACCTTACCTACCCTTGACATCCTTGGAATCCTCTAGAGATAGAGG
AGTGCCTTCGGGAGCCAAGTGACAGGTGCTGCATGGCT
>S6113IAF4A rank=0017631 x=3282.0 y=1416.0 length=62
AGTCCAACGCGAAGAACCTTACCTACCCTTGACATGCCAGGAACCCCGCAGAGATGCGGG
GT
>S6113H3JOL rank=0002280 x=3203.0 y=3027.0 length=108
AGTCCAACGCGAAGAACCTTACCTACCCTTGACATGCCAGGAACCTCGCAGAGATGTGAG
GGTGCCCGAAAGGGAACCTGGACACAGGTGCTGCATGGCTGTCGGACT
>S6113H8YIE rank=0024100 x=3265.0 y=1572.0 length=108
AGTCCAACGCGAAGAACCTTACCTACCCTTGACATGCCAGGAACCTCGCAGAGATGTGAG
GGTGCCCGAAAGGGAACCTGGACACAGGTGTTGCATGGCTGTCGGACT
>S6113H5ZQX rank=0013575 x=3231.0 y=2471.0 length=108
AGTCCAACGCGAAGAACCTTACCTACCCTTGACATGCCAGGAACCTCGCAGAGATGTGAG
GGTGCCCGAAAGGGAACCTGGACACAGGTGTTGCATGGCTGTCGGACT
>S6113H58CQ rank=0003626 x=3234.0 y=1336.0 length=101
AGTCCAACGCGAAGAACCTTACCTACCCTTGACATGCCAGGAACTTACCAGAGANGGTTT
GGTGCTCGAAAGAGAGCCTGGACACAGGTGTTGCATGGCTN
>S6113H8ROM rank=0005659 x=3263.0 y=916.0 length=108
AGTCCAACGCGAAGAACCTTACCTACCCTTGACATGCCAGGAACTTGCCAGAGATGGCTT
GGTGCTCGAAAGAGAACCTGGACACAGGTGGTGCATGGCTGTCGGACT
>S6113HZO05 rank=0016012 x=3159.0 y=3559.0 length=108
AGTCCAACGCGAAGAACCTTACCTACCCTTGACATGCCAGGAAGCCCGCTGAGAGGCGGG
TGTGCCCGAAAGGGAGCCTGGACACAGGTGATGCATGGCTGTCGGACT
>S6113IAKGK rank=0008382 x=3283.0 y=2946.0 length=108
AGTCCAACGCGAAGAACCTTACCTACCCTTGACATGCCAGGAAGTCTGCTGAGAGGTGGA
CGTGCCCGAAAGGGAGCCTGGACACAGGTGTTGCATGGCTGTCGGACT
>S6113H85V9 rank=0020870 x=3267.0 y=2951.0 length=108
AGTCCAACGCGAAGAACCTTACCTACCCTTGACATGCCAGGAAGTCTGCTGAGAGGTGGA
CGTGCCCGAAAGGGAGCCTGGACACAGGTGTTGCATGGCTGTCGGACT
>S6113IALXD rank=0015994 x=3284.0 y=751.0 length=107
AGTCCAACGCGAAGAACCTTACCTACCCTTGACATGCCAGGAATCCCATAGAGATATGGA
GTGCTCGAAAGAGAACCTGGGCACAGGTGTTGCATGGCTGTCGGACT
>S6113H1OQP rank=0008739 x=3182.0 y=2287.0 length=101
AGTCCAACGCGAAGAACCTTACCTACCCTTGACATGCCAGGAATCCTCCAGAGATGGAGG
AGTGCCCCAAAGGGGAACCTGGACACAGGTGATGCATGGCT
>S6113IAZJL rank=0020185 x=3288.0 y=2015.0 length=108
AGTCCAACGCGAAGAACCTTACCTACCCTTGACATGCCAGGAATCCTCCAGAGATGGAGG
AGTGCCCGAAAGGGAATCTGGACACAGGTGCTGCATGGCTGTCGGACT
>S6113H9NA6 rank=0024330 x=3273.0 y=944.0 length=108
AGTCCAACGCGAAGAACCTTACCTACCCTTGACATGCCAGGAATCCTGAAGAGATTTGGG
AGTGCTCGAAAGAGAGCCTGGACACAGGTGTTGCATGGCTGTCGGACT
>S6113HZ97L rank=0026618 x=3166.0 y=2335.0 length=56
AGTCCAACGCGAAGAACCTTACCTACCCTTGACATGCCCTGGAACCCTGCAGAGAT
>S6113HZTD1 rank=0004194 x=3161.0 y=1015.0 length=72
AGTCCAACGCGAAGAACCTTACCTACCCTTGACATGCCTAGAAGTTACCAGAGANGGTTT
CGTGCTCGAAAG
>S6113H9S5V rank=0000060 x=3275.0 y=337.0 length=55
AGTCCAACGCGAAGAACCTTACCTACCCTTGACATGCCTGGAACCCTGCAGAGAT
>S6113H5F3Z rank=0001233 x=3225.0 y=1597.0 length=56
AGTCCAACGCGAAGAACCTTACCTACCCTTGACATGCCTGGAACCCTGCAGAGATC
>S6113H882I rank=0016780 x=3268.0 y=2968.0 length=73
AGTCCAACGCGAAGAACCTTACCTACCCTTGACATGCCTGGAACCCTGCAGAGATCGGGG
GTGCCTTCGGGAG
>S6113HZLEQ rank=0010337 x=3158.0 y=2960.0 length=76
AGTCCAACGCGAAGAACCTTACCTACCCTTGACATGCCTGGAACCCTGCAGAGATCGGGG
GTGCCTTCGGGAGCCA
>S6113H8CKO rank=0019216 x=3258.0 y=1814.0 length=96
AGTCCAACGCGAAGAACCTTACCTACCCTTGACATGCCTGGAACCCTGCAGAGATCGGGG
GTGCCTTCGGGAGCCAGGACACAGGTGGTGCATGGC
>S6113H5WJR rank=0002636 x=3230.0 y=2421.0 length=97
AGTCCAACGCGAAGAACCTTACCTACCCTTGACATGCCTGGAACCCTGCAGAGATCGGGG
GTGCCTTCGGGAGCCAGGACACAGGTGTGCATGGCTN
>S6113H9UWU rank=0001998 x=3275.0 y=2604.0 length=99
AGTCCAACGCGAAGAACCTTACCTACCCTTGACATGCCTGGAACCCTGCAGAGATCGGGG
GTGCCTTCGGGAGCCAGGGACACAGGTGGTGCATGGCTN
>S6113IAPBL rank=0004432 x=3285.0 y=1055.0 length=77
AGTCCAACGCGAAGAACCTTACCTACCCTTGACATGCCTGGAACCCTGCAGAGATCGGGG
GTGCCTTCGGGAGCCCA
>S6113H70CA rank=0006240 x=3254.0 y=2344.0 length=107
AGTCCAACGCGAAGAACCTTACCTACCCTTGACATGCCTGGAACCCTGCAGAGATCGGGG
GTGCCTTCGGGAGCCCAGGGACACAGGTGTANCGANGCGTGACGCTN
>S6113IAWH3 rank=0020317 x=3287.0 y=2169.0 length=109
AGTCCAACGCGAAGAACCTTACCTACCCTTGACATGCCTGGAACCCTGCAGAGATGCGGG
GGGTGCCCTTCGGGGAGCCAGGACACAGGTGCTGCATGGCTGTCGGACT
>S6113HZZ4H rank=0026167 x=3163.0 y=1551.0 length=107
AGTCCAACGCGAAGAACCTTACCTACCCTTGACATGCCTGGAACCCTGCAGAGATGCGGG
GGGTGCCTTCGGGAGCCAGGACACAGGTGATGCATGGCTGTCGGACT
>S6113HZETU rank=0025465 x=3156.0 y=2624.0 length=107
AGTCCAACGCGAAGAACCTTACCTACCCTTGACATGCCTGGAACCCTGCAGAGATGCGGG
GGGTGCCTTCGGGAGCCAGGACACAGGTGTTGCATGGCTGTCGGACT
>S6113H9E5X rank=0004313 x=3270.0 y=2675.0 length=63
AGTCCAACGCGAAGAACCTTACCTACCCTTGACATGCCTGGAACCCTGCAGAGATGCGGG
GGT
>S6113HZR5D rank=0010163 x=3160.0 y=3503.0 length=89
AGTCCAACGCGAAGAACCTTACCTACCCTTGACATGCCTGGAACCCTGCAGAGATGCGGG
GGTGCCCTCGGGAGCCAGGACACAGGTGT
>S6113H4RQF rank=0023622 x=3217.0 y=2773.0 length=88
AGTCCAACGCGAAGAACCTTACCTACCCTTGACATGCCTGGAACCCTGCAGAGATGCGGG
GGTGCCTCCGGGAGCCAGGACACAGGTG
>S6113H0Y84 rank=0018780 x=3174.0 y=2022.0 length=87
AGTCCAACGCGAAGAACCTTACCTACCCTTGACATGCCTGGAACCCTGCAGAGATGCGGG
GGTGCCTTCGGGAGCCAGGACACAGGT
>S6113H2S0H rank=0023386 x=3195.0 y=1231.0 length=88
AGTCCAACGCGAAGAACCTTACCTACCCTTGACATGCCTGGAACCCTGCAGAGATGCGGG
GGTGCCTTCGGGAGCCAGGACACAGGTG
>S6113H8OOM rank=0004258 x=3262.0 y=1124.0 length=88
AGTCCAACGCGAAGAACCTTACCTACCCTTGACATGCCTGGAACCCTGCAGAGATGCGGG
GGTGCCTTCGGGAGCCAGGACACAGGTG
>S6113H2FR4 rank=0006754 x=3191.0 y=466.0 length=106
AGTCCAACGCGAAGAACCTTACCTACCCTTGACATGCCTGGAACCCTGCAGAGATGCGGG
GGTGCCTTCGGGAGCCAGGACACAGGTGATGCATGGCTGTCGGACT
>S6113H2CJQ rank=0000997 x=3190.0 y=372.0 length=106
AGTCCAACGCGAAGAACCTTACCTACCCTTGACATGCCTGGAACCCTGCAGAGATGCGGG
GGTGCCTTCGGGAGCCAGGACACAGGTGATGCATGGCTGTCGGACT
>S6113IAOW9 rank=0004023 x=3285.0 y=539.0 length=106
AGTCCAACGCGAAGAACCTTACCTACCCTTGACATGCCTGGAACCCTGCAGAGATGCGGG
GGTGCCTTCGGGAGCCAGGACACAGGTGATGCATGGCTGTCGGACT
>S6113H9G75 rank=0021469 x=3271.0 y=1251.0 length=106
AGTCCAACGCGAAGAACCTTACCTACCCTTGACATGCCTGGAACCCTGCAGAGATGCGGG
GGTGCCTTCGGGAGCCAGGACACAGGTGATGCATGGCTGTCGGACT
>S6113H1CR4 rank=0014851 x=3178.0 y=3170.0 length=106
AGTCCAACGCGAAGAACCTTACCTACCCTTGACATGCCTGGAACCCTGCAGAGATGCGGG
GGTGCCTTCGGGAGCCAGGACACAGGTGATGCATGGCTGTCGGACT
>S6113HZRDR rank=0025113 x=3160.0 y=2509.0 length=106
AGTCCAACGCGAAGAACCTTACCTACCCTTGACATGCCTGGAACCCTGCAGAGATGCGGG
GGTGCCTTCGGGAGCCAGGACACAGGTGATGCATGGCTGTCGGACT
>S6113H97XN rank=0005199 x=3279.0 y=3097.0 length=106
AGTCCAACGCGAAGAACCTTACCTACCCTTGACATGCCTGGAACCCTGCAGAGATGCGGG
GGTGCCTTCGGGAGCCAGGACACAGGTGATGCATGGCTGTCGGACT
>S6113H2ZXA rank=0018407 x=3197.0 y=1996.0 length=106
AGTCCAACGCGAAGAACCTTACCTACCCTTGACATGCCTGGAACCCTGCAGAGATGCGGG
GGTGCCTTCGGGAGCCAGGACACAGGTGATGCATGGCTGTCGGACT
>S6113H1RI1 rank=0019138 x=3183.0 y=1803.0 length=106
AGTCCAACGCGAAGAACCTTACCTACCCTTGACATGCCTGGAACCCTGCAGAGATGCGGG
GGTGCCTTCGGGAGCCAGGACACAGGTGATGCATGGCTGTCGGACT
>S6113H0H9Y rank=0013526 x=3169.0 y=500.0 length=106
AGTCCAACGCGAAGAACCTTACCTACCCTTGACATGCCTGGAACCCTGCAGAGATGCGGG
GGTGCCTTCGGGAGCCAGGACACAGGTGATGCATGGCTGTCGGACT
>S6113H30VD rank=0021347 x=3209.0 y=727.0 length=105
AGTCCAACGCGAAGAACCTTACCTACCCTTGACATGCCTGGAACCCTGCAGAGATGCGGG
GGTGCCTTCGGGAGCCAGGACACAGGTGCTCATGGCTGTCGGACT
>S6113H8AJQ rank=0021247 x=3257.0 y=3284.0 length=105
AGTCCAACGCGAAGAACCTTACCTACCCTTGACATGCCTGGAACCCTGCAGAGATGCGGG
GGTGCCTTCGGGAGCCAGGACACAGGTGCTCATGGCTGTCGGACT
>S6113IBNON rank=0001397 x=3296.0 y=533.0 length=106
AGTCCAACGCGAAGAACCTTACCTACCCTTGACATGCCTGGAACCCTGCAGAGATGCGGG
GGTGCCTTCGGGAGCCAGGACACAGGTGCTGCATGGCTGTCGGACT
>S6113H749Z rank=0012452 x=3256.0 y=549.0 length=106
AGTCCAACGCGAAGAACCTTACCTACCCTTGACATGCCTGGAACCCTGCAGAGATGCGGG
GGTGCCTTCGGGAGCCAGGACACAGGTGCTGCATGGCTGTCGGACT
>S6113H4K2U rank=0013298 x=3215.0 y=2340.0 length=106
AGTCCAACGCGAAGAACCTTACCTACCCTTGACATGCCTGGAACCCTGCAGAGATGCGGG
GGTGCCTTCGGGAGCCAGGACACAGGTGCTGCATGGCTGTCGGACT
>S6113HZOBM rank=0021524 x=3159.0 y=2640.0 length=106
AGTCCAACGCGAAGAACCTTACCTACCCTTGACATGCCTGGAACCCTGCAGAGATGCGGG
GGTGCCTTCGGGAGCCAGGACACAGGTGCTGCATGGCTGTCGGACT
>S6113H02J1 rank=0014221 x=3175.0 y=2207.0 length=106
AGTCCAACGCGAAGAACCTTACCTACCCTTGACATGCCTGGAACCCTGCAGAGATGCGGG
GGTGCCTTCGGGAGCCAGGACACAGGTGCTGCATGGCTGTCGGACT
>S6113H082N rank=0009834 x=3177.0 y=2461.0 length=106
AGTCCAACGCGAAGAACCTTACCTACCCTTGACATGCCTGGAACCCTGCAGAGATGCGGG
GGTGCCTTCGGGAGCCAGGACACAGGTGCTGCATGGCTGTCGGACT
>S6113H9HS3 rank=0024049 x=3271.0 y=2005.0 length=106
AGTCCAACGCGAAGAACCTTACCTACCCTTGACATGCCTGGAACCCTGCAGAGATGCGGG
GGTGCCTTCGGGAGCCAGGACACAGGTGCTGCATGGCTGTCGGACT
>S6113H8MQN rank=0005171 x=3261.0 y=2701.0 length=106
AGTCCAACGCGAAGAACCTTACCTACCCTTGACATGCCTGGAACCCTGCAGAGATGCGGG
GGTGCCTTCGGGAGCCAGGACACAGGTGCTGCATGGCTGTCGGACT
>S6113H25S2 rank=0016479 x=3199.0 y=1428.0 length=106
AGTCCAACGCGAAGAACCTTACCTACCCTTGACATGCCTGGAACCCTGCAGAGATGCGGG
GGTGCCTTCGGGAGCCAGGACACAGGTGCTGCATGGCTGTCGGACT
>S6113H8VHB rank=0013880 x=3264.0 y=1741.0 length=106
AGTCCAACGCGAAGAACCTTACCTACCCTTGACATGCCTGGAACCCTGCAGAGATGCGGG
GGTGCCTTCGGGAGCCAGGACACAGGTGCTGCATGGCTGTCGGACT
>S6113H35QR rank=0013795 x=3210.0 y=2945.0 length=106
AGTCCAACGCGAAGAACCTTACCTACCCTTGACATGCCTGGAACCCTGCAGAGATGCGGG
GGTGCCTTCGGGAGCCAGGACACAGGTGCTGCATGGCTGTCGGACT
>S6113H2WTR rank=0017825 x=3196.0 y=2077.0 length=106
AGTCCAACGCGAAGAACCTTACCTACCCTTGACATGCCTGGAACCCTGCAGAGATGCGGG
GGTGCCTTCGGGAGCCAGGACACAGGTGCTGCATGGCTGTCGGACT
>S6113H26Z5 rank=0003901 x=3199.0 y=2979.0 length=106
AGTCCAACGCGAAGAACCTTACCTACCCTTGACATGCCTGGAACCCTGCAGAGATGCGGG
GGTGCCTTCGGGAGCCAGGACACAGGTGCTGCATGGCTGTCGGACT
>S6113H8O09 rank=0004892 x=3262.0 y=1579.0 length=106
AGTCCAACGCGAAGAACCTTACCTACCCTTGACATGCCTGGAACCCTGCAGAGATGCGGG
GGTGCCTTCGGGAGCCAGGACACAGGTGCTGCATGGCTGTCGGACT
>S6113H03DH rank=0021944 x=3175.0 y=3267.0 length=106
AGTCCAACGCGAAGAACCTTACCTACCCTTGACATGCCTGGAACCCTGCAGAGATGCGGG
GGTGCCTTCGGGAGCCAGGACACAGGTGCTGCATGGCTGTCGGACT
>S6113H0X1E rank=0002954 x=3174.0 y=448.0 length=106
AGTCCAACGCGAAGAACCTTACCTACCCTTGACATGCCTGGAACCCTGCAGAGATGCGGG
GGTGCCTTCGGGAGCCAGGACACAGGTGCTGCATGGCTGTCGGACT
>S6113H2TQ8 rank=0020149 x=3195.0 y=2194.0 length=106
AGTCCAACGCGAAGAACCTTACCTACCCTTGACATGCCTGGAACCCTGCAGAGATGCGGG
GGTGCCTTCGGGAGCCAGGACACAGGTGCTGCATGGCTGTCGGACT
>S6113H8JLK rank=0013037 x=3260.0 y=2726.0 length=106
AGTCCAACGCGAAGAACCTTACCTACCCTTGACATGCCTGGAACCCTGCAGAGATGCGGG
GGTGCCTTCGGGAGCCAGGACACAGGTGCTGCATGGCTGTCGGACT
>S6113H90M6 rank=0012460 x=3277.0 y=1840.0 length=106
AGTCCAACGCGAAGAACCTTACCTACCCTTGACATGCCTGGAACCCTGCAGAGATGCGGG
GGTGCCTTCGGGAGCCAGGACACAGGTGCTGCATGGCTGTCGGACT
>S6113IAFQ8 rank=0017413 x=3282.0 y=946.0 length=106
AGTCCAACGCGAAGAACCTTACCTACCCTTGACATGCCTGGAACCCTGCAGAGATGCGGG
GGTGCCTTCGGGAGCCAGGACACAGGTGCTGCATGGCTGTCGGACT
>S6113H8O2N rank=0016169 x=3262.0 y=1629.0 length=106
AGTCCAACGCGAAGAACCTTACCTACCCTTGACATGCCTGGAACCCTGCAGAGATGCGGG
GGTGCCTTCGGGAGCCAGGACACAGGTGCTGCATGGCTGTCGGACT
>S6113HZQA1 rank=0023569 x=3160.0 y=1115.0 length=106
AGTCCAACGCGAAGAACCTTACCTACCCTTGACATGCCTGGAACCCTGCAGAGATGCGGG
GGTGCCTTCGGGAGCCAGGACACAGGTGCTGCATGGCTGTCGGACT
>S6113H4NRY rank=0022087 x=3216.0 y=1740.0 length=106
AGTCCAACGCGAAGAACCTTACCTACCCTTGACATGCCTGGAACCCTGCAGAGATGCGGG
GGTGCCTTCGGGAGCCAGGACACAGGTGCTGCATGGCTGTCGGACT
>S6113IAJ5Q rank=0017723 x=3283.0 y=2556.0 length=106
AGTCCAACGCGAAGAACCTTACCTACCCTTGACATGCCTGGAACCCTGCAGAGATGCGGG
GGTGCCTTCGGGAGCCAGGACACAGGTGCTGCATGGCTGTCGGACT
>S6113H8ZK7 rank=0020253 x=3265.0 y=2969.0 length=105
AGTCCAACGCGAAGAACCTTACCTACCCTTGACATGCCTGGAACCCTGCAGAGATGCGGG
GGTGCCTTCGGGAGCCAGGACACAGGTGCTGCTGGCTGTCGGACT
>S6113H6CEL rank=0006834 x=3235.0 y=2491.0 length=106
AGTCCAACGCGAAGAACCTTACCTACCCTTGACATGCCTGGAACCCTGCAGAGATGCGGG
GGTGCCTTCGGGAGCCAGGACACAGGTGCTGTATGGCTGTCGGACT
>S6113H9SD7 rank=0000426 x=3274.0 y=3437.0 length=106
AGTCCAACGCGAAGAACCTTACCTACCCTTGACATGCCTGGAACCCTGCAGAGATGCGGG
GGTGCCTTCGGGAGCCAGGACACAGGTGGTGCATGGCTGTCGGACT
>S6113H3XLJ rank=0011603 x=3208.0 y=581.0 length=106
AGTCCAACGCGAAGAACCTTACCTACCCTTGACATGCCTGGAACCCTGCAGAGATGCGGG
GGTGCCTTCGGGAGCCAGGACACAGGTGGTGCATGGCTGTCGGACT
>S6113H6B7H rank=0019771 x=3235.0 y=2235.0 length=106
AGTCCAACGCGAAGAACCTTACCTACCCTTGACATGCCTGGAACCCTGCAGAGATGCGGG
GGTGCCTTCGGGAGCCAGGACACAGGTGGTGCATGGCTGTCGGACT
>S6113IBQV8 rank=0009386 x=3297.0 y=598.0 length=106
AGTCCAACGCGAAGAACCTTACCTACCCTTGACATGCCTGGAACCCTGCAGAGATGCGGG
GGTGCCTTCGGGAGCCAGGACACAGGTGGTGCATGGCTGTCGGACT
>S6113H88Y7 rank=0025355 x=3268.0 y=2849.0 length=106
AGTCCAACGCGAAGAACCTTACCTACCCTTGACATGCCTGGAACCCTGCAGAGATGCGGG
GGTGCCTTCGGGAGCCAGGACACAGGTGGTGCATGGCTGTCGGACT
>S6113H29WN rank=0007216 x=3200.0 y=2645.0 length=106
AGTCCAACGCGAAGAACCTTACCTACCCTTGACATGCCTGGAACCCTGCAGAGATGCGGG
GGTGCCTTCGGGAGCCAGGACACAGGTGGTGCATGGCTGTCGGACT
>S6113H94JW rank=0016596 x=3278.0 y=2810.0 length=106
AGTCCAACGCGAAGAACCTTACCTACCCTTGACATGCCTGGAACCCTGCAGAGATGCGGG
GGTGCCTTCGGGAGCCAGGACACAGGTGGTGCGTGGCTGTCGGACT
>S6113H9IN7 rank=0009343 x=3271.0 y=3125.0 length=89
AGTCCAACGCGAAGAACCTTACCTACCCTTGACATGCCTGGAACCCTGCAGAGATGCGGG
GGTGCCTTCGGGAGCCAGGACACAGGTGT
>S6113IA7XQ rank=0004468 x=3291.0 y=604.0 length=106
AGTCCAACGCGAAGAACCTTACCTACCCTTGACATGCCTGGAACCCTGCAGAGATGCGGG
GGTGCCTTCGGGAGCCAGGACACAGGTGTTGCATGGCTGTCGAACT
>S6113IACVZ rank=0004246 x=3281.0 y=1325.0 length=106
AGTCCAACGCGAAGAACCTTACCTACCCTTGACATGCCTGGAACCCTGCAGAGATGCGGG
GGTGCCTTCGGGAGCCAGGACACAGGTGTTGCATGGCTGTCGGACT
>S6113H3OJB rank=0026209 x=3205.0 y=1125.0 length=106
AGTCCAACGCGAAGAACCTTACCTACCCTTGACATGCCTGGAACCCTGCAGAGATGCGGG
GGTGCCTTCGGGAGCCAGGACACAGGTGTTGCATGGCTGTCGGACT
>S6113H9IGQ rank=0011167 x=3271.0 y=2856.0 length=106
AGTCCAACGCGAAGAACCTTACCTACCCTTGACATGCCTGGAACCCTGCAGAGATGCGGG
GGTGCCTTCGGGAGCCAGGACACAGGTGTTGCATGGCTGTCGGACT
>S6113H31XM rank=0016919 x=3209.0 y=2104.0 length=106
AGTCCAACGCGAAGAACCTTACCTACCCTTGACATGCCTGGAACCCTGCAGAGATGCGGG
GGTGCCTTCGGGAGCCAGGACACAGGTGTTGCATGGCTGTCGGACT
>S6113HZ4RH rank=0018400 x=3164.0 y=3467.0 length=106
AGTCCAACGCGAAGAACCTTACCTACCCTTGACATGCCTGGAACCCTGCAGAGATGCGGG
GGTGCCTTCGGGAGCCAGGACACAGGTGTTGCATGGCTGTCGGACT
>S6113H1KM4 rank=0012736 x=3181.0 y=1070.0 length=106
AGTCCAACGCGAAGAACCTTACCTACCCTTGACATGCCTGGAACCCTGCAGAGATGCGGG
GGTGCCTTCGGGAGCCAGGACACAGGTGTTGCATGGCTGTCGGACT
>S6113H3LM2 rank=0002567 x=3204.0 y=1468.0 length=106
AGTCCAACGCGAAGAACCTTACCTACCCTTGACATGCCTGGAACCCTGCAGAGATGCGGG
GGTGCCTTCGGGAGCCAGGACACAGGTGTTGCATGGCTGTCGGACT
>S6113H4054 rank=0003372 x=3220.0 y=2714.0 length=106
AGTCCAACGCGAAGAACCTTACCTACCCTTGACATGCCTGGAACCCTGCAGAGATGCGGG
GGTGCCTTCGGGAGCCAGGACACAGGTGTTGCATGGCTGTCGGACT
>S6113H1IBC rank=0022288 x=3180.0 y=2150.0 length=106
AGTCCAACGCGAAGAACCTTACCTACCCTTGACATGCCTGGAACCCTGCAGAGATGCGGG
GGTGCCTTCGGGAGCCAGGACACAGGTGTTGCATGGCTGTCGGACT
>S6113H72T1 rank=0006009 x=3255.0 y=1479.0 length=106
AGTCCAACGCGAAGAACCTTACCTACCCTTGACATGCCTGGAACCCTGCAGAGATGCGGG
GGTGCCTTCGGGAGCCAGGACACAGGTGTTGCATGGCTGTCGGACT
>S6113HZZLR rank=0009978 x=3163.0 y=877.0 length=106
AGTCCAACGCGAAGAACCTTACCTACCCTTGACATGCCTGGAACCCTGCAGAGATGCGGG
GGTGCCTTCGGGAGCCAGGACACAGGTGTTGCATGGCTGTCGGACT
>S6113H7LDF rank=0018249 x=3249.0 y=3425.0 length=106
AGTCCAACGCGAAGAACCTTACCTACCCTTGACATGCCTGGAACCCTGCAGAGATGCGGG
GGTGCCTTCGGGAGCCAGGACACAGGTGTTGCATGGCTGTCGGACT
>S6113H0PUB rank=0023148 x=3171.0 y=2113.0 length=106
AGTCCAACGCGAAGAACCTTACCTACCCTTGACATGCCTGGAACCCTGCAGAGATGCGGG
GGTGCCTTCGGGAGCCAGGACACAGGTGTTGCATGGCTGTCGGACT
>S6113HZ9NZ rank=0015636 x=3166.0 y=1629.0 length=106
AGTCCAACGCGAAGAACCTTACCTACCCTTGACATGCCTGGAACCCTGCAGAGATGCGGG
GGTGCCTTCGGGAGCCAGGACACAGGTGTTGCATGGCTGTCGGACT
>S6113H01FQ rank=0005629 x=3175.0 y=756.0 length=106
AGTCCAACGCGAAGAACCTTACCTACCCTTGACATGCCTGGAACCCTGCAGAGATGCGGG
GGTGCCTTCGGGAGCCAGGACACAGGTGTTGCATGGCTGTCGGACT
>S6113H6NWT rank=0018833 x=3239.0 y=1019.0 length=106
AGTCCAACGCGAAGAACCTTACCTACCCTTGACATGCCTGGAACCCTGCAGAGATGCGGG
GGTGCCTTCGGGAGCCAGGACACAGGTGTTGCATGGCTGTCGGACT
>S6113H4OED rank=0019743 x=3216.0 y=2547.0 length=106
AGTCCAACGCGAAGAACCTTACCTACCCTTGACATGCCTGGAACCCTGCAGAGATGCGGG
GGTGCCTTCGGGAGCCAGGACACAGGTGTTGCATGGCTGTCGGACT
>S6113HZ6DH rank=0022163 x=3165.0 y=1459.0 length=105
AGTCCAACGCGAAGAACCTTACCTACCCTTGACATGCCTGGAACCCTGCAGAGATGCGGG
GTGCCTTCGGGAGCCAGGACACAGGTGATGCATGGCTGTCGGACT
>S6113HZ9IT rank=0008799 x=3166.0 y=1443.0 length=105
AGTCCAACGCGAAGAACCTTACCTACCCTTGACATGCCTGGAACCCTGCAGAGATGCGGG
GTGCCTTCGGGAGCCAGGACACAGGTGATGCATGGCTGTCGGACT
>S6113H5NK0 rank=0007134 x=3227.0 y=3090.0 length=105
AGTCCAACGCGAAGAACCTTACCTACCCTTGACATGCCTGGAACCCTGCAGAGATGCGGG
GTGCCTTCGGGAGCCAGGACACAGGTGCTGCATGGCTGTCGGACT
>S6113H43N2 rank=0011377 x=3221.0 y=1856.0 length=105
AGTCCAACGCGAAGAACCTTACCTACCCTTGACATGCCTGGAACCCTGCAGAGATGCGGG
GTGCCTTCGGGAGCCAGGACACAGGTGCTGCATGGCTGTCGGACT
>S6113H0RYY rank=0021249 x=3172.0 y=776.0 length=105
AGTCCAACGCGAAGAACCTTACCTACCCTTGACATGCCTGGAACCCTGCAGAGATGCGGG
GTGCCTTCGGGAGCCAGGACACAGGTGCTGCATGGCTGTCGGACT
>S6113IAF7M rank=0010103 x=3282.0 y=1536.0 length=105
AGTCCAACGCGAAGAACCTTACCTACCCTTGACATGCCTGGAACCCTGCAGAGATGCGGG
GTGCCTTCGGGAGCCAGGACACAGGTGCTGCATGGCTGTCGGACT
>S6113IBNMX rank=0005082 x=3296.0 y=471.0 length=105
AGTCCAACGCGAAGAACCTTACCTACCCTTGACATGCCTGGAACCCTGCAGAGATGCGGG
GTGCCTTCGGGAGCCAGGACACAGGTGCTGCATGGCTGTCGGACT
>S6113H4LQD rank=0023266 x=3215.0 y=3187.0 length=105
AGTCCAACGCGAAGAACCTTACCTACCCTTGACATGCCTGGAACCCTGCAGAGATGCGGG
GTGCCTTCGGGAGCCAGGACACAGGTGCTGCATGGCTGTCGGACT
>S6113HZ4JX rank=0002874 x=3164.0 y=3195.0 length=105
AGTCCAACGCGAAGAACCTTACCTACCCTTGACATGCCTGGAACCCTGCAGAGATGCGGG
GTGCCTTCGGGAGCCAGGACACAGGTGCTGCATGGCTGTCGGACT
>S6113H2YQ1 rank=0016916 x=3197.0 y=475.0 length=105
AGTCCAACGCGAAGAACCTTACCTACCCTTGACATGCCTGGAACCCTGCAGAGATGCGGG
GTGCCTTCGGGAGCCAGGACACAGGTGCTGCATGGCTGTCGGACT
>S6113H1RG3 rank=0013230 x=3183.0 y=1733.0 length=105
AGTCCAACGCGAAGAACCTTACCTACCCTTGACATGCCTGGAACCCTGCAGAGATGCGGG
GTGCCTTCGGGAGCCAGGACACAGGTGGTGCATGGCTGTCGGACT
>S6113H11TM rank=0014014 x=3186.0 y=2856.0 length=105
AGTCCAACGCGAAGAACCTTACCTACCCTTGACATGCCTGGAACCCTGCAGAGATGCGGG
GTGCCTTCGGGAGCCAGGACACAGGTGGTGCATGGCTGTCGGACT
>S6113IAO02 rank=0009072 x=3285.0 y=676.0 length=105
AGTCCAACGCGAAGAACCTTACCTACCCTTGACATGCCTGGAACCCTGCAGAGATGCGGG
GTGCCTTCGGGAGCCAGGACACAGGTGNTGCATGGCTGTCGGACT
>S6113H2WMS rank=0013753 x=3196.0 y=1826.0 length=105
AGTCCAACGCGAAGAACCTTACCTACCCTTGACATGCCTGGAACCCTGCAGAGATGCGGG
GTGCCTTCGGGAGCCAGGACACAGGTGTTGCATGGCTGTCGGACT
>S6113H4D87 rank=0003765 x=3213.0 y=1689.0 length=105
AGTCCAACGCGAAGAACCTTACCTACCCTTGACATGCCTGGAACCCTGCAGAGATGCGGG
GTGCCTTCGGGAGCCAGGACACAGGTGTTGCATGGCTGTCGGACT
>S6113H5GWA rank=0009250 x=3225.0 y=2616.0 length=56
AGTCCAACGCGAAGAACCTTACCTACCCTTGACATGCCTGGAACCCTGCAGAGATN
>S6113IBBJS rank=0024712 x=3292.0 y=1190.0 length=100
AGTCCAACGCGAAGAACCTTACCTACCCTTGACATGCCTGGAACCCTGCAGAGATNCGGG
GGTGCCTTCGGGAGCCAGGACACAGGTGCTGCATGGCTGT
>S6113H2SWQ rank=0015021 x=3195.0 y=1096.0 length=108
AGTCCAACGCGAAGAACCTTACCTACCCTTGACATGCCTGGAATCCCGCAGAGATGTGGG
AGTGCTCGAAAGAGAGCCAGGACACAGGTGCTGCATGGCTGTCGGACT
>S6113H6C7C rank=0011326 x=3235.0 y=3526.0 length=59
AGTCCAACGCGAAGAACCTTACCTACCCTTGACATGCCTGGAATCTTGCAGAGATGTGA
>S6113H4HUO rank=0021325 x=3214.0 y=2254.0 length=108
AGTCCAACGCGAAGAACCTTACCTACCCTTGACATGCTAGGAATCCTGTAGAGATGCAGG
AGTGCTCGAAAGAGAACCTAGACACAGGTGCTGCATGGCTGTCGGACT
>S6113H94XN rank=0018064 x=3278.0 y=3305.0 length=108
AGTCCAACGCGAAGAACCTTACCTACCCTTGACATGCTAGGAATCCTGTAGAGATGCAGG
AGTGCTCGAAAGAGAACCTAGACACAGGTGTTGCATGGCTGTCGGACT
>S6113H796Q rank=0016130 x=3257.0 y=2816.0 length=108
AGTCCAACGCGAAGAACCTTACCTACCCTTGACATGGAAGGAATCCCGGAGAGATCTGGG
AGTGCCCGAAAGGGAACCTTCACACAGGTGCTGCATGGCTGTCGGACT
>S6113HZ87X rank=0013216 x=3166.0 y=1051.0 length=64
AGTCCAACGCGAAGAACCTTACCTACCCTTGACATGGAAGGAATCCTGGAGAGATCTGGG
AGTG
>S6113H4M34 rank=0025905 x=3216.0 y=882.0 length=108
AGTCCAACGCGAAGAACCTTACCTACCCTTGACATGGAAGGAATCCTGGAGAGATCTGGG
AGTGCCCGAAAGGGAACCTTCACACAGGTGCTGCATGGCTGTCGGACT
>S6113H85Z5 rank=0013107 x=3267.0 y=3091.0 length=101
AGTCCAACGCGAAGAACCTTACCTACCCTTGACATGGATGGAAGCCCCGAGAGATTGGGG
CGTGCCCAAAGGGAGCCATCACACAGGTGGTGCATGGCTNT
>S6113H8LRO rank=0016234 x=3261.0 y=1442.0 length=101
AGTCCAACGCGAAGAACCTTACCTACCCTTGACATGGATGGAATCCCGGAGAGATCTGGG
AGTGCCCGAAAGGGAACCATCACACAGGTGCTGCATGGCTN
>S6113IAG95 rank=0002741 x=3282.0 y=2923.0 length=108
AGTCCAACGCGAAGAACCTTACCTACCCTTGACATGGATGGAATCCTGGAGAGATCCGGG
AGTGCTCGAAAGAGAACCATCACACAGGTGATGCATGGCTGTCGGACT
>S6113H59LK rank=0011719 x=3234.0 y=2950.0 length=108
AGTCCAACGCGAAGAACCTTACCTACCCTTGACATGGATGGAATCCTGGAGAGATCTGGG
AGTGCCCGAAAGGGAACCATCACACAGGTGCTGCATGGCTGTCGGACT
>S6113H6NPJ rank=0009367 x=3239.0 y=757.0 length=88
AGTCCAACGCGAAGAACCTTACCTACCCTTGACATGGCAGGAATCCCGGAGAGATTCGGG
AGTGCTCGAAAGNGAACCTGCACACAGG
>S6113H3P93 rank=0019085 x=3205.0 y=3385.0 length=91
AGTCCAACGCGAAGAACCTTACCTACCCTTGACATGTACCGAAGCCCGCCGAGAGGTGGG
CGTGCCCGAAAGGGAGCGGTAACACAGGTGT
>S6113IBZ80 rank=0008829 x=3300.0 y=434.0 length=57
AGTCCAACGCGAAGAACCTTACCTACCCTTGACATGTACCGAAGCCCGCTGAGAGGT
>S6113H8UU8 rank=0023870 x=3264.0 y=946.0 length=109
AGTCCAACGCGAAGAACCTTACCTACCCTTGACATGTACCGAAGCCCGCTGAGAGGTGGG
CGTGCCCGAAAGGGAGCGGTAACACAGGTGATGCATGGCTGTCCGGACT
>S6113H4GSS rank=0014429 x=3214.0 y=890.0 length=108
AGTCCAACGCGAAGAACCTTACCTACCCTTGACATGTACCGAAGCCCGCTGAGAGGTGGG
CGTGCCCGAAAGGGAGCGGTAACACAGGTGTTGCATGGCTGTCGGACT
>S6113HZD9Z rank=0025455 x=3156.0 y=1909.0 length=108
AGTCCAACGCGAAGAACCTTACCTACCCTTGACATGTACCGAAGCCCGCTGAGAGGTGGG
CGTGCCCGAAAGGGAGCGGTAACACAGGTGTTGCATGGCTGTCGGACT
>S6113H18EK rank=0015453 x=3188.0 y=3194.0 length=108
AGTCCAACGCGAAGAACCTTACCTACCCTTGACATGTACCGAAGCCCGCTGAGAGGTGGG
TGTGCCCGAAAGGGAGCGGTAACACAGGTGTTGCATGGCTGTCGGACT
>S6113H0ROT rank=0012479 x=3172.0 y=411.0 length=108
AGTCCAACGCGAAGAACCTTACCTACCCTTGACATGTACGGAACCCTGAAGAGATTTAGG
GGTGCTCGAAAGAGAGCCGTAACACAGGTGCTGCATGGCTGTCGGACT
>S6113H8OJZ rank=0010654 x=3262.0 y=957.0 length=108
AGTCCAACGCGAAGAACCTTACCTACCCTTGACATGTACGGAAGACCGGAGAGATCTGGT
TGTGCTCGAAAGAGAGCCGTAACACAGGTGTTGCATGGCTGTCGGACT
>S6113H7HFU rank=0016322 x=3248.0 y=2424.0 length=108
AGTCCAACGCGAAGAACCTTACCTACCCTTGACATGTACGGAAGACCGGAGAGATCTGGT
TGTGCTCGAAAGAGAGCCGTAACACAGGTGTTGCATGGCTGTCGGACT
>S6113H8M6S rank=0001637 x=3261.0 y=3282.0 length=108
AGTCCAACGCGAAGAACCTTACCTACCCTTGACATGTACGGAAGACCGGAGAGATCTGGT
TGTGCTCGAAAGAGAGCCGTAACACAGGTGTTGCATGGCTGTCGGACT
>S6113H7ZBI rank=0016750 x=3254.0 y=1020.0 length=108
AGTCCAACGCGAAGAACCTTACCTACCCTTGACATGTACGGAAGCCACGAGAGATCGAGG
CGTGCTCGAAAGAGAGCCGTAACACAGGTGATGCATGGCTGTCGGACT
>S6113H4R2W rank=0008253 x=3217.0 y=3222.0 length=108
AGTCCAACGCGAAGAACCTTACCTACCCTTGACATGTACGGAAGCCACGAGAGATCGAGG
CGTGCTCGAAAGAGAGCCGTAACACAGGTGCTGCATGGCTGTCGGACT
>S6113H6UNO rank=0012549 x=3241.0 y=1570.0 length=108
AGTCCAACGCGAAGAACCTTACCTACCCTTGACATGTACGGAAGCCACGAGAGATCGAGG
CGTGCTCGAAAGAGAGCCGTAACACAGGTGCTGCATGGCTGTCGGACT
>S6113H6DVQ rank=0002167 x=3236.0 y=308.0 length=108
AGTCCAACGCGAAGAACCTTACCTACCCTTGACATGTACGGAAGCCACGAGAGATCGAGG
CGTGCTCGAAAGAGAGCCGTAACACAGGTGCTGCATGGCTGTCGGACT
>S6113H8FVL rank=0001108 x=3259.0 y=1999.0 length=108
AGTCCAACGCGAAGAACCTTACCTACCCTTGACATGTACGGAAGCCACGAGAGATCGAGG
TGTGCTCGAAAGAGAGCCGTAACACAGGTGGTGCATGGCTGTCGGACT
>S6113IAW1S rank=0009817 x=3287.0 y=2878.0 length=108
AGTCCAACGCGAAGAACCTTACCTACCCTTGACATGTACGGAAGCCCCGAGAGATCGGGG
CGTGCTCGAAAGAGAGCCGTAACACAGGTGGTGCATGGCTGTCGGACT
>S6113H96GG rank=0020571 x=3279.0 y=1182.0 length=108
AGTCCAACGCGAAGAACCTTACCTACCCTTGACATGTACGGAAGCCCGGAGAGATTCGGG
CGTGCTCGAAAGAGAGCCGTAACACAGGTGATGCATGGCTGTCGGACT
>S6113HZB10 rank=0012059 x=3155.0 y=3126.0 length=108
AGTCCAACGCGAAGAACCTTACCTACCCTTGACATGTACGGAAGGCCGAAGAGATTTGGC
TGTGCTCGAAAGAGAGCCGTAACACAGGTGCTGCATGGCTGTCGGACT
>S6113H9UAA rank=0017468 x=3275.0 y=1792.0 length=99
AGTCCAACGCGAAGAACCTTACCTACCCTTGACATGTACGGAATCCTGAAGAGATTTGGG
AGTGCTCGAAAGAGAGCCGTAACACAGGTGATGCATGGC
>S6113H3QCW rank=0022152 x=3205.0 y=3486.0 length=89
AGTCCAACGCGAAGAACCTTACCTACCCTTGACATGTATGGAATCCTGCTGAGAGGTGGG
AGTGCCCGAAAGGGAGCCATAACACAGGT
>S6113H237B rank=0008599 x=3198.0 y=3445.0 length=108
AGTCCAACGCGAAGAACCTTACCTACCCTTGACATGTCAGGAAGGCCGGAGAGATCTGGC
TGTGCCCGAAAGGGAACCTGAACACAGGTGGTGCATGGCTGTCGGACT
>S6113H217Q rank=0021487 x=3198.0 y=868.0 length=108
AGTCCAACGCGAAGAACCTTACCTACCCTTGACATGTCAGGAAGGCCGGAGAGATCTGGT
TGCGCCCGAAAGGGAACCTGAACACAGATGTTGCATGGCTGTCGGACT
>S6113HZNZS rank=0016922 x=3159.0 y=2214.0 length=108
AGTCCAACGCGAAGAACCTTACCTACCCTTGACATGTCAGGAAGGCCGGAGAGATTTGGC
TGTGCCCGAAAGGGAACCTGAACACAGGTGCTGCATGGCTGTCGGACT
>S6113H91VE rank=0003835 x=3277.0 y=3432.0 length=74
AGTCCAACGCGAAGAACCTTACCTACCCTTGACATGTCAGGAATCCTCGAGAGATCGGGG
AGTGCCCGAAAGGG
>S6113H0SYA rank=0009921 x=3172.0 y=2048.0 length=108
AGTCCAACGCGAAGAACCTTACCTACCCTTGACATGTCAGGAATCCTTGAGAGATCAGGG
AGTGCCCGAAAGGGAACCTGAACACAGGTGTTGCATGGCTGTCGGACT
>S6113H97BB rank=0024412 x=3279.0 y=2293.0 length=107
AGTCCAACGCGAAGAACCTTACCTACCCTTGACATGTCAGGACCTCCGAGAGATTGGAGG
GTGCTCGAAAGGGAGCCTGAACACAGGTGTTGCATGGCTGTCGGACT
>S6113IA5AH rank=0022237 x=3290.0 y=1271.0 length=108
AGTCCAACGCGAAGAACCTTACCTACCCTTGACATGTCCCGAAGGCCCCTGAGAGGGGGT
TGTGCCCGAAAGGGAACGGGAACACAGGTGATGCATGGCTGTCGGACT
>S6113H6Z0G rank=0000308 x=3243.0 y=318.0 length=67
AGTCCAACGCGAAGAACCTTACCTACCCTTGACATGTCCCGAAGGCTCCTGAGAGGGGCT
GTGCCCG
>S6113H3EYN rank=0005216 x=3202.0 y=1005.0 length=107
AGTCCAACGCGAAGAACCTTACCTACCCTTGACATGTCCCGAAGGCTCCTGAGAGGGGCT
GTGCCCGAAAGGGAACGGGAACACAGGTGTTGCATGGCTGTCGGACT
>S6113IBNUS rank=0005409 x=3296.0 y=754.0 length=101
AGTCCAACGCGAAGAACCTTACCTACCCTTGACATGTCCCGAAGGCTCCTGANAGGGGGC
TGTGCCCCGAAAGGGAACGGGAACACAGGTGATGCATGGCT
>S6113H0R4U rank=0010989 x=3172.0 y=988.0 length=108
AGTCCAACGCGAAGAACCTTACCTACCCTTGACATGTCCGAGAGCCCGCAGAGATGTGGG
TGTGCCCGAAAGGGAATCGGAACACAGGTGCTGCATGGCTGTCGGACT
>S6113H76ZS rank=0004241 x=3256.0 y=2774.0 length=101
AGTCCAACGCGAAGAACCTTACCTACCCTTGACATGTCCGAGAGCCTGCTGAGAGGCGGG
TGTGCCCGAAAGGGGAATCGGAACACAGGTGATGCATGGCT
>S6113H4P98 rank=0011470 x=3217.0 y=894.0 length=107
AGTCCAACGCGAAGAACCTTACCTACCCTTGACATGTCCGAGAGCCTGGAGAGATCCAGG
TGTGCCCGAAAGGGAATCGGAACACAGGGCTGCATGGCTGTCGGACT
>S6113IAVZT rank=0012075 x=3287.0 y=1511.0 length=108
AGTCCAACGCGAAGAACCTTACCTACCCTTGACATGTCCGAGAGCCTGGAGAGATCCAGG
TGTGCCCGAAAGGGAATCGGAACACAGGTGCTGCATGGCTGTCGGACT
>S6113H5AXD rank=0022884 x=3223.0 y=3071.0 length=108
AGTCCAACGCGAAGAACCTTACCTACCCTTGACATGTCCGAGAGCCTGGAGAGATCCAGG
TGTGCCCGAAAGGGAATCGGAACACAGGTGGTGCATGGCTGTCGGACT
>S6113H0YBC rank=0008944 x=3174.0 y=806.0 length=108
AGTCCAACGCGAAGAACCTTACCTACCCTTGACATGTCCGAGAGCCTGGAGAGATCCAGG
TGTGCCCGAAAGGGAATCGGAACACAGGTGTTGCATGGCTGTCGGACT
>S6113H2P4W rank=0021759 x=3194.0 y=1598.0 length=108
AGTCCAACGCGAAGAACCTTACCTACCCTTGACATGTCCGAGAGGCTCCAGAGATGGGGC
TGTGCCCGAAAGGGAATCGGAACACAGGTGCTGCATGGCTGTCGGACT
>S6113IAQQ6 rank=0009744 x=3285.0 y=2912.0 length=108
AGTCCAACGCGAAGAACCTTACCTACCCTTGACATGTCCGGAAGCCCGGTGAGAGCTGGG
TGTGCCCGAAAGGGAACCGGAACACAGGTGGTGCATGGCTGTCGGACT
>S6113H8GQE rank=0008623 x=3259.0 y=3108.0 length=64
AGTCCAACGCGAAGAACCTTACCTACCCTTGACATGTCCGGAAGGCTTAAGAGATTAGGC
TGTG
>S6113H0U76 rank=0013083 x=3173.0 y=900.0 length=110
AGTCCAACGCGAAGAACCTTACCTACCCTTGACATGTCGGTCGCGAGAACCAGAGATGGA
TCTCTTCAGTTCGGCTGGACCGAACACAGGTGCTGCATGGCTGTCGGACT
>S6113H9QSX rank=0014508 x=3274.0 y=1375.0 length=106
AGTCCAACGCGAAGAACCTTACCTACCCTTGACATGTCTGGAACCCTGCAGAGATGCGGG
GGTGCCTTCGGGAGCCAGGACACAGGTGCTGCATGGCTGTCGGACT
>S6113H4P42 rank=0017362 x=3217.0 y=708.0 length=109
AGTCCAACGCGAAGAACCTTACCTACCCTTGACATGTCTGGAACTCCCGCAGAGACGCGG
GAGTGCTCGAAAGAGAGCCAGAACACAGGTGGTGCATGGCTGTCGGACT
>S6113H3SF6 rank=0009629 x=3206.0 y=2100.0 length=54
AGTCCAACGCGAAGAACCTTACCTACCCTTGACATGTCTGGAAGCCTGCTGAAA
>S6113H1EOA rank=0011997 x=3179.0 y=1528.0 length=108
AGTCCAACGCGAAGAACCTTACCTACCCTTGACATGTCTGGAAGCCTGCTGAAAGGCGGG
TGTGCCCGAAAGGGAACCGGAACACAGGTGATGCATGGCTGTCGGACT
>S6113H23R3 rank=0019869 x=3198.0 y=2897.0 length=108
AGTCCAACGCGAAGAACCTTACCTACCCTTGACATGTCTGGAAGCCTGCTGAGAGGCGGG
TGTGCCCGAAAGGGAACCGGAACACAGGTGATGCATGGCTGTCGGACT
>S6113HZ9ZW rank=0025601 x=3166.0 y=2058.0 length=108
AGTCCAACGCGAAGAACCTTACCTACCCTTGACATGTCTGGAAGGCCCCTGAGAGGGGGT
TGTGCCCGAAAGGGAACCGGAACACAGGTGCTGCATGGCTGTCGGCCT
>S6113H2DMI rank=0008813 x=3190.0 y=1768.0 length=108
AGTCCAACGCGAAGAACCTTACCTACCCTTGACATGTCTGGAAGGCCCCTGAGAGGGGGT
TGTGCCCGAAAGGGAACCGGAACACAGGTGCTGCATGGCTGTCGGCCT
>S6113H87NM rank=0021697 x=3268.0 y=1136.0 length=108
AGTCCAACGCGAAGAACCTTACCTACCCTTGACATGTCTGGAAGGCCCCTGAGAGGGGGT
TGTGCCCGAAAGGGAACCGGAACACAGGTGTTGCATGGCTGTCAGACT
>S6113H9A30 rank=0024622 x=3269.0 y=1518.0 length=108
AGTCCAACGCGAAGAACCTTACCTACCCTTGACATGTCTGGAAGGCCCCTGAGAGGGGGT
TGTGCCCGAAAGGGAACCGGAACACAGGTGTTGCATGGCTGTCGGACT
>S6113IAJYT rank=0007093 x=3283.0 y=2307.0 length=108
AGTCCAACGCGAAGAACCTTACCTACCCTTGACATGTCTGGAAGGCCCCTGAGAGGGGGT
TGTGCCCGAAAGGGAACCGGAACACAGGTGTTGCATGGCTGTCGGACT
>S6113H0IL3 rank=0013076 x=3169.0 y=937.0 length=107
AGTCCAACGCGAAGAACCTTACCTACCCTTGACATGTCTGGAAGGCCCCTGAGAGGGGTT
GTGCCCGAAAGGGAACCGGAACACAGGTGGTGCATGGCTGTCGGACT
>S6113H167G rank=0015915 x=3188.0 y=1642.0 length=64
AGTCCAACGCGAAGAACCTTACCTACCCTTGACATGTCTGGAAGGCTGCTGAAAGGTGGC
TGTG
>S6113H51O6 rank=0015271 x=3232.0 y=904.0 length=108
AGTCCAACGCGAAGAACCTTACCTACCCTTGACATGTCTGGAAGGCTGCTGAAAGGTGGC
TGTGCCCGAAAGGGAACCGGAACACAGGTGATGCATGGCTGTCGGACT
>S6113H38UV rank=0020819 x=3211.0 y=2885.0 length=108
AGTCCAACGCGAAGAACCTTACCTACCCTTGACATGTCTGGAATCCCAAAGAGATTAGGG
AGTGCTCGCAAGAGAACCGGAACACAGGTGTTGCATGGCTGTCGGACT
>S6113IAT6C rank=0026660 x=3286.0 y=3250.0 length=75
AGTCCAACGCGAAGAACCTTACCTACCCTTGACATGTCTGGAATCCCCGCAGAGATGTGG
GGAGTGGCTCGAAAG
>S6113H9W87 rank=0009795 x=3276.0 y=1545.0 length=109
AGTCCAACGCGAAGAACCTTACCTACCCTTGACATGTCTGGAATCCCGCAGAGACGCGGG
AGTGCTCGAAAGAGAGCCAGAACACAGGTGCTGCATGGCTTGTCGGACT
>S6113H8S42 rank=0009985 x=3263.0 y=2804.0 length=108
AGTCCAACGCGAAGAACCTTACCTACCCTTGACATGTCTGGAATCCCGCAGAGATGCAGG
AGTGCTCGAAAGAGAGCCAGAACACAGGTGTTGCATGGCTGTCGGACT
>S6113HZQS1 rank=0012775 x=3160.0 y=1763.0 length=57
AGTCCAACGCGAAGAACCTTACCTACCCTTGACATGTCTGGAATCCCGCAGAGATGT
>S6113H0ISO rank=0014980 x=3169.0 y=1174.0 length=108
AGTCCAACGCGAAGAACCTTACCTACCCTTGACATGTCTGGAATCCCGCAGAGATGTGGG
AGTGCTCGAAAGAGAGCCAGAACACAGGTGATGCATGGCTGTCGGACT
>S6113H0QWC rank=0015321 x=3171.0 y=3482.0 length=108
AGTCCAACGCGAAGAACCTTACCTACCCTTGACATGTCTGGAATCCCGCAGAGATGTGGG
AGTGCTCGAAAGAGAGCCAGAACACAGGTGATGCATGGCTGTCGGACT
>S6113H4B8E rank=0020747 x=3212.0 y=3164.0 length=108
AGTCCAACGCGAAGAACCTTACCTACCCTTGACATGTCTGGAATCCCGCAGAGATGTGGG
AGTGCTCGAAAGAGAGCCAGAACACAGGTGCTGCATGGCTGTCGGACT
>S6113H13ZB rank=0018457 x=3187.0 y=1557.0 length=108
AGTCCAACGCGAAGAACCTTACCTACCCTTGACATGTCTGGAATCCCGCAGAGATGTGGG
AGTGCTCGAAAGAGAGCCAGAACACAGGTGTTGCATGGCTGTCGGACT
>S6113H8PHR rank=0009263 x=3262.0 y=2173.0 length=108
AGTCCAACGCGAAGAACCTTACCTACCCTTGACATGTCTGGAATCCCGCAGAGATGTGGG
AGTGCTCGAAAGAGAGCCAGAACACAGGTGTTGCATGGCTGTCGGACT
>S6113H05DY rank=0005965 x=3176.0 y=1780.0 length=108
AGTCCAACGCGAAGAACCTTACCTACCCTTGACATGTCTGGAATCCCGCAGAGATGTGGG
AGTGCTCGAAAGAGAGCCAGAACACAGGTGTTGCATGGCTGTCGGACT
>S6113H25AT rank=0008947 x=3199.0 y=771.0 length=108
AGTCCAACGCGAAGAACCTTACCTACCCTTGACATGTCTGGAATCCCGCAGAGATGTGGG
AGTGCTCGAAAGAGAGCCAGAACACAGGTGTTGCATGGCTGTCGGACT
>S6113H8P0M rank=0012222 x=3262.0 y=2852.0 length=108
AGTCCAACGCGAAGAACCTTACCTACCCTTGACATGTCTGGAATCCCGCAGAGATGTGGG
GGTGCCCGAAAGGGAGCCAGAACACAGGTGATGCATGGCTGTCGGACT
>S6113H11I3 rank=0015912 x=3186.0 y=2477.0 length=108
AGTCCAACGCGAAGAACCTTACCTACCCTTGACATGTCTGGAATCCTGAAGAGATTCGGG
AGTGCTCGAAAGAGAGCCAGAACACAGGTGGTGCATGGCTGTCGGACT
>S6113H82DZ rank=0004274 x=3266.0 y=2501.0 length=100
AGTCCAACGCGAAGAACCTTACCTACCCTTGACATGTCTGGAATCCTGCAGAGATGTGGG
AGTGCTCGAAAGAGAGCCAGAACACAGGTGTTGCATGGCT
>S6113H0RO6 rank=0002448 x=3172.0 y=424.0 length=108
AGTCCAACGCGAAGAACCTTACCTACCCTTGACATGTCTGGAATCCTTTAGAGATAGAGG
AGTGCCCGAAAGGGAGCCAGAACACAGGTGTTGCATGGCTGTCGGACT
>S6113H9KUJ rank=0022223 x=3272.0 y=1849.0 length=80
AGTCCAACGCGAAGAACCTTACCTACCCTTGACATGTCTGGAATTTCGCAGAGATGTGAA
AAGTGCCCCGAAAAGGGGAG
>S6113H2MFR rank=0021199 x=3193.0 y=901.0 length=108
AGTCCAACGCGAAGAACCTTACCTACCCTTGACATGTCTGGAGTCCCGCAGAGATGTGGG
AGTGCCCGAAAGGGAGCCAGAACACAGGTGTTGCATGGCTGTCGGACT
>S6113H388O rank=0004175 x=3211.0 y=3382.0 length=107
AGTCCAACGCGAAGAACCTTACCTACCCTTGACATGTGCCGAAGCCCGCCGAGAGGCGGG
TGTGCCCGAAAGGGAGCGGCAACACAGGTGTTGCATGGCTGTCGACT
>S6113H6GBT rank=0026084 x=3236.0 y=3479.0 length=107
AGTCCAACGCGAAGAACCTTACCTACCCTTGACATGTGCCGAAGTCCGCTGAGAGGTGGA
CGTGCCCGAAGGGAGCGGCAACACAGGTGTTGCATGGCTGTCGGACT
>S6113H6499 rank=0017896 x=3244.0 y=3055.0 length=108
AGTCCAACGCGAAGAACCTTACCTACCCTTGACATGTGCGGAATCCTCCAGAGATGGAGG
AGTGCCCGAAAGGGAACCGCAACACAGGTGTTGCATGGCTGTCGGACT
>S6113H3UN0 rank=0011179 x=3207.0 y=878.0 length=108
AGTCCAACGCGAAGAACCTTACCTACCCTTGACGTGTCTGGAATCCCGCAGAGATGTGGG
AGTGCTCGAAAGAGAGCCAGAACACAGGTGATGCATGGCTGTCGGACT
>S6113HZ5VN rank=0024558 x=3165.0 y=817.0 length=105
AGTCCAACGCGAAGAACCTTACCTACCGTTGTACATGCCTGGAACCTGCAGAGATGCGGG
GTGCCTTCGGGAGCCAGGACACAGGTGCTGCATGGCTGTCGGACT
>S6113H2G58 rank=0008259 x=3191.0 y=2270.0 length=97
AGTCCAACGCGAAGAACCTTACCTACCTTTGAATCCACAGAACCTAGCAGAGATGTTGGG
GTGCCTTCGGGAACTGTGAGACAGGTGATGCATGGCT
>S6113HZOSF rank=0019384 x=3159.0 y=3245.0 length=105
AGTCCAACGCGAAGAACCTTACCTACCTTTGAATCCACAGAACCTAGCAGAGATGTTGGG
GTGCCTTCGGGAACTGTGAGACAGGTGCTGCATGGCCGTCGGACT
>S6113IAWM3 rank=0023296 x=3287.0 y=2349.0 length=105
AGTCCAACGCGAAGAACCTTACCTACCTTTGAATCCACAGAACCTAGCAGAGATGTTGGG
GTGCCTTCGGGAACTGTGAGACAGGTGCTGCATGGCTGTCGGACT
>S6113H6VVM rank=0013426 x=3241.0 y=3152.0 length=105
AGTCCAACGCGAAGAACCTTACCTACCTTTGAATCCACAGAACCTAGCAGAGATGTTGGG
GTGCCTTCGGGAACTGTGAGACAGGTGCTGCATGGCTGTCGGACT
>S6113H2PIF rank=0023856 x=3194.0 y=789.0 length=105
AGTCCAACGCGAAGAACCTTACCTACCTTTGAATCCACAGAACCTAGCAGAGATGTTGGG
GTGCCTTCGGGAACTGTGAGACAGGTGTTGCATGGCTGTCGGACT
>S6113H5135 rank=0016271 x=3232.0 y=1443.0 length=105
AGTCCAACGCGAAGAACCTTACCTACCTTTGAATCCACAGAACCTAGCAGAGATGTTGGG
GTGCCTTCGGGAACTGTGAGACAGGTGTTGCATGGCTGTCGGACT
>S6113H7PSY rank=0006183 x=3251.0 y=976.0 length=105
AGTCCAACGCGAAGAACCTTACCTACCTTTGAATCCACAGAACCTAGCAGAGATGTTGGG
GTGCCTTCGGGAACTGTGAGACAGGTGTTGCATGGCTGTCGGACT
>S6113H1VQX rank=0002044 x=3184.0 y=3175.0 length=98
AGTCCAACGCGAAGAACCTTACCTACCTTTGAATCCACAGAACCTAGCAGAGATNTTGGG
GTGCCTTCGGGAACTGTGAGACAGGTGATGCATGGCTN
>S6113H94BB rank=0007805 x=3278.0 y=2501.0 length=105
AGTCCAACGCGAAGAACCTTACCTACCTTTGAATCCACAGAACCTAGCAGAGATNTTGGG
GTGCCTTCGGGAACTGTGAGACAGGTGTTGCATGGCTGTCGGACT
>S6113H0JXJ rank=0022247 x=3169.0 y=2645.0 length=68
AGTCCAACGCGAAGAACCTTACCTACCTTTGACATGTACGGAATTCGCCAGAGATGGCTT
AGTGCTCG
>S6113H6K0M rank=0009158 x=3238.0 y=1364.0 length=72
AGTCCAACGCGAAGAACCTTACCTACCTTTGACATGTACGGAATTCGCCAGAGATGGCTT
AGTGCTCGAAAG
>S6113H1SL6 rank=0009171 x=3183.0 y=3212.0 length=108
AGTCCAACGCGAAGAACCTTACCTACCTTTGACATGTACGGAATTCGCCAGAGATGGCTT
AGTGCTCGAAAGAGAACCGTAACACAGGTGATGCATGGCTGTCGGACT
>S6113H145V rank=0019011 x=3187.0 y=3089.0 length=108
AGTCCAACGCGAAGAACCTTACCTACCTTTGACATGTACGGAATTCGCCAGAGATGGCTT
AGTGCTCGAAAGAGAACCGTAACACAGGTGTTGCATGGCTGTCGGACT
>S6113H3ZBT rank=0018068 x=3208.0 y=2823.0 length=108
AGTCCAACGCGAAGAACCTTACCTACCTTTGACATGTACGGAATTCGCCAGAGATGGCTT
AGTGCTCGAAAGAGAACCGTAACACAGGTGTTGCATGGCTGTCGGACT
>S6113H196R rank=0009164 x=3189.0 y=1409.0 length=108
AGTCCAACGCGAAGAACCTTACCTACCTTTGACATGTACGGAATTCGCCAGAGATGGCTT
AGTGCTCGAAAGAGAGCCGTAACACAGGTGCTGCATGGCTGTCGGACT
>S6113H01WD rank=0009874 x=3175.0 y=1355.0 length=100
AGTCCAACGCGAAGAACCTTACCTACCTTTGACATGTACGGAATTCGCCAGAGATGGCTT
AGTGCTCGAAAGNGACCGTAACACAGGTGCTGCATGGCTN
>S6113H7HUS rank=0015213 x=3248.0 y=2962.0 length=110
AGTCCAACGCGAAGAACCTTACCTACCTTTGACATGTCCAGTATGGGCCCCAGAGATGGG
GTCCTTCAGTTCGGCTGGCTGGAACACAGGTGATGCATGGCTGTCGGACT
>S6113H9RTD rank=0023268 x=3274.0 y=2687.0 length=107
AGTCCAACGCGAAGAACCTTACCTACGCTTGTATCCTGGTAGCGGCTTTCAGAGATGAGA
GCTTCATTTAGTTGGACCAGAGACAGGTGCTGCATGGCTGTCGGACT
>S6113H06QC rank=0012249 x=3176.0 y=3522.0 length=106
AGTCCAACGCGAAGAACCTTACCTACTCCTGACATCCAGAGAACTTAGCAGAGATGCTTT
GGTGCCTTCGGGAACTCTGAGACAGGTGTTGCATGGCTGTCGGACT
>S6113H4R1J rank=0020714 x=3217.0 y=3173.0 length=106
AGTCCAACGCGAAGAACCTTACCTACTCTTGACATCCACGGAATTCGCCAGAGATGGCTT
AGTGCCTTCGGGAACCGTGAGACAGGTGCTGCATGGCTGTCGGACT
>S6113H5DTC rank=0006106 x=3224.0 y=2718.0 length=106
AGTCCAACGCGAAGAACCTTACCTACTCTTGACATCCACGGAATTCGGCAGAGATGCCTT
AGTGCCTTCGGGAGCCGTGAGACAGGTGATGCATGGCTGTCGGACT
>S6113H0YMY rank=0019552 x=3174.0 y=1224.0 length=106
AGTCCAACGCGAAGAACCTTACCTACTCTTGACATCCAGAGAACTTAGCAGAGATGCTCT
GGTGCCTTCGGGAACTCTGAGACAGGTGCTGCATGGCTGTCGGACT
>S6113H0A7A rank=0019338 x=3166.0 y=3620.0 length=107
AGTCCAACGCGAAGAACCTTACCTACTCTTGACATCCAGAGAACTTAGCAGAGATGCTTT
GGTGCCGTTCGGGAACTCTGAGACAGGTGCTGCATGGCTGTCGGACT
>S6113H167D rank=0014531 x=3188.0 y=1639.0 length=77
AGTCCAACGCGAAGAACCTTACCTACTCTTGACATCCAGAGAACTTAGCAGAGATGCTTT
GGTGCCTTCGGGAACCT
>S6113H5115 rank=0006457 x=3232.0 y=1371.0 length=106
AGTCCAACGCGAAGAACCTTACCTACTCTTGACATCCAGAGAACTTAGCAGAGATGCTTT
GGTGCCTTCGGGAACTCTGAGACAAGTGCTGCATGGCTGTCGGACT
>S6113H4UIF rank=0020076 x=3218.0 y=2277.0 length=106
AGTCCAACGCGAAGAACCTTACCTACTCTTGACATCCAGAGAACTTAGCAGAGATGCTTT
GGTGCCTTCGGGAACTCTGAGACAAGTGTTGCATGGCTGTCGGACT
>S6113H9D8Q rank=0017188 x=3270.0 y=1480.0 length=99
AGTCCAACGCGAAGAACCTTACCTACTCTTGACATCCAGAGAACTTAGCAGAGATGCTTT
GGTGCCTTCGGGAACTCTGAGACAGGTGAAGCATGGCTN
>S6113H8MNN rank=0011072 x=3261.0 y=2593.0 length=106
AGTCCAACGCGAAGAACCTTACCTACTCTTGACATCCAGAGAACTTAGCAGAGATGCTTT
GGTGCCTTCGGGAACTCTGAGACAGGTGATGCATGGCTGTCAGACT
>S6113H5CSP rank=0010716 x=3224.0 y=1399.0 length=106
AGTCCAACGCGAAGAACCTTACCTACTCTTGACATCCAGAGAACTTAGCAGAGATGCTTT
GGTGCCTTCGGGAACTCTGAGACAGGTGATGCATGGCTGTCGGACT
>S6113IA131 rank=0019555 x=3289.0 y=1247.0 length=106
AGTCCAACGCGAAGAACCTTACCTACTCTTGACATCCAGAGAACTTAGCAGAGATGCTTT
GGTGCCTTCGGGAACTCTGAGACAGGTGATGCATGGCTGTCGGACT
>S6113H2G08 rank=0005272 x=3191.0 y=2090.0 length=106
AGTCCAACGCGAAGAACCTTACCTACTCTTGACATCCAGAGAACTTAGCAGAGATGCTTT
GGTGCCTTCGGGAACTCTGAGACAGGTGATGCATGGCTGTCGGACT
>S6113H5W4T rank=0021791 x=3230.0 y=3179.0 length=106
AGTCCAACGCGAAGAACCTTACCTACTCTTGACATCCAGAGAACTTAGCAGAGATGCTTT
GGTGCCTTCGGGAACTCTGAGACAGGTGATGCATGGCTGTCGGACT
>S6113H9TJ7 rank=0021648 x=3275.0 y=853.0 length=106
AGTCCAACGCGAAGAACCTTACCTACTCTTGACATCCAGAGAACTTAGCAGAGATGCTTT
GGTGCCTTCGGGAACTCTGAGACAGGTGATGCATGGCTGTCGGACT
>S6113H1FDT rank=0022967 x=3179.0 y=2447.0 length=106
AGTCCAACGCGAAGAACCTTACCTACTCTTGACATCCAGAGAACTTAGCAGAGATGCTTT
GGTGCCTTCGGGAACTCTGAGACAGGTGATGCATGGCTGTCGGACT
>S6113H1LH7 rank=0022733 x=3181.0 y=2189.0 length=106
AGTCCAACGCGAAGAACCTTACCTACTCTTGACATCCAGAGAACTTAGCAGAGATGCTTT
GGTGCCTTCGGGAACTCTGAGACAGGTGATGCATGGCTGTCGGACT
>S6113H604A rank=0020711 x=3243.0 y=1752.0 length=106
AGTCCAACGCGAAGAACCTTACCTACTCTTGACATCCAGAGAACTTAGCAGAGATGCTTT
GGTGCCTTCGGGAACTCTGAGACAGGTGATGCATGGCTGTCGGACT
>S6113H56DC rank=0014888 x=3233.0 y=2862.0 length=106
AGTCCAACGCGAAGAACCTTACCTACTCTTGACATCCAGAGAACTTAGCAGAGATGCTTT
GGTGCCTTCGGGAACTCTGAGACAGGTGATGCATGGCTGTCGGACT
>S6113IAL0I rank=0008869 x=3284.0 y=864.0 length=99
AGTCCAACGCGAAGAACCTTACCTACTCTTGACATCCAGAGAACTTAGCAGAGATGCTTT
GGTGCCTTCGGGAACTCTGAGACAGGTGATGCATGGCTN
>S6113H9NEA rank=0001701 x=3273.0 y=1056.0 length=105
AGTCCAACGCGAAGAACCTTACCTACTCTTGACATCCAGAGAACTTAGCAGAGATGCTTT
GGTGCCTTCGGGAACTCTGAGACAGGTGATGCATGGCTNTCGGAC
>S6113H2O31 rank=0001671 x=3194.0 y=271.0 length=106
AGTCCAACGCGAAGAACCTTACCTACTCTTGACATCCAGAGAACTTAGCAGAGATGCTTT
GGTGCCTTCGGGAACTCTGAGACAGGTGCGGCATGGCTGTCGGACT
>S6113H2LYC rank=0027037 x=3193.0 y=274.0 length=106
AGTCCAACGCGAAGAACCTTACCTACTCTTGACATCCAGAGAACTTAGCAGAGATGCTTT
GGTGCCTTCGGGAACTCTGAGACAGGTGCGGCATGGCTGTCGGACT
>S6113H156A rank=0016699 x=3188.0 y=304.0 length=106
AGTCCAACGCGAAGAACCTTACCTACTCTTGACATCCAGAGAACTTAGCAGAGATGCTTT
GGTGCCTTCGGGAACTCTGAGACAGGTGCTGCATGGCTGTAGGACT
>S6113H9Z91 rank=0021359 x=3277.0 y=1367.0 length=106
AGTCCAACGCGAAGAACCTTACCTACTCTTGACATCCAGAGAACTTAGCAGAGATGCTTT
GGTGCCTTCGGGAACTCTGAGACAGGTGCTGCATGGCTGTCAGACT
>S6113H3V4P rank=0017009 x=3207.0 y=2775.0 length=106
AGTCCAACGCGAAGAACCTTACCTACTCTTGACATCCAGAGAACTTAGCAGAGATGCTTT
GGTGCCTTCGGGAACTCTGAGACAGGTGCTGCATGGCTGTCAGACT
>S6113H3B9X rank=0020549 x=3201.0 y=1619.0 length=103
AGTCCAACGCGAAGAACCTTACCTACTCTTGACATCCAGAGAACTTAGCAGAGATGCTTT
GGTGCCTTCGGGAACTCTGAGACAGGTGCTGCATGGCTGTCGG
>S6113H0A51 rank=0008056 x=3166.0 y=3575.0 length=106
AGTCCAACGCGAAGAACCTTACCTACTCTTGACATCCAGAGAACTTAGCAGAGATGCTTT
GGTGCCTTCGGGAACTCTGAGACAGGTGCTGCATGGCTGTCGGACT
>S6113H0A8O rank=0013522 x=3166.0 y=3670.0 length=106
AGTCCAACGCGAAGAACCTTACCTACTCTTGACATCCAGAGAACTTAGCAGAGATGCTTT
GGTGCCTTCGGGAACTCTGAGACAGGTGCTGCATGGCTGTCGGACT
>S6113H9VFY rank=0006566 x=3275.0 y=3292.0 length=106
AGTCCAACGCGAAGAACCTTACCTACTCTTGACATCCAGAGAACTTAGCAGAGATGCTTT
GGTGCCTTCGGGAACTCTGAGACAGGTGCTGCATGGCTGTCGGACT
>S6113H05AS rank=0017963 x=3176.0 y=1666.0 length=106
AGTCCAACGCGAAGAACCTTACCTACTCTTGACATCCAGAGAACTTAGCAGAGATGCTTT
GGTGCCTTCGGGAACTCTGAGACAGGTGCTGCATGGCTGTCGGACT
>S6113HZ21U rank=0004325 x=3164.0 y=1248.0 length=106
AGTCCAACGCGAAGAACCTTACCTACTCTTGACATCCAGAGAACTTAGCAGAGATGCTTT
GGTGCCTTCGGGAACTCTGAGACAGGTGCTGCATGGCTGTCGGACT
>S6113H16HY rank=0025685 x=3188.0 y=724.0 length=106
AGTCCAACGCGAAGAACCTTACCTACTCTTGACATCCAGAGAACTTAGCAGAGATGCTTT
GGTGCCTTCGGGAACTCTGAGACAGGTGCTGCATGGCTGTCGGACT
>S6113H94I3 rank=0007768 x=3278.0 y=2781.0 length=106
AGTCCAACGCGAAGAACCTTACCTACTCTTGACATCCAGAGAACTTAGCAGAGATGCTTT
GGTGCCTTCGGGAACTCTGAGACAGGTGCTGCATGGCTGTCGGACT
>S6113HZECF rank=0020400 x=3156.0 y=1997.0 length=106
AGTCCAACGCGAAGAACCTTACCTACTCTTGACATCCAGAGAACTTAGCAGAGATGCTTT
GGTGCCTTCGGGAACTCTGAGACAGGTGCTGCATGGCTGTCGGACT
>S6113H54M3 rank=0019360 x=3233.0 y=621.0 length=106
AGTCCAACGCGAAGAACCTTACCTACTCTTGACATCCAGAGAACTTAGCAGAGATGCTTT
GGTGCCTTCGGGAACTCTGAGACAGGTGCTGCATGGCTGTCGGACT
>S6113H4O4Z rank=0018553 x=3216.0 y=3505.0 length=106
AGTCCAACGCGAAGAACCTTACCTACTCTTGACATCCAGAGAACTTAGCAGAGATGCTTT
GGTGCCTTCGGGAACTCTGAGACAGGTGCTGCATGGCTGTCGGACT
>S6113H303R rank=0011370 x=3209.0 y=1029.0 length=106
AGTCCAACGCGAAGAACCTTACCTACTCTTGACATCCAGAGAACTTAGCAGAGATGCTTT
GGTGCCTTCGGGAACTCTGAGACAGGTGCTGCATGGCTGTCGGACT
>S6113HZ90E rank=0022812 x=3166.0 y=2076.0 length=106
AGTCCAACGCGAAGAACCTTACCTACTCTTGACATCCAGAGAACTTAGCAGAGATGCTTT
GGTGCCTTCGGGAACTCTGAGACAGGTGCTGCATGGCTGTCGGACT
>S6113H4TBI rank=0007317 x=3218.0 y=732.0 length=106
AGTCCAACGCGAAGAACCTTACCTACTCTTGACATCCAGAGAACTTAGCAGAGATGCTTT
GGTGCCTTCGGGAACTCTGAGACAGGTGCTGCATGGCTGTCGGACT
>S6113H998E rank=0025411 x=3280.0 y=1980.0 length=106
AGTCCAACGCGAAGAACCTTACCTACTCTTGACATCCAGAGAACTTAGCAGAGATGCTTT
GGTGCCTTCGGGAACTCTGAGACAGGTGCTGCATGGCTGTCGGACT
>S6113H5L71 rank=0002436 x=3227.0 y=1327.0 length=106
AGTCCAACGCGAAGAACCTTACCTACTCTTGACATCCAGAGAACTTAGCAGAGATGCTTT
GGTGCCTTCGGGAACTCTGAGACAGGTGCTGCATGGCTGTCGGACT
>S6113IBTUE rank=0002763 x=3298.0 y=324.0 length=106
AGTCCAACGCGAAGAACCTTACCTACTCTTGACATCCAGAGAACTTAGCAGAGATGCTTT
GGTGCCTTCGGGAACTCTGAGACAGGTGCTGCATGGCTGTCGGACT
>S6113H2QEQ rank=0010301 x=3194.0 y=1952.0 length=106
AGTCCAACGCGAAGAACCTTACCTACTCTTGACATCCAGAGAACTTAGCAGAGATGCTTT
GGTGCCTTCGGGAACTCTGAGACAGGTGCTGCATGGCTGTCGGACT
>S6113H1NFN rank=0022315 x=3182.0 y=593.0 length=106
AGTCCAACGCGAAGAACCTTACCTACTCTTGACATCCAGAGAACTTAGCAGAGATGCTTT
GGTGCCTTCGGGAACTCTGAGACAGGTGCTGCATGGCTGTCGGACT
>S6113H38HT rank=0006344 x=3211.0 y=2415.0 length=99
AGTCCAACGCGAAGAACCTTACCTACTCTTGACATCCAGAGAACTTAGCAGAGATGCTTT
GGTGCCTTCGGGAACTCTGAGACAGGTGCTGCATGGCTN
>S6113H17RB rank=0004812 x=3188.0 y=2357.0 length=99
AGTCCAACGCGAAGAACCTTACCTACTCTTGACATCCAGAGAACTTAGCAGAGATGCTTT
GGTGCCTTCGGGAACTCTGAGACAGGTGCTGCATGGCTN
>S6113H16P5 rank=0013213 x=3188.0 y=1019.0 length=99
AGTCCAACGCGAAGAACCTTACCTACTCTTGACATCCAGAGAACTTAGCAGAGATGCTTT
GGTGCCTTCGGGAACTCTGAGACAGGTGCTGCATGGCTN
>S6113IAINW rank=0000790 x=3283.0 y=618.0 length=99
AGTCCAACGCGAAGAACCTTACCTACTCTTGACATCCAGAGAACTTAGCAGAGATGCTTT
GGTGCCTTCGGGAACTCTGAGACAGGTGCTGCATGGCTN
>S6113H9Q3P rank=0009096 x=3274.0 y=1763.0 length=100
AGTCCAACGCGAAGAACCTTACCTACTCTTGACATCCAGAGAACTTAGCAGAGATGCTTT
GGTGCCTTCGGGAACTCTGAGACAGGTGCTGCATGGCTNT
>S6113HZ853 rank=0011562 x=3166.0 y=985.0 length=106
AGTCCAACGCGAAGAACCTTACCTACTCTTGACATCCAGAGAACTTAGCAGAGATGCTTT
GGTGCCTTCGGGAACTCTGAGACAGGTGCTGTATGGCTGTCGGACT
>S6113H9OT1 rank=0018577 x=3273.0 y=2919.0 length=106
AGTCCAACGCGAAGAACCTTACCTACTCTTGACATCCAGAGAACTTAGCAGAGATGCTTT
GGTGCCTTCGGGAACTCTGAGACAGGTGGTGCATGGCTGTCGGACT
>S6113HZ3DA rank=0008295 x=3164.0 y=1660.0 length=106
AGTCCAACGCGAAGAACCTTACCTACTCTTGACATCCAGAGAACTTAGCAGAGATGCTTT
GGTGCCTTCGGGAACTCTGAGACAGGTGGTGCATGGCTGTCGGACT
>S6113H3CWP rank=0010878 x=3201.0 y=2439.0 length=106
AGTCCAACGCGAAGAACCTTACCTACTCTTGACATCCAGAGAACTTAGCAGAGATGCTTT
GGTGCCTTCGGGAACTCTGAGACAGGTGGTGCATGGCTGTCGGACT
>S6113H5OQK rank=0022354 x=3228.0 y=490.0 length=106
AGTCCAACGCGAAGAACCTTACCTACTCTTGACATCCAGAGAACTTAGCAGAGATGCTTT
GGTGCCTTCGGGAACTCTGAGACAGGTGGTGCATGGCTGTCGGACT
>S6113HZ4AG rank=0025586 x=3164.0 y=2854.0 length=106
AGTCCAACGCGAAGAACCTTACCTACTCTTGACATCCAGAGAACTTAGCAGAGATGCTTT
GGTGCCTTCGGGAACTCTGAGACAGGTGGTGCATGGCTGTCGGACT
>S6113IAV7O rank=0017194 x=3287.0 y=1794.0 length=89
AGTCCAACGCGAAGAACCTTACCTACTCTTGACATCCAGAGAACTTAGCAGAGATGCTTT
GGTGCCTTCGGGAACTCTGAGACAGGTGT
>S6113H19LG rank=0015477 x=3189.0 y=642.0 length=89
AGTCCAACGCGAAGAACCTTACCTACTCTTGACATCCAGAGAACTTAGCAGAGATGCTTT
GGTGCCTTCGGGAACTCTGAGACAGGTGT
>S6113H9FOX rank=0024260 x=3270.0 y=3359.0 length=106
AGTCCAACGCGAAGAACCTTACCTACTCTTGACATCCAGAGAACTTAGCAGAGATGCTTT
GGTGCCTTCGGGAACTCTGAGACAGGTGTTGCATGGCTGTCGGACT
>S6113HY82L rank=0015276 x=3154.0 y=3355.0 length=106
AGTCCAACGCGAAGAACCTTACCTACTCTTGACATCCAGAGAACTTAGCAGAGATGCTTT
GGTGCCTTCGGGAACTCTGAGACAGGTGTTGCATGGCTGTCGGACT
>S6113H0M4J rank=0023646 x=3170.0 y=2689.0 length=106
AGTCCAACGCGAAGAACCTTACCTACTCTTGACATCCAGAGAACTTAGCAGAGATGCTTT
GGTGCCTTCGGGAACTCTGAGACAGGTGTTGCATGGCTGTCGGACT
>S6113HZ5TN rank=0008606 x=3165.0 y=745.0 length=106
AGTCCAACGCGAAGAACCTTACCTACTCTTGACATCCAGAGAACTTAGCAGAGATGCTTT
GGTGCCTTCGGGAACTCTGAGACAGGTGTTGCATGGCTGTCGGACT
>S6113H43XN rank=0010483 x=3221.0 y=2201.0 length=106
AGTCCAACGCGAAGAACCTTACCTACTCTTGACATCCAGAGAACTTAGCAGAGATGCTTT
GGTGCCTTCGGGAACTCTGAGACAGGTGTTGCATGGCTGTCGGACT
>S6113H2P0R rank=0008379 x=3194.0 y=1449.0 length=106
AGTCCAACGCGAAGAACCTTACCTACTCTTGACATCCAGAGAACTTAGCAGAGATGCTTT
GGTGCCTTCGGGAACTCTGAGACAGGTGTTGCATGGCTGTCGGACT
>S6113H5HEF rank=0007729 x=3225.0 y=3269.0 length=106
AGTCCAACGCGAAGAACCTTACCTACTCTTGACATCCAGAGAACTTAGCAGAGATGCTTT
GGTGCCTTCGGGAACTCTGAGACAGGTGTTGCATGGCTGTCGGACT
>S6113H54T8 rank=0022019 x=3233.0 y=878.0 length=106
AGTCCAACGCGAAGAACCTTACCTACTCTTGACATCCAGAGAACTTAGCAGAGATGCTTT
GGTGCCTTCGGGAACTCTGAGACAGGTGTTGCATGGCTGTCGGACT
>S6113H40ZM rank=0002769 x=3220.0 y=2480.0 length=99
AGTCCAACGCGAAGAACCTTACCTACTCTTGACATCCAGAGAACTTAGCAGAGATGCTTT
GGTGCCTTCGGGAACTCTGAGACAGGTGTTGCATGGCTN
>S6113HZU9P rank=0007096 x=3161.0 y=3451.0 length=106
AGTCCAACGCGAAGAACCTTACCTACTCTTGACATCCAGAGAACTTAGCAGAGATGCTTT
GGTGCCTTCGGGAACTCTGAGACAGGTGTTGCATGGCTNTCGGACT
>S6113H0DD5 rank=0012912 x=3167.0 y=2363.0 length=88
AGTCCAACGCGAAGAACCTTACCTACTCTTGACATCCAGAGAACTTAGCAGAGATGCTTT
GGTGCCTTCGGGAACTCTGAGGCAGGTG
>S6113HY5PH rank=0019685 x=3153.0 y=3091.0 length=100
AGTCCAACGCGAAGAACCTTACCTACTCTTGACATCCAGAGAACTTAGCAGAGATGCTTT
GGTGCCTTCGGGGAACTCTGAGACAGGTGGTGCATGGCTN
>S6113H4AOQ rank=0012399 x=3212.0 y=1160.0 length=106
AGTCCAACGCGAAGAACCTTACCTACTCTTGACATCCAGAGAACTTAGCAGAGATGTTTT
GGTGCCTTCGGGAACTCTGAGACAGGTGCTGCATGGCTGTCGGACT
>S6113H3X6L rank=0010306 x=3208.0 y=1339.0 length=106
AGTCCAACGCGAAGAACCTTACCTACTCTTGACATCCAGAGAACTTTCCAGAGATGGATT
AGTGCCTTCGGGAACTCTGAGACAGGTGATGCATGGCTGTCGGACT
>S6113H43SS rank=0001143 x=3221.0 y=2026.0 length=99
AGTCCAACGCGAAGAACCTTACCTACTCTTGACATCCAGAGAACTTTCCAGAGATGGATT
GGTGCCTTCGAGAACTCTGAGACAGGTGATGCATGGCTN
>S6113H0NNB rank=0010415 x=3170.0 y=3365.0 length=106
AGTCCAACGCGAAGAACCTTACCTACTCTTGACATCCAGAGAACTTTCCAGAGATGGATT
GGTGCCTTCGGGAACTCTGAGACAGGTGATGCATGGCTGTCGGACT
>S6113H60C0 rank=0015356 x=3243.0 y=770.0 length=106
AGTCCAACGCGAAGAACCTTACCTACTCTTGACATCCAGAGAACTTTCCAGAGATGGATT
GGTGCCTTCGGGAACTCTGAGACAGGTGATGCATGGCTGTCGGACT
>S6113H01TF rank=0022671 x=3175.0 y=1249.0 length=106
AGTCCAACGCGAAGAACCTTACCTACTCTTGACATCCAGAGAACTTTCCAGAGATGGATT
GGTGCCTTCGGGAACTCTGAGACAGGTGATGCATGGCTGTCGGACT
>S6113H03AN rank=0004939 x=3175.0 y=3165.0 length=106
AGTCCAACGCGAAGAACCTTACCTACTCTTGACATCCAGAGAACTTTCCAGAGATGGATT
GGTGCCTTCGGGAACTCTGAGACAGGTGATGCATGGCTGTCGGACT
>S6113HZ3RO rank=0015378 x=3164.0 y=2178.0 length=106
AGTCCAACGCGAAGAACCTTACCTACTCTTGACATCCAGAGAACTTTCCAGAGATGGATT
GGTGCCTTCGGGAACTCTGAGACAGGTGATGCATGGCTGTCGGACT
>S6113H842H rank=0023994 x=3267.0 y=1879.0 length=106
AGTCCAACGCGAAGAACCTTACCTACTCTTGACATCCAGAGAACTTTCCAGAGATGGATT
GGTGCCTTCGGGAACTCTGAGACAGGTGATGCATGGCTGTCGGACT
>S6113HY84J rank=0002797 x=3154.0 y=3425.0 length=106
AGTCCAACGCGAAGAACCTTACCTACTCTTGACATCCAGAGAACTTTCCAGAGATGGATT
GGTGCCTTCGGGAACTCTGAGACAGGTGCTGCATGGCTGTCGGACT
>S6113H9A0G rank=0001467 x=3269.0 y=1390.0 length=106
AGTCCAACGCGAAGAACCTTACCTACTCTTGACATCCAGAGAACTTTCCAGAGATGGATT
GGTGCCTTCGGGAACTCTGAGACAGGTGCTGCATGGCTGTCGGACT
>S6113H0EZ4 rank=0005976 x=3168.0 y=354.0 length=106
AGTCCAACGCGAAGAACCTTACCTACTCTTGACATCCAGAGAACTTTCCAGAGATGGATT
GGTGCCTTCGGGAACTCTGAGACAGGTGCTGCATGGCTGTCGGACT
>S6113H0DAB rank=0023204 x=3167.0 y=2225.0 length=106
AGTCCAACGCGAAGAACCTTACCTACTCTTGACATCCAGAGAACTTTCCAGAGATGGATT
GGTGCCTTCGGGAACTCTGAGACAGGTGCTGCATGGCTGTCGGACT
>S6113IAWBG rank=0013333 x=3287.0 y=1930.0 length=106
AGTCCAACGCGAAGAACCTTACCTACTCTTGACATCCAGAGAACTTTCCAGAGATGGATT
GGTGCCTTCGGGAACTCTGAGACAGGTGCTGCATGGCTGTCGGACT
>S6113H59WB rank=0021900 x=3234.0 y=3337.0 length=106
AGTCCAACGCGAAGAACCTTACCTACTCTTGACATCCAGAGAACTTTCCAGAGATGGATT
GGTGCCTTCGGGAACTCTGAGACAGGTGCTGCATGGCTGTCGGACT
>S6113IA4SO rank=0004976 x=3290.0 y=630.0 length=106
AGTCCAACGCGAAGAACCTTACCTACTCTTGACATCCAGAGAACTTTCCAGAGATGGATT
GGTGCCTTCGGGAACTCTGAGACAGGTGCTGCATGGCTGTCGGACT
>S6113IAL5F rank=0019733 x=3284.0 y=1041.0 length=106
AGTCCAACGCGAAGAACCTTACCTACTCTTGACATCCAGAGAACTTTCCAGAGATGGATT
GGTGCCTTCGGGAACTCTGAGACAGGTGCTGCATGGCTGTCGGACT
>S6113H14IN rank=0011458 x=3187.0 y=2253.0 length=106
AGTCCAACGCGAAGAACCTTACCTACTCTTGACATCCAGAGAACTTTCCAGAGATGGATT
GGTGCCTTCGGGAACTCTGAGACAGGTGCTGCATGGCTGTCGGACT
>S6113H24ZJ rank=0002017 x=3199.0 y=365.0 length=106
AGTCCAACGCGAAGAACCTTACCTACTCTTGACATCCAGAGAACTTTCCAGAGATGGATT
GGTGCCTTCGGGAACTCTGAGACAGGTGCTGCATGGCTGTCGGACT
>S6113H43DA rank=0011538 x=3221.0 y=1468.0 length=106
AGTCCAACGCGAAGAACCTTACCTACTCTTGACATCCAGAGAACTTTCCAGAGATGGATT
GGTGCCTTCGGGAACTCTGAGACAGGTGCTGCATGGCTGTCGGACT
>S6113IBHDE rank=0003009 x=3294.0 y=544.0 length=106
AGTCCAACGCGAAGAACCTTACCTACTCTTGACATCCAGAGAACTTTCCAGAGATGGATT
GGTGCCTTCGGGAACTCTGAGACAGGTGCTGCATGGCTGTCGGACT
>S6113H9BM4 rank=0023376 x=3269.0 y=2206.0 length=106
AGTCCAACGCGAAGAACCTTACCTACTCTTGACATCCAGAGAACTTTCCAGAGATGGATT
GGTGCCTTCGGGAACTCTGAGACAGGTGCTGCATGGCTGTCGGACT
>S6113H9M78 rank=0006073 x=3273.0 y=838.0 length=99
AGTCCAACGCGAAGAACCTTACCTACTCTTGACATCCAGAGAACTTTCCAGAGATGGATT
GGTGCCTTCGGGAACTCTGAGACAGGTGCTGCATGGCTN
>S6113HZWJ8 rank=0018547 x=3162.0 y=1030.0 length=99
AGTCCAACGCGAAGAACCTTACCTACTCTTGACATCCAGAGAACTTTCCAGAGATGGATT
GGTGCCTTCGGGAACTCTGAGACAGGTGCTGCATGGCTN
>S6113H6HHK rank=0010127 x=3237.0 y=886.0 length=104
AGTCCAACGCGAAGAACCTTACCTACTCTTGACATCCAGAGAACTTTCCAGAGATGGATT
GGTGCCTTCGGGAACTCTGAGACAGGTGCTGCATGGCTNTCGGA
>S6113IAY2J rank=0001460 x=3288.0 y=1401.0 length=92
AGTCCAACGCGAAGAACCTTACCTACTCTTGACATCCAGAGAACTTTCCAGAGATGGATT
GGTGCCTTCGGGAACTCTGAGACAGGTGGTGC
>S6113H6BHD rank=0010392 x=3235.0 y=1295.0 length=106
AGTCCAACGCGAAGAACCTTACCTACTCTTGACATCCAGAGAACTTTCCAGAGATGGATT
GGTGCCTTCGGGAACTCTGAGACAGGTGGTGCATGGCTGTCGGACT
>S6113H2PES rank=0005143 x=3194.0 y=658.0 length=106
AGTCCAACGCGAAGAACCTTACCTACTCTTGACATCCAGAGAACTTTCCAGAGATGGATT
GGTGCCTTCGGGAACTCTGAGACAGGTGGTGCATGGCTGTCGGACT
>S6113H0CSQ rank=0009393 x=3167.0 y=1592.0 length=106
AGTCCAACGCGAAGAACCTTACCTACTCTTGACATCCAGAGAACTTTCCAGAGATGGATT
GGTGCCTTCGGGAACTCTGAGACAGGTGGTGCATGGCTGTCGGACT
>S6113HZZ2Q rank=0004083 x=3163.0 y=1488.0 length=98
AGTCCAACGCGAAGAACCTTACCTACTCTTGACATCCAGAGAACTTTCCAGAGATGGATT
GGTGCCTTCGGGAACTCTGAGACAGGTGTTGCATGGCT
>S6113HZH71 rank=0020502 x=3157.0 y=2927.0 length=106
AGTCCAACGCGAAGAACCTTACCTACTCTTGACATCCAGAGAACTTTCCAGAGATGGATT
GGTGCCTTCGGGAACTCTGAGACAGGTGTTGCATGGCTGTCGGACT
>S6113H6K0G rank=0024348 x=3238.0 y=1358.0 length=106
AGTCCAACGCGAAGAACCTTACCTACTCTTGACATCCAGAGAACTTTCCAGAGATGGATT
GGTGCCTTCGGGAACTCTGAGACAGGTGTTGCATGGCTGTCGGACT
>S6113H8ANG rank=0023912 x=3257.0 y=3418.0 length=106
AGTCCAACGCGAAGAACCTTACCTACTCTTGACATCCAGAGAACTTTCCAGAGATGGATT
GGTGCCTTCGGGAACTCTGAGACAGGTGTTGCATGGCTGTCGGACT
>S6113H6YO0 rank=0023181 x=3242.0 y=2706.0 length=99
AGTCCAACGCGAAGAACCTTACCTACTCTTGACATCCAGAGAACTTTCCAGAGATGGATT
GGTGCCTTCGGGAACTCTGAGACAGGTGTTGCATGGCTN
>S6113H8U1I rank=0016681 x=3264.0 y=1172.0 length=106
AGTCCAACGCGAAGAACCTTACCTACTCTTGACATCCAGAGAACTTTCCAGAGATGGATT
GGTGCCTTCGGGAACTCTGAGACAGGTGTTGCATGGCTNTAGGACT
>S6113HY89X rank=0010007 x=3154.0 y=3619.0 length=106
AGTCCAACGCGAAGAACCTTACCTACTCTTGACATCCAGAGAACTTTCCAGAGATGGATT
GGTGCCTTCGGGAACTCTGAGGCAGGTGCTGCATGGCTGTCGGACT
>S6113H7XE6 rank=0016006 x=3253.0 y=2656.0 length=99
AGTCCAACGCGAAGAACCTTACCTACTCTTGACATCCAGAGAACTTTCCAGGGATGGATT
GGTGCCTTCGGGAACTCTGAGACAGGTGGTGCATGGCTN
>S6113H819S rank=0023139 x=3266.0 y=2350.0 length=98
AGTCCAACGCGAAGAACCTTACCTACTCTTGACATCCAGAGAACTTTTCCAGAGATGGAT
TGGTGCCTTCGGGAACTCTGAGACAGGTGCTGCATGGC
>S6113HZFID rank=0002658 x=3156.0 y=3507.0 length=107
AGTCCAACGCGAAGAACCTTACCTACTCTTGACATCCAGAGAATTCGCTAGAGATAGCTT
AGTGCCTTCGGGAACTCTGAGACAGGTGATGCATGGCTGTCGGACCT
>S6113H08KM rank=0022751 x=3177.0 y=1812.0 length=106
AGTCCAACGCGAAGAACCTTACCTACTCTTGACATCCAGAGAATTCGCTAGAGATAGCTT
AGTGCCTTCGGGAACTCTGAGACAGGTGATGCATGGCTGTCGGACT
>S6113H6FA9 rank=0024851 x=3236.0 y=2163.0 length=106
AGTCCAACGCGAAGAACCTTACCTACTCTTGACATCCAGAGAATTCGCTAGAGATAGCTT
AGTGCCTTCGGGAACTCTGAGACAGGTGCTGCATGGCTGTCGGACT
>S6113IAAUI rank=0007609 x=3280.0 y=2776.0 length=105
AGTCCAACGCGAAGAACCTTACCTACTCTTGACATCCAGAGAATTCGCTAGAGATAGCTT
AGTGCCTTCGGGGAACTCTGAGACAGGTGCTGCATGGCTNTCGGA
>S6113HZNMI rank=0025772 x=3159.0 y=1736.0 length=107
AGTCCAACGCGAAGAACCTTACCTACTCTTGACATCCAGAGTAACTTAGCAGAGATGCTT
TGGTGCCTTCGGGAACTCTGAGACAGGTGCTGCATGGCTGTCGGACT
>S6113H1UNP rank=0012877 x=3184.0 y=1763.0 length=106
AGTCCAACGCGAAGAACCTTACCTACTCTTGACATCCAGCGAACTTAGCAGAGATGCTTT
GGTGCCTTCGGGAACCGTGAGACAGGTGCTGCATGGCTGTCGGACT
>S6113H1ANX rank=0010922 x=3178.0 y=427.0 length=106
AGTCCAACGCGAAGAACCTTACCTACTCTTGACATCCAGCGAACTTAGCAGAGATGCTTT
GGTGCCTTCGGGAACGCTGAGACAGGTGCTGCATGGCTGTCGGACT
>S6113IAJP8 rank=0023201 x=3283.0 y=1998.0 length=69
AGTCCAACGCGAAGAACCTTACCTACTCTTGACATCCAGCGAACTTAGCAGAGATGCTTT
GGTGCCTTT
>S6113H1BM9 rank=0026096 x=3178.0 y=1699.0 length=106
AGTCCAACGCGAAGAACCTTACCTACTCTTGACATCCTACGAATCCGGATTAGCGTCTGG
AGTGCCGAAAGGAGCGTAGAGACAGGTGCTGCATGGCTGTCGGACT
>S6113IBEV8 rank=0025393 x=3293.0 y=1430.0 length=106
AGTCCAACGCGAAGAACCTTACCTACTCTTGACATCCTCGGAACCTGGTAGAGATATCGG
GGTGCCTTCGGGAACCGAGAGACAGGTGCTGCATGGCTGTCGGACT
>S6113IA12L rank=0012858 x=3289.0 y=1195.0 length=106
AGTCCAACGCGAAGAACCTTACCTACTCTTGACATGCCTGGAACCCTGCAGAGATGCGGG
GGTGCCTTCGGGAGCCAGGACACAGGTGATGCATGGCTGTCGGACT
>S6113H9UD1 rank=0003583 x=3275.0 y=1927.0 length=98
AGTCCAACGCGAAGAACCTTACCTACTCTTGACATGCCTGGAACCCTGCAGAGATNCGGG
GGTGCCTTCGGGAGCCAGGACACAGGTGCTGCATGGCT
>S6113H9VM1 rank=0004583 x=3275.0 y=3547.0 length=65
AGTCCAACGCGAAGAACCTTACCTACTNNTTGACATCCAGAGAACTTAGCAGAGATGCTT
TGGTG
>S6113H97A8 rank=0011859 x=3279.0 y=2290.0 length=99
AGTCCAACGCGAAGAACCTTACCTAGACTTGACATCCCCTGCATAACCCCAGAGATGGGC
GAAGTCCTTCGGGACAGGGTGACAGGTGATGCATGGCTN
>S6113IADCU rank=0011979 x=3281.0 y=1932.0 length=106
AGTCCAACGCGAAGAACCTTACCTAGACTTGACATCTCCTGCATTACCCTTAATCGGGGA
AGTCCCTTCGGGGACAGGAAGACAGGTGTTGCATGGCTGTCGGACT
>S6113H9KHU rank=0014387 x=3272.0 y=1392.0 length=103
AGTCCAACGCGAAGAACCTTACCTAGACTTGACATGACCCTGAAAGCCGGGGAAACTCGG
CCCCCTTCGGGCAGGGCCACAGGTGCTGCATGGCTGTCGGACT
>S6113H4INU rank=0010406 x=3214.0 y=3304.0 length=105
AGTCCAACGCGAAGAACCTTACCTAGACTTGACATGACGGTGCAAGCCGGGGAAACCCGG
CCCTCCTTCGGGACACCGCCACAGGTGCTGCATGGCTGTCTGACT
>S6113H8447 rank=0014871 x=3267.0 y=1977.0 length=104
AGTCCAACGCGAAGAACCTTACCTAGACTTGACATGCACCTGCAAGCCCGGGAAACCGGG
TCGCCTTCGAGGGTGGTGCACAGGTGCTGCATGGCTGTCGGACT
>S6113H9AVI rank=0016167 x=3269.0 y=1212.0 length=106
AGTCCAACGCGAAGAACCTTACCTAGATTTGACATAAAATGGAAGACTGGCAGAAATGTC
GTCGCCCGCAAGGGCCGTTTTACAGGTGATGCATGGCTGTCGGACT
>S6113H433S rank=0006792 x=3221.0 y=2422.0 length=106
AGTCCAACGCGAAGAACCTTACCTAGATTTGACATGAATTGGAAGACTCACAGAAATGTG
GTCGCCCGCAAGGGCTGATTCACAGGTGCTGCATGGCTGTCGGACT
>S6113HY5O8 rank=0022380 x=3153.0 y=3082.0 length=103
AGTCCAACGCGAAGAACCTTACCTAGCCTTGACATGCAAGTAGTAGAACCCTNAAAGGGG
GGACGAGGTAGCAATACCAGCTTGCACAGGTGATGCATGGCTN
>S6113H3SCE rank=0016376 x=3206.0 y=1964.0 length=102
AGTCCAACGCGAAGAACCTTACCTAGCCTTGACATGCAAGTAGTAGAACCTTGAAAGAGG
GACGAGGTAGCAATACCAGCTTGCACAGGTGATGCATGGCTN
>S6113H2EIH rank=0016166 x=3190.0 y=2919.0 length=105
AGTCCAACGCGAAGAACCTTACCTAGCCTTGACATGCACTAGACCGAGCCTGAAAGGGCT
CTTTCCTTCGGGACTGGTGCACAGGTGGTGCATGGCTGTCGAACT
>S6113H9K1U rank=0010773 x=3272.0 y=2112.0 length=102
AGTCCAACGCGAAGAACCTTACCTAGCCTTGACATGCATCTCTAAGTCGGTGAAAGCCGG
CGACTGTAGCAATACGGAATTTGCACAGGTGGTGCATGGCTN
>S6113H1CBA rank=0014769 x=3178.0 y=2564.0 length=89
AGTCCAACGCGAAGAACCTTACCTAGCCTTGACATGCATCTCTAAGTCGGTGAAAGCCGG
CGACTGTCGCAAGACNGAATTTGCACAGG
>S6113H22VS rank=0024356 x=3198.0 y=1734.0 length=105
AGTCCAACGCGAAGAACCTTACCTAGCCTTGACATGCATTAGACAGACGCTGAAAGGCGT
TCTCCCTTCGGGGCTGATGCACAGGTGATGCATGGCTGTCGGACT
>S6113IAZMK rank=0009466 x=3288.0 y=2122.0 length=51
AGTCCAACGCGAAGAACCTTACCTAGCCTTGACATGCATTAGACCGAGCCT
>S6113H8AMV rank=0023209 x=3257.0 y=3397.0 length=105
AGTCCAACGCGAAGAACCTTACCTAGCCTTGACATGCATTAGACCGAGCCTGAAAGGGCT
CTTTCCTTCGGGACTGGTGCACAGGTGATGCATGGCTGTCGGACT
>S6113H6E8Q rank=0002520 x=3236.0 y=2072.0 length=105
AGTCCAACGCGAAGAACCTTACCTAGCCTTGACATGCATTAGACCGAGCCTGAAAGGGCT
CTTTCCTTCGGGACTGGTGCACAGGTGCTGCATGGCTGTCGGACT
>S6113H3775 rank=0008421 x=3211.0 y=2067.0 length=105
AGTCCAACGCGAAGAACCTTACCTAGCCTTGACATGCATTAGACCGGACCTGAAAGGGTC
CTTTCCTTCGGGACTGGTGCACAGGTGAAGCATGGCTGTCGGACT
>S6113H0SBY rank=0013527 x=3172.0 y=1244.0 length=97
AGTCCAACGCGAAGAACCTTACCTAGCCTTGACATGCATTAGACCGGACCTGAAAGGGTC
CTTTCCTTCGGGACTGGTGCACAGGTGCTGCATGGCT
>S6113IAPRX rank=0007125 x=3285.0 y=1643.0 length=105
AGTCCAACGCGAAGAACCTTACCTAGCCTTGACATGCATTAGACCGGACCTGAAAGGGTC
CTTTCCTTCGGGACTGGTGCACAGGTGCTGCATGGCTGTCGGACT
>S6113H6BTS rank=0010563 x=3235.0 y=1742.0 length=105
AGTCCAACGCGAAGAACCTTACCTAGCCTTGACATGCATTAGACCGGGCCTGAAAGGGCC
CTTTCCTTCGGGACTGGTGCACAGGTGATGCATGGCTGTCGGACT
>S6113H3C7W rank=0003416 x=3201.0 y=2842.0 length=105
AGTCCAACGCGAAGAACCTTACCTAGCCTTGACATGCATTAGACCGGGCCTGAAAGGGCC
CTTTCCTTCGGGACTGGTGCACAGGTGCTGCATGGCTGTCGGACT
>S6113H9UQ3 rank=0010694 x=3275.0 y=2397.0 length=105
AGTCCAACGCGAAGAACCTTACCTAGCCTTGACATGCATTAGACCGGGCCTGAAAGGGCC
CTTTCCTTCGGGACTGGTGCACAGGTGCTGCATGGCTGTCGGACT
>S6113H9AOR rank=0018340 x=3269.0 y=969.0 length=105
AGTCCAACGCGAAGAACCTTACCTAGCCTTGACATGCGTTAGACCGGGCCTGAAAGGGCC
CTTTCCTTCGGGACTGGTGCACAGGTGGTGCACGGCTGTCGGACT
>S6113H6I9L rank=0021013 x=3237.0 y=3191.0 length=108
AGTCCAACGCGAAGAACCTTACCTAGGCTAGAAAATGTAGGAACCTGGGAGAAGTCTCGG
GGTGCTCTTCGGAGAACCTGCAGTTAGGTGATGCATGGCTGTCGGACT
>S6113IANKF rank=0011387 x=3284.0 y=2877.0 length=105
AGTCCAACGCGAAGAACCTTACCTAGGCTAGAATGTGAGGGAAGAAAGGGTAATACCGAT
CGTCCGGGAAACCGGACCAAACAGGTGCTGCATGGCTGTCGGACT
>S6113H1N27 rank=0018284 x=3182.0 y=1441.0 length=108
AGTCCAACGCGAAGAACCTTACCTAGGCTAGAATGTGAGGGAAGAGAGGGTAACTCCGAT
CGTCTGGGCAACCAGACCCAAAACAAGGTGCTGCATGGCTGTCGGACT
>S6113H9OD5 rank=0001644 x=3273.0 y=2347.0 length=108
AGTCCAACGCGAAGAACCTTACCTAGGCTAGAATGTGAGGGAAGAGAGGGTAACTCCGAT
CGTCTGGGCAACCAGACCCAAAACAAGGTGTTGCATGGCTGTCGGACT
>S6113H6B6Y rank=0020013 x=3235.0 y=2216.0 length=108
AGTCCAACGCGAAGAACCTTACCTAGGCTAGAATGTGAGGGAAGTCTGCGTAACAGCAGG
CGTCTGGGAAACCAGACCCAAAACAAGGTGCTGCATGGCTGTCGGACT
>S6113H0IKL rank=0016723 x=3169.0 y=883.0 length=108
AGTCCAACGCGAAGAACCTTACCTAGGCTAGAATGTGAGGGAATCTTGGGTAACGCCAAG
AGTCTGGGAAACCAGACCCAAAACAAGGTGTTGCATGGCTGTCGGACT
>S6113H725F rank=0003350 x=3255.0 y=1889.0 length=100
AGTCCAACGCGAAGAACCTTACCTAGGCTAGAATGTGAGGGAATCTTGGGTAACGCCAAG
AGTCTGGGAAACCAGCCCAAAACAAGGTGATGCTTGGCTN
>S6113HZ2W7 rank=0016708 x=3164.0 y=1081.0 length=108
AGTCCAACGCGAAGAACCTTACCTAGGCTAGAATGTGAGGGAATGTTGGGTAACGCCAAC
AGTCTGGGAAACCAGACCCAAAACAAGGTGCTGCATGGCTGTCGGACT
>S6113HZM91 rank=0024696 x=3159.0 y=1287.0 length=108
AGTCCAACGCGAAGAACCTTACCTAGGCTAGAATGTGAGGGAATGTTGGGTAACGCCAAC
AGTCTGGGAAACCAGACCCAAAACAAGGTGCTGCATGGCTGTCGGACT
>S6113H6XN7 rank=0008966 x=3242.0 y=1381.0 length=108
AGTCCAACGCGAAGAACCTTACCTAGGCTAGAATGTGAGGGAATGTTGGGTAACGCCAAC
AGTCTGGGAAACCAGACCCAAAACAAGGTGGTGCATGGCTGTCGGACT
>S6113IAB9V rank=0003252 x=3281.0 y=529.0 length=108
AGTCCAACGCGAAGAACCTTACCTAGGCTAGAATGTGAGGGAATGTTGGGTAACGCCAAC
AGTCTGGGAAACCAGACCCAAAACAAGGTGGTGCATGGCTGTCGGACT
>S6113H49QU rank=0018322 x=3223.0 y=1540.0 length=100
AGTCCAACGCGAAGAACCTTACCTAGGCTAGAATGTGAGGGAATGTTGGGTAACGCCAAC
AGTCTGGGAAACCAGCCCAAAACAAGGTGCTGCATGGCTN
>S6113H3EYH rank=0005273 x=3202.0 y=999.0 length=107
AGTCCAACGCGAAGAACCTTACCTAGGCTAGAATGTGAGGGAATGTTGGGTAACGCCAAC
AGTCTGGGAAACCAGCCCAAAACAAGGTGGTGCATGGCTGTCTGACT
>S6113H3PTG rank=0018886 x=3205.0 y=2786.0 length=106
AGTCCAACGCGAAGAACCTTACCTAGGCTAGAATGTGAGGGAATGTTGGGTAACGCCAAC
AGTCTGGGAAACCAGCCCAAACAAGGTGCTGCTTGGCTNTCGGACT
>S6113H1KYS rank=0014722 x=3181.0 y=1490.0 length=108
AGTCCAACGCGAAGAACCTTACCTAGGCTAGAATGTGAGGGAATTCTGGGTAATGCCAGA
AGTCCGGGAAACCGGACCCAAAACAAGGTGTTGCATGGCTGTCGGACT
>S6113H7T2Y rank=0007883 x=3252.0 y=2424.0 length=108
AGTCCAACGCGAAGAACCTTACCTAGGCTAGAATGTGAGGGAATTCTGGGTAATGCCAGA
AGTCCGGGAAACCGGACCCAAAACAAGGTGTTGCATGGCTGTCGGACT
>S6113H4LYW rank=0003306 x=3215.0 y=3494.0 length=62
AGTCCAACGCGAAGAACCTTACCTAGGCTAGAATGTGAGGGAATTCTGGGTAATGCCAGA
AT
>S6113H8Y74 rank=0013728 x=3265.0 y=2498.0 length=94
AGTCCAACGCGAAGAACCTTACCTAGGCTAGAATGTGAGGGGAATGTTGGGGTAACGCCA
ACAGTCTGGGAAACCAGCCCAAAACAAGGNGTTG
>S6113H3FJ0 rank=0016990 x=3202.0 y=1774.0 length=104
AGTCCAACGCGAAGAACCTTACCTAGGCTCGAAGTGCAGATGACAAACGGCGAAAGTCGT
CTTCCGCAAGGACATCTGTAGAGGTGGTGCATGGCTGTCGGACT
>S6113H0M9A rank=0022333 x=3170.0 y=2860.0 length=104
AGTCCAACGCGAAGAACCTTACCTAGGCTTGAAAGGCAGTCTAAACCGTTGAAAGACGGG
TACCCGCAAGGGGGGCTGTACAGGTGATGCATGGCTGTCGGACT
>S6113H5U1R rank=0010165 x=3230.0 y=477.0 length=104
AGTCCAACGCGAAGAACCTTACCTAGGCTTGAAAGGCTCTCTAAACCGGTGAAAGCCGGC
TACCCGCAAGGGGGGGAGTACAGGTGGTGCATGGCTGTCGGACT
>S6113H239G rank=0013288 x=3198.0 y=3522.0 length=104
AGTCCAACGCGAAGAACCTTACCTAGGCTTGAAAGGCTCTCTAAACCGGTGAAAGCCGGC
TACCCGCAAGGGGGGGAGTACAGGTGTTGCATGGCTGTCGGACT
>S6113H0M6A rank=0021926 x=3170.0 y=2752.0 length=104
AGTCCAACGCGAAGAACCTTACCTAGGCTTGAACAGCGAGTGACATCCGGCGAAAGCCGG
CTCCCGCAAGGGCACTCGTAGAGGTGTTGCATGGCTGTCGGACT
>S6113H1TR1 rank=0002499 x=3184.0 y=623.0 length=104
AGTCCAACGCGAAGAACCTTACCTAGGCTTGAACAGCGAGTGACATCCGGCGAAAGCCGG
CTCCCGCAAGGGCACTCGTAGAGGTGTTGCATGGCTGTCGGACT
>S6113H64NF rank=0001648 x=3244.0 y=2233.0 length=107
AGTCCAACGCGAAGAACCTTACCTAGGCTTGAACTGCCAGTGGTAGGACCCTGAAAGGGG
AACGACCCGCAAGGGAGCTGGTAGAGGTGTTGCATGGCTGTCGGACT
>S6113H2WRD rank=0023276 x=3196.0 y=1991.0 length=113
AGTCCAACGCGAAGAACCTTACCTAGGCTTGAACTGTTAGAAGTAGAACGAATGAAAGTT
TGGACGACCTGTCAAGTCAGGAACTAACAGAGGTGTTGCATGGCTGTCGGACT
>S6113H8YH5 rank=0006641 x=3265.0 y=1563.0 length=95
AGTCCAACGCGAAGAACCTTACCTAGGCTTGACATACACCGGAAACATCCAGAGATGGGT
GCCCTTTTGTCGGTGTACAGGTGATGCATGGCTNT
>S6113HZTIY rank=0005222 x=3161.0 y=1192.0 length=107
AGTCCAACGCGAAGAACCTTACCTAGGCTTGACATACACGAGGAACCCTTCAGAAACGGA
GGGCCCTCTTCGGAGCCCGTGCACAGGTGCTGCATGGCTGTCGGACT
>S6113H0ASY rank=0023791 x=3166.0 y=3104.0 length=66
AGTCCAACGCGAAGAACCTTACCTAGGCTTGACATACACGGAACCTCGAGAACCGGGGAC
CTCGTT
>S6113H6B7E rank=0001966 x=3235.0 y=2232.0 length=107
AGTCCAACGCGAAGAACCTTACCTAGGCTTGACATACACGGGAAACCCCGCAGAAACGCG
GGGCCCTCTTCGGAGCCCGTGCACAGGTGTTGCATGGCTGTCGGACT
>S6113H90M9 rank=0013607 x=3277.0 y=1843.0 length=106
AGTCCAACGCGAAGAACCTTACCTAGGCTTGACATACACGGGAAACCCCTCAGAAACGGG
GGCCCTCTTCGGAGCCCGTGCACAGGTGTTGCATGGCTGTCGGACT
>S6113H55I3 rank=0024988 x=3233.0 y=1773.0 length=107
AGTCCAACGCGAAGAACCTTACCTAGGCTTGACATACACGGGAAACCCGCCAGAAACGGC
GGGCCCTCTTCGGAGCCCGTGCACAGGTGCTGCATGGCTGTCGGACT
>S6113HZONC rank=0011634 x=3159.0 y=3062.0 length=107
AGTCCAACGCGAAGAACCTTACCTAGGCTTGACATACACGGGAAACCCGCCAGAAACGGC
GGGCCCTCTTCGGAGCCCGTGCACAGGTGTTGCATGGCTGTCGGACT
>S6113H8JH7 rank=0008747 x=3260.0 y=2605.0 length=107
AGTCCAACGCGAAGAACCTTACCTAGGCTTGACATACACGGGAAACCCGGGAGAAACCCC
GGGCCCTCTTCGGAGCCCGTGCACAGGTGCTGCATGGCTGTCGGACT
>S6113H0AP6 rank=0018619 x=3166.0 y=3004.0 length=106
AGTCCAACGCGAAGAACCTTACCTAGGCTTGACATACACGGGAAACCCTCGAGAAACCGG
GGCCCTCTTCGGAGCCCGTGCACAGGTGCTGCATGGCTGTCGGACT
>S6113H32NC rank=0011375 x=3209.0 y=3030.0 length=106
AGTCCAACGCGAAGAACCTTACCTAGGCTTGACATACACGGGAAACCCTCGAGAAACCGG
GGCCCTCTTCGGAGCCCGTGCACAGGTGCTGCATGGCTGTCGGACT
>S6113IAL97 rank=0000500 x=3284.0 y=1213.0 length=106
AGTCCAACGCGAAGAACCTTACCTAGGCTTGACATACACGGGAAACCCTCGAGAAACCGG
GGCCCTCTTCGGAGCCCGTGCACAGGTGGTGCATGGCTGTCGGACT
>S6113H174S rank=0015851 x=3188.0 y=2842.0 length=107
AGTCCAACGCGAAGAACCTTACCTAGGCTTGACATACACGGGAAACCCTCGAGAAACCGG
GGGCCCTCTTCGGAGCCCGTGCACAGGTGATGCAAGGCTGTCGGACT
>S6113H0SKD rank=0010486 x=3172.0 y=1547.0 length=107
AGTCCAACGCGAAGAACCTTACCTAGGCTTGACATACACGGGAAACCCTCGAGAAACCGG
GGGCCCTCTTCGGAGCCCGTGCACAGGTGATGCATGGCTGTCGGACT
>S6113HZLEK rank=0024561 x=3158.0 y=2954.0 length=107
AGTCCAACGCGAAGAACCTTACCTAGGCTTGACATACACGGGAAACCCTCGAGAAACCGG
GGGCCCTCTTCGGAGCCCGTGCACAGGTGCTGCATGGCTGTCGGACT
>S6113IALY0 rank=0014522 x=3284.0 y=810.0 length=107
AGTCCAACGCGAAGAACCTTACCTAGGCTTGACATACACGGGAAACCCTCGAGAAACCGG
GGGCCCTCTTCGGAGCCCGTGCACAGGTGCTGCATGGCTGTCGGACT
>S6113H30RE rank=0017090 x=3209.0 y=584.0 length=107
AGTCCAACGCGAAGAACCTTACCTAGGCTTGACATACACGGGAAACCCTCGAGAAACCGG
GGGCCCTCTTCGGAGCCCGTGCACAGGTGCTGCATGGCTGTCGGACT
>S6113H7TU3 rank=0016101 x=3252.0 y=2141.0 length=107
AGTCCAACGCGAAGAACCTTACCTAGGCTTGACATACACGGGAAACCCTCGAGAAACCGG
GGGCCCTCTTCGGAGCCCGTGCACAGGTGGTGAATGGCTGTCGGACT
>S6113IAG67 rank=0015381 x=3282.0 y=2817.0 length=107
AGTCCAACGCGAAGAACCTTACCTAGGCTTGACATACACGGGAAACCCTCGAGAAACCGG
GGGCCCTCTTCGGAGCCCGTGCACAGGTGGTGCATGGCTGTCGGACT
>S6113H4W3Y rank=0018092 x=3219.0 y=1548.0 length=107
AGTCCAACGCGAAGAACCTTACCTAGGCTTGACATACACGGGAAACCCTCGAGAAACCGG
GGGCCCTCTTCGGAGCCCGTGCACAGGTGGTGCATGGCTGTCGGACT
>S6113H1K2F rank=0016629 x=3181.0 y=1621.0 length=107
AGTCCAACGCGAAGAACCTTACCTAGGCTTGACATACACGGGAAACCCTCGAGAAACCGG
GGGCCCTCTTCGGAGCCCGTGCACAGGTGGTGCATGGCTGTCGGACT
>S6113H4XBC rank=0022565 x=3219.0 y=1814.0 length=107
AGTCCAACGCGAAGAACCTTACCTAGGCTTGACATACACGGGAAACCCTCGAGAAACCGG
GGGCCCTCTTCGGAGCCCGTGCACAGGTGGTGCATGGCTGTCGGACT
>S6113H0AXR rank=0015002 x=3166.0 y=3277.0 length=107
AGTCCAACGCGAAGAACCTTACCTAGGCTTGACATACACGGGAAACCCTCGAGAAACCGG
GGGCCCTCTTCGGAGCCCGTGCACAGGTGGTGCATGGCTGTCGGACT
>S6113H8VPP rank=0018518 x=3264.0 y=2043.0 length=100
AGTCCAACGCGAAGAACCTTACCTAGGCTTGACATACACGGGAAACCCTCGAGAAACCGG
GGGGCCCTCTTCGGAGCCCGTGCACAGGTGCTGCATGGCT
>S6113IAA50 rank=0019755 x=3280.0 y=3190.0 length=106
AGTCCAACGCGAAGAACCTTACCTAGGCTTGACATACACGGGAAACCGCCAGAAACGGCG
GGCCCTCTTCGGAGCCCGTGCACAGGTGCTGCATGGCTGTCGGACT
>S6113IA2GI rank=0019643 x=3289.0 y=1696.0 length=104
AGTCCAACGCGAAGAACCTTACCTAGGCTTGACATACACGGGAAACCGGCCAGAAACGGC
CGGCCCTCTTCGGAGCCCGTGCACAGGTGCTGCATGGCTGTCGG
>S6113H0H9M rank=0009973 x=3169.0 y=488.0 length=107
AGTCCAACGCGAAGAACCTTACCTAGGCTTGACATACACGGGAAACCGGCCAGAAACGGC
CGGCCCTCTTCGGAGCCCGTGCACAGGTGCTGCATGGCTGTCGGACT
>S6113H046T rank=0002911 x=3176.0 y=1523.0 length=100
AGTCCAACGCGAAGAACCTTACCTAGGCTTGACATACACGGGAAACCGGTCAGAAACGGC
CGGCCCTCTTCGGAGCCCGTGCACAGGTGATGCATGGCTN
>S6113H8O01 rank=0015504 x=3262.0 y=1571.0 length=107
AGTCCAACGCGAAGAACCTTACCTAGGCTTGACATACACGGGAAACCGGTCAGAAACGGC
CGGCCCTCTTCGGAGCCCGTGCACAGGTGCTGCATGGCTGTCGGACT
>S6113IAWUK rank=0023739 x=3287.0 y=2618.0 length=107
AGTCCAACGCGAAGAACCTTACCTAGGCTTGACATACACGGGAAACCGGTCAGAAACGGC
CGGCCCTCTTCGGAGCCCGTGCACAGGTGTTGCATGGCTGTCGGACT
>S6113H22Z0 rank=0004792 x=3198.0 y=1886.0 length=107
AGTCCAACGCGAAGAACCTTACCTAGGCTTGACATACACGGGAAACCTCGGAGAAACCCG
AGGCCCTCTTCGGAGCCCGTGCACAGGTGCTGCATGGCTGTCGGACT
>S6113HZTXG rank=0007427 x=3161.0 y=1714.0 length=106
AGTCCAACGCGAAGAACCTTACCTAGGCTTGACATACACGGGAAACCTCTCAGAAAAGGG
AGGCCCTCTTCGGAGCCCGTGCACAGGTGCTGCATGCTGTCGGACT
>S6113H0Y7X rank=0021319 x=3174.0 y=1979.0 length=106
AGTCCAACGCGAAGAACCTTACCTAGGCTTGACATACACGGGAAAGCCCTCAGAAAAGGG
GCCCCTCTTCGGAGCCCGTGCACAGGTGCTGCATGGCTGTCGGACT
>S6113H4EX0 rank=0015768 x=3213.0 y=2582.0 length=107
AGTCCAACGCGAAGAACCTTACCTAGGCTTGACATACACGGGAAAGCCCTCAGAAAAGGG
GGCCCTCCTTCGGGACCCGTGCACAGGTGCTGCATGGCTGTCGGACT
>S6113H2LH7 rank=0005163 x=3192.0 y=3789.0 length=57
AGTCCAACGCGAAGAACCTTACCTAGGCTTGACATACACGGGAAAGCCCTCAGAAAC
>S6113HZ25K rank=0017944 x=3164.0 y=1382.0 length=106
AGTCCAACGCGAAGAACCTTACCTAGGCTTGACATACACGGGAAAGCCCTCAGAAACGGG
GCCCCTCTTCGGAGCCCGTGCACAGGTGCTGCTTGGCTGTCGGACT
>S6113HZG98 rank=0025870 x=3157.0 y=1710.0 length=107
AGTCCAACGCGAAGAACCTTACCTAGGCTTGACATACACGGGAAAGCCCTCAGAAACGGG
GGCCCCTCTTCGGAGCCCGTGCACAGGTGCTGCATGGCTGTCGGACT
>S6113H2QEB rank=0018362 x=3194.0 y=1937.0 length=107
AGTCCAACGCGAAGAACCTTACCTAGGCTTGACATACACGGGAAAGCCCTCAGAAACGGG
GGCCCCTCTTCGGAGCCCGTGCACAGGTGGTGCATGGCTGTCGGACT
>S6113H4S2I rank=0003430 x=3218.0 y=408.0 length=106
AGTCCAACGCGAAGAACCTTACCTAGGCTTGACATACACGGGGAACCCTCGAGAAACCGG
GGCCCTCTTCGGAGCCCGTGCACAGGTGTTGCATGGCTGTCGGACT
>S6113H67RN rank=0019250 x=3245.0 y=2177.0 length=107
AGTCCAACGCGAAGAACCTTACCTAGGCTTGACATACATGGGAAACGCCCCAGAAACGGG
GCGCCCTCTTCGGAGCCCATGCACAGGTGGTGCATGGCTGTCGGACT
>S6113H8S7Q rank=0023322 x=3263.0 y=2900.0 length=107
AGTCCAACGCGAAGAACCTTACCTAGGCTTGACATACATGTGAAAGCCCCTGGAAACAGG
GGCCCTCCTTCGGGACACTTGTACAGGTGATGCATGGCTGTCGGACT
>S6113H4L0S rank=0008389 x=3215.0 y=3562.0 length=100
AGTCCAACGCGAAGAACCTTACCTAGGCTTGACATACTAGTGAAACACCCTGGAAACAGG
GTGCCTCCTTCGGGACACTAGTACAGGTGATGCATGGCTN
>S6113H3FY0 rank=0016889 x=3202.0 y=2314.0 length=99
AGTCCAACGCGAAGAACCTTACCTAGGCTTGACATACTAGTGAAACACCCTGGAAACAGG
GTGCCTCCTTCGGGGACACTAGTACAGGTGATGCATGGC
>S6113HZ7LX rank=0013068 x=3165.0 y=3059.0 length=107
AGTCCAACGCGAAGAACCTTACCTAGGCTTGACATAGCCGAGAAAGCCTCCAGAAAGGGA
GGCCCCTCTTCGGAGTTCGGTTACAGGTGCTGCATGGCTGTCGGACT
>S6113IAKEB rank=0011536 x=3283.0 y=2865.0 length=107
AGTCCAACGCGAAGAACCTTACCTAGGCTTGACATAGCCGAGAAAGCCTCCAGAAAGGGA
GGCCCCTCTTCGGAGTTCGGTTACAGGTGCTGCATGGCTGTCGGACT
>S6113H04GX rank=0020797 x=3176.0 y=591.0 length=107
AGTCCAACGCGAAGAACCTTACCTAGGCTTGACATAGCCGAGAAAGCCTCCAGAAAGGGA
GGCCCCTCTTCGGAGTTCGGTTACAGGTGTTGCATGGCTGTCGGACT
>S6113H960N rank=0011750 x=3279.0 y=1909.0 length=107
AGTCCAACGCGAAGAACCTTACCTAGGCTTGACATAGCCGAGAAAGCCTCCCGAAACGGA
GGCCCCTCTTCGGAGTTCGGTTACAGGTGTTGCATGGCTGTCGGACT
>S6113H7WP9 rank=0024449 x=3253.0 y=1759.0 length=107
AGTCCAACGCGAAGAACCTTACCTAGGCTTGACATAGCCGAGAAAGCCTCCCGAAACGGA
GGCCCCTCTTCGGAGTTCGGTTACAGGTGTTGCATGGCTGTCGGACT
>S6113H5FNV rank=0001665 x=3225.0 y=1017.0 length=105
AGTCCAACGCGAAGAACCTTACCTAGGCTTGACATATGTGAGAGGCCTCTAGAGATAGAG
GTCTCTTTGGACACTCATATACAGGTGTTGCATGGCTGTCGGACT
>S6113H28VF rank=0013512 x=3200.0 y=1305.0 length=115
AGTCCAACGCGAAGAACCTTACCTAGGCTTGACATCCAGAGAAAAGCTACAGAGATGTAG
CCTTAGGATATGGCAACATATCCTCTCTGAGACAGGTGCTGCATGGCTGTCGGAC
>S6113H0B51 rank=0013363 x=3167.0 y=775.0 length=101
AGTCCAACGCGAAGAACCTTACCTAGGCTTGACATGACCAGGACAGCGGCGGAAAACGTC
GTNTTCCCGCAAGGGGACCTGGCCACAGGAGTTGCATGGCT
>S6113HZ0W3 rank=0026635 x=3163.0 y=2581.0 length=105
AGTCCAACGCGAAGAACCTTACCTAGGCTTGACATGCACAGGAATGTCGTGGAAACACGG
CAGCCCTTCGGGGCCTGTGTACAGGTGCTGCATGGCTGTCGGACT
>S6113H61M0 rank=0005046 x=3243.0 y=2426.0 length=103
AGTCCAACGCGAAGAACCTTACCTAGGCTTGACATGCACGGAAATCCTCCAGAGATGGGG
GGTCCGTAAGGGCCGTGCACAGGTGTTGCATGGCTGTCGGACT
>S6113H6EK3 rank=0020816 x=3236.0 y=1221.0 length=103
AGTCCAACGCGAAGAACCTTACCTAGGCTTGACATGCACGGAAATCCTCCAGAGATGGGG
GGTCCGTAAGGGCCGTGCACAGGTGTTGCATGGCTGTCGGACT
>S6113H3HX1 rank=0002270 x=3203.0 y=775.0 length=103
AGTCCAACGCGAAGAACCTTACCTAGGCTTGACATGCACGGAAATCCTCCAGAGATGGGG
GGTCCGTAAGGGTCGTGCACAGGTGCTGCATGGCTGTCGGACT
>S6113H1IAU rank=0014588 x=3180.0 y=2132.0 length=103
AGTCCAACGCGAAGAACCTTACCTAGGCTTGACATGCACGGAAATCCTCCAGAGATGGTG
GGTCCGTAAGGGTCGTGCACAGGTGCTGCATGGCTGTCGGACT
>S6113H75K5 rank=0008186 x=3256.0 y=951.0 length=103
AGTCCAACGCGAAGAACCTTACCTAGGCTTGACATGCACGGAAATCTCCCAGAGATGGGA
GGTCCGTAAGGGCCGTGCACAGGTGTTGCATGGCTGTCGGACT
>S6113H41MP rank=0001837 x=3220.0 y=3311.0 length=103
AGTCCAACGCGAAGAACCTTACCTAGGCTTGACATGCACGGAAATCTCCCAGAGATGGGG
GGTCCGTAAGGGCCGTGCACAGGTGCTGCATGGCTGTCGGACT
>S6113H8JJG rank=0016406 x=3260.0 y=2650.0 length=103
AGTCCAACGCGAAGAACCTTACCTAGGCTTGACATGCACGGAAATCTCCCAGAGATGGGG
GGTCCGTAAGGGCCGTGCACAGGTGTTGCATGGCTGTCGGACT
>S6113H9ZL5 rank=0022893 x=3277.0 y=507.0 length=103
AGTCCAACGCGAAGAACCTTACCTAGGCTTGACATGCACGGAAATCTCCCAGAGATGGGG
GGTCCGTAAGGGTCGTGCACAGGTGTTGCATGGCTGTCGGACT
>S6113H3V8W rank=0021238 x=3207.0 y=2926.0 length=103
AGTCCAACGCGAAGAACCTTACCTAGGCTTGACATGCACGGAAATCTCGCAGAGATGCGG
GGTCCGTAAGGGCCGTGCACAGGTGATGCATGGCTGTCGGACT
>S6113H87J0 rank=0016442 x=3268.0 y=1006.0 length=103
AGTCCAACGCGAAGAACCTTACCTAGGCTTGACATGCACGGAAATCTCGCAGAGATGCGG
GGTCCGTAAGGGCCGTGCACAGGTGGTGCATGGCTGTCGGACT
>S6113H2Y09 rank=0024807 x=3197.0 y=843.0 length=103
AGTCCAACGCGAAGAACCTTACCTAGGCTTGACATGCACGGAAATCTCGCAGAGATGCGG
GGTCCGTAAGGGCCGTGCACAGGTGTTGCATGGCTGTCGGACT
>S6113H989W rank=0009918 x=3280.0 y=738.0 length=82
AGTCCAACGCGAAGAACCTTACCTAGGCTTGACATGCACGGAAATCTCGCAGAGATNCGG
GGTCCTAAGGGCCGTGCACAGG
>S6113H0DW0 rank=0012288 x=3167.0 y=3042.0 length=58
AGTCCAACGCGAAGAACCTTACCTAGGCTTGACATGCACGGAAATCTCGTAGAGATAC
>S6113H0QV3 rank=0011051 x=3171.0 y=3473.0 length=104
AGTCCAACGCGAAGAACCTTACCTAGGCTTGACATGCACGGAAATCTCGTAGAGATACGG
GGTGCCTTTGGCGTCGTGCACAGGTGCTGCATGGCTGTCGGAAT
>S6113H9LI7 rank=0018523 x=3272.0 y=2737.0 length=60
AGTCCAACGCGAAGAACCTTACCTAGGCTTGACATGCACGGAAATCTGTCAGAGATGGCA

>S6113H304J rank=0009531 x=3209.0 y=1057.0 length=107
AGTCCAACGCGAAGAACCTTACCTAGGCTTGACATGCACGGGAAACCCTTGAGAAACCAG
GGGCCCTCTTCGGAGTCCGTGCACAGGTGATGCATGGCTGTCGGACT
>S6113H9QD9 rank=0007279 x=3274.0 y=847.0 length=107
AGTCCAACGCGAAGAACCTTACCTAGGCTTGACATGCACGGGAAACCCTTGAGAAACCAG
GGGCCCTCTTCGGAGTCCGTGCACAGGTGCTGCATGGCTGTCGGACT
>S6113IAV7D rank=0012830 x=3287.0 y=1783.0 length=107
AGTCCAACGCGAAGAACCTTACCTAGGCTTGACATGCACGGGAAACCCTTGAGAAACCAG
GGGCCCTCTTCGGAGTCCGTGCACAGGTGGTGCATGGCTGTCGGACT
>S6113H2UQI rank=0003880 x=3195.0 y=3464.0 length=107
AGTCCAACGCGAAGAACCTTACCTAGGCTTGACATGCACGGGAAACCCTTGAGAAACCAG
GGGCCCTCTTCGGAGTCCGTGCACAGGTGGTGCATGGCTGTCGGACT
>S6113H25S9 rank=0016350 x=3199.0 y=1435.0 length=107
AGTCCAACGCGAAGAACCTTACCTAGGCTTGACATGCACGGGAAACCCTTGAGAAACCAG
GGGCCCTCTTCGGAGTCCGTGCACAGGTGTTGCATGGCTGTCGGACT
>S6113H58A6 rank=0017215 x=3234.0 y=1280.0 length=107
AGTCCAACGCGAAGAACCTTACCTAGGCTTGACATGCACGGGAAACCTCTGAGAAACCAG
AGGCCCTCTTCGGAGTCCGTGCACAGGTGCTGCATGGCTGTCGGACT
>S6113H3X83 rank=0016214 x=3208.0 y=1429.0 length=107
AGTCCAACGCGAAGAACCTTACCTAGGCTTGACATGCACGGGAAACGCCTCAGAAACGGG
GCGCCCTCTTCGGAGTCCGTGCACAGGTAGTGCATGGCTGTCGGACT
>S6113H91OZ rank=0005905 x=3277.0 y=3201.0 length=107
AGTCCAACGCGAAGAACCTTACCTAGGCTTGACATGCACGGGAAACGCCTCAGAAACGGG
GCGCCCTCTTCGGAGTCCGTGCACAGGTGCTGCATGGCTGTCGGACT
>S6113H0KL1 rank=0009118 x=3169.0 y=3527.0 length=107
AGTCCAACGCGAAGAACCTTACCTAGGCTTGACATGCACGGGAAACGCCTCAGAAACGGG
GCGCCCTCTTCGGAGTCCGTGCACAGGTGGTGCATGGCTGTCGGACT
>S6113H1KET rank=0000921 x=3181.0 y=771.0 length=105
AGTCCAACGCGAAGAACCTTACCTAGGCTTGACATGCACGGGAATGTCGTAGAAATACGG
CAGCCCTTCGGGGCTCGTGCACAGGTGCTGCATGGCTGTCGGACT
>S6113H8ZGH rank=0023847 x=3265.0 y=2799.0 length=105
AGTCCAACGCGAAGAACCTTACCTAGGCTTGACATGCACGGGAATGTCGTAGAAATACGG
CAGCCCTTCGGGGCTCGTGCACAGGTGTTGCATGGCTGTCGGACT
>S6113H5ZMJ rank=0021539 x=3231.0 y=2313.0 length=105
AGTCCAACGCGAAGAACCTTACCTAGGCTTGACATGCACGGGAATGTCGTGGAAACACGG
CAGCCTTTCGGGGCTCGTGCACAGGTGCTGCATGGCTGTCGGACT
>S6113H3SBQ rank=0013444 x=3206.0 y=1940.0 length=105
AGTCCAACGCGAAGAACCTTACCTAGGCTTGACATGCACTGGAATGTCGTAGAAATACGG
CAGCCCTTCGGGGCCGGTGCACAGGTGCTGCATGGCTGTCGGACT
>S6113H30L7 rank=0006592 x=3209.0 y=397.0 length=105
AGTCCAACGCGAAGAACCTTACCTAGGCTTGACATGCACTGGAATTGCATAGAAATATGT
AAGCCCTTCGGGGCTAGTGCACAGGTGCTGCATGGCTGTCGGACT
>S6113HZNBN rank=0009445 x=3159.0 y=1345.0 length=105
AGTCCAACGCGAAGAACCTTACCTAGGCTTGACATGCACTGGAATTGCATAGAAATATGT
AAGCCCTTCGGGGCTAGTGCACAGGTGGTGCATGGCTGTCGGACT
>S6113H6A1N rank=0017035 x=3235.0 y=729.0 length=105
AGTCCAACGCGAAGAACCTTACCTAGGCTTGACATGCACTGGAATTGCGTAGAAATACGT
AAGCCCCTCGGGGCTGGTGTACAGGTGCTGCATGGCTGTCGGACT
>S6113H28FL rank=0016400 x=3200.0 y=735.0 length=95
AGTCCAACGCGAAGAACCTTACCTAGGCTTGACATGCACTGGAATTGCGTGAAATACGTA
AGCCCTTCGGGGCTGGTGCACAGGNGTTGCATGGC
>S6113H5U89 rank=0005880 x=3230.0 y=747.0 length=103
AGTCCAACGCGAAGAACCTTACCTAGGCTTGACATGCACTGGAATTGCGTGAAATACGTA
AGCCCTTCGGGGCTGGTGTACAGATGCTGCATGGCTNTCGGAC
>S6113H72M8 rank=0004916 x=3255.0 y=1234.0 length=107
AGTCCAACGCGAAGAACCTTACCTAGGCTTGACATGCAGGAGAAACCTTTGAGAAACCAG
AGGCCCTCTTCGGAGTTCCTGCACAGGTGATGCATGGCTGTCGGACT
>S6113H9VJ5 rank=0021159 x=3275.0 y=3443.0 length=107
AGTCCAACGCGAAGAACCTTACCTAGGCTTGACATGCAGGAGAAACCTTTGAGAAACCAG
AGGCCCTCTTCGGAGTTCCTGCACAGGTGATGCATGGCTGTCGGACT
>S6113HZXG2 rank=0024764 x=3162.0 y=2212.0 length=107
AGTCCAACGCGAAGAACCTTACCTAGGCTTGACATGCAGGAGAAACCTTTGAGAAACCAG
AGGCCCTCTTCGGAGTTCCTGCACAGGTGTTGCATGGCTGTCGGACT
>S6113H6BQW rank=0014926 x=3235.0 y=1638.0 length=107
AGTCCAACGCGAAGAACCTTACCTAGGCTTGACATGCAGGAGAAACGCCTGAGAAACCAG
GCGCCCTCTTCGGAGTTCCTGCACAGGTGATGCATGGCTGTCGGACT
>S6113H72VB rank=0004917 x=3255.0 y=1525.0 length=107
AGTCCAACGCGAAGAACCTTACCTAGGCTTGACATGCAGGAGAAAGCCCCGAGAGATCGG
GGCCCCTCTTCGGAGTTCCTGCACAGGTGCTGCATGGCTGTCGGACT
>S6113H8JX2 rank=0013989 x=3260.0 y=3176.0 length=87
AGTCCAACGCGAAGAACCTTACCTAGGCTTGACATGCAGGGGAAACCTCTGNGAAACCAG
AGGCCCTCTTCGGAGTCCCTGCACAGG
>S6113H311S rank=0002693 x=3209.0 y=2254.0 length=100
AGTCCAACGCGAAGAACCTTACCTAGGCTTGACATGCAGGGGAAACTCCTCAGAAACGAG
GAGCCTCCTTCGGGATCCATGCACAGGTGATGCATGGCTN
>S6113H4Z77 rank=0000436 x=3220.0 y=1493.0 length=102
AGTCCAACGCGAAGAACCTTACCTAGGCTTGACATGCATCGCTAAGTTGGTGAAAGCCAG
CGAGTCCCGCAAGGGACACTTTGCACAGGTGATGCATGGCTN
>S6113H2QR0 rank=0017860 x=3194.0 y=2430.0 length=109
AGTCCAACGCGAAGAACCTTACCTAGGCTTGACATGCATCGCTAAGTTGGTGAAAGCCAG
CGAGTCCCGCAAGGGACACTTTGCACAGGTGCTGCATGGCTGTCGGACT
>S6113H2K35 rank=0025162 x=3192.0 y=3283.0 length=109
AGTCCAACGCGAAGAACCTTACCTAGGCTTGACATGCATCGCTAAGTTGGTGAAAGCCAG
CGAGTCCCGCAAGGGACACTTTGCACAGGTGCTGCATGGCTGTCGGACT
>S6113H8PP0 rank=0017676 x=3262.0 y=2470.0 length=109
AGTCCAACGCGAAGAACCTTACCTAGGCTTGACATGCATCTCTAAGGCGGTGAAAGCCGT
CGAGTCCCGCAAGGGACAATTTGCACAGGTGATGCATGGCTGTCGGACT
>S6113H1QZF rank=0011321 x=3183.0 y=1097.0 length=109
AGTCCAACGCGAAGAACCTTACCTAGGCTTGACATGCATCTCTAAGTCGGTGAAAGCCGG
CGAGTACCGCAAGGTACAATTTGCACAGGTGCTGCATGGCTGTCGGACT
>S6113HZ6S9 rank=0009351 x=3165.0 y=2027.0 length=109
AGTCCAACGCGAAGAACCTTACCTAGGCTTGACATGCATCTCTAAGTCGGTGAAAGCCGG
CGAGTACCGCAAGGTACAATTTGCACAGGTGCTGCATGGCTGTCGGACT
>S6113H8AM6 rank=0014476 x=3257.0 y=3408.0 length=109
AGTCCAACGCGAAGAACCTTACCTAGGCTTGACATGCATCTCTAAGTCGGTGAAAGCCGG
CGAGTACCGCAAGGTACAATTTGCACAGGTGCTGCATGGCTGTCGGACT
>S6113H0FKJ rank=0015685 x=3168.0 y=1089.0 length=109
AGTCCAACGCGAAGAACCTTACCTAGGCTTGACATGCATCTCTAAGTCGGTGAAAGCCGG
CGAGTACCGCAAGGTACAATTTGCACAGGTGGTGCATGGCTGTCGGACT
>S6113IA8NT rank=0018709 x=3291.0 y=1543.0 length=102
AGTCCAACGCGAAGAACCTTACCTAGGCTTGACATGCATCTCTAAGTCGGTGAAAGCCGG
CGAGTACCGCAAGGTACAATTTGCACAGGTGGTGCATGGCTN
>S6113H3DX3 rank=0001932 x=3201.0 y=3785.0 length=109
AGTCCAACGCGAAGAACCTTACCTAGGCTTGACATGCATCTCTAAGTCGGTGAAAGCCGG
CGAGTACCGCAAGGTACAATTTGCACAGGTGTTGCATGGCTGTCGGACT
>S6113H2G3S rank=0005004 x=3191.0 y=2182.0 length=109
AGTCCAACGCGAAGAACCTTACCTAGGCTTGACATGCATCTCTAAGTCGGTGAAAGCCGG
CGAGTGCCGCAAGGTACAATTTGCACAGGTGGTGCATGGCTGTCGGACT
>S6113H9SBP rank=0006152 x=3274.0 y=3347.0 length=107
AGTCCAACGCGAAGAACCTTACCTAGGCTTGACATGCATGGGAAACCCTCGAGAAACCGA
GGGCCTCCTTCGGGACTCATGCACAGGTGCTGCATGGCTGTCGGACT
>S6113HZX67 rank=0016917 x=3162.0 y=3153.0 length=107
AGTCCAACGCGAAGAACCTTACCTAGGCTTGACATGCATGGGAAACCCTCGAGAAACCGA
GGGCCTCCTTCGGGACTCATGCACGGGTTATGCATGGCTGTCGGACT
>S6113HZUHG rank=0010305 x=3161.0 y=2434.0 length=107
AGTCCAACGCGAAGAACCTTACCTAGGCTTGACATGCATGGGAAACTCCTCAGAAACGAG
GAGCCTCCTTCGGGATCCATGCACAGGTGATGCATGGCTGTCGGACT
>S6113H2N6E rank=0016983 x=3193.0 y=3156.0 length=107
AGTCCAACGCGAAGAACCTTACCTAGGCTTGACATGCATGGGAAACTCCTCAGAAACGAG
GAGCCTCCTTCGGGATCCATGCACAGGTGATGCATGGCTGTCGGACT
>S6113H8Y4V rank=0017427 x=3265.0 y=2381.0 length=107
AGTCCAACGCGAAGAACCTTACCTAGGCTTGACATGCATGGGAAACTCCTCAGAAACGAG
GAGCCTCCTTCGGGATCCATGCACAGGTGATGCATGGCTGTCGGACT
>S6113H4J0V rank=0023064 x=3215.0 y=973.0 length=107
AGTCCAACGCGAAGAACCTTACCTAGGCTTGACATGCATGGGAAACTCCTCAGAAACGAG
GAGCCTCCTTCGGGATCCATGCACAGGTGATGCATGGCTGTCGGACT
>S6113IA5BM rank=0020922 x=3290.0 y=1312.0 length=107
AGTCCAACGCGAAGAACCTTACCTAGGCTTGACATGCATGGGAAACTCCTCAGAAACGAG
GAGCCTCCTTCGGGATCCATGCACAGGTGCTGCATGGCTGTCGGACT
>S6113H7E2I rank=0004910 x=3247.0 y=3448.0 length=107
AGTCCAACGCGAAGAACCTTACCTAGGCTTGACATGCATGGGAAACTCCTCAGAAACGAG
GAGCCTCCTTCGGGATCCATGCACAGGTGCTGCATGGCTGTCGGACT
>S6113H473L rank=0018909 x=3222.0 y=3503.0 length=107
AGTCCAACGCGAAGAACCTTACCTAGGCTTGACATGCATGGGAAACTCCTCAGAAACGAG
GAGCCTCCTTCGGGATCCATGCACAGGTGCTGCATGGCTGTCGGACT
>S6113HZUTO rank=0022405 x=3161.0 y=2874.0 length=107
AGTCCAACGCGAAGAACCTTACCTAGGCTTGACATGCATGGGAAACTCCTCAGAAACGAG
GAGCCTCCTTCGGGATCCATGCACAGGTGCTGCATGGCTGTCGGACT
>S6113H13QE rank=0006564 x=3187.0 y=1236.0 length=107
AGTCCAACGCGAAGAACCTTACCTAGGCTTGACATGCATGGGAAACTCCTCAGAAACGAG
GAGCCTCCTTCGGGATCCATGCACAGGTGCTGCATGGCTGTCGGACT
>S6113H3C3M rank=0006483 x=3201.0 y=2688.0 length=107
AGTCCAACGCGAAGAACCTTACCTAGGCTTGACATGCATGGGAAACTCCTCAGAAACGAG
GAGCCTCCTTCGGGATCCATGCACAGGTGCTGCATGGCTGTCGGACT
>S6113H97C7 rank=0021416 x=3279.0 y=2361.0 length=107
AGTCCAACGCGAAGAACCTTACCTAGGCTTGACATGCATGGGAAACTCCTCAGAAACGAG
GAGCCTCCTTCGGGATCCATGCACAGGTGCTGCATGGCTGTCGGACT
>S6113H5VWG rank=0011086 x=3230.0 y=1582.0 length=107
AGTCCAACGCGAAGAACCTTACCTAGGCTTGACATGCATGGGAAACTCCTCAGAAACGAG
GAGCCTCCTTCGGGATCCATGCACAGGTGGTGCATGGCTGTCGGACT
>S6113H1NBB rank=0004037 x=3182.0 y=437.0 length=107
AGTCCAACGCGAAGAACCTTACCTAGGCTTGACATGCATGGGAAACTCCTCAGAAACGAG
GAGCCTCCTTCGGGATCCATGCACAGGTGGTGCATGGCTGTCGGACT
>S6113H8Q5X rank=0000163 x=3263.0 y=243.0 length=107
AGTCCAACGCGAAGAACCTTACCTAGGCTTGACATGCATGGGAAACTCCTCAGAAACGAG
GAGCCTCCTTCGGGATCCATGCACAGGTGGTGCATGGCTGTCGGACT
>S6113H6IMQ rank=0013372 x=3237.0 y=2368.0 length=107
AGTCCAACGCGAAGAACCTTACCTAGGCTTGACATGCATGGGAAACTCCTCAGAAACGAG
GAGCCTCCTTCGGGATCCATGCACAGGTGGTGCATGGCTGTCGGACT
>S6113H2ZED rank=0018224 x=3197.0 y=1315.0 length=107
AGTCCAACGCGAAGAACCTTACCTAGGCTTGACATGCATGGGAAACTCCTCAGAAACGAG
GAGCCTCCTTCGGGATCCATGCACAGGTGTTGCATGGCTGTCGGACT
>S6113H1VLR rank=0011134 x=3184.0 y=2989.0 length=107
AGTCCAACGCGAAGAACCTTACCTAGGCTTGACATGCATGGGAAACTCCTCAGAAACGAG
GAGCCTCCTTCGGGATCCATGCACAGGTGTTGCATGGCTGTCGGACT
>S6113H2MEI rank=0020517 x=3193.0 y=856.0 length=107
AGTCCAACGCGAAGAACCTTACCTAGGCTTGACATGCATGGGAAACTCCTCAGAAACGAG
GAGCCTCCTTCGGGATCCATGCACAGGTGTTGCATGGCTGTCGGACT
>S6113H5W6Z rank=0004474 x=3230.0 y=3257.0 length=107
AGTCCAACGCGAAGAACCTTACCTAGGCTTGACATGCATGGGAAACTCCTCAGAAACGAG
GAGCCTCCTTCGGGATCCATGCACAGGTGTTGCATGGCTGTCGGACT
>S6113H5112 rank=0011596 x=3232.0 y=1368.0 length=107
AGTCCAACGCGAAGAACCTTACCTAGGCTTGACATGCATGGGAAACTCCTCAGAAACGAG
GAGCCTCCTTCGGGATCCATGCACAGGTGTTGCATGGCTGTCGGACT
>S6113H6STE rank=0008386 x=3240.0 y=3280.0 length=107
AGTCCAACGCGAAGAACCTTACCTAGGCTTGACATGCATGGGAAACTCCTCAGAAACGAG
GAGCCTCCTTCGGGATCCATGCACAGGTGTTGCATGGCTGTCGGACT
>S6113HZTT2 rank=0011595 x=3161.0 y=1592.0 length=107
AGTCCAACGCGAAGAACCTTACCTAGGCTTGACATGCATGGGAAACTCCTCAGAAACGAG
GAGCCTCCTTCGGGATCCATGCACAGGTGTTGCATGGCTGTCGGACT
>S6113H904B rank=0012427 x=3277.0 y=2457.0 length=51
AGTCCAACGCGAAGAACCTTACCTAGGCTTGACATGCATGGGAAACTCCTG
>S6113H52LE rank=0020181 x=3232.0 y=2064.0 length=107
AGTCCAACGCGAAGAACCTTACCTAGGCTTGACATGCATGGGAAAGCCCTGAGAAACCAG
GGCCCCTCTTCGGAGTCCATGCACAGGTGCTGCATGGCTGTCGGACT
>S6113H8WI0 rank=0013545 x=3264.0 y=3098.0 length=107
AGTCCAACGCGAAGAACCTTACCTAGGCTTGACATGCATGGGAAAGCCCTGAGAAACCAG
GGCCCCTCTTCGGAGTCCATGCACAGGTGCTGCATGGCTGTCGGACT
>S6113H48Y7 rank=0014101 x=3223.0 y=545.0 length=107
AGTCCAACGCGAAGAACCTTACCTAGGCTTGACATGCATGGGAAAGCCCTGAGAAACCAG
GGCCCTCCTTCGGGACTCATGCACAGGTGATGCATGGCTGTCGGACT
>S6113H6UJY rank=0008664 x=3241.0 y=1436.0 length=99
AGTCCAACGCGAAGAACCTTACCTAGGCTTGACATGCATGGGAAAGCCCTGNGAAACCAG
GGCCCTCCTTCGGGACTCATGCACAGGTGCTGCATGGCT
>S6113IAM05 rank=0018367 x=3284.0 y=2183.0 length=99
AGTCCAACGCGAAGAACCTTACCTAGGCTTGACATGCATGGGAAAGCCCTGNGAAACCAG
GGCCCTCCTTCGGGACTCATGCACAGGTGGTGCATGGCT
>S6113H67US rank=0017612 x=3245.0 y=2290.0 length=107
AGTCCAACGCGAAGAACCTTACCTAGGCTTGACATGCATGGGAAAGCCTCTGGAAACAGA
GGCCCCTCTTCGGAGCTCATGCACAGGTGATGCATGGCTGTCGGACT
>S6113H6IQ1 rank=0018496 x=3237.0 y=2523.0 length=107
AGTCCAACGCGAAGAACCTTACCTAGGCTTGACATGCATGGGAAAGCCTCTGGAAACAGA
GGCCCCTCTTCGGAGCTCATGCACAGGTGTTGCATGGCTGTCGGACT
>S6113H94Q7 rank=0011504 x=3278.0 y=3073.0 length=106
AGTCCAACGCGAAGAACCTTACCTAGGCTTGACATGCATGGGAAAGCCTCTGGAAACAGA
GGCCCTCTTCGGAGCTCATGCACAGGTGTTGCATGGCTGTCGGACT
>S6113H6U11 rank=0024520 x=3241.0 y=2087.0 length=88
AGTCCAACGCGAAGAACCTTACCTAGGCTTGACATGCATGGGGAAACTCCTCAGAAACGA
GGAGCCTCCTTCGGGGTCCATGCACAGG
>S6113H2533 rank=0013413 x=3199.0 y=1825.0 length=109
AGTCCAACGCGAAGAACCTTACCTAGGCTTGACATGCATTTCTAAGTCGGTGAAAGCCGG
CGAGTCCCGCAAGGGACAACTTGCACAGGTGCTGCATGGCTGTCGGACT
>S6113HZHSQ rank=0024857 x=3157.0 y=2376.0 length=103
AGTCCAACGCGAAGAACCTTACCTAGGCTTGACATGCGCGGAAATCCGGCAGAGACGTCG
GGTCCGCAAGGGCCGCGCACAGGTGCTGCATGGCTGTCGGACT
>S6113H93DB rank=0007098 x=3278.0 y=1277.0 length=100
AGTCCAACGCGAAGAACCTTACCTAGGCTTGACATGCGTGGGAAAGCCCTGNGAAACCAG
GGCCCTCCTTCGGGACTCATGCACAGGTGCTGCATGGCTN
>S6113H9QPF rank=0006674 x=3274.0 y=1249.0 length=101
AGTCCAACGCGAAGAACCTTACCTAGGCTTGACATGCTGGTNAAACCCGGGTGAAANCCC
GGGCCCTCTTCGGAGCGCCAGCACAGGTGCTGCATAGCTNT
>S6113H92TG rank=0019493 x=3278.0 y=562.0 length=106
AGTCCAACGCGAAGAACCTTACCTAGGCTTGACATGGACTGGAAGACTGGCAGAAATGTC
GTCGCCCGCAAGGGCCGGTTCACAGGTGCTGCATGGCTGTCGGACT
>S6113H1OK4 rank=0020738 x=3182.0 y=2086.0 length=105
AGTCCAACGCGAAGAACCTTACCTAGGCTTGACATGGATTTCTAAGCACGTGAAAGCGTG
TGACCCTTCGGGGAACTTCCACAGGTGTTGCATGGCTGTCGGACT
>S6113H17PA rank=0010698 x=3188.0 y=2284.0 length=99
AGTCCAACGCGAAGAACCTTACCTAGGCTTGACATGGATTTCTAAGCACGTGAAAGCGTG
TGACCCTTCGGGGGAACTTCCACAGGTGGTGCATGGCTN
>S6113H7UKP rank=0016079 x=3252.0 y=3063.0 length=99
AGTCCAACGCGAAGAACCTTACCTAGGCTTGACATGGATTTCTAAGCATGTGAAAGCGTG
TGACCCTTCGGGGGAACTTCCACAGGTGCTGCATGGCTN
>S6113H3B14 rank=0013039 x=3201.0 y=1338.0 length=97
AGTCCAACGCGAAGAACCTTACCTAGGCTTGACATGGCGTGTTCATCCACCGAAAGGTGG
TGCCCGCAAGGGGAACGTCACAGGTGCTGCATGGCTN
>S6113H03LC rank=0014536 x=3175.0 y=3550.0 length=85
AGTCCAACGCGAAGAACCTTACCTAGGCTTGACATGGGAGTGGTAGGGAACGGAACGGGA
CCGACCCTTCGGGGGAGCTTCCACG
>S6113HZV8Z rank=0025522 x=3162.0 y=625.0 length=108
AGTCCAACGCGAAGAACCTTACCTAGGCTTGACATGTATAGAATCCCTTAGAAATTTGGG
AGTGCTCGCAAGAGAGCTATAACACAGGTGTTGCATGGCTGTCGGACT
>S6113IBBDG rank=0009453 x=3292.0 y=962.0 length=107
AGTCCAACGCGAAGAACCTTACCTAGGCTTGACATGTATGGGAAAGCCCTGAGAAACCAG
GGCCCTCCTTCGGGACCCATGCACAGGTGTTGCATGGCTGTCGGACT
>S6113H1K0R rank=0020382 x=3181.0 y=1561.0 length=107
AGTCCAACGCGAAGAACCTTACCTAGGCTTGACATGTATGGGAAAGCCTCTGGAAACAGA
GGCCCCTCTTCGGAGCTCATGCACAGGTGTTGCATGGCTGTCGGACT
>S6113H04NW rank=0020104 x=3176.0 y=842.0 length=105
AGTCCAACGCGAAGAACCTTACCTAGGCTTGACATGTTGTGGAAAACCGTGGAAACACGG
TCCCTCTTCGGAGCCGCATCACAGGTGCTGCATGGCTGTCGGACT
>S6113H5G2B rank=0011325 x=3225.0 y=2833.0 length=41
AGTCCAACGCGAAGAACCTTACCTAGGGTCTTGACATCGCA
>S6113H67W6 rank=0000755 x=3245.0 y=2376.0 length=71
AGTCCAACGCGAAGAACCTTACCTAGGTCTCGAAATGTACAGGAAGTTAGCACGAGATGT
TAACGGTCTTT
>S6113H32U0 rank=0026171 x=3209.0 y=3306.0 length=113
AGTCCAACGCGAAGAACCTTACCTAGGTCTTGACATCACGGAAGTTTCAGAGATGGAGAC
GTGTGGCCGTTCGGGAACCGTGGAGACGAGGTGTTGGCATGGCTGTCGGACGT
>S6113H9GSE rank=0013938 x=3271.0 y=684.0 length=103
AGTCCAACGCGAAGAACCTTACCTAGGTTGAACTACGCAGGAAAAGCCATAGAGATATGG
TGTCCGAAAGGGTCTGCGATAGGTGTTGCATGGCTGTCGGACT
>S6113H0B4B rank=0001051 x=3167.0 y=713.0 length=103
AGTCCAACGCGAAGAACCTTACCTAGGTTGAACTACGCGGGAAAAGCCACAGAGATGTGG
TGTCCTTCGGGGTCCGCGATAGGTGCTGCATGGCTGTCGGACT
>S6113H0PLP rank=0010709 x=3171.0 y=1803.0 length=101
AGTCCAACGCGAAGAACCTTACCTAGGTTGAACTACGCGGGAAAGCCACAGAGATGTGGT
GTCCTTCGGGTCCGCGATAGGTGCTGCATGGCTGTCGGACT
>S6113H9KUV rank=0019833 x=3272.0 y=1861.0 length=101
AGTCCAACGCGAAGAACCTTACCTAGGTTTGACATACACCCTGCCGCTCCAGAGATGGGG
CTTCTTTTGGGGGTGTACAGGTGGTGCATGGCTGTCGGACT
>S6113HZNIQ rank=0024783 x=3159.0 y=1600.0 length=104
AGTCCAACGCGAAGAACCTTACCTAGGTTTGACATACACCGGAAACACTCAGAGATGGGT
GCCTCCTTTGGACTGGTGTACAGGTGGTGCATGGCTGTCGGACT
>S6113H1SS3 rank=0024546 x=3183.0 y=3461.0 length=103
AGTCCAACGCGAAGAACCTTACCTAGGTTTGACATATACCGGAAAGCTGCAGAGATGTAG
CCCCCGCAAGGTCGGTATACAGGTGATGCATGGCTGTCGGACT
>S6113H82WW rank=0005855 x=3266.0 y=3182.0 length=105
AGTCCAACGCGAAGAACCTTACCTAGGTTTGACATATACGAGAAGCCTCTAGAGATAGAG
GTCTCTTTGGACACTCGTATACAGGTGATGCATGGCTGTCGGACT
>S6113H4BD3 rank=0020296 x=3212.0 y=2073.0 length=105
AGTCCAACGCGAAGAACCTTACCTAGGTTTGACATATACGAGAAGCCTCTAGAGATAGAG
GTCTCTTTGGACACTCGTATACAGGTGATGCATGGCTGTCGGACT
>S6113H511M rank=0022753 x=3232.0 y=1352.0 length=105
AGTCCAACGCGAAGAACCTTACCTAGGTTTGACATATACGAGAAGCCTCTAGAGATAGAG
GTCTCTTTGGACACTCGTATACAGGTGTTGCATGGCTGTCGGACT
>S6113H93JY rank=0005898 x=3278.0 y=1516.0 length=105
AGTCCAACGCGAAGAACCTTACCTAGGTTTGACATATACGAGAAGCCTCTAGAGATAGAG
GTCTCTTTGGACACTCGTATACAGGTGTTGCATGGCTGTCGGACT
>S6113H2BRM rank=0005514 x=3189.0 y=3456.0 length=105
AGTCCAACGCGAAGAACCTTACCTAGGTTTGACATATACGAGAAGCCTCTGGAGACAGAG
GTCTCTTTGGACACTTGTATACAGGTGCTGCATGGCTGTCGGACT
>S6113HZ293 rank=0026500 x=3164.0 y=1545.0 length=72
AGTCCAACGCGAAGAACCTTACCTAGGTTTGACATATACGGGAAGCCTCTAGAGATAGAG
GTCTCTTTGGAC
>S6113H1FOO rank=0020432 x=3179.0 y=2838.0 length=103
AGTCCAACGCGAAGAACCTTACCTAGGTTTGACATATAGAGAAAACTTACAGAGATGTAA
GGTCCTTTTGGGCTCTATACAGGTGATGCATGGCTGTCGGACT
>S6113H0MLY rank=0011772 x=3170.0 y=2020.0 length=103
AGTCCAACGCGAAGAACCTTACCTAGGTTTGACATATAGAGAAAACTTACAGAGATGTAA
GGTCCTTTTGGGCTCTATACAGGTGTTGCATGGCTGTCGGACT
>S6113H1BS9 rank=0004523 x=3178.0 y=1915.0 length=103
AGTCCAACGCGAAGAACCTTACCTAGGTTTGACATATAGAGAAAACTTACAGAGATGTAA
GGTCCTTTTGGGCTCTATACAGGTGTTGCATGGCTGTCGGACT
>S6113H31OM rank=0015707 x=3209.0 y=1780.0 length=103
AGTCCAACGCGAAGAACCTTACCTAGGTTTGACATATAGAGAAAACTTATAGAGATATAA
GGTCCTTTTGGGCTCTATACAGGTGCTGCATGGCTGTCGGACT
>S6113HZRBT rank=0021276 x=3160.0 y=2439.0 length=103
AGTCCAACGCGAAGAACCTTACCTAGGTTTGACATATAGAGAAAACTTATAGAGATATAA
GGTCCTTTTGGGCTCTATACAGGTGCTGCATGGCTGTCGGTCT
>S6113HZ1DW rank=0020301 x=3163.0 y=3186.0 length=103
AGTCCAACGCGAAGAACCTTACCTAGGTTTGACATATAGGGAAATCTCCTGGAGACAGGA
GGTCCGTAAGGGCTCTATACAGGTGCTGCATGGCTGTCGGACT
>S6113H1FS7 rank=0015672 x=3179.0 y=3001.0 length=103
AGTCCAACGCGAAGAACCTTACCTAGGTTTGACATATAGGGAAATCTCCTGGAGACAGGA
GGTCCGTAAGGGCTCTATACAGGTGCTGCATGGCTGTCGGACT
>S6113H3OTL rank=0019561 x=3205.0 y=1495.0 length=103
AGTCCAACGCGAAGAACCTTACCTAGGTTTGACATATAGGGAAATCTCCTGGAGACAGGA
GGTCCGTAAGGGCTCTATACAGGTGCTGCATGGCTGTCGGACT
>S6113HZ0UW rank=0014230 x=3163.0 y=2502.0 length=103
AGTCCAACGCGAAGAACCTTACCTAGGTTTGACATATAGGGAAATCTGCCAGAGATGGCA
GGTCCGTAAGGGCTCTATACAGGTGGTGCATGGCTGTCGGACT
>S6113IA5G1 rank=0015492 x=3290.0 y=1507.0 length=105
AGTCCAACGCGAAGAACCTTACCTAGGTTTGACATATGCGAGAAACCTCTGGAGACAGAG
GTCTCTTTGGACACTCGTATACAGGTGATGCATGGCTGTCGGACT
>S6113H7BPG rank=0016055 x=3246.0 y=3186.0 length=96
AGTCCAACGCGAAGAACCTTACCTAGGTTTGACATATGCGAGAAGCCTCTGGAGACAGAG
GTCTCTTTGGACACTCGTATACAGGTGATGCAGACT
>S6113H1O4A rank=0023776 x=3182.0 y=2776.0 length=105
AGTCCAACGCGAAGAACCTTACCTAGGTTTGACATATGCGAGAAGCCTCTGGAGACAGAG
GTCTCTTTGGACACTCGTATACAGGTGCTGCATGGCTGTCGGTCT
>S6113H9EOJ rank=0004880 x=3270.0 y=2049.0 length=105
AGTCCAACGCGAAGAACCTTACCTAGGTTTGACATATGCGAGAAGCCTCTGGAGACAGAG
GTCTCTTTGGACACTCGTATACAGGTGTTGCATGGCTGTCGGACT
>S6113HZB4A rank=0016292 x=3155.0 y=3208.0 length=105
AGTCCAACGCGAAGAACCTTACCTAGGTTTGACATATGTGAGAAGCCTCTAGAGATAGAG
GTCTCTTTGGACACTCATATACAGGTGCTGCATGGCTGTCGGACT
>S6113IBAY3 rank=0001767 x=3292.0 y=445.0 length=105
AGTCCAACGCGAAGAACCTTACCTAGGTTTGACATCTACGAGAAGCCTCTAGAGATAGAG
GTCTCTTTGGACACTCGTATACAGGTGCTGCATGGCTGTCGGACT
>S6113H6RO6 rank=0017653 x=3240.0 y=1832.0 length=104
AGTCCAACGCGAAGAACCTTACCTAGGTTTGACATCTGGCGCTATCCTGTGAAAGCAGGA
GTTCCGCAAGGACGCCAAGACAGGTGCTGCATGGCTGTCGGACT
>S6113H3815 rank=0025307 x=3211.0 y=3147.0 length=104
AGTCCAACGCGAAGAACCTTACCTAGGTTTGACATCTGGCGCTATCCTGTGAAAGCAGGA
GTTCCGCAAGGACGCCAAGACAGGTGCTGCATGGCTGTCGGACT
>S6113H9N5K rank=0017405 x=3273.0 y=2038.0 length=104
AGTCCAACGCGAAGAACCTTACCTAGGTTTGACATCTGGCGCTATCCTGTGAAAGCAGGA
GTTCCGCAAGGACGCCAAGACAGGTGCTGCATGGCTGTCGGACT
>S6113H84VD rank=0008093 x=3267.0 y=1623.0 length=107
AGTCCAACGCGAAGAACCTTACCTAGGTTTGACATGCTGGTGAAAGCCTCTGGAAACAGG
GGCCCTTCTTCGGAACACCAGCACAGGTGATGCATGGCTGTCGGACT
>S6113H0WLO rank=0025207 x=3173.0 y=2682.0 length=105
AGTCCAACGCGAAGAACCTTACCTAGGTTTGACATGTTCCTGACATCCCTGGAAACAGGG
CTTCCCTTCGGGGCAGGATCACAGGTGTTGCATGGCTGTCGGACT
>S6113H4J5D rank=0001166 x=3215.0 y=1135.0 length=61
AGTCCAACGCGAAGAACCTTACCTATCCATACGATAAAAGGTGTTGCATGGCTGTCGGAC
T
>S6113H0G5Y rank=0023835 x=3168.0 y=3156.0 length=54
AGTCCAACGCGAAGAACCTTACCTCCTTGCCAGGTGTTGCATGGCTGTCGGACT
>S6113H1U3F rank=0010231 x=3184.0 y=2329.0 length=107
AGTCCAACGCGAAGAACCTTACCTCGGCTTGACATGCACGTGGTACCGACCCGAAAGGGA
AGGGACCCGCAAGGGAGCGTGCACAGGTGTTGCATGGCTGTCGGACT
>S6113H4PCG rank=0000049 x=3216.0 y=3774.0 length=59
AGTCCAACGCGAAGAACCTTACCTCGGTTTGACATACACCGGAAAGCTGCAGAGATGTA
>S6113HZNIY rank=0012608 x=3159.0 y=1608.0 length=56
AGTCCAACGCGAAGAACCTTACCTGAATGCAACAGGTGATGCATGGCTGTCGGACT
>S6113H56K4 rank=0019758 x=3233.0 y=3142.0 length=110
AGTCCAACGCGAAGAACCTTACCTGAGCTAGAATGCCTCTGACCGCCCGAGAGATCGGGT
CTCCTGGGTAAAACCAGGCAGAGTGCAAGGTGTTGCATGGCTGTCGGACT
>S6113H6VEU rank=0023678 x=3241.0 y=2548.0 length=106
AGTCCAACGCGAAGAACCTTACCTGCCCTTGACATCTAGAGAATCCTGCAGAGATGCAGG
AGTACCGCAAGGAACTCTAAGACAGGTGTTGCATGGCTGTCGGACT
>S6113H4MWS rank=0016664 x=3216.0 y=618.0 length=108
AGTCCAACGCGAAGAACCTTACCTGGACTAGAATGTGAGGGAAGGGCTTCTAATAGGGTC
CGTCCGGGAAACCGGACCCAAAACAAGGTGTTGCATGGCTGTCGGACT
>S6113HZ7QA rank=0013350 x=3165.0 y=3216.0 length=108
AGTCCAACGCGAAGAACCTTACCTGGACTAGAATGTGAGGGAAGGTCATCTAACAGTGAC
CGTCCGGGCAACCGGACCCAAAACAAGGTGATGCATGGCTGTCGGACT
>S6113HZ58G rank=0008226 x=3165.0 y=1278.0 length=108
AGTCCAACGCGAAGAACCTTACCTGGACTAGAATGTGAGGGAAGGTCGTCTAACAGCGAC
CGTCCGGGCAACCGGACCCAAAACAAGGTGGTGCATGGCTGTCGGACT
>S6113IADSJ rank=0002434 x=3281.0 y=2497.0 length=108
AGTCCAACGCGAAGAACCTTACCTGGACTAGAATGTGAGGGAAGGTCGTCTAACAGCGAC
CGTCCGGGCAACCGGACCCAAAACAAGGTGTTGCATGGCTGTCGGACT
>S6113H9E50 rank=0015341 x=3270.0 y=2678.0 length=107
AGTCCAACGCGAAGAACCTTACCTGGACTAGAATGTGAGGGAAGGTCGTCTAACAGCGAC
CGTCCGGGCAACCGGCCCAAAACAAGGTGCTGCATGGCTGTCGGACT
>S6113H5TNR rank=0023621 x=3229.0 y=2773.0 length=108
AGTCCAACGCGAAGAACCTTACCTGGACTAGAATGTGAGGGAAGGTCGTCTAATAGCGAC
CGTCCGGGCAACCGGACCCAAAACAAGGTGCTGCATGGCTGTCGGACT
>S6113H8Y8W rank=0011907 x=3265.0 y=2526.0 length=47
AGTCCAACGCGAAGAACCTTACCTGGACTAGAATGTGAGGGAATGTC
>S6113H9H3M rank=0021560 x=3271.0 y=2384.0 length=108
AGTCCAACGCGAAGAACCTTACCTGGACTAGAATGTGAGGGAATGTCGGGTAATGCCGGC
AGTCCGGGAAACCGGACCCAAAACAAGGTGCTGCATGGCTGTCGGACT
>S6113H3PT9 rank=0009585 x=3205.0 y=2815.0 length=108
AGTCCAACGCGAAGAACCTTACCTGGACTAGAATGTGAGGGAATGTCGGGTAATGCCGGC
AGTCCGGGAAACCGGACCCAAAACAAGGTGGTGCATGGCTGTCGGACT
>S6113H9DTT rank=0008581 x=3270.0 y=943.0 length=107
AGTCCAACGCGAAGAACCTTACCTGGACTAGAATGTGAGGGAATGTCGGGTAATGCCGGC
AGTCCGGGAAACCGGACCCAAACAAGGTGCTGCATGGCTGTCGGACT
>S6113H6BN9 rank=0004515 x=3235.0 y=1543.0 length=109
AGTCCAACGCGAAGAACCTTACCTGGACTAGAATGTGAGGGAATGTCGGGTAATGCCGGC
AGTCTGGGAAACCAGACCCAAAAACAAGGTGTTGCATGGCTGTCGGACT
>S6113H8WLY rank=0004536 x=3264.0 y=3204.0 length=90
AGTCCAACGCGAAGAACCTTACCTGGACTAGAATGTGAGGGAATGTCGGGTAATGCCGGC
AGTCTGGGAAACCAGACCCAAAACAAGGTG
>S6113H7T92 rank=0004069 x=3252.0 y=2680.0 length=108
AGTCCAACGCGAAGAACCTTACCTGGACTAGAATGTGAGGGAATGTCGGGTAATGCCGGC
AGTCTGGGAAACCAGACCCAAAACAAGGTGTTGCATGGCTGTCGGACT
>S6113IAGJV rank=0009898 x=3282.0 y=1977.0 length=100
AGTCCAACGCGAAGAACCTTACCTGGACTAGAATGTGAGGGAATGTCGGGTAATGCCGGC
AGTCTGGGGAAACCAGCCCAAACAAGGTGATGCATGGCTN
>S6113HZ1MN rank=0008413 x=3163.0 y=3501.0 length=108
AGTCCAACGCGAAGAACCTTACCTGGACTAGAATGTGAGGGGATATCGGGTAATGCCGGT
AGTCCGGGAAACCGGACCCAAAACAAGGTGCTGCATGGCTGTCGGACT
>S6113H88ZU rank=0014587 x=3268.0 y=2872.0 length=107
AGTCCAACGCGAAGAACCTTACCTGGACTCGAAAATGCAGGGAGTCGGCTGAAAGGCTGA
TGTGCTCGCAAGNGAACCTGTATCAGGTGATGCATGGCTNTCGGACT
>S6113H7MAZ rank=0007437 x=3250.0 y=537.0 length=53
AGTCCAACGCGAAGAACCTTACCTGGACTTGACATGGTGCTGCAAGCGCACGG
>S6113H7NSH rank=0012727 x=3250.0 y=2463.0 length=104
AGTCCAACGCGAAGAACCTTACCTGGACTTGACATGGTGCTGCAAGCGCACGGAAACGTG
TGACCTTCGAGGGTGCACCACAGGTGATGCATGGCTGTAGGACT
>S6113H9IWR rank=0007881 x=3271.0 y=3433.0 length=104
AGTCCAACGCGAAGAACCTTACCTGGACTTGACATGGTGCTGCAAGCGCACGGAAACGTG
TGACCTTCGAGGGTGCACCACAGGTGATGCATGGCTGTCGGACT
>S6113H0CQD rank=0019776 x=3167.0 y=1507.0 length=104
AGTCCAACGCGAAGAACCTTACCTGGACTTGACATGGTGCTGCAAGCGCACGGAAACGTG
TGACCTTCGAGGGTGCACCACAGGTGCTGCATGGCTGTCGGACT
>S6113H3MXJ rank=0009668 x=3204.0 y=3141.0 length=104
AGTCCAACGCGAAGAACCTTACCTGGACTTGACATGGTGCTGCAAGCGCACGGAAACGTG
TGACCTTCGAGGGTGCACCACAGGTGCTGCATGGCTGTCGGACT
>S6113H8243 rank=0024491 x=3266.0 y=3477.0 length=104
AGTCCAACGCGAAGAACCTTACCTGGACTTGACATGGTGCTGCAAGCGCACGGAAACGTG
TGACCTTCGAGGGTGCACCACAGGTGCTGCATGGCTGTCGGTCT
>S6113H0A10 rank=0010828 x=3166.0 y=3430.0 length=104
AGTCCAACGCGAAGAACCTTACCTGGACTTGACATGGTGCTGCAAGCGCACGGAAACGTG
TGACCTTCGAGGGTGCACCACAGGTGTTGCATGGCTGTTGGACT
>S6113H8CV3 rank=0018949 x=3258.0 y=2225.0 length=103
AGTCCAACGCGAAGAACCTTACCTGGATTGAACTACGCGGGAAAAGCCACAGAGATGTGG
TGTCCTTCGGGGTCCGCGATAGGTGCTGCATGGCTGTCGGACT
>S6113IAMDS rank=0008885 x=3284.0 y=1342.0 length=95
AGTCCAACGCGAAGAACCTTACCTGGATTTGACATATAGGGAAAACTGTCAGAGATGGCA
GGTCCGCAAGGGCTCTATACAGGTGTTGCATGGCT
>S6113H2S21 rank=0001774 x=3195.0 y=1323.0 length=96
AGTCCAACGCGAAGAACCTTACCTGGATTTGACATATAGGGAAATCTCCTGGAGACAGGA
GGTCCGTAAGGGCCCTATACAGGTGCTGCATGGCTN
>S6113H79MR rank=0021018 x=3257.0 y=2097.0 length=96
AGTCCAACGCGAAGAACCTTACCTGGATTTGACATATAGGGAAATCTCCTGGAGACAGGA
GGTCCGTAAGGGCCCTATACAGGTGGTGCATGGCTN
>S6113H7RSV rank=0013119 x=3251.0 y=3565.0 length=108
AGTCCAACGCGAAGAACCTTACCTGGATTTGACATCCTCGGACAACCGTAGAGATACGGC
TTCGGTAGCAATACTGCCGAGAGACAGGTGTTGCATGGCTGTCGGACT
>S6113H2J51 rank=0025397 x=3192.0 y=2055.0 length=108
AGTCCAACGCGAAGAACCTTACCTGGATTTGACATCCTGTGACAAACGTAGAGATACGTC
TTTGGTAGCAATACCACACAGAGACAGGTGATGCATGGCTGTCGGACT
>S6113IANBC rank=0012252 x=3284.0 y=2550.0 length=66
AGTCCAACGCGAAGAACCTTACCTGGCCTTGACATAGTAAGAACTTTCCAGAGATGGATT
GGTGCC
>S6113HZHUA rank=0005332 x=3157.0 y=2432.0 length=106
AGTCCAACGCGAAGAACCTTACCTGGCCTTGACATAGTAAGAACTTTCCAGAGATGGATT
GGTGCCTTCGGGAACTTACATACAGGTGATGCATGGCTGTCGGACT
>S6113IAWQO rank=0020494 x=3287.0 y=2478.0 length=106
AGTCCAACGCGAAGAACCTTACCTGGCCTTGACATAGTAAGAACTTTCCAGAGATGGATT
GGTGCCTTCGGGAACTTACATACAGGTGATGCATGGCTGTCGGACT
>S6113H5IUC rank=0017021 x=3226.0 y=1042.0 length=106
AGTCCAACGCGAAGAACCTTACCTGGCCTTGACATAGTAAGAACTTTCCAGAGATGGATT
GGTGCCTTCGGGAACTTACATACAGGTGCTGCATGGCTGTCGGACT
>S6113H3MGG rank=0016041 x=3204.0 y=2526.0 length=106
AGTCCAACGCGAAGAACCTTACCTGGCCTTGACATAGTAAGAACTTTCCAGAGATGGATT
GGTGCCTTCGGGAACTTACATACAGGTGCTGCATGGCTGTCGGACT
>S6113H1XDO rank=0020258 x=3185.0 y=1194.0 length=106
AGTCCAACGCGAAGAACCTTACCTGGCCTTGACATCCACGGAACCCTGCAGAGATGCGGG
GGTGCCTTCGGGAACCGTGAGACAGGTGCTGCATGGCTGTCGGACT
>S6113H266T rank=0009121 x=3199.0 y=3219.0 length=96
AGTCCAACGCGAAGAACCTTACCTGGCCTTGACATCCACGGAACCCTTGAGAGATCAGGG
GTGCCTTCGGGAACCGTGAGACAGGTGCTGCATGGC
>S6113H8RZX rank=0007472 x=3263.0 y=1323.0 length=97
AGTCCAACGCGAAGAACCTTACCTGGCCTTGACATCCACGGAACCCTTGAGAGATCAGGG
GTGCCTTCGGGAACCGTGAGACAGGTGTTGCATGGCT
>S6113H0COR rank=0012786 x=3167.0 y=1449.0 length=106
AGTCCAACGCGAAGAACCTTACCTGGCCTTGACATCCACGGAACCCTTGAGAGATCGAGG
GGTGCCTTCGGGAACCGTGAGACAGGTGCTGCATGGCTGTCGGACT
>S6113H8XOD rank=0019592 x=3265.0 y=491.0 length=106
AGTCCAACGCGAAGAACCTTACCTGGCCTTGACATCCACGGAACCCTTGAGAGATCGAGG
GGTGCCTTCGGGAACCGTGAGACAGGTGCTGCATGGCTGTCGGACT
>S6113IBAW3 rank=0001948 x=3292.0 y=373.0 length=106
AGTCCAACGCGAAGAACCTTACCTGGCCTTGACATCCACGGAACCCTTGAGAGATCGAGG
GGTGCCTTCGGGAACCGTGAGACAGGTGCTGCATGGCTGTCGGACT
>S6113H9J9G rank=0009954 x=3272.0 y=1090.0 length=106
AGTCCAACGCGAAGAACCTTACCTGGCCTTGACATCCACGGAACCCTTGAGAGATCGAGG
GGTGCCTTCGGGAACCGTGAGACAGGTGCTGCATGGCTGTCGGACT
>S6113H94VU rank=0004287 x=3278.0 y=3240.0 length=106
AGTCCAACGCGAAGAACCTTACCTGGCCTTGACATCCACGGAACCCTTGAGAGATCGAGG
GGTGCCTTCGGGAACCGTGAGACAGGTGTTGCATGGCTGTCGGACT
>S6113H5B84 rank=0021990 x=3224.0 y=694.0 length=106
AGTCCAACGCGAAGAACCTTACCTGGCCTTGACATCCACGGAACTGCCCAGAGATGGGCG
GGCGCCTTCGGGAACCGTGAGACAGGTGATGCATGGCTGTCGGATT
>S6113H3V4D rank=0002553 x=3207.0 y=2763.0 length=98
AGTCCAACGCGAAGAACCTTACCTGGCCTTGACATCCACGGAACTGCCCAGAGATGGGCG
GGTGCCTTCGGGAACCGTGAGACAGGTGCTGCATGGCT
>S6113H1OLO rank=0016405 x=3182.0 y=2106.0 length=106
AGTCCAACGCGAAGAACCTTACCTGGCCTTGACATCCACGGAACTTACCAGAGATGGTTT
GGTGCCTTCGGGAACCGTGAGACAGGTGTTGCATGGCTGTCGGACT
>S6113HZLGR rank=0022204 x=3158.0 y=3033.0 length=106
AGTCCAACGCGAAGAACCTTACCTGGCCTTGACATCCACGGAACTTTCCAGAGATGGATT
GGTGCCTTCGGGAACCGTGAGACAGGTGATGCATGGCTGTCGGACT
>S6113H7J5U rank=0009901 x=3249.0 y=1856.0 length=106
AGTCCAACGCGAAGAACCTTACCTGGCCTTGACATCCACGGAACTTTCCAGAGATGGATT
GGTGCCTTCGGGAACCGTGAGACAGGTGATGCATGGCTGTCGGACT
>S6113H0GVX rank=0014661 x=3168.0 y=2795.0 length=106
AGTCCAACGCGAAGAACCTTACCTGGCCTTGACATCCACGGAACTTTCCAGAGATGGATT
GGTGCCTTCGGGAACCGTGAGACAGGTGCTGCATGGCTGTCGGACT
>S6113H3P3M rank=0012485 x=3205.0 y=3152.0 length=106
AGTCCAACGCGAAGAACCTTACCTGGCCTTGACATCCACGGAACTTTCCAGAGATGGATT
GGTGCCTTCGGGAACCGTGAGACAGGTGCTGCATGGCTGTCGGACT
>S6113H0I44 rank=0005174 x=3169.0 y=1622.0 length=106
AGTCCAACGCGAAGAACCTTACCTGGCCTTGACATCCACGGAACTTTCCAGAGATGGATT
GGTGCCTTCGGGAACCGTGAGACAGGTGCTGCATGGCTGTCGGACT
>S6113H8VRV rank=0015807 x=3264.0 y=2121.0 length=99
AGTCCAACGCGAAGAACCTTACCTGGCCTTGACATCCACGGAACTTTCCAGAGATGGATT
GGTGCCTTCGGGAACCGTGAGACAGGTGCTGCATGGCTN
>S6113H4FE9 rank=0000940 x=3213.0 y=3203.0 length=99
AGTCCAACGCGAAGAACCTTACCTGGCCTTGACATCCACGGAACTTTCCAGAGATGGATT
GGTGCCTTCGGGAACCGTGAGACAGGTGCTGCATGGCTN
>S6113H58EX rank=0017818 x=3234.0 y=1415.0 length=104
AGTCCAACGCGAAGAACCTTACCTGGCCTTGACATCCACGGAACTTTCCAGAGATGGATT
GGTGCCTTCGGGAACCGTGAGACAGGTGCTGCATGGCTNTCGGA
>S6113H8EQ6 rank=0012613 x=3259.0 y=544.0 length=96
AGTCCAACGCGAAGAACCTTACCTGGCCTTGACATCCACGGAACTTTCCAGAGATGGATT
GGTGCCTTGGGAACCGTGAGACAGGTGCTGCATGGC
>S6113HZRL5 rank=0016488 x=3160.0 y=2811.0 length=106
AGTCCAACGCGAAGAACCTTACCTGGCCTTGACATCCACGGAACTTTCTAGAGATAGATT
GGTGCCTTCGGGAACCGTGAGACAGGTGCTGCATGGCTGTCGGACT
>S6113H8CMM rank=0025490 x=3258.0 y=1884.0 length=106
AGTCCAACGCGAAGAACCTTACCTGGCCTTGACATCCACGGAACTTTCTAGAGATAGATT
GGTGCCTTCGGGAACCGTGAGACAGGTGTTGCATGGCTGTCGGACT
>S6113H05PL rank=0008525 x=3176.0 y=2199.0 length=106
AGTCCAACGCGAAGAACCTTACCTGGCCTTGACATCCACGGAACTTTCTAGAGATAGATT
GGTGCCTTCGGGAACCGTGAGACAGGTGTTGCATGGCTGTCGGACT
>S6113H8301 rank=0010548 x=3267.0 y=531.0 length=99
AGTCCAACGCGAAGAACCTTACCTGGCCTTGACATCCACGGAAGCCCTGAGAGATCGGGG
CGTGCCTTCGGGAACCGTGAGACAGGTGCTGCATGGCTN
>S6113H8JK5 rank=0024747 x=3260.0 y=2711.0 length=106
AGTCCAACGCGAAGAACCTTACCTGGCCTTGACATCCACGGAAGCCCTGAGAGATCGGGG
CGTGCCTTCGGGAACCGTGAGACAGGTGTTGCATGGCTGTCGGACT
>S6113H4QES rank=0022891 x=3217.0 y=1058.0 length=106
AGTCCAACGCGAAGAACCTTACCTGGCCTTGACATCCACGGAAGCCCTGAGAGATCGGGG
TGTGCCTTCGGGAACCGTGAGACAGGTGGTGCATGGCTGTCGGACT
>S6113H3B9L rank=0025121 x=3201.0 y=1607.0 length=106
AGTCCAACGCGAAGAACCTTACCTGGCCTTGACATCCACGGAAGTCTGCAGAGATGCGGA
TGTGCCTTCGGGAACCGTGAGACAGGTGATGCATGGCTGTCGGACT
>S6113H3YMW rank=0001390 x=3208.0 y=1926.0 length=106
AGTCCAACGCGAAGAACCTTACCTGGCCTTGACATCCACGGAAGTCTGCAGAGATGCGGA
TGTGCCTTCGGGAACCGTGAGACAGGTGATGCATGGCTGTCGGACT
>S6113H7LAT rank=0005860 x=3249.0 y=3331.0 length=106
AGTCCAACGCGAAGAACCTTACCTGGCCTTGACATCCACGGAAGTCTGCAGAGATGCGGA
TGTGCCTTCGGGAACCGTGAGACAGGTGTTGCATGGCTGTCGGACT
>S6113H23MF rank=0004591 x=3198.0 y=2693.0 length=106
AGTCCAACGCGAAGAACCTTACCTGGCCTTGACATCCACGGAAGTTTTCAGAGATGAGAA
TGTGCCTTCGGGAACCGTGAGACAGGTGCTGCATGGCTGTCGGACT
>S6113HZODV rank=0023514 x=3159.0 y=2721.0 length=106
AGTCCAACGCGAAGAACCTTACCTGGCCTTGACATCCACGGAATCCTCCAGAGATGGGGG
AGTGCCTTCGGGAACCGTGAGACAGGTGATGCATGGCTGTCGGACT
>S6113H5IWH rank=0004461 x=3226.0 y=1119.0 length=106
AGTCCAACGCGAAGAACCTTACCTGGCCTTGACATCCACGGAATCCTCCAGAGATGGGGG
AGTGCCTTCGGGAACCGTGAGACAGGTGTTGCATGGCTGTCGGACT
>S6113HY9A6 rank=0000307 x=3154.0 y=3664.0 length=106
AGTCCAACGCGAAGAACCTTACCTGGCCTTGACATCCACGGAATCCTTCAGAGATGAGGG
AGTGCCTTCGGGAACCGTGAGACAGGTGATGCATGGCTGTCGGACT
>S6113H5FK8 rank=0004498 x=3225.0 y=922.0 length=106
AGTCCAACGCGAAGAACCTTACCTGGCCTTGACATCCACGGAATCCTTCAGAGATGAGGG
AGTGCCTTCGGGAACCGTGAGACAGGTGATGCATGGCTGTCGGACT
>S6113HZFE5 rank=0013685 x=3156.0 y=3391.0 length=106
AGTCCAACGCGAAGAACCTTACCTGGCCTTGACATCCACGGAATCCTTCAGAGATGAGGG
AGTGCCTTCGGGAACCGTGAGACAGGTGATGCATGGCTGTCGGACT
>S6113IBA7J rank=0004473 x=3292.0 y=749.0 length=106
AGTCCAACGCGAAGAACCTTACCTGGCCTTGACATCCACGGAATCCTTCAGAGATGAGGG
AGTGCCTTCGGGAACCGTGAGACAGGTGATGCATGGCTGTCGGACT
>S6113H17OY rank=0005114 x=3188.0 y=2272.0 length=99
AGTCCAACGCGAAGAACCTTACCTGGCCTTGACATCCACGGAATCCTTCAGAGATGAGGG
AGTGCCTTCGGGAACCGTGAGACAGGTGATGCATGGCTN
>S6113H1QRG rank=0019812 x=3183.0 y=810.0 length=106
AGTCCAACGCGAAGAACCTTACCTGGCCTTGACATCCACGGAATCCTTCAGAGATGAGGG
AGTGCCTTCGGGAACCGTGAGACAGGTGGTGCATGGCTGTCGGACT
>S6113H10IH rank=0014633 x=3186.0 y=1159.0 length=106
AGTCCAACGCGAAGAACCTTACCTGGCCTTGACATCCACGGAATCCTTGAGAGATCAGGG
AGTGCCTTCGGGAACCGTGAGACAGGTGCTGCATGGCTGTCGGACT
>S6113IAS06 rank=0010267 x=3286.0 y=1768.0 length=106
AGTCCAACGCGAAGAACCTTACCTGGCCTTGACATCCACGGAATCCTTGAGAGATCAGGG
AGTGCCTTCGGGAACCGTGAGACAGGTGTTGCATGGCTGTCGGACT
>S6113H8CX5 rank=0013487 x=3258.0 y=2299.0 length=106
AGTCCAACGCGAAGAACCTTACCTGGCCTTGACATCCACGGAATCCTTTAGAGATAGAGG
AGTGCCTTCGGGAACCGTGAGACAGGTGATGAATGGCTGTCGGACT
>S6113H4GIN rank=0011271 x=3214.0 y=525.0 length=106
AGTCCAACGCGAAGAACCTTACCTGGCCTTGACATCCACGGAATCCTTTAGAGATAGAGG
AGTGCCTTCGGGAACCGTGAGACAGGTGATGCATGGCTGTCGGACT
>S6113H59I0 rank=0009716 x=3234.0 y=2858.0 length=106
AGTCCAACGCGAAGAACCTTACCTGGCCTTGACATCCACGGAATCCTTTAGAGATAGAGG
AGTGCCTTCGGGAACCGTGAGACAGGTGCTGCATGGCTATCGGACT
>S6113IA4V7 rank=0006531 x=3290.0 y=757.0 length=106
AGTCCAACGCGAAGAACCTTACCTGGCCTTGACATCCACGGAATCCTTTAGAGATAGAGG
AGTGCCTTCGGGAACCGTGAGACAGGTGCTGCATGGCTGTCGGACT
>S6113H0E81 rank=0000933 x=3168.0 y=675.0 length=99
AGTCCAACGCGAAGAACCTTACCTGGCCTTGACATCCACGGAATCCTTTAGAGATAGAGG
AGTGCCTTCGGGAACCGTGAGACAGGTGCTGCATGGCTN
>S6113H8V0Y rank=0004343 x=3264.0 y=2448.0 length=99
AGTCCAACGCGAAGAACCTTACCTGGCCTTGACATCCACGGAATCCTTTAGAGATAGAGG
AGTGCCTTCGGGAACCGTGAGACAGGTGCTGCATGGCTN
>S6113H9H1E rank=0015181 x=3271.0 y=2304.0 length=106
AGTCCAACGCGAAGAACCTTACCTGGCCTTGACATCCACGGAATCCTTTAGAGATAGAGG
AGTGCCTTCGGGAACCGTGAGACAGGTGTTGCATGGCTGTCGGACT
>S6113H4QH8 rank=0012712 x=3217.0 y=1182.0 length=106
AGTCCAACGCGAAGAACCTTACCTGGCCTTGACATCCACGGAATCCTTTAGAGATAGAGG
AGTGCCTTCGGGAACCGTGAGACAGGTGTTGCATGGCTGTCGGACT
>S6113H1LJG rank=0024185 x=3181.0 y=2234.0 length=106
AGTCCAACGCGAAGAACCTTACCTGGCCTTGACATCCACGGAATCCTTTAGAGATAGAGG
AGTGCCTTCGGGAACCGTGAGACAGGTGTTGCATGGCTGTCGGACT
>S6113H6RLN rank=0015182 x=3240.0 y=1705.0 length=106
AGTCCAACGCGAAGAACCTTACCTGGCCTTGACATCCACGGAATCCTTTAGAGATAGAGG
AGTGCCTTCGGGAACCGTGAGACAGGTGTTGCATGGCTGTCGGACT
>S6113HY8XD rank=0008351 x=3154.0 y=3167.0 length=97
AGTCCAACGCGAAGAACCTTACCTGGCCTTGACATCCTCGGAACCCTGCAGAGATCGGGG
GTGCCTTCGGGAGCCGAGAGACAGGNGTTGCATGGCT
>S6113H8B1E rank=0008963 x=3258.0 y=1120.0 length=82
AGTCCAACGCGAAGAACCTTACCTGGCCTTGACATCCTGGGAACCCTGAAGAGATTCGGG
GGTGCCGCAAGGGAACCCCAGA
>S6113H1ISJ rank=0021919 x=3180.0 y=2769.0 length=109
AGTCCAACGCGAAGAACCTTACCTGGCCTTGACATGCAAGTAGTAGAACCATGAAAGTGG
GACGAGCCCGCAAGGGCAGCTTGCACAGGTGCTGCATGGCTGTCGGACT
>S6113H0INH rank=0016204 x=3169.0 y=987.0 length=109
AGTCCAACGCGAAGAACCTTACCTGGCCTTGACATGCAAGTAGTAGAACCATGAAAGTGG
GACGAGCCCGCAAGGGCAGCTTGCACAGGTGTTGCATGGCTGTCGGACT
>S6113H7EGQ rank=0018290 x=3247.0 y=2664.0 length=109
AGTCCAACGCGAAGAACCTTACCTGGCCTTGACATGCAAGTAGTAGAACCCTGAAAGGGG
GACGAGGTAGCAATACCAGCTTGCACAGGTGTTGCATGGCTGTCGGACT
>S6113H9XGO rank=0011523 x=3276.0 y=1814.0 length=101
AGTCCAACGCGAAGAACCTTACCTGGCCTTGACATGCAAGTAGTAGAACCTTGAAAGAGG
GACGAGGTAGCAATACCAGCTTGCACAGGNGTTGCATGGCT
>S6113IAV11 rank=0019745 x=3287.0 y=1591.0 length=109
AGTCCAACGCGAAGAACCTTACCTGGCCTTGACATGCAAGTAGTAGAACCTTGAAAGAGG
GACGAGGTAGCAATACCAGCTTGCACAGGTGGTGCATGGCTGTCGGACT
>S6113HZ0IX rank=0010053 x=3163.0 y=2071.0 length=109
AGTCCAACGCGAAGAACCTTACCTGGCCTTGACATGCAAGTAGTAGGACCATGAAAGTGG
GACGACCCCGCAAGGGGAGCTTGCACAGGTGATGCATGGCTGTCGGACT
>S6113H5XDI rank=0013766 x=3230.0 y=3492.0 length=109
AGTCCAACGCGAAGAACCTTACCTGGCCTTGACATGCAAGTGGTAGAACCATGAAAGTGG
GACGACCCCGCAAGGGGAGCTTGCACAGGTGATGCATGGCTGTCGGACT
>S6113H8UJH rank=0022244 x=3264.0 y=523.0 length=109
AGTCCAACGCGAAGAACCTTACCTGGCCTTGACATGCAAGTGGTAGAACCATGAAAGTGG
GACGACCCCGCAAGGGGAGCTTGCACAGGTGTTGCATGGCTGTCGGACT
>S6113H91CZ rank=0016540 x=3277.0 y=2769.0 length=109
AGTCCAACGCGAAGAACCTTACCTGGCCTTGACATGCAAGTGGTAGAACCATGAAAGTGG
GACGACCCCGCAAGGGGAGCTTGCACAGGTGTTGCATGGCTGTCGGACT
>S6113H8R3K rank=0015106 x=3263.0 y=1454.0 length=109
AGTCCAACGCGAAGAACCTTACCTGGCCTTGACATGCAAGTGGTAGAACCATGAAAGTGG
GACGATCCCGCAAGGGAAGCTTGCACAGGTGCTGCATGGCTGTCGGACT
>S6113HZUMD rank=0022474 x=3161.0 y=2611.0 length=109
AGTCCAACGCGAAGAACCTTACCTGGCCTTGACATGCAAGTGGTAGAACCTTGAAAGAGG
GACGACCCCGCAAGGGGAGCTTGCACAGGTGCTGCATGGCTGTCGGACT
>S6113H2J7I rank=0011027 x=3192.0 y=2108.0 length=108
AGTCCAACGCGAAGAACCTTACCTGGCCTTGACATGCACATAGTAGAAGCCTGAAAGGGT
GACGAGGTAGCAATACCAGTGTGCACAGGTGCTGCATGGCTNTCGGAC
>S6113IAWT5 rank=0022808 x=3287.0 y=2603.0 length=108
AGTCCAACGCGAAGAACCTTACCTGGCCTTGACATGCACGTAGTAGGAGCCTGAAAGGGT
AACGACCCCGCAAGGGAGCGTGCACAGGTGTTGCATGGCTGTCGGACT
>S6113H6OXF rank=0018144 x=3239.0 y=2337.0 length=109
AGTCCAACGCGAAGAACCTTACCTGGCCTTGACATGCACGTAGTAGGAGCCTGAAAGGGT
AACGACCCCGCAAGGGGAGCGTGCACAGGTGTTGCATGGCTGTCGGACT
>S6113H51GM rank=0006744 x=3232.0 y=596.0 length=109
AGTCCAACGCGAAGAACCTTACCTGGCCTTGACATGCACGTAGTAGGAGCCTGAAAGGGT
AACGACCCCGCAAGGGGAGCGTGCACAGGTGTTGCATGGCTGTCGGACT
>S6113H4LRJ rank=0019651 x=3215.0 y=3229.0 length=105
AGTCCAACGCGAAGAACCTTACCTGGCCTTGACATGCACTAGACAGACGCTGAAAGGCGT
TCTCCCTTCGGGGCTGGTGCACAGGTGCTGCATGGCTGTCGGACT
>S6113H35FM rank=0018148 x=3210.0 y=2544.0 length=105
AGTCCAACGCGAAGAACCTTACCTGGCCTTGACATGCACTAGACAGACGCTGAAAGGCGT
TCTCCCTTCGGGGCTGGTGCACAGGTGCTGCATGGCTGTCGGACT
>S6113H94QX rank=0009233 x=3278.0 y=3063.0 length=57
AGTCCAACGCGAAGAACCTTACCTGGCCTTGACATGCACTATAGTAGAAGCCTGAAA
>S6113IAM9Z rank=0019972 x=3284.0 y=2501.0 length=61
AGTCCAACGCGAAGAACCTTACCTGGCCTTGACATGCAGTAGTCGGTAGAACCAGTCGAA
A
>S6113H028K rank=0025700 x=3175.0 y=3090.0 length=51
AGTCCAACGCGAAGAACCTTACCTGGCCTTGACATGCATATAGTAGAAGCC
>S6113H2H2D rank=0019925 x=3191.0 y=3427.0 length=109
AGTCCAACGCGAAGAACCTTACCTGGCCTTGACATGCATATAGTAGAAGCCTGAAAGGGT
GACGAGGTAGCAATACCAGTATGCACAGGTGTTGCATGGCTGTCGGACT
>S6113H0X0F rank=0005588 x=3174.0 y=413.0 length=109
AGTCCAACGCGAAGAACCTTACCTGGCCTTGACATGCATATAGTAGAAGGGTGAAAGCCT
GACGAGGTAGCAATACCAGTATGCACAGGTGCTGCATGGCTGTCGGACT
>S6113H8SNG rank=0005754 x=3263.0 y=2170.0 length=109
AGTCCAACGCGAAGAACCTTACCTGGCCTTGACATGCATCTCTAAGCACGTGAAAGCGTG
TGACTCCCGAAAGGGAGAATTTGCACAGGTGTTGCATGGCTGTCGAACT
>S6113H16RM rank=0023353 x=3188.0 y=1072.0 length=109
AGTCCAACGCGAAGAACCTTACCTGGCCTTGACATGCATCTCTAAGCGCGTGAAAGCGCG
TGACTCCCGAAAGGGAGAATTTGCACAGGTGATGCATGGCTGTCGGACT
>S6113H2NJD rank=0021877 x=3193.0 y=2327.0 length=109
AGTCCAACGCGAAGAACCTTACCTGGCCTTGACATGCATCTCTAAGCGCGTGAAAGCGCG
TGAGTCCCGAAAGGGACAATTTGCACAGGTGTTGCATGGCTGTCGGTCT
>S6113H01KX rank=0025665 x=3175.0 y=943.0 length=107
AGTCCAACGCGAAGAACCTTACCTGGCCTTGACATGCATCTCTAAGCGCGTGAAAGCGCG
TGAGTCCCGAAAGGGACAATTTGCACAGGTGTTGCATGGCTGTGACT
>S6113H0VIA rank=0014116 x=3173.0 y=1264.0 length=109
AGTCCAACGCGAAGAACCTTACCTGGCCTTGACATGCATCTCTAAGCTGGTGAAAGCCAG
TGAGTCCCGAAAGGGACAATTTGCACAGGTGGTGCATGGCTGTCGGACT
>S6113H6JQL rank=0000063 x=3237.0 y=3803.0 length=109
AGTCCAACGCGAAGAACCTTACCTGGCCTTGACATGCATCTCTAAGCTGGTGAAAGCCAG
TGAGTCCCGAAAGGGACAATTTGCACAGGTGGTGCATGGCTGTCGGACT
>S6113H1IFG rank=0017967 x=3180.0 y=2298.0 length=109
AGTCCAACGCGAAGAACCTTACCTGGCCTTGACATGCATCTCTAAGTAGGTGAAAGCCTA
TGACTCTCGAAAGAGAGAATTTGCACAGGTGTTGCATGGCTGTCGGACT
>S6113H14PA rank=0010875 x=3187.0 y=2492.0 length=105
AGTCCAACGCGAAGAACCTTACCTGGCCTTGACATGCATCTCTAAGTTAGTGAAAGCTAG
CGACTTGGTAGCAATATCAAGAATTTGCACAGGTGCTGCATGGCT
>S6113HZCEO rank=0015118 x=3155.0 y=3582.0 length=63
AGTCCAACGCGAAGAACCTTACCTGGCCTTGACATGCATCTCTAAGTTGGTGAAAGCCAG
CGA
>S6113H7K4Z rank=0021228 x=3249.0 y=3121.0 length=109
AGTCCAACGCGAAGAACCTTACCTGGCCTTGACATGCATGTGGTAGAACCATGAAAGTGG
GACGACCCCGCAAGGGGAGCATGCACAGGTGATGCATGGCTGTCGGACT
>S6113H352P rank=0021410 x=3210.0 y=3375.0 length=109
AGTCCAACGCGAAGAACCTTACCTGGCCTTGACATGCATGTGGTAGAACCATGAAAGTGG
GACGACCCCGCAAGGGGAGCATGCACAGGTGCTGCATGGCTGTCGGACT
>S6113H8SWS rank=0010660 x=3263.0 y=2506.0 length=109
AGTCCAACGCGAAGAACCTTACCTGGCCTTGACATGCATGTGGTAGAACCATGAAAGTGG
GACGACCCCGCAAGGGGAGCATGCACAGGTGGTGCATGGCTGTCGGACT
>S6113H75YH rank=0019475 x=3256.0 y=1431.0 length=109
AGTCCAACGCGAAGAACCTTACCTGGCCTTGACATGCATGTGGTAGAACCATGAAAGTGG
GACGACCCCGCAAGGGGAGCGTGCACAGGTGCTGCATGGCTGTCGGACT
>S6113HZHSE rank=0016336 x=3157.0 y=2364.0 length=109
AGTCCAACGCGAAGAACCTTACCTGGCCTTGACATGCATGTGGTAGAACCATGAAAGTGG
GACGATCCCGCAAGGGAAGCATGCACAGGTGATGCATGGCTGTCGGACT
>S6113H40RH rank=0007926 x=3220.0 y=2187.0 length=109
AGTCCAACGCGAAGAACCTTACCTGGCCTTGACATGCATTGTGTCGGCGGTGAAAGCCGC
CTAGCCCCGAAAGGGGCGCCTTGCACAGGTGATGCATGGCTGTCGGACT
>S6113IBNRU rank=0006318 x=3296.0 y=648.0 length=109
AGTCCAACGCGAAGAACCTTACCTGGCCTTGACATGCATTGTGTCTCCGGTGAAAGCCGG
ATAGCGTAGCAATACGCGCTTTGCACAGGNGTTGCATGGCTNTCGGACT
>S6113HZ25T rank=0024143 x=3164.0 y=1391.0 length=109
AGTCCAACGCGAAGAACCTTACCTGGCCTTGACATGCATTTGGTAGAACCATGAAAGTGG
GACGACCCCGCAAGGGGAGGATGCACAGGTGTTGCATGGCTGTCGGACT
>S6113IAA73 rank=0018747 x=3280.0 y=3265.0 length=109
AGTCCAACGCGAAGAACCTTACCTGGCCTTGACATGCATTTGGTAGAACCATGAAAGTGG
GACGACCCCGCAAGGGGAGGATGCACAGTTGATGCATGGCTGTGGGACT
>S6113IACCZ rank=0009829 x=3281.0 y=641.0 length=99
AGTCCAACGCGAAGAACCTTACCTGGCCTTGACATGCATTTGGTAGAACCATGAAATGGG
AGACCCCGCAAGGGGAGGATGCACAGGTGGTGCATGGCT
>S6113H858R rank=0015087 x=3267.0 y=3401.0 length=108
AGTCCAACGCGAAGAACCTTACCTGGCCTTGACATGTAACGAACTTTCCAGAGATGGATT
GGTGCTCGAAAGAGAACGTTAACACAGGTGCTGCATGGCTGTTGGACT
>S6113HZ8V0 rank=0005086 x=3166.0 y=622.0 length=53
AGTCCAACGCGAAGAACCTTACCTGGCCTTGACATGTAAGTAGTAGAAGCCTN
>S6113H6QTR rank=0011735 x=3240.0 y=701.0 length=108
AGTCCAACGCGAAGAACCTTACCTGGCCTTGACATGTACGGAACTTTCCAGAGATGGATT
GGTGCTCGAAAGAGAACCGTAACACAGGTGCTGCATGGCTGTCGGACT
>S6113IA2AR rank=0012097 x=3289.0 y=1489.0 length=108
AGTCCAACGCGAAGAACCTTACCTGGCCTTGACATGTACGGAACTTTCCAGAGATGGATT
GGTGCTCGAAAGAGAACCGTAACACAGGTGCTGCATGGCTGTCGGACT
>S6113H2WOX rank=0019456 x=3196.0 y=1903.0 length=102
AGTCCAACGCGAAGAACCTTACCTGGCCTTGACATGTACGTAGTAGAAGCGTGAAAGCGT
AACGAGGTAGCAATACCAGCGTACACAGGTGATGCATGGCTN
>S6113H99PA rank=0006591 x=3280.0 y=1292.0 length=63
AGTCCAACGCGAAGAACCTTACCTGGCCTTGACATGTATCTCTAAGCACGTGAAAGCGTG
TGA
>S6113H8MR0 rank=0008670 x=3261.0 y=2750.0 length=109
AGTCCAACGCGAAGAACCTTACCTGGCCTTGACATGTATCTCTAAGCACGTGAAAGCGTG
TGACTCCCGAAAGGGAGAATTTACACAGGTGCTGCATGGCTGTCGGACT
>S6113H0HFV rank=0009148 x=3168.0 y=3513.0 length=109
AGTCCAACGCGAAGAACCTTACCTGGCCTTGACATGTATCTCTAAGCACGTGAAAGCGTG
TGACTCCCGAAAGGGAGAATTTACACAGGTGCTGCATGGCTGTCGGACT
>S6113H9EFZ rank=0006211 x=3270.0 y=1741.0 length=101
AGTCCAACGCGAAGAACCTTACCTGGCCTTGACATGTATCTCTAAGCACGTGAAAGCGTG
TGAGTCCCAAAGGGACGATTTACACAGGTGATGCATGGCTN
>S6113H1RK5 rank=0020749 x=3183.0 y=1879.0 length=109
AGTCCAACGCGAAGAACCTTACCTGGCCTTGACATGTATCTCTAAGCACGTGAAAGCGTG
TGAGTCCCGAAAGGGACGATTTACACAGGTGGTGCATGGCTGTCGGACT
>S6113H81QN rank=0006199 x=3266.0 y=1661.0 length=109
AGTCCAACGCGAAGAACCTTACCTGGCCTTGACATGTATCTCTAAGCACGTGAAAGCGTG
TGAGTGTCGAAAGACACAATTTACACAGGTGTTGCATGGCTGTCGGACT
>S6113H6XAD rank=0010637 x=3242.0 y=883.0 length=107
AGTCCAACGCGAAGAACCTTACCTGGCCTTGACATGTATCTCTAAGCACGTGAAAGCGTG
TGAGTGTCGAAGACACAATTTACACAGGTGTTGCATGGCTGTCGACT
>S6113H6PCR rank=0022316 x=3239.0 y=2889.0 length=106
AGTCCAACGCGAAGAACCTTACCTGGCCTTGACATGTCCGGAATCCAGCAGAGATGCAGG
AGTGCCTTCGGGAATCGGAACACAGGTGCTGCATGGCTGTCGGACT
>S6113HZ3GV rank=0020645 x=3164.0 y=1789.0 length=106
AGTCCAACGCGAAGAACCTTACCTGGCCTTGACATGTCCGGAATCCAGCAGAGATGCAGG
AGTGCCTTCGGGAATCGGAACACAGGTGGTGCATGGCTGTCGGACT
>S6113H0B7P rank=0015089 x=3167.0 y=835.0 length=107
AGTCCAACGCGAAGAACCTTACCTGGCCTTGACATGTCCGGAATCCCTTGAGAGATCGAG
GAGTGCCTTCGGGAATCGGAACACAGGTGCTGCATGGCTGTCGGACT
>S6113HZWRE rank=0014984 x=3162.0 y=1288.0 length=61
AGTCCAACGCGAAGAACCTTACCTGGCCTTGACATGTCCGGAATCCNGCAGAGATGCGAG
G
>S6113H4X9E rank=0004443 x=3219.0 y=3040.0 length=106
AGTCCAACGCGAAGAACCTTACCTGGCCTTGACATGTCCGGAATCCTGCAGAGATGCGGG
AGTGCCTTCGGGAATCGGAACACAGGTGATGCATGGCTGTCGGACT
>S6113H43IE rank=0024427 x=3221.0 y=1652.0 length=106
AGTCCAACGCGAAGAACCTTACCTGGCCTTGACATGTCCGGAATCCTGCAGAGATGCGGG
AGTGCCTTCGGGAATCGGAACACAGGTGCTGCATGGCTGTCGGACT
>S6113H3LGC rank=0018815 x=3204.0 y=1226.0 length=106
AGTCCAACGCGAAGAACCTTACCTGGCCTTGACATGTCCGGAATCCTGCAGAGATGCGGG
AGTGCCTTCGGGAATCGGAACACAGGTGCTGCATGGCTGTCGGACT
>S6113H4HYV rank=0008372 x=3214.0 y=2405.0 length=106
AGTCCAACGCGAAGAACCTTACCTGGCCTTGACATGTCCGGAATCCTGCAGAGATGCGGG
AGTGCCTTCGGGAATCGGAACACAGGTGCTGCATGGCTGTCGGACT
>S6113HZJ9G rank=0008414 x=3158.0 y=1474.0 length=106
AGTCCAACGCGAAGAACCTTACCTGGCCTTGACATGTCCGGAATCCTGCAGAGATGCGGG
AGTGCCTTCGGGAATCGGAACACAGGTGCTGCATGGCTGTCGGACT
>S6113H5TZ2 rank=0011910 x=3229.0 y=3216.0 length=106
AGTCCAACGCGAAGAACCTTACCTGGCCTTGACATGTCCGGAATCCTGCAGAGATGCGGG
AGTGCCTTCGGGAATCGGAACACAGGTGGTGCATGGCTGTCGGACT
>S6113H408B rank=0007649 x=3220.0 y=2793.0 length=106
AGTCCAACGCGAAGAACCTTACCTGGCCTTGACATGTCCGGAATCCTGCAGAGATGCGGG
AGTGCCTTCGGGAATCGGAACACAGGTGTTGCATGGCTGTCGGACT
>S6113H9ZYO rank=0005587 x=3277.0 y=958.0 length=106
AGTCCAACGCGAAGAACCTTACCTGGCCTTGACATGTCCGGAATCCTGCAGAGATGCGGG
AGTGCCTTCGGGAATCGGAACACAGGTGTTGCATGGCTGTCGGACT
>S6113H4R72 rank=0001519 x=3217.0 y=3408.0 length=106
AGTCCAACGCGAAGAACCTTACCTGGCCTTGACATGTCCGGAATCCTGCAGAGATGCGGG
AGTGCCTTCGGGAATCGGAACACAGGTGTTGCATGGCTGTCGGACT
>S6113HZ69Y rank=0018038 x=3165.0 y=2628.0 length=106
AGTCCAACGCGAAGAACCTTACCTGGCCTTGACATGTCCGGAATCCTTGAGAGATCGAGG
AGTGCCTTCGGGAATCGGAACACAGGTGCTGCATGGCTGTCGGACT
>S6113IANIH rank=0006676 x=3284.0 y=2807.0 length=106
AGTCCAACGCGAAGAACCTTACCTGGCCTTGACATGTCGAGAACTTTCCAGAGATGGATT
GGTGCCTTCGGGAACTCGAACACAGGTGATGCATGGCTGTCGGACT
>S6113H20M6 rank=0012905 x=3197.0 y=2928.0 length=106
AGTCCAACGCGAAGAACCTTACCTGGCCTTGACATGTCGAGAACTTTCCAGAGATGGATT
GGTGCCTTCGGGAACTCGAACACAGGTGCTGCATGGCTGTCGGACT
>S6113H46HR rank=0003426 x=3222.0 y=1421.0 length=106
AGTCCAACGCGAAGAACCTTACCTGGCCTTGACATGTCGAGAACTTTCCAGAGATGGATT
GGTGCCTTCGGGAACTCGAACACAGGTGCTGCATGGCTGTCGGACT
>S6113H7PN3 rank=0007787 x=3251.0 y=801.0 length=106
AGTCCAACGCGAAGAACCTTACCTGGCCTTGACATGTCGAGAACTTTCCAGAGATGGATT
GGTGCCTTCGGGAACTCGAACACAGGTGCTGCATGGCTGTCGGACT
>S6113H5YJY rank=0014466 x=3231.0 y=924.0 length=99
AGTCCAACGCGAAGAACCTTACCTGGCCTTGACATGTCGAGAACTTTCCAGAGATGGATT
GGTGCCTTCGGGAACTCGAACACAGGTGCTGCATGGCTN
>S6113H0SG8 rank=0018136 x=3172.0 y=1434.0 length=106
AGTCCAACGCGAAGAACCTTACCTGGCCTTGACATGTCGAGAACTTTCCAGAGATGGATT
GGTGCCTTCGGGAACTCGAACACAGGTGGAGCATGGCTGTCGGACT
>S6113HZ6DQ rank=0002272 x=3165.0 y=1468.0 length=106
AGTCCAACGCGAAGAACCTTACCTGGCCTTGACATGTCGAGAACTTTCCAGAGATGGATT
GGTGCCTTCGGGAACTCGAACACAGGTGTTGCATGGCTGTCGGACT
>S6113HZ21X rank=0001480 x=3164.0 y=1251.0 length=106
AGTCCAACGCGAAGAACCTTACCTGGCCTTGACATGTCGAGAACTTTCCAGAGATGGATT
GGTGCCTTCGGGAACTCGAACACAGGTGTTGCATGGCTGTCGGACT
>S6113H1KM1 rank=0009714 x=3181.0 y=1067.0 length=107
AGTCCAACGCGAAGAACCTTACCTGGCCTTGACATGTCGAGAACTTTCCAGAGATGGATT
GGTGCCTTCGGGGAACTCGAACACAGGTGGTGCATGGCTGTCGAACT
>S6113H4GQV rank=0008395 x=3214.0 y=821.0 length=106
AGTCCAACGCGAAGAACCTTACCTGGCCTTGACATGTCGAGAATCCCGAAGAGATTTGGG
AGTGCCGCAAGGAACTCGAACACAGGTGCTGCATGGCTGTCGGACT
>S6113H1AVT rank=0023998 x=3178.0 y=711.0 length=106
AGTCCAACGCGAAGAACCTTACCTGGCCTTGACATGTCGAGAATCCCGAAGAGATTTGGG
AGTGCCGCAAGGAACTCGAACACAGGTGCTGCATGGCTGTCGGACT
>S6113H31MU rank=0020756 x=3209.0 y=1716.0 length=106
AGTCCAACGCGAAGAACCTTACCTGGCCTTGACATGTCGAGAATCCCGAAGAGATTTGGG
AGTGCCGCAAGGAACTCGAACACAGGTGCTGCATGGCTGTCGGACT
>S6113H2I5S rank=0010832 x=3192.0 y=750.0 length=106
AGTCCAACGCGAAGAACCTTACCTGGCCTTGACATGTCGAGAATCCCGAAGAGATTTGGG
AGTGCCGCAAGGAACTCGAACACAGGTGCTGCATGGCTGTCGGACT
>S6113H2ATT rank=0015958 x=3189.0 y=2239.0 length=106
AGTCCAACGCGAAGAACCTTACCTGGCCTTGACATGTCGAGAATCCCGAAGAGATTTGGG
AGTGCCGCAAGGAACTCGAACACAGGTGTTGCATGGCTGTCGGACT
>S6113H2KA5 rank=0026829 x=3192.0 y=2239.0 length=106
AGTCCAACGCGAAGAACCTTACCTGGCCTTGACATGTCGAGAATCCCGAAGAGATTTGGG
AGTGCCGCAAGGAACTCGAACACAGGTGTTGCATGGCTGTCGGACT
>S6113IAVXM rank=0015809 x=3287.0 y=1432.0 length=106
AGTCCAACGCGAAGAACCTTACCTGGCCTTGACATGTCGAGAATCCCTGAGAGATCGGGG
AGTGCCTTCGGGAACTCGAACACAGGTGCTGCATGGCTGTCGGACT
>S6113H4D63 rank=0015086 x=3213.0 y=1613.0 length=106
AGTCCAACGCGAAGAACCTTACCTGGCCTTGACATGTCGAGAATCCCTGAGAGATCGGGG
AGTGCCTTCGGGAACTCGAACACAGGTGCTGCATGGCTGTCGGACT
>S6113H0O67 rank=0002405 x=3171.0 y=1281.0 length=106
AGTCCAACGCGAAGAACCTTACCTGGCCTTGACATGTCGAGAATCCCTGAGAGATCGGGG
AGTGCCTTCGGGAACTCGAACACAGGTGGTGCATGGCTGTCGGACT
>S6113H5SB7 rank=0017238 x=3229.0 y=1061.0 length=110
AGTCCAACGCGAAGAACCTTACCTGGCCTTGACATGTCGAGTAATCCCGAAGAGATTTAG
GGAGTGCCCGCAAGGGAACTCGAACACAGGTGCTGCATGGCTGTCGGACT
>S6113H0MDF rank=0012516 x=3170.0 y=1713.0 length=106
AGTCCAACGCGAAGAACCTTACCTGGCCTTGACATGTCTGGAACCCCTGAGAGATCGGGG
GGTGCCTTCGGGAACCAGAACACAGGTGCTGCATGGCTGTCGGACT
>S6113H2CUR rank=0011440 x=3190.0 y=769.0 length=106
AGTCCAACGCGAAGAACCTTACCTGGCCTTGACATGTCTGGAACCCCTGAGAGATCGGGG
GGTGCCTTCGGGAACCAGAACACAGGTGCTGCATGGCTGTCGGACT
>S6113H14U9 rank=0019298 x=3187.0 y=2707.0 length=106
AGTCCAACGCGAAGAACCTTACCTGGCCTTGACATGTCTGGAACCCTTGAGAGATCGAGG
GGTGCCTTCGGGAACCAGAACACAGGTGTTGCATGGCTGTCGGACT
>S6113H3455 rank=0008598 x=3210.0 y=2203.0 length=68
AGTCCAACGCGAAGAACCTTACCTGGCCTTGACATGTCTGGAAGTCTGCAGAGATGCGGA
TGTGCCTT
>S6113H7RY3 rank=0000311 x=3251.0 y=3789.0 length=106
AGTCCAACGCGAAGAACCTTACCTGGCCTTGACATGTCTGGAAGTCTGCAGAGATGCGGA
TGTGCCTTCGGGAACCAGAACACAGGTGATGCATGGCTGTCGGACT
>S6113H1HER rank=0005874 x=3180.0 y=977.0 length=106
AGTCCAACGCGAAGAACCTTACCTGGCCTTGACATGTCTGGAAGTCTGCAGAGATGCGGA
TGTGCCTTCGGGAACCAGAACACAGGTGATGCATGGCTGTCGGACT
>S6113H75P4 rank=0025531 x=3256.0 y=1130.0 length=106
AGTCCAACGCGAAGAACCTTACCTGGCCTTGACATGTCTGGAAGTCTGCAGAGATGCGGA
TGTGCCTTCGGGAACCAGAACACAGGTGCTGCATGGCTGTCGGACT
>S6113H47ZP rank=0016084 x=3222.0 y=3363.0 length=106
AGTCCAACGCGAAGAACCTTACCTGGCCTTGACATGTCTGGAAGTCTGCAGAGATGCGGA
TGTGCCTTCGGGAACCAGAACACAGGTGCTGCATGGCTGTCGGACT
>S6113H2KKZ rank=0014727 x=3192.0 y=2593.0 length=106
AGTCCAACGCGAAGAACCTTACCTGGCCTTGACATGTCTGGAAGTCTGCAGAGATGCGGA
TGTGCCTTCGGGAACCAGAACACAGGTGCTGCATGGCTGTCGGACT
>S6113H9LYC rank=0007171 x=3272.0 y=3282.0 length=106
AGTCCAACGCGAAGAACCTTACCTGGCCTTGACATGTCTGGAATCCCGAAGAGATTTGGG
AGTGCCGCAAGGAACCAGAACACAGGTGCTGCATGGCTGTCGGACT
>S6113H4ENI rank=0016836 x=3213.0 y=2204.0 length=51
AGTCCAACGCGAAGAACCTTACCTGGCCTTGACATGTCTGGAATCCTGTAG
>S6113H1TMB rank=0015065 x=3184.0 y=417.0 length=98
AGTCCAACGCGAAGAACCTTACCTGGCCTTGACATGTCTGGAATCCTGTAGAGATACGGG
AGTGCCTTCGGGAATCAGAACACAGGNGTTGCATGGCT
>S6113H4QZ8 rank=0018449 x=3217.0 y=1830.0 length=106
AGTCCAACGCGAAGAACCTTACCTGGCCTTGACATGTCTGGAATCCTGTAGAGATACGGG
AGTGCCTTCGGGAATCAGAACACAGGTGGTGCATGGCTGTCGGACT
>S6113H8UGC rank=0008167 x=3264.0 y=410.0 length=106
AGTCCAACGCGAAGAACCTTACCTGGCCTTGACATGTCTGGAATCCTGTAGAGATACGGG
AGTGCCTTCGGGAATCAGAACACAGGTGGTGCATGGCTGTCGGACT
>S6113H1UGE rank=0015342 x=3184.0 y=1500.0 length=106
AGTCCAACGCGAAGAACCTTACCTGGCCTTGACATGTCTGGAATCCTGTAGAGATACGGG
AGTGCCTTCGGGAATCAGAACACAGGTGTTGCATGGCTGTCGGACT
>S6113H49LR rank=0011804 x=3223.0 y=1357.0 length=106
AGTCCAACGCGAAGAACCTTACCTGGGCCTGACATGCAGGGAACCGGGGCAGAGACGCTC
CGGGTCCTTCGGGACCCCTGCACAGGTGCTGCATGGCTGTCGGACT
>S6113IABCL rank=0000617 x=3280.0 y=3427.0 length=108
AGTCCAACGCGAAGAACCTTACCTGGGCTAGAAAACACAGGAACCCGGGTGAAAACTCGG
GGTGCCCTTCGGGGAATCTGTGGTTAGGTGTTGCATGGCTGTCGGACT
>S6113H0ZUR rank=0015424 x=3174.0 y=2801.0 length=108
AGTCCAACGCGAAGAACCTTACCTGGGCTAGAAAACACAGGAATTCCGGCGAAAGTTGGA
AGTGCCCTTCGGGGAACCTGTGGTTAGGTGCTGCATGGCTGTCGGACT
>S6113H3III rank=0013511 x=3203.0 y=1512.0 length=108
AGTCCAACGCGAAGAACCTTACCTGGGCTAGAAAACGTCGGAACCTGGGAGAAGTCTCGG
GGTGCCCTTCGGGGAGCCGGCGGTTAGGTGCTGCATGGCTGTCGGACT
>S6113HZBLY rank=0025190 x=3155.0 y=2548.0 length=108
AGTCCAACGCGAAGAACCTTACCTGGGCTAGAAAAGACAGGAATTCCGGCGAAAGTTGGG
AGTGCCCTTCGGGGAACCTGTGGTTAGGTGATGCATGGCTGTCGGACT
>S6113H8TKS rank=0016008 x=3263.0 y=3370.0 length=108
AGTCCAACGCGAAGAACCTTACCTGGGCTAGAAAATGAAGGAACCTGGGAGAAGTCTCGG
GGTGCTCTTCGGAGAGCCTGTAGTTAGGTGTTGCATGGCTGTCGGACT
>S6113HY2M3 rank=0023189 x=3152.0 y=3213.0 length=58
AGTCCAACGCGAAGAACCTTACCTGGGCTAGAAAATGCAAGGACCTGGTCGAAAGATC
>S6113H69HK rank=0002388 x=3246.0 y=310.0 length=107
AGTCCAACGCGAAGAACCTTACCTGGGCTAGAAAATGCAGGAACCTGGCAGAAATGTCGG
GTGCTCTTCGGAGAGCCTGTAGTTAGGTGCTGCATGGCTGTCGGACT
>S6113H9RBV rank=0016730 x=3274.0 y=2057.0 length=88
AGTCCAACGCGAAGAACCTTACCTGGGCTAGAAAATGCAGGAACCTGGCTGAAAAATCGG
GGTGCTCTTCGGAGAAACCCTGTAGTTT
>S6113H3MSG rank=0017638 x=3204.0 y=2958.0 length=67
AGTCCAACGCGAAGAACCTTACCTGGGCTAGAAAATGCAGGAACCTGGGAGAAGTCTCGG
GGTGCTC
>S6113H4RIO rank=0016677 x=3217.0 y=2494.0 length=82
AGTCCAACGCGAAGAACCTTACCTGGGCTAGAAAATGCAGGAACCTGGGAGAAGTCTCGG
GGTGCTCTTCGGAGAGCCTGTA
>S6113H5GF9 rank=0005644 x=3225.0 y=2039.0 length=82
AGTCCAACGCGAAGAACCTTACCTGGGCTAGAAAATGCAGGAACCTGGGAGAAGTCTCGG
GGTGCTCTTCGGAGAGCCTGTA
>S6113H2PBF rank=0011060 x=3194.0 y=537.0 length=108
AGTCCAACGCGAAGAACCTTACCTGGGCTAGAAAATGCAGGAACCTGGGAGAAGTCTCGG
GGTGCTCTTCGGAGAGCCTGTAGTTAGGTGATGCATGGCTGTCGGACT
>S6113H6BX0 rank=0011229 x=3235.0 y=1894.0 length=108
AGTCCAACGCGAAGAACCTTACCTGGGCTAGAAAATGCAGGAACCTGGGAGAAGTCTCGG
GGTGCTCTTCGGAGAGCCTGTAGTTAGGTGCTGCATGGCTGTTGGACT
>S6113IAY8A rank=0019489 x=3288.0 y=1608.0 length=108
AGTCCAACGCGAAGAACCTTACCTGGGCTAGAAAATGCAGGAACCTGGGAGAAGTCTCGG
GGTGCTCTTCGGAGAGCCTGTAGTTAGGTGTTGCATGGCTGTCGGACT
>S6113H0BYV rank=0004988 x=3167.0 y=517.0 length=108
AGTCCAACGCGAAGAACCTTACCTGGGCTAGAAAATGCAGGAACCTGGGAGAAGTCTCGG
GGTGCTCTTCGGAGAGCCTGTAGTTAGGTGTTGCATGGCTGTCGGACT
>S6113IBBBT rank=0015141 x=3292.0 y=903.0 length=108
AGTCCAACGCGAAGAACCTTACCTGGGCTAGAAAATGCAGGAACCTGGGAGAAGTCTCGG
GGTGCTCTTCGGAGAGCCTGTAGTTAGGTGTTGCATGGCTGTCGGACT
>S6113H9P0N rank=0001379 x=3274.0 y=357.0 length=108
AGTCCAACGCGAAGAACCTTACCTGGGCTAGAAAATGCAGGAACCTGGTAGAAATATCGG
GGTGCTCTTCGGAGAGCCTGTAGTTAGGTGTTGCATGGCTGTCGGACT
>S6113H8JZR rank=0006524 x=3260.0 y=3237.0 length=108
AGTCCAACGCGAAGAACCTTACCTGGGCTAGAAAATGCAGGAACCTGGTAGAAATATCGG
GGTGCTCTTCGGAGAGCCTGTAGTTAGGTGTTGCATGGCTGTCGGACT
>S6113H2CUX rank=0010667 x=3190.0 y=775.0 length=108
AGTCCAACGCGAAGAACCTTACCTGGGCTAGAAAATGCAGGAACCTGGTTGAAAGATCGG
GGTGCCCTTCGGGGAGCCTGTAGTTAGGTGTTGCATGGCTGTCGGACT
>S6113H82VN rank=0006939 x=3266.0 y=3137.0 length=108
AGTCCAACGCGAAGAACCTTACCTGGGCTAGAAAATGCAGGAACTTGGTCGAAAGGTCGA
GGTGCCCTTCGGGGAACCTGTAGTTAGGTGGTGCATGGCTGTCGGACT
>S6113H78EM rank=0000924 x=3257.0 y=508.0 length=108
AGTCCAACGCGAAGAACCTTACCTGGGCTAGAAAATGCAGGAACTTGGTCGAAAGGTCGA
GGTGCCCTTCGGGGAACCTGTAGTTAGGTGGTGCATGGCTGTCGGACT
>S6113H7DLX rank=0006421 x=3247.0 y=1555.0 length=108
AGTCCAACGCGAAGAACCTTACCTGGGCTAGAAAATGCAGGAACTTGGTCGAAAGGTCGA
GGTGCCCTTCGGGGAACCTGTAGTTAGGTGGTGCATGGCTGTCGGACT
>S6113H82YW rank=0001293 x=3266.0 y=3254.0 length=108
AGTCCAACGCGAAGAACCTTACCTGGGCTAGAAAGCGTAAGAACCCTGGTGAAAACTGGG
GGTGCCTTTCGGGGAACTTACGATTAGGTGATGCATGGCTGTCGGACT
>S6113H3SKL rank=0009905 x=3206.0 y=2259.0 length=108
AGTCCAACGCGAAGAACCTTACCTGGGCTAGAAAGCGTAAGAACCCTGGTGAAAACTGGG
GGTGCCTTTCGGGGAACTTACGATTAGGTGATGCATGGCTGTCGGACT
>S6113H1HNB rank=0019281 x=3180.0 y=1285.0 length=108
AGTCCAACGCGAAGAACCTTACCTGGGCTAGAAAGTACAGGAAGTCGGTCGAAAGGTCGA
TGTGCCCTTCGGGGAACCTGTGGTTAGGTGATGCATGGCTGTCGGACT
>S6113H1306 rank=0025478 x=3187.0 y=1624.0 length=108
AGTCCAACGCGAAGAACCTTACCTGGGCTAGAAAGTACAGGAAGTCGGTCGAAAGGTCGA
TGTGCCCTTCGGGGAACCTGTGGTTAGGTGCTGCATGGCTGTCGGACT
>S6113H5MDA rank=0006933 x=3227.0 y=1516.0 length=108
[truncated: 394,227 more chars]
