# Supplementary material for: Estimation of bacterial diversity using next generation sequencing of 16S rDNA: a comparison of different workflows
Source: BMC Bioinformatics. 2011 Dec 14;12:473. doi: 10.1186/1471-2105-12-473 (PMC3258296; doi:10.1186/1471-2105-12-473)
Supplement: Additional file 3 — This file contains the FASTA formatted sequences of all the datasets used in this study. Zip file contents are briefly described in the included README file. [file 1471-2105-12-473-S3.ZIP › dset/Glyphosate-t2.fas]

>S6216JW0P2 rank=0021107 x=3949.0 y=2136.0 length=103
AGCAACCGAAGAACCTTACCTGGGCTTGAACTGTGGTGGACCGTTCTGGAAACAGGATTT
CCCCTTCGGGGGCCGCTACAGAGGTGCTGCATGGCTGTCGGAC
>S6216JUAP0 rank=0031736 x=3918.0 y=2102.0 length=89
AGCAACGCGAAGAACCTTACCAGCGTTTGACATGGTAGGACGGTTTCCAGAGATGGATTC
CTTCCCTTACGGGGACCTACACACAGGTG
>S6216JZNCU rank=0012466 x=3979.0 y=1900.0 length=63
AGCAACGCGAAGAACCTTACCAGGGTTTGACATGTATTGTAACCTCGGTGAAANCCGGGC
AGC
>S6216JVZAD rank=0009354 x=3937.0 y=2771.0 length=99
AGCAAGCGAAGAACCTTACCTAGGCTTGACATGCACGGAAATCTCGCAGAGATGCGGGGT
CCGTAAGGGCCGTGCACAGGTGTTGCATGGCTGTCGGAC
>S6216JVGAK rank=0023240 x=3931.0 y=2730.0 length=101
AGCACGCGAAGAACCTTACCAGCGTTTGACATGCCAGGACGGTTTCCAGAGATGGATTCC
TTCCCTTACGGGACCTGGACACAGGTGTTGCATGGCTGTCG
>S6216JT3FN rank=0008492 x=3916.0 y=849.0 length=102
AGCACGCGAAGAACCTTACCAGGGCTTGACATCCCGCTGACCGGTGCAGAGATGCGCCTT
CCCTTCGGGGCAGCGGTGACAGGTGCTGCATGGCTGTCGGAC
>S6216JW2RB rank=0013222 x=3950.0 y=677.0 length=101
AGCCAACCGAAGAACCTTACCTGGGTTTGACATGCACTAGACGCGTCTAGAGATAGGCGT
TCCCTTGTGGCTGGTGTGCAGGTGTTGCATGGCTGTCGGAC
>S6216J30BK rank=0005710 x=4029.0 y=526.0 length=106
AGCCAACGCAAGAACCTTACCCAGGCTGGACATGCAGGTAGTAGAAGGGTGAAAGCCCAA
CGAGGTAGCAATACCATCCTGCTCAGGTGCTGCATGGCTGTCGGAC
>S6216JUN0U rank=0029584 x=3922.0 y=2956.0 length=104
AGCCAACGCGAAAACCTTACCTGGGCTTGACATGCACGGGAACTCGTGGGGAAACCCGCG
GGGCTCTTCGGAGCTCGTGCACAGGTGTTGCATGGCTGTCGGAC
>S6216J46KX rank=0028118 x=4042.0 y=2047.0 length=103
AGCCAACGCGAAGAACCTTACCAAGGCTTGACATATACGAGAACGGGCCAGAAATGGTCA
ACTCTTTGGACACTCGTAAACAGGTGCTGCATGGCTGTCGGAC
>S6216JU9W8 rank=0019577 x=3929.0 y=2666.0 length=102
AGCCAACGCGAAGAACCTTACCAAGGCTTGACATCGCCCGGAAAGCATCAGAGATGGTGC
CCCCCTTGTGGTCGGGTGACAGGTGATGCATGGCTGTCGGAC
>S6216JUY2T rank=0017958 x=3926.0 y=899.0 length=101
AGCCAACGCGAAGAACCTTACCAAGGCTTGACATCGCCGGAAAACTCGCAGAGATGCGGG
GTCCTTTTGGGCCGGTGACAGGTGCTGCATGGCTGTCGGAC
>S6216JW0QN rank=0019892 x=3949.0 y=2157.0 length=106
AGCCAACGCGAAGAACCTTACCTAGGCTAGAATGTGAGGGAAGTCTGCGTAACAGCAGGC
GTCTGGGAAACCAGACCCAAAACAAGGTGTTGCATGGCTGTCGGAC
>S6216J2AMD rank=0024532 x=4009.0 y=2483.0 length=105
AGCCAACGCGAAGAACCTTACCTAGGCTTGACATGCATGGGAAACTCCTCAGAAACGAGG
AGCCTCCTTCGGGATCCATGCACAGGTGCTGCATGGCTGTCGGAC
>S6216J0IIE rank=0027396 x=3989.0 y=1316.0 length=64
AGCCAACGCGAAGAACCTTACCTAGGCTTGACATGTATGGGAAAGCCCTGNGAAACCAGG
GCCC
>S6216J0X9T rank=0027313 x=3994.0 y=1263.0 length=102
AGCCAACGCGAAGAACCTTACCTGGGCTTGACATGGACTAGAAAGCTCTAGAGATAGAGC
CTCCCTTGTGGCTGGTTCACAGGTGATGCATGGCTGTCGAAC
>S6216JXX3N rank=0002486 x=3960.0 y=337.0 length=102
AGCCAACGCGAAGAACCTTACCTGGGTTTGACATGGCCGCAAAACTCGCAGAGATCGGGG
GTCCTTCGGGGGGCGGGTCACAGGTGCTGCATGGCTNTCGGA
>S6216JUUIB rank=0028423 x=3924.0 y=3169.0 length=100
AGCCAACGCGAAGAACCTTACCTGGGTTTGACATGGCCGCAAAACTCGCAGAGATGTGAG
GTCCTTCGGGGCGGTCACAGGTGCTGCATGGCTGTCGGAC
>S6216J4KA2 rank=0027956 x=4035.0 y=1852.0 length=106
AGCCAACGCGAAGAATCTTACCTGGGTTTGACATGCACGTGAAACACCCTNGGAAACAGG
GTGCCTCCTTCGGGACACGTGCACAGGTGTTGCATGGCTGTCGGAC
>S6216JWZRZ rank=0031409 x=3949.0 y=909.0 length=100
AGCCAACGCGAGACCTTACCAAGGCTTGACATACACCGGAAAGCATCAGAGATGGTGCCC
CCCTTGTGGTCGGTGTACAGGTGATGCATGGCTGTCGGAC
>S6216JWRBQ rank=0020168 x=3946.0 y=2244.0 length=101
AGCCAACGGAAGAACCTTACCTGGGCTTGACATGCGCCAGACATCCCCAGAGATGGGGCT
TCCCTTGTGGTTGGTGTACAGGTGTTGCATGGCTGTCGGAC
>S6216J5C36 rank=0029821 x=4044.0 y=2324.0 length=105
AGCCACGCGAAGAACCTTACCTACCCTTGACATGCCAGGAACCTCGCAGAGATGTGAGGG
TGCCCGAAAGGGAACCTGGACACAGGTGTTGCATGGCTGTCGGAC
>S6216JUQIN rank=0018657 x=3923.0 y=2093.0 length=107
AGCCACGCGAAGAACCTTACCTGGGCTAGAATGCCTCTGACAACCCTGGAGACAGGGCCT
TCTGGGTAAAACCAGACAGAGTGCAAGGTGGTGCATGGCTGTCGGAC
>S6216JUW54 rank=0020930 x=3925.0 y=2522.0 length=81
AGGTCCAACGCGAAGAACCTTACCCAGGCTCGAACGGTAGATGACATCTTACGAAAGTAG
GCTCCCGCAAGGGCATCTATC
>S6216JVRLB rank=0025241 x=3935.0 y=989.0 length=101
AGGTCCAACGCGAAGAACCTTACCTGGCCTTGACGTGCAAGTGGTAGAACCATGAAAGTG
GGAGACCCCGCAAGGGGAGCTCGCACAGGTGATGCATGGCT
>S6216JW7CT rank=0025273 x=3951.0 y=2539.0 length=106
AGTACAACGCGAAGAACCTTACCTAGGTTTGACATGCTGGTGAAAGCCTCTGGAAACAGG
GGCCCTTCTTCGGAACACCAGCACAGGTGATGCATGGCTGTCGGAC
>S6216J26D4 rank=0023036 x=4019.0 y=2698.0 length=90
AGTCAACCGAAGAACCTTACCAGGGCTTGACATGACCAGGAATCCGGCGGAAACGTCGGC
GTCCCGCAAGGGACCCTGGCCACAGTGCGT
>S6216J3WBB rank=0025114 x=4027.0 y=3525.0 length=104
AGTCAACGCAAGAACCTTACCTGGCCTTGACATCCACGGAATCCTTGAGAGATCAGGGAC
GTGCCTTCGGGAACCGTGAGACAGGTGCTGCATGGCTGTCGGAC
>S6216JXVR5 rank=0015623 x=3959.0 y=1427.0 length=99
AGTCAACGCAAGAACCTTACCTGGGTTTGACATAGGAAGTAATCCATCAGAGATGGTGGG
TCCTAAGGGCTTTCTACAGGTGGTGCATGGCTNTCGGAC
>S6216JZTAY rank=0004061 x=3981.0 y=1416.0 length=103
AGTCAACGCAAGAACCTTACCTGGTCTTGACATCCACGGAAGTTTTCAGAGATGAGAATG
TGCCTTCGGGAACCGTGAGACAGGTGCTGCATGGCTNTCGGAC
>S6216JU919 rank=0019417 x=3929.0 y=2847.0 length=104
AGTCAACGCGAAGAACCTTACCAACATTTGACATCCCTCTGACAACTCTAGAGATAGAGT
CTCCCTTCGGGGCAGAGGTGACAGGTGTTGCATGGCTGTCGGAC
>S6216JWXQ7 rank=0023219 x=3948.0 y=2385.0 length=87
AGTCAACGCGAAGAACCTTACCAAGGCTTGACATACGCCGGAAAACCCTGGAGACAGGGT
CCCCCTTGTGGTCGGTGTACAGGTGTG
>S6216JWG3X rank=0023783 x=3943.0 y=1291.0 length=108
AGTCAACGCGAAGAACCTTACCAGCCCTTGACATCCCGGTCGCGGGAACCAGAGATGGAT
CCCTTCAGTTCGGCTGGACCGGAGACAGGTGCTGCATGGCTGTCGGAC
>S6216JTCW1 rank=0020543 x=3907.0 y=3347.0 length=108
AGTCAACGCGAAGAACCTTACCAGCCCTTGACATGCCGGTCGCGGACAGTGGAGACATTG
TCCTTCAGTTAGGCTGGACCGGACACAGGTGATGCATGGCTGTCGGAC
>S6216JU0FU rank=0028315 x=3926.0 y=2664.0 length=108
AGTCAACGCGAAGAACCTTACCAGCCCTTGACATGCCGGTCGCGGACAGTGGAGACATTG
TCCTTCAGTTAGGCTGGACCGGACACAGGTGATGCATGGCTGTCGGAC
>S6216JZ3HK rank=0025173 x=3984.0 y=2326.0 length=106
AGTCAACGCGAAGAACCTTACCAGCGTTTGACATGCCAGGACGGTTTCCAGAGATGGATT
CCTCCCCTTACGGGGCCTGGACACAGGTGCTGCATGGCTGTCGGAC
>S6216J0L0J rank=0021709 x=3990.0 y=1761.0 length=106
AGTCAACGCGAAGAACCTTACCAGCGTTTGACATGGTAGGACGGCTTCCAGAGATGGATT
CCTTCCCTTACGGGACCTACACACAGGTGCTGCATGGCTGTCGGAC
>S6216J3X90 rank=0017717 x=4028.0 y=1974.0 length=114
AGTCAACGCGAAGAACCTTACCAGCTTTTGACATCCCGATCGCGATTAGCAGAGATGCTT
TTCTTCAGTTCGGCTGGATCGGTGACAGGTGCTGCATGGCTGTCGGACTCTGAG
>S6216JXZ1B rank=0005906 x=3960.0 y=2845.0 length=74
AGTCAACGCGAAGAACCTTACCAGGCCTTGACATGCATCTCTAAGTTGGTGAAAGCCAGC
GAGTCCCGAAAGGG
>S6216JZWPM rank=0029126 x=3982.0 y=1736.0 length=103
AGTCAACGCGAAGAACCTTACCAGGGCTTGACATGCACGGGAATTGCGTAGAAATACGTA
AGCCTTCGGGGCTCGGTGCACAGGTGTTGCATGGCTGTCGGAC
>S6216JYOAO rank=0023688 x=3968.0 y=1518.0 length=106
AGTCAACGCGAAGAACCTTACCAGGTCTTGACATCCTCTGACAATCCTAGAGATAGGACT
TTCCCCTTCGGGGGACAGAGTGACAGGTGTTGCATGGCTGTCGGAC
>S6216J16MS rank=0016658 x=4008.0 y=1410.0 length=102
AGTCAACGCGAAGAACCTTACCCAGGCTTGAACAGCGAGTGACCACTCCCGAAAGGGAGC
TTCCGCAAGGACACTCGTAGAGGTGATGCATGGCTGTCGGAC
>S6216J10NG rank=0022186 x=4006.0 y=1850.0 length=108
AGTCAACGCGAAGAACCTTACCGGCTCTTGACATGGGTATCGCGAGATCCAGAGATGGAT
CTCTTCAGTTCGGCTGGATACCACACAGGTGATGCATGGCTGTCGGAC
>S6216J3QVR rank=0017375 x=4026.0 y=581.0 length=105
AGTCAACGCGAAGAACCTTACCTACCCTTGACATCCTGGGAATCTTGCCGAGAGGTGAGA
GTGCCGCAAGGAACCCCAGAGACAGGTGTTGCATGGCTGTCGGAC
>S6216J32BN rank=0021975 x=4029.0 y=3121.0 length=104
AGTCAACGCGAAGAACCTTACCTACCCTTGACATGCCAGGAACCCTGCAGAGATGCGGGG
TGCCCGAAGGGAACCTGGACACAGGTGGTGCATGGCTGTCGGAC
>S6216J5FOH rank=0021816 x=4045.0 y=1551.0 length=67
AGTCAACGCGAAGAACCTTACCTAGGCTAGAATGTGAGGGAATTCTGGGTAATGCCAGAA
GTCCGGG
>S6216JUK78 rank=0024550 x=3921.0 y=3430.0 length=105
AGTCAACGCGAAGAACCTTACCTAGGCTTGACATACACGGGAAACCCTCGAGAAACCGGG
GGCCCTCTTCGGAGCCCGTGCACAGGTGCTGCATGGCTGTCGGAC
>S6216J1T2Q rank=0005609 x=4004.0 y=1520.0 length=103
AGTCAACGCGAAGAACCTTACCTAGGCTTGACATGCACTGGAATTGCATAGAAATATGTA
AGCCCTTCGGGGCTAGTGCACAGGTGTTGCATGGCTGTCGGAC
>S6216JUKTN rank=0024001 x=3921.0 y=2905.0 length=59
AGTCAACGCGAAGAACCTTACCTAGGCTTGACATGCATGGGAAACCCTCGAGAAACCGA
>S6216JZ6I8 rank=0024166 x=3985.0 y=2178.0 length=105
AGTCAACGCGAAGAACCTTACCTAGGCTTGACATGCATGGGAAACCCTCGAGAAACCGAG
GGCCTCCTTCGGGACTCATGCACAGGTGATGCATGGCTGTCGGAC
>S6216J3SST rank=0024792 x=4026.0 y=3067.0 length=100
AGTCAACGCGAAGAACCTTACCTAGGTTTGACATATACCGGAAAGCTGCAGAGATGTAGC
CCCGCAAGGTCGGTATACAGGTGCTGCATGGCTGTCGGAC
>S6216J0UOG rank=0015551 x=3993.0 y=702.0 length=104
AGTCAACGCGAAGAACCTTACCTGGCCTTGACATCCACGGAATCCTTTAGAGATAGAGGA
GTGCCTTCGGGAACCGTGAGACAGGTGTTGCATGGCTGTCGGAC
>S6216JWNN7 rank=0027357 x=3945.0 y=1605.0 length=104
AGTCAACGCGAAGAACCTTACCTGGCCTTGACATCCATGGAATCCCGAAGAGATTTGGGA
GTGCCGCAAGGAACCATGAGACAGGTGATGCATGGCTGTCGGAC
>S6216JZ3F0 rank=0022759 x=3984.0 y=2270.0 length=107
AGTCAACGCGAAGAACCTTACCTGGCCTTGACATGCATCTCTAAGTTGGTGAAAGCCAGC
GAGTGTAGTAATACACAATTTGCACAGGTGCTGCATGGCTGTCGGAC
>S6216JWGNV rank=0025606 x=3943.0 y=713.0 length=105
AGTCAACGCGAAGAACCTTACCTGGCCTTGACATGTCGAGAACTTTCCAGAGATGGATTG
GTGCCTTCGGGGAACTCGAACACAGGTGTTGCATGGCTGTCGGAC
>S6216J3MM5 rank=0019146 x=4024.0 y=3279.0 length=105
AGTCAACGCGAAGAACCTTACCTGGGCTTGACATGCACGGGAAACGCCTCAGAAAGGGGG
CGCCCTCTTCGGAGTCCGTGCACAGGTGATGCATGGCTGTCGGAC
>S6216J19BT rank=0028802 x=4009.0 y=807.0 length=103
AGTCAACGCGAAGAACCTTACCTGGGCTTGACATGCACGGGAATGTCGTGGAAACACGGC
AGCCCTTCGGGGCTCGTGCACAGGTGCTGCATGGCTGTCGGAC
>S6216JZZXW rank=0024969 x=3983.0 y=1826.0 length=105
AGTCAACGCGAAGAACCTTACCTGGGCTTGACATGTTGGTGACCGCCGTGGAAACACGGT
TTTTCCTTCGGGGACACCATCACAGGTGGTGCATGGCTGTCGGAC
>S6216JVDJR rank=0027490 x=3930.0 y=3269.0 length=100
AGTCAACGCGAAGAACCTTACCTGGGTTTGACATACGCCGGAAAGCATCAGAGATGGTGC
CCCTTTTTGTCGGTGTACAGGTGGTGCATGGCTGTCGGAC
>S6216JUG0G rank=0031894 x=3920.0 y=2062.0 length=103
AGTCAACGCGAAGAACCTTACCTGGGTTTGACATATACGAGAACTCTCTAGAGATAGAGA
GCTCTTTGGACACTCGTATACAGGTGATGCATGGCTGTCGGAC
>S6216JWQQV rank=0026385 x=3946.0 y=1493.0 length=102
AGTCAACGCGAAGAACCTTACCTGGGTTTGACATGCACAGGACGCCAGTAGAGATATTGG
TTCCCTTGTGGCCTGTGTGCAGGTGATGCATGGCTGTCGGAC
>S6216JUZ9M rank=0029574 x=3926.0 y=2440.0 length=102
AGTCAACGCGAAGAACCTTACCTGGGTTTGACATGCACCAGACGCGTCTAGAGATAGGCG
CTCCCTTGTGGTTGGTGTGCAGGTGCTGCATGGCTGTCGGAC
>S6216JT7J5 rank=0029792 x=3917.0 y=2099.0 length=101
AGTCAACGCGAAGAACCTTACCTGGGTTTGACATGGCCGCAAAACTGTTAGAGATGGCAG
GTCCTTCGGGGGCGGTCACAGGTGCTGCATGGCTGTCGGAC
>S6216JTKV1 rank=0030098 x=3910.0 y=1391.0 length=104
AGTCAACGCGAAGAACCTTACCTGGGTTTGACATGTTCCTGACCGCCCTGGAAACAGGGT
TTCCCCTTTGGGGCAGGATCACAGGTGCTGCATGGCTGTCGGAC
>S6216JZWWB rank=0011716 x=3982.0 y=1977.0 length=104
AGTCAACGCGAAGAACCTTACCTGGGTTTGACATGTTCCTGACCGCCGTGGAAACACGGT
TTCCCCTTGTGGGCAGGATCACAGGTGCTGCATGGCTGTCGGAC
>S6216JVFNJ rank=0030672 x=3931.0 y=1901.0 length=104
AGTCAACGCGAAGAACCTTACCTGGTCTTGACATCCACGGAAGTTTTCAGAGATGAGAAT
GTGCCTTCGGGAACCGTGAGACAGGTGATGCATGGCTGTCGGAC
>S6216JWK4L rank=0027932 x=3944.0 y=2403.0 length=104
AGTCAACGCGAAGAACCTTACCTGGTCTTGACATCCACGGAAGTTTTCAGAGATGAGAAT
GTGCCTTCGGGAACCGTGAGACAGGTGCTGCATGGCTGTCGGAC
>S6216JYZCI rank=0021473 x=3971.0 y=3552.0 length=104
AGTCAACGCGAAGAACCTTACCTGGTCTTGACATCCACGGAAGTTTTCAGAGATGAGAAT
GTGCCTTCGGGAACCGTGAGACAGGTGTTGCATGGCTGTCGGAC
>S6216J3TZF rank=0000899 x=4027.0 y=505.0 length=103
AGTCAACGCGAAGAACCTTACCTGGTCTTGACATCCTAGGAACCTCGCAGAGATGTGGGG
TGCCTTCGGGAACCTGGAGACAGGTGCTGCATGGCTGTCGGAC
>S6216JS555 rank=0031733 x=3905.0 y=2795.0 length=102
AGTCAACGCGAAGAACCTTACCTGGTCTTGACATCCTCGGAACCCTACAGAGATGTGGGG
GTGCCTTCGGGGAGCCGGAGAGACAGGTGATGCATGGCTGTC
>S6216J07Y1 rank=0002202 x=3997.0 y=1547.0 length=105
AGTCAACGCGAAGAACCTTATCTAGGCTTGACATGCAGGGGAAAGCCCATGGAAACATGG
GCCCTCCTTCGGGATCCTTGCACAGGTGCTGCATGGCTGTCGGAC
>S6216JU64U rank=0029231 x=3928.0 y=3148.0 length=99
AGTCAACGCGAAGAACTTACCTGGGTTTGACATACGCCGGAAAGCATCAGAGATGGTGCC
CCTTTTTGTCGGTGTACAGGTGGTGCATGGCTGTCGGAC
>S6216JWN37 rank=0011454 x=3945.0 y=2181.0 length=105
AGTCAACGCGAAGACCTTACCAGCGTTTGACATGGTAGGACGGTTTCCAGAGATGGATTC
CTTCCCTTACGGGACCTACACACAGGTGCTGCATGGCTGTCGGAC
>S6216JVHQ8 rank=0015999 x=3932.0 y=530.0 length=103
AGTCAACGCGAAGACCTTACCAGGCCTTGACATCCAATGAACTTTCCAGAGATGGATTGG
TGCCTTCGGGAACATTGAGACAGGTGTTGCATGGCTGTCGGAC
>S6216JT0PA rank=0006910 x=3915.0 y=1404.0 length=102
AGTCAACGCGAAGACCTTACCTGGCCTTGACATCCACGGAACTTTCCAGAGATGGATTGG
TGCCTTGGGAACCGTGAGACAGGTGCTGCATGGCTNTCGGAC
>S6216J2YCS rank=0000199 x=4017.0 y=474.0 length=106
AGTCAACGCGAGAACCTTACCAGCCTTGACATCCGGTCGCGGACTCCACGAGATGGAGTT
CTTCAGTTCGGCTGGACCGGAGACAGGTGTTGCATGGCTGTCGGAC
>S6216JUFNU rank=0019750 x=3920.0 y=312.0 length=104
AGTCAACGCGAGAACCTTACCTAGGCTAGAAAACACGAGAATCCGGGCGAAAGTTCGGAG
TGCCTTTCGGGAACTCGTGGTTAGGTGTTGCATGGCTGTCGGAC
>S6216J0YNS rank=0017436 x=3994.0 y=1766.0 length=102
AGTCAACGCGAGAACCTTACCTGGGCTTGACATGTTCCTGACCGTCCTGGAAACAGGGCT
TCCCTTCGGGGCAGGATCACAGGTGATGCATGGCTGTCGGAC
>S6216JU2UN rank=0015012 x=3927.0 y=1693.0 length=100
AGTCAAGCGAAGAACCTTACCAAGGCTTGACATATACCGAAAACTCATAGAGATATGGGG
TCCGCAAGGGCGGTATACAGGTGCTGCATGGCTGTCGGAC
>S6216JVSAR rank=0029359 x=3935.0 y=1905.0 length=102
AGTCAAGCGAAGAACCTTACCAAGGCTTGACATATACGAGAACGGGCCAGAAATGGTCAA
CTCTTTGGACACTCGTAAACAGGTGTTGCATGGCTGTCGGAC
>S6216J4QAE rank=0021053 x=4037.0 y=1412.0 length=105
AGTCAAGCGAAGAACCTTACCAGCTCTTGACATGTCCAGGACCGGTCGCAGAGATGCGGT
CTTCCCTTCGGGGCCTGGAACACAGGTGCTGCATGGCTGTCGGAC
>S6216J4TFK rank=0029193 x=4038.0 y=1390.0 length=104
AGTCAAGCGAAGAACCTTACCTAGGTTTGACATGCAGATGAAAGCTCTTGGAAACAGGAG
CCCTTCTTCGGAACATTTGCACAGGTGCTGCATGGCTGTCGGAC
>S6216J077K rank=0031225 x=3997.0 y=1854.0 length=106
AGTCACGCAAGAACCTTACCAGCCTTTGACATGTCCGGTTTGGATCCTGGAGACAGGTTC
CTTCAGTTCGGCTGGCCGGAACACAGGTGCTGAATGGCTGTCGGAC
>S6216J211T rank=0025548 x=4018.0 y=1167.0 length=104
AGTCACGCGAAAACCTTACCAGCGTTTGACATGGTAGGACGGTTTCCAGAGATGGATTCC
TTCCCTTACGGGACCTACACACAGGTGTTGCATGGCTGTCGGAC
>S6216JVSE9 rank=0024366 x=3935.0 y=2067.0 length=101
AGTCACGCGAAGAACCTTACCAAGGCTTGACATACGCCGGAAAACCCTGGAGACAGGGTC
CCCCTTGTGGTCGGTGTACAGGTGGTGCATGGCTGTCGGAC
>S6216J01ZT rank=0015791 x=3995.0 y=1991.0 length=100
AGTCACGCGAGAACCTTACCTGGGCTTGACATGCTAGTAGTAGGGAAGGGAAACCCAACC
GACCTTCGGAGCTAGCACAGGTGCTGCATGGCTGTCGGAC
>S6216J3B20 rank=0021817 x=4021.0 y=1882.0 length=128
AGTCCAAACGCGAAGAACCTTACCTGGACTTGACATCTGGGGAAAAGCCGTAGAGATACG
GTGTCCGTAAGGGCCCCTGACAGGTGCTGCATGGCTGTCGGACTCTGAGNCGGGCGTCGG
CGAAGGAC
>S6216J2PPX rank=0025762 x=4014.0 y=1571.0 length=110
AGTCCAAACGCGAAGAACCTTACCTGGGCTAGAATGCCTCTGACAACCCTAGAGATAGGG
CCTTCTGGGTAAAACCAGACAGAGTGCAAGGTGTTGCATGGCTGTCGGAC
>S6216J0P8K rank=0009178 x=3991.0 y=3138.0 length=103
AGTCCAACCAAGAACCTTACCTGGTCTTGACATCCCAGGAATCCTCCAGAGATGAAGGAG
TGCCTTCGGGAACCTGGAGACAGGTGCTGCATGGCTGTCGGAC
>S6216JWGVY rank=0023349 x=3943.0 y=1004.0 length=100
AGTCCAACCAAGACCTTACCAAGGCTTGACATACACCGGAAACATCCAGAGATGGGTGCC
CCCTTGTGGTCGGTGTACAGGTGCTGCATGGCTGTCGGAC
>S6216JVADD rank=0022966 x=3929.0 y=3247.0 length=103
AGTCCAACCAGAACCTTACCCAGGTTTGACATGCACGGGAAACCCTCTGGAAACAGGGGG
CCTCCTTCGGGACCCGTGGACAGGTGATGCATGGCTGTCGGAC
>S6216JVFWV rank=0030845 x=3931.0 y=2237.0 length=100
AGTCCAACCGAAAACCTTACCTGGGTTTGACATATAGGGAAATCTCCCAGAGATGGGGGG
TCCGTAAGGGTCCTATACAGGTGTTGCATGGCTGTCGGAC
>S6216JV076 rank=0000477 x=3938.0 y=1188.0 length=103
AGTCCAACCGAAAACCTTACCTGGTCTTGACATGTCTGGAATCCCGAAGAGATTTGGGAG
TGCCGCAAGGAACCAGAACACAGGTGATGCATGGCTNTCGGAC
>S6216JY2HN rank=0012160 x=3972.0 y=3529.0 length=107
AGTCCAACCGAAGAACCTTACCAACGTTTGACATCCCTATCGCGGATCGTGGAGACACTT
TCCTTCAGTTCGGCTGGATAGGTGACAGGTGCTGCAGGCTGTCGGAC
>S6216J041I rank=0030418 x=3996.0 y=1844.0 length=108
AGTCCAACCGAAGAACCTTACCAACGTTTGACATCCCTATCGCGGTTACCAGAGATGGTT
TCCTTCAGTTCGGCTGGACCGGTGACAGGTGCTGCATGGCTGTCGGAC
>S6216JVL1J rank=0027248 x=3933.0 y=1989.0 length=103
AGTCCAACCGAAGAACCTTACCAAGGCTTGACATATACGAGAACGGGCCAGAAATGGTCA
ACTCTTTGGACACTCGTAAACAGGTGATGCATGGCTGTCGGAC
>S6216J45ZM rank=0010031 x=4042.0 y=1280.0 length=104
AGTCCAACCGAAGAACCTTACCACCTTTTGACATGCCTGGACCGCTGGAGAGATCCAGTT
TTCCCTTCGGGGACCAGGACACAGGTGCTGCATGGCTGTCGGAC
>S6216JV1PW rank=0031592 x=3938.0 y=1826.0 length=100
AGTCCAACCGAAGAACCTTACCAGCCCTTGACTTCCCGATCGGGGGACCAGAGATGGACC
TCTTCAATTGGTCGGTGACAGGTGGTGCAGGCTGTCGGAC
>S6216JXGHZ rank=0006984 x=3954.0 y=2101.0 length=107
AGTCCAACCGAAGAACCTTACCAGGACTTGACATGACCAGGAAAGCGGCGGAAACGTCGT
CCCCCCGCAAGGGGCCCTTGGCCACAGGTGCTGCATGGCTGTCGGAC
>S6216JZPO1 rank=0032925 x=3980.0 y=835.0 length=103
AGTCCAACCGAAGAACCTTACCAGGGCTTGACATGCACAGGAATGTCGTGGAAACACGGC
AGCCCTTCGGGGCCTGTGCACAGGTGATGCAGGGCTGTCGGAC
>S6216JZJDJ rank=0016117 x=3978.0 y=837.0 length=104
AGTCCAACCGAAGAACCTTACCAGGGGCTTGACATGCACAGGAATGTCGTGGAAACACGG
CAGCCCTTCGGGGCCTGTGCACAGGTGATGCAGGGCTGTCGGAC
>S6216J16DU rank=0006206 x=4008.0 y=1088.0 length=105
AGTCCAACCGAAGAACCTTACCCAGGCTTGACATACAGGTGGTAGAGATCCGAAAGGTGA
CCGACCCGCAAGGGAGCCTGAACAGGTGTTGCATGGCTGTCGGAC
>S6216JTRAE rank=0027340 x=3912.0 y=1492.0 length=106
AGTCCAACCGAAGAACCTTACCTACCCTTGACATGTCAGGAACCTCCGAGAGATTGGAGG
GTGCCCGAAAGGGAGCCTGAACACAGGTGATGCATGGCTNTCGGAC
>S6216J16JQ rank=0030964 x=4008.0 y=1300.0 length=105
AGTCCAACCGAAGAACCTTACCTAGGCTTGACATGCATGGGAAACTCCTCAGAAACGAGG
AGCCTCCTTCGGGATCCATGCACAGGTGCTGCATGGCTGTCGGAC
>S6216J3ZBX rank=0015097 x=4028.0 y=3339.0 length=105
AGTCCAACCGAAGAACCTTACCTAGGCTTGACATGCTGGAGAAAGTCTTGTGAAAGCAGG
ACCCTCCTTCGGGACTCCAGCACAGGTGCTGCATGGCTGTCGGAC
>S6216J1507 rank=0012893 x=4008.0 y=633.0 length=101
AGTCCAACCGAAGAACCTTACCTGGATTTGACATATGGAGAAATCTCCTGGAGACAGGAG
GTCCGTAAGGGCTCTATACAGGTGTTGCATGGCTGTCGGAC
>S6216JX2QJ rank=0008109 x=3961.0 y=2249.0 length=101
AGTCCAACCGAAGAACCTTACCTGGGCTGAACTATGCAGGAAAAGCCGTAGAGATACGGT
GTCCTTCGGGGTCTGTGATAGGTGTTGCATGGCTGTCGGAC
>S6216J3663 rank=0016613 x=4031.0 y=1245.0 length=107
AGTCCAACCGAAGAACCTTACCTGGGCTGGACAAGCAGGGCGTACAACCCTGAAAGGGGA
CGGAGCCCGAAAGGGCATCCTGCTCAGGTGCTGCATGGCTNTCGGAC
>S6216JYEBT rank=0018409 x=3965.0 y=887.0 length=105
AGTCCAACCGAAGAACCTTACCTGGGCTTGACATGCACGGGAAAGCCGGTGGAAACATCG
GCCCCTCTTCGGAGTCCGTGCACAGGTGCTGCATGGCTGTCGGAC
>S6216J3Y2I rank=0003780 x=4028.0 y=3000.0 length=99
AGTCCAACCGAAGAACCTTACCTGGGTTTGACATACACCGGAAACATCCAGAGATGGGTG
CCCTTTTGTCGGTGTACAGGTGCTGCATGGCTGTCGGAC
>S6216J2C6F rank=0017123 x=4010.0 y=1701.0 length=103
AGTCCAACCGAAGAACCTTACCTGGGTTTGACATGTTCCTGACCGCCCTGGAAACAGGGC
TTCCCTCACGGGCAGGATCACAGGTGTTGCATGGCTGTCGGAC
>S6216J5F8K rank=0026121 x=4045.0 y=2274.0 length=106
AGTCCAACCGAAGAACCTTACCTGGTCTTGACATCCATGGAATCCCGCAGAGATGTGGGA
GTGCCGTAAGGAAANCCATGAGACAGGTGATGCATGGCTGTCGGAC
>S6216JVSVW rank=0014668 x=3935.0 y=2666.0 length=104
AGTCCAACCGAAGAACCTTACCTGGTCTTGACATCCTAGGAATCCTGCAGAGATGCGGGA
GTGCCTTCGGGAACCTGGAGACAGGTGATGCATGGCTGTCGGAC
>S6216JZQOU rank=0014812 x=3980.0 y=2124.0 length=100
AGTCCAACCGAGAACCTTACCTGGGTTTGACATATGGAGAAATCTCCCAGAGATGGGAGG
TCCGTAAGGGCTCTATACAGGTGCTGCATGGCTGTCGGAC
>S6216JY4J5 rank=0024978 x=3973.0 y=2115.0 length=101
AGTCCAACGAAGAACCTTACCCAGGCTTGAACTGCGAGTGACATCCTACGAAAGTAGGCT
TCCGCAAGGACACTCGTAGAGGTGTTGCATGGCTGTCGGAC
>S6216JUFU3 rank=0022447 x=3920.0 y=573.0 length=104
AGTCCAACGAAGAACCTTACCTAGGCTTGACATGCATGGGAAACTCCTCAGAAACGAGGA
GCCTCCTTCGGGATCCATGCACAGGTGATGCATGGCTGTCGGAC
>S6216J3QVF rank=0018951 x=4026.0 y=569.0 length=102
AGTCCAACGCAAGAACCTTACCAAGGCTTGACATCGCCGGAAATCCCGCAGAGATGCGGG
GCCCTTTTTGGGCCGGTGACAGGTGCTGCATGGCTGTCGGAC
>S6216JVYTA rank=0020974 x=3937.0 y=2156.0 length=103
AGTCCAACGCAAGAACCTTACCAAGGCTTGACATGCACTGGAATGTCGTAGAAATACGGC
AGCCCTTCGGGGCTAGTGCACAGGTGTTGCATGGCTGTCGGAC
>S6216JUGJT rank=0022879 x=3920.0 y=1463.0 length=108
AGTCCAACGCAAGAACCTTACCAGCCTTTGACATGTCGCGTCTGGTCGCCAGAGATGGCT
TCCTTCAGTTCGGCTGGCGCGAACACAGGTGTTGCATGGCTGTCGGAC
>S6216JUAIB rank=0021947 x=3918.0 y=1825.0 length=104
AGTCCAACGCAAGAACCTTACCAGGCCTTGACATCCAATGAACTTTCTAGAGATAGATTG
GTGCCTTCGGGAACATTGAGACAGGTGATGCATGGCTGTCGGAC
>S6216J4EMN rank=0015810 x=4033.0 y=2685.0 length=88
AGTCCAACGCAAGAACCTTACCAGGGCTTGACATCCCTTGACAGTCCTAGAGATAGGATA
TCCCCTTTCGGGGGCAAAGGGAGACAGG
>S6216J0BGM rank=0024359 x=3987.0 y=372.0 length=105
AGTCCAACGCAAGAACCTTACCTGGCCTTGACATCCTCGGAACCCTGCAGAGATGCGGGG
GGTGCCTTCGGGAGCCGAGAGACAGGTGCTGCATGGCTGTCGGAC
>S6216JTSVD rank=0011082 x=3912.0 y=3543.0 length=83
AGTCCAACGCAAGAACCTTACCTGGCCTTGACATGTATCTCTAAGCACGTGAAAGCGTGT
GAGTCCGAAGGAACGATTACACT
>S6216J5CK9 rank=0021818 x=4044.0 y=1643.0 length=102
AGTCCAACGCAAGAACCTTACCTGGGCTCGAAGTGTAGATGACTATCGGCGAAAGCCGAC
TTCCGCAAGGACATCTGCAGAGGTGCTGCATGGCTGTCGGAC
>S6216J3ZBU rank=0024846 x=4028.0 y=3336.0 length=108
AGTCCAACGCAAGAACCTTACCTGGGCTTGACATGCCAGGATTATCCCATGAAAGTGGGG
TAGGCCCTTCGGGGTACAACTGGTACAGGTGCTGCATGGCTGTCGGAC
>S6216JXI8M rank=0023746 x=3955.0 y=1556.0 length=103
AGTCCAACGCAAGAACCTTACCTGGGCTTGACATGTGCCTGACCGCCCTGGAAACAGGGC
TTCCCTTCGGGGCAGGTTCACAGGTGTTGCATGGCTGTCGGAC
>S6216JYPUS rank=0024015 x=3968.0 y=3538.0 length=103
AGTCCAACGCAAGAACCTTACCTGGGCTTGACATGTGCCTGACCGCCCTGGAAACAGGGC
TTCCCTTCGGGGCAGGTTCACAGGTGTTGCATGGCTGTCGGAC
>S6216J4G8I rank=0016280 x=4034.0 y=1968.0 length=103
AGTCCAACGCAAGAACCTTACCTGGGCTTGACATTTATTCGCAACCCTGTGAAAGCAGGG
CCTCCTTCGGGACGGATACACAGGTGTTGCATGGCTGTCGGAC
>S6216JYI3T rank=0019707 x=3966.0 y=2983.0 length=100
AGTCCAACGCAAGAACCTTACCTGGGTTTGACATACGCCGGAAAGCATCAGAGATGGTGC
CCCTTTTTGTCGGTGTACAGGTGTTGTATGGCTGTCGGAC
>S6216JYLUS rank=0016831 x=3967.0 y=2450.0 length=101
AGTCCAACGCAAGAACCTTACCTGGGTTTGACATCGCCGGAAAACTCGTAGAGATACGGG
GTCCTTCGGGGCCGGTGACAGGTGATGCATGGCTGTCGGAC
>S6216JTRI5 rank=0032358 x=3912.0 y=1807.0 length=102
AGTCCAACGCAAGAACCTTACCTGGGTTTGACATGCAGGGAAATCTCGTAGAGATACGGG
GGTCCGTAAGGGCCTTGCACAGGTGATGCATGGCTGTCGGAC
>S6216J066G rank=0003678 x=3997.0 y=518.0 length=101
AGTCCAACGCAAGAACCTTACCTGGGTTTGACATGGCCGCTAAAGCTGCAGAGATGTGGT
GTCCTTCGGGGGCGGTCACAGGTGTTGCATGGCTGTCGGAC
>S6216JUTMD rank=0027189 x=3924.0 y=2019.0 length=102
AGTCCAACGCAAGACCTTACCAAGGCTTGACATGCACGGGAATGTCGTGGAAACACGGCA
GCCCTTCGGGGCTCGTGCACAGGTGGTGCATGGCTGTCGGAC
>S6216JWEG1 rank=0017812 x=3942.0 y=1971.0 length=102
AGTCCAACGCAGAACCTTACCAAGGCTTGACATGCACGGGAATGTCGTGGAAACACGGCA
GCCCTTCGGGGCTCGTGCACAGGTGTTGCATGGCTGTCGGAC
>S6216JTKBL rank=0014798 x=3910.0 y=655.0 length=104
AGTCCAACGCGAAAACCTTACCAGCCCTTGACATGGTCACGACCGGTCCAGAGATGGATT
TCCCCGCAAGGGGCGTGATGCACAGTGGTGCATGGCTNTCGGAC
>S6216JWLI4 rank=0015337 x=3944.0 y=2926.0 length=102
AGTCCAACGCGAAAACCTTACCCAGACTTGACATGCACCTGCAAGCCCGGGAAACCGGGT
CGCCTTCGAGGGTGGTGCACAGGTGTTGCATGGCTGTCGGAC
>S6216J3VYV rank=0024117 x=4027.0 y=3077.0 length=102
AGTCCAACGCGAAAACCTTACCCAGGCTTGAACAGCGAGTGACCCCTCCCGAAAGGGAGC
TTCCGCAAGGACACTCGTAGAGGTGCTGCATGGCTGTCAGAC
>S6216JVIWN rank=0027176 x=3932.0 y=2021.0 length=52
AGTCCAACGCGAAAACCTTACCGCCTTGCCAGGTGCTGCATGGCTGTCGGAC
>S6216J2SS3 rank=0015730 x=4015.0 y=1477.0 length=103
AGTCCAACGCGAAAACCTTACCTAGGTTTGACATATACGAGAAGCCTCTAGAGATAGAGG
TCTCTTTGGACACTCGTATACAGGTGATGCATGGCTGTCGGAC
>S6216JTKBF rank=0021760 x=3910.0 y=649.0 length=104
AGTCCAACGCGAAAACCTTACCTGGCCTTGACATCCACGGAACTTTCCAGAGATGGATTG
GTGCCTTCGGGAACCGTGAGACAGGTGTTGCATGGCTGTCGGAC
>S6216J0S7E rank=0026389 x=3992.0 y=2888.0 length=104
AGTCCAACGCGAAAACCTTACCTGGCCTTGACATGTCGCGAACCCTGCAGAGATGCGGGG
GTGCCTTCGGGAACGCGAACACAGGTGTTGCATGGCTGTCGGAC
>S6216J3LDK rank=0003657 x=4024.0 y=1638.0 length=103
AGTCCAACGCGAAAACCTTACCTGGGCTTGACATGTAGGTGACCGCCGTGGAAACACGGT
TTTCCTTCGGGACACCTTCACAGGTGTTGCATGGCTGTCGGAC
>S6216JX4W4 rank=0017884 x=3962.0 y=982.0 length=103
AGTCCAACGCGAAAACCTTACCTGGGCTTGACATGTTGGTGACCGCCGTGGAAACACGGT
TTTCCTTCGGGACACCATCACAGGTGTTGCATGGCTGTCGGAC
>S6216JTZ6H rank=0026067 x=3915.0 y=727.0 length=99
AGTCCAACGCGAAAACCTTACCTGGGTTTGACATACACCGGAAAGCCGTAGAGATACGGC
CCCTTTTAGTCGGTGTACAGGTGTTGATGGCTGTCGGAC
>S6216J0LPU rank=0019929 x=3990.0 y=1376.0 length=100
AGTCCAACGCGAAAACCTTACCTGGGTTTGACATACGCCGGAAAGCCACAGAGATGTGGC
CCCTTTTAGTCGGTGTACAGGTGATGCATGGCTGTCGGAC
>S6216JY78E rank=0010076 x=3974.0 y=2780.0 length=100
AGTCCAACGCGAAAACCTTACCTGGGTTTGACATACGCCGGAAAGCCACAGAGATGTGGC
CCCTTTTTGTCGGTGTACAGGTGGTGCATGGCTGTCGGAC
>S6216J0QMX rank=0009804 x=3991.0 y=3655.0 length=106
AGTCCAACGCGAAAATCTTACCAGGTCTTGACATCTCCTGACAATCCTAGAGATAGGACG
TTCCCCTTCGGGGGACAGGATGACAGGTGCTGCATGGCTGTCGGAC
>S6216J4GS6 rank=0003573 x=4034.0 y=1416.0 length=94
AGTCCAACGCGAAACCTTACCAAGGCTTGACATGGTCGGGAAAGCCGTGAAATACGGCCC
TCCTTCGGGACTCGATCACAGGTGCTGCATGGCT
>S6216J16BX rank=0014215 x=4008.0 y=1019.0 length=99
AGTCCAACGCGAAACCTTACCAGGGTTTGACATACGCCGGAAAGCATCAGAGATGGTGCC
CCTTTTTGTCGGTGTACAGGTGTTGTATGGCTGTCGGAC
>S6216JTR87 rank=0029634 x=3912.0 y=2745.0 length=101
AGTCCAACGCGAAACCTTACCCAGACTTGACATTGATAGAACCCGCTGGAAACAGTGGGT
GCCTTTCGGGCCTTGAAACAGGTGCTGCATGGCTGTCGGAC
>S6216J4RIZ rank=0011378 x=4037.0 y=3017.0 length=106
AGTCCAACGCGAAACCTTACCTGGGCTCGAACGGCTTTGGAAGGCCTTTGGAAACAGAGG
CTGTCCCGCAAGGGACTGAAGTCGAGGTGCTGCATGGCTGTCGGAC
>S6216JT7OI rank=0031981 x=3917.0 y=2256.0 length=68
AGTCCAACGCGAAGAAACCTTACCAAGGCTTGACATGCACGGGGAATGTCGTAGAAATAC
GGCAGCCC
>S6216J4A0B rank=0023406 x=4032.0 y=2089.0 length=101
AGTCCAACGCGAAGAACCTACCAAGGCTTGACATGTAGGGAAAAGCCGTAGAGATACGGT
GTCCTTCGGGCCCTACCACAGGTGATGCATGGCTGTCGGAC
>S6216JVUZZ rank=0026253 x=3936.0 y=1309.0 length=107
AGTCCAACGCGAAGAACCTTACCAAATCTTGACATCCTTTGACCCTTCTAGAGATAGAAG
TTTCCCCTTCGGGGGACAAAGTGACAGGTGTTGCATGGCTGTCGGAC
>S6216J2WLE rank=0026459 x=4016.0 y=2288.0 length=85
AGTCCAACGCGAAGAACCTTACCAACCCTTGACATCCCGATCGCGGACACCAGAGATGGA
GTCCTTCAGTTCGGNCTGGATCGGA
>S6216J495Q rank=0025972 x=4043.0 y=2588.0 length=110
AGTCCAACGCGAAGAACCTTACCAACCCTTGACATCCCGGTCGCGAGGACCAGAAAATGG
ACCTCTTCAGTTCGGCTGGACCGGTGACAGGTGCTGCATGGCTGTCGGAC
>S6216J4RIT rank=0019170 x=4037.0 y=3011.0 length=109
AGTCCAACGCGAAGAACCTTACCAACCCTTGACATCCCGGTCGCGAGGACCAGAAATGGA
CCTCTTCAGTTCGGCTGGACCGGAGACAGGTGATGCATGGCTGTCGGAC
>S6216JVSCL rank=0020502 x=3935.0 y=1971.0 length=109
AGTCCAACGCGAAGAACCTTACCAACCCTTGACATCCCGGTCGCGAGGACCAGAAATGGA
CCTCTTCAGTTCGGCTGGACCGGAGACAGGTGCTGCATGGCTGTCGGAC
>S6216JYFVG rank=0028646 x=3965.0 y=2890.0 length=109
AGTCCAACGCGAAGAACCTTACCAACCCTTGACATCCCGGTCGCGAGGACCAGAAATGGA
CCTCTTCAGTTCGGCTGGACCGGTGACAGGTGGTGCATGGCTGTCGGAC
>S6216JWO5E rank=0019062 x=3945.0 y=3520.0 length=109
AGTCCAACGCGAAGAACCTTACCAACCCTTGACATCCCGGTCGCGAGGACCAGAAATGGA
CCTCTTCAGTTCGGCTGGACCGGTGACAGGTGTTGCATGGCTTGTCGAC
>S6216JUSI8 rank=0015422 x=3924.0 y=610.0 length=109
AGTCCAACGCGAAGAACCTTACCAACCCTTGACATGCCGGTCGCGGGAACCAGAGATGGA
TCCCTTCAGTTCGGCTGGACCGGACACAGGTGTTGCATGGCTGTCGGAC
>S6216J2JZG rank=0022222 x=4012.0 y=2330.0 length=107
AGTCCAACGCGAAGAACCTTACCAACCCTTGACATGGCAGGGCGGTTTCCAGAGATGGAT
TCCTTCACTTCGGTGACCTGCACACAGGTGCTGCATGGCTGTCGGAC
>S6216J4JK7 rank=0020598 x=4035.0 y=921.0 length=109
AGTCCAACGCGAAGAACCTTACCAACCCTTGACATGGGAAGTATGGGCCGGAGAGATCCG
GTCCTTCAGTTCGGCTGGCTTCCACACAGGTGCTGCATGGCTGTCGGAC
>S6216JW9Z3 rank=0028702 x=3952.0 y=1873.0 length=109
AGTCCAACGCGAAGAACCTTACCAACCCTTGACATGGGACGTATGGGCTCGAGAGATCGG
GGTCCTTCAGTTCGGCTGGCGTCCACACAGGTGCTGATGGCTNTCGGAC
>S6216JSUUG rank=0029358 x=3902.0 y=406.0 length=109
AGTCCAACGCGAAGAACCTTACCAACCCTTGACATGGGACGTATGGGCTTCAGAGATGGG
GTCCTTCAGTTCGGCTGGCGTCCACACAGGTGTTGCATGGCTGTCGGAC
>S6216JZY3M rank=0026577 x=3983.0 y=736.0 length=68
AGTCCAACGCGAAGAACCTTACCAACCCTTGACATGTCAGGAACCTCCGAGAGATCGGAG
GGTGCCCG
>S6216JT0R1 rank=0024662 x=3915.0 y=1503.0 length=105
AGTCCAACGCGAAGAACCTTACCAACCTTTGACATCCCGATCGCGGGCACCAGAGATGGA
GCCTTTCAGTTCGGCTGGATCGGAGACAGGCGATGCATGGCTNTC
>S6216J4PL1 rank=0002250 x=4037.0 y=535.0 length=109
AGTCCAACGCGAAGAACCTTACCAACCTTTGACATGCCCAGTATGGATTTAGGAGACTAG
ATCCTTCAGTTCGGCTGGCTGGAACACAGGTGCTGCATGGCTGTCGGAC
>S6216J20HA rank=0023394 x=4017.0 y=3228.0 length=109
AGTCCAACGCGAAGAACCTTACCAACCTTTGACATGTCCAGTATGGGCTCCAGAGATGGG
GTTCTTCAGTTCGGCTGGCTGGAACACAGGTGTTGCATGGCTGTCGGAC
>S6216JZMLE rank=0015861 x=3979.0 y=912.0 length=102
AGTCCAACGCGAAGAACCTTACCAACCTTTGACATGTCCAGTATGGGGTCCGGAGACGGG
TTTCTTCAGTTCGGCTGGCTGGAACACAGGTGCTGCATGGCC
>S6216JW4CS rank=0017005 x=3950.0 y=2746.0 length=109
AGTCCAACGCGAAGAACCTTACCAACCTTTGACATGTCCAGTATGGTTTCCAGAGATGGG
ATCCTTCAGTTCGGCTGGCTGGAACACAGGTGTTGCAAGGCTGTCGGAC
>S6216JURE1 rank=0024928 x=3923.0 y=3259.0 length=109
AGTCCAACGCGAAGAACCTTACCAACCTTTGACATGTCCCGTATGAGCAACAGAGATGTA
GCTCTTCAGTTCGGCTGGCGGGAACACAGGTGCTGCATGGCTGTCGGAC
>S6216JTKKY rank=0012627 x=3910.0 y=992.0 length=109
AGTCCAACGCGAAGAACCTTACCAACCTTTGACATGTCCCGTATGAGCAACAGAGATGTA
GCTCTTCAGTTCGGCTGGCGGGAACACAGGTGCTGCATGGCTGTCGGAC
>S6216JUVOB rank=0016542 x=3925.0 y=585.0 length=109
AGTCCAACGCGAAGAACCTTACCAACCTTTGACATGTCCCGTATGAGCAACAGAGATGTA
GCTCTTCAGTTCGGCTGGCGGGAACACAGGTGCTGCATGGCTNTCGGAC
>S6216J4MB6 rank=0027622 x=4036.0 y=388.0 length=112
AGTCCAACGCGAAGAACCTTACCAACCTTTGACATGTCCCGTGTGGATTCCAGAGATGGG
GATCCCTTCAGTTCGGCTGGCGGGGAACACAGGTGGTGCATGGCTGTCGGAC
>S6216JWQLB rank=0022130 x=3946.0 y=1293.0 length=109
AGTCCAACGCGAAGAACCTTACCAACGTTTGACATGTCCAGTATGATCGCAGGAGACTGC
TTTCTTCAGTTCGGCTGGCTGGAACACAGGTGATGCATGGCTGTCGGAC
>S6216J2Y7N rank=0026933 x=4017.0 y=1585.0 length=109
AGTCCAACGCGAAGAACCTTACCAACGTTTGACATGTCCAGTATGATTTCCAGAGATGGA
TTCCTTCAGTTCGGCTGGCTGGAACACAGGTGCTGCATGGCTGTCGGAC
>S6216J5PH1 rank=0029878 x=4048.0 y=1991.0 length=104
AGTCCAACGCGAAGAACCTTACCAAGACTTGACATATACGAGAACGGGCCAGAAATGGTC
AACTCTTTGGACACTCGTAAACAGGTGATGCATGGCTGTCGGAC
>S6216JVYHF rank=0011620 x=3937.0 y=1729.0 length=63
AGTCCAACGCGAAGAACCTTACCAAGACTTGACATATACGAGGACGGGCCAGAAATGGTC
AAC
>S6216JZPTC rank=0027311 x=3980.0 y=990.0 length=105
AGTCCAACGCGAAGAACCTTACCAAGACTTGGCATCCCGCTGATCGGTCTAGAGATAGAC
CTTCCCTTCGGGGCAGCGGTGACAGGTGCTGCATGGCTGTCGGAC
>S6216JTA67 rank=0030538 x=3907.0 y=1121.0 length=104
AGTCCAACGCGAAGAACCTTACCAAGGCATGACATGTTCGGGAAAGCCGGAGAAATTCGG
CCCTCCTTCGGGACCCGATCACAGGTGATGCATGGCTGTCGGAC
>S6216JVY3H rank=0022731 x=3937.0 y=2523.0 length=58
AGTCCAACGCGAAGAACCTTACCAAGGCTTGACATAACCGAGAACGCCGCAGAAATGT
>S6216J3CM9 rank=0013593 x=4021.0 y=2611.0 length=105
AGTCCAACGCGAAGAACCTTACCAAGGCTTGACATAACCGAGAACGCCGCAGAAATGTGG
AACTCTTTGGACACTCGGNTTACAGGTGATGCATGGCTGTCGGAC
>S6216JX8ZF rank=0028659 x=3963.0 y=2153.0 length=102
AGTCCAACGCGAAGAACCTTACCAAGGCTTGACATACACCAGAAAGCCCCAGAGATGGGT
CCCCCTTGTGGCTGGTGTACAGGTGCTGCATGGCTGTCGGAC
>S6216JU190 rank=0024448 x=3927.0 y=950.0 length=103
AGTCCAACGCGAAGAACCTTACCAAGGCTTGACATACACCAGAAAGCTGTGGAGACACAG
CCCCCCTTGTGGTTGGTGTACAGGTGATGCATGGCTGTCGGAC
>S6216J2YWS rank=0020379 x=4017.0 y=1194.0 length=104
AGTCCAACGCGAAGAACCTTACCAAGGCTTGACATACACCAGAACGCCGCAGAGATGCGG
AACNCTTTGGACACTGGTGTACAGGTGCTGCATGGCTNTCGGAC
>S6216JXSH3 rank=0018297 x=3958.0 y=1273.0 length=104
AGTCCAACGCGAAGAACCTTACCAAGGCTTGACATACACCAGAACGCCGCAGAGATGCGG
AACTCTTTGGACACTGGTGTACAGGTGGTGCATGGCTGTCGGAC
>S6216J19QC rank=0029099 x=4009.0 y=1330.0 length=103
AGTCCAACGCGAAGAACCTTACCAAGGCTTGACATACACCGGAAAACCCTGGAGACAGGG
TCCCCCTTGTGGTCGGTGTACAGGTGATGCATGGCTGTCGGAC
>S6216JYIC6 rank=0015892 x=3966.0 y=2024.0 length=103
AGTCCAACGCGAAGAACCTTACCAAGGCTTGACATACACCGGAAAACCCTGGAGACAGGG
TCCCCCTTGTGGTCGGTGTACAGGTGCTGCATGGCTGTCGGAC
>S6216JZQN4 rank=0012198 x=3980.0 y=2098.0 length=102
AGTCCAACGCGAAGAACCTTACCAAGGCTTGACATACACCGGAAAAGTGCAGAGATGTGN
TCCCCGCAAGGTCGGTGTACAGGTGCTGCATGGCTNTCGGAC
>S6216JWDGI rank=0016783 x=3942.0 y=656.0 length=102
AGTCCAACGCGAAGAACCTTACCAAGGCTTGACATACACCGGAAACACCCAGAGATGGGT
GCCCCGCAAGGTCGGTGTACAGGTGCTGCATGGCTGTCGGAC
>S6216JYH7Y rank=0018081 x=3966.0 y=1836.0 length=102
AGTCCAACGCGAAGAACCTTACCAAGGCTTGACATACACCGGAAACACCCAGAGATGGGT
GCCCCGCAAGGTCGGTGTACAGGTGTTGCATGGCAGTCGGAC
>S6216J33NC rank=0003546 x=4030.0 y=742.0 length=102
AGTCCAACGCGAAGAACCTTACCAAGGCTTGACATACACCGGAAACACCCAGAGATGGGT
GCCCCGCAAGGTCGGTGTACAGGTGTTGCATGGCTGTCGGAC
>S6216JVWAR rank=0011880 x=3936.0 y=2993.0 length=102
AGTCCAACGCGAAGAACCTTACCAAGGCTTGACATACACCGGAAACACCCAGAGATGGGT
GCCCCGCAAGGTCGGTGTACAGGTGTTGCATGGCTGTCGGAC
>S6216JT665 rank=0013344 x=3917.0 y=1631.0 length=102
AGTCCAACGCGAAGAACCTTACCAAGGCTTGACATACACCGGAAACACCCAGAGATGGGT
GCCCCGCAAGGTCGGTGTACAGGTGTTGCATGGCTGTCGGAC
>S6216J33LL rank=0022673 x=4030.0 y=679.0 length=102
AGTCCAACGCGAAGAACCTTACCAAGGCTTGACATACACCGGAAACATTCAGAGATGGGT
GCCCCGTAAGGTCGGTGTACAGGTGCTGCATGGCTGTCGGAC
>S6216J1DDB rank=0009680 x=3999.0 y=349.0 length=103
AGTCCAACGCGAAGAACCTTACCAAGGCTTGACATACACCGGAAACCTCTGGAGACAGGG
GCCCCCTTGTGGTCGGTGTACAGGTGCTGCATGGCTGTCGGAC
>S6216JYA2Z rank=0012186 x=3964.0 y=777.0 length=103
AGTCCAACGCGAAGAACCTTACCAAGGCTTGACATACACCGGAAACGGCCAGAGATGGTC
GCCCCCTTGTGGTCGGTGTACAGGTGGTGCATGGCTGTCGGAC
>S6216JTVCM rank=0018825 x=3913.0 y=2660.0 length=103
AGTCCAACGCGAAGAACCTTACCAAGGCTTGACATACACCGGAAACGTCTGGAGACAGGC
GCCCCCTTGTGGTCGGTGTACAGGTGTTGCATGGCTGTCGGAC
>S6216J11JE rank=0013043 x=4006.0 y=3000.0 length=102
AGTCCAACGCGAAGAACCTTACCAAGGCTTGACATACACCGGAAACTTCCAGAGATGGTT
GCCCCGCAAGGTCGGTGTACAGGTGATGCATGGCTGTCAGAC
>S6216JV5GG rank=0019713 x=3939.0 y=2574.0 length=102
AGTCCAACGCGAAGAACCTTACCAAGGCTTGACATACACCGGAAACTTCCAGAGATGGTT
GCCCCGCAAGGTCGGTGTACAGGTGTTGCATGGCTGTCGGAC
>S6216JWAHH rank=0026815 x=3941.0 y=899.0 length=103
AGTCCAACGCGAAGAACCTTACCAAGGCTTGACATACACCGGAAAGCATCAGAGATGGTG
CCCCCCTTGTGGTCGGTGTACAGGTGCTGCATGGCTGTCGGAC
>S6216JXU9E rank=0008142 x=3959.0 y=752.0 length=103
AGTCCAACGCGAAGAACCTTACCAAGGCTTGACATACACCGGAAAGCTCTGGAGACAGAG
CCCCCCTTGTGGTCGGTGTACAGGTGATGCATGGCTGTCGGAC
>S6216J5OTO rank=0031979 x=4048.0 y=1114.0 length=101
AGTCCAACGCGAAGAACCTTACCAAGGCTTGACATACACCGGAATCACTCAGAGATGGTG
CGTCTTCGGACTGGTGTACAGGTGTTGCATGGCTGTCGGAC
>S6216JU4ZS rank=0022183 x=3928.0 y=374.0 length=103
AGTCCAACGCGAAGAACCTTACCAAGGCTTGACATACACCGGGAACGTTCAGAGATGGGC
GCCCCCTTGTGGTCGGTGTACAGGTGTTGCATGGCTGTCGGAC
>S6216JTJK8 rank=0030743 x=3909.0 y=3802.0 length=104
AGTCCAACGCGAAGAACCTTACCAAGGCTTGACATACACGAGAACACCCTAGAAATAGGG
GACTCTTTGGACACTCGTGAACAGGTGGTGCATGGCTGTCGGAC
>S6216JVWOG rank=0021280 x=3936.0 y=3486.0 length=104
AGTCCAACGCGAAGAACCTTACCAAGGCTTGACATACACGAGAACGCTGCAGAAATGTAG
AACCCTTTGGACACTCGTGAACAGGTGTTGCATGGCTGTCGGAC
>S6216J1SJ2 rank=0018437 x=4003.0 y=3648.0 length=103
AGTCCAACGCGAAGAACCTTACCAAGGCTTGACATACGCCGGAAAACCCTGGAGACAGGG
TCCCCCTTGTGGTCGGTGTACAGGTGATGCATGGCTGTCGGAC
>S6216J3N45 rank=0029913 x=4025.0 y=1127.0 length=103
AGTCCAACGCGAAGAACCTTACCAAGGCTTGACATACGCCGGAAAACCCTGGAGACAGGG
TCCCCCTTGTGGTCGGTGTACAGGTGATGCATGGCTGTCGGAC
>S6216JYD5W rank=0020951 x=3965.0 y=674.0 length=103
AGTCCAACGCGAAGAACCTTACCAAGGCTTGACATACGCCGGAAAACCCTGGAGACAGGG
TCCCCCTTGTGGTCGGTGTACAGGTGATGCATGGCTGTTGGAC
>S6216JVQEO rank=0026406 x=3934.0 y=3550.0 length=103
AGTCCAACGCGAAGAACCTTACCAAGGCTTGACATACGCCGGAAAACCCTGGAGACAGGG
TCCCCCTTGTGGTCGGTGTACAGGTGCTGCATGGCTGACGGAC
>S6216JXF6N rank=0030009 x=3954.0 y=1693.0 length=103
AGTCCAACGCGAAGAACCTTACCAAGGCTTGACATACGCCGGAAAACCCTGGAGACAGGG
TCCCCCTTGTGGTCGGTGTACAGGTGCTGCATGGCTGTCGGAC
>S6216JW826 rank=0027700 x=3952.0 y=688.0 length=103
AGTCCAACGCGAAGAACCTTACCAAGGCTTGACATACGCCGGAAAACCCTGGAGACAGGG
TCCCCCTTGTGGTCGGTGTACAGGTGCTGCATGGCTGTCGGAC
>S6216J0I8K rank=0025673 x=3989.0 y=2258.0 length=103
AGTCCAACGCGAAGAACCTTACCAAGGCTTGACATACGCCGGAAAACCCTGGAGACAGGG
TCCCCCTTGTGGTCGGTGTACAGGTGCTGCATGGCTGTCGGAC
>S6216JWBXP rank=0028852 x=3941.0 y=2779.0 length=103
AGTCCAACGCGAAGAACCTTACCAAGGCTTGACATACGCCGGAAAACCCTGGAGACAGGG
TCCCCCTTGTGGTCGGTGTACAGGTGCTGCATGGCTGTCGGAC
>S6216J01RK rank=0020530 x=3995.0 y=1694.0 length=103
AGTCCAACGCGAAGAACCTTACCAAGGCTTGACATACGCCGGAAAACCCTGGAGACAGGG
TCCCCCTTGTGGTCGGTGTACAGGTGCTGCATGGCTGTCGGAC
>S6216JXART rank=0021571 x=3952.0 y=2871.0 length=103
AGTCCAACGCGAAGAACCTTACCAAGGCTTGACATACGCCGGAAAACCCTGGAGACAGGG
TCCCCCTTGTGGTCGGTGTACAGGTGCTGCATGGCTGTCGGAC
>S6216JYZ2E rank=0018423 x=3972.0 y=388.0 length=103
AGTCCAACGCGAAGAACCTTACCAAGGCTTGACATACGCCGGAAAACCCTGGAGACAGGG
TCCCCCTTGTGGTCGGTGTACAGGTGCTGCATGGCTGTCGGAC
>S6216JUWUK rank=0016281 x=3925.0 y=2106.0 length=103
AGTCCAACGCGAAGAACCTTACCAAGGCTTGACATACGCCGGAAAACCCTGGAGACAGGG
TCCCCCTTGTGGTCGGTGTACAGGTGGTGCATGGCTGTCGAAC
>S6216JTHQL rank=0031429 x=3909.0 y=1403.0 length=103
AGTCCAACGCGAAGAACCTTACCAAGGCTTGACATACGCCGGAAAACCCTGGAGACAGGG
TCCCCCTTGTGGTCGGTGTACAGGTGGTGCATGGCTGTCGGAC
>S6216J0WIB rank=0022828 x=3993.0 y=3073.0 length=103
AGTCCAACGCGAAGAACCTTACCAAGGCTTGACATACGCCGGAAAACCCTGGAGACAGGG
TCCCCCTTGTGGTCGGTGTACAGGTGTTGCATGGCTGTCGGAC
>S6216J4E61 rank=0015370 x=4033.0 y=3419.0 length=103
AGTCCAACGCGAAGAACCTTACCAAGGCTTGACATACGCCGGAAAACCCTGGAGACAGGG
TCCCCCTTGTGGTCGGTGTACAGGTGTTGCATGGCTGTCGGAC
>S6216JZ2Q2 rank=0018878 x=3984.0 y=1372.0 length=103
AGTCCAACGCGAAGAACCTTACCAAGGCTTGACATACGCCGGAAAACCCTGGAGACAGGG
TCCCCCTTGTGGTCGGTGTACAGGTGTTGCATGGCTGTCGGAC
>S6216J2Z40 rank=0027674 x=4017.0 y=2786.0 length=103
AGTCCAACGCGAAGAACCTTACCAAGGCTTGACATACGCCGGAAAACCCTGGAGACAGGG
TCCCCCTTGTGGTCGGTGTACAGGTGTTGCATGGCTGTCGGAC
>S6216J1A58 rank=0006929 x=3998.0 y=1598.0 length=103
AGTCCAACGCGAAGAACCTTACCAAGGCTTGACATACGCCGGAAAACCCTGGAGACAGGG
TCCCCCTTGTGGTCGGTGTACAGGTGTTGCATGGCTGTCGGAC
>S6216JVK81 rank=0017517 x=3933.0 y=963.0 length=103
AGTCCAACGCGAAGAACCTTACCAAGGCTTGACATACGCCGGAAAACCCTGGAGACAGGG
TCCCCCTTGTGGTCGGTGTACAGGTGTTGCATGGCTGTCGGAC
>S6216JZG25 rank=0005877 x=3977.0 y=1967.0 length=103
AGTCCAACGCGAAGAACCTTACCAAGGCTTGACATACGCCGGAAAACCCTGGAGACAGGG
TCCCCCTTGTGGTCGGTGTACAGGTGTTGCATGGCTGTCGGAC
>S6216JXL21 rank=0009023 x=3956.0 y=1147.0 length=103
AGTCCAACGCGAAGAACCTTACCAAGGCTTGACATACGCCGGAAAACCCTGGAGACAGGG
TCCCCCTTGTGGTCGGTGTACAGGTGTTGCATGGCTGTCGGAC
>S6216J1BAA rank=0013924 x=3998.0 y=1744.0 length=103
AGTCCAACGCGAAGAACCTTACCAAGGCTTGACATACGCCGGAAAACCCTGGAGACAGGG
TCCCCCTTGTGGTCGGTGTACAGGTGTTGCATGGCTGTCGGAC
>S6216JV1HG rank=0024888 x=3938.0 y=1522.0 length=103
AGTCCAACGCGAAGAACCTTACCAAGGCTTGACATACGCCGGAAAACCCTGGAGACAGGG
TCCCCCTTGTGGTCGGTGTGCAGGTGATGTATGGCTGTCGGAC
>S6216JZNEN rank=0032710 x=3979.0 y=1965.0 length=101
AGTCCAACGCGAAGAACCTTACCAAGGCTTGACATACGCCGGAAACCCTGGAGACAGGGT
CCCCTTGTGGTCGGTGTACAGGTGTTGCATGGCTGTCGGAC
>S6216J2YKI rank=0025585 x=4017.0 y=752.0 length=103
AGTCCAACGCGAAGAACCTTACCAAGGCTTGACATACGCCGGAAAGCATCAGAGATGGTG
CCCCCCTTGTGGTCGGTGTACAGGTGATGCATGGCTGTCGGAC
>S6216JU6SZ rank=0025584 x=3928.0 y=2721.0 length=103
AGTCCAACGCGAAGAACCTTACCAAGGCTTGACATACGCCGGAAAGCATCAGAGATGGTG
CCCCCCTTGTGGTCGGTGTACAGGTGTTGCATGGCTGTCGGAC
>S6216JY0MQ rank=0010087 x=3972.0 y=1120.0 length=103
AGTCCAACGCGAAGAACCTTACCAAGGCTTGACATACGCCGGACGGCATCAGAGATGGTG
TTTCCCTTGTGGTCGGTGTACAGGTGATGCATGGCTGTCGGAC
>S6216J2HEF rank=0028430 x=4011.0 y=3077.0 length=103
AGTCCAACGCGAAGAACCTTACCAAGGCTTGACATACGCCGGACGGCTGCAGAGATGTGG
TTTCCCTTTGGGCCGGTGTACAGGTGTTGCATGGCTGTCGGAC
>S6216JW2R4 rank=0031936 x=3950.0 y=706.0 length=101
AGTCCAACGCGAAGAACCTTACCAAGGCTTGACATATACCGGAAAAGTTCAGAAATGTTC
TCCCGCAAGGTCGGTATACAGGTGCTGCATGGCTGTCGGAC
>S6216J0H5W rank=0024660 x=3989.0 y=866.0 length=95
AGTCCAACGCGAAGAACCTTACCAAGGCTTGACATATACCGGAAACACTCAGAGATGGGT
GCCCCGCAAAGGTCGGTATACAGGTGCTGCATGGC
>S6216JWJLD rank=0016969 x=3944.0 y=415.0 length=101
AGTCCAACGCGAAGAACCTTACCAAGGCTTGACATATACCGGAAACATCTGGAGACAGGT
GCCCGCAAGGTCGGTATACAGGTGTTGCATGGCTGTCGGAC
>S6216JYKVE rank=0026669 x=3967.0 y=1176.0 length=103
AGTCCAACGCGAAGAACCTTACCAAGGCTTGACATATACCGGAAACTTCCAGAAATGGTT
GGCCCCGCAAGGTCGGTATACAGGTGCTGCATGGCTGTCGGAC
>S6216JY01P rank=0014332 x=3972.0 y=1659.0 length=100
AGTCCAACGCGAAGAACCTTACCAAGGCTTGACATATACCGGAAAGATGCAGAAATGTGT
CCCCGCAAGGTCGGTATACAGGTGCTCATGGCTATCGGAC
>S6216JUZP4 rank=0018360 x=3926.0 y=1738.0 length=103
AGTCCAACGCGAAGAACCTTACCAAGGCTTGACATATACCGGAAAGCATCAGAGATGGTG
CCCCCCTTGTGGTCGGTATACAGGTGTTGCATGGCTGTCGGAC
>S6216JY721 rank=0006679 x=3974.0 y=2587.0 length=81
AGTCCAACGCGAAGAACCTTACCAAGGCTTGACATATACCTGAAAAGGCTGGAAACAGTN
TCCCCGCAAGGCAGGTATACA
>S6216JZCNE rank=0027791 x=3976.0 y=312.0 length=106
AGTCCAACGCGAAGAACCTTACCAAGGCTTGACATATACGAGAACGCCGCAGAAAATGTG
GAACTCTTTTGGACACTCGTATACAGGTGATGCATGGCTGTCGGAC
>S6216JZ6O4 rank=0022710 x=3985.0 y=2390.0 length=50
AGTCCAACGCGAAGAACCTTACCAAGGCTTGACATATACGAGAACGCTGC
>S6216JWWE4 rank=0013768 x=3948.0 y=654.0 length=104
AGTCCAACGCGAAGAACCTTACCAAGGCTTGACATATACGAGAACGCTGCAGAAATGTAG
AACTCTTTGGACACTCGTAAACAGGTGATGCATGGCTGTCGGAC
>S6216JV4CH rank=0014298 x=3939.0 y=1135.0 length=104
AGTCCAACGCGAAGAACCTTACCAAGGCTTGACATATACGAGAACGCTGCAGAAATGTAG
AACTCTTTGGACACTCGTAAACAGGTGATGCATGGCTGTCGGAC
>S6216JUDOM rank=0021085 x=3919.0 y=1844.0 length=104
AGTCCAACGCGAAGAACCTTACCAAGGCTTGACATATACGAGAACGCTGCAGAAATGTAG
AACTCTTTGGACACTCGTAAACAGGTGTTGAATGGCTGTCGGAC
>S6216JVK0G rank=0024462 x=3933.0 y=654.0 length=60
AGTCCAACGCGAAGAACCTTACCAAGGCTTGACATATACGAGAACGGGCCAGAAATGGTC

>S6216J1GXJ rank=0031169 x=4000.0 y=869.0 length=104
AGTCCAACGCGAAGAACCTTACCAAGGCTTGACATATACGAGAACGGGCCAGAAATGGTC
AACTCTTTGGACACTCGTAAACAGGTGCTGCATGGCTGTCGGAC
>S6216J3ZB9 rank=0001962 x=4028.0 y=3351.0 length=104
AGTCCAACGCGAAGAACCTTACCAAGGCTTGACATATACGAGAACGGGCCAGAAATGGTC
AACTCTTTGGACACTCGTAAACAGGTGGTGCATAGCTGTCGGAC
>S6216J2PF0 rank=0009546 x=4014.0 y=1214.0 length=102
AGTCCAACGCGAAGAACCTTACCAAGGCTTGACATATAGGGAAATCTCACAGAGATGTGA
GGTCCGCAAGGGCCCTATACAGGTGCTGCATGGCTGTCGGAC
>S6216JZTHV rank=0014636 x=3981.0 y=1665.0 length=103
AGTCCAACGCGAAGAACCTTACCAAGGCTTGACATCACCCGGAAACGTCTGGAGACAGGN
GCCCCCCTTGTGGTCGGGTGACAGGTGCTGCATGGCTNTCGGA
>S6216JTOY5 rank=0030569 x=3911.0 y=2591.0 length=101
AGTCCAACGCGAAGAACCTTACCAAGGCTTGACATCACCGGGAAAGCCCCAGAGATGGGG
CCCCTTTTAGTCCGGTGACAGGTGCTGCATGGCTGTCGGAC
>S6216JT3ZE rank=0021893 x=3916.0 y=1560.0 length=107
AGTCCAACGCGAAGAACCTTACCAAGGCTTGACATCCCTCTGACCGATTTAGAGATAGAT
CTTTCCCTTCGGGGACAGAGGTGACAGGTGATGCATGGCTGTCGGAC
>S6216JZM0B rank=0026804 x=3979.0 y=1449.0 length=103
AGTCCAACGCGAAGAACCTTACCAAGGCTTGACATCGCCCGGAAAGCATCAGAGATGGTG
CCCCCCTTGTGGTCGGGTGACAGGTGATGCATGGCTGTCGGAC
>S6216JVXLV rank=0019697 x=3937.0 y=593.0 length=103
AGTCCAACGCGAAGAACCTTACCAAGGCTTGACATCGCCCGGAAAGCATCAGAGATGGTG
CCCCCCTTGTGGTCGGGTGACAGGTGCTGCATGGCTGTCGGAC
>S6216JWN9Q rank=0022861 x=3945.0 y=2380.0 length=100
AGTCCAACGCGAAGAACCTTACCAAGGCTTGACATCGCCGGAAAACTCGCAGAGATGCGG
GGTCCTTTGGCCGGTGACAGGTGCTGCATGGCTGTCGGAC
>S6216J4JKI rank=0011171 x=4035.0 y=896.0 length=104
AGTCCAACGCGAAGAACCTTACCAAGGCTTGACATGAACCGGAAAGACCTGGAAACAGGT
GCCCCGCTTGCGGTCGGTTTACAGGTGCTGCATGGCTGTCGGAC
>S6216JZZAH rank=0025693 x=3983.0 y=983.0 length=104
AGTCCAACGCGAAGAACCTTACCAAGGCTTGACATGAACCGGAACGGCGCAGAGATGTGT
CGGCCACTTGTGGCCGGTTTACAGGTGCTGCATGGCTNTCGGAC
>S6216JTVIP rank=0030604 x=3913.0 y=2879.0 length=104
AGTCCAACGCGAAGAACCTTACCAAGGCTTGACATGAACCGGTAACGCCTGGAAACAGGT
GCCCCGCTTGCGGCCGGTTTACAGGTGCTGCATGGCTGTCGGAC
>S6216J18YQ rank=0003782 x=4009.0 y=336.0 length=105
AGTCCAACGCGAAGAACCTTACCAAGGCTTGACATGAACCGGTAATACCTGGAGACAGGT
GCCCCGCTTGCGGTCGGTTTTACAGGTGCTGCATGGCTGTCGGAC
>S6216JX1F6 rank=0017982 x=3961.0 y=580.0 length=107
AGTCCAACGCGAAGAACCTTACCAAGGCTTGACATGACCAGGACAGCGGCGGAAAACGTC
GTCTTCCCGCAAGGGACCTGGCCACAGGTGCTGCATGGCTNTCGGAC
>S6216JVOF5 rank=0024666 x=3934.0 y=1011.0 length=99
AGTCCAACGCGAAGAACCTTACCAAGGCTTGACATGACCAGGACAGCGGCGGAAACGTCG
TCTTCCCGCAAGGGACCTGGCCACAGGTGATGCATGGCT
>S6216J4ZGQ rank=0015509 x=4040.0 y=1016.0 length=106
AGTCCAACGCGAAGAACCTTACCAAGGCTTGACATGACCAGGACAGCGGCGGAAACGTCG
TCTTCCCGCAAGGGACCTGGCCACAGGTGATGCATGGCTGTCGGAC
>S6216JWS2F rank=0009072 x=3947.0 y=405.0 length=106
AGTCCAACGCGAAGAACCTTACCAAGGCTTGACATGACCAGGACAGCGGCGGAAACGTCG
TCTTCCCGCAAGGGACCTGGCCACAGGTGCTGCATGGCTGTCGGAC
>S6216J3UIE rank=0030048 x=4027.0 y=1188.0 length=104
AGTCCAACGCGAAGAACCTTACCAAGGCTTGACATGCACGGGAATGTCGTAGAAATACGG
CAGCCCTTCGGGGCTCGTGCACAGGTGCTGCATGGCTGTCGGAC
>S6216JXLRR rank=0018609 x=3956.0 y=741.0 length=104
AGTCCAACGCGAAGAACCTTACCAAGGCTTGACATGCACGGGAATGTCGTGGAAACACGG
CAGCCCTTCGGGGCTCGTGCACAGGTGATGCATGGCTGTCGGAC
>S6216J16TO rank=0010084 x=4008.0 y=1658.0 length=104
AGTCCAACGCGAAGAACCTTACCAAGGCTTGACATGCACGGGAATGTCGTGGAAACACGG
CAGCCCTTCGGGGCTCGTGCACAGGTGATGCATGGCTGTCGGAC
>S6216JZS2Q rank=0022276 x=3981.0 y=1120.0 length=104
AGTCCAACGCGAAGAACCTTACCAAGGCTTGACATGCACGGGAATGTCGTGGAAACACGG
CAGCCCTTCGGGGCTCGTGCACAGGTGATGCATGGCTGTCGGAC
>S6216JS9DU rank=0031870 x=3906.0 y=2864.0 length=104
AGTCCAACGCGAAGAACCTTACCAAGGCTTGACATGCACGGGAATGTCGTGGAAACACGG
CAGCCCTTCGGGGCTCGTGCACAGGTGGTGCATGGCTGTCGGAC
>S6216JZ5OJ rank=0006748 x=3985.0 y=1073.0 length=104
AGTCCAACGCGAAGAACCTTACCAAGGCTTGACATGCACGGGAATGTCGTGGAAACACGG
CAGCCCTTCGGGGCTCGTGCACAGGTGTTGCATGGCTGTCGGAC
>S6216J4WBJ rank=0010423 x=4039.0 y=1037.0 length=104
AGTCCAACGCGAAGAACCTTACCAAGGCTTGACATGCACGGGAATGTCGTGGAAACACGG
CAGCCCTTCGGGGCTCGTGCACAGGTGTTGCATGGCTGTCGGAC
>S6216JT6R0 rank=0019119 x=3917.0 y=1086.0 length=104
AGTCCAACGCGAAGAACCTTACCAAGGCTTGACATGCACGGGAATGTCGTGGAAACACGG
CAGCCCTTCGGGGCTCGTGCACAGGTGTTGCATGGCTGTCGGAC
>S6216JVXXI rank=0030628 x=3937.0 y=1012.0 length=104
AGTCCAACGCGAAGAACCTTACCAAGGCTTGACATGCACTGGAATGTCGTAGAAATACGG
CAGCCCTTCGGGGCTAGTGCACAGGTGATGAATGGCTGTCGGAC
>S6216J067L rank=0028057 x=3997.0 y=559.0 length=102
AGTCCAACGCGAAGAACCTTACCAAGGCTTGACATGCAGGGAAATCTCCCAGAGATGGGA
GGTCCGCAAGGGTCCTGCACAGGTGCTGCATGGCTGTCGGAC
>S6216J0YB9 rank=0011974 x=3994.0 y=1351.0 length=102
AGTCCAACGCGAAGAACCTTACCAAGGCTTGACATGCATCGGAAGGCTCTGGAGACAGGG
TTGCCCTTTGGGTCGGTGTACAGGTGCTGCATGGCTGCGGAC
>S6216JT314 rank=0028149 x=3916.0 y=1658.0 length=104
AGTCCAACGCGAAGAACCTTACCAAGGCTTGACATGCATGGGAATGTCGGAGAAATTCGG
CAGCCCTTCGGGGCTCATGCACAGGTGATGCATGGCTGTCGGAC
>S6216JWWU3 rank=0002601 x=3948.0 y=1229.0 length=104
AGTCCAACGCGAAGAACCTTACCAAGGCTTGACATGCATGGGAATGTCGGAGAAATTCGG
CAGCCCTTCGGGGCTCATGCACAGGTGCTGCTTGGCTGTCGGAC
>S6216J195K rank=0024085 x=4009.0 y=1878.0 length=56
AGTCCAACGCGAAGAACCTTACCAAGGCTTGACATGCATTTGAAAACGTGGAAACA
>S6216J138I rank=0021622 x=4007.0 y=2400.0 length=103
AGTCCAACGCGAAGAACCTTACCAAGGCTTGACATGCGCCTGCATCCCCCGGAAACGGGG
TGGCCTTCAAGGGTGGCGCACAGGTGTTGCATGGCTGTCGGAC
>S6216J2ZKL rank=0026445 x=4017.0 y=2051.0 length=106
AGTCCAACGCGAAGAACCTTACCAAGGCTTGACATGCTAGTGGTACCAAACCGAAAGGTG
AGGGACCCTTCGGGGAGCTAGCACAGGTGTTGCATGGCTGTCGGAC
>S6216JT007 rank=0030277 x=3915.0 y=1833.0 length=106
AGTCCAACGCGAAGAACCTTACCAAGGCTTGACATGCTAGTGGTACCGACCCGAAAGGGA
AGGGACCCTTCGGGGAGCTAGCACAGGTGCTGCATGGCTGTCGGAC
>S6216JXFLP rank=0016071 x=3954.0 y=939.0 length=106
AGTCCAACGCGAAGAACCTTACCAAGGCTTGACATGCTAGTGGTACCGATCCGAAAGGTG
AGGGACCCTTCGGGGAGCTAGCACAGGTGTTGCATGGCTGTCGGAC
>S6216J3QUF rank=0005705 x=4026.0 y=533.0 length=106
AGTCCAACGCGAAGAACCTTACCAAGGCTTGACATGCTAGTGGTACTGATCCGAAAGGTG
AGGGACCCTTCGGGGAGCTAGCACAGGTACTGCATGGCTGTCGGAC
>S6216JT5PW rank=0029986 x=3916.0 y=3810.0 length=56
AGTCCAACGCGAAGAACCTTACCAAGGCTTGACATGGACCGGACCGCCGCNGAAAT
>S6216JWTR9 rank=0021024 x=3947.0 y=1335.0 length=105
AGTCCAACGCGAAGAACCTTACCAAGGCTTGACATGGACCGGACCGCTGCAGAGATGTGG
TTTCCCCTTTGGGGCTGGTTCACAGGTGATGCATGGCTGTCGGAC
>S6216JXWEI rank=0032082 x=3959.0 y=2232.0 length=105
AGTCCAACGCGAAGAACCTTACCAAGGCTTGACATGGACCGGACCGGGCTGGAAACAGTC
CTTCCCCTTTGGGGTCGGTTCACAGGTGCTGCATGGCTGTCGGAC
>S6216JZNG6 rank=0030532 x=3979.0 y=2056.0 length=105
AGTCCAACGCGAAGAACCTTACCAAGGCTTGACATGGACCGGACCGGGCTGGAAACAGTC
CTTCCCCTTTGGGGTCGGTTCACAGGTGCTGCATGGCTGTCGGAC
>S6216J4ZJO rank=0017547 x=4040.0 y=1122.0 length=90
AGTCCAACGCGAAGAACCTTACCAAGGCTTGACATGGACCGGACCGGGCTGGAAACAGTC
CTTCCCCTTTGGGGTCGGTTCACAGGTGGT
>S6216JUJ42 rank=0031282 x=3921.0 y=2020.0 length=97
AGTCCAACGCGAAGAACCTTACCAAGGCTTGACATGGACCGGACCGGGGCTGGAACAGTA
CCTTCCCCTTTGGGGTCGGTTCCACGAGGTGCTGCAT
>S6216JVRQF rank=0023163 x=3935.0 y=1173.0 length=109
AGTCCAACGCGAAGAACCTTACCAAGGCTTGACATGGACCGGATCGCCGCAGAAATGTGG
TTTCTCCCTTTTGGGGGCCGGGTTCACAGGTGCTGCATGGCTGTCGGAC
>S6216JXHLW rank=0009356 x=3954.0 y=3538.0 length=105
AGTCCAACGCGAAGAACCTTACCAAGGCTTGACATGGACCGGATCGCCGCAGAAATGTGG
TTTCTCCTTTGGGGCCGGTTCACAGGTGCTGCATGGCTGTCGGAC
>S6216J21PP rank=0013563 x=4018.0 y=731.0 length=105
AGTCCAACGCGAAGAACCTTACCAAGGCTTGACATGGACCGGATCGCCGCAGAAATGTGG
TTTCTCCTTTGGGGCCGGTTCACAGGTGCTGCATGGCTGTCGGAC
>S6216J2PP0 rank=0023113 x=4014.0 y=1574.0 length=105
AGTCCAACGCGAAGAACCTTACCAAGGCTTGACATGGACCGGATCGCCGCAGAAATGTGG
TTTCTCCTTTGGGGCCGGTTCACAGGTGCTGCATTGCTGTCGGAC
>S6216JZ6OB rank=0024266 x=3985.0 y=2361.0 length=105
AGTCCAACGCGAAGAACCTTACCAAGGCTTGACATGGACCGGATCGCCGCAGAAATGTGG
TTTCTCCTTTGGGGCCGGTTCACAGGTGTTGCATGGCTGTCGGAC
>S6216J35CM rank=0013793 x=4030.0 y=2948.0 length=105
AGTCCAACGCGAAGAACCTTACCAAGGCTTGACATGGACTGGATCGCCGCAGAAATGTGG
TTTCCCCTTTGGGGCCGGTTCACAGGTGGTGCATGGCTGTCGGAC
>S6216JWJ8J rank=0004977 x=3944.0 y=1249.0 length=105
AGTCCAACGCGAAGAACCTTACCAAGGCTTGACATGGACTGGATCGCTGCAGAAATGTGG
TTTCCCCTTTGGGGCCGGTTCACAGGTGTTGCATGGCTGTCGGAC
>S6216J2MAQ rank=0021244 x=4013.0 y=1232.0 length=52
AGTCCAACGCGAAGAACCTTACCAAGGCTTGACATGGGCCAGACCGCCGCAG
>S6216JWJUH rank=0010048 x=3944.0 y=743.0 length=105
AGTCCAACGCGAAGAACCTTACCAAGGCTTGACATGGGCCAGACCGCCGCAGAAATGTGG
TTTCCCCTTTGGGGCTGGTTCACAGGTGATGCATGGCTGTCGGAC
>S6216J35KP rank=0017441 x=4030.0 y=3239.0 length=105
AGTCCAACGCGAAGAACCTTACCAAGGCTTGACATGGGCCAGACCGCCGCAGAAATGTGG
TTTCCCCTTTGGGGCTGGTTCACAGGTGCTGCATGGCTGTCGGAC
>S6216JX6LG rank=0019663 x=3962.0 y=3154.0 length=105
AGTCCAACGCGAAGAACCTTACCAAGGCTTGACATGGGCCAGACCGCCGCAGAAATGTGG
TTTCCCCTTTGGGGCTGGTTCACAGGTGTTGCATGGCTGTCGGAC
>S6216J4F7W rank=0006342 x=4034.0 y=650.0 length=59
AGTCCAACGCGAAGAACCTTACCAAGGCTTGACATGGGCCGGACCGGGCTGGAAACAGT
>S6216J5F0N rank=0008609 x=4045.0 y=1989.0 length=106
AGTCCAACGCGAAGAACCTTACCAAGGCTTGACATGGGCCGGACCGGGCTGGAAACAGTC
CTTCCCCTTTNGGGGCCGGTTCACAGGTGATGCATGGCTGTCGGAC
>S6216JX1EP rank=0014623 x=3961.0 y=527.0 length=106
AGTCCAACGCGAAGAACCTTACCAAGGCTTGACATGGGCCGGATCGCCGCAGAAATGTGG
TTTCCCCCTTTGGGGCCGGTTCACAGGTGGTGCATGGCTGTCGGAC
>S6216JT9CP rank=0007461 x=3918.0 y=327.0 length=72
AGTCCAACGCGAAGAACCTTACCAAGGCTTGACATGGGGTGAAAAACTCGCAGAGATNCG
GGGTCCTAAGGG
>S6216J1ACP rank=0015997 x=3998.0 y=535.0 length=69
AGTCCAACGCGAAGAACCTTACCAAGGCTTGACATGGTCGGGAAAGCCGTAGAAATACGG
CCCTCCTTC
>S6216J1BLJ rank=0020577 x=3998.0 y=2149.0 length=104
AGTCCAACGCGAAGAACCTTACCAAGGCTTGACATGGTCGGGAAAGCCGTAGAAATACGG
CCCTCCTTCGGGACTCGATCACAGGTGATGCATGGCTGTCGGAC
>S6216JUN4N rank=0020016 x=3922.0 y=3093.0 length=104
AGTCCAACGCGAAGAACCTTACCAAGGCTTGACATGGTCGGGAAAGCCGTAGAAATACGG
CCCTCCTTCGGGACTCGATCACAGGTGCTGCATGACTGTCGGAC
>S6216J4N4U rank=0012862 x=4036.0 y=2716.0 length=104
AGTCCAACGCGAAGAACCTTACCAAGGCTTGACATGGTCGGGAAAGCCGTAGAAATACGG
CCCTCCTTCGGGACTCGATCACAGGTGCTGCATGGCTGTCGGAC
>S6216J1NYG rank=0006646 x=4002.0 y=1782.0 length=104
AGTCCAACGCGAAGAACCTTACCAAGGCTTGACATGGTCGGGAAAGCCGTAGAAATACGG
CCCTCCTTCGGGACTCGATCACAGGTGCTGCATGGCTGTCGGAC
>S6216J3VXP rank=0030640 x=4027.0 y=3035.0 length=104
AGTCCAACGCGAAGAACCTTACCAAGGCTTGACATGGTCGGGAAAGCCGTAGAAATACGG
CCCTCCTTCGGGACTCGATCACAGGTGCTGCATGGCTGTCGGAC
>S6216J3IVZ rank=0022528 x=4023.0 y=2509.0 length=104
AGTCCAACGCGAAGAACCTTACCAAGGCTTGACATGTAATTGAATGTCGTGGAAACACGG
CAGCCCTTCGGGGCAATTACACAGGTGTTGCATGGCTGTCGGAC
>S6216JTHGJ rank=0026718 x=3909.0 y=1041.0 length=101
AGTCCAACGCGAAGAACCTTACCAAGGCTTGACATGTAGGGGAATCCTGGTGAAANCCGG
GAGTGCCGCAAGGAACCCTAACACAGGTGCTGCATGGCTNT
>S6216JTCZP rank=0030361 x=3907.0 y=3443.0 length=102
AGTCCAACGCGAAGAACCTTACCAAGGTTTGACATCACCCGGAAACGTGCAGAGATGTGC
GCCTCTTCGGACTGGGTGACAGGTGCTGCATGGCTGTCGGAC
>S6216J36NI rank=0000835 x=4031.0 y=540.0 length=102
AGTCCAACGCGAAGAACCTTACCAAGGTTTGACATCGCCCGGAAAGCATCAGAGATGGTG
CCCTCTTCGGACTGGGTGACAGGTGCTGCATGGCTGTCGGAC
>S6216JUJQK rank=0023235 x=3921.0 y=1498.0 length=107
AGTCCAACGCGAAGAACCTTACCACCTTTTGACATGCCCTGACCGCCGGAGAGATCCGGT
TTTCCCTTCGGGGGACAGGGGACACAGGTGTTGCATGGCTGTCGGAC
>S6216JVBZP rank=0019951 x=3930.0 y=1251.0 length=105
AGTCCAACGCGAAGAACCTTACCACCTTTTGACATGCCCTGATCGCTGGAGAGATCCAGT
TTTCCCTTCGGGGACAGGGACACAGGTGCTGCATGGCTGTCGGAC
>S6216JTR2J rank=0031351 x=3912.0 y=2505.0 length=105
AGTCCAACGCGAAGAACCTTACCACCTTTTGACATGCCTCGCTATCCAGAGAGATTTGGA
GTTCCCTTCGGGGACGAGGACACAGGTGCTGCATGGCTGTCGGAC
>S6216J2DEG rank=0017846 x=4010.0 y=1990.0 length=60
AGTCCAACGCGAAGAACCTTACCACCTTTTGACATGCCTGGACCGCCAGAGAGATCTGGC

>S6216JU98D rank=0015618 x=3929.0 y=3067.0 length=109
AGTCCAACGCGAAGAACCTTACCAGCCCTTGACATCCCGATCGCGGGTTTCAGAGATGAG
ACCCTTCAGTTCGGCTGGATCGGAGACAGGTGGTGCATGGCTGTCGGAC
>S6216J04KF rank=0026690 x=3996.0 y=1229.0 length=102
AGTCCAACGCGAAGAACCTTACCAGCCCTTGACATCCCGGTCGCGGACTCCAGAGATGGA
GTTCTTCAGTTCGGCTGGACCCGGAGACAGGTGCTGCATGGC
>S6216JXC82 rank=0024988 x=3953.0 y=1988.0 length=109
AGTCCAACGCGAAGAACCTTACCAGCCCTTGACATCCCGGTCGCGGACTCCAGAGATGGA
GTTCTTCAGTTCGGCTGGACCGGAGACAGGTGTTGCATGGCTGTCGGAC
>S6216J1S5H rank=0020511 x=4004.0 y=323.0 length=110
AGTCCAACGCGAAGAACCTTACCAGCCCTTGACATCCCGGTCGCGGATTCCAGAGACCGG
AATCCTTCAGTTCGGCTGGACCGGAGACAGGTGCTGCATGGCTGTCGGAC
>S6216JZZ9S rank=0025813 x=3983.0 y=2254.0 length=109
AGTCCAACGCGAAGAACCTTACCAGCCCTTGACATCCCGGTCGCGGATTCCGGAGACGGA
ATCCTTCAGTTCGGCTGGACCGGAGACAGGTGCTGCATGGCTGTCGGAC
>S6216J1G0Y rank=0018293 x=4000.0 y=992.0 length=109
AGTCCAACGCGAAGAACCTTACCAGCCCTTGACATCCCGGTCGCGGCCCTGAGAGATTGG
GGCCTTCAGTTCGGCTGGACCGGTGACAGGTGCTGCATGGCTGTCGGAC
>S6216JZ0K8 rank=0021927 x=3983.0 y=2666.0 length=109
AGTCCAACGCGAAGAACCTTACCAGCCCTTGACATCCCGGTCGCGGGAACCAGAGATGGA
TCCCTTCAGTTCGGCTGGACCGGTGACAGGTGGTGCATGGCTGTCGGAC
>S6216JYOYK rank=0028928 x=3968.0 y=2378.0 length=109
AGTCCAACGCGAAGAACCTTACCAGCCCTTGACATCCCGGTCGCGGTTTCCAGAGATGGT
ATCCTTCAGTTCGGCTGGACCGGTGACAGGTGGTGCATGGCTGTCGGAC
>S6216JW67O rank=0008693 x=3951.0 y=2354.0 length=104
AGTCCAACGCGAAGAACCTTACCAGCCCTTGACATCCCGTGCTACCTGGAGAGATCCAGG
GTTCCCTTCGGGACGCGGAGACAGGTGCTGCATGGCTGTCGGAC
>S6216JY7W2 rank=0024713 x=3974.0 y=2372.0 length=106
AGTCCAACGCGAAGAACCTTACCAGCCCTTGACATGCCACGACGGTTTTCAGAGATGGAT
TCCTCCCGCAAGGGGCGTGGACACAGGTGCTGCATGGCTGTCGGAC
>S6216JUG4C rank=0027834 x=3920.0 y=2202.0 length=107
AGTCCAACGCGAAGAACCTTACCAGCCCTTGACATGCCAGGACGACTTCCAGAGATGGAT
TTCTTCACTTCGGTGACCTGGACACAGGTGGTGCATGGCTGTCGGAC
>S6216JXSC2 rank=0018990 x=3958.0 y=1092.0 length=107
AGTCCAACGCGAAGAACCTTACCAGCCCTTGACATGCCAGGACGACTTCCAGAGATGGAT
TTCTTCACTTCGGTGACCTGGACACAGGTGTTGCATGGCTGTCAGAC
>S6216JXG2P rank=0017416 x=3954.0 y=2847.0 length=107
AGTCCAACGCGAAGAACCTTACCAGCCCTTGACATGCCAGGACGACTTCCAGAGATGGAT
TTTTTCACTTCGGTGACCTGGACACAGGTGCTGCATGGCTGTCGGAC
>S6216J046E rank=0020100 x=3996.0 y=2020.0 length=105
AGTCCAACGCGAAGAACCTTACCAGCCCTTGACATGCCCGGCTAGCTACAGAGATGTAGT
GTTCCCTCCGGGGACCGGGACACAGGTGCTGCATGGCTGTCGGAC
>S6216JYHG0 rank=0021092 x=3966.0 y=866.0 length=105
AGTCCAACGCGAAGAACCTTACCAGCCCTTGACATGCCCGGCTAGCTACAGAGATGTAGT
GTTCCCTTCGGGGACCGGGACACAGGTGTTGCATGGCTGTCGGAC
>S6216JVQ9D rank=0023116 x=3935.0 y=559.0 length=107
AGTCCAACGCGAAGAACCTTACCAGCCCTTGACATGGCAGGACGATTTCCGGAGACGGAT
CTCTTCACTTCGGTGACCTGCACACAGGTGCTGCATGGCTGTCGGAC
>S6216JXLRX rank=0024305 x=3956.0 y=747.0 length=107
AGTCCAACGCGAAGAACCTTACCAGCCCTTGACATGGCAGGACGGTTTCCAGAGATGGAC
TCCTTCCCTTCGGGGACCTGCACACAGGTGCTGCATGGCTGTCGGAC
>S6216JTVRD rank=0030412 x=3913.0 y=3191.0 length=107
AGTCCAACGCGAAGAACCTTACCAGCCCTTGACATGGCAGGACGGTTTCCAGAGATGGAT
TCCTTCACTTCGGTGACCTGCACACAGGTGTTGCATGGCTGTCGGAC
>S6216JT6FA rank=0012513 x=3917.0 y=628.0 length=106
AGTCCAACGCGAAGAACCTTACCAGCCCTTGACATGGCGGCTACGGCCTCGTGAGAGCGG
GGCTTCCCTTCGGGGGGCCGTTACAGGTGCTGCATGGCTGTCGGAC
>S6216JWJ25 rank=0014676 x=3944.0 y=1055.0 length=106
AGTCCAACGCGAAGAACCTTACCAGCCCTTGACATGGCGGCTACGGCCTCGTGAGAGCGG
GGCTTCCCTTCGGGGGGCCGTTACAGGTGGTGCATGGCTGTCGGAC
>S6216JVM9S rank=0019273 x=3933.0 y=3582.0 length=109
AGTCCAACGCGAAGAACCTTACCAGCCCTTGACATGGGAAGTATGAGCCGCAGAGATGTG
GCTCTTCAGTTCGGCTGGCTTCCGCACAGGTGATGCATGGCTGTCGGAC
>S6216J1T4O rank=0008677 x=4004.0 y=1590.0 length=104
AGTCCAACGCGAAGAACCTTACCAGCCCTTGACATGGGACTCGCCGGCACCAGAGATGGT
GCCTTCGGTTCGGCCGGAGTCCGCACAGGTGGTGCATGGCTGTC
>S6216JYBXD rank=0019448 x=3964.0 y=1871.0 length=108
AGTCCAACGCGAAGAACCTTACCAGCCCTTGACATGGGACTCGCCGGGAGCAGAGACGCT
CCCTTCGGTTCGGCCGGAGTCCGCACAGGTGCTGCATGGCTGTCGGAC
>S6216JUAJY rank=0022936 x=3918.0 y=1884.0 length=107
AGTCCAACGCGAAGAACCTTACCAGCCCTTGACATGGGCGTCGCGGGTCCAGAGATGGAC
CTTTCGGTTCGGCCGGACGCCGCACAGGTGGTGCATGGCTGTCGGAC
>S6216J2T8E rank=0024154 x=4015.0 y=3324.0 length=107
AGTCCAACGCGAAGAACCTTACCAGCCCTTGACATGGGCGTCGCGGGTGGAGAGATCCAC
CTTTCGGTTCGGCCGGACGCCGCACAGGTGCTGCATGGCTGTCGCAC
>S6216JWEXX rank=0016383 x=3942.0 y=2579.0 length=107
AGTCCAACGCGAAGAACCTTACCAGCCCTTGACATGGGCGTCGCGGGTGGAGAGATCCAC
CTTTCGGTTCGGCCGGACGCCGCACAGGTGTTGCATGGCTGTCGGAC
>S6216JUZE2 rank=0024142 x=3926.0 y=1340.0 length=107
AGTCCAACGCGAAGAACCTTACCAGCCCTTGACATGGGCGTCGCGGGTGGGAGACCCGAC
CCTTCGGTTCGGCCGGACGCCGCACAGGTGCTGCATGGCTGTCGGAC
>S6216JVIDN rank=0019660 x=3932.0 y=1337.0 length=68
AGTCCAACGCGAAGAACCTTACCAGCCCTTGACATGGGCGTCGCGGGTGGGGAGACCCAC
CCCTTCGG
>S6216JUMVH rank=0027918 x=3922.0 y=1467.0 length=109
AGTCCAACGCGAAGAACCTTACCAGCCCTTGACATGGGCGTCGCGGGTGGGGAGACCCAC
CCTTCGGTTCGGGCCGGGACGCCGCACAGGTGCTGCATGGCTGTCGGAC
>S6216JZTPS rank=0023850 x=3981.0 y=1950.0 length=107
AGTCCAACGCGAAGAACCTTACCAGCCCTTGACATGGGCGTCGCGGGTGGGGAGACCCAC
CTTTCGGTTCGGCCGGACGCCGCACAGGTGCTGCATGGCTGTCGGAC
>S6216JXWJ2 rank=0014539 x=3959.0 y=2432.0 length=107
AGTCCAACGCGAAGAACCTTACCAGCCCTTGACATGGGCGTCGCGGGTGTGGAGACACAC
CCTTCGGTTCGGCCGGACGCCGCACAGGTGCTGCATGGCTGTCGGAC
>S6216JWG39 rank=0010937 x=3943.0 y=1303.0 length=109
AGTCCAACGCGAAGAACCTTACCAGCCCTTGACATGGGGAGTGTGAGCCTGGGAGACCGG
GTTCTTCAGTTCGGCTGGCTCCCGCACAGGTGATGCATGGCTGTAGGAC
>S6216JVAF8 rank=0017323 x=3929.0 y=3350.0 length=107
AGTCCAACGCGAAGAACCTTACCAGCCCTTGACATGTCCAGGACCGGTCGCAGAGATGTG
ACCTTCTCTTCGGAGCCTGGAGCACAGGTGCTGCATGGCTGTCGGAC
>S6216J34N2 rank=0024897 x=4030.0 y=2064.0 length=110
AGTCCAACGCGAAGAACCTTACCAGCCCTTGACATGTCCCGTATGGATTTCAGAGATGAG
ANTCCTTCAGTTCGGCTGGCGGGAACACAGGTGTTGCATGGCTGTCGGAC
>S6216JVLNO rank=0020961 x=3933.0 y=1490.0 length=109
AGTCCAACGCGAAGAACCTTACCAGCCCTTGACATGTCCCGTATGGGTTTCAGAGATGAG
ACCCTTCAGTTCGGCTGGCGGGAACACAGGTGCTGCATGGCTGTCGGAC
>S6216JU5JP rank=0001279 x=3928.0 y=1091.0 length=109
AGTCCAACGCGAAGAACCTTACCAGCCCTTGACATGTCCCGTGTGGGTGGGGGAGACCCC
ATTCTTCAGTTCGGCTGGCGGGAACACAGGTGTTGCATGGCTGTCGGAC
>S6216J49F3 rank=0018693 x=4043.0 y=1665.0 length=106
AGTCCAACGCGAAGAACCTTACCAGCCCTTGACATGTCCGTCGCGGCTCGGGGAGACCTG
AGCTTTCGGTTCGGCCGGACGGAACACAGGTGATGCATGGCTGTCC
>S6216JZT1W rank=0015538 x=3981.0 y=2386.0 length=109
AGTCCAACGCGAAGAACCTTACCAGCCCTTGACATGTCCTCTATGGACTCCAGAGACGGA
GTCCTTCACTTCGGGTGGGAGGAACACAGGTGCTGCATGGCTGTCGGAC
>S6216JVGRQ rank=0023989 x=3931.0 y=3348.0 length=109
AGTCCAACGCGAAGAACCTTACCAGCCCTTGACATGTCCTCTATGGATTCCAGAGACGGA
GTCCTTCACTTCGGGTGGGAGGAACACAGGTGCTGCATGGCTGTCGGAC
>S6216J2SUU rank=0004581 x=4015.0 y=1540.0 length=108
AGTCCAACGCGAAGAACCTTACCAGCCCTTGACATGTGACTCGCCGGGACCAGAGACGGT
CCCTTCGGTTCGGCCGGAGTCAACACAGGTGTTGCATGGCTGTCGGAC
>S6216JUG4F rank=0029684 x=3920.0 y=2205.0 length=106
AGTCCAACGCGAAGAACCTTACCAGCCTTGACATGCCAGGACGACTTCCAGAGATGGATT
CGTTCACTTCGGTGACCTGGACACAGGTGGTGCATGGCTGTCGGAC
>S6216JYHC3 rank=0012276 x=3966.0 y=725.0 length=104
AGTCCAACGCGAAGAACCTTACCAGCCTTGACATGCCCGGCTAGCTACAGAGATGTAGTG
TTCCCTCCGGGGACCGGGACACAGGTGCTGCATGGCTGTCGGAC
>S6216J2GWW rank=0021819 x=4011.0 y=2446.0 length=106
AGTCCAACGCGAAGAACCTTACCAGCCTTGACATGGTCGGACGGTTTCCAGAGATGGATT
CCTTCACTTCGGTGACTGACACACAGGTGCTGCATGGCTGTCGGAC
>S6216JWTH0 rank=0020133 x=3947.0 y=966.0 length=107
AGTCCAACGCGAAGAACCTTACCAGCCTTGACATGTCCAGGACCGGTCGCAGAGATGTGA
CCTTCGTCTTCGGAGCCTGGAGCACAGGTGGTGCATGGCTGTCGGAC
>S6216J1IVG rank=0025883 x=4000.0 y=3386.0 length=109
AGTCCAACGCGAAGAACCTTACCAGCCTTTGACATCCCGGTCGCGGTTTCCAGAGATGGA
TTCCTTCAGTTCGGCTGGACCGGTGACAGGTGCTGCATGGCTGTCGGAC
>S6216J1Z7W rank=0022668 x=4006.0 y=1290.0 length=109
AGTCCAACGCGAAGAACCTTACCAGCCTTTGACATCCCGGTCGCGGTTTCCAGAGATGGA
TTCCTTCAGTTCGGCTGGACCGGTGACAGGTGCTGCATGGCTGTCGGAC
>S6216J314B rank=0020262 x=4029.0 y=2857.0 length=109
AGTCCAACGCGAAGAACCTTACCAGCCTTTGACATCCTGGTCGCGGGGAGAGGAGACTCA
CCCCTTCAGTTCGGCTGGACCAGTGACAGGTGATGCATGGCTGTCGGAC
>S6216J0H2H rank=0011387 x=3989.0 y=743.0 length=109
AGTCCAACGCGAAGAACCTTACCAGCCTTTGACATCCTGGTCGCGGGGAGAGGAGACTCA
CCCCTTCAGTTCGGCTGGACCAGTGACAGGTGTTACATGGCTGTCGGAC
>S6216J360H rank=0010171 x=4031.0 y=1007.0 length=109
AGTCCAACGCGAAGAACCTTACCAGCCTTTGACATGTCCCGTATGGATCCTGGAGACAGG
GTTCTTCAGTTCGGCTGGCGGGAACACAGGTGCTGCATGGCTGTCGGAC
>S6216JXNDF rank=0019992 x=3956.0 y=2817.0 length=109
AGTCCAACGCGAAGAACCTTACCAGCCTTTGGCATGTCCCGTGTGGATCCTGGAGACAGG
ATCCTTCAGTTCGGCTGGCGGGAACACAGGTGATGCATGGCTGTCGGAC
>S6216JUD4N rank=0031397 x=3919.0 y=2421.0 length=107
AGTCCAACGCGAAGAACCTTACCAGCGTTTGACATAGTAGGACGGTTTCCAGAGATGGAT
TCCTTCCCTTACGGGACCTACACACAGGTGTTGCATGGCTGTCTGAC
>S6216J3D8O rank=0005645 x=4022.0 y=582.0 length=109
AGTCCAACGCGAAGAACCTTACCAGCGTTTGACATCCTCATCGCGGGATCCAGAGATGGG
TTCCTTCAGTTCGGCTGGATGAGTGACAGGTGCTGCATGGCTGTCGGAC
>S6216JTI3V rank=0024212 x=3909.0 y=3177.0 length=109
AGTCCAACGCGAAGAACCTTACCAGCGTTTGACATCCTGATCGCGGGGAGTGGAGACACA
CCCCTTCAGTTCGGCTGGATCAGTGACAGGTGATGCATGGCTGTCGGAC
>S6216J3PIR rank=0027641 x=4025.0 y=2913.0 length=110
AGTCCAACGCGAAGAACCTTACCAGCGTTTGACATGCCAGGACGGTTTCCAGAGAATGGG
ATTCCTTCCCTTACGGGGACCTGGACACAGGTGTTGCATGGCTGTCGGAC
>S6216JWYEA rank=0030314 x=3948.0 y=3216.0 length=107
AGTCCAACGCGAAGAACCTTACCAGCGTTTGACATGCCAGGACGGTTTCCAGAGATGGAT
TCCTTCCCTTACGGGACCTGGACACAGGTGATGCATGGCTGTCGGAC
>S6216JU60N rank=0016963 x=3928.0 y=2997.0 length=107
AGTCCAACGCGAAGAACCTTACCAGCGTTTGACATGCCAGGACGGTTTCCAGAGATGGAT
TCCTTCCCTTACGGGACCTGGACACAGGTGGTGCATGGCTGTCGGAC
>S6216J4EB7 rank=0020567 x=4033.0 y=2309.0 length=108
AGTCCAACGCGAAGAACCTTACCAGCGTTTGACATGCCAGGACGGTTTCCAGAGATGGAT
TCCTTCCCTTACGGGACCTNGGACACAGGTGATGCATGGCTGTCGGAC
>S6216JWK1C rank=0017371 x=3944.0 y=2286.0 length=107
AGTCCAACGCGAAGAACCTTACCAGCGTTTGACATGGTAGGACGGCTTCCAGAGATGGAT
TCCTCCCCTTACGGGGCCTACACACAGGTGCTGCATGGCTGTCGGAC
>S6216JX1E4 rank=0003089 x=3961.0 y=542.0 length=107
AGTCCAACGCGAAGAACCTTACCAGCGTTTGACATGGTAGGACGGCTTCCAGAGATGGAT
TCCTCCCCTTACGGGGCCTACACACAGGTGGTGCATGGCTGTCGGAC
>S6216JVSZ9 rank=0023720 x=3935.0 y=2823.0 length=77
AGTCCAACGCGAAGAACCTTACCAGCGTTTGACATGGTAGGACGGCTTCCAGAGATGGAT
TCCTCCCTTACGGGGCC
>S6216J0K03 rank=0000771 x=3990.0 y=485.0 length=65
AGTCCAACGCGAAGAACCTTACCAGCGTTTGACATGGTAGGACGGTTTCCAGAGATGGAT
TCCTT
>S6216JT4WP rank=0026841 x=3916.0 y=2759.0 length=81
AGTCCAACGCGAAGAACCTTACCAGCGTTTGACATGGTAGGACGGTTTCCAGAGATGGAT
TCCTTCCCTTACGGGACCTAC
>S6216JXM9B rank=0024702 x=3956.0 y=2669.0 length=107
AGTCCAACGCGAAGAACCTTACCAGCGTTTGACATGGTAGGACGGTTTCCAGAGATGGAT
TCCTTCCCTTACGGGACCTACACACAGGTGATGCATGGCTGTCGGAC
>S6216J0PS7 rank=0007895 x=3991.0 y=2585.0 length=107
AGTCCAACGCGAAGAACCTTACCAGCGTTTGACATGGTAGGACGGTTTCCAGAGATGGAT
TCCTTCCCTTACGGGACCTACACACAGGTGATGCATGGCTGTCGGAC
>S6216JU2YG rank=0011098 x=3927.0 y=1830.0 length=107
AGTCCAACGCGAAGAACCTTACCAGCGTTTGACATGGTAGGACGGTTTCCAGAGATGGAT
TCCTTCCCTTACGGGACCTACACACAGGTGATGCATGGCTGTCGGAC
>S6216J3JNL rank=0017329 x=4023.0 y=3503.0 length=107
AGTCCAACGCGAAGAACCTTACCAGCGTTTGACATGGTAGGACGGTTTCCAGAGATGGAT
TCCTTCCCTTACGGGACCTACACACAGGTGCTGCATGGCTGTCGGAC
>S6216J0PBT rank=0023793 x=3991.0 y=1959.0 length=107
AGTCCAACGCGAAGAACCTTACCAGCGTTTGACATGGTAGGACGGTTTCCAGAGATGGAT
TCCTTCCCTTACGGGACCTACACACAGGTGCTGCATGGCTGTCGGAC
>S6216J0U7U rank=0019676 x=3993.0 y=1400.0 length=107
AGTCCAACGCGAAGAACCTTACCAGCGTTTGACATGGTAGGACGGTTTCCAGAGATGGAT
TCCTTCCCTTACGGGACCTACACACAGGTGCTGCATGGCTGTCGGAC
>S6216JWIFN rank=0015423 x=3943.0 y=3009.0 length=107
AGTCCAACGCGAAGAACCTTACCAGCGTTTGACATGGTAGGACGGTTTCCAGAGATGGAT
TCCTTCCCTTACGGGACCTACACACAGGTGTTGCATGGCTGTCGGAC
>S6216JYBGP rank=0008966 x=3964.0 y=1271.0 length=107
AGTCCAACGCGAAGAACCTTACCAGCGTTTGACATGGTAGGACGGTTTCCAGAGATGGAT
TCCTTCCCTTACGGGACCTACACACAGGTGTTGCATGGCTGTCGGAC
>S6216J0SRC rank=0026697 x=3992.0 y=2310.0 length=108
AGTCCAACGCGAAGAACCTTACCAGCGTTTGACATGGTAGGACGGTTTCCAGAGATGGAT
TCCTTCCCTTACGGGGACCTACACACAGGTGCTGCATGGCTGTCGGAC
>S6216J1BEF rank=0030971 x=3998.0 y=1893.0 length=107
AGTCCAACGCGAAGAACCTTACCAGCGTTTGACATGGTAGGACGGTTTCCAGAGATGGAT
TCTTTCCCTTACGGGACCTACACACAGGTGGTGCATGGCTGTCGGAC
>S6216JVWAV rank=0028406 x=3936.0 y=2997.0 length=107
AGTCCAACGCGAAGAACCTTACCAGCGTTTGACATGGTAGGACGGTTTCTGGAGACAGAT
TCCTTCCCTTACGGGACCTACACACAGGTGCTGCATGGCTGTCGGAC
>S6216JWZPY rank=0010145 x=3949.0 y=836.0 length=107
AGTCCAACGCGAAGAACCTTACCAGCGTTTGACATGGTAGGACGGTTTCTGGAGACAGAT
TCCTTCCCTTACGGGACCTACACACAGGTGGTGCATGGCTGTCGGAC
>S6216JU2V2 rank=0023800 x=3927.0 y=1744.0 length=107
AGTCCAACGCGAAGAACCTTACCAGCGTTTGACATGGTAGGACGGTTTCTGGAGACAGAT
TCCTTCCCTTACGGGACCTACACACAGGTGTTGCATGGCTGTCGGAC
>S6216J3CR9 rank=0027719 x=4021.0 y=2791.0 length=107
AGTCCAACGCGAAGAACCTTACCAGCGTTTGACATGTCCGGACGATTTCCAGAGATGGAT
CTCTTCCCTTCGGGGACTGGAACACAGGTGATGCATGGCTGTCGGAC
>S6216J4T4O rank=0027274 x=4038.0 y=2294.0 length=110
AGTCCAACGCGAAGAACCTTACCAGCTCTTGACATCCCAGGAACCCTAGCAGAGATGCAT
CGGGGGGTGNCCGCAAGGAACCCGGAGACAGGTGTTGCAGGCTGTCGGAC
>S6216J3RM5 rank=0027408 x=4026.0 y=1567.0 length=108
AGTCCAACGCGAAGAACCTTACCAGCTCTTGACATCCCAGGAACCCTAGCAGAGATGCAT
GGGGGTGCCGCAAGGAACCTGGAGACAGGTGTTGCATGGCTGTCGGAC
>S6216JX2E6 rank=0028107 x=3961.0 y=1840.0 length=107
AGTCCAACGCGAAGAACCTTACCAGCTCTTGACATCCCAGGAACCCTAGCAGAGATGCAT
GGGGTGCCGCAAGGAACCTGGAGACAGGTGCTGCATGGCTGTCGGAC
>S6216J0TWO rank=0015718 x=3992.0 y=3798.0 length=107
AGTCCAACGCGAAGAACCTTACCAGCTCTTGACATGGCCGGACGGTTTCCAGAGATGGAT
TCCCCCTAGCAATAGGCCGGTACACAGGTGCTGAATGGCTGTCGGAC
>S6216J09B5 rank=0010603 x=3997.0 y=3315.0 length=107
AGTCCAACGCGAAGAACCTTACCAGCTCTTGACATGGCCGGACGGTTTCCAGAGATGGAT
TCCCCCTAGCAATAGGCCGGTACACAGGTGTTGCATGGCTGTCGGAC
>S6216J020J rank=0032527 x=3995.0 y=3313.0 length=107
AGTCCAACGCGAAGAACCTTACCAGCTCTTGACATGGCCGGACGGTTTCCAGAGATGGAT
TCCCCCTAGCAATAGGCCGGTACACAGGTGTTGCATGGCTGTCGGAC
>S6216JYSNU rank=0014813 x=3969.0 y=3080.0 length=107
AGTCCAACGCGAAGAACCTTACCAGCTCTTGACATGGTCGGTCGGTTTCCAGAGATGGAT
TCCTCCTAGCAATAGGCCGATACACAGGTGCTGCATGGCTGTCGGAC
>S6216JZJOP rank=0015957 x=3978.0 y=1239.0 length=109
AGTCCAACGCGAAGAACCTTACCAGCTCTTGACATGTCACGTATGGGTACCGGAGACGGT
ATTCTTCAGTTCGGCTGGCGTGAACACAGGTGTTGCATGGCTGTCGGAC
>S6216JU3TA rank=0026516 x=3927.0 y=2940.0 length=109
AGTCCAACGCGAAGAACCTTACCAGCTCTTGACATGTCCCGTATGGGTTCCGGAGACGGG
ATCCTTCAGTTCGGCTGGCGGGAACACAGGTGCTGCATGGCTGTCGGAC
>S6216JYCL4 rank=0008123 x=3964.0 y=2762.0 length=109
AGTCCAACGCGAAGAACCTTACCAGCTCTTGACATGTCCCGTATGGGTTCCGGAGACGGG
ATCCTTCAGTTCGGCTGGCGGGAACACAGGTGTTGAATGGCTGTCGGAC
>S6216JZXAM rank=0011581 x=3982.0 y=2492.0 length=109
AGTCCAACGCGAAGAACCTTACCAGCTCTTGACATGTCCCGTATGGGTTTCAGAGATGAG
ACCCCTCAGTTCGGCTGGCGGGAACACAGGTGCTGCATGGCTGTCGGAC
>S6216JY27L rank=0019411 x=3973.0 y=367.0 length=109
AGTCCAACGCGAAGAACCTTACCAGCTCTTGACATGTCCCGTATGGGTTTCAGAGATGAG
ACTCTTCAGTTCGGCTGGCGGGAACACAGGTGATGCATGGCTGTCGGAC
>S6216JZKG6 rank=0018392 x=3978.0 y=2264.0 length=109
AGTCCAACGCGAAGAACCTTACCAGCTCTTGACATGTCCCGTGTGGGTGGGGGAGACCTC
ATCCTTCGGTTCGGCCGGCGGGAACACAGGTGTTGCATGGCTGTCGGAC
>S6216J0PKT rank=0023583 x=3991.0 y=2283.0 length=107
AGTCCAACGCGAAGAACCTTACCAGCTCTTGACATGTCCGGACGGTTTCCAGAGATGGAC
TCCTCCTAGCAATAGGCCGGAACACAGGTGCTGCATGGCTNTCGGAC
>S6216JXLLA rank=0022270 x=3956.0 y=508.0 length=107
AGTCCAACGCGAAGAACCTTACCAGCTCTTGACATGTCCGGACGGTTTCCAGAGATGGAT
TCCTCCTAGCAATAGGCCGGAACACAGGTGCTGCATGGCTGTCGGAC
>S6216JVBK8 rank=0022410 x=3930.0 y=730.0 length=109
AGTCCAACGCGAAGAACCTTACCAGCTTTTGACATCCCGGTCGCGGTTTCCAGAGATGGA
TTCCTTCAGTTCGGCTGGACCGGTGACAGGTGCTGCATGGCTGTCGGAC
>S6216J0YKC rank=0009916 x=3994.0 y=1642.0 length=109
AGTCCAACGCGAAGAACCTTACCAGCTTTTGACATCCCGGTCGCGGTTTCCAGAGATGGA
TTCCTTCAGTTCGGCTGGACCGGTGACAGGTGCTGCATGGCTGTCGGAC
>S6216J5CJK rank=0009174 x=4044.0 y=1582.0 length=109
AGTCCAACGCGAAGAACCTTACCAGCTTTTGACATCCTGGTCGCGGGGAGAGGAGACTCA
CCCCTTCAGTTCGGCTGGACCAGTGACAGGTGGTGCATGGCTGTCGGAC
>S6216JVURT rank=0006413 x=3936.0 y=1015.0 length=109
AGTCCAACGCGAAGAACCTTACCAGCTTTTGACATGTCACGTTTGGTCGCCAGAGATGGC
TTCCTTCAGTTCGGCTGGCGTGAACACAGGTGATGCATGGCTGTCGGAC
>S6216JZX3Q rank=0015726 x=3982.0 y=3540.0 length=105
AGTCCAACGCGAAGAACCTTACCAGGACTTGACATCGCTTGACACTCCAAGAGATTGGAC
TTTTCCTTCGGGAACAAGTAGACAGGTGATGCATGGCTGTCGGAC
>S6216JYKE4 rank=0017215 x=3967.0 y=590.0 length=104
AGTCCAACGCGAAGAACCTTACCAGGACTTGACATGACCAGAAAAGCGGCGGAAACGTCG
TCCCCCGCAAGGGCCTGGCCACAGGTGTTGCATGGCTGTCGGAC
>S6216JZGXS rank=0022300 x=3977.0 y=1774.0 length=106
AGTCCAACGCGAAGAACCTTACCAGGACTTGACATGACCAGGAAAACGGCGGAAACGTCG
TCCCCCCGCAAGGGGCCTGGCCACAGGTGGTGCATGGCTGTCGGAC
>S6216J1LLM rank=0032321 x=4001.0 y=2824.0 length=106
AGTCCAACGCGAAGAACCTTACCAGGACTTGACATGACCAGGAAAGCGGCGGAAACGTCG
TCCCCCCGNAAGGGGCCTGGCCACAGGTGCTGCATGGCTGTCGGAC
>S6216JVOZV rank=0012433 x=3934.0 y=1721.0 length=98
AGTCCAACGCGAAGAACCTTACCAGGACTTGACATGACCAGGGACACCGGCGGAGACGTC
GGNTCCCCGCAAGGGGCCTGGCCACAGTGGTGCATGGC
>S6216JT0UQ rank=0022192 x=3915.0 y=1600.0 length=104
AGTCCAACGCGAAGAACCTTACCAGGACTTGACATGCACTGGAATTGCGTAGAAATACGC
AAGCCCTTCGGGGCTAGTGCACAGGTGATGCATGGCTGTCGGAC
>S6216JWEPX rank=0013504 x=3942.0 y=2291.0 length=106
AGTCCAACGCGAAGAACCTTACCAGGACTTGACATGGCCAGGACCGCGGTAGAAATACCG
CCTCCCCGCAAGGGGCCTGGTCACAGGTGGTGCATGGCTGTCGGAC
>S6216JWZKK rank=0022462 x=3949.0 y=642.0 length=106
AGTCCAACGCGAAGAACCTTACCAGGACTTGACATGTGGCGGAAAACGGCGGAAACGTCG
TCCTCCCGCAAGGGACCGTCATGCAGGTGCTGCATGGCTGTCGGAC
>S6216J0L2U rank=0025829 x=3990.0 y=1844.0 length=105
AGTCCAACGCGAAGAACCTTACCAGGCCTTGACATCCAATGAACTTTCCAGAGATGGATT
GGTGCCTTCGGGAACATTGAGACAGGTGATGCATGGCTGTCGGAC
>S6216J30D8 rank=0012254 x=4029.0 y=622.0 length=105
AGTCCAACGCGAAGAACCTTACCAGGCCTTGACATCCAATGAACTTTCCAGAGATGGATT
GGTGCCTTCGGGAACATTGAGACAGGTGTTGCATGGCTGTCGGAC
>S6216J4RGF rank=0013019 x=4037.0 y=2925.0 length=105
AGTCCAACGCGAAGAACCTTACCAGGCCTTGACATCCAATGAACTTTCCAGAGATGGATT
GGTGCCTTCGGGAACATTGAGACAGGTGTTGCATGGCTGTCGGAC
>S6216JTPKD rank=0026744 x=3911.0 y=3355.0 length=105
AGTCCAACGCGAAGAACCTTACCAGGCCTTGACATCCAATGAACTTTCCAGAGATGGATT
GGTGCCTTCGGGAACATTGAGACAGGTGTTGCATGGCTGTCGGAC
>S6216JZYYJ rank=0008756 x=3983.0 y=553.0 length=105
AGTCCAACGCGAAGAACCTTACCAGGCCTTGACATCCAATGAACTTTCCAGAGATGGATT
GGTGCCTTCGGGAACATTGAGACAGGTGTTGCATGGCTGTCGGAC
>S6216J0MAS rank=0017730 x=3990.0 y=2130.0 length=105
AGTCCAACGCGAAGAACCTTACCAGGCCTTGACATCCAATGAACTTTCTAGAGATAGATT
GGTGCCTTCGGGAACATTGAGACAGGTGCTGCATGGCTGTCGGAC
>S6216JT0A5 rank=0019615 x=3915.0 y=895.0 length=104
AGTCCAACGCGAAGAACCTTACCAGGCCTTGACATGCACTAGACAGACGCTGAAAGGCGT
TCTCCCTTCGGGGCTGGTGCACAGGTGCTGCATGGCTGTCGGAC
>S6216JTY4O rank=0023315 x=3914.0 y=3462.0 length=104
AGTCCAACGCGAAGAACCTTACCAGGCCTTGACATGCACTAGACAGACGCTGAAAGGCGT
TCTCCCTTCGGGGCTGGTTCACAGGTGATGCATGGCTGTCGGAC
>S6216JUHJB rank=0030716 x=3920.0 y=2741.0 length=52
AGTCCAACGCGAAGAACCTTACCAGGCCTTGACATGCATCTCTAAGTTGGTG
>S6216J2L7D rank=0022322 x=4013.0 y=1111.0 length=58
AGTCCAACGCGAAGAACCTTACCAGGCCTTGACATGCATCTCTAAGTTGGTGAAAGCC
>S6216J0PFG rank=0019021 x=3991.0 y=2090.0 length=108
AGTCCAACGCGAAGAACCTTACCAGGCCTTGACATGCATCTCTAAGTTGGTGAAAGCCAG
CGAGTCCCGAAAGGGACAATTTGCACAGGTGCTGCATGGCTGTCGGAC
>S6216J4MX7 rank=0028245 x=4036.0 y=1181.0 length=108
AGTCCAACGCGAAGAACCTTACCAGGCCTTGACATGCATCTCTAAGTTGGTGAAAGCCAG
CGAGTCCCGAAAGGGACAATTTGCACAGGTGCTGCATGGCTGTCGGAC
>S6216J306T rank=0027285 x=4029.0 y=1651.0 length=108
AGTCCAACGCGAAGAACCTTACCAGGCCTTGACATGCATCTCTAAGTTGGTGAAAGCCAG
CGAGTCCCGAAAGGGACAATTTGCACAGGTGGTGCATGGCTGTCTGAC
>S6216JUKD8 rank=0030594 x=3921.0 y=2350.0 length=91
AGTCCAACGCGAAGAACCTTACCAGGCCTTGACATGCATCTCTAAGTTGGTGAAAGCCAG
CGAGTCCCGAAAGGGCAATTTGCACAGGTGT
>S6216JZAWZ rank=0024854 x=3975.0 y=2161.0 length=106
AGTCCAACGCGAAGAACCTTACCAGGCCTTGACATGCATCTCTAAGTTGGTGAAAGCCAG
CGAGTCCCGAAGGACAATTTGCACAGGTGCTGCATGGCTGTCGGAC
>S6216JTC37 rank=0023980 x=3907.0 y=3605.0 length=106
AGTCCAACGCGAAGAACCTTACCAGGCCTTGACATGCATCTCTAAGTTGGTGAAGCCAGC
GAGTCCCGAAGGGACAATTTGCACAGGTGCTGCATGGCTGTCGGAC
>S6216JVO64 rank=0019601 x=3934.0 y=1982.0 length=102
AGTCCAACGCGAAGAACCTTACCAGGCTCGAACGGTGATGGACATCCGGCGAAAGCCGGN
TCCCGCAAGGGTCGTCACCGAGGTGATGCATGGCTGTCGGAC
>S6216JYTRJ rank=0002351 x=3970.0 y=413.0 length=75
AGTCCAACGCGAAGAACCTTACCAGGCTTGACATGCTTCTGCGAGACCGGAAACCGGGAA
GCCTACGAGGGAGAA
>S6216J1RW8 rank=0024442 x=4003.0 y=2826.0 length=95
AGTCCAACGCGAAGAACCTTACCAGGGACTTGACATGACCAGGAAAGCGGCGGAAACGTC
GTCCCCCCGNAAGGGGGCCCTGGCCACAGGTGCTG
>S6216J2VXC rank=0017587 x=4016.0 y=1422.0 length=106
AGTCCAACGCGAAGAACCTTACCAGGGATTGACATGACGGTAGTAGTGAAGCGAAAGCGG
AACGACCCTTCGGGGAGCCGTCACAGGTGCTGCATGGCTGTCGGAC
>S6216JYRC2 rank=0007735 x=3969.0 y=1396.0 length=107
AGTCCAACGCGAAGAACCTTACCAGGGATTGACATGCTAAGAATCTCTCAGAAATGGGAG
AGTGCCTGCAAAGGAGCTTAGACACAGGTGCTGCATGGCTGTCGGAC
>S6216JUV94 rank=0018424 x=3925.0 y=1370.0 length=102
AGTCCAACGCGAAGAACCTTACCAGGGCTTGACACCCCTTGACGCCTACGGAAGTAGGTT
TCCCTTCGGGGCAAGGAGACAGGTGTTGCATGGCTGTCGGAC
>S6216JV6W8 rank=0006343 x=3940.0 y=378.0 length=104
AGTCCAACGCGAAGAACCTTACCAGGGCTTGACATATGCGAGAACGCTGCAGAGATGCAG
AACTCTTTGGACACTCGCATACAGGTGATGCATGGCTGTCGGAC
>S6216J4GIG rank=0016082 x=4034.0 y=1030.0 length=105
AGTCCAACGCGAAGAACCTTACCAGGGCTTGACATCCCTCTGACCGTTCTAGAGATAGGA
CTTCTTTTCGAAGCAGAGGAGACAGGTGGTGCATGGCTGTCGGAC
>S6216JVLOA rank=0022286 x=3933.0 y=1512.0 length=105
AGTCCAACGCGAAGAACCTTACCAGGGCTTGACATCCTCTGACCCCTCTAGAGATAGAGG
TTTCCCTTCGGGGACAGAGAGACAGGTGTTGCATGTCTGTCGGAC
>S6216J1NSP rank=0029336 x=4002.0 y=1575.0 length=106
AGTCCAACGCGAAGAACCTTACCAGGGCTTGACATCCTCTGACCCCTCTAGAGATAGAGG
TTTCCCTTCGGGGGACAGAGAGACAGGTGCTGCATGGCTGTCGGAC
>S6216JVUBW rank=0024009 x=3936.0 y=442.0 length=107
AGTCCAACGCGAAGAACCTTACCAGGGCTTGACATCTGTGGAACCTTCCGGAAACGGAGG
GGTGCTCGCAAGAGAGCCACAAGACAGGTGATGCATGGCTGTCGGAC
>S6216JZPNZ rank=0008912 x=3980.0 y=797.0 length=61
AGTCCAACGCGAAGAACCTTACCAGGGCTTGACATGACCAGGAATCCGGCGGAAACGTCG
G
>S6216JWO65 rank=0007418 x=3945.0 y=3583.0 length=87
AGTCCAACGCGAAGAACCTTACCAGGGCTTGACATGACCAGGAATCCGGCGGAAACGTCG
GCGTCCCGCAAGGGACCTGGCCACAGG
>S6216J3UEI rank=0024355 x=4027.0 y=1048.0 length=106
AGTCCAACGCGAAGAACCTTACCAGGGCTTGACATGACCAGGAATCCGGCGGAAACGTCG
GCGTCCCGCAAGGGACCTGGCCACAGGTGATGCATGGCTGTCGGAC
>S6216JWWPW rank=0018253 x=3948.0 y=1042.0 length=106
AGTCCAACGCGAAGAACCTTACCAGGGCTTGACATGACCAGGACACCGGCGGAAACGTCG
GCTCCCCGCAAGGGGCCTGGCCACAGGTGGTGCATGGCTGTCGGAC
>S6216JTC33 rank=0016435 x=3907.0 y=3601.0 length=105
AGTCCAACGCGAAGAACCTTACCAGGGCTTGACATGACCAGGACGCCGGCGGAAACGCCG
GTTCCCGCAAGGGGCCTGGCCACAGGTGATGCATGGCTGTCGGAC
>S6216J3NXI rank=0028974 x=4025.0 y=852.0 length=106
AGTCCAACGCGAAGAACCTTACCAGGGCTTGACATGACCAGGATCCCGGCGGAAACGTCG
GTTCCCCGCAAGGGGCCTGGCCACAGGTGATGCATGGCTGTCGGAC
>S6216J4ZB3 rank=0007614 x=4040.0 y=849.0 length=106
AGTCCAACGCGAAGAACCTTACCAGGGCTTGACATGACCAGGATCCCGGCGGAAACGTCG
GTTCCCCGCAAGGGGCCTGGCCACAGGTGCTGCATGGCTGTCGGAC
>S6216JT5IY rank=0029557 x=3916.0 y=3560.0 length=106
AGTCCAACGCGAAGAACCTTACCAGGGCTTGACATGACCAGGATCCCGGCGGAAACGTCG
GTTCCCCGCAAGGGGCCTGGCCACAGGTGTTGCATGGCTGTCGGAC
>S6216J5IQW rank=0018655 x=4046.0 y=1430.0 length=104
AGTCCAACGCGAAGAACCTTACCAGGGCTTGACATGACCAGGATCCCGGCGGAAACGTCG
GTTCCCGCAAGGGCCTGGCCACAGGTGTTGCATGGCTGTCGGAC
>S6216JV1WH rank=0025888 x=3938.0 y=2063.0 length=102
AGTCCAACGCGAAGAACCTTACCAGGGCTTGACATGACGCTGCAGACCCGGGAAACCGGG
GGCCTTCGAGGGTGCGTCACAGGTGGTGCATGGCTGTCGGAC
>S6216JZS53 rank=0013507 x=3981.0 y=1241.0 length=104
AGTCCAACGCGAAGAACCTTACCAGGGCTTGACATGCACAGGAATGTCGCGGAAACGCGG
CAGCCCTTCGGGGCCTGTGCACAGGTGCTGCATGGCTGTCGGAC
>S6216JW5QE rank=0006681 x=3951.0 y=436.0 length=104
AGTCCAACGCGAAGAACCTTACCAGGGCTTGACATGCACAGGAATGTCGTAGAAATATGG
CAGCCCTTCGGGGCCTGTGCACAGGTGGTGCATGGCTGTCGGAC
>S6216JZQCV rank=0002392 x=3980.0 y=1693.0 length=104
AGTCCAACGCGAAGAACCTTACCAGGGCTTGACATGCACGGGAATGTCGTAGAAATACGG
CAGCCCTTCGGGGCTCGTGCACAGGTGATGCATGGCTGTCGGAC
>S6216JWEN1 rank=0017936 x=3942.0 y=2223.0 length=104
AGTCCAACGCGAAGAACCTTACCAGGGCTTGACATGCACGGGAATGTCGTAGAAATACGG
CAGCCCTTCGGGGCTCGTGCACAGGTGCTGCATGGCTGTCGGAC
>S6216J48S2 rank=0016194 x=4043.0 y=836.0 length=104
AGTCCAACGCGAAGAACCTTACCAGGGCTTGACATGCACGGGAATGTCGTAGAAATACGG
CAGCCCTTCGGGGCTCGTGCACAGGTGCTGCATGGCTGTCGGAC
>S6216JX7PE rank=0024025 x=3963.0 y=496.0 length=104
AGTCCAACGCGAAGAACCTTACCAGGGCTTGACATGCACGGGAATTGCGTAGAAATACGT
AAGCCCTTCGGGGCTCGTGCACAGGTGATGCATGGCTGTCGGAC
>S6216JUTUV rank=0027658 x=3924.0 y=2325.0 length=104
AGTCCAACGCGAAGAACCTTACCAGGGCTTGACATGCACGGGAATTGCGTAGAAATACGT
AAGCCCTTCGGGGCTCGTGCACAGGTGATGCATGGCTGTCGGAC
>S6216JY66B rank=0021406 x=3974.0 y=1409.0 length=104
AGTCCAACGCGAAGAACCTTACCAGGGCTTGACATGCACGGGAATTGCGTAGAAATACGT
AAGCCCTTCGGGGCTCGTGCACAGGTGATGCATGGCTGTCGGAC
>S6216J42TX rank=0026098 x=4041.0 y=1283.0 length=104
AGTCCAACGCGAAGAACCTTACCAGGGCTTGACATGCACGGGAATTGCGTAGAAATACGT
AAGCCCTTCGGGGCTCGTGCACAGGTGCTGCATGGCTGTCGGAC
>S6216J07HG rank=0019648 x=3997.0 y=914.0 length=104
AGTCCAACGCGAAGAACCTTACCAGGGCTTGACATGCACGGGAATTGCGTAGAAATACGT
AAGCCCTTCGGGGCTCGTGCACAGGTGGTGCATGGCTGTCGGAC
>S6216JZ2C2 rank=0015096 x=3984.0 y=868.0 length=104
AGTCCAACGCGAAGAACCTTACCAGGGCTTGACATGCACGGGAATTGCGTAGAAATACGT
AAGCCCTTCGGGGCTCGTGCACAGGTGGTGCATGGCTGTCGGAC
>S6216JZHG2 rank=0007513 x=3977.0 y=2468.0 length=104
AGTCCAACGCGAAGAACCTTACCAGGGCTTGACATGCACGGGAATTGCGTAGAAATACGT
AAGCCCTTCGGGGCTCGTGCACAGGTGTTGCATGGCTGTCGGAC
>S6216JVX96 rank=0010878 x=3937.0 y=1468.0 length=104
AGTCCAACGCGAAGAACCTTACCAGGGCTTGACATGCACTGGAAAGCCGTAGAAATACGG
CCTCCCTTCGGGGCCAGTGCACAGGTGTTGCATGGCTGTCGGAC
>S6216JTI2F rank=0018979 x=3909.0 y=3125.0 length=104
AGTCCAACGCGAAGAACCTTACCAGGGCTTGACATGCACTGGAATGCCGTAGAAATACGG
CAGCCCTTCGGGGCCAGTGCACAGGTGCTGCATGGCTGTCGGAC
>S6216JYBQ2 rank=0022819 x=3964.0 y=1644.0 length=106
AGTCCAACGCGAAGAACCTTACCAGGGCTTGACATGCGGCGGAAAGCGGCGGAAACGTCG
TCCTCCCGCAAGGGACCGTCGTGCAGGNGTTGCATGGCTGTCGGAC
>S6216JUPI6 rank=0022616 x=3923.0 y=816.0 length=102
AGTCCAACGCGAAGAACCTTACCAGGGCTTGACATGCGGGGTAAAGCCGGTGAAAGCCGG
TGCCCTTTCGGGGCCCGCACAGGTGCTGCATGGCTGTCGGAC
>S6216J1XW8 rank=0024358 x=4005.0 y=2410.0 length=103
AGTCCAACGCGAAGAACCTTACCAGGGCTTGACATGCGTCTGCAGANCCGGGAAAACCGG
TTGGCCTTCAGGGTGACGCACAGGTGGTGCATGGCTNTCGGAC
>S6216JY07E rank=0024579 x=3972.0 y=1864.0 length=103
AGTCCAACGCGAAGAACCTTACCAGGGCTTGACATGGAACTGCAAGCGGTAGAAATATCG
TCGCCTTCGAGGGTGTTCCACAGGTGCTGCATGGCTGTCGGAC
>S6216JTXJ9 rank=0029797 x=3914.0 y=1431.0 length=70
AGTCCAACGCGAAGAACCTTACCAGGGCTTGACATGGACCTGCACACGCCGGAAACGGTG
GAGCCTTCGA
>S6216JS4CC rank=0012566 x=3905.0 y=426.0 length=62
AGTCCAACGCGAAGAACCTTACCAGGGCTTGACATGGCGCTTACAGCGGTCGAAAAGGCC
GC
>S6216J4J3B rank=0027825 x=4035.0 y=1573.0 length=102
AGTCCAACGCGAAGAACCTTACCAGGGCTTGACATGTAGGGAAAAGCCGCAGAGATGTGG
TGTCCGCAAGGGCCCTACACAGGTGTTGCATGGCTGTCGGAC
>S6216JTDXP rank=0021439 x=3908.0 y=571.0 length=102
AGTCCAACGCGAAGAACCTTACCAGGGCTTGACATGTAGGGAAAAGCCGCAGGGATGCGG
TGTCCGCAAGGGCCCTGCACAGGTGATGCATGGCTGTCGGAC
>S6216J3JOZ rank=0021892 x=4023.0 y=3553.0 length=102
AGTCCAACGCGAAGAACCTTACCAGGGCTTGACATGTAGGGAAAAGCCGTGGAGACACGG
TGTCCGCAAGGGCCCTACACAGGTGTTGCATGGCTGTCGGAC
>S6216JU2HG rank=0023673 x=3927.0 y=1218.0 length=106
AGTCCAACGCGAAGAACCTTACCAGGGCTTGACATGTGGCGGAAAACGGCGGAAACGTCG
TCCTCCCGCAAGGGATCGTCATGCAGGTGCTGCATGGCTGTCGGAC
>S6216J4SUP rank=0014689 x=4038.0 y=639.0 length=106
AGTCCAACGCGAAGAACCTTACCAGGGCTTGACATGTGGCGGAAAACGGCGGGAACGTCG
TCCTCCCGCAAGGGATCGTCATGCAGGTGTTGCATGGCTGTCGGAC
>S6216J3KS3 rank=0001952 x=4024.0 y=901.0 length=102
AGTCCAACGCGAAGAACCTTACCAGGGTTTGACATCACGGGAAAAGCTGTAGAAATACAG
TGTCCGTAAGGGCCCGTGACAGGTGCTGCATGGCTNTCGGAC
>S6216J3X6E rank=0029176 x=4028.0 y=1844.0 length=56
AGTCCAACGCGAAGAACCTTACCAGGGTTTGACATGCACTGTGTCCTCGGTGAAAG
>S6216J0RJS rank=0018552 x=3992.0 y=742.0 length=108
AGTCCAACGCGAAGAACCTTACCAGGGTTTGACATGCTCTTTATAGGATCCCCAAAAGGA
TCCGTCAGTTCGGCTGGAAGATGCACAGGTGCTGCATGGCTGTCGGAC
>S6216J21MA rank=0007319 x=4018.0 y=608.0 length=120
AGTCCAACGCGAAGAACCTTACCAGGGTTTGACATGTCCAGAATTCTTCAGAAATGGAGA
AGTGCCATTCTCATACAAGAGAAATGGAGCCGGAGCACAGGTGTTGCATGGCTGTTGGAC

>S6216JWNGB rank=0008650 x=3945.0 y=1321.0 length=107
AGTCCAACGCGAAGAACCTTACCAGGTCTTGACATACCGTTGACCGTCCTAGAGATAGGA
TTTTCCCTTCGGGGACAATGGATACAGGTGCTGCATGGCTNTCGGAC
>S6216JUDF7 rank=0023374 x=3919.0 y=1541.0 length=107
AGTCCAACGCGAAGAACCTTACCAGGTCTTGACATACCGTTGACCGTCCTAGAGATAGGA
TTTTCCCTTCGGGGACAATGGATACAGGTGGTGCATGGCTGTCGGAC
>S6216J3HHW rank=0009001 x=4023.0 y=706.0 length=104
AGTCCAACGCGAAGAACCTTACCAGGTCTTGACATATACCGGAAAGCATCAGAGATGGTG
CCCCCCCTTGTGGTCGGTATACAGGTGCTGCATGGCTNTCGGAC
>S6216J25VW rank=0002612 x=4019.0 y=2042.0 length=105
AGTCCAACGCGAAGAACCTTACCAGGTCTTGACATCCACGGAACTTTCCAGAGATGGATT
GGTGCCTTCGGGAACCGTGAGACAGGTGGTGCATGGCTGTCGGAC
>S6216JVQF0 rank=0013465 x=3934.0 y=3598.0 length=105
AGTCCAACGCGAAGAACCTTACCAGGTCTTGACATCCAGAGAAGTCGCTAGAGATAGCTT
CGTGCCTTCGGGAACTCTGAGACAGGTGCAGCATGGCTNTCGGAC
>S6216J3Z9Z rank=0000236 x=4029.0 y=469.0 length=105
AGTCCAACGCGAAGAACCTTACCAGGTCTTGACATCCAGAGAAGTCGCTAGAGATAGCTT
CGTGCCTTCGGGAACTCTGAGACAGGTGTTGCATGGCTGTCGGAC
>S6216JYK52 rank=0011711 x=3967.0 y=1560.0 length=105
AGTCCAACGCGAAGAACCTTACCAGGTCTTGACATCCAGAGAAGTCGCTAGAGATAGCTT
CGTGCCTTCGGGAACTCTGAGACAGGTGTTGCATGGCTGTCGGAC
>S6216J5IIJ rank=0006764 x=4046.0 y=1129.0 length=107
AGTCCAACGCGAAGAACCTTACCAGGTCTTGACATCCCACTGCCCGGTATAGAGATATAC
CTTTCCCTTCGGGGACAGTGGTGACAGGTGATGCATGGCTGTCGGAC
>S6216J4TX3 rank=0028319 x=4038.0 y=2057.0 length=110
AGTCCAACGCGAAGAACCTTACCAGGTCTTGACATCCCCACTGACCCGGTTTAGAGATAA
GCCTTTCCCTTCGGGGGACAGTGGTGACAGGTGCTGCATGGCTGTCGGAC
>S6216J4TDG rank=0020611 x=4038.0 y=1314.0 length=105
AGTCCAACGCGAAGAACCTTACCAGGTCTTGACATCCCGATGCAAACTCTAGAGATAGAG
TCCTTCTTCGGAACATTGGAGACAGGTGCTGCATGGCTGTCGGAC
>S6216JZ691 rank=0012312 x=3985.0 y=3143.0 length=107
AGTCCAACGCGAAGAACCTTACCAGGTCTTGACATCCCGCTGCCCGCCTTAGAGATAAGG
CTTTCCCTTCGGGGACAGCGGTGACAGGTGCTGCATGGCTGTCGGAC
>S6216JS9QH rank=0026105 x=3906.0 y=3319.0 length=104
AGTCCAACGCGAAGAACCTTACCAGGTCTTGACATCCCTCTGATCGGTACAGAGATGTAT
CTTTCCTTCGGGACAGAGGAGACAGGTGTTGCTGGCTGTCGGAC
>S6216J4IAO rank=0018230 x=4034.0 y=3342.0 length=107
AGTCCAACGCGAAGAACCTTACCAGGTCTTGACATCCCTTTGATCGTCCTAGAGATAGGG
CTTTCCCTTCGGGGACAAAGGTGACAGGTGCTGCATGGCTGTCGGAC
>S6216JXO00 rank=0006583 x=3957.0 y=866.0 length=107
AGTCCAACGCGAAGAACCTTACCAGGTCTTGACATCCTCCTGACAGCCCTAGAGATAGGG
TCTTCCCTTCGGGGACAGGAGTGACAGGTGCTGCATGGCTGTCGGAC
>S6216J0NC8 rank=0022837 x=3990.0 y=3514.0 length=107
AGTCCAACGCGAAGAACCTTACCAGGTCTTGACATCCTCTGACAACTCTAGAGATAGAGC
GTTCCCCTTCGGGGGACAGAGTGACAGGTGATGCATGGCTGTCGGAC
>S6216J43GB rank=0022595 x=4041.0 y=2089.0 length=68
AGTCCAACGCGAAGAACCTTACCAGGTCTTGACATCCTCTGACAATCCTAGAGATAGGAC
GTCCCCTT
>S6216JY635 rank=0024170 x=3974.0 y=1331.0 length=107
AGTCCAACGCGAAGAACCTTACCAGGTCTTGACATCCTCTGACACTCCTAGAGATAGGAC
GTTCCCCTTCGGGGGACAGAGTGACAGGTGCTGCATGGCTGTCGGAC
>S6216JWV7R rank=0002395 x=3948.0 y=389.0 length=105
AGTCCAACGCGAAGAACCTTACCAGGTCTTGACATCCTCTGACACTCCTAGAGATAGGAC
GTTCCCTTCGGGGACAGAGTGACAGGTGCTGCATGGCTGTCGGAC
>S6216J4E5J rank=0014614 x=4033.0 y=3365.0 length=107
AGTCCAACGCGAAGAACCTTACCAGGTCTTGACATCCTCTGACACTCCTAGAGATAGGAC
TTTCCCCTTCGGGGGACAGAGTGACAGGTGCTGCATGGCTGTCGGAC
>S6216JWQ6L rank=0015462 x=3946.0 y=2059.0 length=107
AGTCCAACGCGAAGAACCTTACCAGGTCTTGACATCCTCTGACCATCCTAGAGATAGGAC
TTCCCCTTCGGGGGGACAGAGTGACAGGTGATGCATGGCTNTCGGAC
>S6216J140Z rank=0015583 x=4007.0 y=3425.0 length=104
AGTCCAACGCGAAGAACCTTACCAGGTCTTGACATCCTCTGACTATCCTAGAGATAGGAC
GTCCCCTTCGGGGCAGAGTGACAAGTGCTGCATGGCTGTCGGAC
>S6216JYN0R rank=0024828 x=3968.0 y=1161.0 length=107
AGTCCAACGCGAAGAACCTTACCAGGTCTTGACATCCTCTGCCAACCCTAGAGATAGGGC
GTTCCCCTTCGGGGGACAGAGTGACAGGTGCTGCATGGCTGTCGGAC
>S6216J1ZQO rank=0020812 x=4006.0 y=670.0 length=107
AGTCCAACGCGAAGAACCTTACCAGGTCTTGACATCCTTATGCCAACCCTAGAGATAGGG
CTTTCCCTTCGGGGACATAAGTGACAGGTGCTGCATGGCTGTCGGAC
>S6216JUGBL rank=0023520 x=3920.0 y=1167.0 length=105
AGTCCAACGCGAAGAACCTTACCAGGTCTTGACATCTCCTGACCACCCTAGAGATAGGGC
TTTCCCTTCGGGGACAGGATGACAGGTGGTGCATGGCTGTCGGAC
>S6216JV851 rank=0018664 x=3940.0 y=3287.0 length=105
AGTCCAACGCGAAGAACCTTACCAGGTCTTGACATCTTCGGATGTCCCTAGAGATAGGGA
GTTCCCTTCGGGGACCGAATGACAGGTGCTGCATGGCTGTCGGAC
>S6216JX4U1 rank=0018795 x=3962.0 y=907.0 length=105
AGTCCAACGCGAAGAACCTTACCAGGTCTTGACATCTTTGGCCATCTCTAGAGATAGAGA
GTTCCCTTCGGGGACCAAATGACAGGTGCTGCATGGTTGTCGGAC
>S6216J015L rank=0002557 x=3995.0 y=2199.0 length=108
AGTCCAACGCGAAGAACCTTACCAGGTTTTGACATCCAACTAACGAAGCAGAGATGCATC
AGGTGCCCTTCGGGGAAAGTTGAGACAGGTGCTGCATGGCTGTCGGAC
>S6216JYW8C rank=0027420 x=3971.0 y=810.0 length=108
AGTCCAACGCGAAGAACCTTACCAGTCCTTGACTTGTGACTCGCCGGCTCCAGAGACGGA
GCCTTCGGTTCGGCCGGAGTCAACACAGGTGATGCATGGCTGTCGGAC
>S6216JYWU7 rank=0000852 x=3971.0 y=337.0 length=109
AGTCCAACGCGAAGAACCTTACCCACCGTTTGACATGTACGGAACTACCTCCAGAGATGG
AGGAGTGCTCGAAGAGAACCGTAGCACAGGTGTTGCATGGCTGTCGGAC
>S6216JZ4EQ rank=0016967 x=3984.0 y=3520.0 length=107
AGTCCAACGCGAAGAACCTTACCCACCTTTGACATGTACGGAATCCTTCAGAGACGAAGG
AGTGCTCGAAAGAGAGCCGTAACACAGGTGCTGCATGGCTGTCGGAC
>S6216J294S rank=0009140 x=4020.0 y=3450.0 length=104
AGTCCAACGCGAAGAACCTTACCCAGACTTGACATGCACAGGACCGGCGTTGAAAGACGC
CTTCCCTTCGGGGCCTGTGCACAGGTGTTGCATGGCTGTCGGAC
>S6216JYNVW rank=0014450 x=3968.0 y=986.0 length=104
AGTCCAACGCGAAGAACCTTACCCAGACTTGACATGCAGTGGACAGTTCTAGAAATAGAA
TCTCTCTTCGGAGCCGCTGCACAGGTGATGCATGGCTGTCGGAC
>S6216JT6RO rank=0005930 x=3917.0 y=1074.0 length=102
AGTCCAACGCGAAGAACCTTACCCAGACTTGACATGTAGCTGCAAGCTCCGGAAACGGAG
TCGCCTTCAGGGTGCTACACAGGTGCTGCATGGCTNTCGGAC
>S6216J4W6O rank=0022799 x=4039.0 y=2158.0 length=76
AGTCCAACGCGAAGAACCTTACCCAGACTTGACATGTAGCTGCACGCCACGGAAACGTGG
TCGCCTTCGGGTAGGG
>S6216J4XV8 rank=0015630 x=4039.0 y=3078.0 length=103
AGTCCAACGCGAAGAACCTTACCCAGATTTGATATGTGCCTGCACGCTGGTGAAAGCCAG
TCGCCCTTGAGGGTGGCACACAGGTGCTGCATGGCTGTCGGAC
>S6216JTLX7 rank=0027850 x=3910.0 y=2765.0 length=111
AGTCCAACGCGAAGAACCTTACCCAGCCTTGACATCCCTGGAACCCGGTGGAAACACTGG
GGTGCCCTCGCAAGAGGGAGCCAGGTGACAGGTGCTGCATGGCTGTCGGAC
>S6216JUBUA rank=0029123 x=3918.0 y=3552.0 length=110
AGTCCAACGCGAAGAACCTTACCCAGCCTTGACATCCCTGGAACCCGGTGGAAACACTGG
GTGCCTTCGCAAGAAGGAGCCAGGTGACAGGTGCTGCATGGCTGTCGGAC
>S6216J22D3 rank=0025206 x=4018.0 y=1609.0 length=103
AGTCCAACGCGAAGAACCTTACCCAGGCTCGAAATGCAGATGACCATCGGTGAAAGCCGA
CTCCCGCAAGGGCAACTGTATAGGTGCTGCATGGCTGTCGGAC
>S6216J009J rank=0028621 x=3995.0 y=1045.0 length=103
AGTCCAACGCGAAGAACCTTACCCAGGCTCGAAATGCAGATGACCATCGGTGAAAGCCGA
CTCCCGCAAGGGCAACTGTATAGGTGGTGCATGGCTGTCGGAC
>S6216JZ9C4 rank=0015045 x=3986.0 y=1750.0 length=103
AGTCCAACGCGAAGAACCTTACCCAGGCTCGAAATGCAGGGGAACGACGGTGAAAGCCGT
TTTCCGCAAGGACTCCTGTATAGGTGTTACATGGCTGTCGGAC
>S6216JV4E9 rank=0011846 x=3939.0 y=1235.0 length=103
AGTCCAACGCGAAGAACCTTACCCAGGCTCGAAATGCAGGGGAACGACGGTGAAAGCCGT
TTTCCGCAAGGACTCCTGTATAGGTGTTGCATGGCTGTCGGAC
>S6216JS05K rank=0018243 x=3904.0 y=390.0 length=103
AGTCCAACGCGAAGAACCTTACCCAGGCTCGAAATGCAGGGGACAGACGGTGAAAGCCGT
TTTCCGCAAGGACTCCTGTATAGGTGCTGCATGGCTGTCGGAC
>S6216J3S4S rank=0011210 x=4026.0 y=3498.0 length=103
AGTCCAACGCGAAGAACCTTACCCAGGCTCGAAATGCAGGGGACAGACGGTGAAAGCCGT
TTTCCGCAAGGACTCCTGTATAGGTGCTGCATGGCTGTCGGAC
>S6216JVPJK rank=0030691 x=3934.0 y=2430.0 length=103
AGTCCAACGCGAAGAACCTTACCCAGGCTCGAACGGCAACTGACATCCGGCGAAAGCCGG
CTCCCGCAAGGGCAGTTGTCGAGGTGGTGCATGGCTGTCGGAC
>S6216JVKYV rank=0031181 x=3933.0 y=597.0 length=103
AGTCCAACGCGAAGAACCTTACCCAGGCTCGAACGGCAACTGACATCCGGCGAAAGCCGG
CTCCCGCAAGGGCAGTTGTCGAGGTGGTGCATGGCTGTCGGAC
>S6216JUALI rank=0031529 x=3918.0 y=1940.0 length=103
AGTCCAACGCGAAGAACCTTACCCAGGCTCGAACGGCAATTGACATCCGGCGAAAGCCGG
CTCCCGCAAGGGCAATTGTCGAGGTGCTGCATGGCTGTCGGAC
>S6216J4EG6 rank=0011655 x=4033.0 y=2488.0 length=103
AGTCCAACGCGAAGAACCTTACCCAGGCTCGAACGGCAATTGACATCCGGCGAAAGCCGG
CTCCCGCAAGGGCAATTGTCGAGGTGCTGCATGGCTGTCGGAC
>S6216J16D7 rank=0027356 x=4008.0 y=1101.0 length=103
AGTCCAACGCGAAGAACCTTACCCAGGCTCGAACGGCAATTGACATCCGGCGAAAGCCGG
CTCCCGCAAGGGCAATTGTCGAGGTGCTGCATGGCTGTCGGAC
>S6216J0LS5 rank=0017052 x=3990.0 y=1495.0 length=96
AGTCCAACGCGAAGAACCTTACCCAGGCTCGAACGGCAATTGACATCCGGCGAAAGCCGG
CTCCCGCAAGGGCAGTTGTCGAGGTGATGCATGGCT
>S6216JZ2FF rank=0020536 x=3984.0 y=953.0 length=103
AGTCCAACGCGAAGAACCTTACCCAGGCTCGAACGGCAGATGACAAACTATGAAAATAGT
CTCCCGCAAGGGCATCTGTCGAGGTGCTGCATGGCTGTCGGAC
>S6216JWWXS rank=0026780 x=3948.0 y=1326.0 length=100
AGTCCAACGCGAAGAACCTTACCCAGGCTCGAACGGCAGATGACATCCGATGAAAATCGG
NTCCCGCAAGGGGTATCTGTCGAGGTGCTGCATGGCTNTC
>S6216JV2JD rank=0024752 x=3938.0 y=2887.0 length=103
AGTCCAACGCGAAGAACCTTACCCAGGCTCGAACGGCAGATGACATCCTACGAAAGTAGG
CTCCCGCAAGGGCATCTGTCGAGGTGCTGCATGGCTGTCGGAC
>S6216J4BHI rank=0014435 x=4032.0 y=2708.0 length=104
AGTCCAACGCGAAGAACCTTACCCAGGCTCGAACGGCAGATGCATTACCATGAAAGTGGG
AATCCCGCAAGGGTATCTGTCGAGGTGATGCATGGCTGTCGGAC
>S6216JS4TD rank=0032151 x=3905.0 y=1039.0 length=58
AGTCCAACGCGAAGAACCTTACCCAGGCTCGAACGGCATCTGACATCCTACGAAAGTA
>S6216J4C0P rank=0013530 x=4033.0 y=599.0 length=103
AGTCCAACGCGAAGAACCTTACCCAGGCTCGAACGGCATCTGACATCCTGCGAAAGCAGG
CTCCCGCAAGGGCAGGTGTCGAGGTGCTGCATGGCTGTCGGAC
>S6216JVLX1 rank=0021632 x=3933.0 y=1863.0 length=103
AGTCCAACGCGAAGAACCTTACCCAGGCTCGAACGGCATTGGACATCCGGCGAAAGCCGG
CTCCCGCAAGGGCCGATGTCGAGGTGGTGCATGGCTGTCGGAC
>S6216JZTF0 rank=0019598 x=3981.0 y=1598.0 length=103
AGTCCAACGCGAAGAACCTTACCCAGGCTCGAACGGCATTGGACATCCGGCGAAAGCCGG
NTCCCGCAAGGGCCGATGTCGAGGTGCTGCATGGCTNTCGGAC
>S6216JUCPN rank=0010629 x=3919.0 y=585.0 length=95
AGTCCAACGCGAAGAACCTTACCCAGGCTCGAACGGTGAGTGACATCCTGCGAAAGCAGG
CTTCCGCAAGGACACTCATCGAGGTGCTGCATGGC
>S6216J3ST2 rank=0025504 x=4026.0 y=3112.0 length=103
AGTCCAACGCGAAGAACCTTACCCAGGCTCGAACGGTGAGTGACATCCTGCGAAAGCAGG
CTTCCGCAAGGACACTCGTCGAGGTGCTGCATGGCTGTCGGAC
>S6216J0Y8V rank=0025822 x=3994.0 y=2525.0 length=103
AGTCCAACGCGAAGAACCTTACCCAGGCTCGAACGGTGATGGACATCCGGCGAAAGCCGG
CTCCCGCAAGGGCAATTGTCGAGGTGATGCATGGCTGTCGGAC
>S6216JU8A2 rank=0029961 x=3929.0 y=572.0 length=103
AGTCCAACGCGAAGAACCTTACCCAGGCTCGAACGGTGATGGACATCCGGCGAAAGCCGG
CTCCCGCAAGGGTCGTCACCGAGGTGATGCATGGCTGTCGGAC
>S6216J1GYI rank=0005958 x=4000.0 y=904.0 length=103
AGTCCAACGCGAAGAACCTTACCCAGGCTCGAACGGTGATGGACATCCGGCGAAAGCCGG
CTCCCGCAAGGGTCGTCACCGAGGTGCTGCATGGCTGTCGGAC
>S6216JYFY0 rank=0016446 x=3965.0 y=3018.0 length=80
AGTCCAACGCGAAGAACCTTACCCAGGCTCGAAGTGCAGATGACCATCGGCGAAAGTCGA
CTTCCGCAAGGACATCTGTA
>S6216J4WB5 rank=0014042 x=4039.0 y=1059.0 length=104
AGTCCAACGCGAAGAACCTTACCCAGGCTCGAAGTGTAGAGAAAAGCGGCAGAGACGCCG
TGTCCCGAAAGGGGCTCTATATAGGTGTTGCATGGCTGTCGGAC
>S6216JX92Q rank=0010252 x=3963.0 y=3568.0 length=108
AGTCCAACGCGAAGAACCTTACCCAGGCTGGACAAGCAGGTAGTACGACCCTGAAAGGGG
AAGGAGCCCGAAAGGGCACCCTGCTCAGGTGCTGCATGGCTGTCGGAC
>S6216JTOXO rank=0031616 x=3911.0 y=2538.0 length=108
AGTCCAACGCGAAGAACCTTACCCAGGCTGGACATGCAGGTAGTAGAAGGGTGAAAGCCC
AACGAGGTAGCAATACCATCCTGCTCAGGTGATGCATGGCTGTCGGAC
>S6216J126Q rank=0026874 x=4007.0 y=1040.0 length=108
AGTCCAACGCGAAGAACCTTACCCAGGCTGGACATGCAGGTAGTAGAAGGGTGAAAGCCC
AACGAGGTAGCAATACCATCCTGCTCAGGTGTTGCATGGCTGTTGGAC
>S6216J29ZA rank=0027369 x=4020.0 y=3252.0 length=108
AGTCCAACGCGAAGAACCTTACCCAGGCTGGACATGCAGGTAGTAGAAGGGTGAAAGCCT
AACGAGGTAGCAATACCATCCTGCTCAGGTGTTGCATGGCTGTCGGAC
>S6216JY6NG rank=0029323 x=3974.0 y=730.0 length=108
AGTCCAACGCGAAGAACCTTACCCAGGCTGGACATGCAGGTAGTAGGAGGGTGAAAGCCC
AACGAGGTAGCAATACCAGCCTGCTCAGGTGCTGCATGGCTGTCGGAC
>S6216J0BGA rank=0003761 x=3987.0 y=360.0 length=108
AGTCCAACGCGAAGAACCTTACCCAGGCTGGACATGCAGGTAGTAGGAGGGTGAAAGCCC
AACGAGGTAGCAATACCAGCCTGCTCAGGTGCTGCATGGCTGTCGGAC
>S6216J1AJY rank=0024370 x=3998.0 y=796.0 length=108
AGTCCAACGCGAAGAACCTTACCCAGGCTGGACATGCAGGTAGTAGGAGGGTGAAAGCCC
AACGAGGTAGCAATACCAGCCTGCTCAGGTGCTGCATGGCTGTCGGAC
>S6216JT9DN rank=0024145 x=3918.0 y=361.0 length=108
AGTCCAACGCGAAGAACCTTACCCAGGCTGGACATGCAGGTAGTAGGAGGGTGAAAGCCC
AACGAGGTAGCAATACCAGCCTGCTCAGGTGGTGCATGGCTGTCGGAC
>S6216JYE0D rank=0028342 x=3965.0 y=1771.0 length=108
AGTCCAACGCGAAGAACCTTACCCAGGCTGGACATGCAGGTAGTAGGAGGGTGAAAGCCC
AACGAGGTAGCAATACCAGCCTGCTCAGGTGTTGCATGGCTGTCGGAC
>S6216J26ZZ rank=0009204 x=4019.0 y=3485.0 length=108
AGTCCAACGCGAAGAACCTTACCCAGGCTGGACATGCAGGTAGTAGGAGGGTGAAAGCCC
AACGAGGTAGCAATACCAGCCTGCTCAGGTGTTGCATGGCTGTCGGAC
>S6216JTI7Y rank=0029098 x=3909.0 y=3324.0 length=103
AGTCCAACGCGAAGAACCTTACCCAGGCTTGAACAGCGAGTGACAAACTACGAAAGTGGT
CTTCCGCAAGGACACTCGTAGAGGTGGTGCATGGCTGTCGGAC
>S6216JUP5T rank=0028116 x=3923.0 y=1631.0 length=104
AGTCCAACGCGAAGAACCTTACCCAGGCTTGAACAGCGAGTGACAAACTCCGAAAGGAGT
CTTCCGCAAGGACACTCGTAGAGGTGCTGCATGGCTGTCGGACC
>S6216JTIWJ rank=0028413 x=3909.0 y=2913.0 length=103
AGTCCAACGCGAAGAACCTTACCCAGGCTTGAACAGCGAGTGACAAACTCCGAAAGGGGT
CCTCCGCAAGGACACTCGTAGAGGTGATGCATGTCTGTCGGAC
>S6216J15YB rank=0008464 x=4008.0 y=529.0 length=103
AGTCCAACGCGAAGAACCTTACCCAGGCTTGAACAGCGAGTGACAAGCTCCGAAAGGAGC
CTCCCGCAGGGGCACTCGTAGAGGTGCTGCATGGCTGTCGGAC
>S6216JYG41 rank=0002994 x=3966.0 y=435.0 length=103
AGTCCAACGCGAAGAACCTTACCCAGGCTTGAACAGCGAGTGACACACTCCGAAAGGAGT
CTTCCGCAAGGACACTCGTAGAGGTGATGCATGGCTGTCGGAC
>S6216JVGYJ rank=0030649 x=3931.0 y=3593.0 length=103
AGTCCAACGCGAAGAACCTTACCCAGGCTTGAACAGCGAGTGACATCCGGCGAAAGCCGG
CTCCCGCAAGGGCACTCGTAGAGGTGCTGCATGGCTGTCGGAC
>S6216JWNQE rank=0027152 x=3945.0 y=1684.0 length=104
AGTCCAACGCGAAGAACCTTACCCAGGCTTGAACAGCGAGTGACCACTCACGAAAGTGAG
CTTCCGACAAGGACACTCGTAGAGGTGTTGCATGGCTGTCGGAC
>S6216JTA6U rank=0027249 x=3907.0 y=1108.0 length=96
AGTCCAACGCGAAGAACCTTACCCAGGCTTGAACAGCGAGTGACCACTCACGAAAGTGAG
CTTCCGCAAGGACACTCGTAGAGGTGGTGAATGGCT
>S6216J5OU0 rank=0015531 x=4048.0 y=1162.0 length=103
AGTCCAACGCGAAGAACCTTACCCAGGCTTGAACAGCGAGTGACCACTCACGAAAGTGAG
CTTCCGCAAGGACACTCGTAGAGGTGTTGCATGGCTGTCGGAC
>S6216JT1XC rank=0024258 x=3915.0 y=2990.0 length=88
AGTCCAACGCGAAGAACCTTACCCAGGCTTGAACAGCGAGTGACCACTCCCGAAAGGGAG
CTTCCGCAAGGACACTCGTAGAGGTGTT
>S6216J0EJ8 rank=0025650 x=3988.0 y=294.0 length=103
AGTCCAACGCGAAGAACCTTACCCAGGCTTGAACAGCGAGTGACCATTCCCGAAAGGGAA
CTTCCGCAAGGACACTCGTAGAGGTGTTGCATGGCTGTCGGAC
>S6216J4SSP rank=0005160 x=4038.0 y=567.0 length=103
AGTCCAACGCGAAGAACCTTACCCAGGCTTGAACTGCAGAGGACACTCTAAGAAATTAGA
CTTCCGCAAGGACCTCTGTAGAGGTGTTGCATGGCTGTCGGAC
>S6216J05HC rank=0013250 x=3996.0 y=2414.0 length=49
AGTCCAACGCGAAGAACCTTACCCAGGCTTGAACTGCAGATGACATCCT
>S6216J3XO0 rank=0026415 x=4028.0 y=1218.0 length=49
AGTCCAACGCGAAGAACCTTACCCAGGCTTGAACTGCAGATGACATCCT
>S6216J5OVI rank=0026152 x=4048.0 y=1180.0 length=103
AGTCCAACGCGAAGAACCTTACCCAGGCTTGAACTGCAGATGACATCCTACGAAAGTAGG
CTTCCGCAAGGACATCTGTAGAGGTGGTGCATGGCTGTCGGAC
>S6216JWA4U rank=0030384 x=3941.0 y=1740.0 length=103
AGTCCAACGCGAAGAACCTTACCCAGGCTTGAACTGCAGATGACATCCTATGAAAATAGG
CTTCCGCAAGGACATCTGTAGAGGTGCTGCATGGCTGTCGGAC
>S6216JWEO0 rank=0018832 x=3942.0 y=2258.0 length=103
AGTCCAACGCGAAGAACCTTACCCAGGCTTGAACTGCAGATGACATCCTATGAAAATAGG
CTTCCGCAAGGACATCTGTAGAGGTGGTGCATGGCTGTCGGAC
>S6216J21YR rank=0013955 x=4018.0 y=1057.0 length=103
AGTCCAACGCGAAGAACCTTACCCAGGCTTGAACTGCAGATGACCCCCTACGAAAGTAGG
CTTCCGCAAGGACATCTGTAGAGGTGCTGCATGGCTGTCGGAC
>S6216JZ5HW rank=0016900 x=3985.0 y=834.0 length=96
AGTCCAACGCGAAGAACCTTACCCAGGCTTGAACTGCGAGTGACATCCTACGAAAGTAGG
CTTCCGCAAGGACACTCGTAGAGGTGCTGCATGGCT
>S6216JT9WJ rank=0025717 x=3918.0 y=1041.0 length=103
AGTCCAACGCGAAGAACCTTACCCAGGCTTGAACTGCGAGTGACCACGCCCGAAAGGGCG
CTTCCGCAAGGACACTCGTAGAGGTGATGCATGGCTGTCGGAC
>S6216JVRU4 rank=0027110 x=3935.0 y=1342.0 length=103
AGTCCAACGCGAAGAACCTTACCCAGGCTTGAACTGCGAGTGACCACGCCCGAAAGGGCG
CTTCCGCAAGGACACTCGTAGAGGTGATGCATGGCTGTCGGAC
>S6216J3FXQ rank=0029940 x=4022.0 y=2780.0 length=105
AGTCCAACGCGAAGAACCTTACCCAGGCTTGAACTGCGAGTGACCACGCCCGAAAGGGCG
CTTCCGCAAGGGACACTCGTAGAGGTGATTGCATGGCTGTCGGAC
>S6216J0M19 rank=0015552 x=3990.0 y=3119.0 length=103
AGTCCAACGCGAAGAACCTTACCCAGGCTTGAACTGCGAGTGACCACGTCCGAAAGGGCG
CTTCCGCAAGGACACTCGTAGAGGTGGTGCATGGCTGTCGGAC
>S6216JYUUL rank=0030827 x=3970.0 y=1819.0 length=106
AGTCCAACGCGAAGAACCTTACCCAGGCTTGACATACAGGTGGTAGAGATCCGAAAGGTG
ACCGACCCGCAAGGGAGCCTGAACAGGTGATGCATGGCTGTCGGAC
>S6216JUOFS rank=0029132 x=3922.0 y=3494.0 length=110
AGTCCAACGCGAAGAACCTTACCCAGGCTTGACATCCGGAGAACCCTGCTGAAAGGCGGG
GTGCCTTCGCAAGAAGGAGCTCCGAGACAGGTGATGCATGGCTGTCGGAC
>S6216J3YZG rank=0023575 x=4028.0 y=2890.0 length=93
AGTCCAACGCGAAGAACCTTACCCAGGCTTGACATCCTTGGAATTTCTCCGAAAGGAGAG
AGTGCCTTTGGAACCAAGTGACAGGTGGTGCAT
>S6216J1A6K rank=0008730 x=3998.0 y=1610.0 length=104
AGTCCAACGCGAAGAACCTTACCCAGGCTTGACATCCTTGGAATTTCTCCGAAAGGAGAG
AGTGCCTTTGGAACCAAGTGACAGGTGGTGCATGGCTGTCGGAC
>S6216JTVK1 rank=0031376 x=3913.0 y=2963.0 length=104
AGTCCAACGCGAAGAACCTTACCCAGGCTTGACATGCAGTAGACAGGTCCAGAGATGGAC
TCTTCCTTCGGGACTGCTGCACAGGTGCTGCATGGCTGTCGGAC
>S6216J4DQR rank=0015472 x=4033.0 y=1537.0 length=104
AGTCCAACGCGAAGAACCTTACCCAGGCTTGACATGCAGTGGACCGCCACAGAGATGTGG
CTTTCCTTCGGGACCGCTGCACAGGTGCTGCATGGCTGTCGGAC
>S6216JUDZO rank=0026559 x=3919.0 y=2242.0 length=97
AGTCCAACGCGAAGAACCTTACCCAGGCTTGACATGTACCTGCAAGNTTCCCAAAAGAAG
CCGCTTTTCGAAGGTGGTACACAGGTGCTGCATGGCT
>S6216J3CYG rank=0030259 x=4021.0 y=3014.0 length=103
AGTCCAACGCGAAGAACCTTACCCAGGTTTGACATGACCCTGCAAGCTGCTGAAAGGCAG
TCGCCTTCGAGGGTGGGTCACAGGTGTTGCATGGCTGTCGGAC
>S6216JZMYO rank=0024144 x=3979.0 y=1390.0 length=107
AGTCCAACGCGAAGAACCTTACCCAGGTTTGACATGCACGGGAAACCCTCTTGAAAGAGG
GGGGCCTCCTTCGGGACCCGTGGACAGGTGTTGCATGGCTGTCGGAC
>S6216J5O5P rank=0022266 x=4048.0 y=1547.0 length=107
AGTCCAACGCGAAGAACCTTACCCAGGTTTGACATGCACGGGGAAACCCTCTGGAAACAG
GGGGCCTCCTTCGGGACCCGTGGACAGGTGTTGCATGGCTGTCGGAC
>S6216J2G5C rank=0022587 x=4011.0 y=2750.0 length=101
AGTCCAACGCGAAGAACCTTACCCAGGTTTGACATGCAGCTGCAAGCTTCTCAAAGGAAG
CCGCCTTCGAGGCGCTGCACAGGTGCTGCATGGCTGTCGGA
>S6216JTKXY rank=0030089 x=3910.0 y=1460.0 length=102
AGTCCAACGCGAAGAACCTTACCCAGGTTTGACATGCAGCTGCAAGCTTCTCAAAGGGAG
CTGCCTACAGGGTGCTGCACAGGTGATGCATGGCTNTCGGAC
>S6216JYO9T rank=0009150 x=3968.0 y=2783.0 length=104
AGTCCAACGCGAAGAACCTTACCCAGGTTTGACATGCAGTGGACAGTAGTGGAAACACTA
TCTCCCTTCGGGGCCGCTGCACAGGTGCTGCATGGCTGTCGGAC
>S6216JYDU1 rank=0006501 x=3965.0 y=283.0 length=96
AGTCCAACGCGAAGAACCTTACCCAGGTTTGACATGCCACTGCAAGCCCCGTGAAANCGG
GTCGCCTTCAGGGTGTGGCACAGGTGCTGCATGGCT
>S6216JUMEO rank=0018451 x=3922.0 y=862.0 length=95
AGTCCAACGCGAAGAACCTTACCCAGGTTTGACATGCTACTGCAAGCCGCTGAAAGGCGG
TCGCCTTCAGGGTGTAGCACAGGTGCTGCATGGCT
>S6216JW6OX rank=0008606 x=3951.0 y=1679.0 length=69
AGTCCAACGCGAAGAACCTTACCCAGGTTTGACATGGACCTGCAAGCGCCGGAAAACGGC
GTCGCCTTC
>S6216J2FN9 rank=0028616 x=4011.0 y=839.0 length=103
AGTCCAACGCGAAGAACCTTACCCAGGTTTGACATGTGACTGCAAGCCCACGAAAGTGGG
TCGCCTTCGAGGGTGTCACACAGGTGCTGCATGGCTGTCGGAC
>S6216JWHR5 rank=0013274 x=3943.0 y=2163.0 length=103
AGTCCAACGCGAAGAACCTTACCCAGGTTTGACATGTGACTGCAAGCCCACGAAAGTGGG
TCGCCTTCGAGGGTGTCACACAGGTGCTGCATGGCTGTCGGAC
>S6216JWZ7N rank=0030766 x=3949.0 y=1473.0 length=57
AGTCCAACGCGAAGAACCTTACCCGGCTAGACAACAGAGGACAGCTTAGAATAAGTC
>S6216JYIAR rank=0020426 x=3966.0 y=1937.0 length=101
AGTCCAACGCGAAGAACCTTACCCGGCTTGAACTGCAGATGAACGACTACGAAAGTGGTT
TCCGCAAGGACATCTGTAGAGGTGATGCATGGCTGTCGGAC
>S6216J46D7 rank=0015771 x=4042.0 y=1805.0 length=63
AGTCCAACGCGAAGAACCTTACCCGGGCTAGAAAACTAGGAATCCTTCAGAGACGAGGGA
GTG
>S6216J2CI9 rank=0023035 x=4010.0 y=867.0 length=107
AGTCCAACGCGAAGAACCTTACCCGGGCTAGAAAAGCTAGGAATCCTTAAGAGATTAGGG
AGTGCCCGCAAGGGAACCTAGGCTCAGGTGCTGCATGGCTNTCGGAC
>S6216JWH18 rank=0015830 x=3943.0 y=2526.0 length=106
AGTCCAACGCGAAGAACCTTACCCGGGCTAGACAACAGAGGACACCTTTAGAAATAAAGT
CTTCCCTTCGGGGACCTCTGGTTCAGGTGATGCGTGGCTGTCGGAC
>S6216JUKED rank=0031605 x=3921.0 y=2355.0 length=106
AGTCCAACGCGAAGAACCTTACCCGGGCTAGACAACAGAGGACCGCTTTAGAAATAAAGT
CTTCCCTTCGGGGACCTCTGGTTCAGGTGATGCATGGCTGTCGGAC
>S6216JVSH9 rank=0030195 x=3935.0 y=2175.0 length=109
AGTCCAACGCGAAGAACCTTACCCGGGCTCGAAATGTTAGGGACGGCGGTGGAAACATCG
CTTTCACCTTCGGGTGAACCCTAGTATAGGTGCTGCATGGCTGTCGGAC
>S6216JXLYP rank=0002863 x=3956.0 y=991.0 length=104
AGTCCAACGCGAAGAACCTTACCCGGGCTTGACATGTGCCTGACAGTCGTGGAAACACGG
CCTCCCTTCGGGGCAGGTACACAGGTGCTGCATGGCTGTCGGAC
>S6216JZ8ZC rank=0023319 x=3986.0 y=1254.0 length=104
AGTCCAACGCGAAGAACCTTACCCGGGCTTGACATGTGCCTGACGGTCGTGGAAACACGG
CTTCCCTTCGGGGCAGGTACACAGGTGATGCATGGCTGTCGGAC
>S6216JWTB6 rank=0025026 x=3947.0 y=756.0 length=111
AGTCCAACGCGAAGAACCTTACCCGGGTTTGAATTGCAGTGGTTGTAGTCGGCAGAGATG
CTGGCGACCCCGCAAGGGGGCTGCTGTGAAGGTGGTGCATGGCTGTCGGTC
>S6216J3U0Y rank=0010863 x=4027.0 y=1856.0 length=103
AGTCCAACGCGAAGAACCTTACCCGGGTTTGACATGGCCGCAAAACTCGCAGAGATGCGG
GTCCTTCGGGGCGGTCACAGGTGATGCATGGCTGTCGGACTCT
>S6216JV66E rank=0017176 x=3940.0 y=708.0 length=102
AGTCCAACGCGAAGAACCTTACCCGGGTTTGACATGGGCGGAAATCCGGCAGGGATGTCG
GGTCCTTCGGGGCCGTCTGCAGGTGATGCATGGCTGTCGGAC
>S6216JVY75 rank=0015483 x=3937.0 y=2691.0 length=110
AGTCCAACGCGAAGAACCTTACCCTAGGCTTGACATGCATGGATTAACTCTCTGAAAGGA
GAGCCACGCCTTCGGGTGGAACATGCACAGGTGTTGCATGGCTGTCGGAC
>S6216JUVVA rank=0016925 x=3925.0 y=836.0 length=109
AGTCCAACGCGAAGAACCTTACCGACCCTTGACATGTCCCGTGTGGGTTCCAGAGATGGA
ACCCTTCAGTTCGGCTGGCGGGAACACAGGTGCTGCATGGCTNTCGGAC
>S6216JZM0L rank=0009353 x=3979.0 y=1459.0 length=106
AGTCCAACGCGAAGAACCTTACCGAGACTTGACATCCCGTGACTATCTATGAGAGTAGAG
TTTGCCTTCGGGGCACACGGAGACAGGTGCTGCATGGCTNTCGGAC
>S6216JZNBD rank=0020261 x=3979.0 y=1847.0 length=105
AGTCCAACGCGAAGAACCTTACCGAGACTTGACATCCCGTGACTATCTGTGAAAGCAGAG
TCTGCCTTCGGGCACACGGTGACAGGNGTTGCATGGCTNTCGGAC
>S6216J3S9W rank=0007258 x=4026.0 y=3682.0 length=105
AGTCCAACGCGAAGAACCTTACCGAGACTTGACATCCCGTGACTATCTGTGAAAGCAGAG
TCTGCCTTCGGGCACACGGTGACAGGTGCTGCATGGCTGTCGGAC
>S6216J02GS rank=0016343 x=3995.0 y=2602.0 length=105
AGTCCAACGCGAAGAACCTTACCGAGACTTGACATCCCGTGACTATCTGTGAAAGCAGAG
TCTGCCTTCGGNCACACGGTGACAGGTGCTGCATGGCTGTCGGAC
>S6216J0LVU rank=0008453 x=3990.0 y=1592.0 length=106
AGTCCAACGCGAAGAACCTTACCGAGACTTGACATCGATGGAATCTGCTAGAGATAGCGG
AGTGCCCTTCGGGGCCCAGAAGACAGGTGCTGCATGGCTGTCGGAC
>S6216J1ZSX rank=0025709 x=4006.0 y=751.0 length=104
AGTCCAACGCGAAGAACCTTACCGAGGCTTGACATGCACAGGAATGTCGTAGAAATACGG
CAGCCCTTCGGGGCCTGTGCACAGGTGATGCATGGCTGTCGGAC
>S6216JUZ8K rank=0018131 x=3926.0 y=2402.0 length=104
AGTCCAACGCGAAGAACCTTACCGAGGCTTGACATGCACAGGAATGTCGTAGAAATACGG
CAGCCCTTCGGGGCCTGTGCACAGGTGATGCATGGCTTTCGGAC
>S6216JS0LU rank=0018084 x=3903.0 y=3776.0 length=104
AGTCCAACGCGAAGAACCTTACCGAGGCTTGACATGCACAGGAATGTCGTAGAAATACGG
CAGCCCTTCGGGGCCTGTGCACAGGTGCTGCATGGCTGTCAGAC
>S6216JWXNY rank=0029635 x=3948.0 y=2268.0 length=53
AGTCCAACGCGAAGAACCTTACCGCCCTGCCAGGTGGTGCATGGCTGTCGGAC
>S6216J3MD3 rank=0027600 x=4024.0 y=2953.0 length=52
AGTCCAACGCGAAGAACCTTACCGCCGTGCCAGGTGCTGCATGCTGTCGGAC
>S6216JYHNY rank=0026180 x=3966.0 y=1116.0 length=53
AGTCCAACGCGAAGAACCTTACCGCCTTGCCAGGTGCTGCATGGCTGTCGGAC
>S6216JW4QY rank=0026660 x=3950.0 y=3256.0 length=53
AGTCCAACGCGAAGAACCTTACCGCCTTGCCAGGTGCTGCATGGCTGTCGGAC
>S6216J1ES1 rank=0028362 x=3999.0 y=2211.0 length=53
AGTCCAACGCGAAGAACCTTACCGCCTTGCCAGGTGCTGCTTGGCTGTCGGAC
>S6216J0YAF rank=0026568 x=3994.0 y=1285.0 length=53
AGTCCAACGCGAAGAACCTTACCGCCTTGCCAGGTGTTGCATGGCTGTCGGAC
>S6216JTEA6 rank=0031092 x=3908.0 y=1056.0 length=53
AGTCCAACGCGAAGAACCTTACCGCCTTGCCAGGTGTTGCATGGCTGTCGGAC
>S6216JYU9L rank=0030354 x=3970.0 y=2359.0 length=53
AGTCCAACGCGAAGAACCTTACCGCCTTGCCAGGTGTTGCATGGCTGTCGGAC
>S6216JUAK4 rank=0031041 x=3918.0 y=1926.0 length=53
AGTCCAACGCGAAGAACCTTACCGCCTTGTCAGGTGGTGCATGGCTGTCGGAC
>S6216JVVUH rank=0030267 x=3936.0 y=2407.0 length=102
AGTCCAACGCGAAGAACCTTACCGGGCTCGAAATGCAGATGACATCCGGTGAAAGCCGGC
TCCCGCAAGGGCATCTGTATAGGTGCTGCATGGCTGTCGGAC
>S6216JUISY rank=0013434 x=3921.0 y=288.0 length=107
AGTCCAACGCGAAGAACCTTACCGGGGGTTTGACATGACCAGGACAGCGGCGGAAACGTC
GTCTCCCCGCAAGGGGCCTGGCCACAGGTGGTGCATGGCTGTCGGAC
>S6216J1GIR rank=0022873 x=4000.0 y=337.0 length=104
AGTCCAACGCGAAGAACCTTACCGGGGTTTGAACTGCACAGGACAGCTCTAGAGATAGAG
CCTCCCTTCGGGGTCTGTGTAGAGGTGTTGCATGGCTGTCGGAC
>S6216JY1QB rank=0011355 x=3972.0 y=2545.0 length=107
AGTCCAACGCGAAGAACCTTACCTAAGCTTGACATCCTTTTGACCGATGCCTAATCGCAT
TTTTCCCTTCGGGGACAAAAGTGACAGGTGCTGAATGGCTGTCGGAC
>S6216J3UPG rank=0012203 x=4027.0 y=1442.0 length=79
AGTCCAACGCGAAGAACCTTACCTAAGCTTGACATCCTTTTTGACCGATGCCTAATCGCA
NTTTCCCTTCGGGGGACAG
>S6216JT1OS rank=0020116 x=3915.0 y=2682.0 length=105
AGTCCAACGCGAAGAACCTTACCTACCCTTGACATACAGCGAATTTAGCAGAGATGCTGA
AGTGCCGAGAGGAACGCTGATACAGGTGCTGCATGGCTGTCGGAC
>S6216J2R12 rank=0000788 x=4015.0 y=504.0 length=105
AGTCCAACGCGAAGAACCTTACCTACCCTTGACATACAGTGAATCCCGAAGAGATTTGGG
AGTGCCGCAAGGAACACTGATACAGGTGCTGCATGGCTGTCGGAC
>S6216J21UU rank=0024137 x=4018.0 y=916.0 length=105
AGTCCAACGCGAAGAACCTTACCTACCCTTGACATACAGTGGAACTTGCAGAGATGTGAG
TGTGCCTTCGGGAACACTGATACAGGTGCTGCATGGCTGTCGGAC
>S6216J38V7 rank=0008623 x=4031.0 y=3445.0 length=105
AGTCCAACGCGAAGAACCTTACCTACCCTTGACATCCTAGGAATCCGGTGGAGACACTGG
AGTGCCGAAAGGAACCTGGAGACAGGTGCTGCATGGCTGTCGGAC
>S6216J3DD4 rank=0027761 x=4021.0 y=3578.0 length=105
AGTCCAACGCGAAGAACCTTACCTACCCTTGACATCCTGCGAAGCCGACTGAGAGGTTGG
TGTGCCGAAAGGAGCGCAGAGACAGGTGTTGCATGGCTGTCGGAC
>S6216J1K46 rank=0021363 x=4001.0 y=2232.0 length=105
AGTCCAACGCGAAGAACCTTACCTACCCTTGACATCCTGCGAATCCCGATGAGAGTTGGG
AGTGCCGAAAGGAACGCAGAGACAGGTGTTGCATGGCTGTCGGAC
>S6216JYQVY rank=0023433 x=3969.0 y=780.0 length=105
AGTCCAACGCGAAGAACCTTACCTACCCTTGACATCCTGCGAATCCCGATGAGAGTTGGG
AGTGCCGAAAGGAGCGCAGAGACAGGTGTTGCATGGCTGTCGGAC
>S6216JTQTB rank=0009646 x=3912.0 y=877.0 length=71
AGTCCAACGCGAAGAACCTTACCTACCCTTGACATCCTTGGAATCTTGCAGAGATGCGAG
AGTGCCTTGGG
>S6216JWEOA rank=0027032 x=3942.0 y=2232.0 length=107
AGTCCAACGCGAAGAACCTTACCTACCCTTGACATGCCAGAAATCCTGCAGAGATGTGGG
AGTGCTCGAAAGAGAATCTGGGCACAGGTGATGCATGGCTGTCGGAC
>S6216JUNSF rank=0030223 x=3922.0 y=2653.0 length=107
AGTCCAACGCGAAGAACCTTACCTACCCTTGACATGCCAGAAATCCTGCAGAGATGTGGG
AGTGCTCGAAAGAGAATCTGGGCACAGGTGTTGCATGGCTGTCGGAC
>S6216JXP30 rank=0029508 x=3957.0 y=2270.0 length=67
AGTCCAACGCGAAGAACCTTACCTACCCTTGACATGCCAGGAACCCTCCAGAGATGAGGG
GTGCCCC
>S6216J4AJQ rank=0012952 x=4032.0 y=1492.0 length=107
AGTCCAACGCGAAGAACCTTACCTACCCTTGACATGCCAGGAACCCTCCAGAGATGGAGG
GGTGCCCGAAAGGGAACCTGGACACAGGTGATGCATGGCTGTCGGAC
>S6216JTPQM rank=0029118 x=3911.0 y=3580.0 length=108
AGTCCAACGCGAAGAACCTTACCTACCCTTGACATGCCAGGAACCTCGCAGAGATGTGAG
GGTGCCCGAAAGGGGAACCTGGACACAGGTGTTGCATGGCTGTCGGAC
>S6216JU79S rank=0019650 x=3929.0 y=526.0 length=107
AGTCCAACGCGAAGAACCTTACCTACCCTTGACATGCCAGGAACTTGCCAGAGATGGCTT
GGTGCTCGAAAGAGAGCCTGGACACAGGTGCTGCATGGCTGTCGGAC
>S6216J1L3Z rank=0008896 x=4001.0 y=3485.0 length=107
AGTCCAACGCGAAGAACCTTACCTACCCTTGACATGCCAGGAAGTCTGCTGAGAGGTGGA
CATGCCCGAAAGGGAGCCTGGACACAGGTGCTGCATGGCTGTCGGAC
>S6216J10E7 rank=0013303 x=4006.0 y=1553.0 length=75
AGTCCAACGCGAAGAACCTTACCTACCCTTGACATGCCAGGAAGTCTGCTGAGAGGTGGA
CGTGCCCAAAGGGAG
>S6216J3SCJ rank=0013775 x=4026.0 y=2481.0 length=107
AGTCCAACGCGAAGAACCTTACCTACCCTTGACATGCCAGGAAGTCTGCTGAGAGGTGGA
CGTGCCCGAAAGGGAGCCTGGACACAGGTGCTGCATGTCTGTCGGAC
>S6216J4P59 rank=0004981 x=4037.0 y=1263.0 length=107
AGTCCAACGCGAAGAACCTTACCTACCCTTGACATGCCAGGAATCCTGCAGAGATGCGGG
AGTGCCCGAAAGGGAACCTGGACACAGGTGTTGCATGGCTGTCGGAC
>S6216JZ8Q7 rank=0010277 x=3986.0 y=961.0 length=107
AGTCCAACGCGAAGAACCTTACCTACCCTTGACATGCCAGGAATTCCATAGAGATATGGA
AGTGCTCGAAAGAGAACCTGGGCACAGGTGCTGCATGGCTGTCGGAC
>S6216JWU0F rank=0011708 x=3947.0 y=2925.0 length=107
AGTCCAACGCGAAGAACCTTACCTACCCTTGACATGCCTGGAATTTCGCAGAGATGTGAA
AGTGCCCGAAAGGGAACCAGGACACAGGTGCTGCATGGCTGTCGGAC
>S6216J4BKM rank=0029916 x=4032.0 y=2820.0 length=107
AGTCCAACGCGAAGAACCTTACCTACCCTTGACATGCTAGGAATCCTCCAGAGATGGAGG
AGTGCCCGAAAGGGAACCTAGACACAGGTGCTGCATGGCAGTCGGAC
>S6216JS9D0 rank=0031673 x=3906.0 y=2870.0 length=108
AGTCCAACGCGAAGAACCTTACCTACCCTTGACATGGCAGGAATCCCCTGAGAGATCGGG
GAGTGCTCGAAAGAGAACCTGCACACAGGTGCTGCATGGCTGTCGGAC
>S6216J037B rank=0010969 x=3996.0 y=757.0 length=107
AGTCCAACGCGAAGAACCTTACCTACCCTTGACATGGTCGGAACCCGGGAGAGATCTCGG
GGTGCTCGAAAGAGAACCGGCGCACAGGTGCTGCATGGCTGTCGGAC
>S6216J3MHH rank=0026110 x=4024.0 y=3075.0 length=107
AGTCCAACGCGAAGAACCTTACCTACCCTTGACATGTACCGAAGCCCGCCGAGAGGTGGG
CGTGCCCGAAAGGGAGCGGTAACACAGGTGCTGCATGGCTGTCGGAC
>S6216JUJLZ rank=0018447 x=3921.0 y=1333.0 length=107
AGTCCAACGCGAAGAACCTTACCTACCCTTGACATGTACCGAAGCCCGCTGAGAGGTGGG
TGTGCCCGAAAGGGAGCGGTAACACAGGTGCTGCATGGCTGTCGGAC
>S6216J21KY rank=0002830 x=4018.0 y=560.0 length=107
AGTCCAACGCGAAGAACCTTACCTACCCTTGACATGTACGGAAGCCACGAGAGATCGAGG
TGTGCTCGAAAGAGAGCCGTAACACAGGTGATGCATGGCTGTCGGAC
>S6216JUN18 rank=0010589 x=3922.0 y=3006.0 length=100
AGTCCAACGCGAAGAACCTTACCTACCCTTGACATGTCAAGAATCCTGCAGAGATGTGGG
AGTGCTCGAAAGNGAACTTGAACACAGGTGATGCATGGCT
>S6216J21R2 rank=0002179 x=4018.0 y=816.0 length=107
AGTCCAACGCGAAGAACCTTACCTACCCTTGACATGTCAGGAACTCTGCAGAAATGCAGA
GGTGCTCGAAAGAGAACCTGAACACAGGTGATGCATGGCTGTCGGAC
>S6216JTFMB rank=0031328 x=3908.0 y=2753.0 length=107
AGTCCAACGCGAAGAACCTTACCTACCCTTGACATGTCAGGAATCCTGGAGAGATCTGGG
AGTGCCCGAAAGGGAACCTGAACACAGGTGATGCATGGCTGTCGGAC
>S6216JWJPE rank=0021228 x=3944.0 y=560.0 length=107
AGTCCAACGCGAAGAACCTTACCTACCCTTGACATGTCCCGAAGCCCGGTGAGAGCTGGG
TGTGCCCGAAAGGGAACGGGAACACAGGTGCTGCATGGCTGTCGGAC
>S6216JT6CO rank=0023690 x=3917.0 y=534.0 length=108
AGTCCAACGCGAAGAACCTTACCTACCCTTGACATGTCCCGAAGGCCCCTGAGAGGGGGG
TTGTGCCCGAAAGGGAACGGGAACACAGGTGATGCATGGCTGTCGGAC
>S6216J2C3V rank=0021543 x=4010.0 y=1609.0 length=107
AGTCCAACGCGAAGAACCTTACCTACCCTTGACATGTCCGAAAGGCTGGAGAGATCTGGC
TGTGCCCGAAAGGGAATCGGAACACAGGTGCTGCATGGCTGTCGGAC
>S6216JVXVF rank=0004283 x=3937.0 y=937.0 length=107
AGTCCAACGCGAAGAACCTTACCTACCCTTGACATGTCCGAGAGCCTGCTGAGAGGCGGG
TGTGCCCGAAAGGGAATCGGAACACAGGTGATGCATGGCTGTCGGAC
>S6216J0JGB rank=0027100 x=3989.0 y=2537.0 length=107
AGTCCAACGCGAAGAACCTTACCTACCCTTGACATGTCCGAGAGCCTGGAGAGATCCAGG
TGTGCCCGAAAGGGAATCGGAACACAGGTGTTGCATGGCTGTCGGAC
>S6216J0FK2 rank=0024094 x=3988.0 y=1620.0 length=107
AGTCCAACGCGAAGAACCTTACCTACCCTTGACATGTCTGGAAGCCTGCTGAAAGGCGGG
TGTGCCCGAAAGGGAACCGGAACACAGGTGCTGCATGGCTGTCGGAC
>S6216JX3CT rank=0015129 x=3961.0 y=3051.0 length=107
AGTCCAACGCGAAGAACCTTACCTACCCTTGACATGTCTGGAAGGCCCCTGAGAGGGGGT
TGTGCCCGAAAGGGAACCGGAACACAGGTGACGCATGGCTGTCGGAC
>S6216J3Q96 rank=0001580 x=4026.0 y=1100.0 length=106
AGTCCAACGCGAAGAACCTTACCTACCCTTGACATGTCTGGAAGGCCCCTGAGAGGGGTT
GTGCCCGAAAGGGAACCGGAACACAGGTGCTGCATGGCTGTCGGAC
>S6216J3UBZ rank=0004655 x=4027.0 y=957.0 length=107
AGTCCAACGCGAAGAACCTTACCTACCCTTGACATGTCTGGAATCCCGCAGAGATGTGGG
AGTGCTCGAAAGAGAACCAGAACACAGGTGTTGCATGGCTGTCGGAC
>S6216JV70A rank=0025416 x=3940.0 y=1784.0 length=107
AGTCCAACGCGAAGAACCTTACCTACCCTTGACATGTCTGGAATCCCGCAGAGATGTGGG
AGTGCTCGAAAGAGAGCCAGAACACAGGTGATGCATGGCTGTCGGAC
>S6216J4MG0 rank=0015599 x=4036.0 y=562.0 length=107
AGTCCAACGCGAAGAACCTTACCTACCCTTGACATGTCTGGAATCCTGAAGAGATTTGGG
AGTGCTCGAAAGAGAGCCAGAACACAGGTGTTGCATGGCTGTCGGAC
>S6216JUQ2Q rank=0030463 x=3923.0 y=2816.0 length=109
AGTCCAACGCGAAGAACCTTACCTACCCTTGACATGTCTGGAATCCTGAAGAGATTTTAG
GAGTGCTCGAAAGAGAGCCAGAACACAGGTGATGCATGGCTGTCGGGAC
>S6216J4E5Y rank=0012028 x=4033.0 y=3380.0 length=107
AGTCCAACGCGAAGAACCTTACCTACCCTTGACATGTCTGGAATCCTGAAGAGGTTCGGG
AGTGCTCGAAAGAGAGCCAGAACACAGGTGCTGCATGGCTGTCGGAC
>S6216JVHQW rank=0027262 x=3932.0 y=518.0 length=107
AGTCCAACGCGAAGAACCTTACCTACCCTTGACATGTGCCGAAGCCCGCTGAGAAGTGGG
TGTGCCCGAAAGGGAGCGGCAACACAGGTGCTGCATGGCTGTCGGAC
>S6216J37LS rank=0028004 x=4031.0 y=1774.0 length=107
AGTCCAACGCGAAGAACCTTACCTACCCTTGACATGTGCCGAAGTCCGCTGAGAGGTGGA
CGTGCCCGAAAGGGAACGGCAACACAGGTGTTGCATGGCTGTCGGAC
>S6216JYI0G rank=0016683 x=3966.0 y=2862.0 length=107
AGTCCAACGCGAAGAACCTTACCTACCCTTGACTTGTACGGAACCCCGCAGAGATGCGGG
GGTGCCCGAAAGGGAACCGTAACACAGGTGGTGCATGGCTGTCGGAC
>S6216J0ZJP rank=0029693 x=3994.0 y=2915.0 length=105
AGTCCAACGCGAAGAACCTTACCTACCCTTGGCATACAGTGAATCCTGCAGAGATGCGGG
AGTGCCGAGAGGAGCACTGATACAGGTGATGCATGGCTGTCGGAC
>S6216JUM9L rank=0018260 x=3922.0 y=1975.0 length=107
AGTCCAACGCGAAGAACCTTACCTACCCTTGGCATGGCAGGAATCCCTGAGAGATCGGGG
AGTGCTCGAAAGAGAACCTGCACACAGGTGATGCATGGCTGTCGGAC
>S6216JYRX4 rank=0013851 x=3969.0 y=2154.0 length=53
AGTCCAACGCGAAGAACCTTACCTACCGTTGACATGCCAGGAATCCCATAGAG
>S6216JSTOG rank=0032872 x=3901.0 y=2990.0 length=61
AGTCCAACGCGAAGAACCTTACCTACCGTTGACATGCCAGGGAGTCCGCTGAGAGGTGGA
T
>S6216JYHOB rank=0003094 x=3966.0 y=1129.0 length=54
AGTCCAACGCGAAGAACCTTACCTACCTTGACATGCCTGGAATCCTGCAGAGAT
>S6216JTHB4 rank=0027233 x=3909.0 y=882.0 length=88
AGTCCAACGCGAAGAACCTTACCTACCTTTGACATGTACGGAACTCGCCAGAGATGGCTT
GGTGCTCGAAAGNGAACCGTAACACAGG
>S6216JUDUI rank=0030546 x=3919.0 y=2056.0 length=107
AGTCCAACGCGAAGAACCTTACCTACCTTTGACATGTACGGAATTCGCCAGAGATGGCTT
AGTGCTCGAAAGAGAACCGTAACACAGGTGCTGCATGGCTGTCGGAC
>S6216J2AVW rank=0028661 x=4009.0 y=2826.0 length=105
AGTCCAACGCGAAGAACCTTACCTACTCTTGACATCCAGAGAACTTTCCAGAGATGGATT
GGTGCCTTCGGGAACTCTGAGACAGGTGATGCATGGCTGTCGGAC
>S6216JZ56W rank=0003683 x=3985.0 y=1734.0 length=105
AGTCCAACGCGAAGAACCTTACCTACTCTTGACATCCAGAGAACTTTCCAGAGATGGATT
GGTGCCTTCGGGAACTCTGAGACAGGTGATGCATGGCTNTCGGAC
>S6216J3NV0 rank=0021849 x=4025.0 y=798.0 length=105
AGTCCAACGCGAAGAACCTTACCTACTCTTGACATCCAGAGAACTTTCCAGAGATGGATT
GGTGCCTTCGGGAACTCTGAGACAGGTGCTGCATGGCTGTCGGAC
>S6216JUVRN rank=0020706 x=3925.0 y=705.0 length=105
AGTCCAACGCGAAGAACCTTACCTACTCTTGACATCCAGAGAACTTTCCAGAGATGGATT
GGTGCCTTCGGGAACTCTGAGACAGGTGTTGCATGGCTGTCGGAC
>S6216JXJZ8 rank=0019223 x=3955.0 y=2550.0 length=105
AGTCCAACGCGAAGAACCTTACCTACTCTTGACATCCAGAGAATTCGCTAGAGATAGCTT
AGTGCCTTCGGGAACTCTGAGACAGGTGCTGCATGGCTGTCGGAC
>S6216J48F7 rank=0005859 x=4043.0 y=373.0 length=107
AGTCCAACGCGAAGAACCTTACCTACTCTTGACATCCAGAGAGCTTTTCCAGAGATGGAT
TGGTGCCTTCGGGGAACTCTGAGACAGGTGCTGCATGGCTGTCGGAC
>S6216J25EW rank=0007989 x=4019.0 y=1430.0 length=105
AGTCCAACGCGAAGAACCTTACCTACTCTTGACATCCAGCGAACTTAGCAGAGATGCTTT
GGTGCCTTCGGGAACGCTGAGACAGGTGATGCATGGCTNTCGGAC
>S6216JUEKR rank=0028937 x=3919.0 y=3001.0 length=68
AGTCCAACGCGAAGAACCTTACCTACTCTTGACATCCTCGGAACTTGTCAGAAATGACTT
GGTGCCTT
>S6216JXCHB rank=0022268 x=3953.0 y=989.0 length=104
AGTCCAACGCGAAGAACCTTACCTACTCTTGACATCCTGCGAACCCTGATGAGAGTTGGG
GTGCCGAAAGGAGCGCAGAGACAGGTGATGCATGGCTGTCGGAC
>S6216J34ZS rank=0012035 x=4030.0 y=2486.0 length=106
AGTCCAACGCGAAGAACCTTACCTACTTTTGACATGTACTAGGAAGACTGGCAGAAATGT
CGTCGCCCGCAAGGGCCGGTACACAGGTGATGCATGGCTGTCGGAC
>S6216J2KHZ rank=0024938 x=4012.0 y=2997.0 length=113
AGTCCAACGCGAAGAACCTTACCTAGCCTTGACATGCATGGATTAGTCCCATGAAAGTGG
GATTACAGCCCTTCGGGGTCGGAACATGCACAGGTGCTGCATGGCTGTCGGAC
>S6216J4UE1 rank=0014488 x=4038.0 y=2667.0 length=104
AGTCCAACGCGAAGAACCTTACCTAGCCTTGACATGCATTAGACAGACGCTGAAAGGCGT
TCTCCCTTCGGGGCTGGTGCACAGGTGATGCATGGCTGTCGGAC
>S6216JW5OT rank=0007939 x=3951.0 y=379.0 length=104
AGTCCAACGCGAAGAACCTTACCTAGCCTTGACATGCATTAGACCGAGCCTGAAAGGGCT
CTTTCCTTCGGGACTGGTGCACAGGTGATGCATGGCTGTCGGAC
>S6216JU3M4 rank=0023856 x=3927.0 y=2718.0 length=104
AGTCCAACGCGAAGAACCTTACCTAGCCTTGACATGCATTAGACCGGACCTGAAAGGGTC
CTTTCCTTCGGGACTGGTGCACAGGTGCTGCATGGCTGTCGGAC
>S6216JXHGY rank=0017063 x=3954.0 y=3360.0 length=104
AGTCCAACGCGAAGAACCTTACCTAGCCTTGACATGCATTAGACCGGGCCTGAAAGGGCC
CTTTCCTTCGGGACTGGTGCACAGGTGCTGCATGGCTGTTGGAC
>S6216JWTQB rank=0018165 x=3947.0 y=1265.0 length=99
AGTCCAACGCGAAGAACCTTACCTAGGCTAGAATGTGAGGGAAGAGAGGGTAACTCCGAT
CGTCTGGGCAACCAGCCCAAAACAAGGTGGTGCATGGCT
>S6216JXV2I rank=0029290 x=3959.0 y=1800.0 length=107
AGTCCAACGCGAAGAACCTTACCTAGGCTAGAATGTGAGGGAAGTCTGCGTAACAGCAGG
CGTCTGGGAAACCAGACCCAAAACAAGGTGATGCATGGCTGTTGGAC
>S6216J2VH4 rank=0005747 x=4016.0 y=874.0 length=107
AGTCCAACGCGAAGAACCTTACCTAGGCTAGAATGTGAGGGAAGTCTGCGTAACAGCAGG
CGTCTGGGAAACCAGACCCAAAACAAGGTGTTGCATGGCTGTCGGAC
>S6216J4H0D rank=0007828 x=4034.0 y=2971.0 length=107
AGTCCAACGCGAAGAACCTTACCTAGGCTAGAATGTGAGGGAATCTTGGGTAACGCCAAG
AGTCTGGGAAACCAGACCCAAAACAAGGTGGTGCATGGCTGTCGGAC
>S6216JUY4R rank=0030608 x=3926.0 y=969.0 length=77
AGTCCAACGCGAAGAACCTTACCTAGGCTAGAATGTGAGGGAATGTCGGGGTAACGCCGG
CAGTCCGGGAAACCGGG
>S6216JXS1S rank=0013660 x=3958.0 y=1982.0 length=107
AGTCCAACGCGAAGAACCTTACCTAGGCTAGAATGTGAGGGAATGTTGGGTAACGCCAAC
AGTCTGGGAAACCAGACCCAAAACAAGGTGATGCATGGCTGTCGGAC
>S6216JV7CH rank=0019279 x=3940.0 y=927.0 length=61
AGTCCAACGCGAAGAACCTTACCTAGGCTAGAATGTGAGGGAATTCTGGGTAACGCCAGA
A
>S6216JY96K rank=0024965 x=3975.0 y=1210.0 length=61
AGTCCAACGCGAAGAACCTTACCTAGGCTAGAATGTGAGGGAATTCTGGGTAATGCCAGA
A
>S6216JVLZM rank=0016694 x=3933.0 y=1920.0 length=103
AGTCCAACGCGAAGAACCTTACCTAGGCTCGAAATGCAGATGACATCCGGTGAAAGCCGG
CTCCCGCAAGGGCATCTGTATAGGTGTTGCATGGCTGTCGGAC
>S6216J1EP4 rank=0021770 x=3999.0 y=2106.0 length=107
AGTCCAACGCGAAGAACCTTACCTAGGCTCGAACGGCTCACGAACGACTGTGGAAACACG
GTTTTCCCGCAAGGGACGGGAGTCGAGGTGTTGCATGGCTGTCGGAC
>S6216JYKGC rank=0003337 x=3967.0 y=634.0 length=110
AGTCCAACGCGAAGAACCTTACCTAGGCTCGACATACACGGGGAAACCTTCCAGAAAACG
GGAGGCCCCTCTTCGGAGCCCGTGCACAGGTGCTGCATGGCTGTCGGGTC
>S6216JYOFE rank=0004861 x=3968.0 y=1688.0 length=104
AGTCCAACGCGAAGAACCTTACCTAGGCTTGAAAAGCAAGTGACCGGCTGTGAAAGCAGC
CTTCCCTTCGGGGCACTTGTACAGGTGATGCATGGCTGTCGGAC
>S6216J33LF rank=0005488 x=4030.0 y=673.0 length=103
AGTCCAACGCGAAGAACCTTACCTAGGCTTGAAAGGCTCTCTAAACCGGTGAAAGCCGGC
TACCCGCAAGGGGGGGAGTACAGGTGTTGCATGGCTGTCGGAC
>S6216J32I9 rank=0018656 x=4029.0 y=3395.0 length=102
AGTCCAACGCGAAGAACCTTACCTAGGCTTGAACTGCGAGTGACCACGCCCGAAAGGCGC
TTCCGCAAGGACACTCGTAGAGGTGCTGCATGGCTGTCGGAC
>S6216J1YNH rank=0022798 x=4005.0 y=3355.0 length=106
AGTCCAACGCGAAGAACCTTACCTAGGCTTGACATACACGGGAAACCCCGCAGAAACGCG
GGGCCCTCTTCGGAGCCCGTGCACAGGTGGTGCATGGCTGTCGGAC
>S6216JXM4T rank=0012111 x=3956.0 y=2507.0 length=106
AGTCCAACGCGAAGAACCTTACCTAGGCTTGACATACACGGGAAACCCCGCAGAAACNCG
GGGCCCTCTTCGGAGCCCGTGCACAGGTGCTGCATGGCTNTCGGAC
>S6216J20FL rank=0027524 x=4017.0 y=3167.0 length=106
AGTCCAACGCGAAGAACCTTACCTAGGCTTGACATACACGGGAAACCCGCCAGAAACGGC
GGGCCCTCTTCGGAGCCCGTGCACAGGTGTTGCATGGCTGTCGGAC
>S6216JX5UB rank=0016621 x=3962.0 y=2177.0 length=105
AGTCCAACGCGAAGAACCTTACCTAGGCTTGACATACACGGGAAACCCTCGAGAAACCGG
GGCCCTCTTCGGAGCCCGTGCACAGGTGCTGCATGGCTGTCGGAC
>S6216J5L82 rank=0026621 x=4047.0 y=1876.0 length=119
AGTCCAACGCGAAGAACCTTACCTAGGCTTGACATACACGGGAAACCCTCGAGAAACCGG
GGCCCTCTTCGGAGCCCGTGCACAGGTGTTGCATGGCTGTCGGACTCTGAGCGGGCTGC
>S6216JV80F rank=0029929 x=3940.0 y=3085.0 length=106
AGTCCAACGCGAAGAACCTTACCTAGGCTTGACATACACGGGAAACCCTCGAGAAACCGG
GGGCCCTCTTCGGAGCCCGTGCACAGGTGATGCATGGCTGTCGGAC
>S6216JSUAR rank=0006965 x=3901.0 y=3793.0 length=106
AGTCCAACGCGAAGAACCTTACCTAGGCTTGACATACACGGGAAACCCTCGAGAAACCGG
GGGCCCTCTTCGGAGCCCGTGCACAGGTGTTGCATGGCTGTCGGAC
>S6216JU15U rank=0008278 x=3927.0 y=800.0 length=106
AGTCCAACGCGAAGAACCTTACCTAGGCTTGACATACACGGGAAACCGGTCAGAAACGGC
CGGCCCTCTTCGGAGCCCGTGCACAGGTGATGCATGGCTGTCGGAC
>S6216JX50G rank=0006505 x=3962.0 y=2398.0 length=106
AGTCCAACGCGAAGAACCTTACCTAGGCTTGACATACACGGGAAACCGGTCAGAAACGGC
CGGCCCTCTTCGGAGCCCGTGCACAGGTGCTGCATGGCTGTCGGAC
>S6216J1FUM rank=0025876 x=3999.0 y=3564.0 length=106
AGTCCAACGCGAAGAACCTTACCTAGGCTTGACATACACGGGAAAGCCCTCAGAAACGGG
GGCCCCTCTTCGGAGCCCGTGCACAGGTGTTGCATGGCTGTCTGAC
>S6216J04BY rank=0012807 x=3996.0 y=924.0 length=106
AGTCCAACGCGAAGAACCTTACCTAGGCTTGACATAGCCGAGAAAGCCTCCAGAAAGGGA
GGCCCCTCTTCGGAGTTCGGTTACAGGTGATGCATGGCTGTCGGAC
>S6216J5RR6 rank=0027303 x=4049.0 y=852.0 length=99
AGTCCAACGCGAAGAACCTTACCTAGGCTTGACATAGCCGAGAAAGCCTCCCGAAACGGA
GGCCCCTCTTCGGAGTTCGGTTACAGGTGCTGCATGGCT
>S6216JX3JC rank=0027892 x=3961.0 y=3286.0 length=104
AGTCCAACGCGAAGAACCTTACCTAGGCTTGACATGAACCGGAAACGCCTGGAAACAGGT
GCCCCGCTTGCGGTCGGTTTACAGGTGCTGCATGGCTGTCGGAC
>S6216J1DFL rank=0014624 x=3999.0 y=431.0 length=104
AGTCCAACGCGAAGAACCTTACCTAGGCTTGACATGCACAGGAATGTCGTAGAAATACGG
CAGCCCTTCGGGGCCTGTACACAGGTGATGCATGGCTGTCGGTC
>S6216JTY4U rank=0030938 x=3914.0 y=3468.0 length=102
AGTCCAACGCGAAGAACCTTACCTAGGCTTGACATGCACGGAAATCCTCCAGAGATGGGG
GGTCCGTAAGGGCCGTGCACAGGTGATGCATGGCTGTCGGAC
>S6216JSXAN rank=0025080 x=3902.0 y=3581.0 length=102
AGTCCAACGCGAAGAACCTTACCTAGGCTTGACATGCACGGAAATCTCCCAGAGATGGGG
GGTCCGTAAGGGCCGTGCACAGGTGCTGCATGGCTGTCGGAC
>S6216J46W5 rank=0020740 x=4042.0 y=2487.0 length=102
AGTCCAACGCGAAGAACCTTACCTAGGCTTGACATGCACGGAAATCTCCCAGAGATGGGG
GGTCCGTAAGGGCCGTGCACAGGTGGTGCATGGCTGTCGGAC
>S6216JXI8S rank=0018646 x=3955.0 y=1562.0 length=102
AGTCCAACGCGAAGAACCTTACCTAGGCTTGACATGCACGGAAATCTCGCAGAGATCGGG
GTGCCTTTGGCGTCGTGCACAGGTGATGCATGGCTNTCGGAC
>S6216JTI3Y rank=0029018 x=3909.0 y=3180.0 length=102
AGTCCAACGCGAAGAACCTTACCTAGGCTTGACATGCACGGAAATCTCGCAGAGATGCGG
GGTCCGTAAGGGCCGTGCACAGGTGCTGCATGGCTGTCGGAC
>S6216J1ZKP rank=0007423 x=4006.0 y=455.0 length=53
AGTCCAACGCGAAGAACCTTACCTAGGCTTGACATGCACGGAATCCGTCGACA
>S6216JVZA9 rank=0021979 x=3937.0 y=2803.0 length=102
AGTCCAACGCGAAGAACCTTACCTAGGCTTGACATGCACGGAATCCTCCAGAGAGTGGGG
GGTCCGTAAGGGCCGTGCACAGGTGCTGCATGGCTGTCGGAC
>S6216J4MAI rank=0000099 x=4036.0 y=328.0 length=63
AGTCCAACGCGAAGAACCTTACCTAGGCTTGACATGCACGGAATCCTCCAGAGATGGGGG
TCC
>S6216J5C69 rank=0016579 x=4044.0 y=2435.0 length=106
AGTCCAACGCGAAGAACCTTACCTAGGCTTGACATGCACGGGAAACCCTTGAGAAACCAG
GGGCCCTCTTCGGAGTCCGTGCACAGGTGCTGCATGGCTGTCGGAC
>S6216JUIW9 rank=0028482 x=3921.0 y=443.0 length=106
AGTCCAACGCGAAGAACCTTACCTAGGCTTGACATGCACGGGAAACCCTTGAGAAACCAG
GGGCCCTCTTCGGAGTCCGTGCACAGGTGTTGCATGGCTGTCGGAC
>S6216J2NPD rank=0015934 x=4013.0 y=3055.0 length=106
AGTCCAACGCGAAGAACCTTACCTAGGCTTGACATGCACGGGAAACCCTTGNGAAACCAG
GGGCCCTCTTCGGAGTCCGTGCACAGGTGATGCATGGCTNTCGGAC
>S6216J3360 rank=0012322 x=4030.0 y=1450.0 length=104
AGTCCAACGCGAAGAACCTTACCTAGGCTTGACATGCACGGGAATGTCGTGGAAACACGG
CAGCCCTTCGGGGCTCGTGCACAGGTGGTGCATGGCTNTCGGAC
>S6216J15WG rank=0001709 x=4008.0 y=462.0 length=106
AGTCCAACGCGAAGAACCTTACCTAGGCTTGACATGCACGGGGAACCCTTGAGAAACCAG
GGGCCCTCTTCGGAGTCCGTGCACAGGTGCTGCATGGCTGTCGGAC
>S6216J4GYB rank=0020023 x=4034.0 y=1601.0 length=104
AGTCCAACGCGAAGAACCTTACCTAGGCTTGACATGCACTGGAATGTCGTAGAAATACGG
CAGCCCTTCGGGGCCGGTGCACAGGTGATGCATGGCTGTCGGAC
>S6216J4UBM rank=0023678 x=4038.0 y=2544.0 length=104
AGTCCAACGCGAAGAACCTTACCTAGGCTTGACATGCACTGGAATTGCATAGAAATATGT
AAGCCCTTCGGGGCTAGTGCACAGGTGCTGCATGGCTGTCGGAC
>S6216JWHDR rank=0010454 x=3943.0 y=1645.0 length=104
AGTCCAACGCGAAGAACCTTACCTAGGCTTGACATGCACTGGAATTGCATAGAAATATGT
AAGCCCTTCGGGGCTAGTGCACAGGTGCTGCATGGCTGTCGGAC
>S6216J0PQL rank=0028276 x=3991.0 y=2491.0 length=108
AGTCCAACGCGAAGAACCTTACCTAGGCTTGACATGCATCGCTAAGTTGGTGAAAGCCAG
CGAGCCCCGCAGGGGGCACTTTGCACAGGTGCTGCATGGCTGTCGGAC
>S6216J10L2 rank=0005416 x=4006.0 y=1800.0 length=105
AGTCCAACGCGAAGAACCTTACCTAGGCTTGACATGCATCTCTAAGCGCGTGAAAGCGCG
TGACCCTTCGGGGGAGTTTGCACAGGTGATGCATGGCTGTCGGAC
>S6216J3S02 rank=0011163 x=4026.0 y=3364.0 length=104
AGTCCAACGCGAAGAACCTTACCTAGGCTTGACATGCATCTCTAAGCGCGTGAAAGCGCG
TGGCCCTTCGGGGGATTTGCACAGGTGCTGCATGGCTGTCGGAC
>S6216JWWPS rank=0030297 x=3948.0 y=1038.0 length=101
AGTCCAACGCGAAGAACCTTACCTAGGCTTGACATGCATCTCTAAGCGCGTGAAGCGCGT
GACCTTCGGGGATTTGCACAGGTGCTGCATGGCTGTCGGAC
>S6216JWKZ8 rank=0032824 x=3944.0 y=2246.0 length=108
AGTCCAACGCGAAGAACCTTACCTAGGCTTGACATGCATCTCTAAGTCGGTGAAAGCCGG
CGAGTCCCGCAAGGGACAATTTGCACAGGTGCTGCATGGCTGTCGGAC
>S6216J0ADI rank=0021528 x=3986.0 y=3060.0 length=108
AGTCCAACGCGAAGAACCTTACCTAGGCTTGACATGCATCTCTAAGTCGGTGAAAGCCGG
CGAGTCCCGCAAGGGACAATTTGCACAGGTGTTGCATGGCTGTCGGAC
>S6216J4Z2B rank=0025444 x=4040.0 y=1793.0 length=107
AGTCCAACGCGAAGAACCTTACCTAGGCTTGACATGCATCTCTAAGTCGGTGAAGCCGGC
GAGTACCGCAAGGTACAATTTGCACAGGTGATGCATGGCTGTCGGAC
>S6216J4P69 rank=0016361 x=4037.0 y=1299.0 length=106
AGTCCAACGCGAAGAACCTTACCTAGGCTTGACATGCATGGGAAACTCCTCAGAAACGAG
GAGCCTCCTTCGGGATCCATGCACAGGTGATGCATGGCTGTCGGAC
>S6216J0H1Z rank=0019191 x=3989.0 y=725.0 length=106
AGTCCAACGCGAAGAACCTTACCTAGGCTTGACATGCATGGGAAACTCCTCAGAAACGAG
GAGCCTCCTTCGGGATCCATGCACAGGTGCTGCATGGCTGTCGGAC
>S6216JTFRB rank=0028197 x=3908.0 y=2933.0 length=106
AGTCCAACGCGAAGAACCTTACCTAGGCTTGACATGCATGGGAAACTCCTCAGAAACGAG
GAGCCTCCTTCGGGATCCATGCACAGGTGCTGCATGGCTGTCGGAC
>S6216JYHG9 rank=0020260 x=3966.0 y=875.0 length=106
AGTCCAACGCGAAGAACCTTACCTAGGCTTGACATGCATGGGAAACTCCTCAGAAACGAG
GAGCCTCCTTCGGGATCCATGCACAGGTGCTGCATGGCTGTCGGAC
>S6216JWQC9 rank=0029419 x=3946.0 y=1003.0 length=106
AGTCCAACGCGAAGAACCTTACCTAGGCTTGACATGCATGGGAAACTCCTCAGAAACGAG
GAGCCTCCTTCGGGATCCATGCACAGGTGCTGCATGGCTGTCGGAC
>S6216JWXUS rank=0013859 x=3948.0 y=2514.0 length=106
AGTCCAACGCGAAGAACCTTACCTAGGCTTGACATGCATGGGAAACTCCTCAGAAACGAG
GAGCCTCCTTCGGGATCCATGCACAGGTGCTGCATGGCTGTCGGAC
>S6216J1XAD rank=0004888 x=4005.0 y=1587.0 length=106
AGTCCAACGCGAAGAACCTTACCTAGGCTTGACATGCATGGGAAACTCCTCAGAAACGAG
GAGCCTCCTTCGGGATCCATGCACAGGTGCTGCATGGCTNTCGGAC
>S6216J0X4L rank=0030530 x=3994.0 y=1075.0 length=106
AGTCCAACGCGAAGAACCTTACCTAGGCTTGACATGCATGGGAAACTCCTCAGAAACGAG
GAGCCTCCTTCGGGATCCATGCACAGGTGTTGCATGGCTGTCGGAC
>S6216J20CO rank=0030060 x=4017.0 y=3062.0 length=106
AGTCCAACGCGAAGAACCTTACCTAGGCTTGACATGCATGGGAAACTCCTCAGAAACGAG
GAGCCTCCTTCGGGATCCATGCACAGGTGTTGCATGGCTGTCGGAC
>S6216JWTIP rank=0014773 x=3947.0 y=991.0 length=106
AGTCCAACGCGAAGAACCTTACCTAGGCTTGACATGCATGGGAAACTCCTCAGGAACGAG
GAGCCTCCTTCGGGATCCATGCACAGGTGGTGCATGGCTGTCGGAC
>S6216JUGZS rank=0023400 x=3920.0 y=2038.0 length=106
AGTCCAACGCGAAGAACCTTACCTAGGCTTGACATGCATGGGAAAGCCTCTGGAAACAGA
GGCCCCTCTTCGGAGCTCATGCACAGGTGTTGCATGGCTGTCGGAC
>S6216JY3IP rank=0007583 x=3973.0 y=767.0 length=65
AGTCCAACGCGAAGAACCTTACCTAGGCTTGACATGCATGGGAAGGCCCTCNGAAACAGG
GCCCC
>S6216JWZKH rank=0024729 x=3949.0 y=639.0 length=105
AGTCCAACGCGAAGAACCTTACCTAGGCTTGACATGGACTGGAAGACTGGCAGAAATGTC
GTCGCCCGCAAGGGCCGGTTCACAGGTGTTGCATGGCTGTCGGAC
>S6216J1X1K rank=0030996 x=4005.0 y=2566.0 length=103
AGTCCAACGCGAAGAACCTTACCTAGGCTTGACATGGCGTGTTCATCCACCGAAAGGTGG
TGCCCGCAAGGGGAACGTCACAGGTGGTGCATGGCTGTCGGAC
>S6216JYVX6 rank=0006589 x=3970.0 y=3244.0 length=104
AGTCCAACGCGAAGAACCTTACCTAGGCTTGACATGGGAGTGGTAGGGAACCGAAAGGGG
ACCGACCTTCGGGAGCTTCCACAGGTGTTGCATGGCTGTCGGAC
>S6216JYRDH rank=0010828 x=3969.0 y=1411.0 length=100
AGTCCAACGCGAAGAACCTTACCTAGGCTTGACATGTTGGGACAATCGTGGAAACACGAC
TTCTTCGGACCCCATCACAGGTGGTGCATGGCTGTCGGAC
>S6216JZHLE rank=0016771 x=3977.0 y=2624.0 length=36
AGTCCAACGCGAAGAACCTTACCTAGGCTTGANCAT
>S6216J2W35 rank=0024378 x=4016.0 y=2963.0 length=102
AGTCCAACGCGAAGAACCTTACCTAGGTTGAACTACGCACGAAAAGCCACAGAGATGTGG
TGTCCTTCGGGGCGTGCGATAGGTGCTGCATGGCTGTCGGAC
>S6216JYT7U rank=0016106 x=3970.0 y=1000.0 length=102
AGTCCAACGCGAAGAACCTTACCTAGGTTTGACATATACCGGAAAGCTGCAGAGATGTAG
CCCCCGCAAGGTCGGTATACAGGTGATGCATGGCTGTCGGAC
>S6216J3H8K rank=0029580 x=4023.0 y=1666.0 length=104
AGTCCAACGCGAAGAACCTTACCTAGGTTTGACATATACGAGAAGCCTCTAGAGATAGAG
GTCTCTTTGGACACTCGTATACAGGTGATGCATGGCTGTCGGAC
>S6216JXYCB rank=0021448 x=3960.0 y=649.0 length=102
AGTCCAACGCGAAGAACCTTACCTAGGTTTGACATATAGAGAAAACTTATAGAGATATAA
GGTCCTTTTGGGCTCTATACAGGTGCTGCATGGCTGTCGGAC
>S6216JY4BV rank=0029125 x=3973.0 y=1817.0 length=102
AGTCCAACGCGAAGAACCTTACCTAGGTTTGACATATAGGGAAATCTCCTGGAGACAGGA
GGTCCGTAAGGGCTCTATACAGGTGTTGCATGGCTGTCGGAC
>S6216JYBI2 rank=0017606 x=3964.0 y=1356.0 length=102
AGTCCAACGCGAAGAACCTTACCTAGGTTTGACATATGGAGAAAACTTATAGAGATATAA
GGTCCTTTTGGGCTCTATACAGGTGATGCATGGCTGTCGGAC
>S6216J3K8Y rank=0011518 x=4024.0 y=1472.0 length=73
AGTCCAACGCGAAGAACCTTACCTAGGTTTGACATGCAAGTGGTAGGGAACCGAAAGGGG
ACCGACCTTCGGG
>S6216J4EX2 rank=0018371 x=4033.0 y=3096.0 length=103
AGTCCAACGCGAAGAACCTTACCTAGGTTTGACATGCTACTGCAAGCCGGTGAAAGCCGG
TCGCCTTCGAGGGTGTAGCACAGGTGCTGCATGGCTGTCGGAC
>S6216J4XGU rank=0023908 x=4039.0 y=2524.0 length=106
AGTCCAACGCGAAGAACCTTACCTAGGTTTGACATGCTGGTGAAAGCCTCTGGAAACAGG
GGCCCTTCTTCGGAACACCAGCACAGGTGCTGCATGGCTGTCGGAC
>S6216J3RHU rank=0030473 x=4026.0 y=1376.0 length=106
AGTCCAACGCGAAGAACCTTACCTAGGTTTGACATGCTGGTGAAAGCCTCTGGAAACAGG
GGCCCTTCTTCGGAACACCAGCACAGGTGGTGCATGGCTGTCGGAC
>S6216JT7VD rank=0027758 x=3917.0 y=2503.0 length=106
AGTCCAACGCGAAGAACCTTACCTAGGTTTGACATGCTGGTGAAAGCCTCTGGAAACAGG
GGCCCTTCTTCGGAACACCAGCACAGGTGTTGCATGGCTGTCGGAC
>S6216JZDF9 rank=0024707 x=3976.0 y=1351.0 length=106
AGTCCAACGCGAAGAACCTTACCTAGGTTTGACATGCTGGTGAAAGCCTCTGGAAACAGG
GGCCCTTCTTCGGAACACCAGCACAGGTGTTGCATGGCTGTCGGAC
>S6216J0ELZ rank=0010983 x=3988.0 y=357.0 length=102
AGTCCAACGCGAAGAACCTTACCTAGGTTTGACATGTACGGAAAAGCTACAGAGATGTGG
TGTCCTTCGGGGCCGTACACAGGTGTTGCATGGCTGTCGGAC
>S6216JW9BO rank=0011634 x=3952.0 y=994.0 length=55
AGTCCAACGCGAAGAACCTTACCTCGACTTGACATGCACCTGGTGGCTGTCAGAC
>S6216J12XX rank=0010438 x=4007.0 y=723.0 length=105
AGTCCAACGCGAAGAACCTTACCTGCCCTTGACATGTCCGGAACCCTGCAGAGATGCGGG
GGTGCCTTCGGGAACCGGAATACAGGTGCTGCATGGCTGTCGGAC
>S6216JZRRB rank=0018824 x=3980.0 y=3509.0 length=105
AGTCCAACGCGAAGAACCTTACCTGCTCTTGACATGCTAGGAATCTTTCAGAGATGAGAG
AGTGCCTTCGGGAACCTAGACACAGGTGTTGCATGGCTGTCGGAC
>S6216J1TBZ rank=0015998 x=4004.0 y=557.0 length=107
AGTCCAACGCGAAGAACCTTACCTGGACTAGAATGTGAGGGAAGGATGTTTAATCGCATC
CGTCCGGGCAACCGGACCCAAAACAAGGTGATGCATGGCTGTCGGAC
>S6216J1AQH rank=0017166 x=3998.0 y=1031.0 length=107
AGTCCAACGCGAAGAACCTTACCTGGACTAGAATGTGAGGGAAGGTCATCTAACAGTGAC
CGTCCGGGCAACCGGACCCAAAACAAGGTGTTGCATGGCTGTCGGAC
>S6216JTCDU rank=0032238 x=3907.0 y=2656.0 length=61
AGTCCAACGCGAAGAACCTTACCTGGACTAGAATGTGAGGGAATGTCGGGTAATGCCGGC
A
>S6216J2FL3 rank=0017402 x=4011.0 y=761.0 length=107
AGTCCAACGCGAAGAACCTTACCTGGACTAGAATGTGAGGGAATGTCGGGTAATGCCGGC
AGTCTGGGAAACCAGACCCAAAACAAGGTGCTGCATGGCTGTCGGAC
>S6216JT1ZY rank=0019607 x=3915.0 y=3084.0 length=67
AGTCCAACGCGAAGAACCTTACCTGGACTAGAATGTGAGGGAATGTCGGGTAATGCCGGC
ATCCGGG
>S6216J40NV rank=0017887 x=4040.0 y=2569.0 length=92
AGTCCAACGCGAAGAACCTTACCTGGACTTGACATGGGGGGTGAAAGCTTTTCAGAAATG
AGAGACCTTCCGCAAGGAACCCACCCACACGA
>S6216JWSZI rank=0022119 x=3947.0 y=300.0 length=104
AGTCCAACGCGAAGAACCTTACCTGGACTTGACATGGTGCTGCAAGCGCACGGAAAACGT
GTGACCTTCGAGGGTGCACCACAGGTGGTGCATGGCTGTCGGAC
>S6216JWNAU rank=0014383 x=3945.0 y=1124.0 length=103
AGTCCAACGCGAAGAACCTTACCTGGACTTGACATGGTGCTGCAAGCGCACGGAAACGTG
TGACCTTCGAGGGTGCACCACAGGTGATGCATGGCTGTCGGAC
>S6216J3PUV rank=0010073 x=4025.0 y=3349.0 length=103
AGTCCAACGCGAAGAACCTTACCTGGACTTGACATGGTGCTGCAAGCGCACGGAAACGTG
TGACCTTCGAGGGTGCACCACAGGTGCTGCATGGCTGTCGGAC
>S6216J4Q2T rank=0020590 x=4037.0 y=2435.0 length=103
AGTCCAACGCGAAGAACCTTACCTGGACTTGACATGGTGCTGCAAGCGCACGGAAACGTG
TGACCTTCGAGGGTGCACCACAGGTGCTGCATGGCTGTCGGAC
>S6216JVFPN rank=0028648 x=3931.0 y=1977.0 length=103
AGTCCAACGCGAAGAACCTTACCTGGACTTGACATGGTGCTGCAAGCGCACGGAAACGTG
TGACCTTCGAGGGTGCACCACAGGTGGTGCATGGCTGTCGGAC
>S6216JUMGI rank=0018780 x=3922.0 y=928.0 length=103
AGTCCAACGCGAAGAACCTTACCTGGACTTGACATGGTGCTGCAAGCGCACGGAAACGTG
TGACCTTCGAGGGTGCACCACAGGTGTTGCATGGCTGTCGGAC
>S6216JTF3F rank=0026216 x=3908.0 y=3369.0 length=106
AGTCCAACGCGAAGAACCTTACCTGGATTTGACACCCTCTGAAATTAGTAGAGATATTAA
TGGCCCGCGAAGGGACAGAGAGACAGGTGTTGCATGGCTGTCGGAC
>S6216JYLNI rank=0028650 x=3967.0 y=2188.0 length=102
AGTCCAACGCGAAGAACCTTACCTGGATTTGACATATAGGGAAATCTCCTGGAGACAGGA
GGTCCGTAAGGGCCCTATACAGGTGATGCATGGCTGTCGGAC
>S6216J4V3F rank=0008789 x=4039.0 y=745.0 length=102
AGTCCAACGCGAAGAACCTTACCTGGATTTGACATATGGAGAAATCTCCTGGAGACAGGA
GGTCCGTAAGGGCTCTATACAGGTGGTGCATGGCTGTCGGAC
>S6216JY4DF rank=0025290 x=3973.0 y=1873.0 length=107
AGTCCAACGCGAAGAACCTTACCTGGATTTGACATCCTCTGACAACCCTAGAGATAGGGC
TTTCGTAGCAATACGACAGAGAGACAGGTGATGCATGGCTGTCGGAC
>S6216J3I6K rank=0017121 x=4023.0 y=2890.0 length=105
AGTCCAACGCGAAGAACCTTACCTGGCCTTGACATCCACGGAACCCTTGAGAGATCAGGG
GGTGCCTTCGGGAACCGTGAGACAGGTGCTGCATGGCTGTCGGAC
>S6216J3UHS rank=0011067 x=4027.0 y=1166.0 length=97
AGTCCAACGCGAAGAACCTTACCTGGCCTTGACATCCACGGAACCCTTGAGAGATCAGGG
GTGCCTTCGGGAACCGTGAGACAGGTGCTGCATGGCT
>S6216JT8DJ rank=0030581 x=3917.0 y=3157.0 length=105
AGTCCAACGCGAAGAACCTTACCTGGCCTTGACATCCACGGAACCCTTGAGAGATCGAGG
GGTGCCTTCGGGAACCGTGAGACAGGTGATGCATGGCTGTCGGAC
>S6216J05XE rank=0019905 x=3996.0 y=2992.0 length=104
AGTCCAACGCGAAGAACCTTACCTGGCCTTGACATCCACGGAACTGCCCAGAGATGGGCG
GGTGCCTTCGGGAACCGTGAGACAGGTATGCATGGCTGTCGGAC
>S6216J31Q6 rank=0025305 x=4029.0 y=2384.0 length=106
AGTCCAACGCGAAGAACCTTACCTGGCCTTGACATCCACGGAACTGCCCAGAGATGGGCG
GGTGCCTTCGGGAACCGTGGAGACAGGTGCTGCATAGCTGTCGGAC
>S6216J3L9K rank=0027835 x=4024.0 y=2790.0 length=106
AGTCCAACGCGAAGAACCTTACCTGGCCTTGACATCCACGGAACTTACCAGAGATGGTTT
GGTGCCTTCGGGAACCGTGAGACAGGTGGTGNCATGGCTGTCGGAC
>S6216JWLFZ rank=0010330 x=3944.0 y=2813.0 length=105
AGTCCAACGCGAAGAACCTTACCTGGCCTTGACATCCACGGAACTTTCCAGAGATGGATT
GGTGCCTTCGGGAACCGTGAGACAGGTGCTGCATGGCTNTCGGAC
>S6216J2U66 rank=0002160 x=4016.0 y=480.0 length=105
AGTCCAACGCGAAGAACCTTACCTGGCCTTGACATCCACGGAACTTTCCAGAGATGGATT
GGTGCCTTCGGGAACCGTGAGACAGGTGGTGCATGGCTGTCGGAC
>S6216J1NAT rank=0004007 x=4002.0 y=931.0 length=105
AGTCCAACGCGAAGAACCTTACCTGGCCTTGACATCCACGGAAGTCTGCAGAGATGCGGA
TGTGCCTTCGGGAACCGTGAGACAGGTGTGGCATGGCTGTCGGAC
>S6216J2NEJ rank=0030234 x=4013.0 y=2665.0 length=83
AGTCCAACGCGAAGAACCTTACCTGGCCTTGACATCCACGGAATCCTCCAGAGATGGGGG
AGTGCCTTCGGGAACCGTGAGAC
>S6216JZAGQ rank=0017057 x=3975.0 y=1576.0 length=105
AGTCCAACGCGAAGAACCTTACCTGGCCTTGACATCCACGGAATCCTTCAGAGATGAGGG
AGTGCCTTCGGGAACCGTGAGACAGGTGCTGCATGGCTGTCGGAC
>S6216JU8IG rank=0019355 x=3929.0 y=838.0 length=105
AGTCCAACGCGAAGAACCTTACCTGGCCTTGACATCCACGGAATCCTTTAGAGATAGAGG
AGTGCCTTCGGGAACCGTGAGACAGGTGATGCATGGCTNTCGGAC
>S6216J1NQP rank=0018292 x=4002.0 y=1503.0 length=105
AGTCCAACGCGAAGAACCTTACCTGGCCTTGACATCGCGAGACCGGTACAGAGATGTACC
TTTCCCTTCGGGGACTCGTAGACAGGTGTTGCATGGCTGTCGGAC
>S6216JUO77 rank=0012533 x=3923.0 y=421.0 length=113
AGTCCAACGCGAAGAACCTTACCTGGCCTTGACATCTATCGTGAAAGCCGGTGAAAGCCG
GTGACGGCCCGAAAGGGTGCTGGGGATAGACAGGTGTTGCATGGCTGTCGGAC
>S6216JX1XE rank=0004154 x=3961.0 y=1200.0 length=86
AGTCCAACGCGAAGAACCTTACCTGGCCTTGACATGCAAGTAGTAGAACCATGAAATGGG
ACGAGCCCGCAAGGGCAGCTTGCACA
>S6216J11SJ rank=0028278 x=4006.0 y=3329.0 length=108
AGTCCAACGCGAAGAACCTTACCTGGCCTTGACATGCAAGTGGTAGAACCATGAAAGTGG
GACGACCCCGCAAGGGGAGCTTGCACAGGTGATGCATGGCTGTTGGAC
>S6216JW355 rank=0027090 x=3950.0 y=2507.0 length=108
AGTCCAACGCGAAGAACCTTACCTGGCCTTGACATGCAAGTGGTAGAACCATGAAAGTGG
GACGACCCCGCAAGGGGAGCTTGCACAGGTGGTGCATGGCTGTCGGAC
>S6216J1KP0 rank=0012166 x=4001.0 y=1686.0 length=108
AGTCCAACGCGAAGAACCTTACCTGGCCTTGACATGCAAGTGGTAGAACCATGAAAGTGG
GACGACCCCGCAAGGGGAGCTTGCACAGGTGTTGCATGGCTGTCGGAC
>S6216JTMHC rank=0008628 x=3910.0 y=3454.0 length=108
AGTCCAACGCGAAGAACCTTACCTGGCCTTGACATGCACATAGTAGAAGCCTGAAAGGGT
GACGAGGTAGCAATACCAGTGTGCACAGGTGATGCATGGCTGTCGGAC
>S6216J30MF rank=0012736 x=4029.0 y=917.0 length=108
AGTCCAACGCGAAGAACCTTACCTGGCCTTGACATGCACGTAGTAGAAGCCTGAAAGGGT
AACGACCCCGCAAGGGGAGCGTGCACAGGTGCTGCATGGCTGTCGGAC
>S6216J1X7N rank=0018788 x=4005.0 y=2785.0 length=108
AGTCCAACGCGAAGAACCTTACCTGGCCTTGACATGCACGTAGTAGAAGCCTGAAAGGGT
AACGACCCCGNAAGGGGANCGTGCACAGGTGATGCATGGCTGTCGGAC
>S6216JV37Z rank=0021964 x=3939.0 y=973.0 length=68
AGTCCAACGCGAAGAACCTTACCTGGCCTTGACATGCACGTAGTAGAAGCGTGAAGCGTA
ACGACCCG
>S6216JZ5TN rank=0003018 x=3985.0 y=1257.0 length=108
AGTCCAACGCGAAGAACCTTACCTGGCCTTGACATGCACGTAGTAGGAGCCTGAAAGGGC
AACGACCCCGCAAGGGGAGCGTGCACAGGTGGTGCATGGCTGTCGGAC
>S6216JYKEY rank=0018490 x=3967.0 y=584.0 length=108
AGTCCAACGCGAAGAACCTTACCTGGCCTTGACATGCACGTAGTAGGAGCCTGAAAGGGT
AACGAACCCGCAAGGGAAGCGTGCACAGGTGCTGCATGGCTGTCGGAC
>S6216JTZ0B rank=0019816 x=3915.0 y=505.0 length=104
AGTCCAACGCGAAGAACCTTACCTGGCCTTGACATGCACTAGACAGACGCTGAAAGGCGT
TCTCCCTTCGGGGCTGGTGCACAGGTGCTGCATGGCTGTCGGAC
>S6216J2VZI rank=0010749 x=4016.0 y=1500.0 length=108
AGTCCAACGCGAAGAACCTTACCTGGCCTTGACATGCATATAGTAGAAGGGTGAAAGCCT
GACGAGGTAGCAATACCAGTATGCACAGGTGCTGCATGGCTGTCGGAC
>S6216JXMU9 rank=0004605 x=3956.0 y=2163.0 length=108
AGTCCAACGCGAAGAACCTTACCTGGCCTTGACATGCATCTCTAAGTAGGTGAAAGCCTA
TGACTCCCGAAAGGGAGAATTTGCACAGGTGATGCATGGCTGTCGGAC
>S6216JZBN1 rank=0021176 x=3975.0 y=3135.0 length=107
AGTCCAACGCGAAGAACCTTACCTGGCCTTGACATGCATCTCTAAGTTGGTGAAAGCCAG
CGAGTCCCGAAAGGACAATTTGCACAGGTGCTGCATGGCTGTCGGAC
>S6216J42BU rank=0001751 x=4041.0 y=632.0 length=108
AGTCCAACGCGAAGAACCTTACCTGGCCTTGACATGCATGTGGTAGAACCATGAAAGTGG
GACGACCCCGCAAGGGGAGCATGCACAGGTGATGCATGGCTGTCGGAC
>S6216JURFS rank=0031123 x=3923.0 y=3286.0 length=108
AGTCCAACGCGAAGAACCTTACCTGGCCTTGACATGCATGTGGTAGAACCATGAAAGTGG
GACGACCCCGCAAGGGGAGCGTGCACAGGTGCTGCATGGCTGTCGGAC
>S6216J0RSK rank=0001935 x=3992.0 y=1058.0 length=108
AGTCCAACGCGAAGAACCTTACCTGGCCTTGACATGCATGTGGTAGAACCATGAAAGTGG
GACGATCCCGCAAGGGAAGCATGCACAGGTGCTGCATGGCTGTCGGAC
>S6216JTNGR rank=0007503 x=3911.0 y=633.0 length=87
AGTCCAACGCGAAGAACCTTACCTGGCCTTGACATGCATGTGGTAGAACCATGAAATGGG
AGACCCCGCAAGGGGAGCATGCACAGG
>S6216JUNBQ rank=0030440 x=3922.0 y=2052.0 length=108
AGTCCAACGCGAAGAACCTTACCTGGCCTTGACATGCATTGTGTCTCCGGTGAAAGCCGG
ATAGCGTAGCAATACGCGCTTTGCACAGGTGTTGCATGGCTGTCGGAC
>S6216JUNDC rank=0011065 x=3922.0 y=2110.0 length=64
AGTCCAACGCGAAGAACCTTACCTGGCCTTGACATGCCACTAACGAAGCAGAGATGCATT
AGGT
>S6216JVPV1 rank=0026275 x=3934.0 y=2879.0 length=108
AGTCCAACGCGAAGAACCTTACCTGGCCTTGACATGCCACTAACGAAGCAGAGATGCATT
AGGTGCCCGTAAGGGAAAGTGGACACAGGTGCTGCATGGCTGTCGGAC
>S6216J0H58 rank=0013782 x=3989.0 y=878.0 length=107
AGTCCAACGCGAAGAACCTTACCTGGCCTTGACATGTACGGAACTTTCCAGAGATGGATT
GGTGCCCGAAAGGGAACCGTAACACAGGTGTTGCATGGCTGTTGGAC
>S6216JUDMY rank=0027876 x=3919.0 y=1784.0 length=108
AGTCCAACGCGAAGAACCTTACCTGGCCTTGACATGTATCTCTAAGCACGTGAAAGCGTG
TGACTCCCGAAAGGGAGAATTTACACAGGTGTTGCATGGCTGTCGGAC
>S6216JX8R5 rank=0029163 x=3963.0 y=1891.0 length=108
AGTCCAACGCGAAGAACCTTACCTGGCCTTGACATGTATCTCTAAGCACGTGAAAGCGTG
TGAGTGTCGAAAGACACAATTTACACAGGTGATGCATGGCTGTCGGAC
>S6216J066D rank=0018836 x=3997.0 y=515.0 length=108
AGTCCAACGCGAAGAACCTTACCTGGCCTTGACATGTATCTCTAAGCACGTGAAAGCGTG
TGAGTGTCGAAAGACACAATTTACACAGGTGCTGCATGGCTGTCGGAC
>S6216J1F1A rank=0004889 x=3999.0 y=3804.0 length=108
AGTCCAACGCGAAGAACCTTACCTGGCCTTGACATGTATCTCTAAGCACGTGAAAGCGTG
TGAGTGTCGAAAGACACAATTTACACAGGTGGTGCATGGCTGTCGGAC
>S6216JVJHK rank=0016304 x=3932.0 y=2774.0 length=106
AGTCCAACGCGAAGAACCTTACCTGGCCTTGACATGTATCTCTAAGCACGTGAAAGCGTG
TGATCCCAAAGGGAGAATTTACACAGGTGCTGCATGGCTNTCGGAC
>S6216J4GKH rank=0021474 x=4034.0 y=1103.0 length=107
AGTCCAACGCGAAGAACCTTACCTGGCCTTGACATGTCCGGAAGATCCCAGAGATGGGGT
TGTGCCCGAAAGGGAACCGGAACACAGGTGCTGCATGGCTGTCGGAC
>S6216J1JQU rank=0013350 x=4001.0 y=420.0 length=105
AGTCCAACGCGAAGAACCTTACCTGGCCTTGACATGTCCGGAATCCAGCAGAGATGCAGG
AGTGCCTTCGGGAATCGGAACACAGGTGGTGCATGGCTGTCGGAC
>S6216J1TXX rank=0031039 x=4004.0 y=1347.0 length=105
AGTCCAACGCGAAGAACCTTACCTGGCCTTGACATGTCCGGAATCCTGCAGAGATGCGGG
AGTGCCTTCGGGAATCGGAACACAGGTGATGCATGGCTGTCGGAC
>S6216JT1QU rank=0017761 x=3915.0 y=2756.0 length=105
AGTCCAACGCGAAGAACCTTACCTGGCCTTGACATGTCCGGAATCCTGCAGAGATGCGGG
AGTGCCTTCGGGAATCGGAACACAGGTGATGCATGGCTGTCGGAC
>S6216JS4B9 rank=0020292 x=3905.0 y=423.0 length=107
AGTCCAACGCGAAGAACCTTACCTGGCCTTGACATGTCGAGAATCCCCCGAGAGATCGGG
GAGTGCCTTCGGGGAACTCGAACACAGGTGCTGCATGGCTGTCGGAC
>S6216JYQ46 rank=0020046 x=3969.0 y=1112.0 length=104
AGTCCAACGCGAAGAACCTTACCTGGCCTTGACATGTCGAGAATCCCGAAGAGATTTGGG
AGTGCCGCAAGGAACTCGAACACAGGTGCTGCATGGCTNCGGAC
>S6216JUNPT rank=0031744 x=3922.0 y=2559.0 length=105
AGTCCAACGCGAAGAACCTTACCTGGCCTTGACATGTCGAGAATCCCGAAGAGATTTGGG
AGTGCCGCAAGGAACTCGAACACAGGTGTTGCATGGCTGTCGGTC
>S6216J3P3F rank=0003080 x=4025.0 y=3657.0 length=105
AGTCCAACGCGAAGAACCTTACCTGGCCTTGACATGTCGCGAACTTTCCAGAGATGGATT
GGTGCCTTCGGGAACGCGAACACAGGTGCTGCATGGCTGTCGGAC
>S6216JZ8BA rank=0004929 x=3986.0 y=388.0 length=105
AGTCCAACGCGAAGAACCTTACCTGGCCTTGACATGTCGCGAATCCTGCAGAGATGCGGG
AGTGCCTTCGAGAATGCGAACACAGGTGCTGCATGGCTGTCGGAC
>S6216JXPWI rank=0016591 x=3957.0 y=2000.0 length=105
AGTCCAACGCGAAGAACCTTACCTGGCCTTGACATGTCTGGAACCCCTGAGAGATCGGGG
GGTGCCTTCGGGAACCAGAACACAGGTGCTGCATGGCTGTCGGAC
>S6216J5IFB rank=0029078 x=4046.0 y=1013.0 length=105
AGTCCAACGCGAAGAACCTTACCTGGCCTTGACATGTCTGGAACCCCTGAGAGATTGGGG
GGTGCCTTCGGGAACCAGAACACAGGTGATGCATGGCTGTCGGAC
>S6216J3175 rank=0008619 x=4029.0 y=2995.0 length=105
AGTCCAACGCGAAGAACCTTACCTGGCCTTGACATGTCTGGAACCCTTGAGAGATCGAGG
GGTGCCTTCGGGAACCAGAACACAGGTGATGCATGGCTGTCGGAC
>S6216J0R3L rank=0005913 x=3992.0 y=1455.0 length=105
AGTCCAACGCGAAGAACCTTACCTGGCCTTGACATGTCTGGAATCCCGGAGAGATCTGGG
AGTGCCGTAAGGAACCAGAGCACAGGTGATGCATGGCTGTCGGAC
>S6216J1MXY rank=0000655 x=4002.0 y=468.0 length=56
AGTCCAACGCGAAGAACCTTACCTGGCTTGACATCGTAACTGACAGTCGTGGAAAC
>S6216J4HRP rank=0029628 x=4034.0 y=2659.0 length=71
AGTCCAACGCGAAGAACCTTACCTGGCTTGACATGCGCGTGGTACGACCTCGAAAGGGGG
AGGACCCGCAA
>S6216J00SL rank=0001002 x=3995.0 y=435.0 length=58
AGTCCAACGCGAAGAACCTTACCTGGCTTGACATGTTCGTGACAGCTGTGGAAACACA
>S6216J1D02 rank=0011424 x=3999.0 y=1204.0 length=110
AGTCCAACGCGAAGAACCTTACCTGGGCCAGAATGCGGTGGATAAGCCCTAGAGATAGGG
CGATCCGGGTAACCGGCTCCTGCCTGCAAGGTGCTGCATGGCTNTCGGAC
>S6216JT0MO rank=0028608 x=3915.0 y=1310.0 length=107
AGTCCAACGCGAAGAACCTTACCTGGGCTAGAAAACACGAGAATCCGGGCGAAAGTTCGG
AGTGCCTTTCGGGGAACTCGTGGTTAGGTGCTGCATGGCTGTCGGAC
>S6216JYG12 rank=0004167 x=3966.0 y=328.0 length=107
AGTCCAACGCGAAGAACCTTACCTGGGCTAGAAAACACGAGAATCCGGGCGAAAGTTCGG
AGTGCCTTTCGGGGAACTCGTGGTTAGGTGCTGCATGGCTGTCGGAC
>S6216JVMW4 rank=0019822 x=3933.0 y=3126.0 length=107
AGTCCAACGCGAAGAACCTTACCTGGGCTAGAAAATGCAGGAACCTGGGAGAAGTCTCGG
GGTGCTCTTCGGAGAGCCTGTAGTTAGGTGTTGCATGGCTGTCGGAC
>S6216J2FKC rank=0016227 x=4011.0 y=698.0 length=107
AGTCCAACGCGAAGAACCTTACCTGGGCTAGAAAGTACAGGAACCTGGTTGAAAAATCGG
GGTGCCCTTCGGGGAATCTGTGGTTAGGTGCTGCATGGCTGTCGGAC
>S6216J3TXV rank=0005635 x=4027.0 y=449.0 length=107
AGTCCAACGCGAAGAACCTTACCTGGGCTAGAAAGTGCAGGAACCTGGTTGAAAGATCGG
GGTGCTCTTCGGAGAACCTGCAGTTAGGTGTTGCATGGCTGTCGGAC
>S6216JZWJD rank=0032337 x=3982.0 y=1511.0 length=106
AGTCCAACGCGAAGAACCTTACCTGGGCTAGAAAGTGCAGGAACTTGGTTGAAAATCGAG
GTGCTCTTCGGAGAACCTGCAGTTAGGTGTTGCATGGCTGTCGGAC
>S6216JZOGP rank=0023797 x=3979.0 y=3335.0 length=109
AGTCCAACGCGAAGAACCTTACCTGGGCTAGAATGCCTCTGACAACCCTAGAGATAGGGC
CTCCAAGGTAAAACTTGGCAGAGTGCAAGGTGCTGCTTGGCTGTCGGAC
>S6216JWBKS rank=0020700 x=3941.0 y=2314.0 length=109
AGTCCAACGCGAAGAACCTTACCTGGGCTAGAATGCCTCTGACAACCCTAGAGATAGGGC
CTTCTGGGTAAAACCAGACAGAGTGCAAGGTGATGCATGGCTGTCGGAC
>S6216J3VY7 rank=0023701 x=4027.0 y=3089.0 length=109
AGTCCAACGCGAAGAACCTTACCTGGGCTAGAATGCCTCTGACAACCCTAGAGATAGGGC
CTTCTGGGTAAAACCAGACAGAGTGCAAGGTGCTGCATGGCTGTCGGAC
>S6216J1SCQ rank=0020199 x=4003.0 y=3384.0 length=109
AGTCCAACGCGAAGAACCTTACCTGGGCTAGAATGCCTCTGACAACCCTAGAGATAGGGC
CTTCTGGGTAAAACCAGACAGAGTGCAAGGTGGTGCATGGCTGTCGGAC
>S6216JT732 rank=0023012 x=3917.0 y=2816.0 length=109
AGTCCAACGCGAAGAACCTTACCTGGGCTAGAATGCCTCTGACAACCCTAGAGATAGGGC
CTTCTGGGTAAAACCAGACAGAGTGCAAGGTGTTGCATGGCTGTCGGAC
>S6216JTTYI rank=0018715 x=3913.0 y=856.0 length=109
AGTCCAACGCGAAGAACCTTACCTGGGCTAGAATGCCTCTGACAACTCCAGAGATGGAGC
CTCCTAGGGAAACCTAGGCAGAGTGCAAGGTGTTGCATGGCTGTCGGAC
>S6216J3Q0I rank=0019891 x=4026.0 y=752.0 length=109
AGTCCAACGCGAAGAACCTTACCTGGGCTAGAATGCCTCTGACAGCCGTAGAGATACGGA
TTCCTGGGTAAAACCAGGCAGAGTGCAAGGTGATGCATGGCTGTCGGAC
>S6216J23PQ rank=0009677 x=4018.0 y=3324.0 length=109
AGTCCAACGCGAAGAACCTTACCTGGGCTAGAATGCCTCTGACAGCCGTAGAGATACGGA
TTCCTGGGTAAAACCAGGCAGAGTGCAAGGTGTTGCATGGCTGTCGGAC
>S6216J10PL rank=0027390 x=4006.0 y=1927.0 length=111
AGTCCAACGCGAAGAACCTTACCTGGGCTAGAATGCCTCTGACCGCCATAGAGATATGGT
TTCCTGGGGTAAAAACCAGGCAGAGTGCAAGGTGATGCATGGCTGTCGGAC
>S6216J0XRW rank=0023304 x=3994.0 y=618.0 length=109
AGTCCAACGCGAAGAACCTTACCTGGGCTAGAATGCCTCTGACCGCCCGAGAGATCGGGT
TTCCTGGGTAAAACCAGGCAGAGTGCAAGGTGCTGCATGGCTGTCGGAC
>S6216JWEEK rank=0031126 x=3942.0 y=1882.0 length=109
AGTCCAACGCGAAGAACCTTACCTGGGCTAGAATGCCTCTGACCGCCCGAGAGATCGGGT
TTCCTGGGTAAAACCAGGCAGAGTGCAAGGTGTTGCATGGCTGTCGGAC
>S6216JZ58N rank=0025643 x=3985.0 y=1797.0 length=109
AGTCCAACGCGAAGAACCTTACCTGGGCTAGAATGCCTCTGACCGCCCGAGAGATCGGGT
TTCCTGGGTAAAACCAGGCAGAGTGCGAGGTGCTGCATGGCTGTCGGAC
>S6216J43IX rank=0016632 x=4041.0 y=2183.0 length=111
AGTCCAACGCGAAGAACCTTACCTGGGCTAGAATGCCTCTGACCGCCCGAGAGATCGGGT
TTCCTGGGTAAAACCAGGNCAGAGTGCAAGGTGTTGCATGGCTGTCGGACC
>S6216JTWZK rank=0027456 x=3914.0 y=686.0 length=64
AGTCCAACGCGAAGAACCTTACCTGGGCTAGAATGCCTCTGACCGGCGTAGAGATACGCT
TCCT
>S6216JX74A rank=0030435 x=3963.0 y=1032.0 length=103
AGTCCAACGCGAAGAACCTTACCTGGGCTAGAATGCGAGGGAATGATTCAGAAATGGGTC
AGTCTGCAAAGACCCAAAGCAAGGTGCTGCATGGCTGTCGGAC
>S6216JW6OU rank=0021491 x=3951.0 y=1676.0 length=106
AGTCCAACGCGAAGAACCTTACCTGGGCTAGACAACAGTGGACCGTCCTAGAAATAGGAT
TTTCCCTTCGGGGACCGCTGGTTCAGGTGCTGCATGGCTGTCGGAC
>S6216JVLIU rank=0014736 x=3933.0 y=1316.0 length=106
AGTCCAACGCGAAGAACCTTACCTGGGCTAGACAACAGTGGACCGTCCTAGAAATAGGAT
TTTCCCTTCGGGGACCGCTGGTTCAGGTGCTGCATGGCTGTCGGAC
>S6216J22U0 rank=0023644 x=4018.0 y=2218.0 length=107
AGTCCAACGCGAAGAACCTTACCTGGGCTAGACAACGGAGGACCGCCTCAGAGATGAGGT
TTTCCCTTCGGGGACTTCCGGTTCNAGGTGCTGCATGGCTGTCGGAC
>S6216J0H12 rank=0004946 x=3989.0 y=728.0 length=106
AGTCCAACGCGAAGAACCTTACCTGGGCTAGACAACGGCGGACCATCCTAGAAATAGGAT
CTTCCCTTCGGGGACTGCCGGTTCAGGTGTTACATGGCTGTCGGAC
>S6216J2GNX rank=0023177 x=4011.0 y=2123.0 length=97
AGTCCAACGCGAAGAACCTTACCTGGGCTAGACAACGGCGGACCGTCCTAGAAATAGGAT
CTTCCCTTCGGGGACTGCCGGTCTAGGTGGTGCATGG
>S6216JTFP9 rank=0030337 x=3908.0 y=2895.0 length=106
AGTCCAACGCGAAGAACCTTACCTGGGCTAGACAACGGCGGACCGTCCTAGAAATAGGAT
CTTCCCTTCGGGGACTGCCGGTTCAGGTGATGCATGGCTGTCGGAC
>S6216JVI19 rank=0027344 x=3932.0 y=2223.0 length=106
AGTCCAACGCGAAGAACCTTACCTGGGCTAGACAACGGCGGACCGTCCTAGAAATAGGAT
TTTCCCTTCGGGGACTGCCGGTTCAGGTGATGCATGGCTGTCGGAC
>S6216J2BAT rank=0018448 x=4009.0 y=3363.0 length=106
AGTCCAACGCGAAGAACCTTACCTGGGCTAGACAACGGTGGACCTCCCCAGAGATGGGGC
TTTCCCTTCGGGGACTGCCGGTTCAGGTGCTGCTTGGCTGTCGGAC
>S6216J16WH rank=0024023 x=4008.0 y=1759.0 length=60
AGTCCAACGCGAAGAACCTTACCTGGGCTCGAAATGCAGATGACATCCGGCGAAAGCCGG

>S6216J4NUB rank=0029734 x=4036.0 y=2337.0 length=104
AGTCCAACGCGAAGAACCTTACCTGGGCTCGAAATGCAGATGACATCCGGCGAAAGTCGG
CTCCCGCCAAGGGCATCTGTATAGGTGCTGCATGGCTGTCGGAC
>S6216J3Y2U rank=0019111 x=4028.0 y=3012.0 length=103
AGTCCAACGCGAAGAACCTTACCTGGGCTCGAAATGCAGCTGACATCCGGTGAAAGCCGG
CTCCCGCAAGGGCAGCTGTATAGGTGGTGCATGGCTGTCGGAC
>S6216J0FSC rank=0005036 x=3988.0 y=1882.0 length=103
AGTCCAACGCGAAGAACCTTACCTGGGCTCGAAATGCAGTTGACATCCGGTGAAAGCCGG
CTCCCGCAAGGGCAACTGTATAGGTGCTGCATGGCTGTCGGAC
>S6216JVI77 rank=0027237 x=3932.0 y=2437.0 length=103
AGTCCAACGCGAAGAACCTTACCTGGGCTCGAAATGCAGTTGACATCCGGTGAAAGCCGG
CTCCCGCAAGGGCAACTGTATAGGTGTTGCATGGCTGTCGGAC
>S6216J4P5O rank=0022901 x=4037.0 y=1242.0 length=106
AGTCCAACGCGAAGAACCTTACCTGGGCTCGAACGGCTAGTGACAGGGGATGAAAGTTCC
TTTTCCCGCAAGGGACACTAGTCGAGGTGTTGCATGGCTGTCGGAC
>S6216JVP40 rank=0027481 x=3934.0 y=3202.0 length=107
AGTCCAACGCGAAGAACCTTACCTGGGCTCGAACGGCTCACGAACGACTGTGGAAACACG
GTTTTCCCGCAAGGGACGGGAGTCGAGGTGTTGCATGGCTGTCGGAC
>S6216JVNZY rank=0012686 x=3934.0 y=428.0 length=108
AGTCCAACGCGAAGAACCTTACCTGGGCTCGAACGGCTGCAGATCGGTCTTGGAAACAGG
GCCTTTCCCGCAAGGGACTGTAGTCGAGGTGCTGCATGGCTGTCGCAC
>S6216J39YY rank=0015906 x=4032.0 y=744.0 length=108
AGTCCAACGCGAAGAACCTTACCTGGGCTCGAACGGCTGCCGAAGGCGACTGGAAACAGT
TGCTGTCCCGCAAGGGACGGTAGTCGAGGTGCTGCATGGCTGTCGGAC
>S6216JUIUL rank=0016029 x=3921.0 y=347.0 length=106
AGTCCAACGCGAAGAACCTTACCTGGGCTCGAACGGCTGGCCAACGGGGGTGGAAACACC
TCTACCCCGCAAGGGGTCCAGTCGAGGTGCTGCATGGCTGTCTGAC
>S6216JXMLW rank=0009851 x=3956.0 y=1826.0 length=107
AGTCCAACGCGAAGAACCTTACCTGGGCTCGAACGGCTGGTCAACGGCGGTGGAAACATC
GCTACTCCGCAAGGAGGTCCAGTCGAGGTGCTGCATGGCTGTCGGAC
>S6216J07JK rank=0018378 x=3997.0 y=990.0 length=108
AGTCCAACGCGAAGAACCTTACCTGGGCTCGAACGGCTTCGGACCGCCGATAGAAATATT
GGCTTTCCCGCAAGGGACTGGAGTCGAGGTGCTGCATGGCTGTCGGAC
>S6216J2JKN rank=0027126 x=4012.0 y=1797.0 length=108
AGTCCAACGCGAAGAACCTTACCTGGGCTCGAACGGCTTTGGAAGGCCTTTGGAAACAGA
GGCTGTCCCGCAAGGGACTGAAGTCGAGGTGCTGCATGGCTGTCGGAC
>S6216JY2FT rank=0021942 x=3972.0 y=3463.0 length=108
AGTCCAACGCGAAGAACCTTACCTGGGCTCGAACGGCTTTGGAAGGCCTTTGGAAACAGA
GGCTGTCCCGCAAGGGACTGAAGTCGAGGTGTTGCATGGCTGTCGGAC
>S6216J2AJX rank=0024497 x=4009.0 y=2395.0 length=62
AGTCCAACGCGAAGAACCTTACCTGGGCTCGAACGGCTTTGGCAAGCCTTTGGAAACAGA
GG
>S6216JVGBJ rank=0018159 x=3931.0 y=2765.0 length=108
AGTCCAACGCGAAGAACCTTACCTGGGCTCGAACGGCTTTGGCAAGCTCTTGGAAACAGG
AGCCCTCCCGCAAGGGACTGAAGTCGAGGTGCTGCATGGCTGTCGGAC
>S6216JYB8J rank=0016662 x=3964.0 y=2273.0 length=84
AGTCCAACGCGAAGAACCTTACCTGGGCTCGAACGGCTTTGGCAAGCTCTTGGAAACAGG
AGTCTCCCGCAAGGGACTGAAGTC
>S6216J2M9Y rank=0022947 x=4013.0 y=2500.0 length=108
AGTCCAACGCGAAGAACCTTACCTGGGCTCGAACGGCTTTGGCAAGCTCTTGGAAACAGG
GGCCCTCTCGCAAGAGACTGAAGTCGAGGTGATGCATGGCTGTCGGAC
>S6216J2I8O rank=0015602 x=4012.0 y=1366.0 length=104
AGTCCAACGCGAAGAACCTTACCTGGGCTCGAAGCGCAGTGGACTGGGGTGGAAACATCC
CTTCCCGCAAGGGCCGCTGCGGAGGAGCTGCATGGCTNTCGGAC
>S6216JVJGK rank=0029246 x=3932.0 y=2738.0 length=103
AGTCCAACGCGAAGAACCTTACCTGGGCTCGAAGTGTAGATGACCATCGGTGAAAGCCGA
CTTCCGCAAGGACATCTGCAGAGGTGCTGCATGGCTGTCGGAC
>S6216JWJH2 rank=0015948 x=3944.0 y=296.0 length=103
AGTCCAACGCGAAGAACCTTACCTGGGCTCGAAGTGTAGATGACCATCGGTGAAAGCCGA
CTTCCGCAAGGACATCTGCAGAGGTGCTGCATGGCTGTCGGAC
>S6216JVPIK rank=0028248 x=3934.0 y=2394.0 length=102
AGTCCAACGCGAAGAACCTTACCTGGGCTGAACTACGCGGGAAAAGCCATAGAAATATGG
TGTCCTTCGGGGTCCGCGATAGGTGTTGCATGGCTGTCGGAC
>S6216JXPFU rank=0021138 x=3957.0 y=1400.0 length=102
AGTCCAACGCGAAGAACCTTACCTGGGCTGAACTACGCGGGAAAAGCCGTAGAAATACGG
TGTCCTTCGGGGTCCGCGATAGGTGCTGCATGGCTGTCGGAC
>S6216JXGPO rank=0027933 x=3954.0 y=2378.0 length=113
AGTCCAACGCGAAGAACCTTACCTGGGCTTGAACCACCGGTAGTAGGACCTTGGAAACAG
GGGACGAACCGTAAAGTCGGGTTGCCGGCAGAGGTGTTGCATGGCTGTCGGAC
>S6216JYA6Z rank=0014650 x=3964.0 y=921.0 length=103
AGTCCAACGCGAAGAACCTTACCTGGGCTTGAACTGCAGATGACCATCGGCGAAAGTCGA
CTTCCGCAAGGACATCTGTAGAGGTGCTGCATGGCTGTCGGAC
>S6216JYRS7 rank=0012430 x=3969.0 y=1977.0 length=103
AGTCCAACGCGAAGAACCTTACCTGGGCTTGAACTGCGAGTGACCACTCATGAAAGTGAG
CTTCCGCAAGGACACTCGTAGAGGTGCTGCATGGCTGTCGGAC
>S6216JT751 rank=0017876 x=3917.0 y=2887.0 length=103
AGTCCAACGCGAAGAACCTTACCTGGGCTTGAACTGCGAGTGACCACTCATGAAAGTGAG
CTTCCGCAAGGACACTCGTAGAGGTGGTGCATGGCTGTCGGAC
>S6216J4ZI6 rank=0016398 x=4040.0 y=1104.0 length=103
AGTCCAACGCGAAGAACCTTACCTGGGCTTGAACTGCGAGTGACCATCGGTGAAAGCCGA
CTTCCGCAAGGACACTCGTAGAGGTGCTGCATGGCTGTCGGAC
>S6216JU81G rank=0015954 x=3929.0 y=1522.0 length=103
AGTCCAACGCGAAGAACCTTACCTGGGCTTGAACTGCGAGTGACCATCGGTGAAAGCCGA
CTTCCGCAAGGACACTCGTAGAGGTGGTGCATGGCTGTCGGAC
>S6216J0U9X rank=0021836 x=3993.0 y=1475.0 length=112
AGTCCAACGCGAAGAACCTTACCTGGGCTTGAACTGTAGGTAGTAGGAGCTAGGAAACTA
GCGACGAACCGTAAAGTCGGTTGCCTATAGAGGTGTTGCATGGCTGTCGGAC
>S6216J3LVI rank=0030158 x=4024.0 y=2284.0 length=106
AGTCCAACGCGAAGAACCTTACCTGGGCTTGAACTGTGGTGGACCGCCCTAGAAACAGGG
TTTCCCCTTCGGGGGCCGCCATAGAGGTGTTGCATGGCTGTCGGAC
>S6216JV5LK rank=0012365 x=3939.0 y=2758.0 length=106
AGTCCAACGCGAAGAACCTTACCTGGGCTTGAACTGTGGTGGACCGGCTTGGAAACAGGT
CTTCCCCTTCGGGGGCCGCCATAGAGGTGTTGCATGGCTGTCGGAC
>S6216J1UQE rank=0016571 x=4004.0 y=2372.0 length=106
AGTCCAACGCGAAGAACCTTACCTGGGCTTGAACTGTGGTGGACCGGTCTGGAAACAGTC
CTTCTCCTTCGGGAGCCGCCATAGAGGTGTTGCATGGCTGTCGGAC
>S6216J5LSP rank=0018305 x=4047.0 y=1287.0 length=105
AGTCCAACGCGAAGAACCTTACCTGGGCTTGAACTGTGGTGGACCGTCCTAGAAATAGGG
CTTCCCTTCGGGGGCCGCTATAGAGGTGCTGCATGGCTGTCGGAC
>S6216JX5EF rank=0026133 x=3962.0 y=1605.0 length=106
AGTCCAACGCGAAGAACCTTACCTGGGCTTGAACTGTTAGTGGTAGGACCCTGAAAGGGG
AACGACCCGAAAGGGAGCTAGCAGAGGTGTTGCATGGCTGTCGGAC
>S6216JXJT4 rank=0013795 x=3955.0 y=2330.0 length=105
AGTCCAACGCGAAGAACCTTACCTGGGCTTGACATAACCGTCATACCCGTGGAAACACGG
GGTCAGTTCGGCTGGACGGCCACAGGTGCTGCATGGCTGTCGGAC
>S6216JW34Z rank=0021950 x=3950.0 y=2465.0 length=83
AGTCCAACGCGAAGAACCTTACCTGGGCTTGACATACACCGGAAACATCCAGAGATGGGT
GCCCCGCAAGGTCGGTGTACAGG
>S6216JXEGQ rank=0024376 x=3953.0 y=3560.0 length=102
AGTCCAACGCGAAGAACCTTACCTGGGCTTGACATACACCGGAAACATCCAGAGATGGGT
GCCCCGCAAGGTCGGTGTACAGGTGCTGCATGGCTGTCGGAC
>S6216JT6PM rank=0027395 x=3917.0 y=1000.0 length=102
AGTCCAACGCGAAGAACCTTACCTGGGCTTGACATACACCGGAAACATCCAGAGATGGGT
GCCCCGCAAGGTCGGTGTACAGGTGTTGCATGGCTGTCGGAC
>S6216J28JX rank=0016253 x=4020.0 y=1403.0 length=59
AGTCCAACGCGAAGAACCTTACCTGGGCTTGACATACACCGGATTGGGCTAGAGATAGT
>S6216J0Y9R rank=0020214 x=3994.0 y=2557.0 length=104
AGTCCAACGCGAAGAACCTTACCTGGGCTTGACATACACCGGATTGGGCTAGAGATAGTC
TTTCCCTTTGTGGCTGGTGTACAGGTGCTGCATGGCTGTCGGAC
>S6216JTKQ0 rank=0025555 x=3910.0 y=1210.0 length=101
AGTCCAACGCGAAGAACCTTACCTGGGCTTGACATACGCCGGAAAGCCACAGAGATGTGG
CCCCTTTTAGTCGGTGTACAGGTGTTGCATGGCTGTCGGAC
>S6216JVP3F rank=0013667 x=3934.0 y=3145.0 length=106
AGTCCAACGCGAAGAACCTTACCTGGGCTTGACATCCTGGTGAAATCCTCGTGAAAGCGG
GGACCCTCTTCGGAGCACCAGGACAGGTGATGCATGGCTGTCGGAC
>S6216JXCEJ rank=0025394 x=3953.0 y=889.0 length=105
AGTCCAACGCGAAGAACCTTACCTGGGCTTGACATCTACGGGAAAGCCTCTGGAAACAGG
GGCCCCCTTCGGGGCTCGTAGACAGGTGCTGCATGGCTGTCAGAC
>S6216JYUV2 rank=0016135 x=3970.0 y=1872.0 length=106
AGTCCAACGCGAAGAACCTTACCTGGGCTTGACATCTACGTGCAATCCTCGTGAAAGCGG
GGACCCTCTTCGGAGCGCGTAGACAGGTGGTGCATGGCTGTCGGAC
>S6216JX6T2 rank=0020892 x=3962.0 y=3464.0 length=106
AGTCCAACGCGAAGAACCTTACCTGGGCTTGACATCTACGTGCAATCCTCGTGAAAGCGG
GGACCCTCTTCGGAGCGCGTAGACAGGTGTTGCATGGCTGTCGGAC
>S6216JUGV1 rank=0028086 x=3920.0 y=1903.0 length=106
AGTCCAACGCGAAGAACCTTACCTGGGCTTGACATCTAGCTGAAATCCTCGTGAAAGCGG
GGACCCTCTTCGGAGCAGTTAGACAGGTGATGCATGGCTGTCGGAC
>S6216J4C8K rank=0024638 x=4033.0 y=882.0 length=106
AGTCCAACGCGAAGAACCTTACCTGGGCTTGACATCTAGTGGAAATCTCCGTGAAAGCGG
AGACCTCCTTCGGGACCGCTGGACAGGTGCTGCATGGCTGTCGGAC
>S6216JXTX8 rank=0016737 x=3958.0 y=3150.0 length=106
AGTCCAACGCGAAGAACCTTACCTGGGCTTGACATCTTAGAGAAATCCTCGTGAAAGCGG
GGACCTCCTTCGGGACTCTAAGACAGGTGTTGCATGGCTGTCGGAC
>S6216JWTNZ rank=0022375 x=3947.0 y=1181.0 length=104
AGTCCAACGCGAAGAACCTTACCTGGGCTTGACATGACCCTGACAACCCTGGAAACAGGG
CCTCCCTTCGGGGCAGGGCCACAGGTGCTGCATGGCTGTCGGAC
>S6216J0VNK rank=0019755 x=3993.0 y=1966.0 length=104
AGTCCAACGCGAAGAACCTTACCTGGGCTTGACATGACCCTGACCGCTGTGGAAACACAG
CTTCCCTTCGGGGCAGGGCCACAGGTGCTGCATGGCTGTCGGAC
>S6216JUZTZ rank=0025728 x=3926.0 y=1877.0 length=105
AGTCCAACGCGAAGAACCTTACCTGGGCTTGACATGACCGTCATACCCGTGGAAACACGG
GGTCAGTTCGGCTGGACGGCCACAGGTGATGCATGGCTGTCGGAC
>S6216JXVKL rank=0010022 x=3959.0 y=1155.0 length=105
AGTCCAACGCGAAGAACCTTACCTGGGCTTGACATGACCGTCATACCCGTGGAAACACGG
GGTCAGTTCGGCTGGACGGCCACAGGTGGTGCATGGCTGTCGGAC
>S6216J1H7G rank=0031239 x=4000.0 y=2522.0 length=103
AGTCCAACGCGAAGAACCTTACCTGGGCTTGACATGCACAGGAATGTCGTGGAAACACGG
CAGCCCTTCGGGCCTGTGCACAGGTGCTGCATGGCTGTCGGAC
>S6216JZ0LB rank=0020141 x=3983.0 y=2669.0 length=102
AGTCCAACGCGAAGAACCTTACCTGGGCTTGACATGCACCGATCGCCTCAGAGATGGGGT
TTCCCTTGTGGTCGGTGCACAGGTGCTGCATGGCTGTCGGAC
>S6216J4BA1 rank=0028043 x=4032.0 y=2475.0 length=106
AGTCCAACGCGAAGAACCTTACCTGGGCTTGACATGCACGAGAAAGCCGGTGGAAACATC
GGCCCCTCTTCGGAGTTCGTGCACAGGTGCTGCATGGCTGTCGGAC
>S6216JZPVD rank=0017037 x=3980.0 y=1063.0 length=106
AGTCCAACGCGAAGAACCTTACCTGGGCTTGACATGCACGAGAAAGCCGGTGGAAACATC
GGCCCCTCTTCGGAGTTCGTGCACAGGTGGTGCATGGCTGTCGGAC
>S6216JWUJX rank=0030707 x=3947.0 y=2331.0 length=101
AGTCCAACGCGAAGAACCTTACCTGGGCTTGACATGCACGGAAATCTCCCAGAGATGGGA
GGTCCGTAAGGCCGTGCACAGGTGGTGCATGGCTGTCGGAC
>S6216JXQVR rank=0027217 x=3957.0 y=3269.0 length=106
AGTCCAACGCGAAGAACCTTACCTGGGCTTGACATGCACGGGAAACCCTCCCGAAACGGA
GGGCCCTCTTCGGAGCTCGTGCACAGGTGGTGCATGGCTGTCGGAC
>S6216JU1UE rank=0021748 x=3927.0 y=388.0 length=62
AGTCCAACGCGAAGAACCTTACCTGGGCTTGACATGCACGGGAAACGCCCAGAAACGGGG
CG
>S6216J2KPK rank=0031232 x=4012.0 y=3270.0 length=106
AGTCCAACGCGAAGAACCTTACCTGGGCTTGACATGCACGGGAAACGCCTCAGAAACGGG
GCGCCCTCTTCGGAGTCCGTGCACAGGTGCTGCATGGCTGTCGGAC
>S6216JUMLL rank=0029179 x=3922.0 y=1111.0 length=106
AGTCCAACGCGAAGAACCTTACCTGGGCTTGACATGCACGGGAAACGCCTCAGAAACGGG
GCGCCCTCTTCGGAGTCCGTGCACAGGTGCTGCATGGCTGTCGGAC
>S6216JW0RD rank=0025662 x=3949.0 y=2183.0 length=106
AGTCCAACGCGAAGAACCTTACCTGGGCTTGACATGCACGGGAAACGCCTCAGAAACGGG
GCGCCCTCTTCGGAGTCCGTGCACAGGTGTTGCATGGCTGTCGGAC
>S6216J2XNZ rank=0006530 x=4016.0 y=3677.0 length=106
AGTCCAACGCGAAGAACCTTACCTGGGCTTGACATGCACGGGAAACGCCTCAGAAAGGGG
GCGCCCTCTTCGGAGTCCGTGCACAGGTGCTGCATGGCTGTCGGAC
>S6216JWVM1 rank=0002906 x=3947.0 y=3739.0 length=106
AGTCCAACGCGAAGAACCTTACCTGGGCTTGACATGCACGGGAAACGCCTCAGAAAGGGG
GCGCCCTCTTCGGAGTCCGTGCACAGGTGCTGCATGGCTGTCGGAC
>S6216JZ67E rank=0012083 x=3985.0 y=3048.0 length=105
AGTCCAACGCGAAGAACCTTACCTGGGCTTGACATGCACGGGAAACGCCTCNAAAGGGGG
NGCCCTCTTCGGAGTCCGTGCACAGGTGCTGCATGGCTNTCGGAC
>S6216J313C rank=0015952 x=4029.0 y=2822.0 length=106
AGTCCAACGCGAAGAACCTTACCTGGGCTTGACATGCACGGGAAAGCCGGTGGAAACATC
GGCCCCTCTTCGGAGTCCGTGCACAGGTGCTGCATGGCTGTCGGAC
>S6216JVKUJ rank=0018596 x=3933.0 y=441.0 length=106
AGTCCAACGCGAAGAACCTTACCTGGGCTTGACATGCACGGGAAAGCCGGTGGAAACATC
GGCCCCTCTTCGGAGTCCGTGCACAGGTGCTGCATGGCTGTCGGAC
>S6216JTULT rank=0029519 x=3913.0 y=1695.0 length=106
AGTCCAACGCGAAGAACCTTACCTGGGCTTGACATGCACGGGAAAGCCGGTGGAAACATC
GGCCCCTCTTCGGAGTCCGTGCACAGGTGCTGCATGGCTGTCGGAC
>S6216JYTUF rank=0023014 x=3970.0 y=517.0 length=106
AGTCCAACGCGAAGAACCTTACCTGGGCTTGACATGCACGGGAAAGCCGGTGGAAACATC
GGTTCCTCTTCGGAGTCCGTGCACAGGTGCTGCATGGCTGTCGGAC
>S6216JWODI rank=0018458 x=3945.0 y=2516.0 length=106
AGTCCAACGCGAAGAACCTTACCTGGGCTTGACATGCACGGGAAAGCCGGTGGAAACATC
GGTTCCTCTTCGGAGTCCGTGCACAGGTGGTGCATGGCTGTCGGAC
>S6216JVHMO rank=0015047 x=3932.0 y=366.0 length=105
AGTCCAACGCGAAGAACCTTACCTGGGCTTGACATGCACGGGAAAGCCGGTGGAAACATG
GCCCCTCTTCGGAGTCCGTGCACAGGTGCTGCATGGCTNTCGGAC
>S6216J1P24 rank=0017821 x=4003.0 y=446.0 length=107
AGTCCAACGCGAAGAACCTTACCTGGGCTTGACATGCACGGGAAAGCCGGTGGAGACATC
GGCCCCCTCTTCGGAGTCCGTGCACAGGTGCTGCATGGCTGTCGGAC
>S6216JZV65 rank=0020523 x=3982.0 y=1071.0 length=106
AGTCCAACGCGAAGAACCTTACCTGGGCTTGACATGCACGGGAACTCGTGGGGAAACCTG
CGGGGCTCTTCGGAGCTCGTGCACAGGTGCTGCATGGCTGTCGGAC
>S6216J37ZE rank=0031219 x=4031.0 y=2264.0 length=106
AGTCCAACGCGAAGAACCTTACCTGGGCTTGACATGCACGGGAACTCGTGGGGAAACCTG
CGGGGCTCTTCGGAGCTCGTGCACAGGTGCTGCATGGCTGTCGGAC
>S6216JYR58 rank=0022510 x=3969.0 y=2446.0 length=107
AGTCCAACGCGAAGAACCTTACCTGGGCTTGACATGCACGGGAACTCGTGGGGAAACCTN
CGGGGGCTCTTCGGAGCTCGTGCACAGGTGCTGCATGGCTNTCGGAC
>S6216JW7EV rank=0026407 x=3951.0 y=2613.0 length=104
AGTCCAACGCGAAGAACCTTACCTGGGCTTGACATGCACGGGAATGTCGTAGAAATACGG
CAGCCCTTCGGGGCTCGTGCACAGGTGCTGCATGGCTGTCGGAC
>S6216JZC36 rank=0027504 x=3976.0 y=916.0 length=104
AGTCCAACGCGAAGAACCTTACCTGGGCTTGACATGCACGGGAATGTCGTAGAAATACGG
CAGCCCTTCGGGGCTCGTGCACAGGTGCTGCATGGCTGTCGGAC
>S6216J3XHU rank=0007965 x=4028.0 y=960.0 length=104
AGTCCAACGCGAAGAACCTTACCTGGGCTTGACATGCACGGGAATGTCGTAGAAATACGG
CAGCCTTTCGGGGCTCGTGCACAGGTGATGCATGGCTGTCGGAC
>S6216J499K rank=0024362 x=4043.0 y=2726.0 length=104
AGTCCAACGCGAAGAACCTTACCTGGGCTTGACATGCACGGGAATGTCGTGGAAACACGG
CAGCCCTTCGGGGCTCGTGCACAGGTGCTGCATGGCTGTCGGAC
>S6216J29J5 rank=0002257 x=4020.0 y=2707.0 length=78
AGTCCAACGCGAAGAACCTTACCTGGGCTTGACATGCACGGGAATGTCGTGGAAACACGG
CAGCCTCNGGTCGGTCGT
>S6216J24K1 rank=0002670 x=4019.0 y=355.0 length=104
AGTCCAACGCGAAGAACCTTACCTGGGCTTGACATGCACGGGAATTGCGTAGAAATACGT
AAGCCCTTCGGGGCTCGTGCACAGGTGCTGCATGGCTGTCGGAC
>S6216JTMQP rank=0026174 x=3910.0 y=3791.0 length=104
AGTCCAACGCGAAGAACCTTACCTGGGCTTGACATGCACGGGAATTGCGTAGAAATACGT
AAGCCCTTCGGGGCTCGTGCACAGGTGGTGCATGGCTGTCGGAC
>S6216JV5NF rank=0017589 x=3939.0 y=2825.0 length=106
AGTCCAACGCGAAGAACCTTACCTGGGCTTGACATGCACGGGCAAGCTGGTGGAAACACC
GGCCCCTCTTCGGAGTCCGTGCACAGGTGTTGCATGGCTGTCGGAC
>S6216J1L6X rank=0023314 x=4001.0 y=3591.0 length=106
AGTCCAACGCGAAGAACCTTACCTGGGCTTGACATGCACGTGAAACCCTGGTGAAAGCCA
GGGCCTCCTTCGGGACACGTGCACAGGTGATGCATGGCTGACGGAC
>S6216J1HX2 rank=0012719 x=4000.0 y=2184.0 length=103
AGTCCAACGCGAAGAACCTTACCTGGGCTTGACATGCACTGGAAAACCGTGAAATACGGT
CCTCCTTCGGGACCAGTGCACAGGTGGTGCAAGGCTNTCGGAC
>S6216J1IZU rank=0018696 x=4000.0 y=3544.0 length=57
AGTCCAACGCGAAGAACCTTACCTGGGCTTGACATGCACTGGAAACCAGTAGAGATA
>S6216JU6H4 rank=0027563 x=3928.0 y=2330.0 length=103
AGTCCAACGCGAAGAACCTTACCTGGGCTTGACATGCACTGGAAACCAGTAGAGATATTG
GCCCCCTTGTGGCCGGTGTACAGGTGCTGCATGGCTGTCGGAC
>S6216J22Y0 rank=0024918 x=4018.0 y=2362.0 length=102
AGTCCAACGCGAAGAACCTTACCTGGGCTTGACATGCAGGGAAAAGCCGTGGAGACACGG
TGTCCTTCGGGGCCCTGCACAGGTGCTGCATGGCTGTCGGAC
>S6216JZDOF rank=0011939 x=3976.0 y=1645.0 length=94
AGTCCAACGCGAAGAACCTTACCTGGGCTTGACATGCAGGGCAAAGCCGGTGAAAGCCGG
CGCTCTACGGAGCCTGCACAGGNGTTGCATGGCT
>S6216J1D8M rank=0004563 x=3999.0 y=1476.0 length=106
AGTCCAACGCGAAGAACCTTACCTGGGCTTGACATGCAGGGGAAACGCCCCAGAAACGGG
GCGCCCTCTTCGGAGTCCCTGCACAGGTGCTGCATGGCTGTCGGAC
>S6216J3UKC rank=0018822 x=4027.0 y=1258.0 length=101
AGTCCAACGCGAAGAACCTTACCTGGGCTTGACATGCAGGGTGAAACCCGTGAAAGCGGG
CGCTCTTCGGAGCCTGCACAGGTGCTGCATGGCTGTCGGAC
>S6216JY17Q rank=0023581 x=3972.0 y=3172.0 length=101
AGTCCAACGCGAAGAACCTTACCTGGGCTTGACATGCAGGGTGAAACCCGTGAAAGCGGG
CGCTCTTCGGAGCCTGCACAGGTGTTGCATGGCTGTCGGAC
>S6216JZTOX rank=0028967 x=3981.0 y=1919.0 length=108
AGTCCAACGCGAAGAACCTTACCTGGGCTTGACATGCATCTCTAAGCGGGTGAAAGCCCG
TGAATCCCGCAAGGGACAATTTGCACAGGTGGTGCATGGCTGTCGGAC
>S6216J1D6G rank=0020676 x=3999.0 y=1398.0 length=106
AGTCCAACGCGAAGAACCTTACCTGGGCTTGACATGCATCTGAAACCCTGGTGAAAGCCA
GGGCCTCCTTCGGGACGGATGCACAGGTGATGCATGGCTGTCAGAC
>S6216JV00P rank=0024260 x=3938.0 y=919.0 length=106
AGTCCAACGCGAAGAACCTTACCTGGGCTTGACATGCATGGGAAAGCCGGTGGAAACATC
GGTTCCTCTTCGGAGTCCATGCACAGGTGATGCATGGCTGTCGGAC
>S6216J2Y9Y rank=0024463 x=4017.0 y=1668.0 length=106
AGTCCAACGCGAAGAACCTTACCTGGGCTTGACATGCATTTGAAAGTCCGGTGAAAGCCG
GAGCCCTCTTCGGAGCAGATGCACAGGTGTTGCATGGCTGTCGGAC
>S6216JX14Y rank=0002800 x=3961.0 y=1472.0 length=110
AGTCCAACGCGAAGAACCTTACCTGGGCTTGACATGCCAGGATTATCCCCATGAAAGTGG
GGTAGGCCCTTCGGGGTACAACTGGTACAGGTGGTGCATGGCTGTCGGAC
>S6216JYHA6 rank=0006601 x=3966.0 y=656.0 length=112
AGTCCAACGCGAAGAACCTTACCTGGGCTTGACATGCCAGGATTATCCCGATGAAAGTCG
GGTAGGCCCCGCAAGGGGTACAACTGGTACAGGTGATGCATGGCTGTCGGAC
>S6216JXKRT rank=0023165 x=3955.0 y=3543.0 length=103
AGTCCAACGCGAAGAACCTTACCTGGGCTTGACATGCGCCAGACATCCCCAGAGATGGGG
CTTCCCTTGTGGTTGGTGTACAGGTGCTGCATGGCTGTCGGAC
>S6216JZ9BN rank=0001001 x=3986.0 y=1697.0 length=96
AGTCCAACGCGAAGAACCTTACCTGGGCTTGACATGCGCCAGACATCCCCTAGAGATAGG
GNTTCCCTTGNGGTTGGTGTACAGGTGATGCATGGC
>S6216JT4BY rank=0022985 x=3916.0 y=2012.0 length=103
AGTCCAACGCGAAGAACCTTACCTGGGCTTGACATGCGCCAGACATCCCTAGAGATAGGG
CTTCCCTTGTGGTTGGTGTACAGGTGCTGCATGGCTGTCGGAC
>S6216J024H rank=0028343 x=3995.0 y=3455.0 length=103
AGTCCAACGCGAAGAACCTTACCTGGGCTTGACATGCGCCAGACATCCCTAGAGATAGGG
CTTCCCTTGTGGTTGGTGTACAGGTGCTGCATGGCTGTCGGAC
>S6216JS9W0 rank=0015381 x=3906.0 y=3554.0 length=103
AGTCCAACGCGAAGAACCTTACCTGGGCTTGACATGCGCCAGACATCCCTAGAGATAGGG
CTTCCCTTGTGGTTGGTGTACAGGTGTTGCATGGCTGTCGGAC
>S6216JV0SG rank=0022623 x=3938.0 y=622.0 length=103
AGTCCAACGCGAAGAACCTTACCTGGGCTTGACATGCGCCAGACATCCCTAGAGATAGGG
CTTCCCTTGTGGTTGGTGTGCAGGTGGTGCATGGCTGTCGGAC
>S6216JV1KL rank=0024029 x=3938.0 y=1635.0 length=104
AGTCCAACGCGAAGAACCTTACCTGGGCTTGACATGCGCCTGTAATCTCGGGAAACCGAG
CCCCTCTTCGGAGCGGGTGCACAGGTGATGCATGGCTGTCGGAC
>S6216JYPNW rank=0021798 x=3968.0 y=3290.0 length=105
AGTCCAACGCGAAGAACCTTACCTGGGCTTGACATGCGCGGGAAACGCCCCAGAAACGGG
CGCCCTCTTCGGAGTCCGCGCACAGGTGATGCATGGCTGTCGGAC
>S6216JT4ZX rank=0025210 x=3916.0 y=2875.0 length=106
AGTCCAACGCGAAGAACCTTACCTGGGCTTGACATGCGCGTGGTACGACTCCGAAAGGGG
GAGGACCCGCAAGGGAGCGCGCACAGGTGTTGCATGGCTGTCGGAC
>S6216J3F41 rank=0026728 x=4022.0 y=3043.0 length=100
AGTCCAACGCGAAGAACCTTACCTGGGCTTGACATGCGGGGAAAAGCGGCGGAAACGTCG
TGTCCTTCGGGTCCGTACAGGTGTTGCATGGCTGTCGGAC
>S6216JW4JD rank=0026166 x=3950.0 y=2983.0 length=68
AGTCCAACGCGAAGAACCTTACCTGGGCTTGACATGCGGGGTAAAGCCGGCGAAAGCCGG
CGCTCTAC
>S6216JZ9JR rank=0027550 x=3986.0 y=1989.0 length=101
AGTCCAACGCGAAGAACCTTACCTGGGCTTGACATGCGGGGTAAAGCCGGCGAAAGCCGG
CGCTCTACGGAGCCCGCACAGGTGCTGCATGGCTGTCGGAC
>S6216JXL8E rank=0028610 x=3956.0 y=1340.0 length=101
AGTCCAACGCGAAGAACCTTACCTGGGCTTGACATGCGGGGTAAAGCCGGCGAAAGCCGG
CGCTCTACGGAGCCCGCACAGGTGCTGCATGGCTGTCGGAC
>S6216JYU6F rank=0018054 x=3970.0 y=2245.0 length=101
AGTCCAACGCGAAGAACCTTACCTGGGCTTGACATGCGGGGTGAAACCGTGGAAACACGG
TGCTCTTCGGAGCCCGCACAGGTGTTGCATGGCTGTCGGAC
>S6216JYXFA rank=0019753 x=3971.0 y=1060.0 length=101
AGTCCAACGCGAAGAACCTTACCTGGGCTTGACATGCGGGGTGAAGCCGTGGAAACACGG
TCCTCTACGGAGCCCGCACAGGTGATGCATGGCTGTCGGAC
>S6216JU1V6 rank=0006064 x=3927.0 y=452.0 length=112
AGTCCAACGCGAAGAACCTTACCTGGGCTTGACATGCTAGGATTACCCGGGTGAAAGTCC
GGTAGGCCCCGCAAGGGGTACAACTAGTACAGGTGGTGCATGGCTGTCGGAC
>S6216JT16S rank=0028863 x=3915.0 y=3330.0 length=113
AGTCCAACGCGAAGAACCTTACCTGGGCTTGACATGCTAGGATTATCCCGATGAAAGTCG
GGTAGGCCCCGCAAGGGGTACAACTAGTACAGGTGCTGCATGGCTGTCGGACC
>S6216JV4WJ rank=0029021 x=3939.0 y=1857.0 length=110
AGTCCAACGCGAAGAACCTTACCTGGGCTTGACATGCTAGGATTATCTCCGTGAAAGCGG
AGTAGGCCCTTCGGGGTACAACTAGTACAGGTGTTGCATGGCTGTCGGAC
>S6216JT16M rank=0024301 x=3915.0 y=3324.0 length=112
AGTCCAACGCGAAGAACCTTACCTGGGCTTGACATGCTCGGATTATCCCGGTGAAAGCCG
GGTAGGCCCCGCAAGGGGTACAACGAGTACAGGTGATGCATGGCTGTCGGAC
>S6216JT4NJ rank=0030970 x=3916.0 y=2429.0 length=103
AGTCCAACGCGAAGAACCTTACCTGGGCTTGACATGGACTAGAAAGCTCTAGAGATAGAG
CCTCCCTTGTGGCTGGTTCACAGGTGCTGCATGGCTGTCGGAC
>S6216JXLTQ rank=0017618 x=3956.0 y=812.0 length=104
AGTCCAACGCGAAGAACCTTACCTGGGCTTGACATGGACTAGTAAAGCTCTAGAGATAGA
GCCTCCCTTGTGGCTGGTTCACAGGTGTTGCATGGCTGTCGGAC
>S6216JS1CK rank=0019510 x=3904.0 y=642.0 length=104
AGTCCAACGCGAAGAACCTTACCTGGGCTTGACATGGCCGGGAAATCCCCCGAAAGGGGG
GCCTCCTTCGGGACCCGGTCACAGGTGTTGCATGGCTGTCGGAC
>S6216JXPM6 rank=0012249 x=3957.0 y=1664.0 length=104
AGTCCAACGCGAAGAACCTTACCTGGGCTTGACATGGCCGTGACCGGCGTGGAAACACGT
CTTCCCTTCGGGGCACGGTCACAGGTGATGCATGGCTGTCGGAC
>S6216J2LYG rank=0010334 x=4013.0 y=790.0 length=106
AGTCCAACGCGAAGAACCTTACCTGGGCTTGACATGGCGCGGAAAGCCCCTGGAAACAGG
GGCCCCTCTTCGGAGCCGCGTCACAGGTGCTGCATGGCTGTCGGAC
>S6216J0440 rank=0016241 x=3996.0 y=1970.0 length=101
AGTCCAACGCGAAGAACCTTACCTGGGCTTGACATGGCGGTGAAAGCCGGTGGAAACACC
GGCCCTCCTTCGGGACGCCGTCACAGGTGTTGCATGGCTNT
>S6216JY964 rank=0029342 x=3975.0 y=1230.0 length=104
AGTCCAACGCGAAGAACCTTACCTGGGCTTGACATGTAACTGACAGCCGTGGAAACACGG
TCTTCCTTCGGGACAGTTACACAGGTGCAGCATGGCTGTCGGAC
>S6216J3OED rank=0016628 x=4025.0 y=1459.0 length=104
AGTCCAACGCGAAGAACCTTACCTGGGCTTGACATGTAACTGACAGTCGTGGAAACACGA
TCTTCCTTCGGGACAGTTACACAGGTGCTGCATGGCTGTCGGAC
>S6216JVM5H rank=0008667 x=3933.0 y=3427.0 length=104
AGTCCAACGCGAAGAACCTTACCTGGGCTTGACATGTAACTGACCGCCGTGGAAACACGG
TTTTCCTTCGGGACAGTTTCACAGGTGATGCATGGCTNTCGGAC
>S6216JTUAE rank=0028003 x=3913.0 y=1284.0 length=104
AGTCCAACGCGAAGAACCTTACCTGGGCTTGACATGTAAGTGACCGCCATAGAAATATGG
CTTTCCTTCGGGACACTTTCACAGGTGGTGCATGGCTGTCGGAC
>S6216JTKJQ rank=0022883 x=3910.0 y=948.0 length=102
AGTCCAACGCGAAGAACCTTACCTGGGCTTGACATGTACCGAAAAGCCATAGAGATATGG
TGTCCTTCGGGGCGGTACACAGGTGTTGCATGGCTGTCGGAC
>S6216JZ398 rank=0015116 x=3984.0 y=3358.0 length=104
AGTCCAACGCGAAGAACCTTACCTGGGCTTGACATGTACCTGACCGGTGTGGAAACACAC
CTTCCCTTCGGGGCAGGTTCACAGGTGTTGCATGGCTGTCGGAC
>S6216J16JX rank=0004786 x=4008.0 y=1307.0 length=102
AGTCCAACGCGAAGAACCTTACCTGGGCTTGACATGTACGGAAAAGCCGTAGAGATACGG
TGTCCTTCGGGGTCGTACACAGGTGATGCATGGCTGTCGGAC
>S6216J3IU2 rank=0009774 x=4023.0 y=2476.0 length=101
AGTCCAACGCGAAGAACCTTACCTGGGCTTGACATGTACGGAAAAGCCGTAGAGATACGG
TGTCCTTCGGGTCGTACACAGGTGTTGCATGGCTGTCGGAC
>S6216JVCFX rank=0023662 x=3930.0 y=1835.0 length=106
AGTCCAACGCGAAGAACCTTACCTGGGCTTGACATGTACGGGAAACCCCTTGGAAACAGG
GGGCCCTCTTCGGAGTCCGTGCACAGGTGCTGCATGGCTGTCGGAC
>S6216JS7FM rank=0026259 x=3906.0 y=336.0 length=102
AGTCCAACGCGAAGAACCTTACCTGGGCTTGACATGTAGAGAAAAGCCGTAGAGATACGG
TGTCCTTGGGGGTTCTACACAGGTGCTGCATGGCTGTCGGAC
>S6216JWYG1 rank=0029413 x=3948.0 y=3315.0 length=102
AGTCCAACGCGAAGAACCTTACCTGGGCTTGACATGTAGGGAAAAGCCGTAGAGATACGG
TGTCCTTTTGGGCCCTACACAGGTGCTGCATGGCTGTCGGAC
>S6216J2KMB rank=0023153 x=4012.0 y=3153.0 length=102
AGTCCAACGCGAAGAACCTTACCTGGGCTTGACATGTAGGGAAAAGCCGTAGAGATACGG
TGTCCTTTTGGGCCCTACACAGGTGGTGCATGGCTGTCGGAC
>S6216JZ587 rank=0024028 x=3985.0 y=1817.0 length=102
AGTCCAACGCGAAGAACCTTACCTGGGCTTGACATGTAGGGAAAAGCCGTAGAGATACGG
TGTCCTTTTGGGCCCTACACAGGTGTTGCATGGCTGTCGGAC
>S6216JWB6T rank=0025261 x=3941.0 y=3107.0 length=102
AGTCCAACGCGAAGAACCTTACCTGGGCTTGACATGTAGGGAAAAGCCGTAGAGATACGG
TGTCCTTTTGGGCCCTACACAGGTGTTGCATGGCTGTCGGCC
>S6216J0K7H rank=0024620 x=3990.0 y=715.0 length=102
AGTCCAACGCGAAGAACCTTACCTGGGCTTGACATGTAGGGAAAAGCCGTAGAGATACGG
TGTCCTTTTGGGCCTTACACAGGTGATGAATGGCTGTCGGAC
>S6216J2YAP rank=0002152 x=4017.0 y=399.0 length=105
AGTCCAACGCGAAGAACCTTACCTGGGCTTGACATGTAGGTCATACTCGTGGAAACACGG
GGTCAGTTCGGCTGGACCTTCACAGGTGATGCATGGCTGTCGGAC
>S6216JUSVO rank=0030324 x=3924.0 y=1058.0 length=105
AGTCCAACGCGAAGAACCTTACCTGGGCTTGACATGTAGGTCGTACCTGTGGAAACACAG
GGTCAGTTCGGCTGGACCTTCACAGGTGGTGCATGGCTGTCGGAC
>S6216J0U9U rank=0027412 x=3993.0 y=1472.0 length=104
AGTCCAACGCGAAGAACCTTACCTGGGCTTGACATGTAGGTGACCGCCATAGAAATATGG
CTTTCCTTCGGGACACCTTCACAGGTGCTGCATGGCTGTCGGAC
>S6216J3CYY rank=0028916 x=4021.0 y=3032.0 length=104
AGTCCAACGCGAAGAACCTTACCTGGGCTTGACATGTAGGTGACCGCCATGGAAACATGG
CTTTCCTTCGGGACACCTTCACAGGTGATGCATGGCTGTCGGAC
>S6216JYEL1 rank=0006674 x=3965.0 y=1255.0 length=104
AGTCCAACGCGAAGAACCTTACCTGGGCTTGACATGTAGGTGACCGGTGTGGAAACACAC
CTTTCCTTCGGGACACCTTCACAGGTGGTGCATGGCTGTCGGAC
>S6216JWUJ9 rank=0027665 x=3947.0 y=2343.0 length=104
AGTCCAACGCGAAGAACCTTACCTGGGCTTGACATGTCGGTGAAAACCCTGGAAACAGGG
TCCCTCTTCGGAGCGCCGTCACAGGTGCTGCATGGCTGTCGGAC
>S6216JWTKM rank=0004797 x=3947.0 y=1060.0 length=104
AGTCCAACGCGAAGAACCTTACCTGGGCTTGACATGTGAGTGACAGGTGTGGAAACACAC
TCTCCCTTCGGGGCACTTTCACAGGTGGTGCATGGCTGTCGGAC
>S6216J1KP3 rank=0015268 x=4001.0 y=1689.0 length=104
AGTCCAACGCGAAGAACCTTACCTGGGCTTGACATGTGAGTGACAGGTGTGGAAACACAC
TCTCCCTTCGGGGCACTTTCACAGGTGTTGCATGGCTATCGGAC
>S6216J0UWZ rank=0011077 x=3993.0 y=1009.0 length=104
AGTCCAACGCGAAGAACCTTACCTGGGCTTGACATGTGAGTGACCGCCGTGGAGACACGG
TTTTCCTTCGGGACACTTTCACAGGTGATGCATGGCTGTCGGAC
>S6216J1RJD rank=0005144 x=4003.0 y=2327.0 length=102
AGTCCAACGCGAAGAACCTTACCTGGGCTTGACATGTGCCGAAAAGCTGCAGAGATGTGG
TGTCCTTCGGGGCGGTACACAGGTGGTGCATGGCTGTCGGAC
>S6216JVDGZ rank=0025854 x=3930.0 y=3169.0 length=102
AGTCCAACGCGAAGAACCTTACCTGGGCTTGACATGTGCCGAAAAGCTGCAGAGATGTGG
TGTCCTTCGGGGCGGTACACAGGTGTTGCATGGCTGTCGGAC
>S6216J0IZK rank=0027930 x=3989.0 y=1934.0 length=103
AGTCCAACGCGAAGAACCTTACCTGGGCTTGACATGTGCCTGACAGCCGTGGAAACACGG
TCTCCCTTCGGGGCAGGTACACAGGTGATGCATGCTGTCGGAC
>S6216JTMG0 rank=0027632 x=3910.0 y=3442.0 length=104
AGTCCAACGCGAAGAACCTTACCTGGGCTTGACATGTGCCTGACCGCCCTGGAAACAGGG
CTTCCCTTCGGGGCGGGTTCACAGGTGCTGCATGGCTGTCGGAC
>S6216JZHWJ rank=0019253 x=3977.0 y=3025.0 length=104
AGTCCAACGCGAAGAACCTTACCTGGGCTTGACATGTGCCTGACCGCCCTGGAAACAGGG
TTTCCCTTCGGGGCAGGTTCACAGGTGCTGCATGGCTGTCGGAC
>S6216J3LP1 rank=0031069 x=4024.0 y=2087.0 length=63
AGTCCAACGCGAAGAACCTTACCTGGGCTTGACATGTGGATGACCGACGTGGAAAACNCG
GTC
>S6216J12N7 rank=0017263 x=4007.0 y=373.0 length=104
AGTCCAACGCGAAGAACCTTACCTGGGCTTGACATGTGGATGACCGACGTGGAAACACGT
CTTCCCTTCGGGGCATCTTCACAGGTGCTGCATGGCTGTCGGAC
>S6216JU5FG rank=0006577 x=3928.0 y=938.0 length=52
AGTCCAACGCGAAGAACCTTACCTGGGCTTGACATGTGGATGACCGGCCTGG
>S6216J3L8N rank=0016332 x=4024.0 y=2757.0 length=103
AGTCCAACGCGAAGAACCTTACCTGGGCTTGACATGTGGGTGACCGCCGTGGAAACACGG
CTTCCCTTCGGGCACCTTCACAGGTGCTGCATGGCTGTCGGAC
>S6216JS9QU rank=0017742 x=3906.0 y=3332.0 length=104
AGTCCAACGCGAAGAACCTTACCTGGGCTTGACATGTTCCTGACATCCCTGGAAACAGGG
CTTCCCTTCGGGGCATGATCACAGGTGTTGCATGGCTGTCGGAC
>S6216J4GYE rank=0026820 x=4034.0 y=1604.0 length=105
AGTCCAACGCGAAGAACCTTACCTGGGCTTGACATGTTCCTGACATCCCTGGAAACAGGG
CTTCCCTTCGGGGGCAGGATCACAGGTGCTGCATGGCTGTCGGAC
>S6216JU5E3 rank=0012587 x=3928.0 y=925.0 length=104
AGTCCAACGCGAAGAACCTTACCTGGGCTTGACATGTTCCTGACCGCCCTGGAAACAGGG
TTTCCCTTCGGGGCAGGATCACAGGTGCTGCATGGCTGTCGGAC
>S6216J4HND rank=0028780 x=4034.0 y=2503.0 length=104
AGTCCAACGCGAAGAACCTTACCTGGGCTTGACATGTTCCTGACCGTCCTGGAAACAGGA
CTTCCCTTCGGGGCAGGATCACAGGTGTTGCATGGCTGTCGGAC
>S6216JVBEY rank=0010979 x=3930.0 y=504.0 length=104
AGTCCAACGCGAAGAACCTTACCTGGGCTTGACATGTTCCTGACCGTCCTGGAAACAGGG
CTTCCCTTCGGGGCAGGATCACAGGTGATGCATGGCTGTCGGAC
>S6216JU8WV rank=0019672 x=3929.0 y=1357.0 length=104
AGTCCAACGCGAAGAACCTTACCTGGGCTTGACATGTTCCTGACCGTCCTGGAAACAGGG
CTTCCCTTCGGGGCAGGATCACAGGTGCTGCATGGCTGTCGGAC
>S6216J1KIZ rank=0027448 x=4001.0 y=1433.0 length=104
AGTCCAACGCGAAGAACCTTACCTGGGCTTGACATGTTCCTGACCGTCCTGGAAACAGGG
CTTCCCTTCGGGGCAGGATCACAGGTGCTGCATGGCTGTCGGAC
>S6216JUS0I rank=0020056 x=3924.0 y=1232.0 length=104
AGTCCAACGCGAAGAACCTTACCTGGGCTTGACATGTTCCTGACCGTCCTGGAAACAGGG
CTTCCCTTCGGGGCAGGATCACAGGTGTTGCATGGCTGTCGGAC
>S6216JWDAR rank=0016075 x=3942.0 y=449.0 length=104
AGTCCAACGCGAAGAACCTTACCTGGGCTTGACATGTTCCTGACCTCCCTGGAAACAGGG
CTTCCCTTCGGGGCAGGATCACAGGTGGTGCATGGCTGTCGGAC
>S6216J0EXA rank=0017665 x=3988.0 y=764.0 length=103
AGTCCAACGCGAAGAACCTTACCTGGGCTTGACATGTTCCTGATCTCCCTGGAAACAGGG
CTTCCCTTCGGGCAGGATCACAGGTGATGCATGGCTGTCGGAC
>S6216JYY6U rank=0017941 x=3971.0 y=3348.0 length=104
AGTCCAACGCGAAGAACCTTACCTGGGCTTGACATGTTCCTGATCTCCCTGGAAACAGGG
CTTCCCTTCGGGGCAGGATCACAGGTGATGCATGGCTGTCGGAC
>S6216J42UI rank=0011822 x=4041.0 y=1304.0 length=104
AGTCCAACGCGAAGAACCTTACCTGGGCTTGACATGTTCCTGATCTCCCTGGAAACAGGG
CTTCCCTTCGGGGCAGGATCACAGGTGCTGCATGGCTGTCGGAC
>S6216JWX87 rank=0018532 x=3948.0 y=3033.0 length=104
AGTCCAACGCGAAGAACCTTACCTGGGCTTGACATGTTCCTGATCTCCCTGGAAACAGGG
CTTCCCTTCGGGGCAGGATCACAGGTGGTGCATGGCTGTCGGAC
>S6216J3S3H rank=0018631 x=4026.0 y=3451.0 length=54
AGTCCAACGCGAAGAACCTTACCTGGGCTTGACATGTTCGTGACACGTGTAGAA
>S6216JYC6H rank=0027671 x=3964.0 y=3495.0 length=104
AGTCCAACGCGAAGAACCTTACCTGGGCTTGACATGTTCGTGACAGGTGTGGAAACACAC
TCTCCCTTCGGGGCACGATCACAGGTGTTGCATGGCTGTCGGAC
>S6216J4RIQ rank=0020143 x=4037.0 y=3008.0 length=104
AGTCCAACGCGAAGAACCTTACCTGGGCTTGACATGTTCTTGACAGCTCTGGAAACAGAG
TCTCCCTTCGGGGCAAGATCACAGGTGCTGCATGGCTGTCGGAC
>S6216JVXZD rank=0029835 x=3937.0 y=1079.0 length=104
AGTCCAACGCGAAGAACCTTACCTGGGCTTGACATGTTCTTGACAGCTCTGGAAACAGAG
TCTCCCTTCGGGGCAAGATCACAGGTGCTGCATGGCTGTCGGAC
>S6216JU93E rank=0018559 x=3929.0 y=2888.0 length=104
AGTCCAACGCGAAGAACCTTACCTGGGCTTGACATGTTCTTGACAGCTCTGGAAACAGAG
TCTCCCTTCGGGGCAAGATCACAGGTGTTGCATGGCTGTCGGAC
>S6216JS597 rank=0030599 x=3905.0 y=2941.0 length=103
AGTCCAACGCGAAGAACCTTACCTGGGCTTGACATGTTCTTGACAGCTCTGGAAACAGAG
TNTCCCTTCGGGGCAAGATCACAGTGGTGCATGGCTNTCGGAC
>S6216JZMFK rank=0013483 x=3979.0 y=702.0 length=104
AGTCCAACGCGAAGAACCTTACCTGGGCTTGACATGTTGGTCGTACCTGTGGAAACACAG
GGTCAGTTCGGCTGGACCATCACAGGTGGTGCATGGCTNTCGGA
>S6216J2I3P rank=0019916 x=4012.0 y=1187.0 length=87
AGTCCAACGCGAAGAACCTTACCTGGGCTTGACATGTTGGTGACCGCCGTGGAAACACGG
GTTTTCCTTCGGGGACACCATCACAGG
>S6216J4NSO rank=0029772 x=4036.0 y=2278.0 length=105
AGTCCAACGCGAAGAACCTTACCTGGGCTTGACATGTTGGTGACCGCCGTGGAAACACGG
TTTTCCTTCGGGACACCATCAACAGGTGCTGCATGGCTGTCGGAC
>S6216JX2U8 rank=0008312 x=3961.0 y=2418.0 length=104
AGTCCAACGCGAAGAACCTTACCTGGGCTTGACATGTTGGTGACCGCCGTGGAAACACGG
TTTTCCTTCGGGACACCATCACAGGTGATGCATGGCTGTCGGAC
>S6216J2FAY rank=0003680 x=4011.0 y=360.0 length=104
AGTCCAACGCGAAGAACCTTACCTGGGCTTGACATGTTGGTGACCGCCGTGGAAACACGG
TTTTCCTTCGGGACACCATCACAGGTGCTGCATGGCTGTCGGAC
>S6216J0H0K rank=0024300 x=3989.0 y=674.0 length=104
AGTCCAACGCGAAGAACCTTACCTGGGCTTGACATGTTGGTGACCGCCGTGGAAACACGG
TTTTCCTTCGGGACACCATCACAGGTGGTGCATGGCTGTCGGAC
>S6216JYBOJ rank=0014065 x=3964.0 y=1553.0 length=104
AGTCCAACGCGAAGAACCTTACCTGGGCTTGACATGTTGGTGACCGCCGTGGAAACACGG
TTTTCCTTCGGGACACCATCACAGGTGGTGCATGGCTGTCGGAC
>S6216JZCOJ rank=0014975 x=3976.0 y=353.0 length=97
AGTCCAACGCGAAGAACCTTACCTGGGCTTGACATGTTGGTGACCGCCGTGGAAACACGG
TTTTCCTTCGGGACACCCATCACAGGTGATGCATGGC
>S6216J0CMS rank=0017776 x=3987.0 y=1890.0 length=104
AGTCCAACGCGAAGAACCTTACCTGGGCTTGACATGTTTCTGACAGGTGTGGAGACACAC
CCTCCCTTAGGGGCAGAATCACAGGTGCTGCATGGCTGTCGGAC
>S6216J1ENV rank=0020766 x=3999.0 y=2025.0 length=104
AGTCCAACGCGAAGAACCTTACCTGGGCTTGACATGTTTGTGACCGCCGTGGAAACACGG
TTTTCCTTCGGGACACAATCACAGGTGCTGCATGGCTGTCGGAC
>S6216J36KZ rank=0032964 x=4031.0 y=449.0 length=100
AGTCCAACGCGAAGAACCTTACCTGGGCTTGACATTTAGGGAAAAAGCCGTAGAAATACG
GTGTCCTTCGGGGCCCTAAACCAGGTGTTGCATGGCTGTC
>S6216J3Z9H rank=0003799 x=4029.0 y=451.0 length=102
AGTCCAACGCGAAGAACCTTACCTGGGCTTGACATTTAGGGAAAAGCCGTAGAAATACGG
TGTCCTTCGGGGCCCTAAACAGGTGTTGCATGGCTGTCGGAC
>S6216J0HPF rank=0026956 x=3989.0 y=273.0 length=94
AGTCCAACGCGAAGAACCTTACCTGGGGCTTGACATGTTGGTGACCGCCGTGGAAACNCG
GTTTTCCTCGGGGACACCCATCACAGGGTTGCTG
>S6216JTIWM rank=0030951 x=3909.0 y=2916.0 length=97
AGTCCAACGCGAAGAACCTTACCTGGGGTTTGACATACGCCGGAAAGCATCAGAGATGGG
TGCCCCCCTTTTTTTGTCGGGTGTACAGGGTGTTTGG
>S6216J14LP rank=0018907 x=4007.0 y=2875.0 length=100
AGTCCAACGCGAAGAACCTTACCTGGGTCTGACATACACCGGAAAGCCTTAGAGATAAGG
CCCCTTTTGTCGGTGTACAGGTGATGCATGGCTGTCGGAC
>S6216JXSWK rank=0022289 x=3958.0 y=1794.0 length=103
AGTCCAACGCGAAGAACCTTACCTGGGTCTGACATGCACAGGACGCTGGTAGAGATATCA
GTTCCCTTGTGGCCTGTGTGCAGGTGCTGCATGGCTGTCGGAC
>S6216J5LD8 rank=0020819 x=4047.0 y=766.0 length=106
AGTCCAACGCGAAGAACCTTACCTGGGTTAAATCCACCAGAACCTTGCAGAGATGCAGGG
GTGCCCTTCGGGGAACTGGTGAGAAGGTGTTGCATGGCTGTCGGAC
>S6216J40AZ rank=0024880 x=4040.0 y=2105.0 length=107
AGTCCAACGCGAAGAACCTTACCTGGGTTAAATCCACCAGAACGTTCCAGAGATGGAGCA
GTGCCCGCAANGGGAGCTGGTGAGAAGGTGCTGCATGGCTGTCGGAC
>S6216JUAK1 rank=0028037 x=3918.0 y=1923.0 length=106
AGTCCAACGCGAAGAACCTTACCTGGGTTAAATCCACTCAAACCTTGCAGAGATGCGGGG
GTGCTCTTCGGAGAATGAGTGAGAAGGTGTTGCATGGCTGTCGGAC
>S6216JVLGE rank=0030860 x=3933.0 y=1228.0 length=106
AGTCCAACGCGAAGAACCTTACCTGGGTTAAATCCACTCGAACCTTCTAGAGATAGAGGA
GTGCCCGCAAGGGAGCGAGTGAGAAGGTGATGCATGGCTGTCGGAC
>S6216JZ2R9 rank=0029095 x=3984.0 y=1415.0 length=107
AGTCCAACGCGAAGAACCTTACCTGGGTTAAATCCACTCGAATCCTGCAGAGATGCGGGA
GTGCCCTTCTGGGGAGCGAGTGAGAAGGTGGTGCATGGCTGTCGGAC
>S6216JTA1C rank=0031545 x=3907.0 y=910.0 length=106
AGTCCAACGCGAAGAACCTTACCTGGGTTAAATCCACTGGAACCTGGCTGAAAGGCTGGG
GTGCCCTTCGGGGAATCAGTGAGAAGGTGTTGCATGGCTGTCGGAC
>S6216J0280 rank=0017051 x=3995.0 y=3618.0 length=62
AGTCCAACGCGAAGAACCTTACCTGGGTTCGTACATACACCCGTGCCGCTCCAGAGAGTG
GG
>S6216JUYQZ rank=0002302 x=3926.0 y=473.0 length=102
AGTCCAACGCGAAGAACCTTACCTGGGTTGAACTACGCAGGAAAAGCCACAGAGATGTGG
TGTCCTTCGGGGCCTGTGATAGGTGGTGCATGGCTGTCGGAC
>S6216J3K0U rank=0029503 x=4024.0 y=1180.0 length=101
AGTCCAACGCGAAGAACCTTACCTGGGTTGACATCACTCGAAAACTCGCAGAGATGCGGG
GTCCTTCGGGGCGGGTGACAGGTGATGCATGGCTGTCGGAC
>S6216J0WBA rank=0025963 x=3993.0 y=2820.0 length=108
AGTCCAACGCGAAGAACCTTACCTGGGTTGGAACCCCTCAGAAGTCCGCAGAGACGTGGA
TGCGCCCGCAAGGGAGCTGAGTGTCCAGGTGATGCATGGCTGTCGGAC
>S6216JUPHD rank=0021231 x=3923.0 y=751.0 length=108
AGTCCAACGCGAAGAACCTTACCTGGGTTGGAACCCTCCAGAAGTCCGCAGAGATGTGGA
TGTGCCCGCAAGGGAATTGGATGTCCAGGTGCTGCATGGCTGTCGGAC
>S6216J1AEV rank=0024777 x=3998.0 y=613.0 length=104
AGTCCAACGCGAAGAACCTTACCTGGGTTTGAAATGTTGGTGACAGGTGTGGAAACACAT
CCTTCCTTCGGGACACCATCACAGGTGATGCATGGCTGTCGGAC
>S6216JUPJF rank=0020129 x=3923.0 y=825.0 length=104
AGTCCAACGCGAAGAACCTTACCTGGGTTTGAAATGTTGGTGACCGGTGTGGAAACACAC
CTTTCCTTCGGGACACCGTCACAGGTGATGCATGGCTGTCGGAC
>S6216JY3GM rank=0016630 x=3973.0 y=692.0 length=106
AGTCCAACGCGAAGAACCTTACCTGGGTTTGAACTGCACAGGAAAGCCTCAGAGATGAGG
ACCCCTCTTCGGAGGTCTGTGTAGAGGTGTTGCATGGCTGTCGGAC
>S6216J3RHX rank=0025379 x=4026.0 y=1379.0 length=106
AGTCCAACGCGAAGAACCTTACCTGGGTTTGAACTGCACAGGAAAGCCTCAGAGATGAGG
TCCCCTCTTCGGAGGTCTGTGTAGAGGTGTTGCATGGCTGTCGGAC
>S6216JX53F rank=0018525 x=3962.0 y=2505.0 length=106
AGTCCAACGCGAAGAACCTTACCTGGGTTTGAACTGTACAGGAAAGTCTCAGAGATGAGA
GCCCCTCTTCGGAGGTCTGTATAGAGGTGCTGCATGGCTGTCGGAC
>S6216JU8ON rank=0010007 x=3929.0 y=1061.0 length=106
AGTCCAACGCGAAGAACCTTACCTGGGTTTGAACTGTACAGGAAAGTCTCAGAGATGAGA
GCCCCTCTTCGGAGGTCTGTATAGAGGTGTTGCATGGCTGTCGGAC
>S6216J11ZH rank=0019164 x=4006.0 y=3579.0 length=103
AGTCCAACGCGAAGAACCTTACCTGGGTTTGACATACACCAGAAGCCCCTAGAGATAGGG
GTCTCTTTGATACTGGTGTACAGGTGATGCATGGCTATCGGAC
>S6216JYOGD rank=0026940 x=3968.0 y=1723.0 length=101
AGTCCAACGCGAAGAACCTTACCTGGGTTTGACATACACCCTGCCGCCTCAGAGATGGGG
CTTCTTTTGGGGGGTGTACAGGTGATGCATGGCTGTCGGAC
>S6216J0N4P rank=0001297 x=3991.0 y=407.0 length=98
AGTCCAACGCGAAGAACCTTACCTGGGTTTGACATACACCCTGCCGCTCCAGAGATGGGC
TTCTTTTGGGGTGTACAGGTGTTGCATGGCTGTCGGAC
>S6216J0N87 rank=0008856 x=3991.0 y=569.0 length=99
AGTCCAACGCGAAGAACCTTACCTGGGTTTGACATACACCCTGCCGCTCCAGAGATGGGG
CTCTTTTGGGGGTGTACAGGTGATGCATGGCTGTCGAAC
>S6216JZNEY rank=0012461 x=3979.0 y=1976.0 length=100
AGTCCAACGCGAAGAACCTTACCTGGGTTTGACATACACCCTGCCGCTCCAGAGATGGGG
CTTCTTTGGGGGGTGTACAGGTGATGCATGGCTGTCGGAC
>S6216J1I0T rank=0025971 x=4000.0 y=3579.0 length=99
AGTCCAACGCGAAGAACCTTACCTGGGTTTGACATACACCCTGCCGCTCCAGAGATGGGG
CTTCTTTGGGGGTGTACAGGTGCTGCATGGCTGTCGGAC
>S6216J17NY rank=0008366 x=4008.0 y=2748.0 length=76
AGTCCAACGCGAAGAACCTTACCTGGGTTTGACATACACCCTGCCGCTCCAGAGATGGGG
CTTCTTTTGGGGGTGT
>S6216JVI29 rank=0020555 x=3932.0 y=2259.0 length=100
AGTCCAACGCGAAGAACCTTACCTGGGTTTGACATACACCCTGCCGCTCCAGAGATGGGG
CTTCTTTTGGGGGTGTACAGGTGCTGCATGGCTGTCGGAC
>S6216J3U4M rank=0009110 x=4027.0 y=1988.0 length=101
AGTCCAACGCGAAGAACCTTACCTGGGTTTGACATACACCGGAAACATCCAGAGATGGGT
GCCCNTTTTGTCGGTGTACAGGTGCTGCATGGCTGTCGGAC
>S6216JVVHM rank=0012490 x=3936.0 y=1944.0 length=100
AGTCCAACGCGAAGAACCTTACCTGGGTTTGACATACACCGGAAACATCCAGAGATGGGT
GCCCTTTTGTCGGTGTACAGGTCCTGCATGGCTGTCGGAC
>S6216JV69Z rank=0014569 x=3940.0 y=837.0 length=100
AGTCCAACGCGAAGAACCTTACCTGGGTTTGACATACACCGGAAACATCCAGAGATGGGT
GCCCTTTTGTCGGTGTACAGGTGCTGCATGGCTGTCGGAC
>S6216J3B8U rank=0020459 x=4021.0 y=2092.0 length=100
AGTCCAACGCGAAGAACCTTACCTGGGTTTGACATACACCGGAAACATCCAGAGGCGGGT
GCCCTTTTGTCGGTGTACAGGTGATGCATGGCTGTCGGAC
>S6216J1RXK rank=0019563 x=4003.0 y=2838.0 length=65
AGTCCAACGCGAAGAACCTTACCTGGGTTTGACATACACCGGAAAGACATCAGAGATGGT
GCCCC
>S6216J5F5I rank=0026044 x=4045.0 y=2164.0 length=101
AGTCCAACGCGAAGAACCTTACCTGGGTTTGACATACACCGGAAAGCATCAGAGATGGTG
CCCCTTTTTGTCGGTGTACAGGTGCTGCATGGCTGTCGGAC
>S6216JTMNK rank=0015525 x=3910.0 y=3678.0 length=103
AGTCCAACGCGAAGAACCTTACCTGGGTTTGACATACACCGGAAAGCCGTAGAGATACGG
CCCCCCTTGTGGTCGGTGTACAGGTGCTGCATGGCTGTCGGAC
>S6216JYAPY rank=0005207 x=3964.0 y=308.0 length=101
AGTCCAACGCGAAGAACCTTACCTGGGTTTGACATACACCGGAAAGCCTCAGAGATGAGG
CCCCCTTTTGTCGGTGTACAGGTGCTGCATGGCTGTCGGAC
>S6216JXS7V rank=0019424 x=3958.0 y=2201.0 length=100
AGTCCAACGCGAAGAACCTTACCTGGGTTTGACATACACCGGAAAGCCTCAGAGATGAGG
CCCCTTTTGTCGGTGTACAGGTGCTGCATGGCTGTCGGAC
>S6216J49S1 rank=0008529 x=4043.0 y=2131.0 length=99
AGTCCAACGCGAAGAACCTTACCTGGGTTTGACATACACCGGAAAGCCTCAGAGATGGGG
CCCCTTTGTCGGTGTACAGGTGTTGCATGGCTGTCGGAC
>S6216JVVF0 rank=0025873 x=3936.0 y=1886.0 length=100
AGTCCAACGCGAAGAACCTTACCTGGGTTTGACATACACCGGAAAGCCTCAGAGATGGGG
CCCCTTTTGTCGGTGTACAGGTGATGCATGGCTGTCGGAC
>S6216J1BMM rank=0018936 x=3998.0 y=2188.0 length=100
AGTCCAACGCGAAGAACCTTACCTGGGTTTGACATACACCGGAAAGCCTCAGAGATGGGG
CCCCTTTTGTCGGTGTACAGGTGCTGCATGGCTGTCGGAC
>S6216JT5CX rank=0023849 x=3916.0 y=3343.0 length=100
AGTCCAACGCGAAGAACCTTACCTGGGTTTGACATACACCGGAAAGCCTTAGAGATAAGG
CCCCTTTTGTCGGTGTACAGGTGATGCATGGCTGTCGGAC
>S6216JVZKQ rank=0023121 x=3937.0 y=3144.0 length=100
AGTCCAACGCGAAGAACCTTACCTGGGTTTGACATACACCGGAAAGCCTTAGAGATAAGG
CCCCTTTTGTCGGTGTACAGGTGCTGCATGGCTGTCGGAC
>S6216JVXUU rank=0002741 x=3937.0 y=916.0 length=101
AGTCCAACGCGAAGAACCTTACCTGGGTTTGACATACACCGGAAAGCTGCAGAGATGTAG
CCCCTTTTAGTCGGTGTACAGGTGCTGCATGGCTGTCGGAC
>S6216JXPOV rank=0025547 x=3957.0 y=1725.0 length=100
AGTCCAACGCGAAGAACCTTACCTGGGTTTGACATACACCGGAAAGCTGCAGAGATGTAG
CCCTTTTAGTCGGTGGACAGGTGTTGCATGGCTGTCGGAC
>S6216J3JL0 rank=0017947 x=4023.0 y=3446.0 length=99
AGTCCAACGCGAAGAACCTTACCTGGGTTTGACATACACCGGAAAGCTGCAGAGATGTGG
CCCTTTTGTCGGTGTACAGGTGCTGCATGGCTGTCGGAC
>S6216JUOIW rank=0025686 x=3922.0 y=3606.0 length=98
AGTCCAACGCGAAGAACCTTACCTGGGTTTGACATACACCGGAACATCCAGAGATGGGTG
CCTTTGTCGGTGTACGAGGTGATGCATGGCTGTCGGAC
>S6216J5H0I rank=0003332 x=4046.0 y=480.0 length=104
AGTCCAACGCGAAGAACCTTACCTGGGTTTGACATACACCGGAAGCCTCTAGAGATAGGG
GGTCTCTTTGATACTGGTGTACAGGTGCTGCATGGCTGTCGGAC
>S6216J3MQ8 rank=0008269 x=4024.0 y=3426.0 length=105
AGTCCAACGCGAAGAACCTTACCTGGGTTTGACATACACGGGAAACCCTCGAGAAACCGG
GGCCCTCTTCGGAGCCCGTGCACAGGTGTTGCATGGCTGTTGGAC
>S6216J044K rank=0015995 x=3996.0 y=1954.0 length=102
AGTCCAACGCGAAGAACCTTACCTGGGTTTGACATACACGGTGCACCGGCAGAGATGTCG
GGTCCTTCGGGGTCGTGCACAGGTGCTGCATGGCTGTCGGAC
>S6216JZQJ8 rank=0031194 x=3980.0 y=1958.0 length=102
AGTCCAACGCGAAGAACCTTACCTGGGTTTGACATACAGGGAAATCTCCCAGAGATGGGA
GGTCCGCAAGGGCCTTGCACAGGTGTTGCATGGCTGTCGGAC
>S6216J4P7L rank=0015156 x=4037.0 y=1311.0 length=57
AGTCCAACGCGAAGAACCTTACCTGGGTTTGACATACGCCGGAAAAGCATCAGAGAT
>S6216J4KKC rank=0029611 x=4035.0 y=2186.0 length=68
AGTCCAACGCGAAGAACCTTACCTGGGTTTGACATACGCCGGAAACACCTAGAGATAGGT
GCCCTTTT
>S6216JXC8Z rank=0001644 x=3953.0 y=1985.0 length=101
AGTCCAACGCGAAGAACCTTACCTGGGTTTGACATACGCCGGAAACACCTAGAGATAGGT
GCCCTTTTTGTCGGTGTACAGGTGCTGCATGGCTGTCGGAC
>S6216J2M8W rank=0019931 x=4013.0 y=2462.0 length=100
AGTCCAACGCGAAGAACCTTACCTGGGTTTGACATACGCCGGAAACATCCAGAGATGGGT
GCCCTTTTGTCGGTGTACAGGTGCTGCATGGCTGTCGGAC
>S6216JYPDX rank=0021886 x=3968.0 y=2931.0 length=101
AGTCCAACGCGAAGAACCTTACCTGGGTTTGACATACGCCGGAAAGCATCAGAGATGGTG
CCCCTTTTTGTCGGTATACAGGTGGTGCATGGCTGTCGGAC
>S6216JXEDE rank=0025451 x=3953.0 y=3440.0 length=101
AGTCCAACGCGAAGAACCTTACCTGGGTTTGACATACGCCGGAAAGCATCAGAGATGGTG
CCCCTTTTTGTCGGTGTACAGGTGATGCATGGCTGTCGGAC
>S6216JX926 rank=0017632 x=3963.0 y=3584.0 length=101
AGTCCAACGCGAAGAACCTTACCTGGGTTTGACATACGCCGGAAAGCATCAGAGATGGTG
CCCCTTTTTGTCGGTGTACAGGTGATGCATGGCTGTCGGAC
>S6216JTPA4 rank=0028184 x=3911.0 y=3022.0 length=101
AGTCCAACGCGAAGAACCTTACCTGGGTTTGACATACGCCGGAAAGCATCAGAGATGGTG
CCCCTTTTTGTCGGTGTACAGGTGCTGCATGGCTGTCGGAC
>S6216J2YMS rank=0024768 x=4017.0 y=834.0 length=101
AGTCCAACGCGAAGAACCTTACCTGGGTTTGACATACGCCGGAAAGCATCAGAGATGGTG
CCCCTTTTTGTCGGTGTACAGGTGCTGCATGGCTGTCGGAC
>S6216JU9UI rank=0020128 x=3929.0 y=2568.0 length=101
AGTCCAACGCGAAGAACCTTACCTGGGTTTGACATACGCCGGAAAGCATCAGAGATGGTG
CCCCTTTTTGTCGGTGTACAGGTGCTGCATGGCTGTCGGAC
>S6216JU5J4 rank=0024991 x=3928.0 y=1106.0 length=101
AGTCCAACGCGAAGAACCTTACCTGGGTTTGACATACGCCGGAAAGCATCAGAGATGGTG
CCCCTTTTTGTCGGTGTACAGGTGCTTCATGGCTGTCGGAC
>S6216J1R0X rank=0015870 x=4003.0 y=2959.0 length=101
AGTCCAACGCGAAGAACCTTACCTGGGTTTGACATACGCCGGAAAGCATCAGAGATGGTG
CCCCTTTTTGTCGGTGTACAGGTGGTGCATGGCTGTCGGAC
>S6216JZRLO rank=0009517 x=3980.0 y=3306.0 length=101
AGTCCAACGCGAAGAACCTTACCTGGGTTTGACATACGCCGGAAAGCATCAGAGATGGTG
CCCCTTTTTGTCGGTGTACAGGTGGTGCATGGCTGTCGGAC
>S6216J0CQ6 rank=0022753 x=3987.0 y=2048.0 length=94
AGTCCAACGCGAAGAACCTTACCTGGGTTTGACATACGCCGGAAAGCATCAGAGATGGTG
CCCCTTTTTGTCGGTGTACAGGTGTTGCATGGCT
>S6216JXOY3 rank=0020562 x=3957.0 y=797.0 length=101
AGTCCAACGCGAAGAACCTTACCTGGGTTTGACATACGCCGGAAAGCATCAGAGATGGTG
CCCCTTTTTGTCGGTGTACAGGTGTTGCATGGCTGTCGGAC
>S6216JVZV8 rank=0027188 x=3937.0 y=3558.0 length=101
AGTCCAACGCGAAGAACCTTACCTGGGTTTGACATACGCCGGAAAGCATCAGAGATGGTG
CCCCTTTTTGTCGGTGTACAGGTGTTGCATGGCTGTCGGAC
>S6216JW71W rank=0032569 x=3951.0 y=3442.0 length=99
AGTCCAACGCGAAGAACCTTACCTGGGTTTGACATACGCCGGAAAGCATCAGAGATGGTG
CCCTTTTGTCGGTGTACAGGTGATGCATGGCTGTCGGAC
>S6216J4KEH rank=0020754 x=4035.0 y=1975.0 length=99
AGTCCAACGCGAAGAACCTTACCTGGGTTTGACATACGCCGGAAAGCATCAGAGATGGTG
CCCTTTTGTCGGTGTACAGGTGCTGCATGGCTGTCGGAC
>S6216J1J1C rank=0002752 x=4001.0 y=798.0 length=101
AGTCCAACGCGAAGAACCTTACCTGGGTTTGACATACGCCGGAAAGCATCAGGGATGGTG
CCCCTTTTTGTCGGTGTACAGGTGGTGCATGGCTGTCGGAC
>S6216JVY2K rank=0026217 x=3937.0 y=2490.0 length=101
AGTCCAACGCGAAGAACCTTACCTGGGTTTGACATACGCCGGAAAGCATCAGGGATGGTG
CCCCTTTTTGTCGGTGTACAGGTGTTGCATGGCTGTCGGAC
>S6216JZ10I rank=0015290 x=3984.0 y=416.0 length=101
AGTCCAACGCGAAGAACCTTACCTGGGTTTGACATACGCCGGAAAGCCAAAGAGATATGG
CCCCTTTTTGTCGGTGTACAGGTGCTGCATGGCTGTCGGAC
>S6216JTQ92 rank=0030637 x=3912.0 y=1480.0 length=101
AGTCCAACGCGAAGAACCTTACCTGGGTTTGACATACGCCGGAAAGCCACAGAGATGTGG
CCCCTTTTAGTCGGTGTACAGGTGCTGCATGGCTGTCGGAC
>S6216JVUH6 rank=0017861 x=3936.0 y=668.0 length=101
AGTCCAACGCGAAGAACCTTACCTGGGTTTGACATACGCCGGAAAGCCACAGAGATGTGG
CCCCTTTTAGTCGGTGTACAGGTGTTGCATGGCTGTCGGAC
>S6216J220L rank=0029523 x=4018.0 y=2419.0 length=64
AGTCCAACGCGAAGAACCTTACCTGGGTTTGACATACGCCGGAAAGCCATAGAGATATGG
CCCC
>S6216JTQ21 rank=0022168 x=3912.0 y=1227.0 length=101
AGTCCAACGCGAAGAACCTTACCTGGGTTTGACATACGCCGGAAAGCCATAGAGATATGG
CCCCTTTTTGTCGGTGTACAGGTGCTGCATGGCTGTCGGAC
>S6216JV1ZE rank=0028597 x=3938.0 y=2168.0 length=101
AGTCCAACGCGAAGAACCTTACCTGGGTTTGACATACGCCGGAAAGCCATAGAGATATGG
CCCCTTTTTGTCGGTGTACAGGTGTTGCATGGCTGTCGGAC
>S6216JZ5E8 rank=0024591 x=3985.0 y=738.0 length=100
AGTCCAACGCGAAGAACCTTACCTGGGTTTGACATACGCCGGAAAGCTGTAGAGATATGG
CCCCTTTTGTCGGTGTACAGGTGTTGCATGGCTGTCGGAC
>S6216J1LGX rank=0025325 x=4001.0 y=2655.0 length=103
AGTCCAACGCGAAGAACCTTACCTGGGTTTGACATACGCCGGAAGCCTCCAGAGATGGGG
GTCTCTTGATANCTGGTGTACAGGTGCTGCATGGCTGTCGGAC
>S6216JYEBW rank=0013106 x=3965.0 y=890.0 length=104
AGTCCAACGCGAAGAACCTTACCTGGGTTTGACATAGGAAGAAATCCATCAGAGATGGTG
GGTCCGTAAAGGGGCTTTCTACAGGTGCTGCATGGCTNTCGGAC
>S6216JUKJS rank=0024176 x=3921.0 y=2550.0 length=102
AGTCCAACGCGAAGAACCTTACCTGGGTTTGACATAGGAAGAAATCCATCAGAGATGGTG
GGTCCGTAAGGGCTTTCTACAGGTGCTGCATGGCTGTCGGAC
>S6216J28LU rank=0009043 x=4020.0 y=1472.0 length=102
AGTCCAACGCGAAGAACCTTACCTGGGTTTGACATATACCGGAAAGATGCAGAGATGTGT
CCCCCTTTTGGTCGGTATACAGGTGCTGCATGGCTGTCGGAC
>S6216J3KUU rank=0021485 x=4024.0 y=964.0 length=101
AGTCCAACGCGAAGAACCTTACCTGGGTTTGACATATACCGGAAAGCCGTAGAGATACGG
CCCCTTTTAGTCGGTATACAGGTGCTGCATGGCTGTCGGAC
>S6216J5CBQ rank=0018229 x=4044.0 y=1300.0 length=101
AGTCCAACGCGAAGAACCTTACCTGGGTTTGACATATACCGGAAAGCCGTAGAGATACGG
CCCCTTTTAGTCGGTATACAGGTGGTGCATGGCTGTCGGAC
>S6216JYNLG rank=0007508 x=3968.0 y=610.0 length=101
AGTCCAACGCGAAGAACCTTACCTGGGTTTGACATATACCGGAAAGCCGTAGAGATACGG
CCCCTTTTAGTCGGTATACAGGTGTTGCATGGCTGTCGGAC
>S6216JYLEO rank=0005554 x=3967.0 y=1870.0 length=102
AGTCCAACGCGAAGAACCTTACCTGGGTTTGACATATACCGGAAAGCTGCAGAGATGCAG
CCCCCGCAAGGTCGGTATACAGGTGCTGCATGGCTGTCGGAC
>S6216JT103 rank=0024052 x=3915.0 y=3125.0 length=102
AGTCCAACGCGAAGAACCTTACCTGGGTTTGACATATACCGGAAAGCTGCAGAGATGCAG
CCCCCGCAAGGTCGGTATACAGGTGTTGCATGGCTGTCGGAC
>S6216J0E1B rank=0024243 x=3988.0 y=909.0 length=102
AGTCCAACGCGAAGAACCTTACCTGGGTTTGACATATACCGGAAAGCTGCAGAGATGTAG
CCCCCGCAAGGTCGGTATACAGGTGCTGCATGGCTGTCGGAC
>S6216JWHYG rank=0026319 x=3943.0 y=2390.0 length=102
AGTCCAACGCGAAGAACCTTACCTGGGTTTGACATATACCGGAAAGCTGCAGAGATGTAG
CCCCCGCAAGGTCGGTATACAGGTGGTGCATGGCTGTCGGAC
>S6216J258T rank=0019150 x=4019.0 y=2507.0 length=102
AGTCCAACGCGAAGAACCTTACCTGGGTTTGACATATACCGGAAAGCTGCAGAGATGTAG
CCCCCGCAAGGTCGGTATACAGGTGGTGCATGGCTNTCGGAC
>S6216JXYZ6 rank=0029236 x=3960.0 y=1508.0 length=104
AGTCCAACGCGAAGAACCTTACCTGGGTTTGACATATACGAGAAGCCTCTAGAGATAGAG
GTCTCTTTGGACACTCGTATACAGGTGTTGCATGGCTGTCGGAC
>S6216J3JJL rank=0009281 x=4023.0 y=3359.0 length=102
AGTCCAACGCGAAGAACCTTACCTGGGTTTGACATATAGGGAAAACTGGCAGAGATGTCA
GGTCCGTAAGGGCCCTATACAGGTGTTGCATGGCTGTCGGAC
>S6216JXX27 rank=0020999 x=3960.0 y=321.0 length=102
AGTCCAACGCGAAGAACCTTACCTGGGTTTGACATATAGGGAAAACTGTCAGAGATGGCA
GGTCCGCAAGGGCCCTATACAGGTGCTGCATGGCTGTCGGAC
>S6216JZ44M rank=0016606 x=3985.0 y=356.0 length=102
AGTCCAACGCGAAGAACCTTACCTGGGTTTGACATATAGGGAAATCCGGTAGAGATGCCG
GGTCCGTAAGGGTCCTATACAGGTGATGCATGGCTGTCGGAC
>S6216J08P9 rank=0015715 x=3997.0 y=2527.0 length=102
AGTCCAACGCGAAGAACCTTACCTGGGTTTGACATATAGGGAAATCCGGTAGAGATGCCG
GGTCCGTAAGGGTCCTATACAGGTGCTGCATGGCTGTCGGAC
>S6216J4GTI rank=0028048 x=4034.0 y=1428.0 length=102
AGTCCAACGCGAAGAACCTTACCTGGGTTTGACATATAGGGAAATCCTCCAGAGATGGGG
GGTCCGTAAGGGTCCTATACAGGTGATGCATGGCTGTCGGAC
>S6216JYCDI rank=0023755 x=3964.0 y=2452.0 length=102
AGTCCAACGCGAAGAACCTTACCTGGGTTTGACATATAGGGAAATCCTCCAGAGATGGGG
GGTCCGTAAGGGTCCTATACAGGTGGTGCATGGCTGTCGGAC
>S6216JXSH0 rank=0016137 x=3958.0 y=1270.0 length=101
AGTCCAACGCGAAGAACCTTACCTGGGTTTGACATATGCCGGAAACACCTAGAGATGGGT
GCCCTTTTAGTCGGTATACAGGTGCTGCATGGCTGTCGGAC
>S6216JU78A rank=0013524 x=3929.0 y=472.0 length=101
AGTCCAACGCGAAGAACCTTACCTGGGTTTGACATATGCCGGAAAGCCATAGAGATATGG
CCCCCTTTTGTCGGTATACAGGTGATGCATGGCTNTCGGAC
>S6216JX9MI rank=0017501 x=3963.0 y=2984.0 length=101
AGTCCAACGCGAAGAACCTTACCTGGGTTTGACATATGCCGGAAAGCCCCAGAGATGGGG
CCCCTTTTAGTCGGTATACAGGTGCTGCATGGCTGTCGGAC
>S6216J5ILR rank=0014041 x=4046.0 y=1245.0 length=101
AGTCCAACGCGAAGAACCTTACCTGGGTTTGACATATGCCGGAAAGCCCCAGAGATGGGG
CCCCTTTTAGTCGGTATACAGGTGGTGCATGGCTGTCGGAC
>S6216JTQI0 rank=0028626 x=3912.0 y=506.0 length=100
AGTCCAACGCGAAGAACCTTACCTGGGTTTGACATATGCCGGAAAGCCCCAGAGATGGGG
CCCCTTTTGTCGGTATACAGGTGATGCATGGCTGTCGGAC
>S6216JUTMK rank=0016505 x=3924.0 y=2026.0 length=100
AGTCCAACGCGAAGAACCTTACCTGGGTTTGACATATGCCGGAAAGCCCCAGAGATGGGG
CCCCTTTTGTCGGTATACAGGTGCTGCATGGCTGTCGGAC
>S6216JWHJB rank=0006146 x=3943.0 y=1845.0 length=101
AGTCCAACGCGAAGAACCTTACCTGGGTTTGACATATGCCGGAAAGCCGTAGAGATACGG
CCCCTTTTAGTCGGTATACAGGTGATGCATGGCTGTCGGAC
>S6216J4NR0 rank=0028725 x=4036.0 y=2254.0 length=101
AGTCCAACGCGAAGAACCTTACCTGGGTTTGACATATGCCGGAAAGCCGTAGAGATACGG
CCCCTTTTAGTCGGTATACAGGTGCTGCATGGCTGTCGGAC
>S6216J054S rank=0027890 x=3996.0 y=3258.0 length=101
AGTCCAACGCGAAGAACCTTACCTGGGTTTGACATATGCCGGAAAGCCGTAGAGATACGG
CCCCTTTTAGTCGGTATACAGGTGTTGCATGGCTGTCGGAC
>S6216JYZ0K rank=0030024 x=3972.0 y=322.0 length=56
AGTCCAACGCGAAGAACCTTACCTGGGTTTGACATATGCCGGAAAGCTCTAGAGAT
>S6216J393W rank=0023769 x=4032.0 y=922.0 length=101
AGTCCAACGCGAAGAACCTTACCTGGGTTTGACATATGCCGGAAAGCTCTAGAGATAGAG
CCCCTTTTAGTCGGTATACAGGTGGTGCATGGCTGTCGGAC
>S6216JT8DS rank=0029791 x=3917.0 y=3166.0 length=100
AGTCCAACGCGAAGAACCTTACCTGGGTTTGACATATGCCGGAAAGCTCTAGAGATAGAG
CCCCTTTTGTCGGTATACAGGTGTTGCATGGCTGTCGGAC
>S6216J2MTK rank=0017253 x=4013.0 y=1910.0 length=102
AGTCCAACGCGAAGAACCTTACCTGGGTTTGACATATGCCGGAAAGCTGCAGAGATGTAG
CCCCCGCAAGGTCGGTATACAGGTGATGCATGGCTGTCGGAC
>S6216J1X8Q rank=0026624 x=4005.0 y=2824.0 length=101
AGTCCAACGCGAAGAACCTTACCTGGGTTTGACATATGCCGGAAAGCTGCAGAGATGTAG
CCCCCGNAAGGTCGGTATACAGGTGATGCAGGCTGTCGGAC
>S6216JYIH8 rank=0018274 x=3966.0 y=2206.0 length=101
AGTCCAACGCGAAGAACCTTACCTGGGTTTGACATATGCCGGAAAGCTGCAGAGATGTAG
CCCCGCAAGGTCGGTATACAGGTGTTGCATGGCTGTCGGAC
>S6216JYNLJ rank=0009589 x=3968.0 y=613.0 length=101
AGTCCAACGCGAAGAACCTTACCTGGGTTTGACATCACCACAAAAGCTGGAGAGATTCAG
TGTCCTTCGGGGTGGTGACAGGTGTTGCATGGCTGTCGGAC
>S6216JUDWA rank=0030121 x=3919.0 y=2120.0 length=101
AGTCCAACGCGAAGAACCTTACCTGGGTTTGACATCACCGCTGTAGCCGTGGAGACACGG
TGTCCTTCGGGGCGGTGACAGGTGTTGCATGGCTGTCGGAC
>S6216J16EA rank=0028053 x=4008.0 y=1104.0 length=101
AGTCCAACGCGAAGAACCTTACCTGGGTTTGACATCACGGGAAAACTCGCAGAGATGCGG
GGTCCTTCGGGCTCGTGACAGGTGCTGCATGGCTGTCGGAC
>S6216J0FDH rank=0004975 x=3988.0 y=1347.0 length=101
AGTCCAACGCGAAGAACCTTACCTGGGTTTGACATCACGGGAAATCTCGCAGAGATGCGG
GGTCCTTCGGGCTCGTGACAGGTGCTGCATGGCTGTCGGAC
>S6216JX85U rank=0003465 x=3963.0 y=2384.0 length=101
AGTCCAACGCGAAGAACCTTACCTGGGTTTGACATCACTCAAAAACTCGCAGAGATGCGG
GGTCCTTCGGGTGGGTGACAGGTGATGCATGGCTGTCGGAC
>S6216J040P rank=0014067 x=3996.0 y=1815.0 length=101
AGTCCAACGCGAAGAACCTTACCTGGGTTTGACATCACTCAAAAACTCGCAGAGATGCGG
GGTCCTTCGGGTGGGTGACAGGTGTTGCATGGCTGTCGGAC
>S6216JW1LW rank=0020002 x=3949.0 y=3282.0 length=102
AGTCCAACGCGAAGAACCTTACCTGGGTTTGACATCACTCGAAAACTCGCAGAGATGCGG
GGTCCTTCGGGGCGGGTGACAGGTGATGCATGGCTGTCGGAC
>S6216JT6FD rank=0015912 x=3917.0 y=631.0 length=102
AGTCCAACGCGAAGAACCTTACCTGGGTTTGACATCACTCGAAAACTCGCAGAGATGCGG
GGTCCTTCGGGGCGGGTGACAGGTGCTGCATGGCTGTCTGAC
>S6216JUV5O rank=0029036 x=3925.0 y=1210.0 length=102
AGTCCAACGCGAAGAACCTTACCTGGGTTTGACATCATTCGAAAACTCGCAGAGATGCGG
GGTCCTTCGGGGCGGGTGACAGGTGCTGCATGGCTGTCGGAC
>S6216J0CVL rank=0024842 x=3987.0 y=2207.0 length=105
AGTCCAACGCGAAGAACCTTACCTGGGTTTGACATCCCCTGGCAGCTTCAGAGATGAGGT
TTTCCCGCAAGGGACAGGGAGACAGGTGTTGCATGGCTGTCGGAC
>S6216JYHVX rank=0003149 x=3966.0 y=1403.0 length=56
AGTCCAACGCGAAGAACCTTACCTGGGTTTGACATCGCCGGAAAACTCGCAGAGAT
>S6216J2XIL rank=0021546 x=4016.0 y=3483.0 length=102
AGTCCAACGCGAAGAACCTTACCTGGGTTTGACATCGCCGGAAAACTCGCAGAGATGCGG
GGTCCTTCGGGGCCGGTGACAGGTGCTGCATGGCTGTCGGAC
>S6216JWAJ0 rank=0016083 x=3941.0 y=990.0 length=102
AGTCCAACGCGAAGAACCTTACCTGGGTTTGACATCGCCGGAAAACTCGCAGAGATGTGG
GGTCCTTCGGGGCCGGTGACAGGTGCTGCATGGCTGTCGGAC
>S6216JV5ZW rank=0026708 x=3939.0 y=3274.0 length=102
AGTCCAACGCGAAGAACCTTACCTGGGTTTGACATCGCCGGAAAACTCGTAGAGATACGG
GGTCCTTCGGGGCCGGTGACAGGTGCTGCATGCCTGTCGGAC
>S6216J3JFM rank=0006158 x=4023.0 y=3216.0 length=102
AGTCCAACGCGAAGAACCTTACCTGGGTTTGACATCGCCGGAAAACTCGTAGAGATACGG
GGTCCTTCGGGGCCGGTGACAGGTGCTGCATGGCTGTCGGAC
>S6216JZDDT rank=0027604 x=3976.0 y=1263.0 length=102
AGTCCAACGCGAAGAACCTTACCTGGGTTTGACATCGCCGGAAAACTCGTAGAGATACGG
GGTCCTTCGGGGCCGGTGACAGGTGCTGCATGGCTGTCGGAC
>S6216JYBGM rank=0004098 x=3964.0 y=1268.0 length=102
AGTCCAACGCGAAGAACCTTACCTGGGTTTGACATCGCCGGAAAACTCGTAGAGATACGG
GGTCCTTCGGGGCCGGTGACAGGTGTTGCATGGCTGGCGGAC
>S6216J5MHT rank=0030348 x=4047.0 y=2191.0 length=84
AGTCCAACGCGAAGAACCTTACCTGGGTTTGACATCGCCGGAAATCCTCCAGAGATGGGG
GGTCCTTCGGGGCCGGTGACAGTG
>S6216JYG3K rank=0004194 x=3966.0 y=382.0 length=101
AGTCCAACGCGAAGAACCTTACCTGGGTTTGACATCGCCGGAAATCTCGCAGAGATGCGG
GGTCCTTCGGGCCGGTGACAGGTGATGCATGGCTGTCGGAC
>S6216J30Q2 rank=0001112 x=4029.0 y=1084.0 length=101
AGTCCAACGCGAAGAACCTTACCTGGGTTTGACATCGCCGGAAATCTCGCAGAGATGCGG
GGTCCTTCGGGCCGGTGACAGGTGCTGCATGGCTGTCGGAC
>S6216JVH1O rank=0012404 x=3932.0 y=906.0 length=102
AGTCCAACGCGAAGAACCTTACCTGGGTTTGACATCGCCGGAAATCTCGCAGAGATGCGG
GGTCCTTCGGGGCCGGTGACAGGTGCTGCATGGCTGTCGGAC
>S6216J4G5Q rank=0026194 x=4034.0 y=1868.0 length=63
AGTCCAACGCGAAGAACCTTACCTGGGTTTGACATCGCCTGAAAACTCGTAGAGATACGG
GGT
>S6216J3NZ1 rank=0024778 x=4025.0 y=943.0 length=101
AGTCCAACGCGAAGAACCTTACCTGGGTTTGACATCGCCTGAAAACTCTCAGAGATGAGG
GGTCCTTCGGGCAGGTGACAGGTGTTGCATGGCTGTCGGAC
>S6216JU2VE rank=0031060 x=3927.0 y=1720.0 length=102
AGTCCAACGCGAAGAACCTTACCTGGGTTTGACATCGCCTGAAAACTCTCAGAGATGAGG
GGTCCTTCGGGGCGGGTGACAGGTGATGCATGGCTGTCGGAC
>S6216J1H3V rank=0018393 x=4000.0 y=2393.0 length=107
AGTCCAACGCGAAGAACCTTACCTGGGTTTGACATCTGGCGAATTTTCTGGAAACAGAAA
AGTGCCCGCAAGGGAACGCCAAGACAGGTGCTGCATGGCTGTCGGAC
>S6216J33JX rank=0003756 x=4030.0 y=619.0 length=103
AGTCCAACGCGAAGAACCTTACCTGGGTTTGACATGCACAGGACACCGGCAGAGATGTCG
GTTCCCTTGTGGCCTGTGTGCAGGTGCTGCATGGCTGTCGGAC
>S6216J2J7C rank=0009533 x=4012.0 y=2614.0 length=103
AGTCCAACGCGAAGAACCTTACCTGGGTTTGACATGCACAGGACGACTGCAGAGATGTGG
TTTCCCTTGTGGCCTGTGTGCAGGTGATGCATGGCTGTCGGAC
>S6216J4NN5 rank=0025204 x=4036.0 y=2115.0 length=53
AGTCCAACGCGAAGAACCTTACCTGGGTTTGACATGCACAGGACGCCGGCAGA
>S6216JZNB0 rank=0027581 x=3979.0 y=1870.0 length=103
AGTCCAACGCGAAGAACCTTACCTGGGTTTGACATGCACAGGACGCCGGCAGAGATGTCG
GTTCCCTTGTGGCCTGTGTGCAGGTGCTGCATGGCTGTCGGAC
>S6216J12WD rank=0020371 x=4007.0 y=667.0 length=103
AGTCCAACGCGAAGAACCTTACCTGGGTTTGACATGCACAGGACGCCGGCAGAGATGTCG
GTTCCCTTGTGGCCTGTGTGCAGGTGCTGCATGGCTGTCGGAC
>S6216JZH22 rank=0029643 x=3977.0 y=3260.0 length=103
AGTCCAACGCGAAGAACCTTACCTGGGTTTGACATGCACAGGACGCCGGCAGAGATGTCG
GTTCCCTTGTGGCCTGTGTGCAGGTGCTGCATGGCTGTCGGAC
>S6216JZWXV rank=0019151 x=3982.0 y=2033.0 length=103
AGTCCAACGCGAAGAACCTTACCTGGGTTTGACATGCACAGGACGCCGGCAGAGATGTCG
GTTCCCTTGTGGCCTGTGTGCAGGTGCTGCATGGCTNTCGGAC
>S6216JV8UJ rank=0023508 x=3940.0 y=2873.0 length=102
AGTCCAACGCGAAGAACCTTACCTGGGTTTGACATGCACAGGACGCCGGCAGAGATGTCG
GTTCCTTGTGGCCTGTGTGCAGGTGCTGCATGGCTGTCGGAC
>S6216JUUT6 rank=0029616 x=3924.0 y=3596.0 length=103
AGTCCAACGCGAAGAACCTTACCTGGGTTTGACATGCACAGGACGCCGGCGGAGATGTCG
GTTCCCTTGTGGCCTGTGTGCAGGTGTTGCATGGCTGTCGGAC
>S6216JWUJG rank=0017929 x=3947.0 y=2314.0 length=103
AGTCCAACGCGAAGAACCTTACCTGGGTTTGACATGCACAGGACGCGTCTAGAGATAGGC
GTTCCCTTGTGGCCTGTGTGCAGGTGCTGCATGGCTGTCGGAC
>S6216J2XES rank=0004804 x=4016.0 y=3346.0 length=103
AGTCCAACGCGAAGAACCTTACCTGGGTTTGACATGCACAGGACGCGTCTAGAGATAGGC
GTTCCCTTGTGGCCTGTGTGCAGGTGCTGCATGGCTGTCGGAC
>S6216JX6R7 rank=0014498 x=3962.0 y=3397.0 length=103
AGTCCAACGCGAAGAACCTTACCTGGGTTTGACATGCACAGGACGCGTCTAGAGATAGGC
GTTCCCTTGTGGCCTGTGTGCAGGTGTTGCATGGCTGTCGGAC
>S6216J4HFY rank=0028302 x=4034.0 y=2236.0 length=103
AGTCCAACGCGAAGAACCTTACCTGGGTTTGACATGCACAGGACGCTCGTAGAGATACGG
GTTCCCTTGTGGCCTGTGTGCAGGTGATGCATGGCTGTCGGAC
>S6216J3FSQ rank=0005464 x=4022.0 y=2600.0 length=103
AGTCCAACGCGAAGAACCTTACCTGGGTTTGACATGCACAGGACGCTGGTAGAGATATCA
GTTCCCTTGTGGCCTGTGTGCAGGTGCTGCATGGCTGTCGGAC
>S6216JVEUB rank=0026374 x=3931.0 y=849.0 length=103
AGTCCAACGCGAAGAACCTTACCTGGGTTTGACATGCACAGGACGCTGGTAGAGATATCA
GTTCCCTTGTGGCCTGTGTGCAGGTGTTGCATGGCTGTCGGAC
>S6216JT109 rank=0017731 x=3915.0 y=3131.0 length=103
AGTCCAACGCGAAGAACCTTACCTGGGTTTGACATGCACAGGACGTGCCTAGAGATAGGT
ATTCCCTTGTGGCCTGTGTGCAGGTGCTGCATGGCTGTCGGAC
>S6216JTG9P rank=0031009 x=3909.0 y=795.0 length=103
AGTCCAACGCGAAGAACCTTACCTGGGTTTGACATGCACAGGACGTGCCTAGAGATAGGT
ATTCCCTTGTGGCCTGTGTGCAGGTGCTGCATGGCTGTCGGAC
>S6216JT7Z1 rank=0027139 x=3917.0 y=2671.0 length=96
AGTCCAACGCGAAGAACCTTACCTGGGTTTGACATGCACAGGACGTGCCTAGAGATAGGT
ATTCCCTTGTGGCCTGTGTGCAGGTGGTGCATGGCT
>S6216J4DDA rank=0014068 x=4033.0 y=1052.0 length=103
AGTCCAACGCGAAGAACCTTACCTGGGTTTGACATGCACAGGACGTGCCTAGAGATAGGT
ATTCCCTTGTGGCCTGTGTGCAGGTGTTGCATGGCTGTCGGAC
>S6216J1KA3 rank=0006930 x=4001.0 y=1149.0 length=103
AGTCCAACGCGAAGAACCTTACCTGGGTTTGACATGCACAGGACGTGCCTAGAGATAGGT
ATTCCCTTGTGGTCTGTGTGCAGGTGGTGCATGGCTGTCGGAC
>S6216J5FJF rank=0028012 x=4045.0 y=1369.0 length=103
AGTCCAACGCGAAGAACCTTACCTGGGTTTGACATGCACAGGACGTGCCTAGAGATAGGT
ATTCCCTTGTGGTCTGTGTGCAGGTGTTGCATGGCTGTCGGAC
>S6216JTC9C rank=0019480 x=3907.0 y=3790.0 length=103
AGTCCAACGCGAAGAACCTTACCTGGGTTTGACATGCACCAGACGCACTCAGAGATGGGT
GTTCCCTTGTGGTTGGTGTGCAGGTGTTGCATGGCTGTCGGAC
>S6216JZQND rank=0019422 x=3980.0 y=2071.0 length=103
AGTCCAACGCGAAGAACCTTACCTGGGTTTGACATGCACCAGACGCATCCAGAGATGGGT
GCTCCCTTGTGGTTGGTGTGCAGGTGATGCATGGCTGTCGGAC
>S6216JVC9P rank=0030668 x=3930.0 y=2907.0 length=103
AGTCCAACGCGAAGAACCTTACCTGGGTTTGACATGCACCAGACGCGTCTAGAGATAGGC
GTTCCCTTGTGGTTGGTGTGCAGGTGCTGCATGGCTGTCGGAC
>S6216J3KJN rank=0015414 x=4024.0 y=561.0 length=103
AGTCCAACGCGAAGAACCTTACCTGGGTTTGACATGCACCAGACGCGTCTAGAGATAGGC
GTTCCCTTGTGGTTGGTGTGCAGGTGCTGCATGGCTGTCGGAC
>S6216JV7WN rank=0030306 x=3940.0 y=1653.0 length=103
AGTCCAACGCGAAGAACCTTACCTGGGTTTGACATGCACCAGACGCTGCCGGAGACGGTA
GTTCCCTTGTGGTTGGTGTGCAGGTGTTGCATGGCTGTCGGAC
>S6216JZF84 rank=0020994 x=3977.0 y=886.0 length=103
AGTCCAACGCGAAGAACCTTACCTGGGTTTGACATGCACCAGACGCTGGTAGAGATATCA
GTTCCCTTGTGGTTGGTGTGCAGGTGGTGCATGGCTGTCGGAC
>S6216JWXFP rank=0026612 x=3948.0 y=1971.0 length=103
AGTCCAACGCGAAGAACCTTACCTGGGTTTGACATGCACCAGATATCCCTGGAGATAGGG
CTTCCCTTGTGGTTGGTGTGCAGGTGCTGCATGGCTGTCGGAC
>S6216JVIQ9 rank=0020799 x=3932.0 y=1827.0 length=103
AGTCCAACGCGAAGAACCTTACCTGGGTTTGACATGCACCGGACGCGTCCAGAGATGGGC
GTTCCCTTGTGGCTGGTGTGCAGGTGCTGCATGGCTGTCGGAC
>S6216JVO0S rank=0010725 x=3934.0 y=1754.0 length=103
AGTCCAACGCGAAGAACCTTACCTGGGTTTGACATGCACCGGACGCGTCCAGAGATGGGC
GTTCCCTTGTGGTCGGTGTGCAGGTGCTGCATGGCTGTCGGAC
>S6216J33O3 rank=0021811 x=4030.0 y=805.0 length=101
AGTCCAACGCGAAGAACCTTACCTGGGTTTGACATGCACGGAAAAGCCGTAGAGATACGG
TGTCCTTCGGGTCGTGCACAGGTGCTGCATGGCTGTCGGAC
>S6216JWIUU rank=0022552 x=3943.0 y=3556.0 length=106
AGTCCAACGCGAAGAACCTTACCTGGGTTTGACATGCACGTGAAACACCCTGGAAACAGG
GTGCCTCCTTCGGGACACGTGCACAGGTGATGCATGGCTGTCGGAC
>S6216JYRV0 rank=0026414 x=3969.0 y=2078.0 length=106
AGTCCAACGCGAAGAACCTTACCTGGGTTTGACATGCACGTGAAACACCCTGGAAACAGG
GTGCCTCCTTCGGGACACGTGCACAGGTGCTGCATGGCTGTCGGAC
>S6216J3NZ7 rank=0029017 x=4025.0 y=949.0 length=52
AGTCCAACGCGAAGAACCTTACCTGGGTTTGACATGCACTCTAAAGCTGTGG
>S6216J3OFR rank=0015208 x=4025.0 y=1509.0 length=102
AGTCCAACGCGAAGAACCTTACCTGGGTTTGACATGCAGGGAAATCTCATAGAGATATGA
GGTCCGCAAGGGCCTTGCACAGGTGCTGCATGGCTGTCGGAC
>S6216JVE14 rank=0025802 x=3931.0 y=1130.0 length=108
AGTCCAACGCGAAGAACCTTACCTGGGTTTGACATGCATCTCTAAGTCGGTGAAAGCCGG
CGAGCTCCGCAAGGAGCAATTTGCACAGGTGCTGCATGGCTGTCGGAC
>S6216J0VQS rank=0023537 x=3993.0 y=2082.0 length=107
AGTCCAACGCGAAGAACCTTACCTGGGTTTGACATGCCAGGACGGTTTCCAGAGATGGAT
TCCTTCCCTTACGGGACCTGGACACAGGTGTTGCATGGCTGTCGGAC
>S6216JUZQY rank=0023142 x=3926.0 y=1768.0 length=64
AGTCCAACGCGAAGAACCTTACCTGGGTTTGACATGCGAACCAGACATCCCTAGAGATAC
GGGT
>S6216J3HTF rank=0031780 x=4023.0 y=1121.0 length=101
AGTCCAACGCGAAGAACCTTACCTGGGTTTGACATGCGCAGTAATCCGGCAGAGATGTCG
GGTCCTTCGGGCTGTGCACAGGTGGTGCATGGCTGTCGGAC
>S6216J3FN1 rank=0006950 x=4022.0 y=2431.0 length=101
AGTCCAACGCGAAGAACCTTACCTGGGTTTGACATGCGCCGGAAAGCTCTAGAGATAGAG
CCCCTTTTAGTCGGTGTACAGGTGATGCATGGCTGTCGGAC
>S6216J0BRU rank=0012413 x=3987.0 y=776.0 length=101
AGTCCAACGCGAAGAACCTTACCTGGGTTTGACATGCGCCGGAAAGCTCTAGAGATAGAG
CCCCTTTTAGTCGGTGTACAGGTGCTGCATGACTGTCGGAC
>S6216JS9MQ rank=0024107 x=3906.0 y=3184.0 length=101
AGTCCAACGCGAAGAACCTTACCTGGGTTTGACATGCGCCGGAAAGCTCTAGAGATAGAG
CCCCTTTTAGTCGGTGTACAGGTGCTGCATGGCTGTCGGAC
>S6216JW5QK rank=0016551 x=3951.0 y=442.0 length=101
AGTCCAACGCGAAGAACCTTACCTGGGTTTGACATGCGCCGGAAAGCTCTAGAGATAGAG
CCCCTTTTAGTCGGTGTACAGGTGGTGCATGGCTGTCGGAC
>S6216JVLF8 rank=0024906 x=3933.0 y=1222.0 length=101
AGTCCAACGCGAAGAACCTTACCTGGGTTTGACATGCGCCGGAAAGCTCTAGAGATAGAG
CCCCTTTTAGTCGGTGTACAGGTGTTGCATGGCTGTCGGAC
>S6216JUEM6 rank=0025623 x=3919.0 y=3088.0 length=102
AGTCCAACGCGAAGAACCTTACCTGGGTTTGACATGCGCCGGAAAGCTCTAGAGATAGAG
CCCCTTTTTGTCGGTGTACAGGTGTTGCATGGCTGTCCGGAC
>S6216JU2CF rank=0026633 x=3927.0 y=1037.0 length=105
AGTCCAACGCGAAGAACCTTACCTGGGTTTGACATGCTAGGGAAAGCCTTATGAAAGTAG
GGCCCTCCTTCGGGACTCTAGCACAGGTGCTGCATGGTGTCGGAC
>S6216J1ZQ3 rank=0024614 x=4006.0 y=685.0 length=102
AGTCCAACGCGAAGAACCTTACCTGGGTTTGACATGGACGGAAAAGCTCTAGAGATAGGG
TGTCCTTATGGGCCGTTCACAGGTGCTGCATGGCTGTCGGAC
>S6216JVC0E rank=0011327 x=3930.0 y=2572.0 length=106
AGTCCAACGCGAAGAACCTTACCTGGGTTTGACATGGATCGGGAGTGCTCAGAGATGGGT
GTGCCTCTTTTGGGGTCGGTTCACAGGTGCTGCATGGCTGTCGGAC
>S6216JZCX0 rank=0030295 x=3976.0 y=694.0 length=103
AGTCCAACGCGAAGAACCTTACCTGGGTTTGACATGGCCGCAAAAACTGTCAGAGATGGC
AGGTCCTTCGGGGGCGGTCACAGGTGTTGCATGGCTGTCGGAC
>S6216J1T0E rank=0008517 x=4004.0 y=1436.0 length=106
AGTCCAACGCGAAGAACCTTACCTGGGTTTGACATGGCCGCAAAACCGGCAGAGATGTCG
GGGTCCTTTCGGGGGGCGGGTCACAGGTGCTGCATGGCTNTCGGAC
>S6216JZP0Q rank=0020375 x=3980.0 y=1256.0 length=101
AGTCCAACGCGAAGAACCTTACCTGGGTTTGACATGGCCGCAAAACTCGCAGAGATGCGG
GGTCCTTCGGGGCGGTCACAGGTGATGCATGGCTGTCGGAC
>S6216JV2ZJ rank=0027203 x=3938.0 y=3469.0 length=102
AGTCCAACGCGAAGAACCTTACCTGGGTTTGACATGGCCGCAAAACTCGCAGAGATGCGG
GGTCCTTCGGGGGCGGTCACAGGTGCTGCATGGCTGTCGGAC
>S6216JZQFR rank=0027662 x=3980.0 y=1797.0 length=102
AGTCCAACGCGAAGAACCTTACCTGGGTTTGACATGGCCGCAAAACTCGCAGAGATGCGG
GGTCCTTCGGGGGCGGTCACAGGTGGTGCATGGCTGTCGGAC
>S6216JXJCU rank=0011453 x=3955.0 y=1708.0 length=102
AGTCCAACGCGAAGAACCTTACCTGGGTTTGACATGGCCGCAAAACTCGCAGAGATGCGG
GGTCCTTCGGGGGCGGTCACAGGTGTTGCATGGCTGTCGGAC
>S6216J46XB rank=0027432 x=4042.0 y=2493.0 length=100
AGTCCAACGCGAAGAACCTTACCTGGGTTTGACATGGCCGCAAAACTCGCAGAGATGCGG
GTCCTTCGGGGCGGTCACAGGTGTTGCATGGCTGTCGGAC
>S6216JVPLA rank=0021519 x=3934.0 y=2492.0 length=101
AGTCCAACGCGAAGAACCTTACCTGGGTTTGACATGGCCGCAAAACTGTCAGAGATGGCA
GGTCCTTCGGGGCGGTCACAGGTGCTGCATGGCTGTCGGAC
>S6216JYKHU rank=0007261 x=3967.0 y=688.0 length=102
AGTCCAACGCGAAGAACCTTACCTGGGTTTGACATGGCCGCAAAACTGTCAGAGATGGCA
GGTCCTTCGGGGGCGGTCACAGGTGATGCATGGCTGTCGGAC
>S6216JWQVE rank=0030252 x=3946.0 y=1656.0 length=102
AGTCCAACGCGAAGAACCTTACCTGGGTTTGACATGGCCGCAAAACTGTCAGAGATGGCA
GGTCCTTCGGGGGCGGTCACAGGTGTTGCATGGCTGTCGGAC
>S6216J49WO rank=0029081 x=4043.0 y=2262.0 length=101
AGTCCAACGCGAAGAACCTTACCTGGGTTTGACATGGCCGCTAAAGCCGCAGAGATGTGG
TGTCCTTCGGGGCGGTCACAGGTGTTGCATGGCTGTCGGAC
>S6216J10G8 rank=0013232 x=4006.0 y=1626.0 length=102
AGTCCAACGCGAAGAACCTTACCTGGGTTTGACATGGCCGCTAAAGCCGCAGAGATGTGG
TGTCCTTCGGGGGCGGTCACAGGTGGTGCATGGCTGTCGGAC
>S6216JXP91 rank=0025085 x=3957.0 y=2487.0 length=102
AGTCCAACGCGAAGAACCTTACCTGGGTTTGACATGGCCGCTAAAGCCGCAGAGATGTGG
TGTCCTTCGGGGGCGGTCACAGGTGTTGCATGGCTGTCGGAC
>S6216J3ST8 rank=0026352 x=4026.0 y=3118.0 length=102
AGTCCAACGCGAAGAACCTTACCTGGGTTTGACATGGCCGCTAATCCCATAGAGATGTGG
GGTCCTTCGGGGGCGGTCACAGGTGTTGCATGGCTGTCGGAC
>S6216J26QR rank=0016914 x=4019.0 y=3153.0 length=102
AGTCCAACGCGAAGAACCTTACCTGGGTTTGACATGGGCGCTAAAACCACAGAGATGTGG
TGTCCTTCGGGGGCGTTCACAGGTGATGCATGGCTGTCGGAC
>S6216JVPQX rank=0015432 x=3934.0 y=2695.0 length=101
AGTCCAACGCGAAGAACCTTACCTGGGTTTGACATGGGCGCTAAAACCGCAGAGATGCGG
TGTCCTTCGGGGCGTTCACAGGTGATGCATGGCTGTCGGAC
>S6216JX49A rank=0016664 x=3962.0 y=1420.0 length=102
AGTCCAACGCGAAGAACCTTACCTGGGTTTGACATGGGCGCTAAAACCGTAGAGATGCGG
TGTCCTTCGGGGGCGTTCACAGGTGCTGCATGGCTGTCGGAC
>S6216JSW1Z rank=0029482 x=3902.0 y=3269.0 length=102
AGTCCAACGCGAAGAACCTTACCTGGGTTTGACATGGGCGCTAAAGCCTCAGAGATGGGG
TGTCCTTCGGGGGCGTTCACAGGTGCTGCATGGCTGTCGGAC
>S6216JTD61 rank=0027145 x=3908.0 y=907.0 length=102
AGTCCAACGCGAAGAACCTTACCTGGGTTTGACATGGGCGCTAAAGCCTCAGAGATGGGG
TGTCCTTCGGGGGCGTTCACAGGTGTTGCATGGCTGTCGGAC
>S6216JY17Z rank=0026748 x=3972.0 y=3181.0 length=102
AGTCCAACGCGAAGAACCTTACCTGGGTTTGACATGGGCGGAAAACTCGCAGAGATGCGG
GGTCCTTTTGGGCCGTTCACAGGTGATGCATGGCTGTCGGAC
>S6216JWXJD rank=0003702 x=3948.0 y=2103.0 length=64
AGTCCAACGCGAAGAACCTTACCTGGGTTTGACATGGGCGGAAATCCGGCAGAGATGTCG
GGGT
>S6216JZY9W rank=0011702 x=3983.0 y=962.0 length=101
AGTCCAACGCGAAGAACCTTACCTGGGTTTGACATGGTGGGAAAAGCCACAGAGATGTGG
TGCCTTTTGGGCCCATCACAGGTGCTGCATGGCTNTCGGAC
>S6216JVOK9 rank=0005796 x=3934.0 y=1195.0 length=102
AGTCCAACGCGAAGAACCTTACCTGGGTTTGACATGGTGGGAAAAGCCACAGAGATGTGG
TGTCCTTTTGGGCCCATCACAGGTGTTGCATGGCTGTCGGAC
>S6216JS1AY rank=0031637 x=3904.0 y=584.0 length=102
AGTCCAACGCGAAGAACCTTACCTGGGTTTGACATGTAGGGAAAAGCCATAGAGATATGG
TGTCCTTCGGGGCCCTACACAGGTGCTGCATGGCTGTCGGAC
>S6216J2M1Q rank=0014335 x=4013.0 y=2204.0 length=102
AGTCCAACGCGAAGAACCTTACCTGGGTTTGACATGTAGGGAAAAGCCATAGAGATATGG
TGTCCTTCGGGGCCCTACACAGGTGGTGCATGGCTGTCGGAC
>S6216J2GBF rank=0024185 x=4011.0 y=1673.0 length=102
AGTCCAACGCGAAGAACCTTACCTGGGTTTGACATGTAGGGAAAAGCCGCGGAGATGCGG
TGTCCTTCGGGGTCCTACACAGGTGCTGCATGGCTGTCGGAC
>S6216JVFOW rank=0031439 x=3931.0 y=1950.0 length=102
AGTCCAACGCGAAGAACCTTACCTGGGTTTGACATGTAGGGAAAAGCCGTAGAGATACGG
TGTCCTTCGGGGCCCTACACAGGTGTTGCATGGCTGTCGGAC
>S6216J3T4D rank=0023621 x=4027.0 y=683.0 length=102
AGTCCAACGCGAAGAACCTTACCTGGGTTTGACATGTAGGGAAAAGCCGTAGAGATACGG
TGTCCTTCGGGGCCCTACACAGGTGTTGCATGGCTGTCGGAC
>S6216JVI6I rank=0010875 x=3932.0 y=2376.0 length=102
AGTCCAACGCGAAGAACCTTACCTGGGTTTGACATGTAGGGAAAAGCCGTAGAGATACGG
TGTCCTTCGGGGCCCTACACAGGTGTTGCATGGCTGTCGGAC
>S6216JWS8S rank=0028694 x=3947.0 y=634.0 length=102
AGTCCAACGCGAAGAACCTTACCTGGGTTTGACATGTAGGGAAAAGCCGTAGAGATACGG
TGTCCTTCGGGGCCCTACACAGGTGTTGCATGGCTGTCGGAC
>S6216JYRTX rank=0013884 x=3969.0 y=2003.0 length=102
AGTCCAACGCGAAGAACCTTACCTGGGTTTGACATGTAGGGAAAAGCTCTAGAGATAGGG
TGTCCTTCGGGGCCTTACACAGGTGTTGCATGGCTGTCGGAC
>S6216J5GBN rank=0022310 x=4045.0 y=2385.0 length=103
AGTCCAACGCGAAGAACCTTACCTGGGTTTGACATGTAGGGAAAAGCTCTGGAGACAGGG
TGTCCTAACGGGCCCTACACAGGGTGATGCATGGCTGTCGGAC
>S6216JTNQH rank=0022537 x=3911.0 y=983.0 length=102
AGTCCAACGCGAAGAACCTTACCTGGGTTTGACATGTAGGTGACAGCCGTGGAAACACGG
TCTTCCTTTCGGGGACACCTACACAGGTGATGCATGGCTNTC
>S6216JU0U6 rank=0027639 x=3926.0 y=3216.0 length=105
AGTCCAACGCGAAGAACCTTACCTGGGTTTGACATGTCCCTGACCGCCCTGGAAACAGGG
TTTCCCCTTTGGGGCAGGATCACAGGTGGTGCATGGCTGTCGGAC
>S6216JYXJV rank=0013561 x=3971.0 y=1225.0 length=104
AGTCCAACGCGAAGAACCTTACCTGGGTTTGACATGTGCAGGACCGGTGATGAAAGTCAC
CTTCCCTTCGGGGCCTGTGCACAGGTGATGCATGGCTGTCGGAC
>S6216JV811 rank=0022220 x=3940.0 y=3143.0 length=101
AGTCCAACGCGAAGAACCTTACCTGGGTTTGACATGTGCGCTAAAGCCGCAGAGATGTGG
TGTCCTTCGGGGCGTTCACAGGTGCTGCATGGCTGTCAGAC
>S6216JWIJB rank=0022414 x=3943.0 y=3141.0 length=102
AGTCCAACGCGAAGAACCTTACCTGGGTTTGACATGTGCGCTAAAGCCGTAGAGATACGG
TGTCCTTCGGGGGCGTTCACAGGTGTTGCATGGCTGTCGGAC
>S6216JYYFS rank=0025431 x=3971.0 y=2374.0 length=105
AGTCCAACGCGAAGAACCTTACCTGGGTTTGACATGTTCCTGACCGCCCTGGAAACAGGG
TTTCCCCTTTGGGGCAGGATCACAGGTGATGCATGGCTGTCGGAC
>S6216J3VD9 rank=0031362 x=4027.0 y=2335.0 length=105
AGTCCAACGCGAAGAACCTTACCTGGGTTTGACATGTTCCTGACCGCCGTGGAAACACGG
TTTCCCCTTGTGGGCAGGATCACAGGTGATGCATGGCTGTCGGAC
>S6216J3Z8E rank=0000457 x=4029.0 y=412.0 length=103
AGTCCAACGCGAAGAACCTTACCTGGGTTTGACATGTTCCTGACCGCCTGGAAACAGGGC
TTCCCTTAGGGGCAGGATCACAGGTGTTGCATGGCTGTCGGAC
>S6216J396L rank=0026361 x=4032.0 y=1019.0 length=103
AGTCCAACGCGAAGAACCTTACCTGGGTTTGACATGTTCCTGACCGCCTGGAACAGGGTT
TCCCCTTTGGGGCAGGATCACAGGTGCTGCATGGCTGTCGGAC
>S6216J191X rank=0025238 x=4009.0 y=1747.0 length=103
AGTCCAACGCGAAGAACCTTACCTGGGTTTGACATGTTGGTGAAAGTGTGGAAACACACT
CCTCCTTCGGGACACCATCACAGGTGCTGCATGGCTGTCGGAC
>S6216JWJ58 rank=0014499 x=3944.0 y=1166.0 length=104
AGTCCAACGCGAAGAACCTTACCTGGGTTTGACATGTTGGTGACCGGTGTGGAAACACAC
CTTTCCTTCGGGACACCATCACAGGTGCTGCATGGCTGTCGGAC
>S6216J0BMJ rank=0005192 x=3987.0 y=585.0 length=104
AGTCCAACGCGAAGAACCTTACCTGGGTTTGACATGTTGGTGACCGGTGTGGAAACACAC
CTTTCCTTCGGGACACCATCACAGGTGCTGCATGGCTGTCGGAC
>S6216JS04V rank=0029928 x=3904.0 y=365.0 length=102
AGTCCAACGCGAAGAACCTTACCTGGGTTTGACATTCTGGGAAAAGCCACAGAGATGTGG
TGTCCGAAAGGGTCCAGAACAGGTGCTGCATGGCTGTCGGAC
>S6216JSRNI rank=0031391 x=3901.0 y=364.0 length=110
AGTCCAACGCGAAGAACCTTACCTGGGTTTGACTCGCACGGATTATCCCTGTGAAAGCAG
GGTACGCCCTTCGGGGTGGAACGTGTACAGGTGCTGCATGGCTGTCGGAC
>S6216J3C8F rank=0013077 x=4021.0 y=3373.0 length=109
AGTCCAACGCGAAGAACCTTACCTGGGTTTGACTCGCCAGGATTATCTCCGTGAAAGCGG
AGTACGCCCTTCGGGTGGAACTGGTACAGGTGCTGCATGGCTGTCGGAC
>S6216JX4GQ rank=0024832 x=3962.0 y=392.0 length=80
AGTCCAACGCGAAGAACCTTACCTGGGTTTGGCATGTAGGGAAAAGCCGTAGAGATACGG
TGTCCTTTTGGGCCCTACAC
>S6216JTDRY rank=0030495 x=3908.0 y=364.0 length=57
AGTCCAACGCGAAGAACCTTACCTGGGTTTTGACATGCACCAGACATCCCCTAGAGA
>S6216JYRAD rank=0025060 x=3969.0 y=1299.0 length=55
AGTCCAACGCGAAGAACCTTACCTGGTCCTTGACATCCACGGAACCCTGCAGAGA
>S6216J29FN rank=0009974 x=4020.0 y=2545.0 length=75
AGTCCAACGCGAAGAACCTTACCTGGTCTTGACATCCAAGGAACCTGCGTAGAGAGTAGC
GGGTGCCGCAGGGAG
>S6216J32EN rank=0027195 x=4029.0 y=3229.0 length=62
AGTCCAACGCGAAGAACCTTACCTGGTCTTGACATCCACGGAACTTCCAGAGATGGATTG
GT
>S6216J0OAU rank=0004732 x=3991.0 y=628.0 length=105
AGTCCAACGCGAAGAACCTTACCTGGTCTTGACATCCACGGAACTTTCCAGAGATGGATT
GGTGCCTTCGGGAACCGTGAGACAGGTGATGCATGGCTNTCGGAC
>S6216JTJEB rank=0009991 x=3909.0 y=3553.0 length=105
AGTCCAACGCGAAGAACCTTACCTGGTCTTGACATCCACGGAACTTTCCAGAGATGGATT
GGTGCCTTCGGGAACCGTGAGACAGGTGCTGCATGGCTGTCGGAC
>S6216J28T3 rank=0022506 x=4020.0 y=1769.0 length=105
AGTCCAACGCGAAGAACCTTACCTGGTCTTGACATCCACGGAACTTTCCAGAGATGGATT
GGTGCCTTCGGGAACCGTGAGACAGGTGCTGCATGGCTGTCGGAC
>S6216J4WNG rank=0009128 x=4039.0 y=1466.0 length=105
AGTCCAACGCGAAGAACCTTACCTGGTCTTGACATCCACGGAACTTTCCAGAGATGGATT
GGTGCCTTCGGGAACCGTGAGACAGGTGTTGCATGGCTGTCGGAC
>S6216J5O3A rank=0012369 x=4048.0 y=1460.0 length=105
AGTCCAACGCGAAGAACCTTACCTGGTCTTGACATCCACGGAACTTTCCAGAGATGGATT
GGTGCCTTCGGGAGCCGTGAGACAGGTGGTGCATGGCTGTCGGAC
>S6216J3CEU rank=0025387 x=4021.0 y=2308.0 length=58
AGTCCAACGCGAAGAACCTTACCTGGTCTTGACATCCACGGAAGTTTTCAGAGATGAG
>S6216JVQ42 rank=0011546 x=3935.0 y=404.0 length=86
AGTCCAACGCGAAGAACCTTACCTGGTCTTGACATCCACGGAAGTTTTCAGAGATGAGAA
TGTGCCTTCGGGAACCGTGAGACAGG
>S6216JT8HZ rank=0024917 x=3917.0 y=3317.0 length=87
AGTCCAACGCGAAGAACCTTACCTGGTCTTGACATCCACGGAAGTTTTCAGAGATGAGAA
TGTGCCTTCGGGAACCGTGAGACAGGT
>S6216J421K rank=0007417 x=4041.0 y=1558.0 length=105
AGTCCAACGCGAAGAACCTTACCTGGTCTTGACATCCACGGAAGTTTTCAGAGATGAGAA
TGTGCCTTCGGGAACCGTGAGACAGGTGATGCATGGCTGTCGGAC
>S6216JWGIN rank=0026656 x=3943.0 y=525.0 length=105
AGTCCAACGCGAAGAACCTTACCTGGTCTTGACATCCACGGAAGTTTTCAGAGATGAGAA
TGTGCCTTCGGGAACCGTGAGACAGGTGATGCATGGCTGTCGGAC
>S6216JUKN6 rank=0027079 x=3921.0 y=2708.0 length=105
AGTCCAACGCGAAGAACCTTACCTGGTCTTGACATCCACGGAAGTTTTCAGAGATGAGAA
TGTGCCTTCGGGAACCGTGAGACAGGTGATGCATGGCTGTCGGAC
>S6216J05UQ rank=0017164 x=3996.0 y=2896.0 length=105
AGTCCAACGCGAAGAACCTTACCTGGTCTTGACATCCACGGAAGTTTTCAGAGATGAGAA
TGTGCCTTCGGGAACCGTGAGACAGGTGATGCATGGCTGTCGGAC
>S6216JT5FR rank=0024559 x=3916.0 y=3445.0 length=105
AGTCCAACGCGAAGAACCTTACCTGGTCTTGACATCCACGGAAGTTTTCAGAGATGAGAA
TGTGCCTTCGGGAACCGTGAGACAGGTGATGCATGGCTGTCGGAC
>S6216J0RP7 rank=0023290 x=3992.0 y=973.0 length=104
AGTCCAACGCGAAGAACCTTACCTGGTCTTGACATCCACGGAAGTTTTCAGAGATGAGAA
TGTGCCTTCGGGAACCGTGAGACAGGTGCTCATGGCTGTCGGAC
>S6216JZ6JB rank=0030796 x=3985.0 y=2181.0 length=105
AGTCCAACGCGAAGAACCTTACCTGGTCTTGACATCCACGGAAGTTTTCAGAGATGAGAA
TGTGCCTTCGGGAACCGTGAGACAGGTGCTGAATGGCTGTCGGAC
>S6216JUDBV rank=0006976 x=3919.0 y=1385.0 length=105
AGTCCAACGCGAAGAACCTTACCTGGTCTTGACATCCACGGAAGTTTTCAGAGATGAGAA
TGTGCCTTCGGGAACCGTGAGACAGGTGCTGCATGGCTGTCGGAC
>S6216J3PML rank=0018674 x=4025.0 y=3051.0 length=105
AGTCCAACGCGAAGAACCTTACCTGGTCTTGACATCCACGGAAGTTTTCAGAGATGAGAA
TGTGCCTTCGGGAACCGTGAGACAGGTGCTGCATGGCTGTCGGAC
>S6216JT6K6 rank=0017795 x=3917.0 y=840.0 length=105
AGTCCAACGCGAAGAACCTTACCTGGTCTTGACATCCACGGAAGTTTTCAGAGATGAGAA
TGTGCCTTCGGGAACCGTGAGACAGGTGCTGCATGGCTGTCGGAC
>S6216JXWD4 rank=0023490 x=3959.0 y=2218.0 length=105
AGTCCAACGCGAAGAACCTTACCTGGTCTTGACATCCACGGAAGTTTTCAGAGATGAGAA
TGTGCCTTCGGGAACCGTGAGACAGGTGCTGCATGGCTGTCGGAC
>S6216JUTAH rank=0011235 x=3924.0 y=1591.0 length=105
AGTCCAACGCGAAGAACCTTACCTGGTCTTGACATCCACGGAAGTTTTCAGAGATGAGAA
TGTGCCTTCGGGAACCGTGAGACAGGTGCTGCATGGCTGTCGGAC
>S6216JT8NB rank=0029458 x=3917.0 y=3509.0 length=105
AGTCCAACGCGAAGAACCTTACCTGGTCTTGACATCCACGGAAGTTTTCAGAGATGAGAA
TGTGCCTTCGGGAACCGTGAGACAGGTGCTGCATGGCTGTCGGAC
>S6216JTVRA rank=0010856 x=3913.0 y=3188.0 length=105
AGTCCAACGCGAAGAACCTTACCTGGTCTTGACATCCACGGAAGTTTTCAGAGATGAGAA
TGTGCCTTCGGGAACCGTGAGACAGGTGCTGCATGGCTNTCGGAC
>S6216JZ2ZI rank=0028714 x=3984.0 y=1676.0 length=105
AGTCCAACGCGAAGAACCTTACCTGGTCTTGACATCCACGGAAGTTTTCAGAGATGAGAA
TGTGCCTTCGGGAACCGTGAGACAGGTGGTGCATGGCTGTCGGAC
>S6216JZEXW rank=0023576 x=3976.0 y=3282.0 length=105
AGTCCAACGCGAAGAACCTTACCTGGTCTTGACATCCACGGAAGTTTTCAGAGATGAGAA
TGTGCCTTCGGGAACCGTGAGACAGGTGGTGCATGGCTGTCGGAC
>S6216J3XWU rank=0009770 x=4028.0 y=1500.0 length=105
AGTCCAACGCGAAGAACCTTACCTGGTCTTGACATCCACGGAAGTTTTCAGAGATGAGAA
TGTGCCTTCGGGAACCGTGAGACAGGTGGTGCATGGCTGTCGGAC
>S6216J3XCM rank=0021567 x=4028.0 y=772.0 length=105
AGTCCAACGCGAAGAACCTTACCTGGTCTTGACATCCACGGAAGTTTTCAGAGATGAGAA
TGTGCCTTCGGGAACCGTGAGACAGGTGTTGCATGGCTGTCAGAC
>S6216JWRMR rank=0026303 x=3946.0 y=2641.0 length=105
AGTCCAACGCGAAGAACCTTACCTGGTCTTGACATCCACGGAAGTTTTCAGAGATGAGAA
TGTGCCTTCGGGAACCGTGAGACAGGTGTTGCATGGCTGTCGGAC
>S6216JXVA1 rank=0005482 x=3959.0 y=811.0 length=105
AGTCCAACGCGAAGAACCTTACCTGGTCTTGACATCCACGGAAGTTTTCAGAGATGAGAA
TGTGCCTTCGGGAACCGTGAGACAGGTGTTGCATGGCTGTCGGAC
>S6216JXVHK rank=0017634 x=3959.0 y=1046.0 length=105
AGTCCAACGCGAAGAACCTTACCTGGTCTTGACATCCACGGAAGTTTTCAGAGATGAGAA
TGTGCCTTCGGGAACCGTGAGACAGGTGTTGCATGGCTGTCGGAC
>S6216J4GS9 rank=0018233 x=4034.0 y=1419.0 length=105
AGTCCAACGCGAAGAACCTTACCTGGTCTTGACATCCACGGAAGTTTTCAGAGATGAGAA
TGTGCCTTCGGGAACCGTGAGACAGGTGTTGCATGGCTGTCGGAC
>S6216J4BA7 rank=0026740 x=4032.0 y=2481.0 length=105
AGTCCAACGCGAAGAACCTTACCTGGTCTTGACATCCACGGAAGTTTTCAGAGATGAGAA
TGTGCCTTCGGGAACCGTGAGACAGGTGTTGCATGGCTGTCGGAC
>S6216J1WZ0 rank=0028882 x=4005.0 y=1214.0 length=105
AGTCCAACGCGAAGAACCTTACCTGGTCTTGACATCCACGGAAGTTTTCAGAGATGAGAA
TGTGCCTTCGGGAACCGTGAGACAGGTGTTGCATGGCTGTCGGAC
>S6216J1N21 rank=0021557 x=4002.0 y=1947.0 length=105
AGTCCAACGCGAAGAACCTTACCTGGTCTTGACATCCACGGAAGTTTTCAGAGATGAGAA
TGTGCCTTCGGGAACCGTGAGACAGGTGTTGCATGGCTGTCGGAC
>S6216J4RD0 rank=0011152 x=4037.0 y=2838.0 length=106
AGTCCAACGCGAAGAACCTTACCTGGTCTTGACATCCACGGAAGTTTTCAGAGATGAGAA
TGTGCCTTCGGGAACCGTGAGACAGGTNGTTGCATGGCTGTCGGAC
>S6216JY5FG rank=0025466 x=3973.0 y=3242.0 length=105
AGTCCAACGCGAAGAACCTTACCTGGTCTTGACATCCACGGAATCCTTCAGAGATGAGGG
AGTGCCTTCGGGAACCGTGAGACAGGTGCTGCATGGCTGTCGGAA
>S6216JUXBS rank=0021703 x=3925.0 y=2726.0 length=105
AGTCCAACGCGAAGAACCTTACCTGGTCTTGACATCCACGGAATCCTTCAGAGATGAGGG
AGTGCCTTCGGGAACCGTGAGACAGGTGCTGCATGGCTGTCGGAC
>S6216JU8YY rank=0015475 x=3929.0 y=1432.0 length=105
AGTCCAACGCGAAGAACCTTACCTGGTCTTGACATCCACGGAATCCTTCAGAGATGAGGG
AGTGCCTTCGGGAACCGTGAGACAGGTGTTGCATGGCTGTCGGAC
>S6216JTR4D rank=0030683 x=3912.0 y=2571.0 length=105
AGTCCAACGCGAAGAACCTTACCTGGTCTTGACATCCATGGAACCCAGCAGAGATGCAGG
GGTGCCGTAAGGAACCATGAGACAGGTGCTGCATGGCTGTCGGAC
>S6216JZ84A rank=0009082 x=3986.0 y=1432.0 length=97
AGTCCAACGCGAAGAACCTTACCTGGTCTTGACATCCATGGAACCCTGCAGAGATCGGGG
GTGCCGTAAGGAACCATGAGACAGGTGCTGCATGGCT
>S6216JYHDC rank=0015936 x=3966.0 y=734.0 length=105
AGTCCAACGCGAAGAACCTTACCTGGTCTTGACATCCATGGAACCCTGCAGAGATGTGGG
GGTGCCGTAAGGAACCATGAGACAGGTGATGCATGGCTGTCGGAC
>S6216JY06H rank=0023192 x=3972.0 y=1831.0 length=105
AGTCCAACGCGAAGAACCTTACCTGGTCTTGACATCCATGGAACCCTGCAGAGATGTGGG
GGTGCCGTAAGGAACCATGAGACAGGTGTTGCATGGCTGTCGGAC
>S6216JYAVZ rank=0028357 x=3964.0 y=525.0 length=69
AGTCCAACGCGAAGAACCTTACCTGGTCTTGACATCCATGGAACCCTGCAGAGATGTGGG
GTGCCGTAA
>S6216J32BK rank=0020434 x=4029.0 y=3118.0 length=104
AGTCCAACGCGAAGAACCTTACCTGGTCTTGACATCCATGGAACCCTGCAGAGATGTGGG
GTGCCGTAAGGAACCATGAGACAGGTGCTGCATGGCTGTCGGAC
>S6216JXIQ2 rank=0011693 x=3955.0 y=924.0 length=88
AGTCCAACGCGAAGAACCTTACCTGGTCTTGACATCCATGGAACCCTGCAGAGATNTGGG
GGTGCCCGTTAAGGGAACCCATGAGACA
>S6216JXC1D rank=0029025 x=3953.0 y=1711.0 length=71
AGTCCAACGCGAAGAACCTTACCTGGTCTTGACATCCATGGAATCCCGCAGAGATGTGGA
GTGCCGTAAGG
>S6216J3RC1 rank=0021575 x=4026.0 y=1203.0 length=68
AGTCCAACGCGAAGAACCTTACCTGGTCTTGACATCCATGGAATCCCGCAGAGATGTGGG
AGTGCCGT
>S6216JZ9JO rank=0020140 x=3986.0 y=1986.0 length=105
AGTCCAACGCGAAGAACCTTACCTGGTCTTGACATCCATGGAATCCCGCAGAGATGTGGG
AGTGCCGTAAGGAACCATGAGACAGGNGTTGCATGGCTNTCGGAC
>S6216JWEFK rank=0029086 x=3942.0 y=1918.0 length=105
AGTCCAACGCGAAGAACCTTACCTGGTCTTGACATCCATGGAATCCCGCAGAGATGTGGG
AGTGCCGTAAGGAACCATGAGACAGGTGATGCATGGCTGTCGGAC
>S6216J0FQH rank=0031423 x=3988.0 y=1815.0 length=105
AGTCCAACGCGAAGAACCTTACCTGGTCTTGACATCCATGGAATCCCGCAGAGATGTGGG
AGTGCCGTAAGGAACCATGAGACAGGTGATGCATGGCTGTCGGAC
>S6216J0V1R rank=0029181 x=3993.0 y=2477.0 length=105
AGTCCAACGCGAAGAACCTTACCTGGTCTTGACATCCATGGAATCCCGCAGAGATGTGGG
AGTGCCGTAAGGAACCATGAGACAGGTGATGCATGGCTGTCGGAC
>S6216J4V9J rank=0017726 x=4039.0 y=965.0 length=105
AGTCCAACGCGAAGAACCTTACCTGGTCTTGACATCCATGGAATCCCGCAGAGATGTGGG
AGTGCCGTAAGGAACCATGAGACAGGTGCTGCATGGCTGTCGGAC
>S6216J2A0V rank=0010298 x=4009.0 y=3005.0 length=105
AGTCCAACGCGAAGAACCTTACCTGGTCTTGACATCCATGGAATCCCGCAGAGATGTGGG
AGTGCCGTAAGGAACCATGAGACAGGTGCTGCATGGCTNTCGGAC
>S6216JUP7T rank=0022900 x=3923.0 y=1703.0 length=105
AGTCCAACGCGAAGAACCTTACCTGGTCTTGACATCCATGGAATCCCGCAGAGATGTGGG
AGTGCCGTAAGGAACCATGAGACAGGTGGTGCATGGCTGTCGGAC
>S6216JYHVR rank=0021737 x=3966.0 y=1397.0 length=105
AGTCCAACGCGAAGAACCTTACCTGGTCTTGACATCCATGGAATCCCGCAGAGATGTGGG
AGTGCCGTAAGGAACCATGAGACAGGTGGTGCATGGCTGTCGGAC
>S6216J2DGV rank=0004722 x=4010.0 y=2077.0 length=105
AGTCCAACGCGAAGAACCTTACCTGGTCTTGACATCCATGGAATCCCGCAGAGATGTGGG
AGTGCCGTAAGGAACCATGAGACAGGTGGTGCATGGCTGTCGGAC
>S6216J0FBE rank=0013694 x=3988.0 y=1272.0 length=105
AGTCCAACGCGAAGAACCTTACCTGGTCTTGACATCCATGGAATCCCGCAGAGATGTGGG
AGTGCCGTAAGGAACCATGAGACAGGTGGTGCATGGCTGTCGGAC
>S6216JTWQ5 rank=0023169 x=3914.0 y=383.0 length=105
AGTCCAACGCGAAGAACCTTACCTGGTCTTGACATCCATGGAATCCCGCAGAGATGTGGG
AGTGCCGTAAGGAACCATGAGACAGGTGTTGCATGGCTGTCGGAC
>S6216JUEW2 rank=0014109 x=3919.0 y=3444.0 length=105
AGTCCAACGCGAAGAACCTTACCTGGTCTTGACATCCATGGAATCCCGCAGAGATGTGGG
AGTGCCGTAAGGAACCATGAGACAGGTGTTGCATGGCTGTCGGAC
>S6216J25OP rank=0011524 x=4019.0 y=1783.0 length=105
AGTCCAACGCGAAGAACCTTACCTGGTCTTGACATCCATGGAATCCCGCAGAGATGTGGG
AGTGCCGTAAGGAACCATGAGACAGGTGTTGCATGGCTGTCGGAC
>S6216JVUXA rank=0015819 x=3936.0 y=1212.0 length=105
AGTCCAACGCGAAGAACCTTACCTGGTCTTGACATCCATGGAATCCCGCAGAGATGTGGG
AGTGCCGTAAGGAACCATGAGACAGGTGTTGCATGGCTGTCGGAC
>S6216JZH94 rank=0025839 x=3977.0 y=3514.0 length=104
AGTCCAACGCGAAGAACCTTACCTGGTCTTGACATCCATGGAATCCCGCAGAGATGTGGG
GTGCCGTAAGGAACCATGAGACAGGTGTTGCATGGCTGTCGGAC
>S6216J4NVL rank=0017354 x=4036.0 y=2383.0 length=101
AGTCCAACGCGAAGAACCTTACCTGGTCTTGACATCCATGGAATCCCGCAGAGATNTGGG
AGTGCCTAAGGGAACCATGAGACAGGTGCTGCATGGCTNTC
>S6216J0COY rank=0009641 x=3987.0 y=1968.0 length=105
AGTCCAACGCGAAGAACCTTACCTGGTCTTGACATCCATGGGATCCCGCAGAGATGTGGG
AGTGCCGTAAGGAACCATGAGACAGGTGCTGCATGGCTGTCGGAC
>S6216JXO7M rank=0006940 x=3957.0 y=1104.0 length=98
AGTCCAACGCGAAGAACCTTACCTGGTCTTGACATCCCAGGAACCCTGCAGAGATNTGGG
GGGTGCCTTGGGAACCTGGAGACAGGTGCTGCATGGCT
>S6216JWN7B rank=0026412 x=3945.0 y=2293.0 length=98
AGTCCAACGCGAAGAACCTTACCTGGTCTTGACATCCCAGGAACCCTGCAGAGATNTGGG
GGTGCCTTCGGGAACCTGGAGACAGGTGCTGCATGGCT
>S6216JXFHN rank=0021305 x=3954.0 y=793.0 length=105
AGTCCAACGCGAAGAACCTTACCTGGTCTTGACATCCCAGGAATCCTGCAGAGATGCGGG
AGTGCCTTCGGGAACCTGGAGACAGGTGCTGCATGGCTGTCGGAC
>S6216JUCM2 rank=0013333 x=3919.0 y=492.0 length=105
AGTCCAACGCGAAGAACCTTACCTGGTCTTGACATCCCAGGAATCCTGCAGAGATGTGGG
AGTGCCTTCGGGAACCTGGAGACAGGTGCTGCATGGCTNTCGGAC
>S6216JVTB4 rank=0028584 x=3935.0 y=3250.0 length=85
AGTCCAACGCGAAGAACCTTACCTGGTCTTGACATCCCAGGAATCCTGCAGAGATNTGGG
AGTGCCTTGGGAACCTGGAGACAGG
>S6216J5CGP rank=0022790 x=4044.0 y=1479.0 length=105
AGTCCAACGCGAAGAACCTTACCTGGTCTTGACATCCCAGGAATCCTTCAGAGATGAGGG
AGTGCCTTCGGGAACCTGGAGACAGGTGCTGCATGGCTGTCGGAC
>S6216J0NGD rank=0015742 x=3990.0 y=3627.0 length=105
AGTCCAACGCGAAGAACCTTACCTGGTCTTGACATCCCAGGAATCCTTCAGAGATGAGGG
AGTGCCTTCGGGAACCTGGAGACAGGTGTTGCATGGCTGTCGGAC
>S6216J1JZF rank=0011642 x=4001.0 y=729.0 length=105
AGTCCAACGCGAAGAACCTTACCTGGTCTTGACATCCCAGGAATCTCGCAGAGATGTGAG
AGTGCCTTCGGGAACCTGGAGACAGGTGTTGCATGGCTGTCGGAC
>S6216JUJ4A rank=0030509 x=3921.0 y=1992.0 length=107
AGTCCAACGCGAAGAACCTTACCTGGTCTTGACATCCCCATGATGTCCCTAGAGATAGGG
AGTTCCTTTCGGGGACATGGGTGACAGGTGATGCATGGCTGTCGGAC
>S6216JV5OL rank=0006248 x=3939.0 y=2867.0 length=105
AGTCCAACGCGAAGAACCTTACCTGGTCTTGACATCCGCGGAAGTTTTCAGAGATGAGAA
TGTGCCTTCGGGAACCGTGAGACAGGTGCTGCATGGCTGTCGGAC
>S6216J4BVP rank=0021796 x=4032.0 y=3219.0 length=105
AGTCCAACGCGAAGAACCTTACCTGGTCTTGACATCCTAGGAACCCCGCAGAGATGTGGG
GGTGCCTTCGGGAACCTGGAGACAGGTGCTGCATGGCTGTCGGAC
>S6216J4QHQ rank=0010942 x=4037.0 y=1676.0 length=105
AGTCCAACGCGAAGAACCTTACCTGGTCTTGACATCCTAGGAACCCCGCAGAGATGTGGG
GGTGCCTTCGGGAACCTGGAGACAGGTGCTGCATGGCTGTCGGAC
>S6216JUC4H rank=0026812 x=3919.0 y=1119.0 length=90
AGTCCAACGCGAAGAACCTTACCTGGTCTTGACATCCTAGGAACCCTGCAGAGATGTGGG
GGTGCCTTCGGGGAACCTGGAGACAGGTGT
>S6216JUPHG rank=0010529 x=3923.0 y=754.0 length=104
AGTCCAACGCGAAGAACCTTACCTGGTCTTGACATCCTAGGAACCCTGCAGAGATNTGGG
GGTGCCTTCGGGAGCCTGGAGACAGGTGATGCATGGCTNTCGGA
>S6216JUABD rank=0010615 x=3918.0 y=1575.0 length=105
AGTCCAACGCGAAGAACCTTACCTGGTCTTGACATCCTAGGAACCTCGCAGAGATGTGGG
GGTGCCTTCGGGAACCTGGAGACAGGTGTTGCATGGCTGTCGGTC
>S6216J3CCN rank=0019496 x=4021.0 y=2229.0 length=105
AGTCCAACGCGAAGAACCTTACCTGGTCTTGACATCCTAGGAATCCCGCAGAGATGTGGG
AGTGCCTTCGGGAACCTGGAGACAGGTGGTGCATGGCTGTCGGAC
>S6216JYOR1 rank=0010296 x=3968.0 y=2143.0 length=105
AGTCCAACGCGAAGAACCTTACCTGGTCTTGACATCCTAGGAATCCTTCAGAGGTGAGGG
AGTGCCTTCGGGAACCTGGAGACAGGTGATGCATGGCTGTCGGAC
>S6216J2GAT rank=0027102 x=4011.0 y=1651.0 length=76
AGTCCAACGCGAAGAACCTTACCTGGTCTTGACATCCTCGGAACCCTGCAGAGATGACGG
GGTGCCTTCCGGGAGG
>S6216J48HD rank=0001454 x=4043.0 y=415.0 length=62
AGTCCAACGCGAAGAACCTTACCTGGTCTTGACATCCTCGGAACCCTGCAGAGATGCGGG
GT
>S6216J035U rank=0013022 x=3996.0 y=704.0 length=104
AGTCCAACGCGAAGAACCTTACCTGGTCTTGACATCCTCGGAACCCTGCAGCGATGCGGG
GGTGCCTTCGGGAGCCGAGAGACAGGTGCTGCATGGCTGTCGGA
>S6216JXTB5 rank=0022516 x=3958.0 y=2355.0 length=105
AGTCCAACGCGAAGAACCTTACCTGGTCTTGACATCCTCGGAACCCTGCAGCGATGCGGG
GGTGCCTTCGGGAGCCGAGAGACAGGTGTTGCATGGCTGTCGGAC
>S6216JUEC3 rank=0027191 x=3919.0 y=2725.0 length=105
AGTCCAACGCGAAGAACCTTACCTGGTCTTGACATCCTCGGAACCCTGCAGCGATGCGGG
GGTGCCTTCGGGAGCCGAGGGACAGGTGCTGCATGGCTGTCGGAC
>S6216J5LQC rank=0018172 x=4047.0 y=1202.0 length=104
AGTCCAACGCGAAGAACCTTACCTGGTCTTGACATCCTCGGAACCTCTCAGAGATGAGGG
GTGCCCGCAAGGGAACCGAGAGACAGGTGATGCATGGCTGTCAC
>S6216JTYIU rank=0027353 x=3914.0 y=2676.0 length=107
AGTCCAACGCGAAGAACCTTACCTGGTCTTGACATCCTCGGAACCTGCCAGAGATGGCGG
GGTGCCCGCAAGGGAACCGAGAGACAGGTGGTGCATGGCTGTCAGAC
>S6216JVYRT rank=0025198 x=3937.0 y=2103.0 length=107
AGTCCAACGCGAAGAACCTTACCTGGTCTTGACATCCTCGGAACCTGCCAGAGGTGGCGG
GGTGCCCGCAAGGGAACCGAGAGACAGGTGTTGCATAGCTGTCGGAC
>S6216JVXEP rank=0021808 x=3937.0 y=335.0 length=107
AGTCCAACGCGAAGAACCTTACCTGGTCTTGACATCCTCGGAAGCTGCCAGAGATGGCGG
TGTGCCCGCAAGGGAGCCGAGAGACAGGTGTTGCATGGCTGTCGGAC
>S6216J199V rank=0014037 x=4009.0 y=2033.0 length=107
AGTCCAACGCGAAGAACCTTACCTGGTCTTGACATCCTTGGAATCCCTCAGAGATGAGGG
AGTGCCCGCAAGGGAACCAAGAGACAGGTGCTGCATGGCTGTCGGAC
>S6216J5B76 rank=0021470 x=4044.0 y=1172.0 length=72
AGTCCAACGCGAAGAACCTTACCTGGTCTTGACATCCTTGGAATCCTCAGAGATGAGGGA
GTGCCCGCAAGG
>S6216J2YMV rank=0018415 x=4017.0 y=837.0 length=107
AGTCCAACGCGAAGAACCTTACCTGGTCTTGACATCCTTGGAATCCTTCAGAGATGAGGG
AGTGCCCGCAAGGGAACCAAGAGACAGGTGATGCATGGCTGTCGGAC
>S6216JWE99 rank=0023020 x=3942.0 y=3023.0 length=107
AGTCCAACGCGAAGAACCTTACCTGGTCTTGACATCCTTGGAATCCTTCAGAGATGAGGG
AGTGCCCGCAAGGGAACCAAGAGACAGGTGCTGCATGGCTGTCGGAC
>S6216JT6ZB rank=0027175 x=3917.0 y=1349.0 length=107
AGTCCAACGCGAAGAACCTTACCTGGTCTTGACATCCTTGGAATCCTTCAGAGATGAGGG
AGTGCCCGCAAGGGAACCAAGAGACAGGTGCTGCATGGCTGTCGGAC
>S6216JV1CI rank=0016584 x=3938.0 y=1344.0 length=105
AGTCCAACGCGAAGAACCTTACCTGGTCTTGACATCGCGAGATATCCGCAGAGATGCGGC
CTTCCCTTCGGGGACTCGTAGACAGGTGATGCATGGCTGTCGGAC
>S6216J3INQ rank=0028896 x=4023.0 y=2212.0 length=105
AGTCCAACGCGAAGAACCTTACCTGGTCTTGACATCTAGCGAACTTTCCAGAGATGGATT
GGTGCCTTCGGGAACGCTAAGACAGGTGTTGCATGGCTGTCGGAC
>S6216J15TA rank=0014477 x=4008.0 y=348.0 length=106
AGTCCAACGCGAAGAACCTTACCTGGTCTTGACATCTTCGGAACCCTGCAGAGATGCGGG
GGGTGCCTTCGGGAGCCGAAAGACAGGTGGTGCATGGCTGTCGGAC
>S6216J3Y3Q rank=0025957 x=4028.0 y=3044.0 length=105
AGTCCAACGCGAAGAACCTTACCTGGTCTTGACATGTCGAGAACTTTCCAGAGATGGATT
GGTGCCTTCGGGAACTCGAACACAGGTGATGCATGGCTGTCGGAC
>S6216J5E23 rank=0003474 x=4045.0 y=781.0 length=53
AGTCCAACGCGAAGAACCTTACCTGGTCTTGACATGTCGAGAATCCGAAGAGA
>S6216J5K97 rank=0001955 x=4047.0 y=621.0 length=106
AGTCCAACGCGAAGAACCTTACCTGGTCTTGACATGTCTGGAATCCCGAAGAGATTTTGG
GAGTGCCGCAAGGAACCAGAACACAGGTGCTGCATGGCTNTCGGAC
>S6216J2YRE rank=0002905 x=4017.0 y=1000.0 length=108
AGTCCAACGCGAAGAACCTTACCTGGTCTTGACATGTTTAGGAACCTTCCCGAAACGGAA
GGGTGCTCGCAAGAGAGCCTTTACACAGGTGCTGCATGGCTNTCGGAC
>S6216JXYZ1 rank=0031492 x=3960.0 y=1503.0 length=101
AGTCCAACGCGAAGAACCTTACCTGGTTGACATGGCCGCTAATCCCATAGAGATGTGGGG
TCCTTCGGGGGCGGCCACGAGGTGCTGCATGGCTGTCGGAC
>S6216JYQI9 rank=0015774 x=3969.0 y=323.0 length=101
AGTCCAACGCGAAGAACCTTACTAGGTTTGACATATACCGGAAAGCTGCAGAGATGTAGC
CCCCGCAAGGTCGGTATACAGGTGATGCATGGCTGTCGGAC
>S6216JTVOL rank=0021308 x=3913.0 y=3091.0 length=104
AGTCCAACGCGAAGAACCTTACTTGGGCTTGACATGTTCCTGATCTCCCTGGAAACAGGG
CTTCCCTTCGGGGCAGGATCACAGGTGGTGCATGGCTGTCGAAC
>S6216JZZWE rank=0025448 x=3983.0 y=1772.0 length=103
AGTCCAACGCGAAGAACCTTATCAAGGCTTGACATACACCGGAAAGCCGTAGAGATACGG
TCCCCCTTGTGGTCGGTGTACAGGTGGTGCATGGCTGTCGGAC
>S6216J3CG1 rank=0009629 x=4021.0 y=2387.0 length=109
AGTCCAACGCGAAGAACCTTATCAGCCCTTGACATGTCCCGTATGGGTGGGGGAGACTCC
ATCCTTCAGTTCGGCTGGCGGGAACACAGGTGTTGCATGGCTGTCGGAC
>S6216JX76N rank=0023861 x=3963.0 y=1117.0 length=104
AGTCCAACGCGAAGAACCTTCCTGGTCTTGACATCCACGGAACTTTCCAGAGATGGATTG
GTGCCTTCGGGAACCGTGAGACAGGTGGTGCATGGCTGTCGGAC
>S6216JWBSO rank=0017684 x=3941.0 y=2598.0 length=104
AGTCCAACGCGAAGAACCTTTACCTGGGCTCGAAATGCAGATGACATCCGGCGAAAGCCG
GCTCCCGCAAGGGCGTCTGTATAGGTGTTGCATGGCTGTCGGAC
>S6216J3UHM rank=0020910 x=4027.0 y=1160.0 length=103
AGTCCAACGCGAAGAACGTTACCTGGGTTTGACATGCACAGGACGCTGGTAGAGATATCA
GTTCCCTTGTGGCCTGTGTGCAGGTGCTGCATGGCTGTCGGAC
>S6216J1KT6 rank=0016730 x=4001.0 y=1836.0 length=108
AGTCCAACGCGAAGAACTTACCAGCCCTTGACATGCCGGTCGCGGACAGTGGAGACATTG
TCCTTCAGTTAGGCTGGACCGGACACAGGTGCTGCATGGCTGTCGGAC
>S6216JXU7N rank=0016324 x=3959.0 y=689.0 length=101
AGTCCAACGCGAAGAACTTACCAGCCTTGACATCCCGGTCGCGGACGCCAGAGACGGTGT
CCTTCAGTTCGGCTGGACCGGAGACAGGTGGTGCATGGCTG
>S6216JTA2F rank=0029544 x=3907.0 y=949.0 length=64
AGTCCAACGCGAAGAACTTACCGACCCTTGACATGTCCCGTGTGGATTTTCAGAGATGGG
AAAT
>S6216J4F02 rank=0007121 x=4034.0 y=404.0 length=105
AGTCCAACGCGAAGAACTTACCTAGGCTTGACATACACGGGAAACCTCGGAGAAACCCGA
GGCCCTCTTCGGAGCCCGTGCACAGGTGTTGCATGGCTGTCGGAC
>S6216J0WV0 rank=0013413 x=3993.0 y=3566.0 length=105
AGTCCAACGCGAAGAACTTACCTAGGCTTGACATGCACGGGAAACCCTTGAGAAACCAGG
GGCCCTCTTCGGAGTCCGTGCACAGGTGCTGCATGGCTGTCGGAC
>S6216JV2H7 rank=0024709 x=3938.0 y=2845.0 length=100
AGTCCAACGCGAAGAACTTACCTGGGTTTGACATACGCCGGAAAGCATCAGAGATGGTGC
CCCTTTTTGTCGGTGTACAGGTGCTGCATGGCTGTAGGAC
>S6216J03ZC rank=0000429 x=3996.0 y=470.0 length=105
AGTCCAACGCGAAGAACTTACCTGGGTTTGACATGCTAGTGGTACCGAGCCGAGAGGCAA
GGGACCCGCAAGGGAGCTAGCACAGGTGGTGCATGGCTGTCGGAC
>S6216J0UUN rank=0020355 x=3993.0 y=925.0 length=104
AGTCCAACGCGAAGAACTTACCTGGGTTTGACATGTTCCTGACCGCCCTGGAAACAGGGT
TTCCCCTTTGGGGCAGGATCACAGGTGGTGCATGGCTGTCGGAC
>S6216J0L6C rank=0018474 x=3990.0 y=1970.0 length=105
AGTCCAACGCGAAGAACTTTACCAGGCCTTGACATCCAATGAACTTTCCAGAGATGGATT
GGTGCCTTCGGGAACATTGAGACAGGTGCTGCATGGCTGTCGGAC
>S6216JVL5B rank=0015987 x=3933.0 y=2125.0 length=107
AGTCCAACGCGAAGAATCTTACCAGGTCTTGACATCCCGCTGACCGCTATGGAGACATAG
CTTTCCCTTCGGGGACAGCGGTGACAGGTGTTGCATGGCTGTCGGAC
>S6216J2PNE rank=0014679 x=4014.0 y=1480.0 length=101
AGTCCAACGCGAAGAATCTTACCTGGGTTTGACATACGCCGGAAAGCCACAGAGATGTGG
CCCCTTTTAGTCGGTGTACAGGTGCTGCATGGCTGTCGGAC
>S6216JWQXN rank=0024529 x=3946.0 y=1737.0 length=57
AGTCCAACGCGAAGAATCTTACCTGGTCTTGACATCCACGGAAGTTTTCAGAGATGA
>S6216JUEB4 rank=0028112 x=3919.0 y=2690.0 length=110
AGTCCAACGCGAAGACCTTACCAACCCGTTGTACATGCCGGTCGCGGGAACCAGAGATGG
ATCCCTTCAGTTCGGCTGGACCGGACACAGGTGTTGCATGGCTGTCGGAC
>S6216JXZOA rank=0008855 x=3960.0 y=2376.0 length=108
AGTCCAACGCGAAGACCTTACCAACCCTTGACATCCCGATCGCGGACACCAGAGATGGAG
TCCTTCAGTTCGGCTGGATCGGAGACAGGTGATGCATGGCTGTCGGAC
>S6216JX88G rank=0012861 x=3963.0 y=2478.0 length=108
AGTCCAACGCGAAGACCTTACCAACCCTTGACATGCCGGTCGCGGGAACCAGAGGTGGAT
CCCTTCAGTTCGGCTGGACCGGACACAGGTGCTGCATGGCTGTCGGAC
>S6216J3LDG rank=0024098 x=4024.0 y=1634.0 length=95
AGTCCAACGCGAAGACCTTACCAAGGCTTGACATATACGAGAACGCCGCAGAAATGTGGA
ACTCTTTGGACACTCGTATACAGGTGATGCATGGC
>S6216J1KY7 rank=0028729 x=4001.0 y=2017.0 length=101
AGTCCAACGCGAAGACCTTACCAAGGCTTGACATGAATGGAAATCTCACAGAGATGTGAG
GTCCGCAAGGGTCATTCACAGGTGTTGCATGGCTGTCGGAC
>S6216J21P7 rank=0017508 x=4018.0 y=749.0 length=103
AGTCCAACGCGAAGACCTTACCAAGGCTTGACATGCATGGGAATGTCGGAGAAATTCGGC
AGCCCTTCGGGGCTCATGCACAGGTGCTGCATGGCTGTCGGAC
>S6216J4KZZ rank=0013542 x=4035.0 y=2749.0 length=108
AGTCCAACGCGAAGACCTTACCAGCCTTTGACATGTCCCGTGTGGATCCTGGAGACAGGA
TCCTTCAGTTCGGCTGGCGGGAACACAGGTGCTGCATGGCTGTCGGAC
>S6216J5OPP rank=0026456 x=4048.0 y=971.0 length=108
AGTCCAACGCGAAGACCTTACCAGCGTTTGACATGCCTAGTTTGGTTTCCAGAGATGGAT
TCCTTCAGTTCGGCTGGCTAGGACACAGGTGCTGCATGGCTGTCGGAC
>S6216JXR5I rank=0006715 x=3958.0 y=820.0 length=104
AGTCCAACGCGAAGACCTTACCAGGACTTGACATGACCAGGAAAGCGGCGGAAACGTGTC
CCCCCGCAAGGGGCCTGGCCACAGGTGCTGCATGGCTNTCGGAC
>S6216J3EES rank=0006082 x=4022.0 y=802.0 length=104
AGTCCAACGCGAAGACCTTACCAGGTCTTGACATCCAGAGAACTTTCCAGAGATGGATTG
GTGCCTTCGGGAGCTCTGAGACAGGTGCTGCATGGCTGTCGGAC
>S6216JX5ST rank=0014634 x=3962.0 y=2123.0 length=104
AGTCCAACGCGAAGACCTTACCAGGTCTTGACATCCTCTGACAACTCTAGAGATAGAGCT
TTCCCTTCGGGGACAGAGTGACAGGTGTTGCATGGCTGTCGGAC
>S6216J5E3F rank=0011247 x=4045.0 y=793.0 length=104
AGTCCAACGCGAAGACCTTACCGAGACTTGACATCCCGTGACTATCTGTGAAAGCAGAGT
CTGCCTTCGGGCACACGGTGACAGGTGATGCATGGCTNTCGGAC
>S6216JXFYH rank=0014024 x=3954.0 y=1399.0 length=105
AGTCCAACGCGAAGACCTTACCTAGGCTTGACATGCACGGGAAAGCTGCTGGAAACAGTG
GCCCCTCTTCGGAGCTCGTGCACAGGTGCTGCATGGCTGTCGGAC
>S6216JVXF1 rank=0011200 x=3937.0 y=383.0 length=103
AGTCCAACGCGAAGACCTTACCTAGGCTTGACATGTTGTGGAAAACCGTGGAAACACGGT
CCCTCTTCGGAGCCGCATCACAGGTGCTGCATGGCTGTCGGAC
>S6216J20JO rank=0017991 x=4017.0 y=3314.0 length=103
AGTCCAACGCGAAGACCTTACCTAGGTTTGACATATACGAGAAGCCTCTAGAGATAGAGG
TCTCTTTGGACACTCGTATACAGGTGGTGCATGGCTGTCGGAC
>S6216JTY50 rank=0024961 x=3914.0 y=3510.0 length=101
AGTCCAACGCGAAGACCTTACCTAGGTTTGACATATAGAGAAAACTTATAGAGATATAAG
GTCCTTTTGGGCTCTATACAGGTGTTGCATGGCTGTCGGAC
>S6216J06BE rank=0009527 x=3996.0 y=3496.0 length=106
AGTCCAACGCGAAGACCTTACCTGCCCTTGACATGGCAGGACGATTTCCGGAGACGGATC
TCTTCACTTCGGTGACCTGCACACAGGTGATGCATGGCTGTCGGAC
>S6216J480H rank=0015769 x=4043.0 y=1103.0 length=74
AGTCCAACGCGAAGACCTTACCTGGACTAGAATGTGAGGGAAGTTCGCTTAATGGCGAGC
GTCCGGGCAACCGG
>S6216J0FNM rank=0008573 x=3988.0 y=1712.0 length=54
AGTCCAACGCGAAGACCTTACCTGGCCTTGACATCCACGGAACTGCCCAGAGAT
>S6216J5ISZ rank=0006787 x=4046.0 y=1505.0 length=107
AGTCCAACGCGAAGACCTTACCTGGGCTCGAACGGCTTTGGACGGTCTTTGGAAACAGAG
GNTTTCCCGCAAGGGACTGAAGTCGAGGTGCTGCATGGCTNTCGGAC
>S6216JUJI1 rank=0008099 x=3921.0 y=1227.0 length=105
AGTCCAACGCGAAGACCTTACCTGGGCTTGACATGCACGGGAAACGCCTCAGAAAGGGGG
CGCCCTCTTCGGAGTCCGTGCACAGGTGCTGCATGGCTGTCGGAC
>S6216JT9PO rank=0015501 x=3918.0 y=794.0 length=56
AGTCCAACGCGAAGACCTTACCTGGGCTTGACATGTGAGTGACAGGTGTGGAAACA
>S6216JTAY8 rank=0021918 x=3907.0 y=834.0 length=97
AGTCCAACGCGAAGACCTTACCTGGGTTTGACATACACCCTGCCGCTCCAGAGATGGGGG
CTTCTTTTGGGGGGTGTACAGGTGATGCATGGCTNTC
>S6216JTMA5 rank=0018966 x=3910.0 y=3231.0 length=103
AGTCCAACGCGAAGACCTTACCTGGGTTTGACATATGCCGGAAAGCCCCAGAGATGGGGC
CCCTTTTAGTCGGTATTACCAGGGTGTTGCATGGCTGTCGGAC
>S6216JXW0C rank=0012576 x=3959.0 y=3018.0 length=101
AGTCCAACGCGAAGACCTTACCTGGGTTTGACATCGCCGGAAAACTCGTAGAGATACGGG
GTCCTTCGGGGCCGGTGACAGGTGCTGCATGGCTGTCGGAC
>S6216JUI7B rank=0025495 x=3921.0 y=805.0 length=101
AGTCCAACGCGAAGACCTTACCTGGGTTTGACATGTTCACCAAAGCCCCAGAGATGGGGC
CCCCTTCGGGGGTGTTCACAGGTGATGCATGGCTGTCGGAC
>S6216J49D7 rank=0016940 x=4043.0 y=1597.0 length=104
AGTCCAACGCGAAGACCTTACCTGGTCTTGACATCCACGGAACTGGGCAGAAATGTCCGG
GTGCCTTCGGGAATCGTGAGACAGGTGTTGCATGGCTGTCGGAC
>S6216JXDKE rank=0018103 x=3953.0 y=2396.0 length=104
AGTCCAACGCGAAGACCTTACCTGGTCTTGACATCCACGGAACTTTCCAGAGATGGATTG
GTGCCTTCGGGAACCGTGAGACAGGTGATGCATGGCTGTCGGAC
>S6216JZC39 rank=0028501 x=3976.0 y=919.0 length=104
AGTCCAACGCGAAGACCTTACCTGGTCTTGACATCCACGGAACTTTCCAGAGATGGATTG
GTGCCTTCGGGAACCGTGAGACAGGTGCTGCATGGCTGTCGGAC
>S6216JVCBW rank=0020215 x=3930.0 y=1690.0 length=104
AGTCCAACGCGAAGACCTTACCTGGTCTTGACATCCACGGAAGTTTTCAGAGATGAGAAT
GTGCCTTCGGGAACCGTGAGACAGGTGCTGCATGGCTGTCGGAC
>S6216J35GB rank=0009604 x=4030.0 y=3081.0 length=104
AGTCCAACGCGAAGACCTTACCTGGTCTTGACGTCCCAGGAATCCTTCAGAGATGAGGGA
GTGCCTTCGGGAACCTGGAGACAGGTGGTGCATGGCTGTCGGAC
>S6216JUG7J rank=0017752 x=3920.0 y=2317.0 length=100
AGTCCAACGCGAAGACTTACCTAGACTTGACATGACCCTGCAAGCCGGTGAAACTCGGCC
CCCTTCGGGCAGGGCCACAGGTGGTGCATGGCTGTCGGAC
>S6216J20ID rank=0017780 x=4017.0 y=3267.0 length=103
AGTCCAACGCGACGAACCTTACCCAGGCTTGAACTGCGAGTGACATCCTACGAAAGTAGG
CTTCCGCAAGGACACTCGTAGAGGTGCTGCATGGCTGTCGGAC
>S6216JUAMB rank=0031067 x=3918.0 y=1969.0 length=102
AGTCCAACGCGAGAACCTTACCAAGGCTTGACATACACCGGAAACGGCCAGAGATGGTCG
CCCCCTTGTGGTCGGTGTACAGGTGGTGCATGGCTGTCGGAC
>S6216J4MNF rank=0006104 x=4036.0 y=793.0 length=102
AGTCCAACGCGAGAACCTTACCAAGGCTTGACATACACCGGAAAGCATCAGAGATGGTGC
CCCCCTTGTGGTCGGTGTACAGGTGATGCATGGCTGTCGGAC
>S6216JUG9S rank=0030360 x=3920.0 y=2398.0 length=103
AGTCCAACGCGAGAACCTTACCAAGGCTTGACATATACGAGAACGCTGCAGAAATGTAGA
ACTCTTTGGACACTCGTAAACAGGTGCTGCATGGCTGTCGGAC
>S6216JUF15 rank=0022212 x=3920.0 y=827.0 length=101
AGTCCAACGCGAGAACCTTACCAAGGCTTGACATCGCCGGAAAACTCGCAGAGATGCGGG
GTCCTTTTGGGCCGGTGACAGGTGATGCATGGCTGTCGGAC
>S6216JTR1X rank=0030954 x=3912.0 y=2483.0 length=103
AGTCCAACGCGAGAACCTTACCAAGGCTTGACATGCACGGGAATGTCGTGGAAACACGGC
AGCCCTTCGGGGCTCGTGCACAGGTGATGCATGGCTGTCGGAC
>S6216J5JDF rank=0025283 x=4046.0 y=2241.0 length=103
AGTCCAACGCGAGAACCTTACCAAGGCTTGACATGGTCGGGAAAGCCGTAGAAATACGGC
CCTCCTTCGGGACTCGATCACAGGTGATGCATGGCTGTCGGAC
>S6216JVOVR rank=0031281 x=3934.0 y=1573.0 length=104
AGTCCAACGCGAGAACCTTACCAAGGCTTGACATGTCGAGGACCTGGATGAAAGTCCGGG
GTGCCGCAAGGAGCTCGAACACAGGTGGTGCATGGCTGTCGGAC
>S6216JYNNJ rank=0029539 x=3968.0 y=685.0 length=108
AGTCCAACGCGAGAACCTTACCAGCCCTTGACATCCCGATCGCGGGGACCAGAGATGGAT
CCCTTCAGTTCGGCTGGATCGGAGACAGGTGCTGCATGGCTGTCGGAC
>S6216JVHW3 rank=0018413 x=3932.0 y=741.0 length=99
AGTCCAACGCGAGAACCTTACCAGCCCTTGACATGGGCGTCGCGGGCGCAGAGATGCGCC
TTTCGGTTTCGGCCGGACGCCGCACAGGTGATGCATGGC
>S6216J3117 rank=0007991 x=4029.0 y=2781.0 length=106
AGTCCAACGCGAGAACCTTACCAGCCCTTGACATGGGCGTCGCGGGTCCAGAGATGGACC
CTTCGGTTCGGCCGGACGCCGCACAGGTGCTGCATGGCTGTCGGAC
>S6216JVRGV rank=0028540 x=3935.0 y=829.0 length=108
AGTCCAACGCGAGAACCTTACCAGCCCTTGACATGTCCCGTATGGGTTTCAGAGATGAGA
CCCTTCAGTTCGGCTGGCGGGAACACAGGTGCTGCATGGCTGTCGGAC
>S6216JW6EQ rank=0019505 x=3951.0 y=1312.0 length=106
AGTCCAACGCGAGAACCTTACCAGCGTTTGACATGGTAGGACGGTTTCCAGAGATGGATT
CCTTCCCTTACGGGACCTACACACAGGTGCTGCATGGCTGTCGGAC
>S6216J4Y78 rank=0015841 x=4040.0 y=710.0 length=106
AGTCCAACGCGAGAACCTTACCAGCGTTTGACATGGTAGGACGGTTTCCAGAGATGGATT
CCTTCCCTTACGGGACCTACACACAGGTGCTGCATGGCTGTCGGAC
>S6216J0IGT rank=0023510 x=3989.0 y=1259.0 length=102
AGTCCAACGCGAGAACCTTACCAGGGCTTGACATGGACCTGCATGACCGGGAAACCGGGA
GGCCTTCGAGGGTGGTCCACAGGTGCTGCATGGCTGTTGGAC
>S6216JZS2W rank=0029475 x=3981.0 y=1126.0 length=106
AGTCCAACGCGAGAACCTTACCAGGTCTTGACATACCAGTGACCGTCCTAGAGATAGGAT
TTTCCCTTCGGGGACAATGGATACAGGTGATGCATGGCTGTCGGAC
>S6216J1FSS rank=0021435 x=3999.0 y=3498.0 length=106
AGTCCAACGCGAGAACCTTACCAGGTCTTGACATCCTCTGACAACTCTAGAGATAGAGCG
TTCCCCTTCGGGGGACAGAGTGACAGGTGTTGCATGGCTGTCGGAC
>S6216JZ1GV rank=0012108 x=3983.0 y=3805.0 length=106
AGTCCAACGCGAGAACCTTACCAGGTCTTGACATCCTCTGACAATCCTAGAGATAGGACT
TTCCCCTTCGGGGGACAGAGTGACAGGTGCTGCATGGCTGTCGGAC
>S6216JVUXP rank=0010963 x=3936.0 y=1227.0 length=100
AGTCCAACGCGAGAACCTTACCCAGGCTCGAAATGCAGATGACCATCGGTGAAAGCCGAT
CCCGCAAGGGCAACTGTATAGGTGCTGCATGGCTNTCGGA
>S6216J13XZ rank=0025862 x=4007.0 y=2021.0 length=95
AGTCCAACGCGAGAACCTTACCCAGGCTTGAACTGCGAGTGACCACGCCCGAAAGGGCGC
TTCCGCAAGGACACTCGTAGAGGTGCTGCATGGCT
>S6216JWAOC rank=0007173 x=3941.0 y=1146.0 length=102
AGTCCAACGCGAGAACCTTACCCAGGCTTGAACTGCGAGTGACCCGCGGCGAAAGCCGCC
TTCCGCAAGGACACTCGTAGAGGTGTTGCATGGCTGTCGGAC
>S6216JZ7FG rank=0007385 x=3985.0 y=3338.0 length=105
AGTCCAACGCGAGAACCTTACCTAGGCTTGACATACTGGTGAAACCCCGTGGAAACACGG
GGCCTCCTTCGGGACACCAGTACAGGTGCTGCATGGCTGTCGGAC
>S6216J3EGT rank=0011706 x=4022.0 y=875.0 length=94
AGTCCAACGCGAGAACCTTACCTAGGCTTGACTTGCACGGAAATCCTCCAGAGATGGGGG
GGTCCTAAGGGCCGTGCACAGGTGCTGCATGGCT
>S6216JZAMH rank=0024760 x=3975.0 y=1783.0 length=104
AGTCCAACGCGAGAACCTTACCTGGCCTTGACATCCACGGAACCTTTCAGAGATGAGAGG
GTGCCTTCGGGAACCGTGAGACAGGTGCTGCATGGCTGTCGGAC
>S6216JU2YJ rank=0013450 x=3927.0 y=1833.0 length=104
AGTCCAACGCGAGAACCTTACCTGGCCTTGACATGTCGAGAATCCCTGAGAGATCGGGGA
GTGCCTTCGGGAACTCGAACACAGGTGCTGCATGGCTGTCGGAC
>S6216JXD5R rank=0025954 x=3953.0 y=3165.0 length=106
AGTCCAACGCGAGAACCTTACCTGGGCTAGAACTCACAAGAATCCTGCGGAAACGTGGGA
GTGCTCGCAAGAGAACTTGTGGTGAGGTGGTGCATGGCTGTCGGAC
>S6216JW1JH rank=0023019 x=3949.0 y=3195.0 length=102
AGTCCAACGCGAGAACCTTACCTGGGCTCGAAATGCAGATGACATCCGGTGAAAGCCGGC
TCCCGCAAGGGCATCTGTATAGGTGCTGCATGGCTGTCGGAC
>S6216J5CD6 rank=0029676 x=4044.0 y=1388.0 length=109
AGTCCAACGCGAGAACCTTACCTGGGCTCGAAATGCAGGTAGTAGGACCCTGAAAGGGGA
ACGACGGGTTAAGTCCCGAGCCTGTATAGGTGTTGCATGGCTATCGGAC
>S6216JWNR6 rank=0013725 x=3945.0 y=1748.0 length=105
AGTCCAACGCGAGAACCTTACCTGGGCTTGAACTGTGGTGGACCGTCCTAGAAACAGGGC
TTCCCCTTCGGGGGCCGCCATAGAGGTGTTGCATGGCTGTCGGAC
>S6216J3S2B rank=0019555 x=4026.0 y=3409.0 length=105
AGTCCAACGCGAGAACCTTACCTGGGCTTGACATGCACGGGAAACGCCTCAGAAACGGGG
CGCCCTCTTCGGAGTCCGTGCACAGGTGATGCATGGCTGTCGGAC
>S6216J316D rank=0016829 x=4029.0 y=2931.0 length=105
AGTCCAACGCGAGAACCTTACCTGGGCTTGACATGCACGGGAAAGCCGGTGGAAACATCG
GCCCCTCTTCGGAGTCCGTGCACAGGTGTTGCATGGCTGTCGGAC
>S6216J2YOZ rank=0011020 x=4017.0 y=913.0 length=97
AGTCCAACGCGAGAACCTTACCTGGGCTTGACATGCACGNGAAAGCCGGTGGAAACATGG
CCCCTCTTCGGAGTTCGTGCACAGGTGATGCATGGCT
>S6216J19GL rank=0028036 x=4009.0 y=979.0 length=105
AGTCCAACGCGAGAACCTTACCTGGGCTTGACATGCACGTGGTAGGGACCTGAAAGGGGA
CCGACCCGCAAGGGAGCGTGCACAGGTGCTGCATGGCTGTCGGAC
>S6216J2505 rank=0026923 x=4019.0 y=2231.0 length=52
AGTCCAACGCGAGAACCTTACCTGGGCTTGACATGCCAGGATTATCCCTATG
>S6216JWZ2V rank=0010118 x=3949.0 y=1301.0 length=105
AGTCCAACGCGAGAACCTTACCTGGGCTTGACATGGCCGGGAAAGCCTCGGGAAACCGAG
GCCCTCCTTCGGGACCCGGTCACAGGTGTTGCATGGCTGTCGGAC
>S6216JWBLO rank=0026642 x=3941.0 y=2346.0 length=103
AGTCCAACGCGAGAACCTTACCTGGGCTTGACATGTAGGTGACAGCCGTGGAAACACGGC
CTCCCTTCGGGGCACCTTCACAGGTGCTGCATGGCTGTCGGAC
>S6216JWYEJ rank=0024668 x=3948.0 y=3225.0 length=103
AGTCCAACGCGAGAACCTTACCTGGGCTTGACATGTTCCTGACCGTCCTGGAAACAGGGC
TTCCCTTCGGGGCAGGATCACAGGTGTTGCATGGCTGTCGGAC
>S6216JWTFO rank=0025550 x=3947.0 y=882.0 length=106
AGTCCAACGCGAGAACCTTACCTGGGTTTGACATGCTTGGATTAACCCCATGAAATGGGG
CCANACCCGCAAGGTGGACAAGCACAGGTGCTGCATGGCTNTCGGA
>S6216JVMPQ rank=0027858 x=3933.0 y=2860.0 length=101
AGTCCAACGCGAGAACCTTACCTGGGTTTGACATGGTAGGAAAAGCCACAGAGATGTGGT
GTCCTTTTGGGCCTATCACAGGTGGTGCATGGCTGTCGGAC
>S6216JV50Z rank=0029970 x=3939.0 y=3313.0 length=101
AGTCCAACGCGAGAACCTTACCTGGGTTTGACATGTAGGGAAAAGCCGTAGAGATACGGT
GTCCTTCGGGGCCCTACACAGGTGCTGCATGGCTGTCGGAC
>S6216J1ZZS rank=0019657 x=4006.0 y=998.0 length=104
AGTCCAACGCGAGAACCTTACCTGGTCTTGACATCCACGGAAGTTTTCAGAGATGAGAAT
GTGCCTTCGGGAACCGTGAGACAGGTGTTGCATGGCTGTCGGAC
>S6216JZJIT rank=0030120 x=3978.0 y=1027.0 length=103
AGTCCAACGCGAGAACCTTACCTGGTCTTGACATCCTCGGAACCCTGCAGCGATGCGGGG
TGCCTTCGGGAGCCGAGAGACAGGTGTTGCATGGCTGTCGGAC
>S6216J2ZBP rank=0018014 x=4017.0 y=1731.0 length=99
AGTCCAACGCGAGAACTACCAGNTTGACATATACGAGAACGGGCCAGAAATGGTCAACTC
TTTGGACACTCGTAAACAGGTGATGCATGGCTGTCGGAC
>S6216JTOVV rank=0031803 x=3911.0 y=2473.0 length=103
AGTCCAACGCGAGAACTACCTAGCTTGACATGCATGGGAAACTCCTCAGAAAACGAGGAG
CCTCCTTCGGGATCCATGCACAGGTGCTGCATGGCTGTCGGAC
>S6216JZT0Z rank=0014069 x=3981.0 y=2353.0 length=107
AGTCCAACGCGAGACCTTACCAGCGTTTGACATCCTCATCGCGGGTTCCAGAGATGGATC
CCTTCAGTTCGGCTGGATGAGTGGCAGGTGGTGCATGGCTGTCGAAC
>S6216JYYQX rank=0028383 x=3971.0 y=2775.0 length=101
AGTCCAACGCGTAGAACCTTACCTGGGTTTGACATACGCCGGAAAGCTCTAGAGATAGAG
CCCCTTTTAGTCGGTGTACAGGTGCTGCATGGCTGTCGGAC
>S6216JWK67 rank=0023851 x=3944.0 y=2497.0 length=102
AGTCCAACGGAAGAACCTTACCAAGGCTTGACATACACCGGAAAGCATCAGAGATGGTGC
CCCCCTTGTGGTCGGTGTACAGGTGGTGCATGGCTGTCGGAC
>S6216JUZXZ rank=0023997 x=3926.0 y=2021.0 length=102
AGTCCAACGGAAGAACCTTACCAAGGCTTGACATACGCCGGAAAACCCTGGAGACAGGGT
CCCCCTTGTGGTCGGTGTACAGGTGTTGCATGGCTGTCGGAC
>S6216JVVY5 rank=0004517 x=3936.0 y=2575.0 length=102
AGTCCAACGGAAGAACCTTACCAAGGCTTGACATACGCCGGAAAACCCTGGAGACAGGGT
CCCCCTTGTGGTCGGTGTACAGGTGTTGCATGGCTGTCGGAC
>S6216JZPU3 rank=0019625 x=3980.0 y=1053.0 length=103
AGTCCAACGGAAGAACCTTACCAAGGCTTGACATCGCCCGGAAAGCATCAGAGATGGTGC
CCCCCCTTGTGGTCGGGTGACAGGTGCTGCTTGGCTGTCGGAC
>S6216J4MPP rank=0010925 x=4036.0 y=875.0 length=105
AGTCCAACGGAAGAACCTTACCTGGGCTTGACATGCACGGGAAAGCCGGTGGAAACATCG
GTTCCTCTTCGGAGTCCGTGCACAGGTGCTGCATGGCTGTCGGAC
>S6216JU5WV rank=0012787 x=3928.0 y=1565.0 length=103
AGTCCAACGGAAGAACCTTACCTGGGCTTGACATGTAGGTGACCGCCGTGGAAACACGGT
TTTCCTTCGGGACACCTTCACAGGTGGTGCATGGCTGTCGGAC
>S6216JU4X4 rank=0004434 x=3928.0 y=314.0 length=101
AGTCCAACGGAAGAACCTTACCTGGGTTGAACTACGCAGGAAAAGCTGCAGAGATGTAGT
GTCCGAAAGGGCCTGCGATAGGTGGTGCATGGCTGTCGGAC
>S6216JV4JS rank=0018130 x=3939.0 y=1398.0 length=101
AGTCCAACGGAAGAACCTTACCTGGGTTTGACATGGCCGCAAAACCTGCAGAGATGTGGG
GTCCTTCGGGGGCGGTCACAGGTGTTGCATGGCTGTCGGAC
>S6216JUF58 rank=0031814 x=3920.0 y=974.0 length=102
AGTCCAACGGAAGAACTTACCAGGGCTTGACATGCACTGGAATGTCGTAGAAATACGGCA
GCCCTTCGGGGCTAGTGCACAGGTGCTGCATGGCTGTCGGAC
>S6216JY749 rank=0010034 x=3974.0 y=2667.0 length=101
AGTCCAACGGAAGAACTTACCCAGGCTTGAACAGCGAGTGACATCCGGCGAAAGTCGGCT
CCCGCAAGGGCACTCGTAGAGGTGCTGCATGGCTGTCGGAC
>S6216JXD5L rank=0020263 x=3953.0 y=3159.0 length=102
AGTCCAACGGAAGACCTTACCAAGGCTTGACATGGTCGGGAAAGCCGTAGAAATACGGCC
CTCCTTCGGGACTCGATCACAGGTGTTGCATGGCTGTCGGAC
>S6216J3NVT rank=0017259 x=4025.0 y=791.0 length=101
AGTCCAACGGAGAACCTTACCTGGCTTGACATGCACGGGAATGTCGTGGAAACACGGCAG
CCCTTCGGGGCTCGTGCACAGGTGTTGCATGGCTGTCGGAC
>S6216JZ5JN rank=0004191 x=3985.0 y=897.0 length=110
AGTCCAACTCGAAGAACCTTACCCAGGCTTGACATGCAGGGGCTAGGCCGGTGAAAGCTG
GCTGATTACCTTCGGGTGTGACCTGCACAGGTGCTGCATGGCTNTCGGAC
>S6216JYUPN rank=0011310 x=3970.0 y=1641.0 length=105
AGTCCAAGCGAAAACCTTACCAGCCCTTGACATGGCAAGACGACTTCTGGAGACAGATTT
CTTCCCTTCGGGGACTTGCACACAGGTGTTGCATGGCTGTCGGAC
>S6216JU0QK rank=0020127 x=3926.0 y=3050.0 length=99
AGTCCAAGCGAAAACCTTACCTGGGTTTGACATATGCCGGAAAGCTCTAGAGATAGAGCC
CCTTTTAGTCGGTATACAGGTGCTGCATGGCTGTCGGAC
>S6216J1EL8 rank=0027809 x=3999.0 y=1966.0 length=68
AGTCCAAGCGAAGAACCTTACCAAGGCTTGACATACGCCGGAAAACCCTGGAGACAGGGT
CCCCTTGT
>S6216JXE9C rank=0011128 x=3954.0 y=494.0 length=105
AGTCCAAGCGAAGAACCTTACCAAGGCTTGACATATAACTGACGATTTAGGAGACTAGGT
TTTCTCTTCGGAGACAGTTATACAGGTGCTGCATGGCTGTCGGAC
>S6216JWZXO rank=0021758 x=3949.0 y=1114.0 length=101
AGTCCAAGCGAAGAACCTTACCAAGGCTTGACATATACCGGAAACACCCAGAGATGGGTG
CCCCGCAAGGTCGGTATACAGGTGTTGCATGGCTGTCGGAC
>S6216JX2TO rank=0028041 x=3961.0 y=2362.0 length=103
AGTCCAAGCGAAGAACCTTACCAAGGCTTGACATGCACTGGAAAACCGTAGAAATACGGT
CCTCCTTCGGGACCAGTGCACAGGTGCTGCATGGCTGTCAGAC
>S6216JYNWE rank=0010325 x=3968.0 y=1004.0 length=106
AGTCCAAGCGAAGAACCTTACCAGCGTTTGGCATGGTAGGACGGCTTCCAGAGATGGATT
CCTTCCCTTACGGGACCTACACACAGGTGCTGCATGGCTGTCGGAC
>S6216J4AQ9 rank=0025615 x=4032.0 y=1763.0 length=104
AGTCCAAGCGAAGAACCTTACCAGGGCTTGACATGCACGGGAATGTCGGAGAAATTCGGC
AGCCCGTTCGGGGCTCGTGCACAGGTGCTGCATGGCTGTCGGAC
>S6216JYER0 rank=0032005 x=3965.0 y=1470.0 length=102
AGTCCAAGCGAAGAACCTTACCAGGGCTTGACATGCTCCTGCAGAGCCGTGAAAGCGGTT
GGCCTTCGAGGGTGGAGCACAGGTGGTGCATGGCTGTCGGAC
>S6216J40MV rank=0014470 x=4040.0 y=2533.0 length=107
AGTCCAAGCGAAGAACCTTACCCAGGCTGGACAAGCAGGGAGTACGACCCTGAAAGGGGA
AGGAGCCCGGAAGGGCATCCTGCTCAGGTGCTGCATGGCTGTCGGAC
>S6216J2167 rank=0027251 x=4018.0 y=1361.0 length=105
AGTCCAAGCGAAGAACCTTACCTAGGCTTGACATACATGTGAAACACCCTGGAAACAGGG
TGCCTCCTTCGGGACACTTGTACAGGTGCTGCATGGCTGTCGGAC
>S6216J2NO7 rank=0031013 x=4013.0 y=3049.0 length=101
AGTCCAAGCGAAGAACCTTACCTAGGCTTGACATGCACGGAAATCTCGCAGAGATGCGGG
GTCCGTAAGGGCCGTGCACAGGTGATGCATGGCTGTCGGAC
>S6216J3VZG rank=0026024 x=4027.0 y=3098.0 length=52
AGTCCAAGCGAAGAACCTTACCTAGGCTTGACATGCATGGGAAACTCCTCAG
>S6216JTRCR rank=0028448 x=3912.0 y=1577.0 length=104
AGTCCAAGCGAAGAACCTTACCTGCCCTTGACATCCTGGGAAGCCTGCAGAGATGCGGGT
GTGCCTTCGGGAACCCAGAGACAGGTGCTACATGGCGGTCGGAC
>S6216JXU9P rank=0032855 x=3959.0 y=763.0 length=60
AGTCCAAGCGAAGAACCTTACCTGGCCTTGACATCCACGGAAGTCTGCAGAGATGCGGAT

>S6216JUBLL rank=0029989 x=3918.0 y=3239.0 length=80
AGTCCAAGCGAAGAACCTTACCTGGGCTAGAAAGTACTGGAAGTCGGTCGAAAGGTCGAT
GTGTCCTTCGGGAAACCAGT
>S6216J1M8V rank=0022003 x=4002.0 y=861.0 length=103
AGTCCAAGCGAAGAACCTTACCTGGGCTTGACATGTTCCTGATCTCCCTGGAAACAGGGC
TTCCCTTCGGGGCAGGATCACAGGTGATGCATGGCTGTCGGAC
>S6216JWUDI rank=0018709 x=3947.0 y=2100.0 length=102
AGTCCAAGCGAAGAACCTTACCTGGGTTTGACATACGCCGGAAAGCATCAGAGATGGTGC
CCCCCTTGTGGTCGGTGTACAGGTGCTGCATGGCTGTCGGAC
>S6216J3SAB rank=0021941 x=4026.0 y=2401.0 length=101
AGTCCAAGCGAAGAACCTTACCTGGGTTTGACATCGCCGGAAATCTCGCAGAGATGCGGG
GTCCTTCGGGGCCGGTGACAGGTGCTGCATGGCTGTCGGAC
>S6216JYMCI rank=0028083 x=3967.0 y=3088.0 length=104
AGTCCAAGCGAAGAACCTTACCTGGGTTTGACATGTTGGTGAAAAGTGTGGAAACACACT
CCTCCTTCGGGGACACCATCACAGGTGGTACATGGCTGTCGGAC
>S6216J3A3O rank=0013148 x=4021.0 y=610.0 length=104
AGTCCAAGCGAAGAACCTTACCTGGTCTTGACATGTCGAGAATCCCGAAGAGATTTGGGA
GTGCCGCAAGGAACTCGAACACAGGTGTTGCATGGCTGTCGGAC
>S6216J2G6L rank=0025513 x=4011.0 y=2795.0 length=102
AGTCCAAGCGAAGACCTTACCAAGGCTTGACATAACCGAGAACGCCGCAGAAATGTGGAA
CTCTTTGGACACTCGGTTACAGGTGTTGCATGGCTGTCGGAC
>S6216J4WHP rank=0019585 x=4039.0 y=1259.0 length=49
AGTCCAAGCGAAGACCTTACCAGGCTCGAACGGCAGATGACATCCTACG
>S6216JWR3D rank=0017361 x=3946.0 y=3239.0 length=105
AGTCCAAGGAAGAACCTTACCAGGTCTTGACATCCCACTGACCGCTATGGAGACATAGCT
TTCCCTTCGGGGACAGTGGTGACAGGTGATGCATGGCTGTCGGAC
>S6216JYFHX rank=0011279 x=3965.0 y=2403.0 length=90
AGTCCAATGCGAAGAACCTTACCAGCTCTTGACATGTCACGTATGGGTACCGGAGACGGT
ATTCTTCAGTTCGGCTGGCGTGAACACAGG
>S6216J2O5E rank=0023845 x=4014.0 y=832.0 length=52
AGTCCAATGCGAAGAACCTTACCAGGCCTTGACATGCATCTCTAAGTTGGTG
>S6216JWA5L rank=0007693 x=3941.0 y=1767.0 length=104
AGTCCACGCAAAACCTTACCTACCCTTGACATGCTAGGAACTCTGCAGAAATGCAGAGGT
GCCCGAAAGGGAACCTAGACACAGGTGATGCATGGCTGTCGGAC
>S6216JYT9X rank=0019123 x=3970.0 y=1075.0 length=105
AGTCCACGCAAACCTTACCTGGGCTAGAATGCCTCTGACAACCCTAGAGATAGGGCCTTC
TGGGTAAAACCAGACAGAGTGCAAGGTGATGCATGGCTGTCGGAC
>S6216J4XMB rank=0011386 x=4039.0 y=2721.0 length=101
AGTCCACGCAAGAACCTTACCCAGGCTTGAACCGCAGAGGACACTCTAAGAAATTAGACT
TCCGCAAGGACCTCTGTAGAGGTGGTGCATGGCTGTCGGAC
>S6216JVBTW rank=0008085 x=3930.0 y=1042.0 length=100
AGTCCACGCAGAACCTTACCAAGGCTTGACATATACCGGAAAGCATCAGAGATGGTGCCC
CCCTTGTGGTCGGTATACAGGTGTTGCATGGCTGTCGGAC
>S6216JTCRS rank=0025825 x=3907.0 y=3158.0 length=102
AGTCCACGCGAAAACCTTACCAAGGCTTGACATCCTGCTAAACTCATGGAAACATGAGGT
CCCTTCGGGGGAGCAGAGACAGGTGCTGCATGGCTGTCGGAC
>S6216JV5CU rank=0019054 x=3939.0 y=2444.0 length=104
AGTCCACGCGAAAACCTTACCTAGGCTTGACATGCATGGGAAAGCCCTGAGAAACCAGGG
CCCCTCTTCGGAGTCCATGCACAGGTGCTGCATGGCTGTCGGAC
>S6216JWGTJ rank=0008802 x=3943.0 y=917.0 length=104
AGTCCACGCGAAGAACCTTACCAACCCTTGACATGCCCTGACCGGCGCAGAGATGCGTTT
TCCCCGCAAGGGGCAGGGACACAGGTGATGCATGGCTGTCGGAC
>S6216JVCQ9 rank=0027833 x=3930.0 y=2243.0 length=109
AGTCCACGCGAAGAACCTTACCAACCCTTGACATGGGAAGTTTGGGCCGGAGAGATCTGG
TCCTTCTAGTTCGGCTGGCTTCCACACAGGTGTTGCATGGCTGTCGGAC
>S6216J5RQ3 rank=0030969 x=4049.0 y=813.0 length=101
AGTCCACGCGAAGAACCTTACCAAGGCTTGACATACACCGGAAAACCCTGGAGACAGGGT
CCCCTTGTGGTCGGTGTACAGGTGATGCATGGCTGTCGGAC
>S6216J43L5 rank=0017120 x=4041.0 y=2299.0 length=84
AGTCCACGCGAAGAACCTTACCAAGGCTTGACATACGCCGGAAAACCCTGGAGACAGGGT
CCCCCTTGTGGTCGGTGTACAGGT
>S6216J3CDB rank=0020254 x=4021.0 y=2253.0 length=102
AGTCCACGCGAAGAACCTTACCAAGGCTTGACATACGCCGGAAAACCCTGGAGACAGGGT
CCCCCTTGTGGTCGGTGTACAGGTGATGCATGGCTGTCGGAC
>S6216J1T5C rank=0025039 x=4004.0 y=1614.0 length=103
AGTCCACGCGAAGAACCTTACCAAGGCTTGACATGAACCGGTAACGCCTGGAGACAGGTG
CCCCGCTTGCGGTCGGTTTACAGGTGGTGCATGGCTGTCGGAC
>S6216JZY9Z rank=0018050 x=3983.0 y=965.0 length=103
AGTCCACGCGAAGAACCTTACCAAGGCTTGACATGCATCTCTAAACACGTGAAAGCGTGT
GACCCTTCGGGGAATTTGCACAGGTGTTGCATGGCTGTCGGAC
>S6216J05YA rank=0021236 x=3996.0 y=3024.0 length=104
AGTCCACGCGAAGAACCTTACCAAGGCTTGACATGGGCCGGACCGGGCTGGAAACAGTCC
TTCCCCTTTGGGGCCGGTTCACAGGTGCTGCATGGCTGTCGGAC
>S6216J0ZMO rank=0032707 x=3994.0 y=3022.0 length=103
AGTCCACGCGAAGAACCTTACCAAGGCTTGACATGGGCCGGACCGGGCTGGAACAGTCCT
TCCCCTTTGGGGCCGGTTCACAGGTGCTGCATGGCTGTCGGAC
>S6216JWJ8O rank=0009394 x=3944.0 y=1254.0 length=103
AGTCCACGCGAAGAACCTTACCAAGGCTTGACATGTACGAGAACGCGTTAGAGATAACGA
ACTCTTTGGACACTCGTACACAGGTGCTGCATGGCTGTCGGAC
>S6216JTKU0 rank=0030773 x=3910.0 y=1354.0 length=103
AGTCCACGCGAAGAACCTTACCAAGGTTTGACATCACCGGTAATCCTCCAGAGATGGGGG
GGTCCTTCGGGGATCGGTGACAGGTGGTGCATGGCTGTCGGAC
>S6216J1BA1 rank=0021312 x=3998.0 y=1771.0 length=106
AGTCCACGCGAAGAACCTTACCAGCCCTTGACATGGCAGGACGGTTTCCAGAGATGGATT
CCTTCACTTCGGTGACCTGCACACAGGTGATGCATGGCTGTCGGAC
>S6216J01S3 rank=0024147 x=3995.0 y=1749.0 length=106
AGTCCACGCGAAGAACCTTACCAGCCCTTGACATGGTCAGACGATTTCCAGAGATGGATC
TCTTCACTTCGGTGACTGATACACAGGTGCTGCATGGCTGTCGGAC
>S6216J40U8 rank=0009474 x=4040.0 y=2834.0 length=108
AGTCCACGCGAAGAACCTTACCAGCCTTTGACATCCCGGTCGCGAGCACCAGAGATGGAG
CTTTTCAGTTCGGCTGGACCGGAGACAGGTGTTGCATGGCTGTCGGAC
>S6216JY4CS rank=0006626 x=3973.0 y=1850.0 length=86
AGTCCACGCGAAGAACCTTACCAGCCTTTGACATGTCCCGTATGGATCCTGGAGACAGGG
TTCTTCAGTTCGGCTGCGGGAACACA
>S6216JYHJD rank=0021026 x=3966.0 y=951.0 length=108
AGTCCACGCGAAGAACCTTACCAGCGTTTGACATCCTCATCGCGGTTACCAGAGATGGTT
TCCTTCAGTTCGGCTGGATGAGTGACAGGTGATGCATGGCTGTCGGAC
>S6216J1Z95 rank=0020149 x=4006.0 y=1371.0 length=106
AGTCCACGCGAAGAACCTTACCAGCGTTTGACATGGTAGGACGGTTTCCAGAGATGGATT
CCTTCCCTTACGGGACCTACACACAGGTGATGCATGGCTGTCGGAC
>S6216J087Y rank=0029670 x=3997.0 y=3164.0 length=106
AGTCCACGCGAAGAACCTTACCAGCGTTTGACATGGTAGGACGGTTTCCAGAGATGGATT
CCTTCCCTTACGGGACCTACACACAGGTGATGCATGGCTGTCGGAC
>S6216JVJQ9 rank=0027968 x=3932.0 y=3123.0 length=106
AGTCCACGCGAAGAACCTTACCAGCGTTTGACATGGTAGGACGGTTTCCAGAGATGGATT
CCTTCCCTTACGGGACCTACACACAGGTGGTGCATGGCTGTCGGAC
>S6216J0UOD rank=0016013 x=3993.0 y=699.0 length=106
AGTCCACGCGAAGAACCTTACCAGCGTTTGACATGGTAGGACGGTTTCCAGAGATGGATT
CCTTCCCTTACGGGACCTACACACAGGTGTTGCATGGCTGTCGGAC
>S6216JUJBO rank=0028145 x=3921.0 y=962.0 length=106
AGTCCACGCGAAGAACCTTACCAGCTCTTGACATGGCCGGACGGTTTCCAGAGATGGATT
CCCCCTAGCAATAGGCCGGTACACAGGTGATGCATGGCTGTCGGAC
>S6216JU0G0 rank=0030326 x=3926.0 y=2706.0 length=108
AGTCCACGCGAAGAACCTTACCAGCTCTTGACATGTCCCGTATGGGTGGGGGAGACCTCA
TCCTTCAGTTCGGCTGGCGGGAACACAGGTGTTGCATGGCTGTCGGAC
>S6216JY3J0 rank=0025146 x=3973.0 y=814.0 length=108
AGTCCACGCGAAGAACCTTACCAGCTCTTGACATGTCTCGTATGGATTTCAGAGATGAGA
TCCTTCAGTTCGGCTGGCGAGAACACAGGTGTTGCATGGCTGTCGGAC
>S6216JWALO rank=0024840 x=3941.0 y=1050.0 length=105
AGTCCACGCGAAGAACCTTACCAGGACTTGACATGACCAGGAAAGCGGCGGAAACGTCGT
CCCCCCGCAAGGGGCCTGGCCACAGGTGTTGCATGGCTGTCGGAC
>S6216JWLN0 rank=0017949 x=3944.0 y=3102.0 length=104
AGTCCACGCGAAGAACCTTACCAGGCCTTGACATCCAATGAACTCTCCAGAGATGGATTG
GTGCCTTCGGGAACATTGAGACAGGTGATGCATGGCTGTCGGAC
>S6216JY7TT rank=0016545 x=3974.0 y=2255.0 length=105
AGTCCACGCGAAGAACCTTACCAGGCTAGAATGTGAGGGAAGTCTGCGTAACAGCAGGCG
TCTGGGAAACCAGACCCAAAACAAGGTGTTGCATGGCTGTCGGAC
>S6216J0UDP rank=0015084 x=3993.0 y=315.0 length=103
AGTCCACGCGAAGAACCTTACCAGGGCTTGACATGCACGGGAATTGCGTAGAAATACGTA
AGCCCTTCGGGGCTCGTGCACAGGTGTTGCATGGCTGTCGGAC
>S6216J2JT8 rank=0010157 x=4012.0 y=2142.0 length=82
AGTCCACGCGAAGAACCTTACCAGGGCTTGACATGCNGGGAAAAGCCGCAGAGATGTGGT
GTCCGCAAGGGTCCTGCACAGG
>S6216JWARH rank=0013907 x=3941.0 y=1259.0 length=102
AGTCCACGCGAAGAACCTTACCAGGGCTTGACATGGACCTGCAGAGCGGCGAAAGCCGTT
GGCCTTCGAGGGTGGTCCACAGGTGTTGCATGGCTGTCGGAC
>S6216JUQ3T rank=0019752 x=3923.0 y=2855.0 length=105
AGTCCACGCGAAGAACCTTACCAGGGCTTGACATGTACCGGAAAACGGCGGAAACGTCGT
CCTCCCGCAAGGGACCGGTATGCAGGTGCTGCATGGCTGTCGGAC
>S6216JTXKF rank=0028371 x=3914.0 y=1437.0 length=100
AGTCCACGCGAAGAACCTTACCAGGGTTTGACATATACCGGAAAGCCGTAGAGATACGGC
CCCTTTTAGTCGGTATACAGGTGTTGCATGGCTGTCGGAC
>S6216JTUHU rank=0031452 x=3913.0 y=1552.0 length=106
AGTCCACGCGAAGAACCTTACCAGGGTTTGACATCCTGCGACCGCTCCCTAATAGGAGTT
TTTCCCGCAAGGGGACNCAGAGACAGGTGGTGCATGGCTGTCGGAC
>S6216J0EM8 rank=0012756 x=3988.0 y=402.0 length=106
AGTCCACGCGAAGAACCTTACCAGGTCTTGACATACCGTTGACCGTCCTAGAGATAGGAT
TTTCCCTTCGGGGACAATGGATACAGGTGTTGCATGGCTGTCGGAC
>S6216J3Z9T rank=0003225 x=4029.0 y=463.0 length=104
AGTCCACGCGAAGAACCTTACCAGGTCTTGACATCCAGAGAAGTCGCTAGAGATAGCTTC
GTGCCTTCGGGAACTCTGAGACAGGTGCTGCATGGCTGTCGGAC
>S6216J3YQ8 rank=0018099 x=4028.0 y=2594.0 length=104
AGTCCACGCGAAGAACCTTACCAGGTCTTGACATCCTCTGAAAACCCTAGAGATAGGGAT
TCTCCTTCGGGAGCAGAGTGACAGGTGATGCATGGCTGTCGGAC
>S6216J2WCH rank=0026762 x=4016.0 y=1967.0 length=103
AGTCCACGCGAAGAACCTTACCAGGTCTTGACATCCTCTGACACTCCTAGAGATAGACGT
TCCCTTCGGGGACAGAGTGACAGGTGCTGCATGGCTGTCGGAC
>S6216JYXXN rank=0019904 x=3971.0 y=1721.0 length=107
AGTCCACGCGAAGAACCTTACCCAGGCTGGACATGCAGGTAGTAGGAGGGTGAAAGCCCA
ACGAGGTAGCAATACCAGCCTGCTCAGGTGTTGCATGGCTGTCGGAC
>S6216J0IIX rank=0021359 x=3989.0 y=1335.0 length=102
AGTCCACGCGAAGAACCTTACCCAGGCTTGAACAGCGAGTGACATCCGGCGAAAGTCGGC
TCCCGCAAGGGCACTCGTAGAGGTGCTGCATGGCTGTCGGAC
>S6216JVB9M rank=0023807 x=3930.0 y=1608.0 length=104
AGTCCACGCGAAGAACCTTACCTACTCTTGACATCCAGAGAATTCGCTAGAGATAGCTTA
GTGCCTTCGGGAACTCTGAGACAGGTGATGCATGGCTGTCGGAC
>S6216J1GHF rank=0025391 x=4000.0 y=289.0 length=52
AGTCCACGCGAAGAACCTTACCTAGCCCTTGACATGCATTAGACCCGAGCCT
>S6216JWJPK rank=0004894 x=3944.0 y=566.0 length=104
AGTCCACGCGAAGAACCTTACCTAGGCTAGAATGTGAGGGAAGTCTGCGTAACAGCAGGC
GTCTGGGAAACCAGCCCAAACAAGGTGCTGCATGGCTNTCGGAC
>S6216JY457 rank=0015377 x=3973.0 y=2909.0 length=105
AGTCCACGCGAAGAACCTTACCTAGGCTTGACATACACGGGAAACCCTCGAGAAACCGGG
GGCCCTCTTCGGAGCCCGTGCACAGGTGCTGCATGGCTNTCGGAC
>S6216J10CE rank=0018256 x=4006.0 y=1452.0 length=99
AGTCCACGCGAAGAACCTTACCTAGGCTTGACATGCACAGGAATGTCGGGGAAACCCGGC
AGCCCTTCGGGGCCTGTGTGCAGGTGCTGCATGGCTGTC
>S6216J5H2D rank=0004568 x=4046.0 y=547.0 length=103
AGTCCACGCGAAGAACCTTACCTAGGCTTGACATGCACGGGAATGTCGTAGAAATACGGC
AGCCCTTCGGGGCTCGTGCACAGGTGCTGCATGGCTGTCGGAC
>S6216JWR7A rank=0027574 x=3946.0 y=3380.0 length=105
AGTCCACGCGAAGAACCTTACCTAGGCTTGACATGCATGGGAAACTCCTCAGAAACGAGG
AGCCTCCTTCGGGATCCATGCACAGGTGTTGCATGGCTGTCGGAC
>S6216J2F8A rank=0015883 x=4011.0 y=1560.0 length=62
AGTCCACGCGAAGAACCTTACCTAGGCTTGACATGCATGGGAAACTCCTCNGAAACGAGG
AG
>S6216JX89J rank=0017514 x=3963.0 y=2517.0 length=100
AGTCCACGCGAAGAACCTTACCTAGGTTTGACATACGCCGGAAAGCCACAGAGATGTGGC
CCCTTTTAGTCGGTGTACAGGTGCTGCATGGCTGTCGGAC
>S6216JVME8 rank=0020689 x=3933.0 y=2482.0 length=101
AGTCCACGCGAAGAACCTTACCTGGCCTTGACATCCTGGGAATCCCGAAGAGATTTGGGA
GTGCCGCAAGGAACCCCAGAGACAGGTGCTGCATGGCTNTC
>S6216JWKIR rank=0030281 x=3944.0 y=1617.0 length=103
AGTCCACGCGAAGAACCTTACCTGGCCTTGACATGCATCTCTAAGTAGGTGAAAGCCTAT
GACTTCCGAAAGGAAGAATTTGCACAGGTGCTGCATGGCTGTC
>S6216JU9TE rank=0032300 x=3929.0 y=2528.0 length=104
AGTCCACGCGAAGAACCTTACCTGGCCTTGACATGCTGAGAACTTTCCAGAGATGGATTG
GTGCCTTCGGGAACTCAGACACAGGTGGTGCATGGCTGTCGGAC
>S6216J2IVD rank=0026003 x=4012.0 y=887.0 length=106
AGTCCACGCGAAGAACCTTACCTGGGCTAGAAAATGCAGGAACCTGGGAGAAGTCTCGGG
GTGCTCCTCGGAGAGCCTGTAGTTAGGTGATGCATGGCTGTCGGAC
>S6216J278S rank=0020673 x=4020.0 y=1002.0 length=106
AGTCCACGCGAAGAACCTTACCTGGGCTCGAACGGCTGGTCAACGGCGGTGGAAACATTG
CTACTCCGCAAGGAGGTCCAGTCGAGGTGTTGCATGGCTGTCGGAC
>S6216J2GUH rank=0027088 x=4011.0 y=2359.0 length=106
AGTCCACGCGAAGAACCTTACCTGGGCTTGAAATCCTGCGAATTCGGGGTAATGCCTGAA
GTGCCCTTCGGGGAACGCAGAGACAGGTGCTGCATGGCTGTCGGAC
>S6216J3VGF rank=0029566 x=4027.0 y=2413.0 length=103
AGTCCACGCGAAGAACCTTACCTGGGCTTGAACTGTAGATGACACCCGGCGAAAGCCGGT
TTCCGCAAGGACATCTGGCAGAGGTGGTGCATGGCTGTCGGAC
>S6216JY8I6 rank=0030434 x=3974.0 y=3168.0 length=103
AGTCCACGCGAAGAACCTTACCTGGGCTTGACATGCACAGGAATGTCGTAGAAATACGGC
AGCCCTTCGGGGCCTGTGCACAGGTGCTGCATGGCTGTCGGAC
>S6216JTN8M rank=0032944 x=3911.0 y=1636.0 length=105
AGTCCACGCGAAGAACCTTACCTGGGCTTGACATGCACGGGAAACGCCTCAGAAACGGGG
CGCCCTCTTCGGAGTCCGTGCACAGGTGATGCATGGCTGTCGGAC
>S6216JXYIH rank=0030549 x=3960.0 y=871.0 length=104
AGTCCACGCGAAGAACCTTACCTGGGCTTGACATGCACGGGAACTCGTGGGGAAACCTGC
GGGCTCTTCGGAGCTCGTGCACAGGTGCTGCATGGCTGTCGGAC
>S6216JZ8I0 rank=0015573 x=3986.0 y=666.0 length=105
AGTCCACGCGAAGAACCTTACCTGGGCTTGACATGCACGTGGTAAAAGCCCGAAAGGGTG
ATGACCCGCAAGGGAGCGTGCACAGGTGCTGCATGGCTGTCGGAC
>S6216JZEBU rank=0014290 x=3976.0 y=2488.0 length=64
AGTCCACGCGAAGAACCTTACCTGGGCTTGACATGCGCCAGACATCCCCAGAGATGGGGN
TCCC
>S6216J4QJF rank=0012746 x=4037.0 y=1737.0 length=101
AGTCCACGCGAAGAACCTTACCTGGGCTTGACATGGACTAGAAAGCTCTAGAGATAGAGC
CTCCCTTGTGGCTGGTTCACAGGTGTTGCATGGCTGTCGGA
>S6216J1HA0 rank=0016985 x=4000.0 y=1354.0 length=77
AGTCCACGCGAAGAACCTTACCTGGGCTTGACATGTAACTGACAGCCGTGGAAACACGGT
CTTCCTTTCGGGGACAG
>S6216JVXSX rank=0019063 x=3937.0 y=847.0 length=104
AGTCCACGCGAAGAACCTTACCTGGGCTTGACATGTACCTGACCGGTGTGGAAACACACC
TTCCCTTCGGGGCAGGGCACACAGGTGCTGCATGGCTGTCGGAC
>S6216J5B5Q rank=0024535 x=4044.0 y=1084.0 length=103
AGTCCACGCGAAGAACCTTACCTGGGCTTGACATGTAGGTGACAGCCGTGGAAACACGGT
CTCCCTTCGGGGCACCTTCACAGGTGTTGCATGGCTGTCGGAC
>S6216JXKE2 rank=0028242 x=3955.0 y=3084.0 length=103
AGTCCACGCGAAGAACCTTACCTGGGCTTGACATGTGAGTGACCGCCGTGGAAACACGGT
TTCCCTTAGGGGCACTTTCACAGGTGTTGCATGGCTGTCGGAC
>S6216JYASO rank=0014170 x=3964.0 y=406.0 length=103
AGTCCACGCGAAGAACCTTACCTGGGCTTGACATGTTCCTGACCGCTCTGGAAACAGGGC
TTCCCTTCGGGGCAGGATCACAGGTGATGCATGGCTGTCGGAC
>S6216J1KSI rank=0029401 x=4001.0 y=1776.0 length=104
AGTCCACGCGAAGAACCTTACCTGGGCTTGACATGTTGGTCGTACCTGTGGAAACACAGG
GTCAGTTCGGCTGGACCATCACAGGTGATGCATGGCTGTCGGAC
>S6216J266B rank=0002853 x=4019.0 y=3713.0 length=104
AGTCCACGCGAAGAACCTTACCTGGGTTTGACATACGCCGGAAAGCATCAGAGATGGTGC
CCCCGTTTTTAGTCGGTTGTACAGGTGCTGCATGGCTGTCGGAC
>S6216JYU7Y rank=0017183 x=3970.0 y=2300.0 length=100
AGTCCACGCGAAGAACCTTACCTGGGTTTGACATACGCCGGAAAGCGCCAGAGATGGTGC
CCCTTTTTGTCGGTGTACAGGTGCTGCATGGCTGTCGGAC
>S6216J0VXC rank=0026335 x=3993.0 y=2318.0 length=100
AGTCCACGCGAAGAACCTTACCTGGGTTTGACATATGCCGGAAAGCCGTAGAGATACGGC
CCCTTTTAGTCGGTATACAGGTGCTGCATGGCTGTCGGAC
>S6216JU5CL rank=0009147 x=3928.0 y=835.0 length=101
AGTCCACGCGAAGAACCTTACCTGGGTTTGACATCGCCGGAAAACTCGTAGAGATACGGG
GTCCTTCGGGGCCGGTGACAGGTGGTGCATGGCTGTCGGAC
>S6216JX4UI rank=0023834 x=3962.0 y=888.0 length=55
AGTCCACGCGAAGAACCTTACCTGGGTTTGACATGCACAGGACGCCGGACAGAGA
>S6216JTKEQ rank=0021030 x=3910.0 y=768.0 length=102
AGTCCACGCGAAGAACCTTACCTGGGTTTGACATGCACAGGACGCTGGTAGAGATATCAG
TTCCCTTGTGGCCTGTGTGCAGGTGCTGCATGGCTGTCGGAC
>S6216J3GDB rank=0021976 x=4022.0 y=3341.0 length=100
AGTCCACGCGAAGAACCTTACCTGGGTTTGACATGCGCCGGAAAGCTCTAGAGATAGAGC
CCCTTTTAGTCGGTGTACAGGTGCTGCATGGCTGTCGGAC
>S6216J3F6K rank=0028795 x=4022.0 y=3098.0 length=104
AGTCCACGCGAAGAACCTTACCTGGTCTTGACATCCACGGAACTTTCCAGAGATGGATTG
GTGCCTTCGGGAACCGTGAGACAGGTGCTGCATGGCTGTCGGAC
>S6216J2O3E rank=0026686 x=4014.0 y=760.0 length=104
AGTCCACGCGAAGAACCTTACCTGGTCTTGACATCCACGGAAGTTTTCAGAGATGAGAAT
GTGCCTTCGGGAACCGTGAGACAGGTGCTGCATGGCTGTCGGGC
>S6216JXGHC rank=0016471 x=3954.0 y=2078.0 length=104
AGTCCACGCGAAGAACCTTACCTGGTCTTGACATCCACGGAAGTTTTCAGAGATGAGAAT
GTGCCTTCGGGAACCGTGAGACAGGTGTTGCATGGCTGTCGGAC
>S6216J46ZO rank=0013226 x=4042.0 y=2578.0 length=104
AGTCCACGCGAAGAACCTTACCTGGTCTTGACATCCATGGAATCCCGCAGAGATGTGGGA
GTGCCGTAAGGAACCATGAGACAGGTGTTGCATGGCTGTCGGAC
>S6216JXVSH rank=0014211 x=3959.0 y=1439.0 length=104
AGTCCACGCGAAGAACCTTACCTGGTCTTGACATCCATGGAATCCCGCAGAGATNTGGGA
GTGCCGTAAGGAACCATGAGACAGGTGCTGCATGGCTNTCGGAC
>S6216JUSVT rank=0009994 x=3924.0 y=1063.0 length=104
AGTCCACGCGAAGAACCTTACCTGGTCTTGACATCCCAGGAATCCTGCAGAGATGCGGGA
GTGCCTTCGGGAACCTGGAGACAGGTGCTGCATGACTGTCGGAC
>S6216J36QI rank=0000999 x=4031.0 y=648.0 length=105
AGTCCACGCGAAGAACCTTACCTGGTCTTGACATGCTAGAGAAACCTCCCCGAAACGGGA
GGCCTCCTTCGGGACTCTAGCACAGGTGCTGCATGGCTGTCGGAC
>S6216JXIIZ rank=0017373 x=3955.0 y=633.0 length=102
AGTCCACGCGAAGACCTTACCTGGGTTTGACATGTCGGTGACAGGTGTGGAAACACACTC
TCCCTTCGGGGCACCGTCACAGGTGCTGCATGGCTGTCGGAC
>S6216J33E0 rank=0004510 x=4030.0 y=442.0 length=103
AGTCCACGCGAGAACCTTACCTACTCTTGACATCCAGAGAACTTTCCAGAGATGGATTGG
TGCCTTCGGGAACTCTGAGACAGGTGATGCATGGCTGTCGGAC
>S6216J4XCZ rank=0016359 x=4039.0 y=2385.0 length=54
AGTCCACGCGAGAACCTTACCTGGGCTTGACATGCTAGAGAAAGCTCCGTGAAA
>S6216JX71M rank=0020208 x=3963.0 y=936.0 length=100
AGTCCACGCGAGAACCTTACCTGGGTTTGACATATACCGGAAAGCTGCAGAGATGCAGCC
CCCGCAAGGTCGGTATACAGGTGGTGCATGGCTGTCGGAC
>S6216JVOD8 rank=0027832 x=3934.0 y=942.0 length=104
AGTCCACGCGGAACCTTACCAGCGTTTGACATGGTAGGACGGTTTCCAGAGATGGATTCC
TTCCCTTACGGGACCTACACACAGGTGATGCATGGCTGTCGGAC
>S6216JWGG6 rank=0020607 x=3943.0 y=472.0 length=95
AGTCCACGGAAGAACCTTACCAAGGCTTGACATGGTAGTGGTACCAAATCGAAAGATNGG
GACCCTTCGGGGAGCTATCACAGGNGTTGCATGGC
>S6216J0U8C rank=0020508 x=3993.0 y=1418.0 length=106
AGTCCACGGAAGAACCTTACCTGGCCTTGACATGTATCTCTAAGCACGTGAAAGCGTGTG
ACTCCCGAAAGGGAGAATTTACACAGGTGCTGCATGGCTGTCGGAC
>S6216JWJ0Z rank=0016200 x=3944.0 y=977.0 length=101
AGTCCACGGAAGAACCTTACCTGGGCTCGAAATGCAGATGACATCCGGTGAAAGCCGGCT
CCCGCAAGGGCATCTGTATAGGTGCTGCATGGCTGTCGGAC
>S6216J271X rank=0022409 x=4020.0 y=755.0 length=101
AGTCCACGGAAGAACCTTACCTGGGTTTGACATCGCCTGAAAACTCGTAGAGATACGGGG
TCCTTCGGGGCAGGTCGACAGGTGGTGCATGGCTGTCGGAC
>S6216JV4RM rank=0022732 x=3939.0 y=1680.0 length=104
AGTCCACGGAAGACCTTACCAGCGTTTGACATGGTAGGACGGTTTCCAGAGATGGATTCC
TTCCCTTACGGGACATACACACAGGTGTTGCATGGCTGTCGGAC
>S6216JUHR5 rank=0024780 x=3920.0 y=3059.0 length=102
AGTCCAGCGAAGAACCTTACCAGGGCTTGACATGCACGGGAATGTCGTAGAAATACGGCA
GCCCTTCGGGGCTCGTGCACAGGTGCTGCATGGCTGTCGGAC
>S6216JYUUH rank=0022189 x=3970.0 y=1815.0 length=104
AGTCCAGCGAAGAACCTTACCTGGGCTTGACATGCACGGGAAAGCCGGTGGAAACATCGG
TTCCTCTTCGGAGTCCGTGCACAGGTGCTGCATGGCTGTCGGAC
>S6216J18YZ rank=0004234 x=4009.0 y=345.0 length=108
AGTCCAGCGAAGAACCTTACCTGGGCTTGACATGCTAGGATTATCTCCGTGAAAGCGGAG
TAGGCCCTTCGGGGTACAACTAGTACAGGTGTTGCATGGCTGTCGGAC
>S6216JYQZ8 rank=0010953 x=3969.0 y=934.0 length=105
AGTCCATGCGAAGAACCTTACCTGGGTTTGACATGCACGGGAAACCCTCTGGAAACAGGG
GGCCTCCTTCGGGACCCGTGGACAGGTGCTGCATGGCTGTCGGAC
>S6216JUED9 rank=0019289 x=3919.0 y=2767.0 length=99
AGTCCCGCGAAGAACCTTACCTGGGTTTGACATGTAGGGAAAAGCCGTAGAGATACGGTG
TCCTTCGGGGCCCTACACAGGTGTTCATGGCTGTCGGAC
>S6216JVJEP rank=0022733 x=3932.0 y=2671.0 length=103
AGTCCCGCGAAGAACCTTACCTGGGTTTGACATGTTCCTGACCGCCCTGGAAACAGGGTT
TCCCCTTTGGGGCAGGATCACAGGTGTTGCATGGCTGTCGGAC
>S6216J5IVC rank=0006856 x=4046.0 y=1590.0 length=102
AGTCTAACGCGAAGAACCTTACCTGGGTTTGACATGTCCGGAAAAGCTCTAGAGATAGGG
TGTCCTTCGGGGCCGGACACAGGTGTTGCATGGCTGTCGGAC
>S6216JY7VD rank=0027557 x=3974.0 y=2311.0 length=105
AGTCTAACGCGAAGAACCTTACCTGGTCTTGACATCCACGGAAGTTTTCAGAGATGAGAA
TGTGCCTTCGGGAACCGTGAGACAGGTGCTGCATGGCTGTCGGAC
>S6216JU3K5 rank=0003496 x=3927.0 y=2647.0 length=107
AGTCTAACGGCGAAGAACCTTACCTAGGCTTGACATGCATGGGAAACTCCTCAGAAACGA
GGAGCCTCCTTCGGGATCCATGCACAGGTGCTGCATGGCTGTCGGAC
>S6216J4BX3 rank=0027547 x=4032.0 y=3305.0 length=105
AGTTCAACGCAAGAACTTACCAGGTCTTGACATCCTCTGACACTCCTAGAGATAGGACGT
TCCCCTTCGGGGGACAGAGTGACAGGTGATGCATGGCTGTCGGAC
>S6216JTTMP rank=0021693 x=3913.0 y=431.0 length=102
AGTTCAACGCGAAGAACCTTACCTGGGTTTGACATCGCCTGAAAACTCTCAGAGATGAGG
GGTCCTTCGGGGCGGGTGACAGGTGCTGCATGGCTGTCGGAC
>S6216JWHBK rank=0005377 x=3943.0 y=1566.0 length=104
AGTTCAACGCGAAGAACCTTACCTGGGTTTGACATGTTCCTGACCGCCGTGGAAACAGGT
TTCCCCTTGTGGGCAGGATCACAGGTGCTGCATGGCTNTCGGAC
>S6216JWEU7 rank=0008331 x=3942.0 y=2481.0 length=105
CCAACGCGAAGAACCTTACCTGGGCTCGAACGGCTTTGGACCGACTCTGGAAACAGGGTC
TTTCCCGCAAGGGACTGAAGTCGAGGTGTTGCATGGCTGTCGGAC
>S6216J2F59 rank=0007619 x=4011.0 y=1487.0 length=96
CGCAACCGAGAACCTTACCTGGGTTTGACATACACCGGAAAGCCTCAGAGATGAGGCCCC
TTTTGTCGGTGTACAGGTGATGCATGGCTGTCGCGA
>S6216JYR49 rank=0022917 x=3969.0 y=2411.0 length=104
CGCAACGCGAAGAACCTTACCTAGGCTTGACATGCTAGTGGTACCGATCCGAAAGGTGAG
GGACCCTTCGGGGAGCTAGCACAGGTGGTGCATGGCTGTCGCGA
>S6216JWRJP rank=0023511 x=3946.0 y=2531.0 length=104
CGCAACGCGAAGAACCTTACCTGGGCTTGACATGCACGGGAACTCGTGGGGAAACCTGCG
GGGCTCTTCGGAGCTCGTGCACAGGTGTTGCATGGCTGTCGCGA
>S6216J2QKI rank=0021213 x=4014.0 y=2672.0 length=93
CGCAACGCGAAGAACCTTACCTGGGTTTGACATCGCCGGAAAACTCGTAGAGATACGGGG
TCCTTCGGGGCCGGTGACAGGTGTTGCATGGAC
>S6216JUKHW rank=0030734 x=3921.0 y=2482.0 length=108
GAGTCCAACGCGAAGAACCTTACCTACCCTTGACATGTCTGGAAGCTTTAAGAGATTAAA
GTGTGCTCGCAAGAGAACCGGAACACAGGTGATGCATGGCTGTCGGAC
>S6216J3PMU rank=0022591 x=4025.0 y=3060.0 length=54
GATCGCAACGCGAAGAACCTTACCTGGGCTCGAACGGCTTCAGCAAGCCTTTAG
>S6216J4XUP rank=0026643 x=4039.0 y=3023.0 length=105
GATCGCACGCGAAGAACCTTACCTGGGTCTTGACATGTTCCTGATCTCCCTGGAAACAGG
GCTTCCCTTCGGGGCAGGATCACAGGTGTTGCATGGCTGTCGCGA
>S6216J5JKN rank=0030928 x=4046.0 y=2501.0 length=105
GCCAACGCGAAGAACCTTACCTAGGTTTGACATGCTGGTGAAAGCCTCTGGAAACAGGGG
CCCCTTCTTCGGAACACCAGCACAGGTGTTGCATGGCTGTCGGAC
>S6216JZABX rank=0013353 x=3975.0 y=1403.0 length=106
GCCAACGCGAAGAACCTTACCTAGGTTTGACATGCTGGTGAAAGCCTCTGGAAACAGGGG
CCCCTTTCTTCGGAACACCAGCACAGGTGTTGCATGGCTGTCGGAC
>S6216J1IBY rank=0028976 x=4000.0 y=2684.0 length=66
GTACGCAACGCGAAGAACCTTACCAACCCTTGACATGGGAAGTATGGGGCCGGAGAGATC
TGTCCN
>S6216J0MXD rank=0003939 x=3990.0 y=2943.0 length=97
GTCAACGCGAAGAACCTTACCCACCTTTGACATGTACGGAATTTGCCAGAGATGGCTTAG
TGCTCGAAAGAGAGCCGTAACACAGGNGTTGCATGGC
>S6216JV20V rank=0030805 x=3938.0 y=3517.0 length=99
GTCAACGCGAGACCTTACCTGGGTTTGACATGCACCAGACGCGTCTAGAGATAGGCGTTC
CCTTGTGGTTGGTGTGCAGGTGTTGCATGGCTGTCGGAC
>S6216JS245 rank=0031533 x=3904.0 y=2967.0 length=103
GTCCAACGCGAAGAACCTTACCAAGGCTTGACATGTAATTGAATGTCGTGGAAACACGGC
AGCCCTTCGGGGCAATTACACAGGTGCTGCATGGCTGTCGGAC
>S6216J22CI rank=0016965 x=4018.0 y=1552.0 length=107
GTCCAACGCGAAGAACCTTACCAGCTCTTGACATCCCAGGAACCCTAGCAGAGATGCATG
GGGGTGCCGCAAGGAACCTGGAGACAGGTGTTGCATGGCTGTCGGAC
>S6216JZNJ8 rank=0021681 x=3979.0 y=2166.0 length=102
GTCCAACGCGAAGAACCTTACCCAGGCTCGAAATGCAGATGACCATCGGTGAAAGCCGAC
TCCCGCAAGGGCAACTGTATAGGTGATGCATGGCTGTCGGAC
>S6216JX17G rank=0015046 x=3961.0 y=1562.0 length=106
GTCCAACGCGAAGAACCTTACCTACCCTTGACATGTACCGAAGCCCGCCGAGAGGTGGGC
GTGCCCGAAAGGGAGCGGTAACACAGGTGGTGCATGGCTGTCGGAC
>S6216JSUUS rank=0025376 x=3902.0 y=418.0 length=106
GTCCAACGCGAAGAACCTTACCTACCCTTGACATGTACGGAAGCCCCGAGAGATCGGGGC
GTGCTCGAAAGAGAGCCGTAACACAGGTGGTGCATGGCTGTCGGAC
>S6216JU5C3 rank=0017870 x=3928.0 y=853.0 length=79
GTCCAACGCGAAGAACCTTACCTACCCTTGACATGTCCGAGAGCCTGCTGAGAGGCGGGT
GTGCCCGAAGGGAAGTCGG
>S6216JZVWR rank=0015858 x=3982.0 y=697.0 length=101
GTCCAACGCGAAGAACCTTACCTAGGTTTGACATATAGGGAAATCCGGTAGAGATGCCGG
GTCCGTAAGGGTCCTATACAGGTGGTGCATGGCTGTCGGAC
>S6216JXH91 rank=0010734 x=3955.0 y=311.0 length=91
GTCCAACGCGAAGAACCTTACCTAGGTTTGACATCACCCGGGAAACCTCTAGGGATAGAG
GCCTCTTCGGACTGGGTGACAGGTGGTGCAT
>S6216JUBAR rank=0031428 x=3918.0 y=2849.0 length=105
GTCCAACGCGAAGAACCTTACCTGGGCTAGACAACGGTGGACCGTCCTAGAAATAGGATC
TTCCCTTCGGGGACTGCCGGTTCAGGTGGTGCATGGCTGTCGGAC
>S6216JX1AE rank=0017749 x=3961.0 y=372.0 length=100
GTCCAACGCGAAGAACCTTACCTGGGTTTGACATCGCCGGAAAACTCGTAGAGATACGGG
GTCCTTCGGGCCGGTGACAGGTGCTGCATGGCTGTCGGAC
>S6216JZWE1 rank=0029295 x=3982.0 y=1355.0 length=102
GTCCAACGCGAAGAACCTTACCTGGGTTTGACATGCACAGGACGACTGCAGAGATGTGGT
TTCCCTTGTGGCCTGTGTGCAGGTGCTGCATGGCTGTCGGAC
>S6216J270L rank=0009842 x=4020.0 y=707.0 length=102
GTCCAACGCGAAGAACCTTACCTGGGTTTGACATGCACAGGACGCCGGCAGAGATGTCGG
TTCCCTTGTGGCCTGTGTGCAGGTGCTGCATGGCTGTCGGAC
>S6216JYH26 rank=0026519 x=3966.0 y=1664.0 length=102
GTCCAACGCGAAGAACCTTACCTGGGTTTGACATGCACAGGATCGCGGCAGAGATGTCGT
TTCCCTTGTGGCCTGTGTGCAGGTGCTGCATGGCTGTCGGAC
>S6216J4D4R rank=0028947 x=4033.0 y=2041.0 length=101
GTCCAACGCGAAGAACCTTACCTGGGTTTGACATGTAGGGAAAAGCCGTAGAGATACGGT
GTCCTTCGGGGTCCTACACAGGTGTTGCATGGCTGTCGGAC
>S6216J3T7V rank=0010525 x=4027.0 y=809.0 length=104
GTCCAACGGAAGAACTTACCAGCGTTTGACATGGTAGGACGGCTTCCAGAGATGGATTCC
TTCCCTTACGGGACCTACACACAGGAGCTGCATGGCTGTCGGAC
>S6216JW0MH rank=0021136 x=3949.0 y=2007.0 length=102
GTCCAAGCGAAGAACCTTACCTAGGCTTGACATGCACAGGAATGTCGTAGAAATACGGCA
GCCCTTCGGGGCCTGTACACAGGTGGTGCATGGCTGTCGGAC
>S6216JVVRB rank=0027973 x=3936.0 y=2293.0 length=101
GTCCACGCGAAGAACCTTACCCAGGCTTGAACAGCGAGTGACATTCGGCGAAAGCCGGCT
TCCGCAAGGACACTCGTAGAGGTGGTGCATGGCTGTCGGAC
>S6216JWILQ rank=0024474 x=3943.0 y=3228.0 length=103
GTCCACGCGAAGAACCTTACCTGGTCTTGACATCCCAGGAATCCTTCAGAGATGAGGGAG
TGCCTTCGGGAACCTGGAGACAGGTGATGCATGGCTGTCAGAC
>S6216J2AW7 rank=0010275 x=4009.0 y=2873.0 length=84
TAGCAACGCGAAGAACCTTACCAAGGCTTGACATGCACGGGAATGTCGTGAAATACGGCA
GCCCTTCGGGGCTCGTGCACAGGT
>S6216JX734 rank=0012796 x=3963.0 y=1026.0 length=102
TAGCAACGCGAAGAACCTTACCAGGCCTTGACATCCAATGAACTTTCCAGAGATGGATTG
GTGCCTTCGGGAGCATTGAGACAGGTGCTGCATGGCTGTCGC
>S6216J2I2Y rank=0025002 x=4012.0 y=1160.0 length=90
TAGCAACGCGAAGAACCTTACCAGGGCTTGACATGACCAGGACGCCGGCGGAAAACGCCG
GTTTCCCCCGCAAGGGGGCCTGGCCACAGG
>S6216JUARB rank=0031457 x=3918.0 y=2149.0 length=55
TAGCAACGCGAAGAACCTTACCCGGGCTTGACATCCTGGGAACCTGCTAGAGATA
>S6216J0QCQ rank=0028236 x=3991.0 y=3288.0 length=104
TAGCAACGCGAAGAACCTTACCTACCCTTGACATGCTAGGAATCCTGCAGAGATGTGGGA
GTGCTCGAAAGGGAACCTAGACACAGGTGATGCATGGCTGTCGC
>S6216JVSRH rank=0024526 x=3935.0 y=2507.0 length=104
TAGCAACGCGAAGAACCTTACCTACCCTTGACATGTACGGAATCCTTGAGAGATCAGGGA
GTGCTCGAAAGAGAACCGTAACACAGGTGGTGCATGGCTGTCGC
>S6216JVJ2N rank=0005123 x=3932.0 y=3533.0 length=102
TAGCAACGCGAAGAACCTTACCTGGCCTTGACATCCACGGAATCCTTCAGAGATGAGGGA
GTGCCTTCGGGAACCGTGAGACAGGTGTTGCATGGCTGTCGC
>S6216JTK0W rank=0031596 x=3910.0 y=1566.0 length=104
TAGCAACGCGAAGAACCTTACCTGGGCTAGAAAACACAGGAAGCCGTACGAAAGTTCGGG
GTGCCCTTCGGGGAACCTGTGGTTAGGTGCTGCATGGCTGTCGC
>S6216J04D7 rank=0019673 x=3996.0 y=1005.0 length=103
TAGCAACGCGAAGAACCTTACCTGGGCTAGACAACGGCGGACCATCCTAGAAATAGGATC
TTCCCTTCGGGGACTGCCGGTTCAGGTGATGCATGGCTGTCGC
>S6216JYQ2N rank=0025691 x=3969.0 y=1021.0 length=99
TAGCAACGCGAAGAACCTTACCTGGGCTTGACATACACCGGAAACATCCAGAGATGGGTG
CCCCGCAAGGTCGGTGTACAGGTGATGCATGGCTGTCGC
>S6216JV1ST rank=0013337 x=3938.0 y=1931.0 length=101
TAGCAACGCGAAGAACCTTACCTGGGCTTGACATGTTCCTGACCGCTCTGGAAACAGAGC
TTCCCTTCGGGGCAGGATCACAGGTGGTGCATGGCTGTCGC
>S6216JVYZV rank=0025731 x=3937.0 y=2393.0 length=100
TAGCAACGCGAAGAACCTTACCTGGGTTTGACATACACCAGAAAGCCATAGAGATATGGC
CCCCCTTGTGGTTGGTGTACAGGTGATGCATGGCTGTCGC
>S6216JYK3W rank=0005350 x=3967.0 y=1482.0 length=99
TAGCAACGCGAAGAACCTTACCTGGGTTTGACATGGGCGCTAAAACCACAGAGATGTGGT
GTCCTTCGGGGGCGTTCACAGGTGATGCATGGCTGTCGC
>S6216JVL3U rank=0028529 x=3933.0 y=2072.0 length=102
TAGCAACGCGAAGAACCTTACCTGGTCTTGACATGTCGCGAACCCTGCAGAGATGCGGGG
GTGCCTTCGGGAACGCGAACACAGGTGGTGCATGGCTGTCGC
>S6216JT63W rank=0030885 x=3917.0 y=1514.0 length=102
TAGCACGCGAAGAACCTTACCTAGGTTTGACATATAGAGAAAACTTATAGAGATATAAGG
GTCCCTTTTTGGGGCTCTATACAGGTGGTGCATGGCTGTCGC
>S6216JT57Y rank=0024781 x=3917.0 y=364.0 length=100
TAGCACGCGAAGAACCTTACCTGGGCTTGACATGTTCGTGACAGCTGTGGAAACACAGTC
TCCCTTCGGGGCACGATCACAGGTGCTGCATGGCTGTCGC
>S6216JY7NS rank=0023083 x=3974.0 y=2038.0 length=103
TATGCAACGCGAAGAACCTTACCTGGGCTTGACATCTACGGGAAGGCCTCTGGAAACAGG
GGCCCCCTTCGGGGCTCGTAGACAGGTGCTGCATGGCTGTCGC
>S6216J4KTB rank=0026838 x=4035.0 y=2509.0 length=106
TCAACGCGAAGAACCTTACCAACCTTCGACATGTCCGGTTTGGGGACCAGAGATGGACCT
CTTCAGTTCGGCTGGCCGGAACACAGGTGCTGCATGGCTGTCGCGA
>S6216JU7EL rank=0005275 x=3928.0 y=3499.0 length=101
TCCAACCGAAGAACCTTACCAAGGCTTGACATAACCGAGAACGCCGCAGAGATGCGGAAC
TCTTTGGACACTCGGTTACAGGTGCTGCATGGCTGTCGGAC
>S6216J4PG6 rank=0000603 x=4037.0 y=360.0 length=102
TCCAACGCAAGAACCTTACCAGGCCTTGACATCCAATGAATCTGCTAGAGATANCGGAGT
GCCTTCGGGAGCATTGAGACAGGTGTTGCATGGCTGTCGGAC
>S6216JUM0E rank=0007177 x=3922.0 y=1644.0 length=103
TCCAACGCGAAGAACCTTACCAAGGCTTGACATGACCAGGACACCGGCGGAAACGTCGGC
TCCCCGCAAGGGCCTGGCCACAGGTGATGCATGGCTGTCGGAC
>S6216JYUNH rank=0001063 x=3970.0 y=1563.0 length=106
TCCAACGCGAAGAACCTTACCAGCCTTTGACATGCCTAGTANGGTTTCCAGAGATGGATT
CCTTGTCTTCGGACGCTAGGACACAGGTGCTGCATGGCTNTCGGAC
>S6216J2BIO rank=0002055 x=4009.0 y=3646.0 length=105
TCCAACGCGAAGAACCTTACCAGGGCTTGACATGCCCCTGACCGGTCTAGAGATAGACTT
TTACCTTCGGGTACAGGGGACACAGGTGTTGCATGGCTGTCGGAC
>S6216JYZ8D rank=0002028 x=3972.0 y=603.0 length=103
TCCAACGCGAAGAACCTTACCAGGTCTTGACATCCTCTGACTACGTTAGAGATAACGTGT
TCCCTTCGGGGACAGAGTGACAGGTGCTGCATGGCTGTCGGAC
>S6216JUQ4P rank=0010113 x=3923.0 y=2887.0 length=101
TCCAACGCGAAGAACCTTACCTAGGCTTGAACAGCGAGTGACCACTCCCGAAAGGGAGCT
TCCGCAAGGACACTCGTAGAGGTGATGCATGGCTGTCGGAC
>S6216J2VDX rank=0003810 x=4016.0 y=723.0 length=104
TCCAACGCGAAGAACCTTACCTAGGCTTGACATACACGGGAAACCTCGGAGAAACCCGAG
GCCCTCTTCGGAGCCCGTGCACAGGTGGTGCATGGCTGTCGGAC
>S6216JTYV5 rank=0024860 x=3914.0 y=3155.0 length=103
TCCAACGCGAAGAACCTTACCTGGCCTTGACATGTCGAGAATCCCGAAGAGATTTGGGAG
TGCCGCAAGGAACTCGAACACAGGTGCTGCATGGCTGTCGGAC
>S6216J0K0R rank=0023157 x=3990.0 y=473.0 length=104
TCCAACGCGAAGAACCTTACCTGGGCTTGACATGCACGTGAAAGCCTGGTGAAAGCCAGG
CCCTCCTTCGGGACACGTGCACAGGTGCTGCATGGCTGTCGGAC
>S6216J3AY0 rank=0000560 x=4021.0 y=442.0 length=100
TCCAACGCGAAGAACCTTACCTGGGTTTGACATATGCCGGAAAGCTGCAGAGATGTAGCC
CCCGCAAGGTCGGTATACAGGTGCTGCATGGCTGTCGGAC
>S6216JTPDI rank=0021201 x=3911.0 y=3108.0 length=97
TCCAACGCGAAGAACCTTACCTGGGTTTGACATGCACAGGACGCTGGTAGAGATATCAGT
TCCCTTGTGGCCTGTGTGCAGGTGCTGCATGGCTNTC
>S6216J0UMS rank=0003734 x=3993.0 y=642.0 length=103
TCCAACGCGAAGAACCTTACCTGGTCTTGACATGTCTGGAATCCTGCAGAGATGCGGGAG
TGCCTTCGGGAACCAGAACACAGGTGGTGCATGGCTGTCGGAC
>S6216JYDX7 rank=0008660 x=3965.0 y=397.0 length=95
TCCAAGCGAAGAACCTTACCTGGGTTTGACATGCTAGGAAAAGCCGTAGAGATACGGTGT
CCTTCGGGGCTTAGCACAGGTGCTGCATGGCTGTC
>S6216JYBGS rank=0007233 x=3964.0 y=1274.0 length=99
TCCACGCGAAGAACCTTACCAGCCCTTGACTTCCCGATCGGGGGACCAGAGATGGACCTC
TTCAATTGGTCGGTGACAGGTGCTGCATGGCTNTCGGAC
>S6216JZSX1 rank=0006323 x=3981.0 y=951.0 length=96
TCCACGCGAAGAACCTTACCTAGGCTTGACATGCATGGGAAACTCCTCNGAAACGAGGAG
CCTCCTTCGGGATCCATGCACAGGTGATGCATGGCT
>S6216JXCIZ rank=0016870 x=3953.0 y=1049.0 length=106
TCGCAACCGAAGAACCTTACCGGCCCTTGACATGGGTGTCGCGAGATCCAGAGACGGATC
TCTTCAGTTCGGCTGGGACACCACACAGGTGGTGCATGGCTGTCGC
>S6216J0OEL rank=0025052 x=3991.0 y=763.0 length=103
TCGCAACCGAAGAACCTTACCTGGCCTTGACATGTCCGGAATCCTGCAGAGATGCGGGAG
TGCCTTCGGGAATCGGAACACAGGTGATGCATGGCTGTCGCGA
>S6216JXONE rank=0017729 x=3957.0 y=376.0 length=101
TCGCAACGCGAAGAACCTTACCAAGGCTTGACATAACCGAGAACGCCGCAGAGATGCGGA
ACTCTTTGGACACTCGGTTACAGGTGCTGCATGGCTGTCGC
>S6216J2OTQ rank=0005438 x=4014.0 y=412.0 length=101
TCGCAACGCGAAGAACCTTACCAAGGCTTGACATACACCGGAAACGGCCAGAGATGGTGC
CCCCTCGTGGTCGGTGTACAGGTGTTGCATGGCTGTCGCGA
>S6216J5FIH rank=0019233 x=4045.0 y=1335.0 length=100
TCGCAACGCGAAGAACCTTACCAAGGCTTGACATACGCCGGAAAACCCTGGAGACAGGGT
CCCCCTTGTGGTCGGTGTACAGGTGTTGCATGGCTGTCGC
>S6216JWKLE rank=0018987 x=3944.0 y=1712.0 length=99
TCGCAACGCGAAGAACCTTACCAAGGCTTGACATACGCCGGAAGGCATCAGAGATGGTGC
CCCCTTGTGGTCGGTGTACAGGTGCTGCATGGCTGTCGC
>S6216J32L5 rank=0017462 x=4029.0 y=3499.0 length=101
TCGCAACGCGAAGAACCTTACCAAGGCTTGACATATACCGGAAAAGTTCAGAAATGTTCT
CCCCGCAAGGTCGGTATACAGGTGCTGCATGGCTGTCGCGA
>S6216J3U56 rank=0023928 x=4027.0 y=2044.0 length=101
TCGCAACGCGAAGAACCTTACCAAGGCTTGACATATACCGGAAACGGCGAGAGATCGTCG
CCCCGCAAGGTCGGTATACAGGTGCTGCATGGCTGTCGCGA
>S6216JWMV2 rank=0011911 x=3945.0 y=592.0 length=99
TCGCAACGCGAAGAACCTTACCAAGGCTTGACATATACCGGAAACGGCTGGAAACAGTCG
CCCCGCAAGGTCGGTATACAGGTGTTGCATGGCTGTCGC
>S6216J1UFR rank=0015659 x=4004.0 y=1989.0 length=102
TCGCAACGCGAAGAACCTTACCACCTTTTGACATGCCTGGACCACTCCAGAGATGGAGCT
TTCCCTTCGGGGACTGGGACACAGGTGGTGCATGGCTGTCGC
>S6216J0HYK rank=0024087 x=3989.0 y=602.0 length=106
TCGCAACGCGAAGAACCTTACCAGCGTTTGACATGGTAGGACGGTTTCCAGAGATGGATT
CCTTCCCCTTACGGGGACCTACACACAGGTGGTGCATGGCTGTCGC
>S6216JVO1V rank=0028243 x=3934.0 y=1793.0 length=105
TCGCAACGCGAAGAACCTTACCAGCGTTTGACATGGTAGGACGGTTTCCAGAGATGGATT
CCTTCCCTTACGGGGACCTACACACAGGTGGTGCATGGCTGTCGC
>S6216JU39P rank=0027197 x=3927.0 y=3531.0 length=106
TCGCAACGCGAAGAACCTTACCAGCTCTTGACATTCGGGGTTTGGGCAGTGGAGACATTG
TCCTTCAGTTAGGCTGGCCCCAGAACAGGTGGTGCATGGCTGTCGC
>S6216JW66Y rank=0014506 x=3951.0 y=2328.0 length=103
TCGCAACGCGAAGAACCTTACCAGGACTTGACATGACCAGGAAAGCGGCGGAAACGTCGT
CCCCCCGCAAGGGGCCTGGCCACAGGTGTTGCATGGCTGTCGC
>S6216JYO10 rank=0013723 x=3968.0 y=2502.0 length=102
TCGCAACGCGAAGAACCTTACCAGGCCTTGACATCCAATGAACTTTCCAGAGATGGATTG
GTGCCTTCGGGAACATTGAGACAGGTGTTGCATGGCTGTCGC
>S6216JZNNA rank=0030455 x=3979.0 y=2276.0 length=100
TCGCAACGCGAAGAACCTTACCAGGCCTTGACATCCAATGAACTTTCCAGAGATGGATTG
GTGCCTTCGGGAACATTGAGACAGGTGTTGCGGCTGTCGC
>S6216J5LAJ rank=0008780 x=4047.0 y=633.0 length=104
TCGCAACGCGAAGAACCTTACCAGGCCTTGACATCCAATGAACTTTCCAGAGATGGATTG
GTGCCTTCGGGAGCATTGAGACAGGTGATGCATGGCTGTCGCGA
>S6216JX52B rank=0009298 x=3962.0 y=2465.0 length=103
TCGCAACGCGAAGAACCTTACCAGGGCTTGACATGACCAGGGTCCCGGCGGAAACGTCGG
TTCCCCGCAAGGGGCCTGGCCACAGGTGTTGCATGGCTGTCGC
>S6216JZJV0 rank=0029247 x=3978.0 y=1502.0 length=104
TCGCAACGCGAAGAACCTTACCAGGGCTTGACATGCACAGGAATGTCGTAGAAATACGGC
AGCCCTTCGGGGCCTGTGCACAGGTGATGCATGGCTTGTCGCGA
>S6216JXEB9 rank=0028335 x=3953.0 y=3399.0 length=101
TCGCAACGCGAAGAACCTTACCAGGGCTTGACATGCACGGGAATTGCGTAGAAATACGTA
AGCCCTTCGGGGCTCGTGCACAGGTGTTGCATGGCTGTCGC
>S6216J0ZP4 rank=0009489 x=3994.0 y=3146.0 length=105
TCGCAACGCGAAGAACCTTACCAGGTCTTGACATCCCATTGACCACTGTAGAGATACAGT
TTTCCCTTCGGGGACAACGGTGACAGTGGTGCATGGCTGTCGCGA
>S6216JT44Q rank=0016784 x=3916.0 y=3048.0 length=104
TCGCAACGCGAAGAACCTTACCAGGTCTTGACATCCTCTGACAACTCTAGAGATAGAGCG
TTCCCCTTCGGGGGACAGAGTGACAGGTGTTGCATGGCTGTCGC
>S6216JV5FS rank=0014704 x=3939.0 y=2550.0 length=104
TCGCAACGCGAAGAACCTTACCAGGTCTTGACATCCTCTGACAATCCTAGAGATAGGACG
TCCCCTTCGGGGGCAGAGTGACAGGTGCTGCATGGCTGTCGCGA
>S6216JW8VL rank=0008434 x=3952.0 y=415.0 length=106
TCGCAACGCGAAGAACCTTACCAGGTCTTGACATCCTCTGACACTCCTAGAGATAGGAAT
TTCCCCTTCGGGGGACAGAGTGACAGGTGGTGCATGGCTGTCGCGA
>S6216JYXAC rank=0006513 x=3971.0 y=882.0 length=100
TCGCAACGCGAAGAACCTTACCCAGGCTCGAAATGCACTCGATCGCCGGTGAAAGCCGGT
TCCCGCAAGGGCGAGTGTATAGGTGCTGCATGGCTGTCGC
>S6216JV1HQ rank=0019193 x=3938.0 y=1532.0 length=107
TCGCAACGCGAAGAACCTTACCCAGGCTTGACATGCAGGGGCTAGGCCGGTGAAAGCTGG
CTGATTACCTTCGGGTGTGACCTGCACAGGTGTTGCATGGCTGTCGC
>S6216JXJ36 rank=0030056 x=3955.0 y=2692.0 length=52
TCGCAACGCGAAGAACCTTACCGCCTTGCCAGGTGGTGCATGGCTGTCGCGA
>S6216JXFNZ rank=0018240 x=3954.0 y=1021.0 length=104
TCGCAACGCGAAGAACCTTACCTACCCTTGACATGTCTGGAATGCCTAAGAGATTGGGCA
GTGCTCGCAAGAGAACCGGAACACAGGTGCTGCATGGCTGTCGC
>S6216J3BJS rank=0025095 x=4021.0 y=1190.0 length=102
TCGCAACGCGAAGAACCTTACCTAGATTTGACATAAACTGGAACACTCACAGAAATGTGG
TGGCCCGCAAGGGCCGGTTTACAGGTGATGCATGGCTGTCGC
>S6216JURME rank=0025231 x=3923.0 y=3524.0 length=105
TCGCAACGCGAAGAACCTTACCTAGGCTTGACATACACGGGAAACCCTCGAGAAACCGGG
GGCCCTCTTCGGAGCCCGTGCACAGGTGCTGCATGGCTGTCGCGA
>S6216J3KOT rank=0001855 x=4024.0 y=747.0 length=101
TCGCAACGCGAAGAACCTTACCTAGGCTTGACATGCACAGGAATGTCGTGGAAACACGGC
AGCCCTTCGGGGCCTGTGCACAGGTGCTGCATGGCTGTCGC
>S6216JUEP4 rank=0021623 x=3919.0 y=3194.0 length=103
TCGCAACGCGAAGAACCTTACCTAGGCTTGACATGCACGGGAAACCCTTGAGAAACCAGG
GGCCCTCTTCGGAGTCCGTGCACAGGTGCTGCATGGCTGTCGC
>S6216JVYRC rank=0016996 x=3937.0 y=2086.0 length=105
TCGCAACGCGAAGAACCTTACCTAGGCTTGACATGCACGGGAAACCCTTGNGAAACCAGG
GGCCCTCTTCGGAGTCCGTGCACAGGTGATGCATGGCTGTCGCGA
>S6216JY0W9 rank=0028168 x=3972.0 y=1499.0 length=105
TCGCAACGCGAAGAACCTTACCTAGGCTTGACATGCATGGGAAACTCCTCAGAAACGAGG
AGCCTCCTTCGGGATCCATGCACAGGTGCTGCATGGCTGTCGCGA
>S6216JWD1C rank=0024104 x=3942.0 y=1406.0 length=106
TCGCAACGCGAAGAACCTTACCTGGACTTGACATCAAGGGATTAGCCTGCTGAAAGGCAG
GTGACGCCTTCGGGTGGAACCTCGACAGGTGCTGCATGGCTGTCGC
>S6216J4I96 rank=0000780 x=4035.0 y=524.0 length=103
TCGCAACGCGAAGAACCTTACCTGGACTTGACATGCATATGAAAGCCTTGTGAAAGCAGG
GTCCTCCTTCGGGACATATGCACAGGTGCTGCATGGCTGTCGC
>S6216JUA1E rank=0024187 x=3918.0 y=2512.0 length=112
TCGCAACGCGAAGAACCTTACCTGGCCTTGACATGCATGGATTAGCCCTGTGAAAGCAGG
GTGACAGCTCTTCGGAGTCGGAACATGCACAGGTGGTGCATGGCTGTCGCGA
>S6216JUYSE rank=0021060 x=3926.0 y=524.0 length=105
TCGCAACGCGAAGAACCTTACCTGGCCTTGACATGCCACTAACGAAGCAGAGATGCATTA
GGTGCCCGAAAGGGAAAGTGGACACAGGTGTTGCATGGCTGTCAC
>S6216JUQ4W rank=0031485 x=3923.0 y=2894.0 length=107
TCGCAACGCGAAGAACCTTACCTGGGCTGGAAAGTCATCGGAATCTGGGTGAAAACCTGG
GGTGCCCGCAAGGGAGCCGGTGGACAGGTGATGCATGGCTGTCGCGA
>S6216J2D35 rank=0027463 x=4010.0 y=2915.0 length=102
TCGCAACGCGAAGAACCTTACCTGGGCTTGACATGCGCCAGACATCCCCAGAGATGGGGC
TTCCCTTGTGGTTGGTGTACAGGTGGTGCATGGCTGTCGCGA
>S6216JZ5KF rank=0015006 x=3985.0 y=925.0 length=115
TCGCAACGCGAAGAACCTTACCTGGGGTCTAGAATGGCCTCTAGACCGGCGTAGAGATAC
GGCCTTCCTGGGGTAAAACCAGGCAGAGTGCAAGGTGCTGCATGGCTGTCGCGGA
>S6216J15U8 rank=0014356 x=4008.0 y=418.0 length=103
TCGCAACGCGAAGAACCTTACCTGGGTTAAATCCACTCGAACCTTGTAGAGATATAGGGG
TGCTCTTCGGAGAGCGAGTGAGAAGGTGTTGCATGGCTGTCGC
>S6216JWATW rank=0028980 x=3941.0 y=1346.0 length=97
TCGCAACGCGAAGAACCTTACCTGGGTTTGACATACACCCTGCCGCCTCAGAGATGGGGC
TTCTTTTGGGGGTGTACAGGTGTTGCATGGCTGTCGC
>S6216JWQ2C rank=0023504 x=3946.0 y=1906.0 length=97
TCGCAACGCGAAGAACCTTACCTGGGTTTGACATACACCGGAAACATCCAGAGATGGGTG
CCCTTTTGTCGGTGTACAGGTGCTGCATGGCTGTCGC
>S6216J26QU rank=0020625 x=4019.0 y=3156.0 length=99
TCGCAACGCGAAGAACCTTACCTGGGTTTGACATATATCGGAAAGCTGCAGAGATGCAGC
CCCCGCAAGGTCGGTATACAGGTGCTGCATGGCTGTCGC
>S6216J4W15 rank=0019503 x=4039.0 y=1995.0 length=59
TCGCAACGCGAAGAACCTTACCTGGGTTTGACATATGGAGAAAACTGTCAGAGATGGCG
>S6216J3Y55 rank=0029667 x=4028.0 y=3131.0 length=98
TCGCAACGCGAAGAACCTTACCTGGGTTTGACATCGCCGGAAAACTCGTAGAGATACGGG
GTCCTTCGGGCCGGTGACAGGTGTTGCATGGCTGTCGC
>S6216J36QO rank=0005793 x=4031.0 y=654.0 length=78
TCGCAACGCGAAGAACCTTACCTGGGTTTGACATGCTTGGATTAACTCCTGGAAACAGGA
GCCAGCCCGCAAGGGTGG
>S6216J1KPW rank=0009460 x=4001.0 y=1682.0 length=102
TCGCAACGCGAAGAACCTTACCTGGGTTTGACATGGCCGCAAAACTGTCAGAGATGGCAG
GTCCTTCGGGGGCGGGTCACAGGTGGTGCATGGCTGTCGCGA
>S6216JV79H rank=0015838 x=3940.0 y=2115.0 length=99
TCGCAACGCGAAGAACCTTACCTGGGTTTGACATGTAGAGAAAAGCCATAGAGATATGGT
GTCCTTCGGGGTTCTACACAGGTGATGCATGGCTGTCGC
>S6216J0UST rank=0012460 x=3993.0 y=859.0 length=105
TCGCAACGCGAAGAACCTTACCTGGTCTTGACATCCTTGGAATCCCTCAGAGATGAGGGA
GTGCCCGCAAGGGGAACCAAGAGACAGGTGCTGCATGGCTGTCGC
>S6216J2KZ8 rank=0020088 x=4012.0 y=3654.0 length=99
TCGCAACGCGAGAACCTTACCAGGGTTTGACATCCAGTGGACCAACGTGGAAACACGTCT
CTCTTCGGAGCCATTGGACAGGTGCTGCATGGCTGTCGC
>S6216JUDGV rank=0024487 x=3919.0 y=1565.0 length=103
TCGCAACGGAAGAACCTTACCAGGTCTTGACATCCTCTGACACTCCTAGAGATAGGACGT
TCCCCTTCGGGGGACAGAGTGACAGGTGATGCATGGCTGTCGC
>S6216JT4EZ rank=0031296 x=3916.0 y=2121.0 length=107
TCGCAACGGAAGAACCTTACCTGGCCCTTGACATGCATGTGGTAGAACCATGAAAGTGGG
ACGACCCCGCAAGGGGAGCATGCACAGGTGCTGCATGGCTGTCGCGA
>S6216JTMG9 rank=0011802 x=3910.0 y=3451.0 length=104
TCGCACCGAAGAACCTTACCAGCCCTTGACATGGGCGTCGCGGGTGGGGAGACCCACCCT
TCGGTTCGGCCGGACGCCGCACAGGTGGTGCATGGCTGTCGCGA
>S6216J1BJE rank=0008229 x=3998.0 y=2072.0 length=103
TCGCACGCGAAGAACCTTACCAGCGTTTGACATGGTAGGACGGTTTCTGGAGACAGATTC
CTTCCCTTACGGGACCTACACACAGGTGTTGCATGGCTGTCGC
>S6216JV0T1 rank=0030676 x=3938.0 y=679.0 length=99
TCGCACGCGAAGAACCTTACCCAGGTTTGACATCCTTGGAATTTCTCCGAAAGGAGAGAG
TGCTTCGGAACCAAGTGACAGGTGTTGCATGGCTGTCGC
>S6216J0SBS rank=0020814 x=3992.0 y=1750.0 length=103
TCGCACGCGAAGAACCTTACCCGGGCTAGAAAAGCACGGAACCTGCTAGAAATAGTGGGG
TGCCCGCAAGGGAACCGTGATCCAGGTGATGCATGGCTGTCGC
>S6216JVIQJ rank=0031037 x=3932.0 y=1801.0 length=101
TCGCACGCGAAGAACCTTACCTACCCTTGACATCCTAGGAATCCGGTGGAGACACTGGAG
TGCCGAAAGGAACCTGGAGACAGGTGCTGCATGGCTGTCGC
>S6216J43FG rank=0028888 x=4041.0 y=2058.0 length=103
TCGCACGCGAAGAACCTTACCTGGGGTTAAATCCACCGGAACCTTCCAGAGATGGAGGGG
TGCCCTTCGGGGAATCGGTGAGAAGGTGCTGCATGGCTGTCGC
>S6216J3K0N rank=0031337 x=4024.0 y=1173.0 length=101
TCGCACGCGAAGAACCTTACCTGGTCTTGACATCCACGGAAGTTTTCAGAGATGAGAATG
TGCCTTCGGGAACCGTGAGACAGGTGCTGCATGGCTGTCGC
>S6216JTR5C rank=0030750 x=3912.0 y=2606.0 length=94
TCGCACGCGAGAACCTTACCCAGGGCTCGAACGGTGATGGACATCCGGCGAAAGCCGGCT
CCCGCAAGGGTCGTCACCGAGGTGGTGCATGGCT
>S6216JV7KA rank=0023865 x=3940.0 y=1208.0 length=100
TCGCACGCGAGAACTTACCAAGGCTTGACATGCACTGGAATGCCGTAGAAATACGGCAGC
CCTTCGGGGCTGGTGCACAGGTGATGCATGGCTGTCGCGA
>S6216JXFNQ rank=0023316 x=3954.0 y=1012.0 length=103
TGCAACGCGAAGAACCTTACCTAGGCTTGACATAGCCGAGAAAGCCTCCAGAAAGGGAGG
CCCCCTCTTCGGAGTTCGGTTACAGGTGTTGCATGGCTGTCGC
>S6216JY0PC rank=0031443 x=3972.0 y=1214.0 length=100
TGCAACGCGAAGAACTTACCCAGGCTCGAACGGCAGATGACATCCTACGAAAGTAGGCTC
CCGCAAGGGCATCTGTCGAGGTGCTGCATGGCTGTCGCGA
>S6216J4F22 rank=0000352 x=4034.0 y=476.0 length=107
TGTCCAACGCGAAGAACCTTACCAAGGCTTGACATCCCTCTGACCGGTCTAGAGATAGGC
CTTTCCCTTCGGGGACAGAGGTGACAGGTGATGCCTGGCTGTCGGAC
>S6216JY9JJ rank=0003216 x=3975.0 y=381.0 length=103
TGTCCAACGCGAAGAACCTTACCTGGGTTTGACATGCACAGGACGTGCCTAGAGATAGGT
ATTCCCTTGTGGCCTGTGTGCAGGTGTTGCATGGCTGTCGGAC
