# Supplementary material for: Estimation of bacterial diversity using next generation sequencing of 16S rDNA: a comparison of different workflows
Source: BMC Bioinformatics. 2011 Dec 14;12:473. doi: 10.1186/1471-2105-12-473 (PMC3258296; doi:10.1186/1471-2105-12-473)
Supplement: Additional file 3 — This file contains the FASTA formatted sequences of all the datasets used in this study. Zip file contents are briefly described in the included README file. [file 1471-2105-12-473-S3.ZIP › dset/GTZ-t1.fas]

>S3113H3C3D rank=0022979 x=3201.0 y=2679.0 length=103
ACGACGCGAAGAACCTTACCTGGCCTTGACATCCACGGAAGCCCTGAGAGATCGGGGCGT
GCCTTCGGGAACCGTGAGACAGGTGTTGCATGGCTGTCGCGAT
>S3113HZ7YI rank=0008212 x=3165.0 y=3512.0 length=106
ACGCAACCGAAGAACCTTACCAGGTCTTGACATCCTCTGACAATCCTAGAGATAGGACCT
TCCCCTTCGGGGGACAGAGTGACAGGTGTTGCATGGCTGTCGCGAT
>S3113IBA5O rank=0016646 x=3292.0 y=682.0 length=99
ACGCAACCGAAGAACCTTACCTGGGTTTGACATACACCCTGCCGCTCCAGAGATGGGGCT
TCTTTTGGGGGTGTACAGGTGTTGCATGGCTGTCGCGAT
>S3113H200T rank=0024023 x=3197.0 y=3419.0 length=60
ACGCAACGCAAGAACCTTACCTGGGTTAAATCCACCAGAACCTTGCAGAGATGTAGGGTG

>S3113H5VIL rank=0012290 x=3230.0 y=1083.0 length=101
ACGCAACGCAGAACCTTACCCAGGCTCGAAATGCAGGGGACCGACGGTGAAAGCCGTTTT
CCGCAAGGACTCCTGTATAGGTGGTGCATGGCTGTCGCGAT
>S3113IBD8O rank=0004702 x=3293.0 y=582.0 length=103
ACGCAACGCGAAAACCTTACCTGGTCTTGACATCCACGGAAGTTTTCAGAGATGAGAATG
TGCCTTCGGGAACCGTGAGACGGGTGCTGCATGGCTGTCGCGT
>S3113IAKNQ rank=0009447 x=3283.0 y=3204.0 length=103
ACGCAACGCGAAGAACCTTACCAAGGCTTGACATACGCCGGAAAGCATCAGAGATGGTGC
CCCCCTTGTGGTCGGTGTACAGGTGTTGCATGGCTGTCGCGAT
>S3113H7BDK rank=0015967 x=3246.0 y=2758.0 length=103
ACGCAACGCGAAGAACCTTACCAAGGCTTGACATACGCCGGAAAGCATCAGAGATGGTGC
CCCCCTTGTGGTCGGTGTACAGGTGTTGCATGGCTGTCGCGAT
>S3113H2DIJ rank=0006423 x=3190.0 y=1625.0 length=104
ACGCAACGCGAAGAACCTTACCAAGGCTTGACATATACGAGAACGCCGCAGAAATGTGGA
ACNCTTTGGACACTCGTATACAGGTGCTGCATGGCTGTCGCGAT
>S3113H5NA8 rank=0012959 x=3227.0 y=2738.0 length=105
ACGCAACGCGAAGAACCTTACCAAGGCTTGACATGACCAGGACAGCGGCGGAAACGTCGT
CTTCCCGCAAGGGACCTGGCCACAGGTGGTGCATGGCTGTCGCGT
>S3113H1CNI rank=0013150 x=3178.0 y=3004.0 length=109
ACGCAACGCGAAGAACCTTACCAAGGCTTGACATGGGGAAGACCGGACGAGAGATCGTCC
TTCTCTAGCAATAGAGCTTCCCACACAGGTGCTGCATGGCTGTCGCGAT
>S3113H9DR9 rank=0001647 x=3270.0 y=887.0 length=102
ACGCAACGCGAAGAACCTTACCAAGGCTTGACATGTAGGGAAAAGCCGTAGAGATACGGT
GTCCTTCGGGGCCCTACACAGGTGGTGCATGGCTGTCGCGAT
>S3113H4FHR rank=0001192 x=3213.0 y=3293.0 length=105
ACGCAACGCGAAGAACCTTACCACCTTTTGACATGCCCGGACCGCCAGAGAGATCTGGCT
TTCCCTTCGGGGACTGGGACACAGGTGCTGCATGGCTGTCGCGAT
>S3113H9HSO rank=0009518 x=3271.0 y=1990.0 length=107
ACGCAACGCGAAGAACCTTACCAGCCCTTGACATGGGCGTCGCGGGTCCAGAGATGGACC
CTTCGGTTCGGCCGGACGCCGCACAGGTGCTGCATGGCTGTCGCGAT
>S3113H1R1D rank=0026828 x=3183.0 y=2463.0 length=107
ACGCAACGCGAAGAACCTTACCAGCCCTTGACATGGGCGTCGCGGGTCCAGAGATGGACC
CTTCGGTTCGGCCGGACGCCGCACAGGTGTTGCATGGCTGTCGCGAT
>S3113IBHXN rank=0014927 x=3294.0 y=1273.0 length=109
ACGCAACGCGAAGAACCTTACCAGCCCTTGACATGTCCCGTANGGGTTTCAGAGATGAGA
CCCTTCAGTTCGGCTGGCGGGAACACAGGTGCTGCATGGCTGTCGCGAT
>S3113H0MQ9 rank=0026684 x=3170.0 y=2211.0 length=109
ACGCAACGCGAAGAACCTTACCAGCCCTTGACATGTCCCGTATGGGTTTCAGAGATGAGA
CCCTTCAGTTCGGCTGGCGGGAACACAGGTGCTGCATGGCTGTCGCGAT
>S3113HY8WB rank=0015512 x=3154.0 y=3129.0 length=109
ACGCAACGCGAAGAACCTTACCAGCCTTTGACATGTCCCGTATGGGTTCCAGAGATGGGA
TCCTTCAGTTCGGCTGGCGGGAACACAGGTGGTGCATGGCTGTCGCGAT
>S3113H20F2 rank=0006350 x=3197.0 y=2672.0 length=107
ACGCAACGCGAAGAACCTTACCAGCGTTTGACATGCCAGGACGGTTTCCAGAGATGGATT
CCTTCCCTTACGGGACCTGGACACAGGTGCTGCATGGCTGTCGCGAT
>S3113HZ1PD rank=0017277 x=3163.0 y=3599.0 length=109
ACGCAACGCGAAGAACCTTACCAGCTCTTGACATGTCCCGTATGGGTTTCAGAGATGAGA
TCCTTCAGTTCGGCTGGCGGGAACACAGGTGGTGCATGGCTGTCGCGAT
>S3113H6BUF rank=0011574 x=3235.0 y=1765.0 length=105
ACGCAACGCGAAGAACCTTACCAGGATTTGACATGACGTGAATTTTCTTGAAAGAGAAAA
GTGCCTTCGGGAACACGTACACAGGTGGTGCATGGCTGTCGCGAT
>S3113H01N7 rank=0006280 x=3175.0 y=1061.0 length=97
ACGCAACGCGAAGAACCTTACCAGGGTTTGACATGATACGAATTTCTTTGAAAGAAGAAA
AGTGCCGTTTGGAACGTATACACAGGTGCTGCATGGG
>S3113HZKL9 rank=0022195 x=3158.0 y=1935.0 length=105
ACGCAACGCGAAGAACCTTACCAGGGTTTGACATGATACGAATTTCTTTGAAAGAAGAAA
GTGCCGTTTGGAACGTATACACAGGTGGTGCATGGCTGTCGCGAT
>S3113H9GZR rank=0012957 x=3271.0 y=949.0 length=105
ACGCAACGCGAAGAACCTTACCAGGGTTTGACATGATACGAATTTCTTTGAAAGAAGAAA
GTGCCGTTTGGAACGTATACACAGGTGGTGCATGGCTGTCGCGAT
>S3113H2A33 rank=0019344 x=3189.0 y=2609.0 length=103
ACGCAACGCGAAGAACCTTACCAGGGTTTGACATGCACATGCAGAGCCGTGAAAGCGGTT
GGCCTTTGAGGGTGGTGCACAGGTGGTGCATGGCTGTCGCGAT
>S3113H2SMW rank=0016661 x=3195.0 y=742.0 length=103
ACGCAACGCGAAGAACCTTACCCAGGCTTGAACAGCGAGTGACCACTTACGAAAGTAAGC
TTCCGCAAGGACACTCGTAGAGGTGGTGCATGGCTGTCGCGAT
>S3113H02GF rank=0010137 x=3175.0 y=2077.0 length=103
ACGCAACGCGAAGAACCTTACCCAGGCTTGAACTGCAGATGACATCCTACGAAAGTAGGC
TTCCGCAAGGACATCTGTAGAGGTGATGCATGGCTGTCGCGAT
>S3113H01KO rank=0012051 x=3175.0 y=934.0 length=103
ACGCAACGCGAAGAACCTTACCCAGGTTTGACATGGCCCTGCAAGCTCCTGAAAGGGAGT
CGCCTTCGAGGGTGGGCCACAGGTGGAGCATGGCTGTCGCGAT
>S3113HZBRW rank=0026145 x=3155.0 y=2762.0 length=92
ACGCAACGCGAAGAACCTTACCCAGTTTTTTTAGACCATGACTGGATCAATCGCCACTGC
TGCGGCCATGGGGTGATGCATGGCTGTCGCGT
>S3113IAAO5 rank=0009847 x=3280.0 y=2583.0 length=52
ACGCAACGCGAAGAACCTTACCCCGCATGTAGGTGTTGCATGGCTGTCGCGT
>S3113H04T5 rank=0016725 x=3176.0 y=1067.0 length=52
ACGCAACGCGAAGAACCTTACCGCCTTGCCAGGTGTTGCATGGCTGTCGCGT
>S3113HZXWY rank=0020560 x=3162.0 y=2784.0 length=107
ACGCAACGCGAAGAACCTTACCTACCCTTGACATGGACGGAAGCCTTGAGAGATCAGGGT
GTGCTCGAAAGAGAGCCGTCACACAGGTGCTGCATGGCTGTCGCGAT
>S3113H05MU rank=0010348 x=3176.0 y=2100.0 length=107
ACGCAACGCGAAGAACCTTACCTACCCTTGACATGTACCGAAGCCCGCTGAGAGGTGGGC
GTGCCCGAAAGGGAGCGGTAACACAGGTGCTGCATGGCTGTCGCGAT
>S3113IATXD rank=0005504 x=3286.0 y=2927.0 length=104
ACGCAACGCGAAGAACCTTACCTAGGCTTGACATGCACTGGAATTGCATAGAAATATGTA
AGCCCTTCGGGGCTAGTGCACAGGTGTTGCATGGCTGTCGCGAT
>S3113H3YCT rank=0010977 x=3208.0 y=1563.0 length=108
ACGCAACGCGAAGAACCTTACCTAGGCTTGACATGCATCGCTAAGTTGGTGAAAGCCAGC
GAGTCCCGCAAGGGACACTTTGCACAGGTGGTGCATGGCTGTCGCGAT
>S3113H45ZO rank=0020225 x=3222.0 y=770.0 length=105
ACGCAACGCGAAGAACCTTACCTAGGCTTGTCATGCATGGGAACTCCTCAGAAACGAGGA
GCCTCCTTCGGGATCCATGCACAGGTGCTGCATGGCTGTCGCGAT
>S3113H20WJ rank=0017453 x=3197.0 y=3265.0 length=105
ACGCAACGCGAAGAACCTTACCTAGGTTTGACATCCTTGGAATTTCTGCGAAAGCAGAGA
GTGCTTTATTGAGCCAAGTGACAGGTGGTGCATGGCTGTCGCGAT
>S3113H0UZ1 rank=0003862 x=3173.0 y=607.0 length=101
ACGCAACGCGAAGAACCTTACCTGAGTTTGACATGCGCCGGAAAGCTCTAGAGATAGAGC
CCCTTTTAGTCGGTGTACAGGTGCTGCATGGCTGTCGCGAT
>S3113H6X8G rank=0007625 x=3242.0 y=2110.0 length=103
ACGCAACGCGAAGAACCTTACCTGGGCTTGACATGGACTAGAAAGCTCTAGAGATAGGGC
CTCCCTTGTGGCTGGTTCACAGGTGCTGCATGGCTGTCGCGAT
>S3113H4M62 rank=0015884 x=3216.0 y=988.0 length=104
ACGCAACGCGAAGAACCTTACCTGGGCTTGACATGTTCCTGACATCCCTGGAAACGGGGC
TTCCCCTCGGGGCAGGATCACAGGTGATGCATGGCTGTCGCGAT
>S3113H0CJE rank=0016985 x=3167.0 y=1256.0 length=94
ACGCAACGCGAAGAACCTTACCTGGGCTTGACATGTTCCTGACCGCCCTGGAAACAGGGT
TTCCCTTCGGGGCAGGATCACAGTGGTGCATGGC
>S3113H4R65 rank=0004502 x=3217.0 y=3375.0 length=104
ACGCAACGCGAAGAACCTTACCTGGGCTTGACATGTTCCTGACCGTCCTGGAAACAGGGC
TTCCCTTCGGGGCAGGATCACAGGTGCTGCATGGCTGTCGCGAT
>S3113H1TRS rank=0022219 x=3184.0 y=614.0 length=58
ACGCAACGCGAAGAACCTTACCTGGGCTTGACATGTTCTTGACAGCTCTGGAAACAGA
>S3113H3MW8 rank=0024481 x=3204.0 y=3130.0 length=104
ACGCAACGCGAAGAACCTTACCTGGGCTTGACATGTTCTTGACAGCTCTGGAAACAGAGT
CTCCCTTCGGGGCAAGATCACAGGTGTTGCATGGCTGTCGCGAT
>S3113H1X9J rank=0009097 x=3185.0 y=2341.0 length=106
ACGCAACGCGAAGAACCTTACCTGGGCTTGACATGTTGGTGACCGCCGTGGAAACACGGG
TTTTCCTTCGGGGACACCATCACAGGTGATGCATGGCTGTCGCGAT
>S3113H7QFE rank=0004031 x=3251.0 y=1784.0 length=106
ACGCAACGCGAAGAACCTTACCTGGGCTTGACATGTTGGTGACCGCCGTGGAAACACGGG
TTTTCCTTCGGGGACACCATCACAGGTGCTGCATGGCTGTCGCGAT
>S3113H82R1 rank=0013407 x=3266.0 y=3007.0 length=58
ACGCAACGCGAAGAACCTTACCTGGGCTTGGCATGCTGGGGAAACCCTGGGGAAACCT
>S3113H4ZPG rank=0020244 x=3220.0 y=818.0 length=108
ACGCAACGCGAAGAACCTTACCTGGGCTTGGCATGCTGGGGTAAACCCTGGGGAAACCTG
GGGCCTCCTTCGGGACTCCAGCGACAGGTGGTGCATGGCTGTCGCGAT
>S3113HZXW9 rank=0009967 x=3162.0 y=2795.0 length=107
ACGCAACGCGAAGAACCTTACCTGGGTTAAAATCCACCGGAACCTCGCAGAGATGTGGGG
GTGCTCGCAAGAGAATCGGTGAGAAGGTGATGCATGGCTGTCGCGAT
>S3113H8I1V rank=0014478 x=3260.0 y=2017.0 length=107
ACGCAACGCGAAGAACCTTACCTGGGTTTGACATAGCATTGAACAAGGCTGAAAGGCTGC
GGTTCTCGCAAGAGACAGTGTTACAGGTGGTGCATGGCTGTCGCGAT
>S3113H2PIM rank=0026654 x=3194.0 y=796.0 length=102
ACGCAACGCGAAGAACCTTACCTGGGTTTGACATATAGGGAAATCTCCCAGAGATGGGGG
GTCCGTAAGGGTCCTATACAGGTGTTGCATGGCTGTCGCGAT
>S3113H2PIP rank=0020277 x=3194.0 y=799.0 length=102
ACGCAACGCGAAGAACCTTACCTGGGTTTGACATATAGGGAAATCTCCCAGAGATGGGGG
GTCCGTAAGGGTCCTATACAGGTGTTGCATGGCTGTCGCGAT
>S3113H3ZKU rank=0010719 x=3208.0 y=3148.0 length=110
ACGCAACGCGAAGAACCTTACCTGGGTTTGACATCCTCGGAACCCCGAAGAAATTTGGGG
TGCCATCGCAAGATGGAGCCGAGTGACAGGTGATGCATGGCTGTCGCGAT
>S3113HY2M0 rank=0016005 x=3152.0 y=3210.0 length=103
ACGCAACGCGAAGAACCTTACCTGGGTTTGACATGCACAGGACGCTGGTAGAGATATCAG
TTCCCTTGTGGCCTGTGTGCAGGTGTTGCATGGCTGTCGCGAT
>S3113H6A52 rank=0008444 x=3235.0 y=888.0 length=103
ACGCAACGCGAAGAACCTTACCTGGGTTTGACATGCACCAGACGCGTCTAGAGATAGGCG
TTCCCTTGTGGTTGGTGTGCAGGTGTTGCATGGCTGTCGCGAT
>S3113H8JWY rank=0011392 x=3260.0 y=3136.0 length=106
ACGCAACGCGAAGAACCTTACCTGGGTTTGACATGCTGGGGAAAGCCCGTGGAAACACGG
GCCCCTCTTCGGAGTCCCAGCACAGGTGGTGCATGGCTGTCGCGAT
>S3113IAF9W rank=0004300 x=3282.0 y=1618.0 length=102
ACGCAACGCGAAGAACCTTACCTGGGTTTGACATGTAGGGAAAAGCTCTAGAGATAGGGT
GTCCTTCGGGGCCTTACACAGGTGCTGCATGGCTGTCGCGAT
>S3113IAAE4 rank=0003463 x=3280.0 y=2222.0 length=102
ACGCAACGCGAAGAACCTTACCTGGGTTTGACATGTCCGGAAAAGCTCTAGAGATAGGGT
GTCCTTCGGGGCCGGATACAGGTGTTGCATGGCTGTCGCGAT
>S3113H51W6 rank=0012094 x=3232.0 y=1192.0 length=104
ACGCAACGCGAAGAACCTTACCTGGTCTTGACATCCACGGAAGTTTTCAGAGATGAGAAT
GTGCCTTCGGGAACCGTGAGACAGGTGCTGCATGGCTGTCGCGT
>S3113H0VET rank=0017517 x=3173.0 y=1139.0 length=88
ACGCAACGCGAAGAACCTTACCTGGTCTTGACATCCACGGAAGTTTTCAGAGATGAGAAT
GTGCCTTCGGGAACCGTGAGACAGGTGT
>S3113H0CMF rank=0006693 x=3167.0 y=1365.0 length=90
ACGCAACGCGAAGAACCTTACCTGGTCTTGACATCCACGGAAGTTTTCAGAGATGAGAAT
GTGCCTTCGGGAACCGTGAGACAGGTGTGC
>S3113H5ZG6 rank=0002112 x=3231.0 y=2120.0 length=90
ACGCAACGCGAAGAACCTTACCTGGTCTTGACATCCACGGAAGTTTTCAGAGATGAGAAT
GTGCCTTCGGGAACCGTGAGACAGGTGTGC
>S3113H2Y4D rank=0003442 x=3197.0 y=955.0 length=103
ACGCAACGCGAAGAACCTTACCTGGTCTTGACATCCACGGAAGTTTTCAGAGATGAGAAT
GTGCCTTCGGGAACCGTGAGACAGGTGTTGCATGGCTGTCGCG
>S3113H70J8 rank=0016176 x=3254.0 y=2630.0 length=107
ACGCAACGCGAAGAACCTTACCTGGTCTTGACATCCTTGGAATCCCTCAGAGATGAGGGA
GTGCCCGCAAGGGAACCAAGAGACAGGTGGTGCATGGCTGTCGCGAT
>S3113H03HZ rank=0010931 x=3175.0 y=3429.0 length=104
ACGCAACGCGAAGAACTTACCTACCCTTGACATCCCGCGAATCTAGTAGAGATACTGGAG
TGCCGAAAGGAACGCGGAGACAGGTGATGCATGGCTGTCGCGAT
>S3113H8FNA rank=0004247 x=3259.0 y=1700.0 length=101
ACGCAACGCGAAGACCTTACCTGGGTTTGACATATAGGGAAATCCTCCAGAGATGGGGGG
TCCGTAAGGGTCCTATACAGGTGCTGCATGGCTGTCGCGAT
>S3113IAAU7 rank=0002979 x=3280.0 y=2801.0 length=103
ACGCAACGCGAGAACCTTACCAAGGCTTGACATATACGAGAACGGGCTAGAAATAGTCAA
CTCTTTGGACACTCGTAAACAGGTGTTGCATGGCTGTCGCGAT
>S3113H6C4X rank=0020720 x=3235.0 y=3439.0 length=50
ACGCAAGCGAAGAACCTTACCCAGGCTTGACATGCACTGGAATGTCGTAG
>S3113H3MCB rank=0019836 x=3204.0 y=2377.0 length=103
ACGCAAGCGAAGAACCTTACCTAGGCTTGACATGCACTGGAATGTCGTAGAAATACGGCA
GCCCTTCGGGGCCGGTGCACAGGTGATGCATGGCTGTCGCGAT
>S3113H4KYC rank=0014199 x=3215.0 y=2178.0 length=102
ACGCAAGCGAAGAACCTTACCTGGGTTTGACATACACCGGAAACCTGCAGAGATGTAGGC
CCCCTTGTGGTCGGTGTACAGGTGGTGCATGGCTGTCGCGAT
>S3113H91AZ rank=0017338 x=3277.0 y=2697.0 length=100
ACGCAAGCGAAGAACCTTACCTGGGTTTGACATACGCCGGAAAGCCACAGAGATGTGGCC
CCTTTTAGTCGGTGTACAGGTGCTGCATGGCTGTCGCGAT
>S3113H3YGO rank=0022206 x=3208.0 y=1702.0 length=105
ACGCACGCGAAGAACCTTACCAGGACTTGACATGACCAGGAAAGCGGCGGAAACGTCGTC
CCCCCGCAAGGGGCCTGGCCACAGGTGATGCATGGCTGTCGCGAT
>S3113IA1LH rank=0015004 x=3289.0 y=579.0 length=104
ACGCACGCGAAGAACCTTACCTGGCCTTGACATCCACGGAATCCTCCAGAGATGGGGGAG
TGCCTTCGGGAACCGTGAGACAGGTGCTGCATGGCTGTCGCGAT
>S3113H4J5U rank=0022294 x=3215.0 y=1152.0 length=107
ACGCACGCGAAGAACCTTACCTGGCCTTGACATGTATCTCTAAGCACGTGAAAGCGTGTG
ACTCCCGAAAGGGAGAATTTACACAGGTGCTGCATGGCTGTCGCGAT
>S3113H0DXF rank=0022982 x=3167.0 y=3057.0 length=100
ACGCACGCGAAGAACCTTACCTGGGTTTGACATCGCCGGAAAACTCGTAGAGATACGGGG
TCCTTCGGGGCCGGTGACAGGTGTTGCATGGCTGTCGCGT
>S3113H61LO rank=0001474 x=3243.0 y=2378.0 length=102
ACGCACGCGAAGAACCTTACCTGGGTTTGACATGCACCAGATATCCCTAGAGATAGGGNT
TCCCTTGTGGTTGGTGTGCAGGTGGTGCATGGCTGTCGCGAT
>S3113H75C7 rank=0004314 x=3256.0 y=665.0 length=103
ACGCACGCGAAGAACCTTACCTGGTCTTGACATCCACGGAAGTTTTCAGAGATGAGAATG
TGCCTTCGGGAACCGTGAGACAGGTGTTGCATGGCTGTCGCGT
>S3113H4GQS rank=0026474 x=3214.0 y=818.0 length=102
ACGCACGCGAAGAACCTTTACCTGGGGTTTTGACATGGCCGCAAAACTTGTCAGAGATGG
GCCAGGTCCTTCGGGGGCGGTCACAGGTGGTGCATGGCTGTC
>S3113H8M1Q rank=0024998 x=3261.0 y=3100.0 length=108
ACGCCAACGCGAAGAACCTTACCAGCCCTTGACATGGTCGGACGGTTTCCAGAGATGGAT
TCCTTCACCTCGGTGACTGACACACAGGTGATGCATGGCTGTCGCGAT
>S3113H9VF7 rank=0003352 x=3275.0 y=3301.0 length=60
ACGCCAACGCGAAGAACCTTACCAGGTCTGATGTCGCCGTAAACGACTCAGAGATGGGTG

>S3113H3WJB rank=0024482 x=3207.0 y=3301.0 length=101
ACGTACCAACGGACGGAAACGTAAACCCTTTACCGTTAGGGCTTGACATGGGCGAAACCG
TTAGGGAAAACGTTACGGCGGAACCGGTTCGTAACCGGTAG
>S3113IA6IR rank=0024966 x=3290.0 y=2865.0 length=243
ACTACCGACGAACGGAACGTAAACCTAACCCTTTTCCCGAACCTAGGGATCGTCCCAATT
CGGGCCCGGGAGTTCGGGAGTCCGGTTTCCTACGGGGTCCCGGTCGGAGGTCCGAAGGGT
CGGTNACGGGTATACGGACGGGTTGGGGGTTTCGGGGGACCCCTAACTTTTGGGGGGACC
GTTCGGGGGGGGGTCCCCTCCGGGGGGGACTTAAAACGGGGTTCCGAANCCGGGGGGGCC
TTT
>S3113H4ZSZ rank=0010571 x=3220.0 y=945.0 length=105
TAACGCGAAGAACCTTACCTGGCCTTGACATGCAAGTGGTAGAACCATGAAAGTGGGACG
ACCCCGCAAGGGGAGCTTGCACAGGTGTTGCATGGCTGTCGGACT
>S3113H40B1 rank=0005552 x=3220.0 y=1631.0 length=118
TACACGACGACGACGTACTACGTCTGTGACACTCGACGTACTCAAGCGNAGAAGATGTCG
TCGTACCGTACGGGGTGACACGAGGTTGATGCGATTGGGCCGTGTTCCGCGGAATCGG
>S3113H0O5E rank=0002363 x=3171.0 y=1216.0 length=101
TACACGCGAAGAACCTTACCAGGGCTTGACATGCACTGGAAAGCCGTAGAAATACGGCCT
CCCTTCGGGGCCAGTGCACAGGTGATGCATGGCTGACGCGT
>S3113H4EB8 rank=0019602 x=3213.0 y=1798.0 length=108
TACCAACGCGAAGAACCTTACCAGCCCTTGACATGCCGGTCGCGGACAGTGGAGACATTG
TCCTTCAGTTAGGCTGGACCGGACACAGGTGTTGCATGGCTGTCGCGT
>S3113H2NEM rank=0005464 x=3193.0 y=2156.0 length=106
TACCAACGCGAAGAACCTTACCAGCGTTTGACATGGTAGGACGGTTTCCAGAGATGGATT
CCTTCCCTTACGGGACCTACACACAGGTGGTGCATGGCTGTCGCGT
>S3113IA1ME rank=0015403 x=3289.0 y=612.0 length=104
TACCAACGCGAAGAACCTTACCTACTCTTGACATCCAGAGAACTTTCCAGAGATGGATTG
GTGCCTTCGGGAACTCTGAGACAGGTGATGCATGGCTGTCGCGT
>S3113H9LAB rank=0022199 x=3272.0 y=2417.0 length=107
TACCAACGCGAAGAACCTTACCTGGCCTTGACATGCAAGTAGTAGAACCATGAAAGTGGG
ACGAGCCCGCAAGGGCAGCTTGCACAGGTGTTGCATGGCTGTCGCGT
>S3113HZULW rank=0016732 x=3161.0 y=2594.0 length=102
TACCAACGCGAAGAACCTTACCTGGGCTCGAAATGCAGATGACATCCGGTGAAAGCCGGC
TCCCGCAAGGGCAACTGTATAGGTGATGCATGGCTGTCGCGT
>S3113H273F rank=0008135 x=3200.0 y=297.0 length=104
TACCAACGCGAAGAACCTTACCTGGTCTTGACATCCACAGAACTTTCCAGAGATGGATTG
GTGCCTTCGGGAACTGTGAGACAGGTGGTGCATAGCTGTCGCGT
>S3113H65GJ rank=0007581 x=3244.0 y=3281.0 length=65
TACCAACGCGAAGAACCTTACCTGGTCTTGACATCCACGGAAGTTTTCAGAGATGAGAAT
GTGCC
>S3113H0705 rank=0022665 x=3177.0 y=1111.0 length=104
TACCAACGCGAAGAACCTTACCTGGTCTTGACATCCACGGAAGTTTTCAGAGATGAGAAT
GTGCCTTCGGGAACCGTGAGACAAGTGCTGCATGGCTGTCGCGT
>S3113H0JAS rank=0020456 x=3169.0 y=1826.0 length=104
TACCAACGCGAAGAACCTTACCTGGTCTTGACATCCACGGAAGTTTTCAGAGATGAGAAT
GTGCCTTCGGGAACCGTGAGACAGGTGCTGCATGGCTGTCGCGT
>S3113H0G5G rank=0010569 x=3168.0 y=3138.0 length=104
TACCAACGCGAAGAACCTTACCTGGTCTTGACATCCACGGAAGTTTTCAGAGATGAGAAT
GTGCCTTCGGGAACCGTGAGACAGGTGTTGCATGGCTGTCGCGT
>S3113H6XBC rank=0018578 x=3242.0 y=918.0 length=105
TACCAACGCGAAGAACCTTACCTGGTCTTGACATCCACGGAAGTTTTCAGAGATGAGAAT
GTGCCTTCGGGAACCGTGAGACAGGTGTTGCATGGCTGTCGCGTG
>S3113H5GCJ rank=0005534 x=3225.0 y=1905.0 length=103
TACCAACGGAAGAACCTTACCAGGGCTTGACATGACCAGGATCCCGGCGGAAACGTGGTT
CCCCGCAAGGGGCCTGGCCACAGGTGCTGCATGGCTGTCGCGT
>S3113H1638 rank=0010115 x=3188.0 y=1526.0 length=102
TACCACGAAGAACCTTACCTGGGTTTGACATGGATCGGGAGTGCTCAGAGATGGGTGTGC
CTCTTTTGGGGTCGGTTCACAGGTGGTGCATGGCTGTCGCGT
>S3113IAP9K rank=0022464 x=3285.0 y=2278.0 length=102
TACCACGCGAAGAACCTTACCAAGGCTTGACATGCACGGGAATGTCGTGGAAACACGGCA
GCCCTTCGGGGCTCGTGCACAGGTGCTGCATGGCTGTCGCGT
>S3113H3E1R rank=0013103 x=3202.0 y=1117.0 length=102
TACCACGCGAAGAACCTTACCAGGTCTTGACATCCTCTGACAATCCTAGAGATAGGACGT
CCCCTTCGGGGGCAGAGTGACAGGTATGCATGGCTGTCGCGT
>S3113IAV7R rank=0016854 x=3287.0 y=1797.0 length=101
TACCGCGAAGAACCTTACCTGGTCTTGACATCCACGGAAGTTTTCAGGGATGAGAATGTG
CCTTCGGGAACCGTGAGACAGGTGCTGCATGGCTGTCGCGT
>S3113HZRR0 rank=0017996 x=3160.0 y=3022.0 length=96
TACGAACGCGAAGAACCTTACCAAGGCTTGACATACGCCGGGAAAAACCCCTGGAGACAG
GGGTCCCCCCTTGTGGTCGGTGTACAGGTGCTGCAT
>S3113IATM7 rank=0000815 x=3286.0 y=2561.0 length=97
TACGAACGCGAAGAACCTTACCAAGGCTTGACATGGGCCGGACCGGGCTGGAAACAGTCT
CCCTTGGGCCGGTTCACAGGTGCTGCATGGCTGTCGC
>S3113H4ZM6 rank=0002956 x=3220.0 y=736.0 length=107
TACGAACGCGAAGAACCTTACCAGCCCTTGACTTGTGGCTCGCCGGTCCCGGAGACGGGA
CCTTCGGTTCGGCCGGAGCCAACACAGGTGCTGCATGGCTGTCGCGT
>S3113H6Q9I rank=0010969 x=3240.0 y=1268.0 length=106
TACGAACGCGAAGAACCTTACCAGCGTTTGACATGCCAGGACGGTTTCCAGAGATGGATT
CCTTCCCTTACGGGACCTGGACACAGGTGCTGCATGGCTGTCGCGT
>S3113H46DU rank=0009852 x=3222.0 y=1280.0 length=105
TACGAACGCGAAGAACCTTACCAGGGCTTGACATGACCAGGATCCCGGCGGAAACGCCGG
TTCCCCGCAAGGGGCCTGGCCACAGGTGATGCATGGCTGTCGCGT
>S3113HZQLX rank=0012031 x=3160.0 y=1507.0 length=104
TACGAACGCGAAGAACCTTACCAGGTCTTGACATCCTCTGAAAACCCTAGAGATAGGGCT
TCTCCTTCGGGAGCAGAGTGACAGGTGTTGCATGGCTGTCGCGT
>S3113H3JB4 rank=0011176 x=3203.0 y=2578.0 length=102
TACGAACGCGAAGAACCTTACCCAGGCTCGAACGGCATTGGACATCCGGCGAAAGCCGGC
TCCCGCAAGGGCCGATGTCGAGGTGTTGCATGGCTGTCGCGT
>S3113H82RM rank=0021596 x=3266.0 y=2992.0 length=102
TACGAACGCGAAGAACCTTACCCAGGCTTGAACAGCGAGTGACATCCGGCGAAAGTTGGC
TCCCGCAAGGGCACTCGTAGAGGTGGTGCATGGCTGTCGCGT
>S3113H3VRK rank=0004346 x=3207.0 y=2302.0 length=104
TACGAACGCGAAGAACCTTACCCAGGTTTGACATGCAAAGGACAGTACCAGAAACGGTAT
CTCCCTTCGGGGTCTTTGCACAGGTGTTGCATGGCTGTCGCGTT
>S3113HZ2R8 rank=0020367 x=3164.0 y=902.0 length=109
TACGAACGCGAAGAACCTTACCTGGGCTAGAATGCCTCTGACAGCCGTAGAGATACGGAT
TCCTGGGTAAAACCAGGCAGAGTGCAAGGTGATGCATGGCTGTCGCGTT
>S3113H2TK9 rank=0008621 x=3195.0 y=1979.0 length=105
TACGAACGCGAAGAACCTTACCTGGGCTAGACAACGGCGGACCGTCCTAGAAATAGGATC
TTCCCTTCGGGGACTGCCGGTTCAGGTGATGCATGGCTGTCGCGT
>S3113H31BW rank=0006964 x=3209.0 y=1322.0 length=59
TACGAACGCGAAGAACCTTACCTGGGCTTGACATGCACGGGAAACGCCTCNAAAGGGGG
>S3113IASN7 rank=0008514 x=3286.0 y=1301.0 length=104
TACGAACGCGAAGAACCTTACCTGGGCTTGACATGCACGGGAAAGCCGGTGGAAACATGG
CCCCTCTTCGGAGTCCGTGCACAGGTGATGCATGGCTGTCGCGT
>S3113H8IAC rank=0014125 x=3260.0 y=1026.0 length=105
TACGAACGCGAAGAACCTTACCTGGGCTTGACATGCACGTGGTAGGAGCCCGAAAGGGTG
ACGACCCGCAAGGGAGCGTGCACAGGTGTTGCATGGCTGTCGCGT
>S3113IAGLV rank=0001615 x=3282.0 y=2049.0 length=74
TACGAACGCGAAGAACCTTACCTGGGCTTGACATGTACCTGAAATCCTGGGAAACCAGGC
CCCCAGCAATGGCA
>S3113IBA5R rank=0018294 x=3292.0 y=685.0 length=86
TACGAACGCGAAGAACCTTACCTGGGCTTGACATGTTCCTGATCTCCCTGGAAACAGGGC
TTCCCTTCGGGGCAGGATCACAGGTG
>S3113H2EM6 rank=0007122 x=3190.0 y=3088.0 length=104
TACGAACGCGAAGAACCTTACCTGGTCTTGACATCCACGGAAGTTTTCAGAGATGAGAAT
GTGCCTTCGGGAACCGTGAGACAGGTGATGCATGGCTTTCGCGT
>S3113H4HNG rank=0024952 x=3214.0 y=1994.0 length=104
TACGAACGCGAAGAACCTTACCTGGTCTTGACATCCACGGAAGTTTTCAGAGATGAGAAT
GTGCCTTCGGGAACCGTGAGACAGGTGATGCATGGCTTTCGCGT
>S3113H1L3Z rank=0009038 x=3181.0 y=2973.0 length=104
TACGAACGCGAAGAACCTTACCTGGTCTTGACATCCACGGAAGTTTTCAGAGATGAGAAT
GTGCCTTCGGGAACCGTGAGACAGGTGCTGCATGGCTGTCGCGT
>S3113H2NNM rank=0009508 x=3193.0 y=2480.0 length=104
TACGAACGCGAAGAACCTTACCTGGTCTTGACATCCACGGAAGTTTTCAGAGATGAGAAT
GTGCCTTCGGGAACCGTGAGACAGGTGCTGCATGGCTGTCGCGT
>S3113H2347 rank=0008789 x=3198.0 y=3369.0 length=104
TACGAACGCGAAGAACCTTACCTGGTCTTGACATCCACGGAAGTTTTCAGAGATGAGAAT
GTGCCTTCGGGAACCGTGAGACAGGTGCTGCATGGCTGTCGCGT
>S3113H20WY rank=0006661 x=3197.0 y=3280.0 length=104
TACGAACGCGAAGAACCTTACCTGGTCTTGACATCCACGGAAGTTTTCAGAGATGAGAAT
GTGCCTTCGGGAACCGTGAGACAGGTGCTGCATGGCTGTCGCGT
>S3113H9YA8 rank=0005460 x=3276.0 y=2914.0 length=103
TACGAACGCGAAGAACCTTACCTGGTCTTGACATCCACGGAAGTTTTCAGAGATGAGAAT
GTGCCTTCGGGAACCGTGAGACAGGTGTGCATGGCTGTCGCGT
>S3113HZZQV rank=0017669 x=3163.0 y=1061.0 length=104
TACGAACGCGAAGAACCTTACCTGGTCTTGACATCCACGGAAGTTTTCAGAGATGAGAAT
GTGCCTTCGGGGACCGTGAGACGGGTGTTGCATGGCTGTCGCGT
>S3113IBQUR rank=0006064 x=3297.0 y=545.0 length=103
TACGACGAAGAACCTTACCTACCCTTGACATGTACCGAAGCCCGCCGAGAGGTGGGCGTG
CCCGAAAGGGAGCGGTAACACAGGTGCTGCATGGCTGTCGCGT
>S3113H11KT rank=0019302 x=3186.0 y=2539.0 length=100
TACGACGCGAAGAACCTTACCTGGGTTTGACATCGCCGGAAAACTCGTAGAGATACGGGG
TCCTTCGGGGCCGGTGACAGGTGCTGCATGGCTGTCGCGT
>S3113IBEE2 rank=0000622 x=3293.0 y=812.0 length=86
TACGACGCGAAGAACCTTACCTGGTCTTGACATCCACGGAAGTTTTCAGAGATGAGAATG
TGCCTTCGGGAACCGTGAGACAGGTG
>S3113H744B rank=0000103 x=3256.0 y=345.0 length=103
TACGACGCGAAGAACCTTACCTGGTCTTGACATCCACGGAAGTTTTCAGAGATGAGAATG
TGCCTTCGGGAACCGTGAGACAGGTGCTGCATGGCTGTCGCGT
>S3113H4CFO rank=0000440 x=3212.0 y=3426.0 length=103
TACGACGCGAAGAACCTTACCTGGTCTTGACATCCACGGAAGTTTTCAGAGATGAGAATG
TGCCTTCGGGAACCGTGAGACAGGTGTTGCATGGCTGTCGCGT
>S3113H3YX2 rank=0014893 x=3208.0 y=2328.0 length=107
TACGCAAACGCGAAGAACCTTACCTGGGCTTGACATGCAGGGGAAACGCCCCAGAAACGG
GGCGCCCTCTTCGGAGTCCCTGCACAGGTGCTGCATGGCTGTCGCGT
>S3113H4N7F rank=0000816 x=3216.0 y=2297.0 length=104
TACGCAAACGCGAAGAACCTTACCTGGTCTTGACATCCACGGAAGTTTTCAGAGATGAGA
ATGTGCCTTCGGGAACCGTGAGACAGGTGCTGCATGGCTGTCGC
>S3113IAZX2 rank=0026632 x=3288.0 y=2536.0 length=107
TACGCAAACGCGAAGAACCTTACCTGGTCTTGACATCCACGGAAGTTTTTCAGAGATGAG
AATGTGCCTTCGGGAACCGTGAGACAGGTGATGCATGGCTGTCGCGT
>S3113H1WYR rank=0003495 x=3185.0 y=657.0 length=104
TACGCAACCCGAAGAACCTTACCCAGGCTTGAACTGCAGATGACATCCTATGAAAATAGG
CTTCCGCAAGGACATCTGTAGAGGTGATGCATGGCTGTCGCGTT
>S3113H59SB rank=0017130 x=3234.0 y=3193.0 length=52
TACGCAACCGAAGAACCTTACCACCTTGCCAGGTGTTGCATGGCTGTCGCGT
>S3113HZ7B7 rank=0010994 x=3165.0 y=2709.0 length=105
TACGCAACCGAAGAACCTTACCAGGCCTTGACATCCAATGAACTTTCTAGAGATAGATTG
GTGCCTTCGGGAACATTGAGACAGGTGTTGCATGGCTGTCGCGTT
>S3113HZWNO rank=0001508 x=3162.0 y=1154.0 length=105
TACGCAACCGAAGAACCTTACCAGGGCTTGACATGACCAGGAATCCGGCGGAAACGTCGG
CGTCCCGCAAGGGACCTGGCCACAGGTGCTGCATGGCTGTCGCGT
>S3113H26H5 rank=0017916 x=3199.0 y=2331.0 length=104
TACGCAACCGAAGAACCTTACCAGGTCTTGACATCCTCTGAAAACCCTAGAGATAGGGCT
TCTCCTTCGGGAGCAGAGTGACAGGTGGTGCATGGCTGTCGCGT
>S3113H0TES rank=0011678 x=3172.0 y=2642.0 length=102
TACGCAACCGAAGAACCTTACCCAGGCTTGAACTGCGAGTGACCAGCTCCGAAAGGAGCC
TTCCGCAAGGACACTCGTAGAGGTGGTGCATGGCTGTCGCGT
>S3113H219G rank=0024382 x=3198.0 y=930.0 length=105
TACGCAACCGAAGAACCTTACCCAGGCTTGACATACAGGTGGTAGAGATCCGAAAGGTGA
CCGACCCGCAAGGGAGCCTGTACAGGTGATGCATGGCTGTCGCGT
>S3113H8MR3 rank=0021522 x=3261.0 y=2753.0 length=106
TACGCAACCGAAGAACCTTACCTACCCTTGACATGTCTGGAATCCTTAAGAGATTAGGGA
GTGCTCGCAAGAGAACCGGAACACAGGTGTTGCATGGCTGTCGCGT
>S3113HZTTN rank=0016027 x=3161.0 y=1577.0 length=105
TACGCAACCGAAGAACCTTACCTAGGCTTGACATACACGGGAAACCTCGGAGAAACCCGA
GGCCCTCTTCGGAGCCCGTGCACAGGTGATGCATGGCTGTCGCGT
>S3113H4R46 rank=0004238 x=3217.0 y=3304.0 length=102
TACGCAACCGAAGAACCTTACCTAGGCTTGACATCGCCCGGAAAGCATCAGAGATGGTGC
CCCCCTTGTGGTCGGGTGACAGGTGGTGCATGGCTGTCGCGT
>S3113H373F rank=0024790 x=3211.0 y=1897.0 length=54
TACGCAACCGAAGAACCTTACCTGGCCTTGACATCCACGGAACTTACCAGAGAN
>S3113H76F5 rank=0015144 x=3256.0 y=2067.0 length=101
TACGCAACCGAAGAACCTTACCTGGGTTTGACATACACCGGAAAGCCGTGGAGACACGGC
CTCCGCAAGGTCGGTGTACAGGTGCTGCATGGCTGTCGCGT
>S3113H9Q0E rank=0020732 x=3274.0 y=1644.0 length=101
TACGCAACCGAAGAACCTTACCTGGGTTTGACATCGCCGGAAAACTCGTAGAGATACGGG
GTCCTTCGGGGCCGGTGACAGGTGATGCATGGCTGTCGCGT
>S3113H2AS9 rank=0020795 x=3189.0 y=2219.0 length=101
TACGCAACCGAAGAACCTTACCTGGGTTTGACATGCAGGGAAATCTCCCAGAGATGGGAG
GTCCGCAAGGGCCTTGCACAGGTGTTGCATGGCTGTCGCGT
>S3113H0R1N rank=0004654 x=3172.0 y=873.0 length=103
TACGCAACCGAAGAACCTTACCTGGTCTTGACATCCACAGAACTTTCCAGAGATGGATTG
GTGCCTTCGGGAACTGTGAGACAGGTGATGCAGGCTGTCGCGT
>S3113HZKVM rank=0015339 x=3158.0 y=2272.0 length=100
TACGCAACCGAAGAACCTTACCTGGTCTTGACATCCACAGAACTTTCCAGAGATGGATTG
GTGCCTTCGGGAACTGTGAGACAGGTGATGCATGGCTGTC
>S3113IAQRI rank=0022608 x=3285.0 y=2924.0 length=104
TACGCAACCGAAGAACCTTACCTGGTCTTGACATCCACGGAAGTTTTCAGAGATGAGAAT
GTGCCTTCGGGAACCGTGAGACAGGTGATGCATGGCTGTCGCGT
>S3113H97HL rank=0016887 x=3279.0 y=2519.0 length=104
TACGCAACCGAAGAACCTTACCTGGTCTTGACATCCACGGAAGTTTTCAGAGATGAGAAT
GTGCCTTCGGGAACCGTGAGACAGGTGATGCATGGCTGTCGCGT
>S3113H54W4 rank=0016519 x=3233.0 y=982.0 length=104
TACGCAACCGAAGAACCTTACCTGGTCTTGACATCCACGGAAGTTTTCAGAGATGAGAAT
GTGCCTTCGGGAACCGTGAGACAGGTGATGCATGGCTGTCGCGT
>S3113IAGZ7 rank=0014750 x=3282.0 y=2565.0 length=104
TACGCAACCGAAGAACCTTACCTGGTCTTGACATCCACGGAAGTTTTCAGAGATGAGAAT
GTGCCTTCGGGAACCGTGAGACAGGTGCTGCATGGCTGTCGCGT
>S3113HZ67F rank=0025583 x=3165.0 y=2537.0 length=104
TACGCAACCGAAGAACCTTACCTGGTCTTGACATCCACGGAAGTTTTCAGAGATGAGAAT
GTGCCTTCGGGAACCGTGAGACAGGTGGTGCATGGCTGTCGCGT
>S3113H5TLT rank=0009327 x=3229.0 y=2703.0 length=88
TACGCAACCGAAGAACCTTACCTGGTCTTGACATCCACGGAAGTTTTCAGAGATGAGAAT
GTGCCTTCGGGAACCGTGAGACAGGTGT
>S3113H7G8B rank=0008509 x=3248.0 y=2153.0 length=58
TACGCAACCGAAGACCTTACCTACCCTTGACATGTACGGAAGCCTGGAGAGATTCGGG
>S3113H8Y04 rank=0010016 x=3265.0 y=2246.0 length=103
TACGCAACCGAGAACCTTACCAGGCCTTGACATCCAATGAACTTTCCAGAGATGGATTGG
TGCCTTCGGGAACATTGAGACAGGTGATGCATGGCTGTCGCGT
>S3113H3310 rank=0021634 x=3210.0 y=758.0 length=105
TACGCAACGCAAAGAACCTTACCTGGCCTTGACATCCACGGAAGTCTGCAGAGATGCGGA
TGTGCCTTCGGGAACCGTGAGACAGGTGATGCATGGCTGTCGCGT
>S3113HZ0TC rank=0023799 x=3163.0 y=2446.0 length=103
TACGCAACGCAAAGAACCTTACCTGGGTTTGACATGCACAGGACGCTGGTAGAGATATCA
GTTCCCTTGTGGCCTGTGTGCAGGTGCTGCATGGCTGTCGCGT
>S3113H4XVE rank=0000899 x=3219.0 y=2536.0 length=108
TACGCAACGCAAGAACCTTACCAACCCTTGACATCCCGGTCGCGAGGACCAGAAATGGAC
CTCTTCAGTTCGGCTGGACCGGTGACAGGTGATGCATGGCTGTCGCGT
>S3113H6HV1 rank=0012761 x=3237.0 y=1407.0 length=108
TACGCAACGCAAGAACCTTACCAACCTTTGACATGTCCAGTATGGGCCCCAGAGATGGGG
TCCTTCAGTTCGGCTGGCTGGAACACAGGTGTTGCATGGCTGTCGCGT
>S3113H55TW rank=0009705 x=3233.0 y=2162.0 length=103
TACGCAACGCAAGAACCTTACCAAGGCTTGACATAACCGAGAACGCCCTAGAAATAGGGA
ACTCTTTGGACACTCGGTTACAGGTGCTGCATGGCTGTCGCGT
>S3113H4V6S rank=0014258 x=3219.0 y=354.0 length=103
TACGCAACGCAAGAACCTTACCAAGGCTTGACATAACCGAGAACGCCGCAGAAATGTGGA
ACTCTTTGGACACTCGGTTACAGGTGTTGCATGGCTGTCGCGT
>S3113H8P0D rank=0014282 x=3262.0 y=2843.0 length=101
TACGCAACGCAAGAACCTTACCAAGGCTTGACATACGCCGGAAACACCCAGAGATGGGTG
CCTCGCAAGGTCGGTGTACGGGTGTTGCATGGCTGTCGCGT
>S3113H2YZ1 rank=0014929 x=3197.0 y=799.0 length=104
TACGCAACGCAAGAACCTTACCAGGCCTTGACATCCAATGAACTTTCTAGAGATAGATTG
GTGCCTTCGGGAACATTGAGACAGGTGATGCATGGCTGTCGCGT
>S3113HZM7X rank=0023372 x=3159.0 y=1211.0 length=53
TACGCAACGCAAGAACCTTACCAGGGCTTGACATGCACTAGACAGACGCTGAA
>S3113H6BA4 rank=0002895 x=3235.0 y=1070.0 length=102
TACGCAACGCAAGAACCTTACCTAGGCTTGACATGTATAGAATCCCTTAGAAATTTGGGA
GTGCTCGCAAGAGAGCTATAACACAGGTGCTGCATGGCTGTC
>S3113H1XGW rank=0010370 x=3185.0 y=1310.0 length=111
TACGCAACGCAAGAACCTTACCTGGGCTTGACATGCTAGGATTACCCGGGTGAAAGTCCG
GTAGGCCCCGCAAGGGGTACAACTAGTACAGGTGGTGCATGGCTGTCGCGT
>S3113H1W9A rank=0021948 x=3185.0 y=1036.0 length=103
TACGCAACGCAAGAACCTTACCTGGGCTTGACATGTAGGTGACCGGCGTGGAAACACGTC
TTCCCTTCGGGGCACCTTCACAGGTGTTGCATGGCTGTCGCGT
>S3113H1T89 rank=0008121 x=3184.0 y=1243.0 length=101
TACGCAACGCAAGAACCTTACCTGGGCTTGACATGTGGGGAAAAGCCGTAGAGATACGGT
GTCCTTCGGGGCCTCACACAGGTGTTGCATGGCTGTCGCGT
>S3113H88DP rank=0013070 x=3268.0 y=2075.0 length=105
TACGCAACGCAAGAACCTTACCTGGTCTTGACATCCACGGAACTTTCCAGAGATGGATTG
GTGCCTTCGGGAACCGTGAGACAGGTGTTGCATGGCTGTCGCGTT
>S3113H7WWR rank=0002086 x=3253.0 y=1993.0 length=104
TACGCAACGCAAGAACCTTACCTGGTCTTGACATCCACGGAAGTTTTCAGAGATGAGAAT
GTGCCTTCGGGAACCGTGAGACAGGTGATGCATGGCTGTCGCGT
>S3113IA8NB rank=0022074 x=3291.0 y=1525.0 length=104
TACGCAACGCAAGAACCTTACCTGGTCTTGACATCCACGGAAGTTTTCAGAGATGAGAAT
GTGCCTTCGGGAACCGTGAGACAGGTGCTGCATGGCTGTCGCGT
>S3113H2ML1 rank=0020489 x=3193.0 y=1127.0 length=104
TACGCAACGCAAGAACCTTACCTGGTCTTGACATCCACGGAAGTTTTCAGAGATGAGAAT
GTGCCTTCGGGAACCGTGAGACAGGTGCTGCATGGCTGTCGCGT
>S3113H555X rank=0021209 x=3233.0 y=2595.0 length=104
TACGCAACGCAAGAACCTTACCTGGTCTTGACATCCACGGAAGTTTTCAGAGATGAGAAT
GTGCCTTCGGGAACCGTGAGACAGGTGGTGCATGGCTGTCGCGT
>S3113H0LYQ rank=0006710 x=3170.0 y=1184.0 length=104
TACGCAACGCAAGAACCTTACCTGGTCTTGACATCCACGGAAGTTTTCAGAGATGAGAAT
GTGCCTTCGGGAACCGTGAGACAGGTGTTGCATGGCTGTCGCGT
>S3113H1NUT rank=0001391 x=3182.0 y=1139.0 length=104
TACGCAACGCAAGAACCTTACCTGGTCTTGACATCCACGGAAGTTTTCAGAGATGAGAAT
GTGCCTTCGGGAACCGTGAGACAGGTGTTGCATGGCTGTCGCGT
>S3113H98AA rank=0007580 x=3279.0 y=3552.0 length=82
TACGCAACGCAAGAACCTTACCTGGTCTTGACATCCATGGAATCCCGCAGAGATGTGGGA
GTGCCGTAAGGAACCATGAGAC
>S3113H0WIK rank=0010470 x=3173.0 y=2570.0 length=107
TACGCAACGCAAGAACTTTACCTAGGCTTGACATGCATCGCTAAGTTGGTGAAAGCCAGC
GAGTCCCGCAAGGGACACTTTGCACAGGTGTTGCATGGCTGTCGCGT
>S3113H5WP8 rank=0000564 x=3230.0 y=2654.0 length=101
TACGCAACGCAGAACCTTACCAAGGCTTGACATACACCGGAAAGCATCAGAGATGGTGCC
CCCCTTGTGGTCGGTGTACAGGTGTTGCATGGCTGTCGCGT
>S3113HZUCO rank=0018241 x=3161.0 y=2262.0 length=86
TACGCAACGCAGAACCTTACCTGGTCTTGACATCCACGGAAGTTTTCAGAGATGAGAATG
TGCCTTCGGGAACCGTGAGACAGGTG
>S3113H9ZYR rank=0003931 x=3277.0 y=961.0 length=105
TACGCAACGCGAAAAACCTTACCTGGTCTTGACATCCACGGAAGTTTTCAGAGATGAGAA
TGTGCCTTCGGGAACCGTGAGACAGGTGATGCATGGCTGTCGCGT
>S3113H5TQ3 rank=0011774 x=3229.0 y=2893.0 length=105
TACGCAACGCGAAAAACCTTACCTGGTCTTGACATCCACGGAAGTTTTCAGAGATGAGAA
TGTGCCTTCGGGAACCGTGAGACAGGTGTTGCATGGCTGTCGCGT
>S3113H3VU7 rank=0009087 x=3207.0 y=2433.0 length=108
TACGCAACGCGAAAACCTTACCAACCTTTGACATGTCCCGTATGAGCAACAGAGATGTAG
CTCTTCAGTTCGGCTGGCGGGAACACAGGTGATGCATGGCTGTCGCGT
>S3113IARVT rank=0001049 x=3286.0 y=279.0 length=106
TACGCAACGCGAAAACCTTACCAAGCCTTGACATGTCCGGACGGTTTCCAGAAATGGATT
CCTCCCAGCAATGGGCCGGAACACAGGTGCTGCATGGCTGTCGCGT
>S3113H1W31 rank=0012699 x=3185.0 y=847.0 length=104
TACGCAACGCGAAAACCTTACCAGGCCTTGACATCCAATGAACTTTCCAGAGATGGATTG
GTGCCTTCGGGAACATTGAGACAGGTGCTGCATGGCTGTCGAGT
>S3113H1E6Y rank=0013271 x=3179.0 y=2200.0 length=102
TACGCAACGCGAAAACCTTACCCAGGCTCGAAATGCAGGGGACAGACGGTGAAAGCCGTT
TTCCGCAAGGACTCCTGTATAGGTGTTGCATGGCTGTCGCGT
>S3113H2SFY rank=0006034 x=3195.0 y=492.0 length=106
TACGCAACGCGAAAACCTTACCTACCCTTGACATGTCCGGAACCCTGCTGAGAGGTGGGG
GTGCCCGAAAGGGAATCGGAACACAGGTGATGCATGGCTGTCGCGT
>S3113H4N9W rank=0018426 x=3216.0 y=2386.0 length=106
TACGCAACGCGAAAACCTTACCTACCCTTGACATGTCCGGAACCCTGCTGAGAGGTGGGG
GTGCCCGAAAGGGAATCGGAACACAGGTGATGCATGGCTGTCGCGT
>S3113H5ZPF rank=0015859 x=3231.0 y=2417.0 length=107
TACGCAACGCGAAAACCTTACCTGGCCTTGACATGCAAGTAGTAGAACCTTGAAAGAGGG
ACGAGGTAGCAATACCAGCTTGCACAGGTGCTGCATGGCTGTCGCGT
>S3113H5MBJ rank=0005530 x=3227.0 y=1453.0 length=103
TACGCAACGCGAAAACCTTACCTGGGCTTGACATGGTCGGGAAAGCCGTAGAAATACGGC
CCTCCTTCGGGACTCGATCACAGGTGTTGCATGGCTGTCGCGT
>S3113HZTHB rank=0021952 x=3161.0 y=1133.0 length=102
TACGCAACGCGAAAACCTTACCTGGGTTTGACATCGCCGGAAAACTCGTAGAGATACGGG
GTCCTTCGGGGCCGGTGACAGGTGATGCATGGCTGTCGCGTT
>S3113HZRVS rank=0016227 x=3160.0 y=3158.0 length=104
TACGCAACGCGAAAACCTTACCTGGTCTTGACATCCACAGAACTTTCCAGAGATGGATTG
GTGCCTTCGGGAACTGTGAGACAGGTGCTGCATGGCTGTCGCGT
>S3113H8H2Q rank=0013229 x=3260.0 y=752.0 length=104
TACGCAACGCGAAAACCTTACCTGGTCTTGACATCCACGGAAGTTTTCAGAGATGAGAAT
GTGCCTTCGGGAACCGTGAGACAGGTGCTGCATGGCTGTCGCGT
>S3113H6IW4 rank=0015246 x=3237.0 y=2742.0 length=104
TACGCAACGCGAAAACCTTACCTGGTCTTGACATCCACGGAAGTTTTCAGAGATGAGAAT
GTGCCTTCGGGAACCGTGAGACAGGTGTTGCATGGCTGTCGCGT
>S3113H0G9Z rank=0006987 x=3168.0 y=3301.0 length=84
TACGCAACGCGAAAACCTTACCTGGTCTTGACATCCACGGAAGTTTTCAGAGATGAGAAT
GTGCCTTGGGAACCGTGAGACAGG
>S3113H1F7Q rank=0020024 x=3179.0 y=3524.0 length=106
TACGCAACGCGAAAACCTTACCTGTGCTAGAAAATGCAGGGACCTGGTTGAAAGATCGGG
GTGCTCTTCGGAGAACCTGTAGTTAGGTGTTGCATGGCTGTCGCGT
>S3113H3P1H rank=0019957 x=3205.0 y=3075.0 length=105
TACGCAACGCGAAGAAACTTACCTGGTCTTGACATCCACAGAACTTTCCAGAGATGGATT
GGTGCCTTCGGGAACTGTGAGACAGGTGTTGCATGGCTGTCGCGT
>S3113H2PGS rank=0011899 x=3194.0 y=730.0 length=106
TACGCAACGCGAAGAACCTACCAGCCCTTGACATGGGCGTCGCGGGTGGAGAGATCCACC
TTTCGGTTCGGCCGGACGCCGCACAGGTGATGCATGGCTGTCGCGT
>S3113H2K4W rank=0019728 x=3192.0 y=3310.0 length=104
TACGCAACGCGAAGAACCTACCTGGTCTTGACATCCACGGAAGTTTTCAGAGATGAGAAT
GTGCCTTCGGGAACCGTGAGACAGGTGTTGCATGGCTGTCGCGT
>S3113H2YL6 rank=0003444 x=3197.0 y=300.0 length=104
TACGCAACGCGAAGAACCTCACCAAGGCTTGACATGTACCGGAATGTCGTAGAAATACGG
CAGCCCTTCGGGGCCGGTACACAGGTGCTGCATGGCTGTCGCGT
>S3113IAJUO rank=0008938 x=3283.0 y=2158.0 length=52
TACGCAACGCGAAGAACCTTACACCGCATGTGGTGCTGCATGGCTGTCGCGT
>S3113H2W2V rank=0005284 x=3196.0 y=2405.0 length=109
TACGCAACGCGAAGAACCTTACCAACCCTTGACATCCCGATCGCGGACACCAGAGATGGA
GTCCTTCAGTTCGGCTGGATCGGAGACAGGTGCTGCATGGCTGTCGCGT
>S3113IBHIN rank=0017985 x=3294.0 y=733.0 length=109
TACGCAACGCGAAGAACCTTACCAACCCTTGACATCCCGATCGCGGACACCAGAGATGGA
GTCCTTCAGTTCGGCTGGATCGGAGACAGGTGCTGCATGGCTGTCGCGT
>S3113H0IGT rank=0007753 x=3169.0 y=747.0 length=105
TACGCAACGCGAAGAACCTTACCAACCCTTGACATCCCTGGACCGGCCTGGAGACAGGTC
TTTCACTTCGGTGACCAGGTGACAGGTGTTGCATGGCTGTCGCGT
>S3113H8M93 rank=0020233 x=3261.0 y=3401.0 length=107
TACGCAACGCGAAGAACCTTACCAACCCTTGACATGGCAGGACGGTTACCAGAGATGGTT
TCCTTCACTTCGGTGACCTGCACACAGGTGTTGCATGGCTGTCGCGT
>S3113H41RM rank=0007055 x=3220.0 y=3488.0 length=107
TACGCAACGCGAAGAACCTTACCAACCCTTGACATGGCAGGACGGTTACCAGAGATGGTT
TCCTTCACTTCGGTGACTTGCACACAGGTGTTGCATGGCTGTCGCGT
>S3113H1VHV rank=0026419 x=3184.0 y=2849.0 length=107
TACGCAACGCGAAGAACCTTACCAACCCTTGACATGGCAGGACGGTTACCAGAGATGGTT
TCCTTCACTTCGGTGACTTGCACACAGGTGTTGCATGGCTGTCGCGT
>S3113H11TH rank=0021431 x=3186.0 y=2851.0 length=107
TACGCAACGCGAAGAACCTTACCAACCCTTGACATGGCAGGACGGTTACCAGAGATGGTT
TCCTTCACTTCGGTGACTTGCACACAGGTGTTGCATGGCTGTCGCGT
>S3113IA8AF rank=0011548 x=3291.0 y=1061.0 length=108
TACGCAACGCGAAGAACCTTACCAACCCTTGACATGGCAGGGCGGTTTCCAGAGATGGAT
TCCTTCACTTCGGTGACCTGCACACAGGNGTTGCATGGCTGTCGCGTT
>S3113H5S6X rank=0012378 x=3229.0 y=2167.0 length=109
TACGCAACGCGAAGAACCTTACCAACCCTTGACATGTCCAGTATGGGTTTCAGAGATGAG
ACCCTTCAGTTCGGCTGGCTGGAACACAGGTGATGCATGGCTGTCGCGT
>S3113H1VW1 rank=0015565 x=3184.0 y=3395.0 length=105
TACGCAACGCGAAGAACCTTACCAACCTTTGACATGCCCGGCTACCTAGAGAGATCTAGG
GTTCCCTTCGGGGACCGGGACACAGGTGATGCATGGCTGTCGCGT
>S3113H8K7V rank=0017437 x=3261.0 y=729.0 length=109
TACGCAACGCGAAGAACCTTACCAACCTTTGACATGTCCAGTATGGGATCCGGAGACGGG
TTTCTTCAGTTCGGCTGGCTGGAACACAGGTGCTGCATGGCTGTCGCGT
>S3113H4M37 rank=0021160 x=3216.0 y=885.0 length=109
TACGCAACGCGAAGAACCTTACCAACCTTTGACATGTCCAGTATGGGCCCCAGAGATGGG
GTCCTTCAGTTCGGCTGGCTGGAACACAGGTGTTGCATGGCTGTCGCGT
>S3113H88L2 rank=0025378 x=3268.0 y=2376.0 length=109
TACGCAACGCGAAGAACCTTACCAACCTTTGACATGTCCAGTATGGGCTCCAGAGATGGG
GTTCTTCAGTTCGGCTGGCTGGAACACAGGTGCTGCATGGCTGTCGCGT
>S3113H01SW rank=0004607 x=3175.0 y=1230.0 length=103
TACGCAACGCGAAGAACCTTACCAACCTTTGACATGTCCAGTATGGGGAGTGGAGAACCC
CCCTTCAGTTCGGCTGGCTGGAACACAGGTGTTGCATGGCTGT
>S3113H9TFV rank=0008344 x=3275.0 y=697.0 length=109
TACGCAACGCGAAGAACCTTACCAACCTTTGACATGTCCCGTATGAGCAACAGAGATGTA
GCTCTTCAGTTCGGCTGGCGGGAACACAGGTGATGCATGGCTGTCGCGT
>S3113IA1D4 rank=0000339 x=3289.0 y=314.0 length=109
TACGCAACGCGAAGAACCTTACCAACCTTTGACATGTCCCGTATGAGCAACAGAGATGTA
GCTCTTCAGTTCGGCTGGCGGGAACACAGGTGCTGCATGGCTGTCGCGT
>S3113IAM9K rank=0003098 x=3284.0 y=2486.0 length=109
TACGCAACGCGAAGAACCTTACCAACCTTTGACATGTCCCGTATGAGCAACAGAGATGTA
GCTCTTCAGTTCGGCTGGCGGGAACACAGGTGCTGCATGGCTGTCGCGT
>S3113HZTKQ rank=0003718 x=3161.0 y=1256.0 length=81
TACGCAACGCGAAGAACCTTACCAACCTTTGACATGTCTCGTATGGGGCACCAGAGATGG
AGTCCTTCAGTTCGGCTGGCG
>S3113H3YGT rank=0015627 x=3208.0 y=1707.0 length=110
TACGCAACGCGAAGAACCTTACCAACGTTTGACATCCCTATCGCGGTTACCAGAGANGGT
TTCCTTCAGTTCGGCTGGATAGGTGACAGGNGTTGCATGGCTGTCGCGTT
>S3113H2OA9 rank=0004735 x=3193.0 y=3331.0 length=107
TACGCAACGCGAAGAACCTTACCAACGTTTGACATGTCCGGACGATTTCCAGAGATGGAT
CTCTTCCCTTCGGGGACTGGAACACAGGTGTTGCATGGCTGTCGCGT
>S3113H8I8N rank=0000682 x=3260.0 y=2261.0 length=109
TACGCAACGCGAAGAACCTTACCAACTTTTGACATGTCCCGTATGGGCTCCAGAGATGGG
GGTCCTTCAGTTCGTCTGCGGGAACACAGGTGATGCATGGCTGTCGCGT
>S3113H06C2 rank=0003265 x=3176.0 y=3044.0 length=50
TACGCAACGCGAAGAACCTTACCAAGACTTGACATATACGAGAACGGGCC
>S3113HZ99Z rank=0011914 x=3166.0 y=2421.0 length=104
TACGCAACGCGAAGAACCTTACCAAGACTTGGCATATACGAGAACGCTGCAGAAATGTAG
AACTCTTTGGACACTCGTAAACAGGTGATGCATGGCTGTCGCGT
>S3113H4KFZ rank=0001827 x=3215.0 y=1517.0 length=103
TACGCAACGCGAAGAACCTTACCAAGCTTTGACATGGGGCTGCAAGCGCACGGAAACGTG
TGACCTCCGAGGGTGCCCCACAGGTGCTGCATGGCTGTCGCGT
>S3113H2RLU rank=0017370 x=3194.0 y=3504.0 length=104
TACGCAACGCGAAGAACCTTACCAAGGCATGACATGTTCGGGAAAGCTGGAGAAATTCAG
CCCTCCTTCGGGACCCGATCACAGGTGCTGCATGGCTGTCGCGT
>S3113H3Q6H rank=0017890 x=3206.0 y=455.0 length=105
TACGCAACGCGAAGAACCTTACCAAGGCATGACATGTTCGGGAAAGCTGGAGAAATTCAG
CCCTCCTTCGGGACCCGATCACAGGTGTTGCATGGCTGTCGCGTA
>S3113H4RRR rank=0003813 x=3217.0 y=2821.0 length=103
TACGCAACGCGAAGAACCTTACCAAGGCCTGACATATACCGGAAAGCATCAGAGATGGTG
CCCCCCTTGTGGTCGGTATACAGGTGGTGCATGGCTGTCGCGT
>S3113H5PCX rank=0010766 x=3228.0 y=1295.0 length=103
TACGCAACGCGAAGAACCTTACCAAGGCTTGACACCGCCCGGAAAGCATCAGAGATGGTG
CCCCCCTTGTGGTCGGGTGACAGGTGGTGCATGGCTGTCGCGT
>S3113H837R rank=0008855 x=3267.0 y=773.0 length=93
TACGCAACGCGAAGAACCTTACCAAGGCTTGACATAACCGAGAACGCCGCAGAAATGTGG
AACNCTTTGGACACTCGGTTACAGGTGATGCAT
>S3113H0TSF rank=0017287 x=3172.0 y=3133.0 length=104
TACGCAACGCGAAGAACCTTACCAAGGCTTGACATAACCGAGAACGCCGCAGAAATGTGG
AACTCTTTGGACACTCGGTTACAGGTGGTGCATGGCTGTCGCGT
>S3113IAKVH rank=0017568 x=3283.0 y=3483.0 length=104
TACGCAACGCGAAGAACCTTACCAAGGCTTGACATACACCAGAACGGGCCAGAAATGGTC
AACTCTTTGGACACTGGTGAACAGGTGTTGCATGGCTGTCGCGT
>S3113IA7Y4 rank=0011614 x=3291.0 y=654.0 length=102
TACGCAACGCGAAGAACCTTACCAAGGCTTGACATACACCGAAAACTCGTAGAGATACGG
GGTCCGCAAGGGCGGTGTACAGGTGCTGCATGGCTGTCGCGT
>S3113H3IRT rank=0022093 x=3203.0 y=1847.0 length=104
TACGCAACGCGAAGAACCTTACCAAGGCTTGACATACACCGGAAAACTTCCAGAGATGGT
TGCCCCCGCAAGGTCGGTGTACAGGTGCTGCATGGCTGTCGCGT
>S3113IAAY8 rank=0009970 x=3280.0 y=2946.0 length=102
TACGCAACGCGAAGAACCTTACCAAGGCTTGACATACACCGGAAACACCCAGAGATGGGT
GCCCCGCAAGGTCGGTGTACAAGTGCTGCATGGCTGTCGCGT
>S3113H2ACG rank=0014354 x=3189.0 y=1614.0 length=102
TACGCAACGCGAAGAACCTTACCAAGGCTTGACATACACCGGAAACACCCAGAGATGGGT
GCCCCGCAAGGTCGGTGTACAGGTGTTGCATGGCTGTCGCGT
>S3113H2956 rank=0020074 x=3200.0 y=2988.0 length=103
TACGCAACGCGAAGAACCTTACCAAGGCTTGACATACACCGGAAACACGTGGAGACACGT
GCCCCCTTGTGGTCGGTGTACAGGTGTTGCATGGCTGTCGCGT
>S3113H55R3 rank=0002180 x=3233.0 y=2097.0 length=56
TACGCAACGCGAAGAACCTTACCAAGGCTTGACATACACCGGAAACATCCAGAGAT
>S3113H2UCE rank=0013214 x=3195.0 y=2956.0 length=102
TACGCAACGCGAAGAACCTTACCAAGGCTTGACATACACCGGAAACATCCAGAGATGGGT
GCCCCGCAAGGTCGGTGTACAGGTGATGCATGGCTGTCGCGT
>S3113H56JI rank=0023014 x=3233.0 y=3084.0 length=102
TACGCAACGCGAAGAACCTTACCAAGGCTTGACATACACCGGAAACATCCAGAGATGGGT
GCCCCGCAAGGTCGGTGTACAGGTGCTGCATGGCTGTCGCGT
>S3113H305K rank=0007480 x=3209.0 y=1094.0 length=105
TACGCAACGCGAAGAACCTTACCAAGGCTTGACATACACCGGAAACATTCAGAGATGGGG
TGCCCCCGTAAAGGTCGGTGTACAGGTGATGCATGGCTGTCGCGT
>S3113H8RH7 rank=0024444 x=3263.0 y=685.0 length=102
TACGCAACGCGAAGAACCTTACCAAGGCTTGACATACACCGGAAACATTCAGAGATGGGT
GCCCCGCAAGGTCGGTGTACAGGTGTTGCATGGCTGTCGCGT
>S3113H8YCW rank=0013136 x=3265.0 y=1374.0 length=103
TACGCAACGCGAAGAACCTTACCAAGGCTTGACATACACCGGAAACGTCTGAAGACAGGC
GCCCCCTTGTGGTCGGTGTACAGGTGCTGCATGGCTGTCGCGT
>S3113H3IWA rank=0017630 x=3203.0 y=2008.0 length=103
TACGCAACGCGAAGAACCTTACCAAGGCTTGACATACACCGGAAACGTCTGGAGACAGGC
GCCCCCTTGTGGTCGGTGTACAGGTGGTGCATGGCTGTCGCGT
>S3113HY2XZ rank=0005164 x=3152.0 y=3605.0 length=102
TACGCAACGCGAAGAACCTTACCAAGGCTTGACATACACCGGAAACGTCTGGAGACAGGC
GCCCCTTGTGGTCGGTGTACAGGTGCTGCATGGCTGTCGCGT
>S3113HY5VO rank=0020119 x=3153.0 y=3314.0 length=103
TACGCAACGCGAAGAACCTTACCAAGGCTTGACATACACCGGAAACTGCCAGAGATGGTG
GCCCCCGCAAGGTCGGTGTACAGGTGCTGCATGGCTGTCGCGT
>S3113H92QK rank=0025139 x=3278.0 y=458.0 length=102
TACGCAACGCGAAGAACCTTACCAAGGCTTGACATACACCGGAAACTGCCAGAGATGGTG
GCCCCGCAAGGTCGGTGTACAGGTGATGCATGGCTGTCGCGT
>S3113HZWUK rank=0019028 x=3162.0 y=1402.0 length=102
TACGCAACGCGAAGAACCTTACCAAGGCTTGACATACACCGGAAACTTCCAGAGATGGTT
GCCCCGCAAGGTCGGTGTACAGGTGTTGCATGGCTGTCGCGT
>S3113H7224 rank=0020513 x=3255.0 y=1806.0 length=103
TACGCAACGCGAAGAACCTTACCAAGGCTTGACATACACCGGAAAGCATCAGAGATGGTG
CCCCCCTTGTGGTCAGTGTACAGGTGTTGCATGGCTGTCGCGT
>S3113IANVZ rank=0001260 x=3284.0 y=3293.0 length=103
TACGCAACGCGAAGAACCTTACCAAGGCTTGACATACACCGGAAAGCATCAGAGATGGTG
CCCCCCTTGTGGTCGGTGTACAGGTGCTGCATGGCTGTCGCGT
>S3113H10L2 rank=0015396 x=3186.0 y=1288.0 length=103
TACGCAACGCGAAGAACCTTACCAAGGCTTGACATACACCGGAAAGCATCAGAGATGGTG
CCCCCCTTGTGGTCGGTGTACAGGTGNTGCATGGCTGTCGCGT
>S3113H59LH rank=0023438 x=3234.0 y=2947.0 length=102
TACGCAACGCGAAGAACCTTACCAAGGCTTGACATACACCGGAAAGCATCAGAGATGGTG
CCCCCCTTGTGGTCGGTGTACAGGTGTTGCATGGCTGTCGCG
>S3113H6WVQ rank=0007265 x=3242.0 y=356.0 length=103
TACGCAACGCGAAGAACCTTACCAAGGCTTGACATACACCGGAAAGCATCAGAGATGGTG
CCCCCCTTGTGGTCGGTGTACAGGTGTTGCATGGCTGTCGCGT
>S3113HZXAT rank=0023273 x=3162.0 y=1987.0 length=103
TACGCAACGCGAAGAACCTTACCAAGGCTTGACATACACCGGAAAGCATCAGAGATGGTG
CCCCCCTTGTGGTCGGTGTACAGGTGTTGCATGGCTGTCGCGT
>S3113H9J3F rank=0009354 x=3272.0 y=873.0 length=103
TACGCAACGCGAAGAACCTTACCAAGGCTTGACATACACCGGAAAGCATCAGAGATGGTG
CCCCCCTTGTGGTCGGTGTACAGGTGTTGCATGGCTGTCGCGT
>S3113H2NQ9 rank=0004949 x=3193.0 y=2611.0 length=104
TACGCAACGCGAAGAACCTTACCAAGGCTTGACATACACCGGAAAGCATTAGAGATAGTG
CCCCCCCTTGTGGTCGGTGTACAGGTGGTGCATGGCTGTCGCGT
>S3113H5GVE rank=0002918 x=3225.0 y=2584.0 length=102
TACGCAACGCGAAGAACCTTACCAAGGCTTGACATACACCGGAATCACTCAGAGATGGGT
GCGTCTTCGGACTGGTGTACAGGTGATGCATGGCTGTCGCGT
>S3113HZ06E rank=0021118 x=3163.0 y=2916.0 length=102
TACGCAACGCGAAGAACCTTACCAAGGCTTGACATACACCGGAATCACTCAGAGATGGGT
GCGTCTTCGGACTGGTGTACAGGTGGTGCATGGCTGTCGCGT
>S3113H43SP rank=0018171 x=3221.0 y=2023.0 length=103
TACGCAACGCGAAGAACCTTACCAAGGCTTGACATACACCGGATCGCCGCAGAGATGCGG
TTTCCCTTGTGGTCGGTGTACAGGTGTTGCATGGCTGTCGCGT
>S3113H2XKD rank=0026499 x=3196.0 y=3035.0 length=103
TACGCAACGCGAAGAACCTTACCAAGGCTTGACATACACCGGATCGCCGCAGAGATGCGG
TTTCCCTTGTGGTCGGTGTACAGGTGTTGCATGGCTGTCGCGT
>S3113IA8NN rank=0021967 x=3291.0 y=1537.0 length=104
TACGCAACGCGAAGAACCTTACCAAGGCTTGACATACACCGGGAAAACTTCCAGAGATGG
TTGCCCCGCAAGGTCGGTGTACAGGTGATGCATGGCTGTCGCGT
>S3113H0YPX rank=0001517 x=3174.0 y=1331.0 length=105
TACGCAACGCGAAGAACCTTACCAAGGCTTGACATACGCCGGAAAACCCTGGAGACAGGG
GTCCCCCCTTGTGGTCGGTGTACAGGTGCTGCATGGCTGTCGCGT
>S3113IAPJZ rank=0002396 x=3285.0 y=1357.0 length=104
TACGCAACGCGAAGAACCTTACCAAGGCTTGACATACGCCGGAAAACCCTGGAGACAGGG
TCCCCCCTTGTGGTCGGTGTACAGGTGATGCATGGCTGTCGCGT
>S3113H6O54 rank=0007049 x=3239.0 y=2650.0 length=103
TACGCAACGCGAAGAACCTTACCAAGGCTTGACATACGCCGGAAAACCCTGGAGACAGGG
TCCCCCTTGTGGTCGGTGTACAGGTGATGCATGGCTGTCGCGT
>S3113H04Q6 rank=0000914 x=3176.0 y=960.0 length=104
TACGCAACGCGAAGAACCTTACCAAGGCTTGACATACGCCGGAAAACCCTGGAGACAGGG
TCCCCCTTGTGGTCGGTGTACAGGTGATGCATGGCTGTCGCGTT
>S3113IBBEZ rank=0010098 x=3292.0 y=1017.0 length=103
TACGCAACGCGAAGAACCTTACCAAGGCTTGACATACGCCGGAAAACCCTGGAGACAGGG
TCCCCCTTGTGGTCGGTGTACAGGTGCTGCATGGCTGTCGCGT
>S3113H9UPK rank=0007932 x=3275.0 y=2342.0 length=104
TACGCAACGCGAAGAACCTTACCAAGGCTTGACATACGCCGGAAAACCCTGGAGACAGGG
TCCCCCTTGTGGTCGGTGTACAGGTGCTGCATGGCTGTCGCGTT
>S3113H1WSY rank=0017160 x=3185.0 y=448.0 length=103
TACGCAACGCGAAGAACCTTACCAAGGCTTGACATACGCCGGAAAACCCTGGAGACAGGG
TCCCCCTTGTGGTCGGTGTACAGGTGGTGCATGGCTGTCGCGT
>S3113H4BJ3 rank=0002792 x=3212.0 y=2289.0 length=103
TACGCAACGCGAAGAACCTTACCAAGGCTTGACATACGCCGGAAAACCCTGGAGACAGGG
TCCCCCTTGTGGTCGGTGTACAGGTGTTGCATGGCTGTCGCGT
>S3113H1AU7 rank=0022207 x=3178.0 y=689.0 length=104
TACGCAACGCGAAGAACCTTACCAAGGCTTGACATACGCCGGAAAGCATCAGAGATGGTG
CCCCCCTTGTGGTCGGTGTACAGGTGCTGCATGGCTGTCGCGTT
>S3113HZLV7 rank=0001371 x=3158.0 y=3589.0 length=102
TACGCAACGCGAAGAACCTTACCAAGGCTTGACATATACCGAAAACTCATAGAGATATGG
GGTCCGCAAGGGCGGTATACAGGTGCTGCATGGCTGTCGCGT
>S3113HZW77 rank=0022125 x=3162.0 y=1893.0 length=102
TACGCAACGCGAAGAACCTTACCAAGGCTTGACATATACCGAAAACTCGTAGAGATACGG
GGTCCGCAAGGGCGGTATACAGGTGATGCATGGCTGTCGCGT
>S3113H5I8T rank=0011355 x=3226.0 y=1563.0 length=102
TACGCAACGCGAAGAACCTTACCAAGGCTTGACATATACCGGAAAAGGCTGGAAACAGTC
TCCCCGCAAGGTCGGTATACAGGTGCTGCATGGCTGTCGCGT
>S3113H6HWA rank=0002628 x=3237.0 y=1416.0 length=102
TACGCAACGCGAAGAACCTTACCAAGGCTTGACATATACCGGAAAAGGCTGGAAACAGTN
TCCCCGCAAGGTCGGTATACAGGTGCTGCATGGCTGTCGCGT
>S3113H3BJU rank=0002132 x=3201.0 y=680.0 length=102
TACGCAACGCGAAGAACCTTACCAAGGCTTGACATATACCGGAAAAGTTCAGAAATGTTC
TCCCCGCAAGGTCGGTATACAGGTGTTGCATGGCTGTCGCGT
>S3113H0R1H rank=0000343 x=3172.0 y=867.0 length=103
TACGCAACGCGAAGAACCTTACCAAGGCTTGACATATACCGGAAACACTCAGAGATGGGT
GCCCCGCAAGGTCGGTATACAGGTGCTGCATGGCTGTCGCGTT
>S3113IAKTH rank=0023771 x=3283.0 y=3411.0 length=102
TACGCAACGCGAAGAACCTTACCAAGGCTTGACATATACCGGAAACACTCAGAGATGGGT
GCCCCGCAAGGTCGGTATACAGGTGTTGCATGGCTGTCGCGT
>S3113H0AW7 rank=0020946 x=3166.0 y=3257.0 length=102
TACGCAACGCGAAGAACCTTACCAAGGCTTGACATATACCGGAAACATCTGGAGACAGGT
GCCCCGCAAGGTCGGTATACAGGTGGTGCATGGCTGTCGCGT
>S3113H3B39 rank=0008843 x=3201.0 y=1415.0 length=102
TACGCAACGCGAAGAACCTTACCAAGGCTTGACATATACCGGAAACGGCCAGAAATGGTC
GCCCCGCAAGGTCGGTATACAGGTGGTGCATGGCTGTCGCGT
>S3113HZ560 rank=0007063 x=3165.0 y=1226.0 length=102
TACGCAACGCGAAGAACCTTACCAAGGCTTGACATATACCGGAAAGATGCAGAAATGTGT
CCCCCGCAAGGTCGGTATACAGGTGTTGCATGGCTGTCGCGT
>S3113H23Q1 rank=0017632 x=3198.0 y=2859.0 length=50
TACGCAACGCGAAGAACCTTACCAAGGCTTGACATATACGAGAACGCCGC
>S3113H8TNK rank=0025080 x=3263.0 y=3470.0 length=104
TACGCAACGCGAAGAACCTTACCAAGGCTTGACATATACGAGAACGCCGCAGAAATGTGG
AACTCTTTGGACACTCGTATACAGGTGTTGCATGGCTGTCGCGT
>S3113H6199 rank=0006123 x=3243.0 y=3263.0 length=104
TACGCAACGCGAAGAACCTTACCAAGGCTTGACATATACGAGAACGGGCCAGAAATGGTC
AACTCTTTGGACACTCGTAAACAGGTGTTGCATGGCTGTCGCGT
>S3113H8GJE rank=0010485 x=3259.0 y=2856.0 length=104
TACGCAACGCGAAGAACCTTACCAAGGCTTGACATATACGAGAACGGGCTAGAAATAGTC
AACTCTTTGGACACTCGTAAACAGGTGCTGCATGGCTGTCGCGT
>S3113H3PIO rank=0022881 x=3205.0 y=2398.0 length=104
TACGCAACGCGAAGAACCTTACCAAGGCTTGACATATACGAGAACGGGCTAGAAATAGTC
AACTCTTTGGACACTCGTAAACAGGTGTTGCATGGCTGTCGCGT
>S3113H79V3 rank=0010607 x=3257.0 y=2433.0 length=104
TACGCAACGCGAAGAACCTTACCAAGGCTTGACATATACGAGAACGGGCTAGAAATAGTC
AACTCTTTGGACACTCGTAAACAGGTGTTGCATGGCTGTCGCGT
>S3113H9RGV rank=0017628 x=3274.0 y=2237.0 length=104
TACGCAACGCGAAGAACCTTACCAAGGCTTGACATATACGAGAACGGGCTAGAAATAGTC
AACTCTTTGGACACTCGTAAACAGGTGTTGCATGGCTGTCGCGT
>S3113HZRA8 rank=0014154 x=3160.0 y=2418.0 length=102
TACGCAACGCGAAGAACCTTACCAAGGCTTGACATATCCGAAAACTCATAGAGATATGGG
GGTCCGCAAGGGCGGTATACAGGTGTTGCATGGCTGTCGCGT
>S3113H5JTQ rank=0011935 x=3226.0 y=2316.0 length=104
TACGCAACGCGAAGAACCTTACCAAGGCTTGACATATGCGAGAACGCTGCAGAGATGCAG
AACTCTTTGGACACTCGCATACAGGTGCTGCATGGCTGTCGCGT
>S3113H6OVJ rank=0014776 x=3239.0 y=2269.0 length=104
TACGCAACGCGAAGAACCTTACCAAGGCTTGACATATGCGAGAACGCTGCAGAGATGCAG
AACTCTTTGGACACTCGCATACAGGTGTTGCATGGCTGTCGCGT
>S3113H297E rank=0020632 x=3200.0 y=3032.0 length=105
TACGCAACGCGAAGAACCTTACCAAGGCTTGACATCCATGGAACCCTGCAGAGATGTGGG
GGTGCCGTAAGGAACCATGAGACAGGTGTTGCATGGCTGTCGCGT
>S3113HZJ1M rank=0007485 x=3158.0 y=1192.0 length=104
TACGCAACGCGAAGAACCTTACCAAGGCTTGACATCGCCCGGAAAGCATCAGAGATGGTG
CCCCCCCTTGTGGTCGGGTGACAGGTGTTGCATGGCTGTCGCGT
>S3113H8GSW rank=0009858 x=3259.0 y=3198.0 length=104
TACGCAACGCGAAGAACCTTACCAAGGCTTGACATCGCCCGGAAAGCATCAGAGATGGTG
CCCCCCTTGTGGTCGGGTGACAGGTGCTGCAGTGGCTGTCGCGT
>S3113H29ST rank=0020764 x=3200.0 y=2507.0 length=103
TACGCAACGCGAAGAACCTTACCAAGGCTTGACATCGCCCGGAAAGCATCAGAGATGGTG
CCCCCCTTGTGGTCGGGTGACAGGTGCTGCATGGCTGTCGCGT
>S3113HZ7EE rank=0019613 x=3165.0 y=2788.0 length=103
TACGCAACGCGAAGAACCTTACCAAGGCTTGACATCGCCCGGAAAGCATCAGAGATGGTG
CCCCCCTTGTGGTCGGGTGACAGGTGCTGCATGGCTGTCGCGT
>S3113HZ0UK rank=0004718 x=3163.0 y=2490.0 length=103
TACGCAACGCGAAGAACCTTACCAAGGCTTGACATCGCCCGGAAAGCATCAGAGATGGTG
CCCCCCTTGTGGTCGGGTGACAGGTGTTGCATGGCTGTCGCGT
>S3113H5S59 rank=0001580 x=3229.0 y=2143.0 length=103
TACGCAACGCGAAGAACCTTACCAAGGCTTGACATCGCCCGGAAAGCATCAGAGATGGTG
CCCCCCTTGTGGTCGGGTGACAGGTGTTGCATGGCTGTCGCGT
>S3113H8SUI rank=0019797 x=3263.0 y=2424.0 length=103
TACGCAACGCGAAGAACCTTACCAAGGCTTGACATCGCCCGGAAAGCATCAGAGATGGTG
CCCCCCTTGTGGTCGGGTGACAGGTGTTGCATGGCTGTCGCGT
>S3113H8RX5 rank=0016600 x=3263.0 y=1259.0 length=101
TACGCAACGCGAAGAACCTTACCAAGGCTTGACATCGCCGGAAAACTCGCAGAGATNCGG
GGCCTTTTGGGCCGGTGACAGGNGTTGCATGGCTGTCGCGT
>S3113H2GCT rank=0015115 x=3191.0 y=1211.0 length=45
TACGCAACGCGAAGAACCTTACCAAGGCTTGACATCGCCGGAAAT
>S3113HZU68 rank=0025144 x=3161.0 y=3362.0 length=106
TACGCAACGCGAAGAACCTTACCAAGGCTTGACATGAACCGGAAACGCCTGGAGACAGGT
GCCCCGCTTGCGGTCGGTTTACAGGTGATGCATGGCTGTCGCGTAN
>S3113H9759 rank=0001787 x=3279.0 y=3407.0 length=101
TACGCAACGCGAAGAACCTTACCAAGGCTTGACATGAACCGGAAACGCTTGGAAACAAGN
GCCCCACTTGTGGCGGTTTACAGGTGCTGCATGGCTGTCGC
>S3113H8YCN rank=0008736 x=3265.0 y=1365.0 length=104
TACGCAACGCGAAGAACCTTACCAAGGCTTGACATGAACCGGAAAGACCTGGAAACAGGT
GCCCCGCTTNCGGCGGTTTACAGGNGTTGCATGGCTGTCGCGTT
>S3113H8DRG rank=0020841 x=3258.0 y=3354.0 length=69
TACGCAACGCGAAGAACCTTACCAAGGCTTGACATGAACCGGAAGACCTGGAAACAGGTG
CCCGCTTGC
>S3113H3FDX rank=0003351 x=3202.0 y=1555.0 length=103
TACGCAACGCGAAGAACCTTACCAAGGCTTGACATGAACCGGTAACGCCTGGAGACAGGT
GCCCCGCTTGCGGCGGTTTACAGGTGATGCATGGCTGTCGCGT
>S3113H0T0R rank=0006810 x=3172.0 y=3433.0 length=106
TACGCAACGCGAAGAACCTTACCAAGGCTTGACATGACCAGGAAGTCGGCGGAAACGTCG
GCGCCCCGCAAGGGGCCTGGCCACAGGTGATGCATGGCTGTCGCGT
>S3113H72H1 rank=0002955 x=3255.0 y=1047.0 length=105
TACGCAACGCGAAGAACCTTACCAAGGCTTGACATGATCGAGAAAGCCGTAGAAATACGG
CCCTCCTTCGGGACTCGACCACAGGTGATGCATGGCTGTCGCGTT
>S3113H3Q8Q rank=0008781 x=3206.0 y=536.0 length=102
TACGCAACGCGAAGAACCTTACCAAGGCTTGACATGCACGGGAAAGTTCCAGAGATGGTT
CCCCCGCAAGGTCCGTGCACAGGTGCTGCATGGCTGTCGCGT
>S3113H1YK6 rank=0002391 x=3185.0 y=2760.0 length=85
TACGCAACGCGAAGAACCTTACCAAGGCTTGACATGCACGGGAATGTCGTAGAAATACGG
CAGCCCTTCGGGGCTCGTGCACAGG
>S3113H99IZ rank=0008792 x=3280.0 y=1065.0 length=104
TACGCAACGCGAAGAACCTTACCAAGGCTTGACATGCACGGGAATGTCGTAGAAATACGG
CAGCCCTTCGGGGCTCGTGCACAGGTGGTGCATGCTGTCGCGTT
>S3113H38XJ rank=0018413 x=3211.0 y=2981.0 length=104
TACGCAACGCGAAGAACCTTACCAAGGCTTGACATGCACGGGAATGTCGTAGAAATACGG
CAGCCCTTCGGGGCTCGTGCACAGGTGTTGCATGGCTGTCGCGT
>S3113H5ZEU rank=0015948 x=3231.0 y=2036.0 length=104
TACGCAACGCGAAGAACCTTACCAAGGCTTGACATGCACGGGAATGTCGTGGAAACACGG
CAGCCCTTCGGGGCTCGTGCACAGGTGATGCATGGCTGTCGCGT
>S3113H3F7P rank=0005475 x=3202.0 y=2627.0 length=104
TACGCAACGCGAAGAACCTTACCAAGGCTTGACATGCACGGGAATGTCGTGGAAACACGG
CAGCCCTTCGGGGCTCGTGCACAGGTGCTGCATGGCTGTCGCGT
>S3113H2J1A rank=0007900 x=3192.0 y=1884.0 length=103
TACGCAACGCGAAGAACCTTACCAAGGCTTGACATGCACGGGAATGTCGTGGAAACACGG
CAGCCCTTCGGGGCTCGTGCACAGGTGCTGCATGGCTTCGCGT
>S3113H1NNS rank=0006800 x=3182.0 y=886.0 length=104
TACGCAACGCGAAGAACCTTACCAAGGCTTGACATGCACGGGAATGTCGTGGAAACACGG
CAGCCCTTCGGGGCTCGTGCACAGGTGGTGCATGGCTGTCGCGT
>S3113H91FQ rank=0010217 x=3277.0 y=2868.0 length=104
TACGCAACGCGAAGAACCTTACCAAGGCTTGACATGCACGGGAATGTCGTGGAAACACGG
CAGCCCTTCGGGGCTCGTGCACAGGTGGTGCATGGCTGTCGCGT
>S3113IA3CE rank=0026001 x=3289.0 y=2844.0 length=81
TACGCAACGCGAAGAACCTTACCAAGGCTTGACATGCACGGGGAATGTCGTGGAAACNCG
GCAGCCCCTTGGGGGCTCGTG
>S3113H7C2E rank=0014882 x=3247.0 y=852.0 length=102
TACGCAACGCGAAGAACCTTACCAAGGCTTGACATGCAGGGAAATCTCCCAGAGATGGGA
GGTCCGCAAGGGTCCTGCACAGGTGTTGCATGGCTGTCGCGT
>S3113H02R2 rank=0007027 x=3175.0 y=2496.0 length=106
TACGCAACGCGAAGAACCTTACCAAGGCTTGACATGCTAGTGGTACCAAACCGAAAGGTG
CGGGACCCTTCGGGGAGCTAGCACAGGTGATGCATGGCTGTCGCGT
>S3113H52I0 rank=0004798 x=3232.0 y=1978.0 length=55
TACGCAACGCGAAGAACCTTACCAAGGCTTGACATGGACCGGACCGCCGCNGAAA
>S3113H7G9F rank=0012089 x=3248.0 y=2193.0 length=105
TACGCAACGCGAAGAACCTTACCAAGGCTTGACATGGACCGGACCGGGCTGGAAACAGTC
CTTCCCCTTTGGGGTCGGTTCACAGGTGGTGCATGGCTGTCGCGT
>S3113H0JLA rank=0012754 x=3169.0 y=2204.0 length=105
TACGCAACGCGAAGAACCTTACCAAGGCTTGACATGGACCGGATCGCCGCAGAAATGTGG
TTTCTCCTTTGGGGCCGGTTCACAGGTGATGCATGGCTGTCGCGT
>S3113H8GEP rank=0021288 x=3259.0 y=2687.0 length=105
TACGCAACGCGAAGAACCTTACCAAGGCTTGACATGGACCGGATCGCCGCAGAAATGTGG
TTTCTCCTTTGGGGCCGGTTCACAGGTGCTGCATGGCTGTCGCGT
>S3113H9QQZ rank=0008802 x=3274.0 y=1305.0 length=105
TACGCAACGCGAAGAACCTTACCAAGGCTTGACATGGACCGGATCGCCGCAGAAATGTGG
TTTCTTCTTTGGGGCCGGTTCACAGGTGATGCATGGCTGTCGCGT
>S3113H26PO rank=0010013 x=3199.0 y=2602.0 length=104
TACGCAACGCGAAGAACCTTACCAAGGCTTGACATGGACTGGATCGCTGCAGAAATGTGG
TTTCCCCTTTGGGCTGGTTCACAGGTGGTGCATGGCTGTCGCGT
>S3113H7I4Y rank=0004964 x=3249.0 y=528.0 length=105
TACGCAACGCGAAGAACCTTACCAAGGCTTGACATGGAGGGAATCTGGTGGAAACACTGG
AGTGCCGCAAGGAACCCTCACACAGGTGGTGCATGGCTGTCGCGT
>S3113H4P1O rank=0005694 x=3217.0 y=586.0 length=102
TACGCAACGCGAAGAACCTTACCAAGGCTTGACATGGGCAGAAATCCGGCAGAGATGTCG
GGTCCGCAAGGGCTGCTCACAGGTGCTGCATGGCTGTCGCGT
>S3113H9E6M rank=0011920 x=3270.0 y=2700.0 length=107
TACGCAACGCGAAGAACCTTACCAAGGCTTGACATGGGCCAGACCGCCGCAGAAATGTGG
TTTCCCCCTTTGGGGGCTGGTTCACAGGTGATGCATGGCTGTCGCGT
>S3113H4ATC rank=0020685 x=3212.0 y=1326.0 length=105
TACGCAACGCGAAGAACCTTACCAAGGCTTGACATGGGCCGGACCGGGCTGGAAACAGTC
CTTCCCCTTTGGGGCCGGTTCACAGGTGTTGCATGGCTGTCGCGT
>S3113HZRDF rank=0020077 x=3160.0 y=2497.0 length=105
TACGCAACGCGAAGAACCTTACCAAGGCTTGACATGGGCCGGACCGGGCTGGAAACAGTC
CTTCCCCTTTGGGGCCGGTTCACAGGTGTTGCATGGCTGTCGCGT
>S3113H38C8 rank=0020176 x=3211.0 y=2250.0 length=98
TACGCAACGCGAAGAACCTTACCAAGGCTTGACATGGGCCGGACCGGGCTGGAAACAGTC
TCCCCCTTTTGGGGGCCCGGGTTTCACCAAGGGTGTTT
>S3113H2K8W rank=0000996 x=3192.0 y=3454.0 length=110
TACGCAACGCGAAGAACCTTACCAAGGCTTGACATGGGGAAGACTGGACGAGAGATCGTC
CTTCTCTAGCAATAGAGCTTCCCACACAGGTGTTGCATGGCTGTCGCGTT
>S3113H11GW rank=0022519 x=3186.0 y=2398.0 length=109
TACGCAACGCGAAGAACCTTACCAAGGCTTGACATGGGGCAGACCGTACGAGAGATCGTG
CTTCTCCAGCAATGGAGCTGTCCACACAGGTGATGCATGGCTGTCGCGT
>S3113H3E0J rank=0010596 x=3202.0 y=1073.0 length=102
TACGCAACGCGAAGAACCTTACCAAGGCTTGACATGGGGTGAAAACTCGCAGAGATGCGG
GGTCCGCAAGGGCGCCTCACAGGTGCTGCATGGCTGTCGCGT
>S3113H2JVC rank=0016550 x=3192.0 y=1670.0 length=104
TACGCAACGCGAAGAACCTTACCAAGGCTTGACATGGTCGGGAAAGCCGTAGAAATACGG
CCCTCCTTCGGGACTCGATCACAGGTGCTGCATGGCTGTCGCGT
>S3113H43ZD rank=0007350 x=3221.0 y=2263.0 length=104
TACGCAACGCGAAGAACCTTACCAAGGCTTGACATGGTCGGGAAAGCCGTAGAAATACGG
CCCTCCTTCGGGACTCGATCACAGGTGTTGCATGGCTGTCGCGT
>S3113H6A1Q rank=0012841 x=3235.0 y=732.0 length=104
TACGCAACGCGAAGAACCTTACCAAGGCTTGACATGGTCGGGAAAGCCGTAGAAATACGG
CCCTCCTTCGGGACTCGATCACAGGTTCTGCATGGCTGTCGCGT
>S3113IAQKH rank=0010705 x=3285.0 y=2671.0 length=105
TACGCAACGCGAAGAACCTTACCAAGGCTTGACATGTAATTGAATGTCGTGGAAACACGG
CAGCCCTTCGGGGGCAATTACACAGGTGCTGCATGGCTGTCGCGT
>S3113H4OFL rank=0015234 x=3216.0 y=2591.0 length=105
TACGCAACGCGAAGAACCTTACCAAGGCTTGACATGTACCGGAATGTCGTAGAAATACGG
CAGCCCTTCGGGGCCGGTACACAGGTGCTGCATGGCTGTCGCGTT
>S3113H9BYO rank=0012333 x=3269.0 y=2622.0 length=104
TACGCAACGCGAAGAACCTTACCAAGGCTTGACATGTACGAGAACGCGTCAGAGATGACG
AACTCTTTGGACACTCGTACACAGGTGATGCATGGCTGTCGCGT
>S3113H2Q2V rank=0020201 x=3194.0 y=2821.0 length=104
TACGCAACGCGAAGAACCTTACCAAGGCTTGACATGTACGAGAACGCGTCAGAGATGACG
AACTCTTTGGACACTCGTACACAGGTGTTGCATGGCTGTCGCGT
>S3113H31UK rank=0021566 x=3209.0 y=1994.0 length=104
TACGCAACGCGAAGAACCTTACCAAGGCTTGACATGTACGAGAACGCGTCAGAGATGACG
AACTCTTTGGACACTCGTACACAGGTGTTGCATGGCTGTCGCGT
>S3113IAQLZ rank=0006493 x=3285.0 y=2725.0 length=104
TACGCAACGCGAAGAACCTTACCAAGGCTTGACATGTACGAGAACGCGTTAGAGATAACG
AACNCTTTGGACACTCGGACACAGGTGCTGCATGGCTGTCGCGT
>S3113H2QRV rank=0015035 x=3194.0 y=2425.0 length=104
TACGCAACGCGAAGAACCTTACCAAGGCTTGACATGTACGAGAACGCGTTAGAGATAACG
AACTCTTTGGACACTCGTACACAGGTGCTGCATGGCTGTCGCGT
>S3113H7FYK rank=0013232 x=3248.0 y=506.0 length=102
TACGCAACGCGAAGAACCTTACCAAGGCTTGACATGTAGGGAAAGGCCGTAGAGATACGG
TGTCCTTCGGGGCCCTACACAGGTGCTGCATGGCTGTCGCGT
>S3113H9UCS rank=0008593 x=3275.0 y=1882.0 length=72
TACGCAACGCGAAGAACCTTACCAAGGCTTGACATGTAGGGAATCCTGGTGAAANCCGGG
AGTGCCGCAAGG
>S3113HZ71Q rank=0016273 x=3165.0 y=3628.0 length=105
TACGCAACGCGAAGAACCTTACCAAGGCTTGACATGTATTTGCACCGGCCGTAATGGGTC
GTCTCCTTCGGGAGCGGATACACAGGTGATGCATGGCTGTCGCGT
>S3113H9FQP rank=0019568 x=3270.0 y=3423.0 length=103
TACGCAACGCGAAGAACCTTACCAAGGCTTGACATTCTGGGTAATCCGTGGAAACACGGT
GATCCTTCGGGATCCAGAACAGGTGATGCATGGCTGTCGCGTT
>S3113H2Z20 rank=0001786 x=3197.0 y=2202.0 length=105
TACGCAACGCGAAGAACCTTACCAAGGCTTGACATTGACCGGATCGCCGCAGAAATGTGG
TTTCTCCTTTGGGGCCGGTTCACAGGTGGTGCATGGCTGTCGCGT
>S3113H87R7 rank=0024773 x=3268.0 y=1301.0 length=94
TACGCAACGCGAAGAACCTTACCAAGGCTTGACATTGCCCGGAAACACTCAGAGATGGGT
GCCTCTTCGGATCGGGTGACAGGTGATGCATGGC
>S3113H0VWZ rank=0013660 x=3173.0 y=1793.0 length=104
TACGCAACGCGAAGAACCTTACCAAGGCTTGACGTATACGAGAACGGGCCAGAAATGGTC
AACTCTTTGGACACTCGTAAACAGGTGATGCATGGCTGTCGCGT
>S3113H92OF rank=0000674 x=3278.0 y=381.0 length=103
TACGCAACGCGAAGAACCTTACCAAGGCTTGGCATACGCCGGAAAGCATCAGAGATGGTG
CCCCCCTTGTGGTCGGTGTACAGGTGTTGCATGGCTGTCGCGT
>S3113H2XD8 rank=0010871 x=3196.0 y=2814.0 length=102
TACGCAACGCGAAGAACCTTACCAAGGTTTGACATCACCCGGAAACGTGCAGAGATGTGC
GCCTCTTCGGACTGGGTGACAGGTGCTGCATGGCTGTCGCGT
>S3113H3LQ8 rank=0000667 x=3204.0 y=1618.0 length=101
TACGCAACGCGAAGAACCTTACCAAGGTTTGACATCACCGGAAAACTCGCAGAGATNCGG
GGCCTTTTGGGCCGGTGACAGGTGCTGCATGGCTGTCGCGT
>S3113H07SA rank=0012134 x=3177.0 y=792.0 length=104
TACGCAACGCGAAGAACCTTACCAAGTCCTGACATCGGAATGACCGTCTCGTAACGGAGA
CTTCCCTTCGGGCATTCCAGACAGGTGTTGCATGGCTGTCGCGT
>S3113H9RNL rank=0000416 x=3274.0 y=2479.0 length=60
TACGCAACGCGAAGAACCTTACCAAGTCTTGACATCGGAATGACCGTCTCGTAACGGAGA

>S3113H9Q7B rank=0023751 x=3274.0 y=1893.0 length=105
TACGCAACGCGAAGAACCTTACCAAGTCTTGACATCGGAATGACCGTCTCGTAACGGAGA
CTTCCCTTCGGGGCATTCCAGACAGGTGATGCATGGCTGTCGCGT
>S3113H8M8I rank=0006395 x=3261.0 y=3344.0 length=106
TACGCAACGCGAAGAACCTTACCAAGTCTTGACATCGGAATGACCGTCTCGTAACGGAGA
CTTCCCTTCGGGGCATTCCAGACAGGTGATGCATGGCTGTCGCGTT
>S3113H0FSZ rank=0008316 x=3168.0 y=1393.0 length=105
TACGCAACGCGAAGAACCTTACCAAGTCTTGACATCGGAATGACCGTCTCGTAACGGAGA
CTTCCCTTCGGGGCATTCCAGACAGGTGCTGCATGGCTGTCGCGT
>S3113IBW3Y rank=0020118 x=3299.0 y=460.0 length=53
TACGCAACGCGAAGAACCTTACCACACGTGGAAGTCAATGAAGCGGGAGGCGA
>S3113H2DSS rank=0008361 x=3190.0 y=1994.0 length=61
TACGCAACGCGAAGAACCTTACCACCGTTTTGTACATGTCCTGACCGACCGGAGAGATAC
C
>S3113H16P0 rank=0019525 x=3188.0 y=1014.0 length=53
TACGCAACGCGAAGAACCTTACCACCTTGCCAGGTGGTGCATGGCTGTCGCGT
>S3113H0SE2 rank=0000962 x=3172.0 y=1356.0 length=105
TACGCAACGCGAAGAACCTTACCACCTTTTGACATGCCCAGACAGCCGGAGAGATCCGGT
CTTCCCTTCGGGGACTGGGACACAGGTGTTGCATGGCTGTCGCGT
>S3113H5Z65 rank=0009111 x=3231.0 y=3055.0 length=105
TACGCAACGCGAAGAACCTTACCACCTTTTGACATGCCCAGACCGCCAGAGAGATCTGGT
TTTCCCTTCGGGGACTGGGACACAGGTGCTGCATGGCTGTCGCGT
>S3113H99EH rank=0014970 x=3280.0 y=903.0 length=105
TACGCAACGCGAAGAACCTTACCACCTTTTGACATGCCCGGACCACCAGAGAGATCTGGC
TTTCCCTTCGGGGACTGGGACACAGGTGTTGCATGGCTGTCGCGT
>S3113H790O rank=0012057 x=3257.0 y=2598.0 length=105
TACGCAACGCGAAGAACCTTACCACCTTTTGACATGCCCGGACCACGCCAGAGATGGCGC
TTTCCCTTCGGGGACCGGTGCACAGGTGGTGCATGGCTGTCGCGT
>S3113H9ANM rank=0015664 x=3269.0 y=928.0 length=105
TACGCAACGCGAAGAACCTTACCACCTTTTGACATGCCCGGACCGCCACAGAGATGTGGC
TTTCCCTTCGGGGACTGGGACACAGGTGATGCATGGCTGTCGCGT
>S3113H4281 rank=0024669 x=3221.0 y=1315.0 length=105
TACGCAACGCGAAGAACCTTACCACCTTTTGACATGCCCGGACCGCCACAGAGATGTGGC
TTTCCCTTCGGGGACTGGGACACAGGTGCTGCATGGCTGTCGCGT
>S3113HZ99Q rank=0021854 x=3166.0 y=2412.0 length=103
TACGCAACGCGAAGAACCTTACCACCTTTTGACATGCCCGGACCGCCTCAGAGATGAGGC
TTTCCCTTCGGGGACTGGGACACAGGTGCTGCATGGCTCGCGT
>S3113H1CRY rank=0001182 x=3178.0 y=3164.0 length=105
TACGCAACGCGAAGAACCTTACCACCTTTTGACATGCCCTGACCGCCGGAGAGATCCGGT
TTTCCCTTCGGGGACAGGGACACAGGTGGTGCATGGCTGTCGCGT
>S3113H4Q4K rank=0018025 x=3217.0 y=1986.0 length=105
TACGCAACGCGAAGAACCTTACCACCTTTTGACATGCCCTGATCGCTGCAGAGATGCAGC
TTTCCCTTCGGGGACAGGGACACAGGTGTTGCATGGCTGTCGCGT
>S3113HZE1O rank=0016031 x=3156.0 y=2906.0 length=105
TACGCAACGCGAAGAACCTTACCACCTTTTGACATGCCCTGATCGCTGCAGAGATGCAGT
TTTCCCTTCGGGGACAGGGACACAGGTGTTGCATGGCTGTCGCGT
>S3113H8VNQ rank=0017904 x=3264.0 y=1972.0 length=105
TACGCAACGCGAAGAACCTTACCACCTTTTGACATGCCCTGATCGCTGGAGAGATCCAGT
TTTCCCTTCGGGGACAGGGACACAGGTGTTGCATGGCTGTCGCGT
>S3113HY5KK rank=0013657 x=3153.0 y=2914.0 length=41
TACGCAACGCGAAGAACCTTACCACCTTTTGACATGCCTGG
>S3113H5CQH rank=0012633 x=3224.0 y=1319.0 length=105
TACGCAACGCGAAGAACCTTACCACCTTTTGACATGCCTGGACAAACCGAGAGATCGGTC
TTTCCCTTCGGGGACTGGGACACAGGTGGTGCATGGCTGTCGCGT
>S3113H817A rank=0016978 x=3266.0 y=2260.0 length=105
TACGCAACGCGAAGAACCTTACCACCTTTTGACATGCCTGGACCGCCAGAGAGATCTGGC
TTTCCCTTCGGGGACTAGGACACAGGTGATGCATGGCTGTCGCGT
>S3113H58BF rank=0005734 x=3234.0 y=1289.0 length=105
TACGCAACGCGAAGAACCTTACCACCTTTTGACATGCCTGGACCGCCAGAGAGATCTGGC
TTTCCCTTCGGGGACTAGGACACAGGTGCTGCATGGCTGTCGCGT
>S3113H6L6K rank=0017641 x=3238.0 y=2874.0 length=105
TACGCAACGCGAAGAACCTTACCACCTTTTGACATGCCTGGACCGCTAGAGAGATCTAGC
TTTCCTTTCGGGGACCAGGACACAGGTGCTGCATGGCTGTCGCGT
>S3113IAQ19 rank=0021030 x=3285.0 y=3311.0 length=54
TACGCAACGCGAAGAACCTTACCACCTTTTGACATGTCCTGACCGCCGGAGAGA
>S3113H788E rank=0017014 x=3257.0 y=1580.0 length=104
TACGCAACGCGAAGAACCTTACCACCTTTTGACATGTCCTGACCGCCGGAGAGATCCGGT
TTTCCCTTCGGGACAGGAACACAGGTGCTGCATGGCTGTCGCGT
>S3113H9QMA rank=0006978 x=3274.0 y=1136.0 length=105
TACGCAACGCGAAGAACCTTACCACCTTTTGACATGTCCTGACCGCCGGAGAGATCCGGT
TTTCCCTTCGGGGACAGGAACACAGGTGTTGCATGGCTGTCGCGT
>S3113H72DD rank=0011526 x=3255.0 y=879.0 length=60
TACGCAACGCGAAGAACCTTACCACGCTGANACTGGATCGTTTACGGAAAAGCCTAAGAG

>S3113H6OJ0 rank=0005993 x=3239.0 y=1854.0 length=108
TACGCAACGCGAAGAACCTTACCAGCATTTGACATCCTGATCGCGGATTAGAGAGATCTT
TTCCTTCAGTTCGGCTGGATCAGTGACAGGTGCTGCATGGTGTCGCGT
>S3113H1AR9 rank=0000425 x=3178.0 y=583.0 length=107
TACGCAACGCGAAGAACCTTACCAGCATTTGACATGGTAGGACGGCTTCCAGAGATGGAT
TCCTTCCCTTACGGGACCTACACACAGGTGATGCATGGCTGTCGCGT
>S3113IAGSG rank=0009293 x=3282.0 y=2286.0 length=110
TACGCAACGCGAAGAACCTTACCAGCCCTCGACATCCCGGTCGCGGACTCCAGAGATGGA
GTTCTTCAGTTCGGCTGGACCGGAGACAGGTGCTGCATGGCTGTCGCGTT
>S3113H0B2O rank=0001689 x=3167.0 y=654.0 length=109
TACGCAACGCGAAGAACCTTACCAGCCCTTGACATACCGGTCGCGAGAACCAGAGATGGA
TCTCTTCAGTTCGGCTGGACCGAGTACAGGTGCTGCATGGCTGTCGCGT
>S3113H0P2A rank=0014241 x=3171.0 y=2400.0 length=109
TACGCAACGCGAAGAACCTTACCAGCCCTTGACATCCCGATCGCGGAGAGTGGAGACACA
CTCCTTCAGTTCGGCTGGATCGGAGACAGGTGATGCATGGCTGTCGCGT
>S3113H1G29 rank=0017222 x=3180.0 y=563.0 length=109
TACGCAACGCGAAGAACCTTACCAGCCCTTGACATCCCGATCGCGGTTAGTGGAGACACT
TTCCTTCAGTTCGGCTGGATCGGAGACAGGTGATGCATGGCTGTCGCGT
>S3113H7OBN rank=0014526 x=3250.0 y=3153.0 length=109
TACGCAACGCGAAGAACCTTACCAGCCCTTGACATCCCGGTCGCGGACTCCAGAGACGGA
GTTCTTCAGTTCGGCTGGACCGGAGACAGGTGTTGCATGGCTGTCGCGT
>S3113H1F2V rank=0008945 x=3179.0 y=3349.0 length=109
TACGCAACGCGAAGAACCTTACCAGCCCTTGACATCCCGGTCGCGGACTCCAGAGATGGA
GTTCTTCAGTTCGGCTGGACCGGAGACAGGTGATGCATGGCTGTCGCGT
>S3113H55PG rank=0010272 x=3233.0 y=2002.0 length=109
TACGCAACGCGAAGAACCTTACCAGCCCTTGACATCCCGGTCGCGGACTCCAGAGATGGA
GTTCTTCAGTTCGGCTGGACCGGAGACAGGTGGTGCATGGCTGTCGCGT
>S3113H546D rank=0013804 x=3233.0 y=1315.0 length=109
TACGCAACGCGAAGAACCTTACCAGCCCTTGACATCCCGGTCGCGGACTCTGGAGACAGA
GTCCTTCAGTTCGGCTGGACCGGTGACAGGTGTTGCATGGCTGTCGCGT
>S3113HZK22 rank=0017139 x=3158.0 y=2540.0 length=109
TACGCAACGCGAAGAACCTTACCAGCCCTTGACATCCCGGTCGCGGATACGAGAGATCGT
ATCCTTCAGTTCGGCTGGACCGGTGACAGGTGGTGCATGGCTGTCGCGT
>S3113H4YHX rank=0006380 x=3219.0 y=3347.0 length=109
TACGCAACGCGAAGAACCTTACCAGCCCTTGACATCCCGGTCGCGGATTCCAGAGACGGA
ATCCTTCAGTTCGGCTGGACCGGAGACAGGTGCTGCATGGCTGTCGCGT
>S3113HZUKD rank=0021389 x=3161.0 y=2539.0 length=109
TACGCAACGCGAAGAACCTTACCAGCCCTTGACATCCCGGTCGCGGATTCCGGAGACGGA
GTCCTTCAGTTCGGCTGGACCGGAGACAGGTGTTGCATGGCTGTCGCGT
>S3113H8S7W rank=0020260 x=3263.0 y=2906.0 length=109
TACGCAACGCGAAGAACCTTACCAGCCCTTGACATCCCGGTCGCGGGATCCGGAGACGGA
TCCCTTCAGTTCGGCTGGACCGGTGACAGGTGCTGCATGGCTGTCGCGT
>S3113H26FH rank=0007080 x=3199.0 y=2235.0 length=111
TACGCAACGCGAAGAACCTTACCAGCCCTTGACATCCCGGTCGCGGGTTTTCCAGAGATG
GATACCTTCAGTTCGGCTGGACCGGTGACAGGTGCTGCATGGCTGTCGCGT
>S3113H1EDJ rank=0000275 x=3179.0 y=1141.0 length=105
TACGCAACGCGAAGAACCTTACCAGCCCTTGACATCCCGTGCTACCTGGAGAGATCCAGG
GTTCCCTTCGGGGACGCGGAGACAGGTGCTGCATGGCTGTCGCGT
>S3113HZKGC rank=0022357 x=3158.0 y=1722.0 length=108
TACGCAACGCGAAGAACCTTACCAGCCCTTGACATCCGGTCGCGGATCACAGAGATGAGA
TCCTTCAGTTCGGCTGGACCGGTGACAGGTGGTGCATGGCTGTCGCGT
>S3113H85DN rank=0008192 x=3267.0 y=2281.0 length=109
TACGCAACGCGAAGAACCTTACCAGCCCTTGACATCTCGGTCGCGGATTCCAGAGACGGA
ATCCTTCAGTTCGGCTGGACCGAAGACAGGTGATGCATGGCTGTCGCGT
>S3113H0I3I rank=0020372 x=3169.0 y=1564.0 length=109
TACGCAACGCGAAGAACCTTACCAGCCCTTGACATCTGGGTCGCGGACAGTGGAGACATT
GTCCTTCAGTTAGGCTGGACCCAAGACAGGTGTTGCATGGCTGTCGCGT
>S3113HZG2C rank=0021955 x=3157.0 y=1426.0 length=107
TACGCAACGCGAAGAACCTTACCAGCCCTTGACATGCCAAGACGACTTCCAGAGATGGAT
TTCTTCCCTTCGGGGACTTGGACACAGGTGATGCATGGCTGTCGCGT
>S3113H9U8C rank=0023195 x=3275.0 y=3018.0 length=108
TACGCAACGCGAAGAACCTTACCAGCCCTTGACATGCCAAGACGACTTCCAGAGATGGAT
TTCTTCCCTTCGGGGGACTTGGACACAGGTGCTGCATGGCTGTCGCGT
>S3113IBBR8 rank=0015666 x=3292.0 y=1494.0 length=108
TACGCAACGCGAAGAACCTTACCAGCCCTTGACATGCCAAGACGACTTCCAGAGATGGAT
TTNTTCCCTTCGGGGGACTTGGACACAGGTGCTGCATGGCTGTCGCGT
>S3113H647Z rank=0019586 x=3244.0 y=2973.0 length=107
TACGCAACGCGAAGAACCTTACCAGCCCTTGACATGCCAGGACGACTTCCGGAGATGGAT
TTCTTCACTTCGGTGACCTGGACACAGGTGCTGCATGGCTGTCGCGT
>S3113H0PJX rank=0008904 x=3171.0 y=1739.0 length=105
TACGCAACGCGAAGAACCTTACCAGCCCTTGACATGCCCGGCCAGCTGCAGAGATGCAGT
GTTCCCTTCGGGGACCGGGACACAGGTGCTGCATGGCTGTCGCGT
>S3113H7ZJ2 rank=0000852 x=3254.0 y=1328.0 length=105
TACGCAACGCGAAGAACCTTACCAGCCCTTGACATGCCCGGCTACTTGCAGAGATGCAAG
GTTCCCTTCGGGGACCGGGACACAGGTGCTGCATGGCTGTCGCGT
>S3113H9UZR rank=0018640 x=3275.0 y=2709.0 length=106
TACGCAACGCGAAGAACCTTACCAGCCCTTGACATGCCCGGCTACTTGCAGAGATGCAAG
GTTCCCTTCGGGGGACCGGGACACAGGTGCTGCATGGCTGTCGCGT
>S3113H1SFE rank=0011122 x=3183.0 y=2968.0 length=105
TACGCAACGCGAAGAACCTTACCAGCCCTTGACATGCCCGGCTAGCTACGGAGACGTAGT
GTTCCCTTCGGGGACCGGGACACAGGTGCTGCATGGCTGTCGCGT
>S3113H6YJP rank=0015414 x=3242.0 y=2515.0 length=108
TACGCAACGCGAAGAACCTTACCAGCCCTTGACATGGCAAGACGACTTCTGGAGACAGAT
TTCGTTCCCTTCGGGGACTTGCACACAGGTGCTGCATGGCTGTCGCGT
>S3113H511J rank=0022001 x=3232.0 y=1349.0 length=107
TACGCAACGCGAAGAACCTTACCAGCCCTTGACATGGCAAGACGACTTCTGGAGACAGAT
TTCTTCCCTTCGGGGACTTGCACACAGGTGATGCATGGCTGTCGCGT
>S3113H0TD5 rank=0002257 x=3172.0 y=2619.0 length=107
TACGCAACGCGAAGAACCTTACCAGCCCTTGACATGGCAAGACGACTTCTGGAGACAGAT
TTCTTCCCTTCGGGGACTTGCACACAGGTGATGCATGGCTGTCGCGT
>S3113H7Z7C rank=0024814 x=3254.0 y=2166.0 length=107
TACGCAACGCGAAGAACCTTACCAGCCCTTGACATGGCAAGACGACTTCTGGAGACAGAT
TTCTTCCCTTCGGGGACTTGCACACAGGTGCTGCATGGCTGTCGCGT
>S3113H8ELV rank=0000823 x=3259.0 y=353.0 length=107
TACGCAACGCGAAGAACCTTACCAGCCCTTGACATGGCAAGACGACTTCTGGAGACAGAT
TTCTTCCCTTCGGGGACTTGCACACAGGTGTTGCATGGCTGTCGCGT
>S3113IALXP rank=0005843 x=3284.0 y=763.0 length=107
TACGCAACGCGAAGAACCTTACCAGCCCTTGACATGGCAAGACGACTTCTGGAGACAGAT
TTCTTCCCTTCGGGGACTTGCACACAGGTGTTGCATGGCTGTCGCGT
>S3113H4ND0 rank=0006935 x=3216.0 y=1238.0 length=107
TACGCAACGCGAAGAACCTTACCAGCCCTTGACATGGCAGGACGATTTCCGGAGACGGAT
CTCTTCACTTCGGTGACCTGCACACAGGTGTTGCATGGCTGTCGCGT
>S3113H0R42 rank=0020031 x=3172.0 y=996.0 length=108
TACGCAACGCGAAGAACCTTACCAGCCCTTGACATGGGACTCGCCGGGAGCAGAGACGCT
CCCTTCGGTTCGGCCGGAGTCCGCACAGGTGATGCATGGCTGTCGCGT
>S3113H99Y5 rank=0012935 x=3280.0 y=1647.0 length=108
TACGCAACGCGAAGAACCTTACCAGCCCTTGACATGGGACTCGCCGGGAGCAGAGACGCT
CCCTTCGGTTCGGCCGGAGTCCGCACAGGTGTTGCATGGCTGTCGCGT
>S3113H91AW rank=0024504 x=3277.0 y=2694.0 length=107
TACGCAACGCGAAGAACCTTACCAGCCCTTGACATGGGCGTCGCGGGCGCAGAGATGCGT
CCTTCGGTTCGGCCGGACGCCGCACAGGTGGTGCATGGCTGTCGCGT
>S3113H1Z8N rank=0022310 x=3186.0 y=805.0 length=107
TACGCAACGCGAAGAACCTTACCAGCCCTTGACATGGGCGTCGCGGGCGCAGAGATGCGT
CCTTCGGTTCGGCCGGACGCCGCACAGGTGTTGCATGGCTGTCGCGT
>S3113IBEK0 rank=0006235 x=3293.0 y=1026.0 length=107
TACGCAACGCGAAGAACCTTACCAGCCCTTGACATGGGCGTCGCGGGTCCAGAGATGGAC
CTTTCGGTTCGGCCGGACGCCGCACAGGTGCTGCATGGCTGTCGCGT
>S3113H7184 rank=0017473 x=3255.0 y=726.0 length=107
TACGCAACGCGAAGAACCTTACCAGCCCTTGACATGGGCGTCGCGGGTCCAGAGATGGGC
CCTTCGGTTCGGCCGGACGCCGCACAGGTGTTGCATGGCTGTCGCGT
>S3113HZ671 rank=0018678 x=3165.0 y=2559.0 length=107
TACGCAACGCGAAGAACCTTACCAGCCCTTGACATGGGCGTCGCGGGTGGGGAGACCCAC
CCTTCGGTTCGGCCGGACGCCGCACAGGTGGTGCATGGCTGTCGCGT
>S3113H4QML rank=0006121 x=3217.0 y=1339.0 length=107
TACGCAACGCGAAGAACCTTACCAGCCCTTGACATGGGCGTCGCGGGTGGGGAGACCCAC
CTTTCGGTTCGGCCGGACGCCGCACAGGTGCTGCATGGCTGTCGCGT
>S3113H5J6Z rank=0019220 x=3226.0 y=2793.0 length=88
TACGCAACGCGAAGAACCTTACCAGCCCTTGACATGGGCGTCNCGGGTGGGGAGACCCAC
CTTTCGGTTCGGCCGGACGCCGCACAGG
>S3113H254C rank=0017732 x=3199.0 y=1834.0 length=109
TACGCAACGCGAAGAACCTTACCAGCCCTTGACATGGGTATCGCGAGATCCAGAGATGGA
TTTCTTCAGTTCGGCTGGATACCACACAGGTGCTGCATGGCTGTCGCGT
>S3113IBW2J rank=0004201 x=3299.0 y=409.0 length=107
TACGCAACGCGAAGAACCTTACCAGCCCTTGACATGGGTCGGACCGGCGCAGAGATGCGC
TTTCCCCGCAAGGGGCCGACTGCACAGGTGCTGCATGGCTGTCGCGT
>S3113H5GT5 rank=0013161 x=3225.0 y=2539.0 length=107
TACGCAACGCGAAGAACCTTACCAGCCCTTGACATGGGTCGGACCGGCGCAGAGATGCGC
TTTCCCCGCAAGGGGCCGACTGCACAGGTGCTGCATGGCTGTCGCGT
>S3113H6O75 rank=0002558 x=3239.0 y=2723.0 length=107
TACGCAACGCGAAGAACCTTACCAGCCCTTGACATGGTCAGACGATTTCCAGAGATGGAT
CTCTTCACTTCGGTGACTGATACACAGGTGCTGCATGGCTGTCGCGT
>S3113H6LC9 rank=0005725 x=3238.0 y=1819.0 length=85
TACGCAACGCGAAGAACCTTACCAGCCCTTGACATGGTCGGACGGTTTCCAGAGATGGAT
TCCTTCACTTCGGTGACTGACACAC
>S3113HY5XJ rank=0018633 x=3153.0 y=3381.0 length=107
TACGCAACGCGAAGAACCTTACCAGCCCTTGACATGGTCGGACGGTTTCCAGAGATGGAT
TCCTTCACTTCGGTGACTGACACACAGGTGGTGCATAGCTGTCGCGT
>S3113H8ME0 rank=0018154 x=3261.0 y=2282.0 length=107
TACGCAACGCGAAGAACCTTACCAGCCCTTGACATGTCCAGGACCGGCACCAGAGATGGA
GCCTTCTCTTCGGAGCCTGGAGCACAGGTGTTGCATGGCTGTCGCGT
>S3113H40N3 rank=0017164 x=3220.0 y=2065.0 length=107
TACGCAACGCGAAGAACCTTACCAGCCCTTGACATGTCCAGGACCGGTCGCAGAGATGTG
ACCTTCTCTTCGGAGCCTGGAACACAGGTGTTGCATGGCTGTCGCGT
>S3113H8JP6 rank=0021071 x=3260.0 y=2892.0 length=108
TACGCAACGCGAAGAACCTTACCAGCCCTTGACATGTCCAGGACCGGTCGCAGAGATGTG
ACCTTCTCTTCGGAGCCTGGAACACAGGTGTTGCATGGCTGTCGCGTT
>S3113H8RRV rank=0013360 x=3263.0 y=1033.0 length=108
TACGCAACGCGAAGAACCTTACCAGCCCTTGACATGTCCAGGACCGGTCGCAGAGATGTG
ACCTTCTCTTCGGAGCCTGGAGCACAGGTGTTGCATGGCTGTCGCGTT
>S3113H8R3S rank=0005502 x=3263.0 y=1462.0 length=107
TACGCAACGCGAAGAACCTTACCAGCCCTTGACATGTCCATGACCGGTCGCAGAGATGTG
ACCTTCTCTTCGGAGCATGGAGCACAGGTGTTGCATGGCTGTCGCGT
>S3113H08JV rank=0015995 x=3177.0 y=1785.0 length=107
TACGCAACGCGAAGAACCTTACCAGCCCTTGACATGTCCATGATCGGTCACAGAGATGTG
ACCTTCTCTTCGGAGCATGGAGCACAGGTGCTGCATGGCTATCGCGT
>S3113H1OET rank=0025768 x=3182.0 y=1859.0 length=107
TACGCAACGCGAAGAACCTTACCAGCCCTTGACATGTCCATGATCGGTCACAGAGATGTG
ACCTTCTCTTCGGAGCATGGAGCACAGGTGCTGCATGGCTATCGCGT
>S3113H1OLL rank=0007630 x=3182.0 y=2103.0 length=108
TACGCAACGCGAAGAACCTTACCAGCCCTTGACATGTCCATGATCGGTCACAGAGATGTG
ACCTTCTCTTCGGAGCATGGAGCACAGGTGGTGCATGGCTGTCGCGTT
>S3113H6UHT rank=0014545 x=3241.0 y=1359.0 length=109
TACGCAACGCGAAGAACCTTACCAGCCCTTGACATGTCCCGTATGGACTTCAGAGATGAG
GTCCTTCAGTTCGGCTGGCGGGAACACAGGTGTTGCATGGCTGTCGCGT
>S3113H7ZPA rank=0015107 x=3254.0 y=1516.0 length=109
TACGCAACGCGAAGAACCTTACCAGCCCTTGACATGTCCCGTGTGGGCCGGGGAGACCCG
GTCCTTCAGTTCGGCTGGCGGGAACACAGGTGATGCATGGCTGTCGCGT
>S3113IAB9L rank=0004001 x=3281.0 y=519.0 length=109
TACGCAACGCGAAGAACCTTACCAGCCCTTGACATGTCCCGTGTGGGTTTCAGAGATGAG
ATCCTTCAGTTCGGCTGGCGGGGACACAGGTGTTGCATGGCTGTCGCGT
>S3113H87LZ rank=0004512 x=3268.0 y=1077.0 length=99
TACGCAACGCGAAGAACCTTACCAGCCCTTGACATGTCCGGGACCGGTCGCAGAGACGTG
ACCTTCTCTTCGGAGCCCGGAACACAGGTGCTGCATGGC
>S3113H7BP7 rank=0021664 x=3246.0 y=3213.0 length=109
TACGCAACGCGAAGAACCTTACCAGCCCTTGACATGTCCGGTTTGGGTTTCAGAGATGAG
ACCCTTCAGTTCGGCTGGCCGGAACACAGGTGTTGCATGGCTGTCGCGT
>S3113IAG2A rank=0020040 x=3282.0 y=2640.0 length=109
TACGCAACGCGAAGAACCTTACCAGCCCTTGACATGTCCGGTTTGGGTTTCAGAGATGAG
ACCCTTCAGTTCGGCTGGCCGGAACACAGGTGTTGCATGGCTGTCGCGT
>S3113H04CI rank=0006860 x=3176.0 y=432.0 length=110
TACGCAACGCGAAGAACCTTACCAGCCCTTGACATGTCCTCTATGGACTCCAGAGACGGA
GTCCTTCACTTCGGGTGGGAGGAACACAGGTGATGCATGGCTGTCGCGTT
>S3113H37M2 rank=0010061 x=3211.0 y=1308.0 length=109
TACGCAACGCGAAGAACCTTACCAGCCCTTGACATGTCCTCTATGGACTCCAGAGACGGA
GTCCTTCACTTCGGGTGGGAGGAACACAGGTGCTGCATGGCTGTCGCGT
>S3113H4HSQ rank=0014935 x=3214.0 y=2184.0 length=109
TACGCAACGCGAAGAACCTTACCAGCCCTTGACATGTCCTCTATGGACTCCAGAGACGGA
GTCCTTCACTTCGGGTGGGAGGAACACAGGTGCTGCATGGCTGTCGCGT
>S3113HZ8P8 rank=0017267 x=3166.0 y=414.0 length=109
TACGCAACGCGAAGAACCTTACCAGCCCTTGACATGTCCTCTATGGATTCCAGAGACGGA
GTCCTTCACTTCGGGTGGGAGGAACACAGGTGATGCATGGCTGTCGCGT
>S3113H2CV5 rank=0019484 x=3190.0 y=819.0 length=109
TACGCAACGCGAAGAACCTTACCAGCCCTTGACATGTCCTCTATGGATTCCAGAGACGGA
GTCCTTCACTTCGGGTGGGAGGAACACAGGTGATGCATGGCTGTCGCGT
>S3113H2JNY rank=0004006 x=3192.0 y=1404.0 length=109
TACGCAACGCGAAGAACCTTACCAGCCCTTGACATGTCCTCTATGGATTCCAGAGACGGA
GTCCTTCACTTCGGGTGGGAGGAACACAGGTGCTGCATGGCTGTCGCGT
>S3113H6ITE rank=0022703 x=3237.0 y=2608.0 length=109
TACGCAACGCGAAGAACCTTACCAGCCCTTGACATGTCGGTCGCGGACAGTGGAGACATT
GTCCTTCAGTTAGGCTGGACCGAACACAGGTGCTGCATGGCTGTCGCGT
>S3113H4ODY rank=0004653 x=3216.0 y=2532.0 length=107
TACGCAACGCGAAGAACCTTACCAGCCCTTGACATGTCTAGGACCGGTCGCAGAGATGTG
ACCTTCTCTTCGGAGCCTAGAGCACAGGTGATGCATGGCTGTCGCGT
>S3113H8G1D rank=0003639 x=3259.0 y=3503.0 length=107
TACGCAACGCGAAGAACCTTACCAGCCCTTGACATGTCTATGACCGGTACCAGAGATGGA
GCCTTCCCTTCGGGGCATAGAGCACAGGTGATGCATGGCTGTCGCGT
>S3113H5ZT3 rank=0002527 x=3231.0 y=2585.0 length=108
TACGCAACGCGAAGAACCTTACCAGCCCTTGACATGTGACTCGCCGGCTCCAGAGATGGA
GCCTTCAGTTCGGCCGGAGTCAGCACAGGTGTTGCATGGCTGTCGCGT
>S3113IAAHR rank=0021395 x=3280.0 y=2317.0 length=108
TACGCAACGCGAAGAACCTTACCAGCCCTTGACATGTGACTCGCCGGCTCCAGAGATGGA
GCCTTCAGTTCGGCCGGAGTCAGCACAGGTGTTGCATGGCTGTCGCGT
>S3113H0PJ0 rank=0020642 x=3171.0 y=1742.0 length=73
TACGCAACGCGAAGAACCTTACCAGCCCTTGACATGTGACTCGCCGGGAGCAGAGACGCT
CCCTTCGGTTCGG
>S3113H4QO1 rank=0018965 x=3217.0 y=1427.0 length=102
TACGCAACGCGAAGAACCTTACCAGCCCTTGACTTCCCGATCGGGAGACCAGAGATGGAC
CTCTTCAATTGGTCGGTGACAGGTGCTGCATGGCTGTCGCGT
>S3113H4O0B rank=0015465 x=3216.0 y=3337.0 length=102
TACGCAACGCGAAGAACCTTACCAGCCCTTGACTTCCCGATCGGGGGACCAGAGATGGAC
CTCTTCAATTGGTCGGTGACAGGTGCTGCATGGCTGTCGCGT
>S3113H67R2 rank=0005515 x=3245.0 y=2192.0 length=109
TACGCAACGCGAAGAACCTTACCAGCCCTTGACTTCCTGGTCGCGGGACCGAGAGATCGG
TCTCTTCAGTTCGGCTGGACCAGTGACAGGTGTTGCATGGCTGTCGCGT
>S3113H9AG7 rank=0019499 x=3269.0 y=697.0 length=107
TACGCAACGCGAAGAACCTTACCAGCCCTTGACTTGTGACTCGCCGGCTCTGGAGACGGA
GCCTTCGGTTCGGCCGGAGTCAACACAGGTGCTGCAGGCTGTCGCGT
>S3113H88DV rank=0013468 x=3268.0 y=2081.0 length=108
TACGCAACGCGAAGAACCTTACCAGCCCTTGACTTGTGGCTCGCCGGCTCCAGAGACGGA
GCCTTCGGTTCGGCCGGAGCCAACACAGGTGATGCATGGCTGTCGCGT
>S3113H03LL rank=0018065 x=3175.0 y=3559.0 length=108
TACGCAACGCGAAGAACCTTACCAGCCCTTGACTTGTGGCTCGCCGGCTCCAGAGACGGA
GCCTTCGGTTCGGCCGGAGCCAACACAGGTGCTGCATGGCTGTCGCGT
>S3113H3E3D rank=0009080 x=3202.0 y=1175.0 length=60
TACGCAACGCGAAGAACCTTACCAGCCTTGACATCCCGGTCGCGGGATCGAGAGATCGAN

>S3113H6652 rank=0008899 x=3245.0 y=1400.0 length=68
TACGCAACGCGAAGAACCTTACCAGCCTTGACATGTCCTCTATGGATTCCAGAGACGGAG
TCCTTCAC
>S3113H6RBT rank=0021463 x=3240.0 y=1351.0 length=109
TACGCAACGCGAAGAACCTTACCAGCCTTTGACATCCTGGCCGCGGGGAGAGGAGACTCA
CCCCTTCAGTTCGGCTGGACCAGTGACAGGTGATGCATGGCTGTCGCGT
>S3113HZ3OA rank=0018410 x=3164.0 y=2056.0 length=109
TACGCAACGCGAAGAACCTTACCAGCCTTTGACATCCTGGTCGCGGATAGGGGAGACCCT
TTCCTTCAGTTCGGCTGGACCAGTGACAGGTGTTGCATGGCTGTCGCGT
>S3113H8L5P rank=0021537 x=3261.0 y=1947.0 length=110
TACGCAACGCGAAGAACCTTACCAGCCTTTGACATCCTGGTCGCGGATTAGAGAGATTCT
TTTCCTTCAGTTCGGCTGGACCAGTGACAGGTGATGCATGGCTGTCGCGT
>S3113H7OHG rank=0017808 x=3250.0 y=3362.0 length=91
TACGCAACGCGAAGAACCTTACCAGCCTTTGACATCCTGGTCGCGGGGAGAGGAGACTCA
CCCCTTCAGTTCGGCTGGACCAGTGACAGGT
>S3113H2T90 rank=0008779 x=3195.0 y=2870.0 length=109
TACGCAACGCGAAGAACCTTACCAGCCTTTGACATCCTGGTCGCGGGGAGAGGAGACTCA
CCCCTTCAGTTCGGCTGGACCAGTGACAGGTGTTGCATGGCTGTCGCGT
>S3113H1HQM rank=0008435 x=3180.0 y=1404.0 length=110
TACGCAACGCGAAGAACCTTACCAGCCTTTGACATCCTGGTCGCGGGGAGAGGAGACTCA
CCCCTTCAGTTCGGCTGGACCAGTGACAGGTGTTGCATGGCTGTCGCGTT
>S3113H4TJT rank=0024555 x=3218.0 y=1031.0 length=109
TACGCAACGCGAAGAACCTTACCAGCCTTTGACATGCCCCGTATGGATCCTGGAGACAGG
GTTCTTCAGTTCGGCTGGCGGGAACACAGGTGATGCATGGCTGTCGCGT
>S3113H491R rank=0005727 x=3223.0 y=1933.0 length=68
TACGCAACGCGAAGAACCTTACCAGCCTTTGACATGTCCCGTGTGGATCCTGGAGACAGG
ATCCTTCA
>S3113H7CM4 rank=0000872 x=3247.0 y=302.0 length=109
TACGCAACGCGAAGAACCTTACCAGCCTTTGACATGTCCCGTGTGGATCCTGGAGACAGG
ATCCTTCAGTTCGGCTGGCGGGAACACAGGTGGTGCATGGCTGTCGCGT
>S3113IBHM2 rank=0009355 x=3294.0 y=892.0 length=109
TACGCAACGCGAAGAACCTTACCAGCCTTTGACATGTCCCGTGTGGATCCTGGAGACAGG
ATCCTTCAGTTCGGCTGGCGGGAACACAGGTGTTGCATGGCTGTCGCGT
>S3113IAKRQ rank=0007483 x=3283.0 y=3348.0 length=107
TACGCAACGCGAAGAACCTTACCAGCCTTTGACATGTCCTGGATTGTTGGCAGAGATGCC
TTCGTCTCTTCGGAGCCGGGAGCACAGGTGATGCATGGCTGTCGCGT
>S3113IA2MM rank=0017738 x=3289.0 y=1916.0 length=107
TACGCAACGCGAAGAACCTTACCAGCGTTCGACATGGTAGGACGGTTTCCAGAGATGGAT
TCCTTCCCTTACGGGACCTACACACAGGTGTTGCATGGCTGTCGCGT
>S3113IAJWN rank=0010520 x=3283.0 y=2229.0 length=102
TACGCAACGCGAAGAACCTTACCAGCGTTTGACATCCCGCGCTATCCAGAGAGATCTGGG
GTTCCCTTCGGGGACGCGGTGACAGGTGCTGATGGCTGTCGC
>S3113H8ABK rank=0011475 x=3257.0 y=2990.0 length=109
TACGCAACGCGAAGAACCTTACCAGCGTTTGACATCCCGGTCGCGGGATCCAGAGATGGA
TCCCTTCAGTTCGGCTGGACCGGTGACAGGTGTTGCATGGCTGTCGCGT
>S3113IADJR rank=0017373 x=3281.0 y=2181.0 length=64
TACGCAACGCGAAGAACCTTACCAGCGTTTGACATCCTCATCGCGGATTCCAGAGATGGA
TTCC
>S3113H22VV rank=0021543 x=3198.0 y=1737.0 length=109
TACGCAACGCGAAGAACCTTACCAGCGTTTGACATCCTCATCGCGGATTTCAGAGATGAT
TTCCTTCAGTTCGGCTGGATGAGTGACAGGTGCTGCATGGCTGTCGCGT
>S3113H9733 rank=0003431 x=3279.0 y=3329.0 length=110
TACGCAACGCGAAGAACCTTACCAGCGTTTGACATCCTCATCGCGGGTTCCAGAGATGGA
TCCCTTCAGTTCGGCTGGATGAGTGACAGGTGTTGCATGGCTGTCGCGTT
>S3113IAAH3 rank=0001121 x=3280.0 y=2329.0 length=109
TACGCAACGCGAAGAACCTTACCAGCGTTTGACATCCTCATCGCGGTTACCAGAGATGGT
TTCCTTCAGTTCGGCCGGATGAGTGACAGGTGATGCATGGCTGTCGCGT
>S3113IAR8O rank=0026482 x=3286.0 y=742.0 length=109
TACGCAACGCGAAGAACCTTACCAGCGTTTGACATCCTCATCGCGGTTACCAGAGATGGT
TTCCTTCAGTTCGGCTGGATGAGTGACAGGTGATGCATGGCTGTCGCGT
>S3113IAR8L rank=0021366 x=3286.0 y=739.0 length=109
TACGCAACGCGAAGAACCTTACCAGCGTTTGACATCCTCATCGCGGTTACCAGAGATGGT
TTCCTTCAGTTCGGCTGGATGAGTGACAGGTGATGCATGGCTGTCGCGT
>S3113H01JI rank=0005492 x=3175.0 y=892.0 length=109
TACGCAACGCGAAGAACCTTACCAGCGTTTGACATCCTCATCGCGGTTACCAGAGATGGT
TTCCTTCAGTTCGGCTGGATGAGTGACAGGTGCTGCATGGCTGTCGCGT
>S3113H53N7 rank=0006382 x=3232.0 y=3461.0 length=109
TACGCAACGCGAAGAACCTTACCAGCGTTTGACATCCTCATCGCGGTTACCAGAGATGGT
TTCCTTCAGTTTGGCTGGATGAGTGACAGGTGCTGCATGGCTGTCGCGT
>S3113H3Y5S rank=0016903 x=3208.0 y=2606.0 length=109
TACGCAACGCGAAGAACCTTACCAGCGTTTGACATCCTCATCGCGGTTTCCAGAGATGGA
TTCCTTCAGTTCGGCTGGATGAGTGACAGGTGTTGCATGGCTGTCGCGT
>S3113H4WBA rank=0019511 x=3219.0 y=516.0 length=109
TACGCAACGCGAAGAACCTTACCAGCGTTTGACATCCTGATCGCGGATTAGAGAGATCTT
TTCCTTCAGTTCGGCTGAATCAGTGACAGGTGATGCATGGCTGTCGCGT
>S3113H47OU rank=0022327 x=3222.0 y=2972.0 length=107
TACGCAACGCGAAGAACCTTACCAGCGTTTGACATGCCAGGACGGTTTCCAGAGATGGAT
TCCTCCCCTTACGGGGCCTGGACACAGGTGATGCATGGCTGTCGCGT
>S3113HZWUF rank=0020288 x=3162.0 y=1397.0 length=108
TACGCAACGCGAAGAACCTTACCAGCGTTTGACATGCCAGGACGGTTTCCAGAGATGGAT
TCCTCCCCTTACGGGGCCTGGACACAGGTGGTGCATGGCTGTCGCGTT
>S3113H545B rank=0018800 x=3233.0 y=1277.0 length=108
TACGCAACGCGAAGAACCTTACCAGCGTTTGACATGCCAGGACGGTTTCCAGAGATGGAT
TCCTCCCCTTACGGGGCCTGGACACAGGTGGTGCATGGCTGTCGCGTT
>S3113H7QS7 rank=0020045 x=3251.0 y=2281.0 length=108
TACGCAACGCGAAGAACCTTACCAGCGTTTGACATGCCAGGACGGTTTCCAGAGATGGAT
TCCTCCCCTTACGGGGCCTGGACACAGGTGTTGCATGGCTGTCGCGTT
>S3113H3MK5 rank=0003283 x=3204.0 y=2695.0 length=107
TACGCAACGCGAAGAACCTTACCAGCGTTTGACATGCCAGGACGGTTTCCAGAGATGGAT
TCCTTCCCTTACGGGACCTGGACACAGGTGATGCATGGCTGTCGCGT
>S3113H7Q00 rank=0019654 x=3251.0 y=2562.0 length=107
TACGCAACGCGAAGAACCTTACCAGCGTTTGACATGCCAGGACGGTTTCCAGAGATGGAT
TCCTTCCCTTACGGGACCTGGACACAGGTGATGCATGGCTGTCGCGT
>S3113H1ULO rank=0023098 x=3184.0 y=1690.0 length=107
TACGCAACGCGAAGAACCTTACCAGCGTTTGACATGCCAGGACGGTTTCCAGAGATGGAT
TCCTTCCCTTACGGGACCTGGACACAGGTGATGCATGGCTGTCGCGT
>S3113H3GQX rank=0016276 x=3202.0 y=3319.0 length=107
TACGCAACGCGAAGAACCTTACCAGCGTTTGACATGCCAGGACGGTTTCCAGAGATGGAT
TCCTTCCCTTACGGGACCTGGACACAGGTGCTGCATGGCTGTCGCGT
>S3113H7GMU rank=0005264 x=3248.0 y=1380.0 length=107
TACGCAACGCGAAGAACCTTACCAGCGTTTGACATGCCAGGACGGTTTCCAGAGATGGAT
TCCTTCCCTTACGGGACCTGGACACAGGTGCTGCATGGCTGTCGCGT
>S3113H397K rank=0023853 x=3212.0 y=542.0 length=107
TACGCAACGCGAAGAACCTTACCAGCGTTTGACATGCCAGGACGGTTTCCAGAGATGGAT
TCCTTCCCTTACGGGACCTGGACACAGGTGGTGCATGGCTGTCGCGT
>S3113HZRNC rank=0020993 x=3160.0 y=2854.0 length=107
TACGCAACGCGAAGAACCTTACCAGCGTTTGACATGCCAGGACGGTTTCCAGAGATGGAT
TCCTTCCCTTACGGGACCTGGACACAGGTGTTGCATGGCTGTCGCGT
>S3113H0G9T rank=0013697 x=3168.0 y=3295.0 length=107
TACGCAACGCGAAGAACCTTACCAGCGTTTGACATGCCAGGACGGTTTCCAGAGATGGAT
TCCTTCCCTTACGGGACCTGGACACAGGTGTTGCATGGCTGTCGCGT
>S3113H1ST0 rank=0016897 x=3183.0 y=3494.0 length=108
TACGCAACGCGAAGAACCTTACCAGCGTTTGACATGCCAGGTACGGTTTCCAGAGATGGA
TTCCTCCCCTTACGGGGCCTGGACACAGGTGCTGCATGGCTGTCGCGT
>S3113H1Q2H rank=0017623 x=3183.0 y=1207.0 length=109
TACGCAACGCGAAGAACCTTACCAGCGTTTGACATGCCCGGTATGGATTCCAGAGATGGA
TTCCTTCAGTTAGGCTGGCCGGTGCACAGGTGTTGCATGGCTGTCGCGT
>S3113IAFCL rank=0007740 x=3282.0 y=419.0 length=109
TACGCAACGCGAAGAACCTTACCAGCGTTTGACATGCCCGGTATGGATTCCAGAGATGGA
TTCCTTCAGTTAGGCTGGCCGGTGCGCAGGTGCTGCATGGCTGTCGCGT
>S3113H0S6C rank=0025301 x=3172.0 y=2338.0 length=109
TACGCAACGCGAAGAACCTTACCAGCGTTTGACATGCCCGGTATGGATTCCAGAGATGGA
TTCCTTCAGTTAGGCTGGCCGGTGCGCAGGTGCTGCATGGCTGTCGCGT
>S3113H3VDU rank=0018641 x=3207.0 y=1808.0 length=109
TACGCAACGCGAAGAACCTTACCAGCGTTTGACATGCCCGGTATGGATTCCAGAGATGGA
TTCCTTCAGTTAGGCTGGCCGGTGCGCAGGTGCTGCATGGCTGTCGCGT
>S3113H126E rank=0001502 x=3187.0 y=516.0 length=108
TACGCAACGCGAAGAACCTTACCAGCGTTTGACATGCCTAGTGTGGTTTCCAGAGATGGA
TTCCTTCAGTTCGGCTGGCTAGGACACAGGTGTGCATGGCTGTCGCGT
>S3113HZQBD rank=0019377 x=3160.0 y=1127.0 length=109
TACGCAACGCGAAGAACCTTACCAGCGTTTGACATGGCTAGTATGATTTCCAGAGATGGA
TTTCTTCAGTTAGGCTGGCTAGCACACAGGTGTTGCATGGCTGTCGCGT
>S3113IATU1 rank=0024946 x=3286.0 y=2843.0 length=111
TACGCAACGCGAAGAACCTTACCAGCGTTTGACATGGGTAGGACGGTCTCCAGAGATGGG
ATTCCCTTCCCGTTACGGGACCTACACACAGGTGCTGCATGGCTGTCGCGT
>S3113HZQZF rank=0015539 x=3160.0 y=1993.0 length=62
TACGCAACGCGAAGAACCTTACCAGCGTTTGACATGGTACGGACGGTTTCCAGAGATGGA
TT
>S3113H8167 rank=0012027 x=3266.0 y=2257.0 length=63
TACGCAACGCGAAGAACCTTACCAGCGTTTGACATGGTAGGACGGCTTCCAGAGATGGAT
TCC
>S3113H3U4J rank=0014702 x=3207.0 y=1473.0 length=107
TACGCAACGCGAAGAACCTTACCAGCGTTTGACATGGTAGGACGGCTTCCAGAGATGGAT
TCCTCCCCTTACGGGGCCTACACACAGGTGTTGCATGGCTGTCGCGT
>S3113H5CL2 rank=0026017 x=3224.0 y=1160.0 length=107
TACGCAACGCGAAGAACCTTACCAGCGTTTGACATGGTAGGACGGCTTCCAGAGATGGAT
TCCTTCCCTTACGGGACCTACACACAGGTGATGCATGGCTGTCGCGT
>S3113H0UZJ rank=0005610 x=3173.0 y=589.0 length=107
TACGCAACGCGAAGAACCTTACCAGCGTTTGACATGGTAGGACGGCTTCCAGAGATGGAT
TCCTTCCCTTACGGGACCTACACACAGGTGATGCATGGCTGTCGCGT
>S3113H46AG rank=0007780 x=3222.0 y=1158.0 length=107
TACGCAACGCGAAGAACCTTACCAGCGTTTGACATGGTAGGACGGCTTCCAGAGATGGAT
TCCTTCCCTTACGGGACCTACACACAGGTGATGCATGGCTGTCGCGT
>S3113H9NI2 rank=0009790 x=3273.0 y=1228.0 length=107
TACGCAACGCGAAGAACCTTACCAGCGTTTGACATGGTAGGACGGCTTCCAGAGATGGAT
TCCTTCCCTTACGGGACCTACACACAGGTGATGCATGGCTGTCGCGT
>S3113H9XI6 rank=0018395 x=3276.0 y=1904.0 length=107
TACGCAACGCGAAGAACCTTACCAGCGTTTGACATGGTAGGACGGCTTCCAGAGATGGAT
TCCTTCCCTTACGGGACCTACACACAGGTGCTGCATGGCTGTCGCGT
>S3113H12EN rank=0023015 x=3186.0 y=3613.0 length=108
TACGCAACGCGAAGAACCTTACCAGCGTTTGACATGGTAGGACGGCTTCCAGAGATGGAT
TCCTTCCCTTACGGGACCTACACACAGGTGCTGCATGGCTGTCGCGTT
>S3113H2QYG rank=0014111 x=3194.0 y=2662.0 length=107
TACGCAACGCGAAGAACCTTACCAGCGTTTGACATGGTAGGACGGCTTCCAGAGATGGAT
TCCTTCCCTTACGGGACCTACACACAGGTGTTGCATGGCTGTCGCGT
>S3113H8WPZ rank=0026838 x=3264.0 y=3349.0 length=107
TACGCAACGCGAAGAACCTTACCAGCGTTTGACATGGTAGGACGGCTTCCAGAGATGGAT
TCCTTCCCTTACGGGACCTACACACAGGTGTTGCATGGCTGTCGCGT
>S3113H9IEX rank=0024661 x=3271.0 y=2791.0 length=97
TACGCAACGCGAAGAACCTTACCAGCGTTTGACATGGTAGGACGGCTTCCAGAGATGGAT
TCCTTCCCTTACGGGGACCTACACACAGGTGATGCAT
>S3113H3JSS rank=0021182 x=3203.0 y=3178.0 length=107
TACGCAACGCGAAGAACCTTACCAGCGTTTGACATGGTAGGACGGTCTCCAGAGATGGAT
TCCTTCCCTTACGGGACCTACACACAGGTGGTGCATGGCTGTCGCGT
>S3113H0V0P rank=0023099 x=3173.0 y=1927.0 length=107
TACGCAACGCGAAGAACCTTACCAGCGTTTGACATGGTAGGACGGTTTCCAGAAATGGAT
TCCTTCCCTTACGGGACCTACACACAGGTGCTGCATGGCTGTCGCGT
>S3113H6F7K rank=0020386 x=3236.0 y=3326.0 length=107
TACGCAACGCGAAGAACCTTACCAGCGTTTGACATGGTAGGACGGTTTCCAGAGATGGAT
TCCTCCCCTTACGGGGCCTACACACAGGTGGTGCATGGCTGTCGCGT
>S3113H3JW5 rank=0011503 x=3203.0 y=3335.0 length=101
TACGCAACGCGAAGAACCTTACCAGCGTTTGACATGGTAGGACGGTTTCCAGAGATGGAT
TCCTTCCCTTACGGGACCTACACACAGGTGATGCATGGCTG
>S3113H10RI rank=0015700 x=3186.0 y=1484.0 length=107
TACGCAACGCGAAGAACCTTACCAGCGTTTGACATGGTAGGACGGTTTCCAGAGATGGAT
TCCTTCCCTTACGGGACCTACACACAGGTGATGCATGGCTGTCGCGT
>S3113IAR44 rank=0010917 x=3286.0 y=614.0 length=107
TACGCAACGCGAAGAACCTTACCAGCGTTTGACATGGTAGGACGGTTTCCAGAGATGGAT
TCCTTCCCTTACGGGACCTACACACAGGTGATGCATGGCTGTCGCGT
>S3113H7XIL rank=0021303 x=3253.0 y=2779.0 length=107
TACGCAACGCGAAGAACCTTACCAGCGTTTGACATGGTAGGACGGTTTCCAGAGATGGAT
TCCTTCCCTTACGGGACCTACACACAGGTGATGCATGGCTGTCGCGT
>S3113H0T4Q rank=0007811 x=3172.0 y=3576.0 length=107
TACGCAACGCGAAGAACCTTACCAGCGTTTGACATGGTAGGACGGTTTCCAGAGATGGAT
TCCTTCCCTTACGGGACCTACACACAGGTGATGCATGGCTGTCGCGT
>S3113HZQHU rank=0006278 x=3160.0 y=1360.0 length=107
TACGCAACGCGAAGAACCTTACCAGCGTTTGACATGGTAGGACGGTTTCCAGAGATGGAT
TCCTTCCCTTACGGGACCTACACACAGGTGATGCATGGCTGTCGCGT
>S3113H5U5K rank=0007129 x=3230.0 y=614.0 length=107
TACGCAACGCGAAGAACCTTACCAGCGTTTGACATGGTAGGACGGTTTCCAGAGATGGAT
TCCTTCCCTTACGGGACCTACACACAGGTGATGCATGGCTGTCGCGT
>S3113H472G rank=0013600 x=3222.0 y=3462.0 length=107
TACGCAACGCGAAGAACCTTACCAGCGTTTGACATGGTAGGACGGTTTCCAGAGATGGAT
TCCTTCCCTTACGGGACCTACACACAGGTGATGCATGGCTGTCGCGT
>S3113H9XXX rank=0018520 x=3276.0 y=2435.0 length=108
TACGCAACGCGAAGAACCTTACCAGCGTTTGACATGGTAGGACGGTTTCCAGAGATGGAT
TCCTTCCCTTACGGGACCTACACACAGGTGATGCATGGCTGTCGCGTT
>S3113H6ULD rank=0003544 x=3241.0 y=1487.0 length=107
TACGCAACGCGAAGAACCTTACCAGCGTTTGACATGGTAGGACGGTTTCCAGAGATGGAT
TCCTTCCCTTACGGGACCTACACACAGGTGCTGCATGGCTGTCGCGT
>S3113H7UBN rank=0012724 x=3252.0 y=2737.0 length=107
TACGCAACGCGAAGAACCTTACCAGCGTTTGACATGGTAGGACGGTTTCCAGAGATGGAT
TCCTTCCCTTACGGGACCTACACACAGGTGCTGCATGGCTGTCGCGT
>S3113H0CUF rank=0024134 x=3167.0 y=1653.0 length=107
TACGCAACGCGAAGAACCTTACCAGCGTTTGACATGGTAGGACGGTTTCCAGAGATGGAT
TCCTTCCCTTACGGGACCTACACACAGGTGCTGCATGGCTGTCGCGT
>S3113H1BO4 rank=0017835 x=3178.0 y=1766.0 length=107
TACGCAACGCGAAGAACCTTACCAGCGTTTGACATGGTAGGACGGTTTCCAGAGATGGAT
TCCTTCCCTTACGGGACCTACACACAGGTGCTGCATGGCTGTCGCGT
>S3113H29HP rank=0007330 x=3200.0 y=2107.0 length=107
TACGCAACGCGAAGAACCTTACCAGCGTTTGACATGGTAGGACGGTTTCCAGAGATGGAT
TCCTTCCCTTACGGGACCTACACACAGGTGCTGCATGGCTGTCGCGT
>S3113H04SH rank=0008680 x=3176.0 y=1007.0 length=107
TACGCAACGCGAAGAACCTTACCAGCGTTTGACATGGTAGGACGGTTTCCAGAGATGGAT
TCCTTCCCTTACGGGACCTACACACAGGTGCTGCATGGCTGTCGCGT
>S3113H0157 rank=0018746 x=3175.0 y=1709.0 length=108
TACGCAACGCGAAGAACCTTACCAGCGTTTGACATGGTAGGACGGTTTCCAGAGATGGAT
TCCTTCCCTTACGGGACCTACACACAGGTGCTGCATGGCTGTCGCGTT
>S3113H2SHP rank=0007741 x=3195.0 y=555.0 length=107
TACGCAACGCGAAGAACCTTACCAGCGTTTGACATGGTAGGACGGTTTCCAGAGATGGAT
TCCTTCCCTTACGGGACCTACACACAGGTGCTGCATGGCTTTCGCGT
>S3113HZHPO rank=0024667 x=3157.0 y=2266.0 length=104
TACGCAACGCGAAGAACCTTACCAGCGTTTGACATGGTAGGACGGTTTCCAGAGATGGAT
TCCTTCCCTTACGGGACCTACACACAGGTGCTGGGCTGTCGCGT
>S3113H4TE8 rank=0007503 x=3218.0 y=866.0 length=108
TACGCAACGCGAAGAACCTTACCAGCGTTTGACATGGTAGGACGGTTTCCAGAGATGGAT
TCCTTCCCTTACGGGACCTACACACAGGTGGTGCATGGCTGTCGCGTT
>S3113H1BFW rank=0018797 x=3178.0 y=1434.0 length=107
TACGCAACGCGAAGAACCTTACCAGCGTTTGACATGGTAGGACGGTTTCCAGAGATGGAT
TCCTTCCCTTACGGGACCTACACACAGGTGTTGCATGGCTGTCGCGT
>S3113H3JNU rank=0008400 x=3203.0 y=3000.0 length=107
TACGCAACGCGAAGAACCTTACCAGCGTTTGACATGGTAGGACGGTTTCCAGAGATGGAT
TCCTTCCCTTACGGGACCTACACACAGGTGTTGCATGGCTGTCGCGT
>S3113H54TH rank=0020240 x=3233.0 y=851.0 length=107
TACGCAACGCGAAGAACCTTACCAGCGTTTGACATGGTAGGACGGTTTCCAGAGATGGAT
TCCTTCCCTTACGGGACCTACACACAGGTGTTGCATGGCTGTCGCGT
>S3113H36Y7 rank=0021274 x=3211.0 y=449.0 length=107
TACGCAACGCGAAGAACCTTACCAGCGTTTGACATGGTAGGACGGTTTCCAGAGATGGAT
TCCTTCCCTTACGGGACCTACACACAGGTGTTGCATGGCTGTCGCGT
>S3113IAZAE rank=0017045 x=3288.0 y=1684.0 length=107
TACGCAACGCGAAGAACCTTACCAGCGTTTGACATGGTAGGACGGTTTCCAGAGATGGAT
TCCTTCCCTTACGGGACCTACACACAGGTGTTGCATGGCTGTCGCGT
>S3113HZRFM rank=0017976 x=3160.0 y=2576.0 length=107
TACGCAACGCGAAGAACCTTACCAGCGTTTGACATGGTAGGACGGTTTCCAGAGATGGAT
TCCTTCCCTTACGGGACCTACACACAGGTGTTGCATGGCTGTCGCGT
>S3113H20J6 rank=0005633 x=3197.0 y=2820.0 length=107
TACGCAACGCGAAGAACCTTACCAGCGTTTGACATGGTAGGACGGTTTCCAGAGATGGAT
TCCTTCCCTTACGGGACCTACACACAGGTGTTGCATGGCTGTCGCGT
>S3113IA1MN rank=0009501 x=3289.0 y=621.0 length=107
TACGCAACGCGAAGAACCTTACCAGCGTTTGACATGGTAGGACGGTTTCCAGAGATGGAT
TCCTTCCCTTACGGGACCTACACACAGGTGTTGCATGGCTGTCGCGT
>S3113H7QLO rank=0012040 x=3251.0 y=2010.0 length=107
TACGCAACGCGAAGAACCTTACCAGCGTTTGACATGGTAGGACGGTTTCCAGAGATGGAT
TCCTTCCCTTACGGGACCTACACACAGGTGTTGCATGGCTGTCGCGT
>S3113H6HKF rank=0008356 x=3237.0 y=989.0 length=107
TACGCAACGCGAAGAACCTTACCAGCGTTTGACATGGTAGGACGGTTTCCAGAGATGGAT
TCCTTCCCTTACGGGACCTACACACAGGTGTTGCATGGCTGTCGCGT
>S3113HZHPR rank=0025398 x=3157.0 y=2269.0 length=108
TACGCAACGCGAAGAACCTTACCAGCGTTTGACATGGTAGGACGGTTTCCAGAGATGGAT
TCCTTCCCTTACGGGACCTACACACAGGTGTTGCATGGCTGTCGCGTT
>S3113H4BP7 rank=0015370 x=3212.0 y=2509.0 length=108
TACGCAACGCGAAGAACCTTACCAGCGTTTGACATGGTAGGACGGTTTCCAGAGATGGAT
TCCTTCCCTTACGGGGACCTACACACAGGTGATGCATGGCTGTCGCGT
>S3113H2MXB rank=0002399 x=3193.0 y=1533.0 length=108
TACGCAACGCGAAGAACCTTACCAGCGTTTGACATGGTAGGACGGTTTCCAGAGATGGAT
TCCTTCCCTTACGGGGACCTACACACAGGTGCTGCATGGCTGTCGCGT
>S3113H51OX rank=0012243 x=3232.0 y=895.0 length=108
TACGCAACGCGAAGAACCTTACCAGCGTTTGACATGGTAGGACGGTTTCCAGAGATGGAT
TCCTTCCCTTACGGGGACCTACACACAGGTGCTGCATGGCTGTCGCGT
>S3113H305H rank=0002826 x=3209.0 y=1091.0 length=98
TACGCAACGCGAAGAACCTTACCAGCGTTTGACATGGTAGGACGGTTTCCAGAGATGGAT
TCTCCCCTTACGGGGCCTACACACAGGTGATGCATGGC
>S3113H5O9I rank=0016826 x=3228.0 y=1172.0 length=107
TACGCAACGCGAAGAACCTTACCAGCGTTTGACATGGTAGGACGGTTTCCAGAGATGGAT
TCTTTCCCTTACGGGACCTACACACAGGTGATGCATGGCTGTCGCGT
>S3113IAZ2Q rank=0014137 x=3288.0 y=2704.0 length=107
TACGCAACGCGAAGAACCTTACCAGCGTTTGACATGGTAGGACGGTTTCTGGAGACAGAC
TCCTTCCCTTACGGGACCTACACACAGGTGTTGCATGGCTGTCGCGT
>S3113H2ZC1 rank=0008986 x=3197.0 y=1267.0 length=107
TACGCAACGCGAAGAACCTTACCAGCGTTTGACATGGTAGGACGGTTTCTGGAGACAGAT
TCCTTCCCTTACGGGACCTACACACAGGTGATGCATGGCTGTCGCGT
>S3113H5NTH rank=0009056 x=3227.0 y=3395.0 length=107
TACGCAACGCGAAGAACCTTACCAGCGTTTGACATGGTAGGACGGTTTCTGGAGACAGAT
TCCTTCCCTTACGGGACCTACACACAGGTGCTGCATGGCTGTCGCGT
>S3113H4602 rank=0009854 x=3222.0 y=2116.0 length=107
TACGCAACGCGAAGAACCTTACCAGCGTTTGACATGGTAGGACGGTTTCTGGAGACAGAT
TCCTTCCCTTACGGGACCTACACACAGGTGCTGCATGGCTGTCGCGT
>S3113H29Y7 rank=0015614 x=3200.0 y=2737.0 length=107
TACGCAACGCGAAGAACCTTACCAGCGTTTGACATGGTAGGACGGTTTCTGGAGACAGAT
TCCTTCCCTTACGGGACCTACACACAGGTGTTGCATGGCTGTCGCGT
>S3113HZ4TF rank=0012231 x=3164.0 y=3537.0 length=107
TACGCAACGCGAAGAACCTTACCAGCGTTTGACATGGTAGGACGGTTTCTGGAGACAGAT
TCCTTCCCTTACGGGACCTACACACAGGTGTTGCATGGCTGTCGCGT
>S3113H2KFT rank=0012783 x=3192.0 y=2407.0 length=107
TACGCAACGCGAAGAACCTTACCAGCGTTTGACATGTCCGGACGATTTCCAGAGATGGAT
CTCTTCCCTTCGGGGACTGGAACACAGGTGCTGCATGGCTGTCGCGT
>S3113H2JL0 rank=0012774 x=3192.0 y=1334.0 length=107
TACGCAACGCGAAGAACCTTACCAGCGTTTGACATGTCCGGACGATTTCCAGAGATGGAT
CTCTTCCCTTCGGGGACTGGAACACAGGTGCTGCATGGCTGTCGCGT
>S3113H1EIB rank=0007213 x=3179.0 y=1313.0 length=109
TACGCAACGCGAAGAACCTTACCAGCTCTTGACATCCCGATCGCGGACAGTGGAGACATT
GTCCTTCAGTTAGGCTGGATCGGTGACAGGTGATGCATGGCTGTCGCGT
>S3113H07O9 rank=0016474 x=3177.0 y=683.0 length=109
TACGCAACGCGAAGAACCTTACCAGCTCTTGACATCCCGATCGCGGACAGTGGAGACATT
GTCCTTCAGTTAGGCTGGATCGGTGACAGGTGATGCATGGCTGTCGCGT
>S3113H5GWZ rank=0003679 x=3225.0 y=2641.0 length=89
TACGCAACGCGAAGAACCTTACCAGCTCTTGACATGCCTCGACGGTTTACCCGGAGACGG
GTTTCCTTCCTTCGGGACGAGTGCACAGG
>S3113IAJW6 rank=0022489 x=3283.0 y=2248.0 length=107
TACGCAACGCGAAGAACCTTACCAGCTCTTGACATGGCCGGACGGTTTCCAGAGATGGAT
TCCCCCTAGCAATAGGCCGGTACACAGGTGATGCATGGCTGTCGCGT
>S3113H36ZN rank=0017231 x=3211.0 y=465.0 length=107
TACGCAACGCGAAGAACCTTACCAGCTCTTGACATGGTCACGACCGGCCCAGAGATGGGT
TTCCCCCGCAAGGGGCGTGGCGCACAGGTGCTGCATGGCTGTCGCGT
>S3113H89FP rank=0010669 x=3268.0 y=3443.0 length=109
TACGCAACGCGAAGAACCTTACCAGCTCTTGACATGTCCCGTATGGGCCGGGGAGACTCG
GTCCTTCAGTTCGGCTGGCGGGAACACAGGTGTTGCATGGCTGTCGCGT
>S3113H4P1R rank=0003134 x=3217.0 y=589.0 length=109
TACGCAACGCGAAGAACCTTACCAGCTCTTGACATGTCCCGTATGGGTTTCAGAGATGAG
ATCCTTCAGTTCGGCTGGCGGGAACACAGGTGATGCATGGCTGTCGCGT
>S3113H2FXR rank=0008594 x=3191.0 y=669.0 length=108
TACGCAACGCGAAGAACCTTACCAGCTCTTGACATGTCCCGTATGGTGGGGGAGACCTCA
TTCTTCAGTTCGGCTGGCGGGAACACAGGTGCTGCATGGCTGTCGCGT
>S3113HZODK rank=0024101 x=3159.0 y=2710.0 length=109
TACGCAACGCGAAGAACCTTACCAGCTCTTGACATGTCCCGTGTGGGTGGGGGAGACCTC
ATCCTTCAGTTCGGCTGGCGGGAACACAGGTGCTGCATGGCTGTCGCGT
>S3113H9UM3 rank=0009775 x=3275.0 y=2253.0 length=64
TACGCAACGCGAAGAACCTTACCAGCTCTTGACATGTCTCGTATGGGTTTCAGAGATGAG
ACTC
>S3113HY5X1 rank=0021554 x=3153.0 y=3399.0 length=109
TACGCAACGCGAAGAACCTTACCAGCTTTTGACATCCCGATCGCGGTTTCCAGAGATGGA
TTCCTTCAGTTCGGCTGGATCGGTGACAGGTGATGCATGGCTGTCGCGT
>S3113H0HHD rank=0006975 x=3168.0 y=3567.0 length=109
TACGCAACGCGAAGAACCTTACCAGCTTTTGACATCCCGATCGCGGTTTCCAGAGATGGA
TTCCTTCAGTTCGGCTGGATCGGTGACAGGTGATGCATGGCTGTCGCGT
>S3113IA2AO rank=0000758 x=3289.0 y=1486.0 length=101
TACGCAACGCGAAGAACCTTACCAGCTTTTGACATCCCGGTCGCGATTTCCAGAGATGGA
TTTCTTCAGTTCGGCTGGACCGGTGACAGGTGATGCATGGC
>S3113H5JEB rank=0004425 x=3226.0 y=1761.0 length=110
TACGCAACGCGAAGAACCTTACCAGCTTTTGACATCCCGGTCGCGATTTCCAGAGATGGA
TTTCTTCAGTTCGGCTGGACCGGTGACAGGTGATGCATGGCTGTCGCGTT
>S3113H2TIV rank=0011119 x=3195.0 y=1893.0 length=109
TACGCAACGCGAAGAACCTTACCAGCTTTTGACATCCCGGTCGCGGTTTCCAGAGATGGA
TTCCTTCAGTTCGGCTGGACCGGTGACAGGTGTTGCATGGCTGTCGCGT
>S3113IAD09 rank=0014869 x=3281.0 y=2811.0 length=109
TACGCAACGCGAAGAACCTTACCAGCTTTTGACATGTCAGGTTTGATCGGCAGAGATGCC
TTTCTTCAGTTCGGCTGGCCGGAACACAGGTGTTGCATGGCTGTCGCGT
>S3113H29AD rank=0024059 x=3200.0 y=1843.0 length=105
TACGCAACGCGAAGAACCTTACCAGGACTTGACATGGGAGAGCCGCGGCCAGAGATGGTC
GTTTCCGCAAGGACTCTCTGCACAGGTGATGCATGGCTGTCGCGT
>S3113H9WSE rank=0018537 x=3276.0 y=940.0 length=59
TACGCAACGCGAAGAACCTTACCAGGACTTGACATGGGGTGGCCGCGTCCAGAGATGGG
>S3113H2FXC rank=0008526 x=3191.0 y=654.0 length=54
TACGCAACGCGAAGAACCTTACCAGGCCTTGACATCCAATGAACTTTCCAGAGA
>S3113H5W4B rank=0013682 x=3230.0 y=3161.0 length=105
TACGCAACGCGAAGAACCTTACCAGGCCTTGACATCCAATGAACTTTCCAGAGATGGATG
GGTGCCTTCGGGAACATTGAGACAGGTGTTGCATGGCTGTCGCGT
>S3113H1YGB rank=0014181 x=3185.0 y=2585.0 length=105
TACGCAACGCGAAGAACCTTACCAGGCCTTGACATCCAATGAACTTTCCAGAGATGGATG
GGTGCCTTCGGGAACATTGAGACAGGTGTTGCATGGCTGTCGCGT
>S3113IAEJQ rank=0024860 x=3281.0 y=3476.0 length=105
TACGCAACGCGAAGAACCTTACCAGGCCTTGACATCCAATGAACTTTCCAGAGATGGATT
GGTGCCTTCGGGAACATTGAGACAGGTGTTGCATGGCTGTCGCGT
>S3113H0FK7 rank=0003458 x=3168.0 y=1113.0 length=105
TACGCAACGCGAAGAACCTTACCAGGCCTTGACATCCAATGAACTTTCCAGAGATGGATT
GGTGCCTTCGGGAACATTGAGACAGGTGTTGCATGGCTGTCGCGT
>S3113H0G0M rank=0020501 x=3168.0 y=2964.0 length=105
TACGCAACGCGAAGAACCTTACCAGGCCTTGACATCCAATGAACTTTCCAGAGATGGATT
GGTGCCTTCGGGAGCATTGAGACAGGTGGTGCATGGCTGTCGCGT
>S3113H9GM3 rank=0017279 x=3271.0 y=493.0 length=105
TACGCAACGCGAAGAACCTTACCAGGCCTTGACATCCAATGAACTTTCTAGAGATAGATT
GGTGCCTTCGGGAACATTGAGACAGGTGTTGCATGGCTGTCGCGT
>S3113H2KY3 rank=0002439 x=3192.0 y=3101.0 length=105
TACGCAACGCGAAGAACCTTACCAGGCCTTGACATCCAATGAGTCTGCTAGAGATAGCGG
AGTGCCTTCGGGAGCATTGAGACAGGTGCTGCATGGCTGTCGCGT
>S3113IAQV4 rank=0020707 x=3285.0 y=3090.0 length=104
TACGCAACGCGAAGAACCTTACCAGGCCTTGACATCCCGTGCTAAGCCCAGAGATGGGTG
GTCCCCGCAAGGGCGCGGAGACAGGTGCTGCATGGCTGTCGCGT
>S3113H04NO rank=0023836 x=3176.0 y=834.0 length=104
TACGCAACGCGAAGAACCTTACCAGGCCTTGACATGCACAGGAATGTCGTGGAAACACGG
CAGCCCTTCGGGGCCTGTGCACAGGTGCTGCATGGCTGTCGCGT
>S3113H02IY rank=0017633 x=3175.0 y=2168.0 length=104
TACGCAACGCGAAGAACCTTACCAGGCCTTGACATGCACTAGACAGACGCTGAAAGGCGT
TCTCCCTTCGAGGCTGGTGCACAGGTGTTGCATGGCTGTCGCGT
>S3113H2CUO rank=0022438 x=3190.0 y=766.0 length=104
TACGCAACGCGAAGAACCTTACCAGGCCTTGACATGCACTAGACAGACGCTGAAAGGCGT
TCTCCCTTCGGGGCTGGTGCACAGGTGCTGCATGGCTGTCGCGT
>S3113H217K rank=0019405 x=3198.0 y=862.0 length=104
TACGCAACGCGAAGAACCTTACCAGGCCTTGACATGCACTAGACAGACGCTGAAAGGCGT
TCTCCCTTCGGGGCTGGTGCACAGGTGTTGCATGGCTGTCGCGT
>S3113H0B7Y rank=0002634 x=3167.0 y=844.0 length=96
TACGCAACGCGAAGAACCTTACCAGGCCTTGACATGCACTAGACAGACGCTGAAAGGCGT
TNTCCCTTCGGGGCTGGTGCACAGGTGATGCATGGC
>S3113H69QV rank=0017709 x=3246.0 y=645.0 length=104
TACGCAACGCGAAGAACCTTACCAGGCCTTGACATGCACTAGACCGACTCTGAAAGGAGT
CTTCCCTTCGGGGCTGGTGCACAGGTGATGCATGGCTGTCGCGT
>S3113HZCH8 rank=0002946 x=3155.0 y=3710.0 length=108
TACGCAACGCGAAGAACCTTACCAGGCCTTGACATGCATCTCTAAGTTGGTGAAAGCCAG
CGAGTCCCGAAAGGGACAATTTGCACAGGTGGTGCATGGCTGTCGCGT
>S3113IALO5 rank=0010600 x=3284.0 y=455.0 length=109
TACGCAACGCGAAGAACCTTACCAGGCCTTGACATGTCCAGTTTGATCGTCAGAGATGAC
TTTCTTCACCTCGGGTGGCTGGAACACAGGTGTTGCATGGCTGTCGCGT
>S3113IADFN rank=0021920 x=3281.0 y=2033.0 length=61
TACGCAACGCGAAGAACCTTACCAGGCTCGAACGGCATTGGACATCCTGCGAAAGCAGGN
T
>S3113H9OTP rank=0005469 x=3273.0 y=2907.0 length=101
TACGCAACGCGAAGAACCTTACCAGGCTCGAACGGCATTGGACATCCTGCGAAAGCAGGN
TCCCGCAAGGGCCGATGTCAGGTGATGCATGGCTGTCGCGT
>S3113H6L82 rank=0019924 x=3238.0 y=2964.0 length=108
TACGCAACGCGAAGAACCTTACCAGGGCTGGACATGCAGGTAGTAGAAGGGTGAAAGCCC
AACGAGGTAGCAATACCATCCTGCTCAGGTGCTGCATGGCTGTCGCGT
>S3113H0LTT rank=0023406 x=3170.0 y=1007.0 length=104
TACGCAACGCGAAGAACCTTACCAGGGCTTGACATAACCGAGAACGCCGCAGAAATGTGG
AACTCTTTGGACACTCGGTTACAGGTGCTGCATGGCTGTCGCGT
>S3113H3U6E rank=0012612 x=3207.0 y=1540.0 length=103
TACGCAACGCGAAGAACCTTACCAGGGCTTGACATGAATCTGCAAGCTCGTGAAAGCGAG
TCGCTTTCGAAGGTGATTCACAGGTGCTGCATGGCTGTCGCGT
>S3113H18G2 rank=0025460 x=3188.0 y=3284.0 length=106
TACGCAACGCGAAGAACCTTACCAGGGCTTGACATGACCAGGAATCCGGCGGAAACGTCG
GCGTCCCGCAAGGGACCTGGCCACAGGTGCTGCATGGCTGTCGCGT
>S3113H9J7N rank=0009061 x=3272.0 y=1025.0 length=106
TACGCAACGCGAAGAACCTTACCAGGGCTTGACATGACCAGGAATCCGGCGGAAACGTCG
GCGTCCCGCAAGGGACCTGGCCACAGGTGGTGCATGGCTGTCGCGT
>S3113H5U9I rank=0023552 x=3230.0 y=756.0 length=106
TACGCAACGCGAAGAACCTTACCAGGGCTTGACATGACCAGGACACCGGCGGAAACGTCG
GCTCCCCGCAAGGGGCCTGGCCACAGGTGATGCATGGCTGTCGCGT
>S3113H7PPW rank=0003752 x=3251.0 y=866.0 length=106
TACGCAACGCGAAGAACCTTACCAGGGCTTGACATGACCAGGACACCGGCGGAAACGTCG
GCTCCCCGCAAGGGGCCTGGCCACAGGTGGTGCATGGCTGTCGCGT
>S3113IAI5K rank=0018674 x=3283.0 y=1254.0 length=106
TACGCAACGCGAAGAACCTTACCAGGGCTTGACATGACCAGGACGCCGGCGGAAACGTCG
GTTCCCCGCAAGGGGCCTGGCCACAGGTGTTGCATGGCTGTCGCGT
>S3113H174Z rank=0007108 x=3188.0 y=2849.0 length=107
TACGCAACGCGAAGAACCTTACCAGGGCTTGACATGACCAGGATCCCGGCGGAAACGTGG
TTCCCCCGCAAGGGGGCCTGGCCACAGGTGCTGCATGGCTGTCGCGT
>S3113HZFAN rank=0018306 x=3156.0 y=3229.0 length=103
TACGCAACGCGAAGAACCTTACCAGGGCTTGACATGCACAGGAATGTCGTAGAAATATGG
CAGCCCTTCGGGCCTGTGCACAGGTGGTGCATGGCTGTCGCGT
>S3113H3XQR rank=0019154 x=3208.0 y=769.0 length=104
TACGCAACGCGAAGAACCTTACCAGGGCTTGACATGCACGGGAATGTCGTAGAAATACGG
CAGCCCTTCGGGGCTCGTGCACAGGTGATGCATGGCTGTCGCGT
>S3113H8SZ6 rank=0009823 x=3263.0 y=2628.0 length=104
TACGCAACGCGAAGAACCTTACCAGGGCTTGACATGCACGGGAATGTCGTAGAAATACGG
CAGCCCTTCGGGGCTCGTGCACAGGTGCTGCATGGCTGTCGCGT
>S3113H1L69 rank=0017359 x=3181.0 y=3091.0 length=104
TACGCAACGCGAAGAACCTTACCAGGGCTTGACATGCACGGGAATTGCGTAGAAATACGT
AAGCCCTTCGGGGCTCGTGCACAGGTGATGCATGGCTGTCGCGT
>S3113H8IMC rank=0018890 x=3260.0 y=1458.0 length=104
TACGCAACGCGAAGAACCTTACCAGGGCTTGACATGCACGGGAATTGCGTAGAAATACGT
AAGCCCTTCGGGGCTCGTGCACAGGTGCTGCATGGCTGTCGCGT
>S3113H2SAB rank=0000477 x=3195.0 y=289.0 length=104
TACGCAACGCGAAGAACCTTACCAGGGCTTGACATGCACGGGAATTGCGTAGAAATACGT
AAGCCCTTCGGGGCTCGTGCACAGGTGCTGCATGGCTGTCGCGT
>S3113H8HZA rank=0022637 x=3260.0 y=628.0 length=104
TACGCAACGCGAAGAACCTTACCAGGGCTTGACATGCACGGGAATTGCGTAGAAATACGT
AAGCCCTTCGGGGCTCGTGCACAGGTGGTGCATGGCTGTCGCGT
>S3113H32JR rank=0022831 x=3209.0 y=2901.0 length=92
TACGCAACGCGAAGAACCTTACCAGGGCTTGACATGCACGGGAATTGCGTAGAAATACGT
AAGCCCTTCGGGGCTCGTGCACAGGTGTTGCA
>S3113H8JZH rank=0002271 x=3260.0 y=3227.0 length=104
TACGCAACGCGAAGAACCTTACCAGGGCTTGACATGCACGGGAATTGCGTAGAAATACGT
AAGCCCTTCGGGGCTCGTGCACAGGTGTTGCATGGCTGTCGCGT
>S3113H23TV rank=0021334 x=3198.0 y=2961.0 length=105
TACGCAACGCGAAGAACCTTACCAGGGCTTGACATGCACGGGAATTGCGTAGAAATACGT
AGGCCCTTCGGGGCTCGTGCACAGGTGTTGCATGGCTGTCGCGTT
>S3113IBBET rank=0007791 x=3292.0 y=1011.0 length=104
TACGCAACGCGAAGAACCTTACCAGGGCTTGACATGCACTGGAAAACCGTGAAATACGGT
CCTCCTTCGGGGACTAGTGCACAGGTGCTGCATGGCTGTCGCGT
>S3113HZTV0 rank=0016830 x=3161.0 y=1662.0 length=104
TACGCAACGCGAAGAACCTTACCAGGGCTTGACATGCACTGGAATGCCGTAGAAATACGG
CAGCCCTTCGGGGCCAGTGCACAGGTGTTGCATGGCTGTCGCGT
>S3113H51WR rank=0008245 x=3232.0 y=1177.0 length=104
TACGCAACGCGAAGAACCTTACCAGGGCTTGACATGCACTGGAATGTCGTAGAAATACGG
CAGCCCTTCGGGGCTAGTGCACAGGTGATGCATGGCTGTCGCGT
>S3113HZ245 rank=0015088 x=3164.0 y=1367.0 length=104
TACGCAACGCGAAGAACCTTACCAGGGCTTGACATGCACTGGAATGTCGTAGAAATACGG
CAGCCCTTCGGGGCTAGTGCACAGGTGATGCATGGCTGTCGCGT
>S3113H9IGZ rank=0014694 x=3271.0 y=2865.0 length=104
TACGCAACGCGAAGAACCTTACCAGGGCTTGACATGCACTGGAATGTCGTAGAAATACGG
CAGCCCTTCGGGGCTAGTGCACAGGTGGTGCATGGCTGTCGCGT
>S3113H8EZQ rank=0018273 x=3259.0 y=852.0 length=104
TACGCAACGCGAAGAACCTTACCAGGGCTTGACATGCACTGGAATGTCGTAGAAATACGG
CAGCCCTTCGGGGCTAGTGCACAGGTGTTGCATGGCTGTCGCGT
>S3113H6KVG rank=0017110 x=3238.0 y=1178.0 length=104
TACGCAACGCGAAGAACCTTACCAGGGCTTGACATGCATAGGAAAAGCTGGGAAACCAGT
TCCCCCGCAAGGGCCTATGCACAGGTGTTGCATGGCTGTCGCGT
>S3113H92M6 rank=0000318 x=3278.0 y=336.0 length=105
TACGCAACGCGAAGAACCTTACCAGGGCTTGACATGCCGCGAATCCTCTTGAAAGAGAGG
GGTGCCCTCGGGAACGCGGACACAGGTGATGCATGGCTGTCGCGT
>S3113H64US rank=0020804 x=3244.0 y=2498.0 length=105
TACGCAACGCGAAGAACCTTACCAGGGCTTGACATGCCGCGAATCCTCTTGAAAGAGAGG
GGTGCCTTCGGGAACGCGGACACAGGTGCTGCATGGCTGTCGCGT
>S3113H61TZ rank=0017025 x=3243.0 y=2677.0 length=58
TACGCAACGCGAAGAACCTTACCAGGGCTTGACATGCCGCGAATCCTCTTGAAAGANA
>S3113H3R9A rank=0025097 x=3206.0 y=1852.0 length=103
TACGCAACGCGAAGAACCTTACCAGGGCTTGACATGCGGGGTGAAGCCGTAGAAATACGG
TCCTCCTTCGGGAGCCCGCACAGGTGCTGCATGGCTGTCGCGT
>S3113H7XIU rank=0023664 x=3253.0 y=2788.0 length=103
TACGCAACGCGAAGAACCTTACCAGGGCTTGACATGCTCCTGCGAGACCGGGAAACCGGG
AAGCCTTCGAGGGAGGAGCACAGGTGTTGCATGGCTGTCGCGT
>S3113H7ZJY rank=0002885 x=3254.0 y=1324.0 length=46
TACGCAACGCGAAGAACCTTACCAGGGCTTGACATGCTTCTGCGAN
>S3113H9NPV rank=0011324 x=3273.0 y=1473.0 length=103
TACGCAACGCGAAGAACCTTACCAGGGCTTGACATGGCGCTTACAGCGGCCGAAAGGCCG
CGGCCGCGAGGCGTGCGTCACAGGTGTTGCATGGCTGTCGCGT
>S3113H9GW2 rank=0015011 x=3271.0 y=852.0 length=106
TACGCAACGCGAAGAACCTTACCAGGGCTTGACATGGTCAGGAGGTCGGCGGAAACGTCG
GCGCCCCGCAAGGGGCCTGATCACAGGTGTTGCATGGCTGTCGCGT
>S3113H9FMC rank=0018079 x=3270.0 y=3266.0 length=103
TACGCAACGCGAAGAACCTTACCAGGGCTTGACATGTAGCTGCAAGCCGCCGAAACGTGG
TCGCCTTCGAGGGTGCTACACAGGTGATGCATGGCTGTCGCGT
>S3113H1ZZ9 rank=0014156 x=3186.0 y=503.0 length=102
TACGCAACGCGAAGAACCTTACCAGGGCTTGACATGTAGGGAAAAGCCGCAGAGATGTGG
TGTCCGCAAGGGCCCTACACAGGTGCTGCATGGCTGTCGCGT
>S3113H0QZU rank=0012871 x=3171.0 y=3608.0 length=91
TACGCAACGCGAAGAACCTTACCAGGGCTTGACATGTAGGGAAAAGCCGCAGAGATGTGG
TGTCCGCAAGGGCCCTACACAGGTGTTGCAT
>S3113H13GX rank=0013687 x=3187.0 y=895.0 length=102
TACGCAACGCGAAGAACCTTACCAGGGCTTGACATGTATCTGCAAACTCCCCAAAAGGAG
CTCCTTCGAGGGTGATACACAGGTGATGCATGGCTGTCGCGT
>S3113H990E rank=0004093 x=3280.0 y=1692.0 length=103
TACGCAACGCGAAGAACCTTACCAGGGCTTGACATGTATCTGCAAGCGATAGAAATATCG
TCGCCTTCGAGGGTGATACACAGGTGATGCATGGCTGTCGCGT
>S3113IAWWC rank=0015155 x=3287.0 y=2682.0 length=105
TACGCAACGCGAAGAACCTTACCAGGGTTTGACATCCTGCGACCGCTCCGCAATGGGAGT
TTTCCCGCAAGGGACGCAGAGACAGGTGATGCATGGCTGTCGCGT
>S3113H9T2N rank=0025153 x=3275.0 y=1517.0 length=105
TACGCAACGCGAAGAACCTTACCAGGGTTTGACATCCTGCGACCGCTCCTTAACAGGAGT
TTTCCCGCAAGGGACGCAGAGACAGGTGCTGCATGGCTGTCGCGT
>S3113H5AGL rank=0010825 x=3223.0 y=2467.0 length=103
TACGCAACGCGAAGAACCTTACCAGGGTTTGACATGCACCGGACGCGTCCAGAGATGGGC
GTTCCCTTGTGGTCGGTGTGCAGGTGCTGCATGGCTGTCGCGT
>S3113H10OY rank=0009520 x=3186.0 y=1392.0 length=92
TACGCAACGCGAAGAACCTTACCAGGGTTTGACATGGATCTCTAAGTCGGTGAAAGCCGG
CGAGTGTAGCAATACACAATTTCCACAGGTGT
>S3113H4J7E rank=0009175 x=3215.0 y=1208.0 length=106
TACGCAACGCGAAGAACCTTACCAGGGTTTGACATGGTTGTGGTAGTGATGCGAAAGCAG
AACGACCCGCAAGGGAGCAATCACAGGTGCTGCATGGCTGTCGCGT
>S3113H13Y8 rank=0004434 x=3187.0 y=1554.0 length=110
TACGCAACGCGAAGAACCTTACCAGGGTTTGACATGTATCTCTAAGTCGGTGAAAGCCGG
CGAGTCGTAGCAATACGACAATTTACACAGGTGTTGCATGGCTGTCGCGT
>S3113H2GSM rank=0012422 x=3191.0 y=1780.0 length=112
TACGCAACGCGAAGAACCTTACCAGGTCTTGACATACCGGGATTATTCGTGTGAAAGCAT
GAAAATTCTCAGCAATGAGGTAACCGGAACAGGTGATGCATGGCTGTCGCGT
>S3113H2JVO rank=0012208 x=3192.0 y=1682.0 length=112
TACGCAACGCGAAGAACCTTACCAGGTCTTGACATACCGGGATTATTCGTGTGAAAGCAT
GAAAATTCTCAGCAATGAGGTAACCGGAACAGGTGATGCATGGCTGTCGCGT
>S3113IA5JH rank=0017054 x=3290.0 y=1595.0 length=105
TACGCAACGCGAAGAACCTTACCAGGTCTTGACATACTCGTGCTATTCCTAGAGATAGGA
AGTTCCTTCGGGACACGGGATACAGGTGATGCATGGCTGTCGCGT
>S3113HZFE2 rank=0008159 x=3156.0 y=3388.0 length=105
TACGCAACGCGAAGAACCTTACCAGGTCTTGACATACTCGTGCTATTCCTAGAGATAGGA
AGTTCCTTCGGGACACGGGATACAGGTGATGCATGGCTGTCGCGT
>S3113H41KM rank=0018213 x=3220.0 y=3236.0 length=105
TACGCAACGCGAAGAACCTTACCAGGTCTTGACATACTCGTGCTATTCCTAGAGATAGGA
AGTTCCTTCGGGACACGGGATACAGGTGCTGCATGGCTGTCGCGT
>S3113H0R4X rank=0017304 x=3172.0 y=991.0 length=105
TACGCAACGCGAAGAACCTTACCAGGTCTTGACATACTCGTGCTATTCCTAGAGATAGGA
AGTTCCTTCGGGACACGGGATACAGGTGTTGCATGGCTGTCGCGT
>S3113H2M8V rank=0012130 x=3193.0 y=1949.0 length=106
TACGCAACGCGAAGAACCTTACCAGGTCTTGACATACTCGTGCTATTCCTAGAGATAGGA
AGTTCCTTCGGGACACGGGATACAGGTGTTGCATGGCTGTCGCGTT
>S3113H3U03 rank=0015928 x=3207.0 y=1349.0 length=105
TACGCAACGCGAAGAACCTTACCAGGTCTTGACATACTCGTGCTATTCCTAGAGATAGGA
AGTTCCTTCGGGACACGGGATACAGGTGTTGCATGGCTGTCGTGT
>S3113H9T41 rank=0005167 x=3275.0 y=1603.0 length=106
TACGCAACGCGAAGAACCTTACCAGGTCTTGACATACTCGTGCTATTCCTAGAGATAGGA
AGTTCCTTCGGGACATGGGGATACAGGTGCTGCATGGCTGTCGCGT
>S3113H0O46 rank=0005052 x=3171.0 y=1208.0 length=105
TACGCAACGCGAAGAACCTTACCAGGTCTTGACATCCACGGAAGTTTTCAGAGATGAGAA
TGTGCCTTCGGGAACCGTGAGACAGGTGCTGCATGGCTGTCGCGT
>S3113H5CC4 rank=0013990 x=3224.0 y=838.0 length=105
TACGCAACGCGAAGAACCTTACCAGGTCTTGACATCCAGAGAACTTTCCAGAGATGGATT
GGTGCCTTCGGGAGCTCTGAGACAGGTGCTGCATGGCTGTCGCGT
>S3113H228M rank=0023723 x=3198.0 y=2196.0 length=105
TACGCAACGCGAAGAACCTTACCAGGTCTTGACATCCAGAGAAGTCGCTAGAGATAGCTT
CGTGCCTTCGGGAACTCTGAGACAGGTGTTGCATGGCTGTCGCGT
>S3113H1HBZ rank=0021259 x=3180.0 y=877.0 length=105
TACGCAACGCGAAGAACCTTACCAGGTCTTGACATCCAGAGAAGTCGCTAGAGATAGCTT
CGTGCCTTCGGGAACTCTGAGACAGGTGTTGCATGGCTGTCGCGT
>S3113H9OVQ rank=0011653 x=3273.0 y=2980.0 length=108
TACGCAACGCGAAGAACCTTACCAGGTCTTGACATCCCGCTGCCCGCCTAGGAGACTAGG
CTTTCCCTTCGGGGACAGCGGTGACAGGTGTTGCATGGCTGTCGCGTT
>S3113H2CH5 rank=0005197 x=3190.0 y=315.0 length=90
TACGCAACGCGAAGAACCTTACCAGGTCTTGACATCCCGTTGACCACTGTAGAGATATGG
TTTTCCCTTCGGGGACAACGGTGACAGGTG
>S3113H10NL rank=0017190 x=3186.0 y=1343.0 length=106
TACGCAACGCGAAGAACCTTACCAGGTCTTGACATCCTCTGAAAAACCCTAGAGATAGGG
CTTCTCCTTCGGGAGCAGAGTGACAGGTGGTGCATGGCTGTCGCGT
>S3113HZB8H rank=0013979 x=3155.0 y=3359.0 length=107
TACGCAACGCGAAGAACCTTACCAGGTCTTGACATCCTCTGAAAAACCCTAGAGATAGGG
CTTCTCCTTCGGGGAGCAGAGTGACAGGTGCTGCATGGCTGTCGCGT
>S3113H970E rank=0006102 x=3279.0 y=3196.0 length=62
TACGCAACGCGAAGAACCTTACCAGGTCTTGACATCCTCTGAAAACCCTAGAGATAGGGC
TT
>S3113IA2GU rank=0007334 x=3289.0 y=1708.0 length=105
TACGCAACGCGAAGAACCTTACCAGGTCTTGACATCCTCTGAAAACCCTAGAGATAGGGC
TTCCCCTTCGGGGGCAGAGTGACAGGTGTTGCATGGCTGTCGCGT
>S3113H78SS rank=0009523 x=3257.0 y=1018.0 length=105
TACGCAACGCGAAGAACCTTACCAGGTCTTGACATCCTCTGAAAACCCTAGAGATAGGGC
TTCTCCTTCGGGAGCAGAGTGACAGGTGATGCATGGCTGTCGCGT
>S3113H70MW rank=0001147 x=3254.0 y=2726.0 length=105
TACGCAACGCGAAGAACCTTACCAGGTCTTGACATCCTCTGAAAACCCTAGAGATAGGGC
TTCTCCTTCGGGAGCAGAGTGACAGGTGATGCATGGCTGTCGCGT
>S3113IA5UX rank=0026183 x=3290.0 y=2007.0 length=105
TACGCAACGCGAAGAACCTTACCAGGTCTTGACATCCTCTGAAAACCCTAGAGATAGGGC
TTCTCCTTCGGGAGCAGAGTGACAGGTGATGCATGGCTGTCGCGT
>S3113H0SIR rank=0020344 x=3172.0 y=1489.0 length=105
TACGCAACGCGAAGAACCTTACCAGGTCTTGACATCCTCTGAAAACCCTAGAGATAGGGC
TTCTCCTTCGGGAGCAGAGTGACAGGTGATGCATGGCTGTCGCGT
>S3113H3CVL rank=0003968 x=3201.0 y=2399.0 length=105
TACGCAACGCGAAGAACCTTACCAGGTCTTGACATCCTCTGAAAACCCTAGAGATAGGGC
TTCTCCTTCGGGAGCAGAGTGACAGGTGATGCATGGCTGTCGCGT
>S3113H8M8W rank=0020938 x=3261.0 y=3358.0 length=105
TACGCAACGCGAAGAACCTTACCAGGTCTTGACATCCTCTGAAAACCCTAGAGATAGGGC
TTCTCCTTCGGGAGCAGAGTGACAGGTGATGCATGGCTGTCGCGT
>S3113IA1V2 rank=0010707 x=3289.0 y=960.0 length=105
TACGCAACGCGAAGAACCTTACCAGGTCTTGACATCCTCTGAAAACCCTAGAGATAGGGC
TTCTCCTTCGGGAGCAGAGTGACAGGTGCTGCATGGCTGTCGCGT
>S3113H9WQ3 rank=0013625 x=3276.0 y=893.0 length=105
TACGCAACGCGAAGAACCTTACCAGGTCTTGACATCCTCTGAAAACCCTAGAGATAGGGC
TTCTCCTTCGGGAGCAGAGTGACAGGTGCTGCATGGCTGTCGCGT
>S3113H293Z rank=0009414 x=3200.0 y=2909.0 length=105
TACGCAACGCGAAGAACCTTACCAGGTCTTGACATCCTCTGAAAACCCTAGAGATAGGGC
TTCTCCTTCGGGAGCAGAGTGACAGGTGCTGCATGGCTGTCGCGT
>S3113H8I6R rank=0013590 x=3260.0 y=2193.0 length=105
TACGCAACGCGAAGAACCTTACCAGGTCTTGACATCCTCTGAAAACCCTAGAGATAGGGC
TTCTCCTTCGGGAGCAGAGTGACAGGTGCTGCATGGCTGTCGCGT
>S3113H05H3 rank=0011784 x=3176.0 y=1929.0 length=106
TACGCAACGCGAAGAACCTTACCAGGTCTTGACATCCTCTGAAAACCCTAGAGATAGGGC
TTCTCCTTCGGGAGCAGAGTGACAGGTGCTGCATGGCTGTCGCGTT
>S3113H7Z3B rank=0021773 x=3254.0 y=2021.0 length=105
TACGCAACGCGAAGAACCTTACCAGGTCTTGACATCCTCTGAAAACCCTAGAGATAGGGC
TTCTCCTTCGGGAGCAGAGTGACAGGTGGTGCATGGCTGTCGCGT
>S3113H1VL0 rank=0012451 x=3184.0 y=2998.0 length=105
TACGCAACGCGAAGAACCTTACCAGGTCTTGACATCCTCTGAAAACCCTAGAGATAGGGC
TTCTCCTTCGGGAGCAGAGTGACAGGTGGTGCATGGCTGTCGCGT
>S3113H7L28 rank=0000821 x=3250.0 y=258.0 length=106
TACGCAACGCGAAGAACCTTACCAGGTCTTGACATCCTCTGAAAACCCTAGAGATAGGGC
TTCTCCTTCGGGAGCAGAGTGACAGGTGGTGCATGGCTGTCGCGTT
>S3113HZ7S0 rank=0019143 x=3165.0 y=3314.0 length=105
TACGCAACGCGAAGAACCTTACCAGGTCTTGACATCCTCTGAAAACCCTAGAGATAGGGC
TTCTCCTTCGGGAGCAGAGTGACAGGTGTTGCATGGCTGTCGCGT
>S3113H1613 rank=0006462 x=3188.0 y=1449.0 length=105
TACGCAACGCGAAGAACCTTACCAGGTCTTGACATCCTCTGAAAACCCTAGAGATAGGGC
TTCTCCTTCGGGAGCAGAGTGACAGGTGTTGCATGGCTGTCGCGT
>S3113H1QUN rank=0004000 x=3183.0 y=925.0 length=105
TACGCAACGCGAAGAACCTTACCAGGTCTTGACATCCTCTGAAAACCCTAGAGATAGGGC
TTCTCCTTCGGGAGCAGAGTGACAGGTGTTGCATGGCTGTCGCGT
>S3113H9QKN rank=0024547 x=3274.0 y=1077.0 length=105
TACGCAACGCGAAGAACCTTACCAGGTCTTGACATCCTCTGAAAACCCTAGAGATAGGGC
TTCTCCTTCGGGAGCAGAGTGACAGGTGTTGCATGGCTGTCGCGT
>S3113H5GRO rank=0023182 x=3225.0 y=2450.0 length=105
TACGCAACGCGAAGAACCTTACCAGGTCTTGACATCCTCTGAAAACCCTAGAGATAGGGC
TTCTCCTTCGGGAGCAGAGTGACAGGTGTTGCATGGCTGTCGCGT
>S3113H4XOP rank=0012735 x=3219.0 y=2295.0 length=105
TACGCAACGCGAAGAACCTTACCAGGTCTTGACATCCTCTGAAAACCCTAGAGATAGGGC
TTCTCCTTCGGGAGCAGAGTGACAGGTGTTGCATGGCTGTCGCGT
>S3113H49G2 rank=0018609 x=3223.0 y=1188.0 length=105
TACGCAACGCGAAGAACCTTACCAGGTCTTGACATCCTCTGAAAACCCTAGAGATAGGGC
TTCTCCTTCGGGAGCAGAGTGACAGGTGTTGCATGGCTGTCGCGT
>S3113H0W6Y rank=0020451 x=3173.0 y=3448.0 length=105
TACGCAACGCGAAGAACCTTACCAGGTCTTGACATCCTCTGAAAACCCTAGAGATAGGGC
TTCTCCTTCGGGAGCAGAGTGACAGGTGTTGCATGGCTGTCGCGT
>S3113H1FA7 rank=0010819 x=3179.0 y=2353.0 length=105
TACGCAACGCGAAGAACCTTACCAGGTCTTGACATCCTCTGAAAACCCTAGAGATAGGGC
TTCTCCTTCGGGAGCAGAGTGACAGGTGTTGCATGGCTGTCGCGT
>S3113H0AIT rank=0025916 x=3166.0 y=2739.0 length=105
TACGCAACGCGAAGAACCTTACCAGGTCTTGACATCCTCTGAAAACCCTAGAGATAGGGC
TTCTCCTTCGGGAGCAGAGTGACAGGTGTTGCATGGCTGTCGCGT
>S3113H4AB6 rank=0014896 x=3212.0 y=708.0 length=105
TACGCAACGCGAAGAACCTTACCAGGTCTTGACATCCTCTGAAAACCCTAGAGATAGGGC
TTCTCCTTCGGGAGCAGAGTGACAGGTGTTGCATGGCTGTCGCGT
>S3113H2QD8 rank=0010215 x=3194.0 y=1934.0 length=105
TACGCAACGCGAAGAACCTTACCAGGTCTTGACATCCTCTGAAAACCCTAGAGATAGGGC
TTCTCCTTCGGGAGCAGAGTGGCAGGTGTTGCATGGCTGTCGCGT
>S3113H1PD4 rank=0001420 x=3182.0 y=3130.0 length=105
TACGCAACGCGAAGAACCTTACCAGGTCTTGACATCCTCTGAAGACCCTAGAGATAGGGC
TTCTCCTTCGGGAGCAGAGTGACAGGTGTTGCATGGCTGTCGCGT
>S3113H47IO rank=0004582 x=3222.0 y=2750.0 length=105
TACGCAACGCGAAGAACCTTACCAGGTCTTGACATCCTCTGAAGACCCTAGAGATAGGGC
TTCTCCTTCGGGAGCAGAGTGACAGGTGTTGCATGGCTGTCGCGT
>S3113H3BIA rank=0023094 x=3201.0 y=624.0 length=105
TACGCAACGCGAAGAACCTTACCAGGTCTTGACATCCTCTGACAACCCTAGAGATAGGAC
GTCCCCTTCGGGGGCAGAGTGACAGGTGTTGCATGGCTGTCGCGT
>S3113H90OA rank=0011352 x=3277.0 y=1880.0 length=89
TACGCAACGCGAAGAACCTTACCAGGTCTTGACATCCTCTGACAACCCTAGAGATAGGGC
TTCTCCTTCGGGAGCAGAGTGACAGGTGT
>S3113IBKPZ rank=0008830 x=3295.0 y=789.0 length=107
TACGCAACGCGAAGAACCTTACCAGGTCTTGACATCCTCTGACAACCCTAGAGATAGGGC
TTTCCCCTTCGGGGGACAGAGTGACAGGTGCTGCATGGCTGTCGCGT
>S3113H1D6X rank=0011189 x=3179.0 y=903.0 length=107
TACGCAACGCGAAGAACCTTACCAGGTCTTGACATCCTCTGACAACCCTAGAGATAGGGC
TTTCCCCTTCGGGGGACAGAGTGACAGGTGTTGCATGGCTGTCGCGT
>S3113H8DAS rank=0016215 x=3258.0 y=2754.0 length=106
TACGCAACGCGAAGAACCTTACCAGGTCTTGACATCCTCTGACAACCCTAGAGATAGGGG
CTTCTCCTTCGGGAGCAGAGTGACAGGTGATGCATGGCTGTCGCGT
>S3113H7F9X rank=0000934 x=3248.0 y=915.0 length=106
TACGCAACGCGAAGAACCTTACCAGGTCTTGACATCCTCTGACAACCCTAGAGATAGGGG
CTTCTCCTTCGGGAGCAGAGTGACAGGTGATGCATGGCTGTCGCGT
>S3113IA5DZ rank=0013617 x=3290.0 y=1397.0 length=87
TACGCAACGCGAAGAACCTTACCAGGTCTTGACATCCTCTGACAACCCTAGAGATAGGGN
TTCCCCTTCGGGGGGCAGAGTGACAGG
>S3113H2PM6 rank=0020761 x=3194.0 y=960.0 length=107
TACGCAACGCGAAGAACCTTACCAGGTCTTGACATCCTCTGACAACTCTAGAGATAGAGC
GTTCCCCTTCGGGGGACAGAGTGACAGGTGGTGCATGGCTGTCGCGT
>S3113H1Y1G rank=0012816 x=3185.0 y=3346.0 length=84
TACGCAACGCGAAGAACCTTACCAGGTCTTGACATCCTCTGACAATCCTAGAGACAGGAC
GTCCCCTTCGGGGGCAGGAGTGAC
>S3113H0SQH rank=0016373 x=3172.0 y=1767.0 length=104
TACGCAACGCGAAGAACCTTACCAGGTCTTGACATCCTCTGACAATCCTAGAGATAAGAC
GTCCCCTTCGGGGCAGAGTGACAGGTGATGCATGGCTGTCGCGT
>S3113IAQ2C rank=0017398 x=3285.0 y=3314.0 length=59
TACGCAACGCGAAGAACCTTACCAGGTCTTGACATCCTCTGACAATCCTAGAGATAGGA
>S3113H0WK5 rank=0022856 x=3173.0 y=2663.0 length=89
TACGCAACGCGAAGAACCTTACCAGGTCTTGACATCCTCTGACAATCCTAGAGATAGGAC
ATCCCCTTCGGGGGCAGAGTGACAGGTGT
>S3113H0J4Q rank=0024809 x=3169.0 y=2904.0 length=106
TACGCAACGCGAAGAACCTTACCAGGTCTTGACATCCTCTGACAATCCTAGAGATAGGAC
GTCCCCCTTCGGGGGCAGAGTGACAGGTGATGCATGGCTGTCGCGT
>S3113IA1KO rank=0005376 x=3289.0 y=550.0 length=104
TACGCAACGCGAAGAACCTTACCAGGTCTTGACATCCTCTGACAATCCTAGAGATAGGAC
GTCCCCTTCGGGGCAGAGTGACAGGTGCTGCATGGCTGTCGCGT
>S3113H0WCA rank=0016439 x=3173.0 y=2344.0 length=104
TACGCAACGCGAAGAACCTTACCAGGTCTTGACATCCTCTGACAATCCTAGAGATAGGAC
GTCCCCTTCGGGGCAGAGTGACAGGTGCTGCATGGCTGTCGCGT
>S3113H4Z59 rank=0021816 x=3220.0 y=1423.0 length=104
TACGCAACGCGAAGAACCTTACCAGGTCTTGACATCCTCTGACAATCCTAGAGATAGGAC
GTCCCCTTCGGGGCAGAGTGACAGGTGCTGCATGGCTGTCGCGT
>S3113HZ67X rank=0020950 x=3165.0 y=2555.0 length=104
TACGCAACGCGAAGAACCTTACCAGGTCTTGACATCCTCTGACAATCCTAGAGATAGGAC
GTCCCCTTCGGGGCAGAGTGACAGGTGGTGCATGGCTGTCGCGT
>S3113H1A0K rank=0024339 x=3178.0 y=882.0 length=104
TACGCAACGCGAAGAACCTTACCAGGTCTTGACATCCTCTGACAATCCTAGAGATAGGAC
GTCCCCTTCGGGGCAGAGTGACAGGTGGTGCATGGCTGTCGCGT
>S3113H0597 rank=0004899 x=3176.0 y=2941.0 length=104
TACGCAACGCGAAGAACCTTACCAGGTCTTGACATCCTCTGACAATCCTAGAGATAGGAC
GTCCCCTTCGGGGCAGAGTGACAGGTGTTGCATGGCTGTCGCGT
>S3113H16TQ rank=0018930 x=3188.0 y=1148.0 length=104
TACGCAACGCGAAGAACCTTACCAGGTCTTGACATCCTCTGACAATCCTAGAGATAGGAC
GTCCCCTTCGGGGCAGAGTGACAGGTGTTGCATGGCTGTCGCGT
>S3113IAHK2 rank=0005405 x=3282.0 y=3316.0 length=104
TACGCAACGCGAAGAACCTTACCAGGTCTTGACATCCTCTGACAATCCTAGAGATAGGAC
GTCCCCTTCGGGGCAGAGTGACAGGTGTTGCATGGCTGTCGCGT
>S3113H72LW rank=0003257 x=3255.0 y=1186.0 length=104
TACGCAACGCGAAGAACCTTACCAGGTCTTGACATCCTCTGACAATCCTAGAGATAGGAC
GTCCCCTTCGGGGCAGAGTGACAGGTGTTGCATGGCTGTCGCGT
>S3113H7JTA rank=0014949 x=3249.0 y=1404.0 length=89
TACGCAACGCGAAGAACCTTACCAGGTCTTGACATCCTCTGACAATCCTAGAGATAGGAC
GTCCCCTTCGGGGGCAGAGTGACAGGTGA
>S3113H3U1F rank=0013168 x=3207.0 y=1361.0 length=105
TACGCAACGCGAAGAACCTTACCAGGTCTTGACATCCTCTGACAATCCTAGAGATAGGAC
GTCCCCTTCGGGGGCAGAGTGACAGGTGATGCATGGCTGTCGCGT
>S3113H3LI6 rank=0012402 x=3204.0 y=1328.0 length=105
TACGCAACGCGAAGAACCTTACCAGGTCTTGACATCCTCTGACAATCCTAGAGATAGGAC
GTCCCCTTCGGGGGCAGAGTGACAGGTGATGCATGGCTGTCGCGT
>S3113H0RM7 rank=0005641 x=3172.0 y=353.0 length=105
TACGCAACGCGAAGAACCTTACCAGGTCTTGACATCCTCTGACAATCCTAGAGATAGGAC
GTCCCCTTCGGGGGCAGAGTGACAGGTGATGCATGGCTGTCGCGT
>S3113IAFYS rank=0002790 x=3282.0 y=1218.0 length=105
TACGCAACGCGAAGAACCTTACCAGGTCTTGACATCCTCTGACAATCCTAGAGATAGGAC
GTCCCCTTCGGGGGCAGAGTGACAGGTGATGCATGGCTGTCGCGT
>S3113H3VIC rank=0010244 x=3207.0 y=1970.0 length=105
TACGCAACGCGAAGAACCTTACCAGGTCTTGACATCCTCTGACAATCCTAGAGATAGGAC
GTCCCCTTCGGGGGCAGAGTGACAGGTGATGCATGGCTGTCGCGT
>S3113H8QGS rank=0018042 x=3262.0 y=3434.0 length=105
TACGCAACGCGAAGAACCTTACCAGGTCTTGACATCCTCTGACAATCCTAGAGATAGGAC
GTCCCCTTCGGGGGCAGAGTGACAGGTGATGCATGGCTGTCGCGT
>S3113H4GRA rank=0007542 x=3214.0 y=836.0 length=105
TACGCAACGCGAAGAACCTTACCAGGTCTTGACATCCTCTGACAATCCTAGAGATAGGAC
GTCCCCTTCGGGGGCAGAGTGACAGGTGATGCATGGCTGTCGCGT
>S3113H3VYE rank=0002795 x=3207.0 y=2548.0 length=105
TACGCAACGCGAAGAACCTTACCAGGTCTTGACATCCTCTGACAATCCTAGAGATAGGAC
GTCCCCTTCGGGGGCAGAGTGACAGGTGATGCATGGCTGTCGCGT
>S3113H9G2X rank=0006083 x=3271.0 y=1063.0 length=105
TACGCAACGCGAAGAACCTTACCAGGTCTTGACATCCTCTGACAATCCTAGAGATAGGAC
GTCCCCTTCGGGGGCAGAGTGACAGGTGATGCATGGCTGTCGCGT
>S3113H21W5 rank=0009495 x=3198.0 y=487.0 length=105
TACGCAACGCGAAGAACCTTACCAGGTCTTGACATCCTCTGACAATCCTAGAGATAGGAC
GTCCCCTTCGGGGGCAGAGTGACAGGTGATGCATGGCTGTCGCGT
>S3113IAQL5 rank=0005255 x=3285.0 y=2731.0 length=105
TACGCAACGCGAAGAACCTTACCAGGTCTTGACATCCTCTGACAATCCTAGAGATAGGAC
GTCCCCTTCGGGGGCAGAGTGACAGGTGATGCATGGCTGTCGCGT
>S3113IAPH3 rank=0014197 x=3285.0 y=1289.0 length=105
TACGCAACGCGAAGAACCTTACCAGGTCTTGACATCCTCTGACAATCCTAGAGATAGGAC
GTCCCCTTCGGGGGCAGAGTGACAGGTGATGCATGGCTGTCGCGT
>S3113H1ID2 rank=0017888 x=3180.0 y=2248.0 length=105
TACGCAACGCGAAGAACCTTACCAGGTCTTGACATCCTCTGACAATCCTAGAGATAGGAC
GTCCCCTTCGGGGGCAGAGTGACAGGTGATGCATGGCTGTCGCGT
>S3113H233A rank=0004354 x=3198.0 y=3300.0 length=106
TACGCAACGCGAAGAACCTTACCAGGTCTTGACATCCTCTGACAATCCTAGAGATAGGAC
GTCCCCTTCGGGGGCAGAGTGACAGGTGATGCATGGCTGTCGCGTT
>S3113H1CE8 rank=0011641 x=3178.0 y=2706.0 length=103
TACGCAACGCGAAGAACCTTACCAGGTCTTGACATCCTCTGACAATCCTAGAGATAGGAC
GTCCCCTTCGGGGGCAGAGTGACAGGTGATGCATGGCTGTCGT
>S3113H0JS5 rank=0019783 x=3169.0 y=2487.0 length=105
TACGCAACGCGAAGAACCTTACCAGGTCTTGACATCCTCTGACAATCCTAGAGATAGGAC
GTCCCCTTCGGGGGCAGAGTGACAGGTGCTGCATGGCTGTCGCGT
>S3113H7EL3 rank=0019503 x=3247.0 y=2857.0 length=105
TACGCAACGCGAAGAACCTTACCAGGTCTTGACATCCTCTGACAATCCTAGAGATAGGAC
GTCCCCTTCGGGGGCAGAGTGACAGGTGCTGCATGGCTGTCGCGT
>S3113H4YF6 rank=0022589 x=3219.0 y=3284.0 length=105
TACGCAACGCGAAGAACCTTACCAGGTCTTGACATCCTCTGACAATCCTAGAGATAGGAC
GTCCCCTTCGGGGGCAGAGTGACAGGTGCTGCATGGCTGTCGCGT
>S3113H4D4M rank=0018810 x=3213.0 y=1524.0 length=105
TACGCAACGCGAAGAACCTTACCAGGTCTTGACATCCTCTGACAATCCTAGAGATAGGAC
GTCCCCTTCGGGGGCAGAGTGACAGGTGCTGCATGGCTGTCGCGT
>S3113H87IT rank=0013827 x=3268.0 y=963.0 length=105
TACGCAACGCGAAGAACCTTACCAGGTCTTGACATCCTCTGACAATCCTAGAGATAGGAC
GTCCCCTTCGGGGGCAGAGTGACAGGTGCTGCATGGCTGTCGCGT
>S3113H1Q8F rank=0021346 x=3183.0 y=1421.0 length=105
TACGCAACGCGAAGAACCTTACCAGGTCTTGACATCCTCTGACAATCCTAGAGATAGGAC
GTCCCCTTCGGGGGCAGAGTGACAGGTGCTGCATGGCTGTCGCGT
>S3113H0X83 rank=0003441 x=3174.0 y=725.0 length=105
TACGCAACGCGAAGAACCTTACCAGGTCTTGACATCCTCTGACAATCCTAGAGATAGGAC
GTCCCCTTCGGGGGCAGAGTGACAGGTGCTGCATGGCTGTCGCGT
>S3113H3KV5 rank=0016112 x=3204.0 y=499.0 length=105
TACGCAACGCGAAGAACCTTACCAGGTCTTGACATCCTCTGACAATCCTAGAGATAGGAC
GTCCCCTTCGGGGGCAGAGTGACAGGTGCTGCATGGCTGTCGCGT
>S3113HZJ1T rank=0005990 x=3158.0 y=1199.0 length=105
TACGCAACGCGAAGAACCTTACCAGGTCTTGACATCCTCTGACAATCCTAGAGATAGGAC
GTCCCCTTCGGGGGCAGAGTGACAGGTGCTGCATGGCTGTCGCGT
>S3113HZZYY rank=0023838 x=3163.0 y=1352.0 length=105
TACGCAACGCGAAGAACCTTACCAGGTCTTGACATCCTCTGACAATCCTAGAGATAGGAC
GTCCCCTTCGGGGGCAGAGTGACAGGTGCTGCATGGCTGTCGCGT
>S3113H3ZIU rank=0005418 x=3208.0 y=3076.0 length=105
TACGCAACGCGAAGAACCTTACCAGGTCTTGACATCCTCTGACAATCCTAGAGATAGGAC
GTCCCCTTCGGGGGCAGAGTGACAGGTGCTGCATGGCTGTCGCGT
>S3113H8S65 rank=0021239 x=3263.0 y=2879.0 length=105
TACGCAACGCGAAGAACCTTACCAGGTCTTGACATCCTCTGACAATCCTAGAGATAGGAC
GTCCCCTTCGGGGGCAGAGTGACAGGTGCTGCATGGCTGTCGCGT
>S3113H3V6K rank=0003364 x=3207.0 y=2842.0 length=105
TACGCAACGCGAAGAACCTTACCAGGTCTTGACATCCTCTGACAATCCTAGAGATAGGAC
GTCCCCTTCGGGGGCAGAGTGACAGGTGCTGCATGGCTGTCGCGT
>S3113H7SGE rank=0000300 x=3252.0 y=316.0 length=105
TACGCAACGCGAAGAACCTTACCAGGTCTTGACATCCTCTGACAATCCTAGAGATAGGAC
GTCCCCTTCGGGGGCAGAGTGACAGGTGCTGCATGGCTGTCGCGT
>S3113H8IDL rank=0022749 x=3260.0 y=1143.0 length=105
TACGCAACGCGAAGAACCTTACCAGGTCTTGACATCCTCTGACAATCCTAGAGATAGGAC
GTCCCCTTCGGGGGCAGAGTGACAGGTGCTGCATGGCTGTCGCGT
>S3113IATGD rank=0024387 x=3286.0 y=2315.0 length=105
TACGCAACGCGAAGAACCTTACCAGGTCTTGACATCCTCTGACAATCCTAGAGATAGGAC
GTCCCCTTCGGGGGCAGAGTGACAGGTGCTGCATGGCTGTCGCGT
>S3113H1FHV rank=0021068 x=3179.0 y=2593.0 length=106
TACGCAACGCGAAGAACCTTACCAGGTCTTGACATCCTCTGACAATCCTAGAGATAGGAC
GTCCCCTTCGGGGGCAGAGTGACAGGTGCTGCATGGCTGTCGCGTT
>S3113H5QV7 rank=0024188 x=3228.0 y=3285.0 length=106
TACGCAACGCGAAGAACCTTACCAGGTCTTGACATCCTCTGACAATCCTAGAGATAGGAC
GTCCCCTTCGGGGGCAGAGTGACAGGTGCTGCATGGCTGTCGCGTT
>S3113H0F6J rank=0021714 x=3168.0 y=1881.0 length=105
TACGCAACGCGAAGAACCTTACCAGGTCTTGACATCCTCTGACAATCCTAGAGATAGGAC
GTCCCCTTCGGGGGCAGAGTGACAGGTGGTGCATGGCTGTCGCGT
>S3113H485Y rank=0020154 x=3223.0 y=788.0 length=105
TACGCAACGCGAAGAACCTTACCAGGTCTTGACATCCTCTGACAATCCTAGAGATAGGAC
GTCCCCTTCGGGGGCAGAGTGACAGGTGGTGCATGGCTGTCGCGT
>S3113H4NP9 rank=0005803 x=3216.0 y=1679.0 length=105
TACGCAACGCGAAGAACCTTACCAGGTCTTGACATCCTCTGACAATCCTAGAGATAGGAC
GTCCCCTTCGGGGGCAGAGTGACAGGTGGTGCATGGCTGTCGCGT
>S3113H6KKJ rank=0018971 x=3238.0 y=785.0 length=105
TACGCAACGCGAAGAACCTTACCAGGTCTTGACATCCTCTGACAATCCTAGAGATAGGAC
GTCCCCTTCGGGGGCAGAGTGACAGGTGGTGCATGGCTGTCGCGT
>S3113H6XNY rank=0016264 x=3242.0 y=1372.0 length=105
TACGCAACGCGAAGAACCTTACCAGGTCTTGACATCCTCTGACAATCCTAGAGATAGGAC
GTCCCCTTCGGGGGCAGAGTGACAGGTGGTGCATGGCTGTCGCGT
>S3113H7QN9 rank=0004906 x=3251.0 y=2103.0 length=105
TACGCAACGCGAAGAACCTTACCAGGTCTTGACATCCTCTGACAATCCTAGAGATAGGAC
GTCCCCTTCGGGGGCAGAGTGACAGGTGGTGCATGGCTGTCGCGT
>S3113H5TVS rank=0006347 x=3229.0 y=3062.0 length=105
TACGCAACGCGAAGAACCTTACCAGGTCTTGACATCCTCTGACAATCCTAGAGATAGGAC
GTCCCCTTCGGGGGCAGAGTGACAGGTGGTGCATGGCTGTCGCGT
>S3113H3END rank=0009491 x=3202.0 y=599.0 length=105
TACGCAACGCGAAGAACCTTACCAGGTCTTGACATCCTCTGACAATCCTAGAGATAGGAC
GTCCCCTTCGGGGGCAGAGTGACAGGTGGTGCATGGCTGTCGCGT
>S3113H6QT0 rank=0016482 x=3240.0 y=710.0 length=106
TACGCAACGCGAAGAACCTTACCAGGTCTTGACATCCTCTGACAATCCTAGAGATAGGAC
GTCCCCTTCGGGGGCAGAGTGACAGGTGGTGCATGGCTGTCGCGTT
>S3113H2JL6 rank=0017479 x=3192.0 y=1340.0 length=89
TACGCAACGCGAAGAACCTTACCAGGTCTTGACATCCTCTGACAATCCTAGAGATAGGAC
GTCCCCTTCGGGGGCAGAGTGACAGGTGT
>S3113H2EO7 rank=0021183 x=3190.0 y=3161.0 length=89
TACGCAACGCGAAGAACCTTACCAGGTCTTGACATCCTCTGACAATCCTAGAGATAGGAC
GTCCCCTTCGGGGGCAGAGTGACAGGTGT
>S3113H10NR rank=0002370 x=3186.0 y=1349.0 length=104
TACGCAACGCGAAGAACCTTACCAGGTCTTGACATCCTCTGACAATCCTAGAGATAGGAC
GTCCCCTTCGGGGGCAGAGTGACAGGTGTGCATGGCTGTCGCGT
>S3113IBA7G rank=0011892 x=3292.0 y=746.0 length=105
TACGCAACGCGAAGAACCTTACCAGGTCTTGACATCCTCTGACAATCCTAGAGATAGGAC
GTCCCCTTCGGGGGCAGAGTGACAGGTGTTGCATGGCTGTCGCGT
>S3113H6X7Y rank=0011160 x=3242.0 y=2092.0 length=105
TACGCAACGCGAAGAACCTTACCAGGTCTTGACATCCTCTGACAATCCTAGAGATAGGAC
GTCCCCTTCGGGGGCAGAGTGACAGGTGTTGCATGGCTGTCGCGT
>S3113H0SER rank=0013898 x=3172.0 y=1345.0 length=105
TACGCAACGCGAAGAACCTTACCAGGTCTTGACATCCTCTGACAATCCTAGAGATAGGAC
GTCCCCTTCGGGGGCAGAGTGACAGGTGTTGCATGGCTGTCGCGT
>S3113H60UY rank=0002398 x=3243.0 y=1416.0 length=105
TACGCAACGCGAAGAACCTTACCAGGTCTTGACATCCTCTGACAATCCTAGAGATAGGAC
GTCCCCTTCGGGGGCAGAGTGACAGGTGTTGCATGGCTGTCGCGT
>S3113H8BZI rank=0002513 x=3258.0 y=1052.0 length=105
TACGCAACGCGAAGAACCTTACCAGGTCTTGACATCCTCTGACAATCCTAGAGATAGGAC
GTCCCCTTCGGGGGCAGAGTGACAGGTGTTGCATGGCTGTCGCGT
>S3113IADHH rank=0019423 x=3281.0 y=2099.0 length=105
TACGCAACGCGAAGAACCTTACCAGGTCTTGACATCCTCTGACAATCCTAGAGATAGGAC
GTCCCCTTCGGGGGCAGAGTGACAGGTGTTGCATGGCTGTCGCGT
>S3113IBW7E rank=0006324 x=3299.0 y=584.0 length=105
TACGCAACGCGAAGAACCTTACCAGGTCTTGACATCCTCTGACAATCCTAGAGATAGGAC
GTCCCCTTCGGGGGCAGAGTGACAGGTGTTGCATGGCTGTCGCGT
>S3113H1SSM rank=0007982 x=3183.0 y=3444.0 length=105
TACGCAACGCGAAGAACCTTACCAGGTCTTGACATCCTCTGACAATCCTAGAGATAGGAC
GTCCCCTTCGGGGGCAGAGTGACAGGTGTTGCATGGCTGTCGCGT
>S3113H8I0C rank=0024359 x=3260.0 y=1962.0 length=105
TACGCAACGCGAAGAACCTTACCAGGTCTTGACATCCTCTGACAATCCTAGAGATAGGAC
GTCCCCTTCGGGGGCAGAGTGACAGGTGTTGCATGGCTGTCGCGT
>S3113H4KJV rank=0025416 x=3215.0 y=1657.0 length=105
TACGCAACGCGAAGAACCTTACCAGGTCTTGACATCCTCTGACAATCCTAGAGATAGGAC
GTCCCCTTCGGGGGCAGAGTGACAGGTGTTGCATGGCTGTCGCGT
>S3113H3C27 rank=0003375 x=3201.0 y=2673.0 length=105
TACGCAACGCGAAGAACCTTACCAGGTCTTGACATCCTCTGACAATCCTAGAGATAGGAC
GTCCCCTTCGGGGGCAGAGTGACAGGTGTTGCATGGCTGTCGCGT
>S3113IBKJL rank=0001110 x=3295.0 y=559.0 length=105
TACGCAACGCGAAGAACCTTACCAGGTCTTGACATCCTCTGACAATCCTAGAGATAGGAC
GTCCCCTTCGGGGGCAGAGTGACAGGTGTTGCATGGCTGTCGCGT
>S3113HZQW4 rank=0021996 x=3160.0 y=1910.0 length=105
TACGCAACGCGAAGAACCTTACCAGGTCTTGACATCCTCTGACAATCCTAGAGATAGGAC
GTCCCCTTCGGGGGCAGAGTGACAGGTGTTGCATGGCTGTCGCGT
>S3113H9OM4 rank=0019802 x=3273.0 y=2670.0 length=106
TACGCAACGCGAAGAACCTTACCAGGTCTTGACATCCTCTGACAATCCTAGAGATAGGAC
GTCCCCTTCGGGGGCAGAGTGACAGGTGTTGCATGGCTGTCGCGTT
>S3113H2TAV rank=0001396 x=3195.0 y=1605.0 length=104
TACGCAACGCGAAGAACCTTACCAGGTCTTGACATCCTCTGACAATCCTAGAGATAGGAC
GTCCCCTTCGGGGGCAGAGTGACAGGTGTTGCATGGCTGTCGGT
>S3113IAAW1 rank=0009127 x=3280.0 y=2867.0 length=104
TACGCAACGCGAAGAACCTTACCAGGTCTTGACATCCTCTGACAATCCTAGAGATAGGAC
GTCCCCTTCGGGGGCAGAGTGACAGGTGTTGCATGGCTGTGCGT
>S3113H8UNJ rank=0025410 x=3264.0 y=669.0 length=104
TACGCAACGCGAAGAACCTTACCAGGTCTTGACATCCTCTGACAATCCTAGAGATAGGAC
GTCCCTTCGGGGGCAGAGTGACAGGTGCTGCATGGCTGTCGCGT
>S3113H7A2O rank=0011280 x=3246.0 y=2366.0 length=104
TACGCAACGCGAAGAACCTTACCAGGTCTTGACATCCTCTGACAATCCTAGAGATAGGAC
GTCCCTTCGGGGGCAGAGTGACAGGTGTTGCATGGCTGTCGCGT
>S3113H1UNX rank=0019873 x=3184.0 y=1771.0 length=107
TACGCAACGCGAAGAACCTTACCAGGTCTTGACATCCTCTGACAATCCTAGAGATAGGAC
TTTCCCCTTCGGGGGACAGAGTGACAGGTGTTGCATGGCTGTCGCGT
>S3113IBKVV rank=0015095 x=3295.0 y=1001.0 length=86
TACGCAACGCGAAGAACCTTACCAGGTCTTGACATCCTCTGACAATCCTAGAGATAGGAG
CCCCTTCGGGGGCAGAGTGACAGGTG
>S3113H26ES rank=0011639 x=3199.0 y=2210.0 length=104
TACGCAACGCGAAGAACCTTACCAGGTCTTGACATCCTCTGACAATCCTAGAGATAGGAG
TCCCCTTCGGGGGCAGAGTGACAGGTGCTGCATGGCTGTCGCGT
>S3113H8M1H rank=0020996 x=3261.0 y=3091.0 length=105
TACGCAACGCGAAGAACCTTACCAGGTCTTGACATCCTCTGACAATCCTAGAGGTAGGAC
GCCCCCTTCGGGGGCAGAGTGACAGGTGCTGCATGGCTGTCGCGT
>S3113H0PZZ rank=0004853 x=3171.0 y=2317.0 length=68
TACGCAACGCGAAGAACCTTACCAGGTCTTGACATGCATCTCTAAGTTGGTGAAAGCCAG
CGAGTCCC
>S3113H1RUO rank=0005139 x=3183.0 y=2222.0 length=105
TACGCAACGCGAAGAACCTTACCAGGTCTTGACATGCCTCTGACCGCTCTAGAGATAGAG
TTTCTCTTCGGAGCAGGGGACACAGGTGTTGCATGGCTGTCGCGT
>S3113H64B2 rank=0024822 x=3244.0 y=1824.0 length=105
TACGCAACGCGAAGAACCTTACCAGGTCTTGATATCCTCTGACAATCCTAGAGATAGGAC
GTCCCCTTCGGGGCAGAGTGACAGGTGATGCATGGCTGTCGCGTT
>S3113H4J68 rank=0004286 x=3215.0 y=1202.0 length=60
TACGCAACGCGAAGAACCTTACCAGTGTGCAGCGATGACGTTGGTGCATGGCTGTCGCGT

>S3113H5D5Q rank=0003569 x=3224.0 y=3164.0 length=59
TACGCAACGCGAAGAACCTTACCAGTGTGCAGCGATGAGGTGGTGCATGGCTGTCGCGT
>S3113H7FZV rank=0001868 x=3248.0 y=553.0 length=109
TACGCAACGCGAAGAACCTTACCAGTTTTTGACATCCCGATCGCGGTTTCCAGAGATGGA
TTCCTTCAGTTCGGCTGGATCGGTGACAGGTGCTGCATGGCTGTCGCGT
>S3113H1X72 rank=0016954 x=3185.0 y=2288.0 length=108
TACGCAACGCGAAGAACCTTACCATCCCTTGACTTGGACGTCGCGGGCCGGGGAGACCGG
TCTTTCAGTTCGGCTGGACGTCACACAGGTGATGCATGGCTGTCGCGT
>S3113HZEBQ rank=0026756 x=3156.0 y=1972.0 length=62
TACGCAACGCGAAGAACCTTACCATCCTTTGACATGGCGGCGTTCCCAGAGAGATTGGTT
TC
>S3113IAGE8 rank=0018677 x=3282.0 y=1810.0 length=61
TACGCAACGCGAAGAACCTTACCCACATATTATGACAAGCGTAAATAGGTGCTGCATGGC
T
>S3113H5HIS rank=0004549 x=3225.0 y=3426.0 length=103
TACGCAACGCGAAGAACCTTACCCACCTTTGACATCCCGTGCTACCTAGAGAGATCTAGG
GTCCCTTCGGGGCGCGGAGACAGGTGTTGCATGGCTGTCGCGT
>S3113H9IQB rank=0005352 x=3271.0 y=3201.0 length=103
TACGCAACGCGAAGAACCTTACCCACCTTTGACATCCCGTGCTACCTAGAGAGATCTAGG
GTCCCTTCGGGGCGCGGAGACAGGTGTTGCATGGCTGTCGCGT
>S3113H38I6 rank=0013992 x=3211.0 y=2464.0 length=107
TACGCAACGCGAAGAACCTTACCCACCTTTGACATGTACGGAATCCTCCAGAGATGGAGG
AGTGCTCGAAAGAGAACCGTAACACAGGTGCTGCATGGCTGTCGCGT
>S3113H0NIZ rank=0016885 x=3170.0 y=3209.0 length=107
TACGCAACGCGAAGAACCTTACCCACCTTTGACATGTACGGAATCCTCCAGAGATGGAGG
AGTGCTCGAAAGAGAACCGTAACACAGGTGCTGCATGGCTGTCGCGT
>S3113IAYLG rank=0001153 x=3288.0 y=786.0 length=107
TACGCAACGCGAAGAACCTTACCCACCTTTGACATGTACGGAATCCTCCAGAGATGGAGG
AGTGCTCGAAAGAGAACCGTAACACAGGTGTTGCATGGCTGTCGCGT
>S3113H7W5X rank=0015906 x=3253.0 y=2323.0 length=107
TACGCAACGCGAAGAACCTTACCCACCTTTGACATGTACGGAATTCTGCAGAGATGCGGA
AGTGCTCGAAAGAGAACCGTAACACAGGTGCTGCATGGCTGTCGCGT
>S3113H4EK4 rank=0014662 x=3213.0 y=2118.0 length=72
TACGCAACGCGAAGAACCTTACCCACCTTTGACATGTACGGAATTTGCCAGAGATGGCTT
AGTGCTCGAAAG
>S3113H2XD2 rank=0022034 x=3196.0 y=2808.0 length=107
TACGCAACGCGAAGAACCTTACCCACCTTTGACATGTACGGAATTTGCCAGAGATGGCTT
AGTGCTCGAAAGAGAACCGTAACACAGGTGCTGCATGGCTGTCGCGT
>S3113H94L0 rank=0017756 x=3278.0 y=2886.0 length=107
TACGCAACGCGAAGAACCTTACCCACCTTTGACATGTACGGAATTTGCCAGAGATGGCTT
AGTGCTCGAAAGAGAACCGTAACACAGGTGTTGCATGGCTGTCGCGT
>S3113H43QC rank=0018630 x=3221.0 y=1938.0 length=107
TACGCAACGCGAAGAACCTTACCCACCTTTGACATGTACGGAATTTGCCAGAGATGGCTT
AGTGCTCGAAAGAGAACCGTAACACAGGTGTTGCATGGCTGTCGCGT
>S3113H8XYB rank=0004869 x=3265.0 y=849.0 length=109
TACGCAACGCGAAGAACCTTACCCACGTTTGACATGTCCAGTATGATCGCCAGAGATGGC
TTTCTTCAGTTCGGCTGGCTGGAACACAGGTGTTGCATGGCTGTCGCGT
>S3113H1G3C rank=0020941 x=3180.0 y=566.0 length=105
TACGCAACGCGAAGAACCTTACCCACTCTTGACATCCAGAGAACTTAGCAGAGACGCTTT
GGTGCCTTCGGGAGCTCTGAGACAGGTGCTGCATGGCTGTCGCGT
>S3113H5SZI rank=0015655 x=3229.0 y=1900.0 length=106
TACGCAACGCGAAGAACCTTACCCAGACTTGACATTGATGGAATCCCTTTGAAAGAGGGG
AGTACTCTTCGGAGACCTGAAAACAGGTGCTGCATGGCTGTCGCGT
>S3113H5M6J rank=0008378 x=3227.0 y=2569.0 length=103
TACGCAACGCGAAGAACCTTACCCAGGCTCGAAATGCAGATGACCGCCGGTGAAAGCCGG
TTTCCGCAAGGACATCTGTATAGGTGATGCATGGCTGTCGCGT
>S3113IAT43 rank=0021932 x=3286.0 y=3205.0 length=102
TACGCAACGCGAAGAACCTTACCCAGGCTCGAAATGCAGGGGACAAACGGCGAAAGTCGT
CTTCCGCAAGGACTCTTGTATAGGTGATGATGGCTGTCGCGT
>S3113H3B7E rank=0023997 x=3201.0 y=1528.0 length=103
TACGCAACGCGAAGAACCTTACCCAGGCTCGAAATGCAGGGGACAAACGGTGAAAGCCGT
CTTCCGCAAGGACTCCTGTATAGGTGTTGCATGGCTGTCGCGT
>S3113IBKXQ rank=0024936 x=3295.0 y=1068.0 length=103
TACGCAACGCGAAGAACCTTACCCAGGCTCGAAATGCAGGGGACAAACGGTGAAAGCCGT
CTTCCGCAAGGACTCCTGTATAGGTGTTGCATGGCTGTCGCGT
>S3113H0OMG rank=0009328 x=3171.0 y=534.0 length=103
TACGCAACGCGAAGAACCTTACCCAGGCTCGAAATGCAGGGGATCGACGGTGAAAGCCGT
TTTCCGCAAGGACTCCTGTATAGGTGTTGCATGGCTGTCGCGT
>S3113H06FF rank=0011345 x=3176.0 y=3129.0 length=103
TACGCAACGCGAAGAACCTTACCCAGGCTCGAACGGCAACTGACATCCGGCGAAAGCCGG
CTCCCGCAAGGGCAGTTGTCGAGGTGATGCATGGCTGTCGCGT
>S3113H7C0O rank=0011645 x=3247.0 y=790.0 length=103
TACGCAACGCGAAGAACCTTACCCAGGCTCGAACGGCAACTGACATCCGGCGAAAGCCGG
NTCCCGCAAGGGCAGTTGTCGAGGTGCTGCATGGCTGTCGCGT
>S3113H41OJ rank=0022194 x=3220.0 y=3377.0 length=103
TACGCAACGCGAAGAACCTTACCCAGGCTCGAACGGCAACTGACATCCGGTGAAAGCCGG
CTCCCGCAAGGGCAGTTGTCGAGGTGTTGCATGGCTGTCGCGT
>S3113H1DZ9 rank=0001636 x=3179.0 y=663.0 length=103
TACGCAACGCGAAGAACCTTACCCAGGCTCGAACGGCAACTGACATCCGGTGAAAGCCGG
CTCCCGCAAGGGCCGTTGTCGAGGTGCTGCATGGCTGTCGCGT
>S3113H9UNC rank=0010180 x=3275.0 y=2262.0 length=103
TACGCAACGCGAAGAACCTTACCCAGGCTCGAACGGCAACTGACATCCTACGAAAGTAGG
CTCCCGCAAGGGCAGTTGTCGAGGTGATGCATGGCTGTCGCGT
>S3113H13M7 rank=0014003 x=3187.0 y=1121.0 length=103
TACGCAACGCGAAGAACCTTACCCAGGCTCGAACGGCAACTGACATCCTACGAAAGTAGG
CTCCCGCAAGGGCAGTTGTCGAGGTGCTGCATGGCTGTCGCGT
>S3113H4LEB rank=0017699 x=3215.0 y=2753.0 length=103
TACGCAACGCGAAGAACCTTACCCAGGCTCGAACGGCAACTGACATCCTACGAAAGTAGG
CTCCCGCAAGGGCAGTTGTCGAGGTGGTGCATGGCTGTCGCGT
>S3113IAZJ3 rank=0014806 x=3288.0 y=2033.0 length=103
TACGCAACGCGAAGAACCTTACCCAGGCTCGAACGGCAATTGACATCCGGCGAAAGCCGG
CTCCCGCAAGGGCAATTGTCGAGGTGATGCATGGCTGTCGCGT
>S3113H0C6Q rank=0022245 x=3167.0 y=2096.0 length=103
TACGCAACGCGAAGAACCTTACCCAGGCTCGAACGGCAGATGACACACTATGAAAATAGT
CTCCCGCAAGGGCATCTGTCGAGGTGCTGCATGGCTGTCGCGT
>S3113H9W9J rank=0017826 x=3276.0 y=1557.0 length=103
TACGCAACGCGAAGAACCTTACCCAGGCTCGAACGGCAGATGACATCCGATGAAAATCGG
CTCCCGCAAGGGTATCTGTCGAGGTGCTGCATGGCTGTCGCGT
>S3113H4ISJ rank=0002210 x=3214.0 y=3473.0 length=103
TACGCAACGCGAAGAACCTTACCCAGGCTCGAACGGCAGATGACATCCGATGAAAATCGG
CTCCCGCAAGGGTATCTGTCGAGGTGCTGCATGGCTGTCGCGT
>S3113IATUM rank=0009528 x=3286.0 y=2828.0 length=80
TACGCAACGCGAAGAACCTTACCCAGGCTCGAACGGCAGATGACATCCGATGAAAATCGG
NTCCCGCAAGGGTATCTGTC
>S3113H90PA rank=0014060 x=3277.0 y=1916.0 length=102
TACGCAACGCGAAGAACCTTACCCAGGCTCGAACGGCAGATGACATCCGATGAAAATCGG
NTCCCGCAAGGGTATCTGTCAGGTGCTGCATGGCTGTCGCGT
>S3113HZ27H rank=0015645 x=3164.0 y=1451.0 length=103
TACGCAACGCGAAGAACCTTACCCAGGCTCGAACGGCAGATGACATCCTACGAAAGTAGG
CTCCCGCAAGGGCATCTGTCGAGGTGCTGCATGGCTGTCGCGT
>S3113H9WDN rank=0003133 x=3276.0 y=409.0 length=49
TACGCAACGCGAAGAACCTTACCCAGGCTCGAACGGCATCTGACATCCT
>S3113H9AIX rank=0023877 x=3269.0 y=759.0 length=49
TACGCAACGCGAAGAACCTTACCCAGGCTCGAACGGCATCTGACATCCT
>S3113H3CE3 rank=0013776 x=3201.0 y=1805.0 length=93
TACGCAACGCGAAGAACCTTACCCAGGCTCGAACGGCATCTGACATCCTGCGAAAGCAGG
CTCCCGCAAGGGCAGATGTCGAGGTGTTGCATG
>S3113H6OZU rank=0015293 x=3239.0 y=2424.0 length=103
TACGCAACGCGAAGAACCTTACCCAGGCTCGAACGGCATTGGACATCCGGCGAAAGCCGG
CTCCCGCAAGGGCCGATGTCGAGGTGATGCATGGCTGTCGCGT
>S3113H4WAY rank=0024064 x=3219.0 y=504.0 length=103
TACGCAACGCGAAGAACCTTACCCAGGCTCGAACGGCATTGGACATCTCCCGAAAGGGAG
CTTCCGCAAGGACACTCGTAGAGGTGTTGCATGGCTGTCGCGT
>S3113H8S0R rank=0019518 x=3263.0 y=2649.0 length=104
TACGCAACGCGAAGAACCTTACCCAGGCTCGAACGGTAGATGACATCTTACGAAAGTAGG
CTCCCGCAAGGGCATCTATCGAGGTGCTGCATGGCTGTCGCGGT
>S3113HZQ33 rank=0009950 x=3160.0 y=2161.0 length=80
TACGCAACGCGAAGAACCTTACCCAGGCTCGAACGGTAGATGACATCTTACGAAAGTAGG
NTCCCGCAAGGGCATCTATC
>S3113IAV1S rank=0005410 x=3287.0 y=1582.0 length=103
TACGCAACGCGAAGAACCTTACCCAGGCTCGAACGGTGAGTGACATCCCACGAAAGTGGG
CTTCCGCAAGGACACTCGTCGAGGTGTTGCATGGCTGTCGCGT
>S3113H1W8D rank=0006851 x=3185.0 y=1003.0 length=55
TACGCAACGCGAAGAACCTTACCCAGGCTCGAACGGTGATGGACATCCGGCGAAA
>S3113H9K5D rank=0025213 x=3272.0 y=2239.0 length=62
TACGCAACGCGAAGAACCTTACCCAGGCTCGAACGGTGATGGACATCCGGCGAAAGCCGG
CT
>S3113H8GI6 rank=0025481 x=3259.0 y=2848.0 length=80
TACGCAACGCGAAGAACCTTACCCAGGCTCGAACGGTGATGGACATCCGGCGAAAGCCGG
CTCCCGCAAGGGCCGTCATC
>S3113H9Z9Y rank=0021616 x=3277.0 y=1364.0 length=103
TACGCAACGCGAAGAACCTTACCCAGGCTCGAACGGTGATGGACATCCGGCGAAAGCCGG
CTCCCGCAAGGGCCGTCATCGAGGTGCTGCATGGCTGTCGCGT
>S3113H40FH rank=0016437 x=3220.0 y=1755.0 length=60
TACGCAACGCGAAGAACCTTACCCAGGCTCGAACGGTGGTGGACATCCGGCGAAAGCCGG

>S3113H65MP rank=0021375 x=3244.0 y=3503.0 length=102
TACGCAACGCGAAGAACCTTACCCAGGCTGAACGGCAATTGACATCCGGCGAAAGTCGGC
TCCCGCAAGGGCAATTGTCGAGGTGTTGCATGGCTGTCGCGT
>S3113H78R0 rank=0010910 x=3257.0 y=990.0 length=108
TACGCAACGCGAAGAACCTTACCCAGGCTGGACAAGCAGGTAGTACGACCCTNAAAGGGG
AAGGAGCCCGAAAGGGCACCCTGCTCAGGTGATGCATGGCTGTCGCGT
>S3113IA1Y3 rank=0003003 x=3289.0 y=1069.0 length=108
TACGCAACGCGAAGAACCTTACCCAGGCTGGACAAGCAGGTAGTACGACCCTNAAAGGGG
AAGGAGCCCGAAAGGGCACCCTGCTCAGGTGCTGCATGGCTGTCGCGT
>S3113IBKJ3 rank=0008183 x=3295.0 y=577.0 length=108
TACGCAACGCGAAGAACCTTACCCAGGCTGGACATGCAGGTAGTAGAAGGGTGAAAGCCC
AACGAGGTAGCAATACCATCCTGCTCAGGTGCTGCATGGCTGTCGCGT
>S3113IAIYH rank=0022813 x=3283.0 y=999.0 length=48
TACGCAACGCGAAGAACCTTACCCAGGCTGGACATGCAGGTAGTAGGA
>S3113IACJJ rank=0017966 x=3281.0 y=877.0 length=108
TACGCAACGCGAAGAACCTTACCCAGGCTGGACATGCAGGTAGTAGGAGGGTGAAAGCCC
AACGAGGTAGCAATACCAGCCTGCTCAGGNGTTGCATGGCTGTCGCGT
>S3113H1BXY rank=0024025 x=3178.0 y=2084.0 length=108
TACGCAACGCGAAGAACCTTACCCAGGCTGGACATGCAGGTAGTAGGAGGGTGAAAGCCC
AACGAGGTAGCAATACCAGCCTGCTCAGGTGATGCATGGCTGTCGCGT
>S3113IADDA rank=0011225 x=3281.0 y=1948.0 length=108
TACGCAACGCGAAGAACCTTACCCAGGCTGGACATGCAGGTAGTAGGAGGGTGAAAGCCC
AACGAGGTAGCAATACCAGCCTGCTCAGGTGCTGCATGGCTGTCGCGT
>S3113H0MGW rank=0004214 x=3170.0 y=1838.0 length=103
TACGCAACGCGAAGAACCTTACCCAGGCTTGAACAGCAGATGACATCCTACGAAAGTAGG
CTTCCGCAAGGACATCTGTAGAGGTGCTGCATGGCTGTCGCGT
>S3113H4ZV6 rank=0018788 x=3220.0 y=1060.0 length=103
TACGCAACGCGAAGAACCTTACCCAGGCTTGAACAGCGAGTGACAAACTCCGAAAGGAGT
CTTCCGCAAGGACACTCGTAGAGGTGTTGCATGGCTGTCGCGT
>S3113H3C8L rank=0020448 x=3201.0 y=2867.0 length=103
TACGCAACGCGAAGAACCTTACCCAGGCTTGAACAGCGAGTGACATCCGGCGAAAGTCGG
CTCCCGCAAGGGCACTCGTAGAGGTGGTGCATGGCTGTCGCGT
>S3113H1C3O rank=0007516 x=3178.0 y=3586.0 length=92
TACGCAACGCGAAGAACCTTACCCAGGCTTGAACAGCGAGTGACATCCGGCGAAAGTCGG
CTCCCGCAAGGGCACTCGTAGAGGTGTTGCAT
>S3113H1FWN rank=0016631 x=3179.0 y=3125.0 length=103
TACGCAACGCGAAGAACCTTACCCAGGCTTGAACAGCGAGTGACCAACTCCGAAAGGGGT
CTTCCGCAAGGACACTCGTAGAGGTGCTGCATGGCTGTCGCGT
>S3113H5TKJ rank=0013394 x=3229.0 y=2657.0 length=103
TACGCAACGCGAAGAACCTTACCCAGGCTTGAACAGCGAGTGACCACCTACGAAAGTAGG
CTTCCGCAAGGACACTCGTAGAGGTGCTGCATGGCTGTCGCGT
>S3113H0FI2 rank=0008767 x=3168.0 y=1036.0 length=105
TACGCAACGCGAAGAACCTTACCCAGGCTTGAACAGCGAGTGACCACGCCCGAAAGGGCG
CTTTCCGCAAGGGACACTCGTAGAGGTGCTGCATGGCTGTCGCGT
>S3113H90TQ rank=0004480 x=3277.0 y=2076.0 length=103
TACGCAACGCGAAGAACCTTACCCAGGCTTGAACAGCGAGTGACCACTCCCGAAAGGGAG
CTTCCGCAAGGACACTCGTAGAGGTGTTGCATGGCTGTCGCGT
>S3113H82SA rank=0014991 x=3266.0 y=3016.0 length=103
TACGCAACGCGAAGAACCTTACCCAGGCTTGAACAGCGAGTGACCACTCCCGAAAGGGAG
CTTCCGCAAGGACACTCGTAGAGGTGTTGCATGGCTGTCGCTT
>S3113H9RXG rank=0012546 x=3274.0 y=2834.0 length=104
TACGCAACGCGAAGAACCTTACCCAGGCTTGAACAGCGAGTGACCACTCCTGAAAAAGGA
GCTTCCGCAAGGACACTCGTAGAGGTGATGCATGGCTGTCGCGT
>S3113H300H rank=0021692 x=3209.0 y=911.0 length=103
TACGCAACGCGAAGAACCTTACCCAGGCTTGAACAGCGAGTGACCACTCCTGAAAAGGAG
CTTCCGCAAGGACACTCGTAGAGGTGATGCATGGCTGTCGCGT
>S3113H17V5 rank=0022165 x=3188.0 y=2531.0 length=103
TACGCAACGCGAAGAACCTTACCCAGGCTTGAACAGCGAGTGACCACTCTCGAAAGAGAG
CTTCCGCAAGGACACTCGTAGAGGTGTTGCATGGCTGTCGCGT
>S3113H41OY rank=0011550 x=3220.0 y=3392.0 length=103
TACGCAACGCGAAGAACCTTACCCAGGCTTGAACAGCGAGTGACCATTCCCGAAAGGGAA
CTTCCGCAAGGACACTCGTAGAGGTGTTGCATGGCTGTCGCGT
>S3113H0QTL rank=0004273 x=3171.0 y=3383.0 length=102
TACGCAACGCGAAGAACCTTACCCAGGCTTGAACAGCGAGTGCAAACTCCGAAAGGAGTC
TTCCGCAAGGACACTCGTAGAGGTGCTGCATGGCTGTCGCGT
>S3113H6D09 rank=0010271 x=3236.0 y=507.0 length=103
TACGCAACGCGAAGAACCTTACCCAGGCTTGAACTGCAGAGGACACTCTAAGAAATTAGA
CTTCCGCAAGGACCTCTGTAGAGGTGATGCATGGCTGTCGCGT
>S3113H49GQ rank=0022785 x=3223.0 y=1176.0 length=103
TACGCAACGCGAAGAACCTTACCCAGGCTTGAACTGCAGAGGACACTCTACGAAAGTAGA
CTTCCGCAAGGACCTCTGTAGAGGTGTTGCATGGCTGTCGCGT
>S3113H1TJD rank=0000690 x=3184.0 y=311.0 length=49
TACGCAACGCGAAGAACCTTACCCAGGCTTGAACTGCAGATGACATCCT
>S3113IAKHC rank=0022547 x=3283.0 y=2974.0 length=103
TACGCAACGCGAAGAACCTTACCCAGGCTTGAACTGCAGATGACATCCTACGAAAGTAGG
CTCCCGCAAGGGCATCTGTAGAGGTGTTGCATGGCTGTCGCGT
>S3113IAR3A rank=0004980 x=3286.0 y=548.0 length=104
TACGCAACGCGAAGAACCTTACCCAGGCTTGAACTGCAGATGACATCCTACGAAAGTAGG
CTTCCGCAAGAACATCTGTCGAGGTGCTGCATGGCTGTCGCGTT
>S3113H2NEI rank=0012568 x=3193.0 y=2152.0 length=104
TACGCAACGCGAAGAACCTTACCCAGGCTTGAACTGCAGATGACATCCTACGAAAGTAGG
CTTCCGCAAGGACATCTGTAGAGGTGCTGCATGGCTGTCGCGTT
>S3113HZ6Y6 rank=0017228 x=3165.0 y=2240.0 length=102
TACGCAACGCGAAGAACCTTACCCAGGCTTGAACTGCAGATGACATCCTACGAAAGTAGG
CTTCCGCAAGGACATCTGTAGAGGTGTTGCATGGCTGTCGCG
>S3113HY8WE rank=0009229 x=3154.0 y=3132.0 length=54
TACGCAACGCGAAGAACCTTACCCAGGCTTGAACTGCAGATGACATCCTCGAAA
>S3113IAZYW rank=0025648 x=3288.0 y=2566.0 length=57
TACGCAACGCGAAGAACCTTACCCAGGCTTGAACTGCANATGACATCCTACAAAGTA
>S3113H94N9 rank=0008481 x=3278.0 y=2967.0 length=102
TACGCAACGCGAAGAACCTTACCCAGGCTTGAACTGCGAGTGACCAACTCCGAAAGGGTC
TTCCGCAAGGACACTCGTAGAGGTGTTGCATGGCTGTCGCGT
>S3113H6B9U rank=0024505 x=3235.0 y=2320.0 length=104
TACGCAACGCGAAGAACCTTACCCAGGCTTGAACTGCGAGTGACCACGCCCCGAAAGGGC
GCTTCCGCAAGGACACTCGTAGAGGTGCTGCATGGCTGTCGCGT
>S3113H1KC9 rank=0018401 x=3181.0 y=715.0 length=103
TACGCAACGCGAAGAACCTTACCCAGGCTTGAACTGCGAGTGACCACGCCCGAAAGGGCG
CTTCCGCAAGGACACTCGTAGAGGTGTTGCATGGCTGTCGCGT
>S3113H5JKU rank=0014768 x=3226.0 y=1996.0 length=106
TACGCAACGCGAAGAACCTTACCCAGGCTTGACATACAGGTGGTAGGGATCCGAAAGGTG
ACCGACCCGCAAGGGAGCCTGAACAGGTGCTGCATGGCTGTCGCGT
>S3113HZ6MT rank=0020070 x=3165.0 y=1795.0 length=106
TACGCAACGCGAAGAACCTTACCCAGGCTTGACATACAGGTGGTAGGGATCCGAAAGGTG
ACCGACCCGCAAGGGAGCCTGAACAGGTGTTGCATGGCTGTCGCGT
>S3113H0NF5 rank=0014434 x=3170.0 y=3107.0 length=106
TACGCAACGCGAAGAACCTTACCCAGGCTTGACATACAGGTGGTAGGGATCCGAAAGGTG
ACCGACCCGCAAGGGAGCCTGTACAGGTGCTGCATGGCTGTCGCGT
>S3113IBHGL rank=0009503 x=3294.0 y=659.0 length=106
TACGCAACGCGAAGAACCTTACCCAGGCTTGACATGCACGAGAAACACCGGAGAAAGCCG
GTGCCTCCTTCGGGACTCGTGCACAGGTGTTGCATGGCTGTCGCGT
>S3113HY56S rank=0004230 x=3153.0 y=3714.0 length=108
TACGCAACGCGAAGAACCTTACCCAGGTTGGACATGCACGTAGTAGAAAGGTGAAAGCCT
AACGAGGTAGCAATACCAGCGTGCTCAGGTGTTGCATGGCTGTCGCGT
>S3113IACRG rank=0014593 x=3281.0 y=1162.0 length=105
TACGCAACGCGAAGAACCTTACCCAGGTTTGACATCCTCGGAATTTTTACGAAAGTAGAG
AGTGCCTTTTGGAACCGAGTGACAGGTGTTGCATGGCTGTCGCGT
>S3113H6OAG rank=0013942 x=3239.0 y=1510.0 length=106
TACGCAACGCGAAGAACCTTACCCAGGTTTGACATGCATGTAGTAGTGAAGCGAAAGCGG
AACGACCCTTCGGGGAGCATGCACAGGTGCTGCATGGCTGTCGCGT
>S3113H29PE rank=0004909 x=3200.0 y=2384.0 length=55
TACGCAACGCGAAGAACCTTACCCAGGTTTGACATGGCACTGCAAGCCCGTGAAA
>S3113H3R1T rank=0014684 x=3206.0 y=1583.0 length=55
TACGCAACGCGAAGAACCTTACCCAGTACGCGACAGCCATGCATGGCTGTCGCGT
>S3113H3TEO rank=0009493 x=3206.0 y=3342.0 length=58
TACGCAACGCGAAGAACCTTACCCAGTGAATCCAGTAGGTGTTGCATGGCTGTCGCGT
>S3113H0QO9 rank=0018847 x=3171.0 y=3227.0 length=92
TACGCAACGCGAAGAACCTTACCCAGTTTTTTAGACCATGACTGGATAATCGCCACTGCT
GCGGCCATGGAGGTGTTGCATGGCTGTCGCGT
>S3113H59D1 rank=0019663 x=3234.0 y=2679.0 length=57
TACGCAACGCGAAGAACCTTACCCATGACCGCAGCAGGTGGTGCATGGCTGTCGCGT
>S3113IAPBF rank=0005511 x=3285.0 y=1049.0 length=92
TACGCAACGCGAAGAACCTTACCCATGGCCGCAGCAGTGGCGATTGATCCAGTCATGGTC
TAAAAAACTGAGGTGCTGCATGGCTGTCGCGT
>S3113H1NHB rank=0000356 x=3182.0 y=653.0 length=48
TACGCAACGCGAAGAACCTTACCCATGGCTGGTGCATGGCTGTCGCGT
>S3113H14T2 rank=0009284 x=3187.0 y=2664.0 length=73
TACGCAACGCGAAGAACCTTACCCCATGACCGGATCAATCGCCACTGCTGCGGCCATGGA
GGNGTTGCATGGC
>S3113IBDZ0 rank=0002485 x=3293.0 y=270.0 length=80
TACGCAACGCGAAGAACCTTACCCCATGACTGGATCAATCGCCACTGCTGCAGCCATGAG
GTGATGCATGGCTGTCGCGT
>S3113H4HRK rank=0009652 x=3214.0 y=2142.0 length=53
TACGCAACGCGAAGAACCTTACCCCATGCGCAGGTGTTGCATGGCTGTCGCGT
>S3113H9HUH rank=0011679 x=3271.0 y=2055.0 length=71
TACGCAACGCGAAGAACCTTACCCCATGGCCGCAGCAGGGCGATTGATCCAGTGATGCAT
GGCTGTCGCGT
>S3113H6HST rank=0001261 x=3237.0 y=1291.0 length=58
TACGCAACGCGAAGAACCTTACCCCATGGCCGCAGCAGGTGATGCATGGCTGTCGCGT
>S3113H2S27 rank=0007764 x=3195.0 y=1329.0 length=60
TACGCAACGCGAAGAACCTTACCCCATGGCCGCAGCAGTGCTGTTGCATGGCTGTCGCGT

>S3113H08O1 rank=0012070 x=3177.0 y=1971.0 length=68
TACGCAACGCGAAGAACCTTACCCCATGGCCGCAGCAGTGGCGATTGATCCAGTCATGGC
TGTCGCGT
>S3113H99PG rank=0018844 x=3280.0 y=1298.0 length=92
TACGCAACGCGAAGAACCTTACCCCATGGCCGCAGCAGTGGCGATTGATCCAGTCATGGT
CTAAAAAACAGGTGNTGCATGGCTGTCGCGTT
>S3113H94ZW rank=0003806 x=3278.0 y=3386.0 length=57
TACGCAACGCGAAGAACCTTACCCCATGGCCGCAGCAGTGTTGCATGGCTGTCGCGT
>S3113H6O4S rank=0007502 x=3239.0 y=2602.0 length=49
TACGCAACGCGAAGAACCTTACCCCATGGCCGCTGCATGGCTGTCGCGT
>S3113H82S1 rank=0007848 x=3266.0 y=3043.0 length=49
TACGCAACGCGAAGAACCTTACCCCATGGCCGCTGCATGGCTGTCGCGT
>S3113H3S9T rank=0017773 x=3206.0 y=3167.0 length=52
TACGCAACGCGAAGAACCTTACCCCCGCTCAGGTGCTGCATGGCTGTCGCGT
>S3113H8SIU rank=0024566 x=3263.0 y=2004.0 length=52
TACGCAACGCGAAGAACCTTACCCCCGCTCAGGTGCTGCATGGCTGTCGCGT
>S3113H6FL1 rank=0002870 x=3236.0 y=2551.0 length=78
TACGCAACGCGAAGAACCTTACCCCCTCGCGCCATCAGTACGCAACGCGAGGGAGGAGGT
GTTGCATGGCTGTCGCGT
>S3113H2KQI rank=0016187 x=3192.0 y=2792.0 length=52
TACGCAACGCGAAGAACCTTACCCCGCATGAGGTGATGCATGGCTGTCGCGT
>S3113H5L80 rank=0017174 x=3227.0 y=1362.0 length=52
TACGCAACGCGAAGAACCTTACCCCGCATGAGGTGCTGCATGGCTGTCGCGT
>S3113H5D9Z rank=0005705 x=3224.0 y=3317.0 length=53
TACGCAACGCGAAGAACCTTACCCCGCATGTAGGTGTTGCATGGCTGTCGCGT
>S3113H1GYN rank=0010964 x=3180.0 y=397.0 length=103
TACGCAACGCGAAGAACCTTACCCCGGGTTGAGCGGGATCTATACCCGCAGATTAACTAA
GTCGGGTTGAGGATGTGTTACCTACCTAAAGAAGGGCAGGTGT
>S3113HZKCJ rank=0012714 x=3158.0 y=1585.0 length=52
TACGCAACGCGAAGAACCTTACCCCTTGCCAGGTGATGCATGGCTGTCGCGT
>S3113H4FHI rank=0011240 x=3213.0 y=3284.0 length=52
TACGCAACGCGAAGAACCTTACCCCTTGCCAGGTGCTGCATGGCTGTCGCGT
>S3113H61WI rank=0007074 x=3243.0 y=2768.0 length=107
TACGCAACGCGAAGAACCTTACCCGGACTCGAAAGTGCTGGAAGGCTGCCGAAAGGTGGC
TGTGCCCGCAAGGGAGCCAGTATCCAGGTGGTGCATGGCTGTCGCGT
>S3113H5G18 rank=0006157 x=3225.0 y=2830.0 length=107
TACGCAACGCGAAGAACCTTACCCGGACTTGACATCGAAGGAATCTCCTAGAAATAGGGG
AGTACCCCGCAAGGGCCCTGAAGACAGGTGATGCATGGCTGTCGCGT
>S3113H1FYA rank=0002686 x=3179.0 y=3184.0 length=112
TACGCAACGCGAAGAACCTTACCCGGGCTTGACATGCCTGGATTATCCCGATGAAAGTCG
GGTACAGCCCGCAAGGGCCGGAACAGGTACAGGTGATGCATGGCTGTCGCGT
>S3113H76D2 rank=0022748 x=3256.0 y=1992.0 length=111
TACGCAACGCGAAGAACCTTACCCGGGTTTGACATGCTGGTAGTATCTGCCTGAAAGGGC
GTGAGATCCTCTCCCGAGGAAACCAGCACAGGTGATGCATGGCTGTCGCGT
>S3113IAB51 rank=0001446 x=3281.0 y=391.0 length=105
TACGCAACGCGAAGAACCTTACCCGGTCTTGACATCCACGGAAGTTTTCAGAGATGAGAA
TGTGCCTTCGGGAACCGTGAGACAGGTGATGCATGGCTGTCGCGT
>S3113H8SWP rank=0005718 x=3263.0 y=2503.0 length=105
TACGCAACGCGAAGAACCTTACCCGGTCTTGACATCCACGGAAGTTTTCAGAGATGAGAA
TGTGCCTTCGGGAACCGTGAGACAGGTGATGCATGGCTGTCGCGT
>S3113H2XT4 rank=0017528 x=3196.0 y=3386.0 length=105
TACGCAACGCGAAGAACCTTACCCGGTCTTGACATCCACGGAAGTTTTCAGAGATGAGAA
TGTGCCTTCGGGAACCGTGAGACAGGTGATGCATGGCTGTCGCGT
>S3113H1O51 rank=0003271 x=3182.0 y=2839.0 length=105
TACGCAACGCGAAGAACCTTACCCGGTCTTGACATCCACGGAAGTTTTCAGAGATGAGAA
TGTGCCTTCGGGAACCGTGAGACAGGTGATGCATGGCTGTCGCGT
>S3113H76XO rank=0006568 x=3256.0 y=2698.0 length=105
TACGCAACGCGAAGAACCTTACCCGGTCTTGACATCCTGGGAACTCGCTAGAGATAGCTT
GGTGCCGCAAGGAGCCCAGAGACAGGTGTTGCATGGCTGTCGCGT
>S3113H3KY7 rank=0007326 x=3204.0 y=609.0 length=110
TACGCAACGCGAAGAACCTTACCCTAGGCTTGACATGCATGGATTAACTCTCTGAAAGGA
GAGCCACGCCTTCGGGTGGAACATGCACAGGTGATGCATGGCTGTCGCGT
>S3113H9577 rank=0002988 x=3279.0 y=885.0 length=72
TACGCAACGCGAAGAACCTTACCCTATGGCCGCAGCAGTGGCGATTATCCAGGTGCTGCA
TGGCTGTCGCGT
>S3113H59YZ rank=0014645 x=3234.0 y=3433.0 length=50
TACGCAACGCGAAGAACCTTACCCTGGGAGGTGATGCATGGCTGTCGCGT
>S3113H6XMH rank=0002547 x=3242.0 y=1319.0 length=50
TACGCAACGCGAAGAACCTTACCCTGGGAGGTGATGCATGGCTGTCGCGT
>S3113HZM3J rank=0025630 x=3159.0 y=1053.0 length=126
TACGCAACGCGAAGAACCTTACCCTGGTCAGNNTCCGAAACGTAGTTTTCGAGTAGTACG
GGTCCGTTACGGGACGTGGCGCGTTGGGGACCAGGATGCGTTGACTGGACCAGTGGCCGT
NTGGCT
>S3113H856J rank=0003200 x=3267.0 y=3321.0 length=48
TACGCAACGCGAAGAACCTTACCCTTGCCAGGTGCTGCATGGCTGTCG
>S3113H2C5S rank=0013062 x=3190.0 y=1166.0 length=51
TACGCAACGCGAAGAACCTTACCCTTGCCAGGTGTTGCATGGCTGTCGCGT
>S3113H96HZ rank=0015175 x=3279.0 y=1237.0 length=51
TACGCAACGCGAAGAACCTTACCCTTGCCAGGTGTTGCATGGCTGTCGCGT
>S3113H4N9Z rank=0004162 x=3216.0 y=2389.0 length=51
TACGCAACGCGAAGAACCTTACCCTTGCCAGGTGTTGCATGGCTGTCGCGT
>S3113H4021 rank=0000585 x=3220.0 y=2603.0 length=51
TACGCAACGCGAAGAACCTTACCCTTGCCAGGTGTTGCATGGCTGTCGCGT
>S3113H3XWZ rank=0024477 x=3208.0 y=993.0 length=109
TACGCAACGCGAAGAACCTTACCGACCCTTGACATGTCCCGTGTGGGTTCCAGAGATGGA
ACCCTTCAGTTCGGCTGGCGGGAACACAGGTGCTGCATGGCTGTCGCGT
>S3113IAACZ rank=0011962 x=3280.0 y=2145.0 length=109
TACGCAACGCGAAGAACCTTACCGACCCTTGACATGTCCCGTGTGGGTTCCAGAGATGGA
ACCCTTCAGTTCGGCTGGCGGGAACACAGGTGCTGCATGGCTGTCGCGT
>S3113H33YM rank=0015221 x=3210.0 y=636.0 length=50
TACGCAACGCGAAGAACCTTACCGAGGCAGGTGATGCATGGCTGTCGCGT
>S3113H7070 rank=0008895 x=3254.0 y=3486.0 length=104
TACGCAACGCGAAGAACCTTACCGAGGCTTGACATATACGAGAACGGGCCAGAAATGGTC
AACTCTTTGGACACTCGTAAACAGGTGCTGCATGGCTGTCGCGT
>S3113H95TQ rank=0000293 x=3279.0 y=364.0 length=104
TACGCAACGCGAAGAACCTTACCGAGGCTTGACATATACGAGAACGGGCCAGAAATGGTC
AACTCTTTGGACACTCGTAAACAGGTGCTGCATGGCTGTCGCGT
>S3113H6ZAI rank=0008214 x=3242.0 y=3480.0 length=104
TACGCAACGCGAAGAACCTTACCGAGGCTTGACATATACGAGAACGGGCCAGAAATGGTC
AACTCTTTGGACACTCGTAAACAGGTGCTGCATGGCTGTCGCGT
>S3113H5IUU rank=0006640 x=3226.0 y=1060.0 length=104
TACGCAACGCGAAGAACCTTACCGAGGCTTGACATATACGAGAACGGGCCAGAAATGGTC
AACTCTTTGGACACTCGTAAACAGGTGCTGCATGGCTGTCGCGT
>S3113H5501 rank=0009497 x=3233.0 y=2419.0 length=51
TACGCAACGCGAAGAACCTTACCGCATGTAGGTGATGCATGGCTGTCGCGT
>S3113IA48G rank=0001290 x=3290.0 y=1198.0 length=51
TACGCAACGCGAAGAACCTTACCGCATGTAGGTGCTGCATGGCTGTCGCGT
>S3113H1R7E rank=0015363 x=3183.0 y=2680.0 length=51
TACGCAACGCGAAGAACCTTACCGCATGTAGGTGCTGCATGGCTGTCGCGT
>S3113H4AGN rank=0007887 x=3212.0 y=869.0 length=51
TACGCAACGCGAAGAACCTTACCGCATGTAGGTGGTGCATGGCTGTCGCGT
>S3113H2ACD rank=0007557 x=3189.0 y=1611.0 length=51
TACGCAACGCGAAGAACCTTACCGCATGTAGGTGGTGCATGGCTGTCGCGT
>S3113H8PV9 rank=0003369 x=3262.0 y=2695.0 length=51
TACGCAACGCGAAGAACCTTACCGCATGTAGGTGGTGCATGGCTGTCGCGT
>S3113H0U0R rank=0008982 x=3173.0 y=633.0 length=51
TACGCAACGCGAAGAACCTTACCGCATGTAGGTGTTGCATGGCTGTCGCGT
>S3113H3M3V rank=0018530 x=3204.0 y=3369.0 length=51
TACGCAACGCGAAGAACCTTACCGCATGTAGGTGTTGCATGGCTGTCGCGT
>S3113H96KW rank=0002858 x=3279.0 y=1342.0 length=51
TACGCAACGCGAAGAACCTTACCGCATGTAGGTGTTGCATGGCTGTCGCGT
>S3113H2WV2 rank=0015059 x=3196.0 y=2160.0 length=51
TACGCAACGCGAAGAACCTTACCGCATGTAGGTGTTGCATGGCTGTCGCGT
>S3113H6MJ4 rank=0019301 x=3238.0 y=3362.0 length=105
TACGCAACGCGAAGAACCTTACCGCCCCTTGACATCCCTGGAATCCTTTAGAGATAGAGG
AGTGCCTTCGGGAGCCAGGAGACAGGTGCTGCATGGCTGTCGCGT
>S3113H0QUC rank=0007073 x=3171.0 y=3410.0 length=105
TACGCAACGCGAAGAACCTTACCGCCCCTTGACATCCCTGGAATCCTTTAGAGATAGAGG
AGTGCCTTCGGGAGCCAGGAGACAGGTGTTGCATGGCTGTCGCGT
>S3113H0CAQ rank=0021139 x=3167.0 y=944.0 length=87
TACGCAACGCGAAGAACCTTACCGCCCCTTGACATCCCTGGAATCCTTTTAGAGATAGAG
GAGTGCCTTCGGGAGCCAGGAGACAGG
>S3113IAC60 rank=0013655 x=3281.0 y=1722.0 length=105
TACGCAACGCGAAGAACCTTACCGCCCCTTGACATCCTGGGAACTCGCTAGAGATAGCTT
GGTGCCGAAAGGAACCCAGAGACAGGTGATGCGTGGCTGTCGCGT
>S3113IAPGB rank=0010797 x=3285.0 y=1225.0 length=53
TACGCAACGCGAAGAACCTTACCGCCCTGCCAGGTGATGCATGGCTGTCGCGT
>S3113HZTF0 rank=0019781 x=3161.0 y=1086.0 length=53
TACGCAACGCGAAGAACCTTACCGCCCTGCCAGGTGCTGCATGGCTGTCGCGT
>S3113IASDE rank=0021853 x=3286.0 y=912.0 length=54
TACGCAACGCGAAGAACCTTACCGCCCTTGCCAGGTGTTGCATGGCTGTCGCGT
>S3113H9URO rank=0017361 x=3275.0 y=2418.0 length=62
TACGCAACGCGAAGAACCTTACCGCCTCCATCGCCACTGCTGCGGCCATGGAGGTGCTGC
AT
>S3113IADXT rank=0010756 x=3281.0 y=2687.0 length=53
TACGCAACGCGAAGAACCTTACCGCCTCGCCAGGTGCTGCATGGCTGTCGCGT
>S3113H00GL rank=0004769 x=3174.0 y=3587.0 length=53
TACGCAACGCGAAGAACCTTACCGCCTCGCCAGGTGCTGCATGGCTGTCGCGT
>S3113H3FB8 rank=0021465 x=3202.0 y=1494.0 length=52
TACGCAACGCGAAGAACCTTACCGCCTGCCAGGTGCTGCATGGCTGTCGCGT
>S3113H0A1M rank=0016625 x=3166.0 y=3416.0 length=52
TACGCAACGCGAAGAACCTTACCGCCTGCCAGGTGTTGCATGGCTGTCGCGT
>S3113IASTH rank=0002677 x=3286.0 y=1491.0 length=53
TACGCAACGCGAAGAACCTTACCGCCTTGCAAGGTGATGCATGGCTGTCGCGT
>S3113H85QF rank=0008279 x=3267.0 y=2741.0 length=52
TACGCAACGCGAAGAACCTTACCGCCTTGCAGGTGATGCATGGCTGTCGCGT
>S3113H0VS6 rank=0006312 x=3173.0 y=1656.0 length=53
TACGCAACGCGAAGAACCTTACCGCCTTGCAGGTGTTGCATGGCTGTCGCGTT
>S3113H3ZDL rank=0017584 x=3208.0 y=2887.0 length=53
TACGCAACGCGAAGAACCTTACCGCCTTGCCAGGTGATGCATGGCTGTCGCGT
>S3113H7X08 rank=0022028 x=3253.0 y=3450.0 length=53
TACGCAACGCGAAGAACCTTACCGCCTTGCCAGGTGATGCATGGCTGTCGCGT
>S3113H3LVV rank=0016563 x=3204.0 y=1785.0 length=53
TACGCAACGCGAAGAACCTTACCGCCTTGCCAGGTGATGCATGGCTGTCGCGT
>S3113HZZGX rank=0026206 x=3163.0 y=703.0 length=53
TACGCAACGCGAAGAACCTTACCGCCTTGCCAGGTGATGCATGGCTGTCGCGT
>S3113HZE77 rank=0019730 x=3156.0 y=3141.0 length=53
TACGCAACGCGAAGAACCTTACCGCCTTGCCAGGTGATGCATGGCTGTCGCGT
>S3113H3DH0 rank=0020554 x=3201.0 y=3206.0 length=53
TACGCAACGCGAAGAACCTTACCGCCTTGCCAGGTGATGCATGGCTGTCGCGT
>S3113H93NU rank=0015922 x=3278.0 y=1656.0 length=53
TACGCAACGCGAAGAACCTTACCGCCTTGCCAGGTGATGCATGGCTGTCGCGT
>S3113H3CJC rank=0020476 x=3201.0 y=1958.0 length=53
TACGCAACGCGAAGAACCTTACCGCCTTGCCAGGTGATGCATGGCTGTCGCGT
>S3113H09QL rank=0016186 x=3177.0 y=3323.0 length=53
TACGCAACGCGAAGAACCTTACCGCCTTGCCAGGTGATGCATGGCTGTCGCGT
>S3113HZ5P1 rank=0007527 x=3165.0 y=615.0 length=53
TACGCAACGCGAAGAACCTTACCGCCTTGCCAGGTGATGCATGGCTGTCGCGT
>S3113HZN2H rank=0024463 x=3159.0 y=2311.0 length=53
TACGCAACGCGAAGAACCTTACCGCCTTGCCAGGTGATGCATGGCTGTCGCGT
>S3113H8CX2 rank=0019399 x=3258.0 y=2296.0 length=53
TACGCAACGCGAAGAACCTTACCGCCTTGCCAGGTGATGCATGGCTGTCGCGT
>S3113H4XOJ rank=0013875 x=3219.0 y=2289.0 length=53
TACGCAACGCGAAGAACCTTACCGCCTTGCCAGGTGATGCATGGCTGTCGCGT
>S3113H02FH rank=0023782 x=3175.0 y=2043.0 length=53
TACGCAACGCGAAGAACCTTACCGCCTTGCCAGGTGATGCATGGCTGTCGCGT
>S3113H0O7A rank=0003892 x=3171.0 y=1284.0 length=53
TACGCAACGCGAAGAACCTTACCGCCTTGCCAGGTGATGCATGGCTGTCGCGT
>S3113H7PG9 rank=0017519 x=3251.0 y=555.0 length=53
TACGCAACGCGAAGAACCTTACCGCCTTGCCAGGTGATGCATGGCTGTCGCGT
>S3113H3WGU rank=0015025 x=3207.0 y=3212.0 length=54
TACGCAACGCGAAGAACCTTACCGCCTTGCCAGGTGATGCATGGCTGTCGCGTT
>S3113H7DB7 rank=0023871 x=3247.0 y=1205.0 length=54
TACGCAACGCGAAGAACCTTACCGCCTTGCCAGGTGATGCATGGCTGTCGCGTT
>S3113HZ3W9 rank=0020731 x=3164.0 y=2379.0 length=52
TACGCAACGCGAAGAACCTTACCGCCTTGCCAGGTGATGCATGGCTTCGCGT
>S3113HZQO8 rank=0025277 x=3160.0 y=1626.0 length=53
TACGCAACGCGAAGAACCTTACCGCCTTGCCAGGTGCTGCATGGCTGTCGCGT
>S3113H0J4W rank=0020932 x=3169.0 y=2910.0 length=53
TACGCAACGCGAAGAACCTTACCGCCTTGCCAGGTGCTGCATGGCTGTCGCGT
>S3113HZZDM rank=0021802 x=3163.0 y=584.0 length=53
TACGCAACGCGAAGAACCTTACCGCCTTGCCAGGTGCTGCATGGCTGTCGCGT
>S3113H5VFH rank=0008812 x=3230.0 y=971.0 length=53
TACGCAACGCGAAGAACCTTACCGCCTTGCCAGGTGCTGCATGGCTGTCGCGT
>S3113H7099 rank=0021144 x=3254.0 y=3567.0 length=53
TACGCAACGCGAAGAACCTTACCGCCTTGCCAGGTGCTGCATGGCTGTCGCGT
>S3113H40I8 rank=0021765 x=3220.0 y=1890.0 length=53
TACGCAACGCGAAGAACCTTACCGCCTTGCCAGGTGCTGCATGGCTGTCGCGT
>S3113H5FNP rank=0020138 x=3225.0 y=1011.0 length=53
TACGCAACGCGAAGAACCTTACCGCCTTGCCAGGTGCTGCATGGCTGTCGCGT
>S3113H4AWQ rank=0021191 x=3212.0 y=1448.0 length=53
TACGCAACGCGAAGAACCTTACCGCCTTGCCAGGTGCTGCATGGCTGTCGGGT
>S3113H7ZGL rank=0016875 x=3254.0 y=1203.0 length=53
TACGCAACGCGAAGAACCTTACCGCCTTGCCAGGTGGTGCATGGCTGTCGCGT
>S3113H5WW8 rank=0024311 x=3230.0 y=2906.0 length=53
TACGCAACGCGAAGAACCTTACCGCCTTGCCAGGTGGTGCATGGCTGTCGCGT
>S3113H1EZ4 rank=0025401 x=3179.0 y=1954.0 length=53
TACGCAACGCGAAGAACCTTACCGCCTTGCCAGGTGGTGCATGGCTGTCGCGT
>S3113H63F4 rank=0021225 x=3244.0 y=674.0 length=53
TACGCAACGCGAAGAACCTTACCGCCTTGCCAGGTGGTGCATGGCTGTCGCGT
>S3113H2VRV rank=0011426 x=3196.0 y=713.0 length=53
TACGCAACGCGAAGAACCTTACCGCCTTGCCAGGTGGTGCATGGCTGTCGCGT
>S3113H88T2 rank=0016921 x=3268.0 y=2664.0 length=53
TACGCAACGCGAAGAACCTTACCGCCTTGCCAGGTGGTGCATGGCTGTCGCGT
>S3113H1URO rank=0020292 x=3184.0 y=1906.0 length=53
TACGCAACGCGAAGAACCTTACCGCCTTGCCAGGTGTTGCATGGCTGTCGCGT
>S3113H96X3 rank=0023016 x=3279.0 y=1817.0 length=53
TACGCAACGCGAAGAACCTTACCGCCTTGCCAGGTGTTGCATGGCTGTCGCGT
>S3113H960B rank=0024858 x=3279.0 y=1897.0 length=53
TACGCAACGCGAAGAACCTTACCGCCTTGCCAGGTGTTGCATGGCTGTCGCGT
>S3113HZ53F rank=0023280 x=3165.0 y=1097.0 length=53
TACGCAACGCGAAGAACCTTACCGCCTTGCCAGGTGTTGCATGGCTGTCGCGT
>S3113H4UVI rank=0005406 x=3218.0 y=2748.0 length=53
TACGCAACGCGAAGAACCTTACCGCCTTGCCAGGTGTTGCATGGCTGTCGCGT
>S3113H463R rank=0016503 x=3222.0 y=2213.0 length=53
TACGCAACGCGAAGAACCTTACCGCCTTGCCAGGTGTTGCATGGCTGTCGCGT
>S3113H1KVP rank=0013864 x=3181.0 y=1379.0 length=53
TACGCAACGCGAAGAACCTTACCGCCTTGCCAGGTGTTGCATGGCTGTCGCGT
>S3113H9KQW rank=0007905 x=3272.0 y=1718.0 length=53
TACGCAACGCGAAGAACCTTACCGCCTTGCCAGGTGTTGCATGGCTGTCGCGT
>S3113IBD98 rank=0003795 x=3293.0 y=638.0 length=53
TACGCAACGCGAAGAACCTTACCGCCTTGCCAGGTGTTGCATGGCTGTCGCGT
>S3113H09XC rank=0014259 x=3177.0 y=3566.0 length=53
TACGCAACGCGAAGAACCTTACCGCCTTGCCAGGTGTTGCATGGCTGTCGCGT
>S3113H0G5Q rank=0025107 x=3168.0 y=3148.0 length=53
TACGCAACGCGAAGAACCTTACCGCCTTGCCAGGTGTTGCATGGCTGTCGCGT
>S3113H0QL7 rank=0022214 x=3171.0 y=3117.0 length=53
TACGCAACGCGAAGAACCTTACCGCCTTGCCAGGTGTTGCATGGCTGTCGCGT
>S3113H76B9 rank=0025067 x=3256.0 y=1927.0 length=53
TACGCAACGCGAAGAACCTTACCGCCTTGCCAGGTGTTGCATGGCTGTCGCGT
>S3113H25N5 rank=0011284 x=3199.0 y=1251.0 length=53
TACGCAACGCGAAGAACCTTACCGCCTTGCCAGGTGTTGCATGGCTGTCGCGT
>S3113H20YV rank=0022859 x=3197.0 y=3349.0 length=53
TACGCAACGCGAAGAACCTTACCGCCTTGCCAGGTGTTGCATGGCTGTCGCGT
>S3113H1VMH rank=0022645 x=3184.0 y=3015.0 length=53
TACGCAACGCGAAGAACCTTACCGCCTTGCCAGGTGTTGCATGGCTGTCGCGT
>S3113H6BHJ rank=0025582 x=3235.0 y=1301.0 length=53
TACGCAACGCGAAGAACCTTACCGCCTTGCCAGGTGTTGCATGGCTGTCGCGT
>S3113H0GGQ rank=0021786 x=3168.0 y=2248.0 length=53
TACGCAACGCGAAGAACCTTACCGCCTTGCCAGGTGTTGCATGGCTGTCGCGT
>S3113H492P rank=0026390 x=3223.0 y=1967.0 length=53
TACGCAACGCGAAGAACCTTACCGCCTTGCCAGGTGTTGCATGGCTGTCGCGT
>S3113H3U2R rank=0024545 x=3207.0 y=1409.0 length=53
TACGCAACGCGAAGAACCTTACCGCCTTGCCAGGTGTTGCATGGCTGTCGCGT
>S3113H9DQI rank=0014344 x=3270.0 y=824.0 length=53
TACGCAACGCGAAGAACCTTACCGCCTTGCCAGGTGTTGCATGGCTGTCGCGT
>S3113H33YJ rank=0018233 x=3210.0 y=633.0 length=53
TACGCAACGCGAAGAACCTTACCGCCTTGCCAGGTGTTGCATGGCTGTCGCGT
>S3113H0QAQ rank=0023402 x=3171.0 y=2704.0 length=53
TACGCAACGCGAAGAACCTTACCGCCTTGCCAGGTGTTGCATGGCTGTCGCGT
>S3113H7WRY rank=0025092 x=3253.0 y=1820.0 length=53
TACGCAACGCGAAGAACCTTACCGCCTTGCCAGGTGTTGCATGGCTGTCGCGT
>S3113H4BAN rank=0015642 x=3212.0 y=1949.0 length=53
TACGCAACGCGAAGAACCTTACCGCCTTGCCAGGTGTTGCATGGCTGTCGCGT
>S3113IA8WP rank=0026181 x=3291.0 y=1863.0 length=53
TACGCAACGCGAAGAACCTTACCGCCTTGCCAGGTGTTGCATGGCTGTCGCGT
>S3113H31IO rank=0024180 x=3209.0 y=1566.0 length=53
TACGCAACGCGAAGAACCTTACCGCCTTGCCAGGTGTTGCATGGCTGTCGGGT
>S3113H9CDR rank=0015755 x=3269.0 y=3165.0 length=53
TACGCAACGCGAAGAACCTTACCGCCTTGCCATGTGGTGCATGGCTGTCGCGT
>S3113IBHBQ rank=0009451 x=3294.0 y=484.0 length=53
TACGCAACGCGAAGAACCTTACCGCCTTGCCCGGTGCTGCATGGCTGTCGCGT
>S3113H16U4 rank=0012949 x=3188.0 y=1198.0 length=55
TACGCAACGCGAAGAACCTTACCGCCTTGCCGAGGTGTTGCATGGCTGTCGCGTT
>S3113H5CJ3 rank=0005602 x=3224.0 y=1089.0 length=53
TACGCAACGCGAAGAACCTTACCGCCTTGCCTGGTGATGCATGGCTGTCGCGT
>S3113H3JN9 rank=0005003 x=3203.0 y=3015.0 length=53
TACGCAACGCGAAGAACCTTACCGCCTTGCTAGGTGGTGCATGGCTGTCGCGT
>S3113HZLUT rank=0006748 x=3158.0 y=3539.0 length=53
TACGCAACGCGAAGAACCTTACCGCCTTGCTAGGTGTTGCATGGCTGTCGCGT
>S3113H7Y5M rank=0006120 x=3254.0 y=808.0 length=53
TACGCAACGCGAAGAACCTTACCGCCTTGCTAGGTGTTGCATGGCTGTCGCGT
>S3113H3K1Q rank=0017713 x=3204.0 y=700.0 length=54
TACGCAACGCGAAGAACCTTACCGCCTTGCTAGGTGTTGCATGGCTGTCGCGTT
>S3113IAOWR rank=0010722 x=3285.0 y=521.0 length=53
TACGCAACGCGAAGAACCTTACCGCCTTGTCAGGTGCTGCATGGCTGTCGCGT
>S3113H7TPZ rank=0013562 x=3252.0 y=1957.0 length=53
TACGCAACGCGAAGAACCTTACCGCCTTGTCAGGTGCTGCATGGCTGTCGCGT
>S3113H4KFW rank=0020289 x=3215.0 y=1514.0 length=53
TACGCAACGCGAAGAACCTTACCGCCTTGTCAGGTGCTGCATGGCTGTCGCGT
>S3113H66CF rank=0026624 x=3245.0 y=333.0 length=53
TACGCAACGCGAAGAACCTTACCGCCTTGTCAGGTGTTGCATGGCTGTCGCGT
>S3113H7CN1 rank=0001076 x=3247.0 y=335.0 length=53
TACGCAACGCGAAGAACCTTACCGCCTTGTCAGGTGTTGCATGGCTGTCGCGT
>S3113H3VXN rank=0005671 x=3207.0 y=2521.0 length=52
TACGCAACGCGAAGAACCTTACCGCTTGCCAGGTGTTGCATGGCTGTCGCGT
>S3113HZP9I rank=0009516 x=3160.0 y=1060.0 length=53
TACGCAACGCGAAGAACCTTACCGCTTTGCCAGGTGCTGCATGGCTGTCGCGT
>S3113H0DIM rank=0022956 x=3167.0 y=2524.0 length=109
TACGCAACGCGAAGAACCTTACCGGCCCTTGACATGGGTGTCGCGAGATCCAGAGACGGA
TCTCTTCAGTTCGGCTGGACACCACACAGGTGTTGCATGGCTGTCGCGT
>S3113H3OR2 rank=0011955 x=3205.0 y=1440.0 length=79
TACGCAACGCGAAGAACCTTACCGGCCCTTGACATGGGTGTCGCGGGATCCAGAGACGGG
ATCCCCTTTCAGTTTCGGG
>S3113H5SMP rank=0006974 x=3229.0 y=1439.0 length=110
TACGCAACGCGAAGAACCTTACCGGCCCTTGACATGGGTTATCGCGGGATCCAGAGATGG
ATCCCTTCAGTTCGGCTGGATACCACACAGGTGTTGCATGGCTGTCGCGT
>S3113H3O66 rank=0017183 x=3205.0 y=1984.0 length=53
TACGCAACGCGAAGAACCTTACCGGCTTGCCAGGTGTTGCATGGCTGTCGCGT
>S3113H19YT rank=0015913 x=3189.0 y=1123.0 length=104
TACGCAACGCGAAGAACCTTACCGGGGTTTGAACTGTACGGGACAGCCCAAGAGATTGGG
TCTTCCTTCGGGACCCGTATAGAGGTGGTGCATGGCTGTCGCGT
>S3113H9RK2 rank=0023841 x=3274.0 y=2388.0 length=144
TACGCAACGCGAAGAACCTTACCNGGGCTTAGACAACGGTCGGGTACCGGTACCGTTTAC
GAAAGTAGGATTTTCCGTACGGGTACCTTCGTACCGGGTTCCAACGGTCGACCTAGGTCG
AATTGGGCCTAGTTCGGCCGTTAC
>S3113HZ1F5 rank=0022039 x=3163.0 y=3267.0 length=107
TACGCAACGCGAAGAACCTTACCTAAACTAGAATGTGAGGGAATGTCGGGTAATGCCGAC
AGTCTGGGAAACCAGACCCAAAACAAGGTGCTGCATGGCTGTCGCGT
>S3113H2AVT rank=0005105 x=3189.0 y=2311.0 length=104
TACGCAACGCGAAGAACCTTACCTAAACTAGAATGTGAGGGAATGTCGGGTAATGCCGAC
AGTCTGGGAAACCAGCCAAACAAGGTGATGCATGGCTGTCGCGT
>S3113H29L0 rank=0010645 x=3200.0 y=2262.0 length=105
TACGCAACGCGAAGAACCTTACCTAAACTAGAATGTGAGGGAATGTCGGGTAATGCCGGC
AGTCTGGGAAACCAGCCCAAACAAGGTGATGCATGGCTGTCGCGT
>S3113H3PGS rank=0014868 x=3205.0 y=2330.0 length=107
TACGCAACGCGAAGAACCTTACCTAAGCTTGACATCCTTTTGACCGATGCCTAATCGCAT
CTTTCCCTTCGGGGACAGAAGTGACAGGTGTTGCATGGCTGTCGCGT
>S3113IBQX1 rank=0004016 x=3297.0 y=663.0 length=55
TACGCAACGCGAAGAACCTTACCTAATGCAACAGGTGATGCATGGCTGTCGCGTT
>S3113H3MCP rank=0018671 x=3204.0 y=2391.0 length=107
TACGCAACGCGAAGAACCTTACCTACCCCTGACATGTCTGGAAGGCTGCTGAAAGGTGGC
TGTGCCCCAAAGGGGAACCGGGAACACAGGTGATGCATGGCTGTCGC
>S3113HZEK4 rank=0026122 x=3156.0 y=2310.0 length=114
TACGCAACGCGAAGAACCTTACCTACCCCTTGACATGGGCAGGAATCCCTTGAGAGATCA
GGGGAGTGCCCCGAAAAGGGGAACCTGCACACAGGTGTTGCATGGCTGTCGCGT
>S3113HZLBK rank=0025356 x=3158.0 y=2846.0 length=108
TACGCAACGCGAAGAACCTTACCTACCCCTTGACATGTGCCGAAGCCCGCTGAGAGGCGG
GGGTGCCCGAAAGGGAACGGCAACACAGGTGATGCATGGCTGTCGCGT
>S3113H2SF7 rank=0002889 x=3195.0 y=501.0 length=107
TACGCAACGCGAAGAACCTTACCTACCCTTGACACGTGCCGAAGCCCGCCGAGAGGCGGG
TGTGCCCGAAAGGGAGCGGCAACACAGGTGGTGCATGGCTGTCGCGT
>S3113H6RUP rank=0009760 x=3240.0 y=2031.0 length=105
TACGCAACGCGAAGAACCTTACCTACCCTTGACATACAGTGAATCCTAAAGAGATTTGGG
AGTGCCGCAAGGAACACTGATACAGGTGATGCATGGCTGTCGCGT
>S3113H8TCC rank=0021526 x=3263.0 y=3066.0 length=104
TACGCAACGCGAAGAACCTTACCTACCCTTGACATACAGTGAATCCTTTAGAGATAGAGG
AGTGCCTTCGGGAGCACTGATACAGGTTTGCATGGCTGTCGCGT
>S3113H5OV0 rank=0012260 x=3228.0 y=686.0 length=109
TACGCAACGCGAAGAACCTTACCTACCCTTGACATCCCTTACGCGAGGACCAGAGATGGA
CCTCTTCAGTTCGGCTGGTGAGGAGACAGGTGTTGCATGGCTGTCGCGT
>S3113H68O4 rank=0009957 x=3245.0 y=3382.0 length=105
TACGCAACGCGAAGAACCTTACCTACCCTTGACATCCTACGAAGACTGCAGAGATGCGGT
TGTGCCGAAAGGAACGTAGAGACAGGTGATGCATGGCTGTCGCGT
>S3113H1ULX rank=0009308 x=3184.0 y=1699.0 length=105
TACGCAACGCGAAGAACCTTACCTACCCTTGACATCCTGGGAATTCTGCAGAGATGTGGA
AGTGCCGAAAGGAACCCAGAGACAGGTGATGCATGGCTGTCGCGT
>S3113H0NSZ rank=0001027 x=3170.0 y=3569.0 length=105
TACGCAACGCGAAGAACCTTACCTACCCTTGACATCTATAGAATTTTGCAGAGATGCGAA
AGTGCCGAAAGGAACTATAAGACAGGTGATGCATGGCTGTCGCGT
>S3113H28DZ rank=0015310 x=3200.0 y=677.0 length=107
TACGCAACGCGAAGAACCTTACCTACCCTTGACATGCCAGGAACCTCGCAGAGATGTGAG
GGTGCCCGAAAGGGAGCCTGGACACAGGTGCTGCATGGCTGTCGCGT
>S3113H1AMI rank=0000922 x=3178.0 y=376.0 length=58
TACGCAACGCGAAGAACCTTACCTACCCTTGACATGCCAGGAACTTGCCAGAGATGGC
>S3113H8IB8 rank=0003963 x=3260.0 y=1094.0 length=98
TACGCAACGCGAAGAACCTTACCTACCCTTGACATGCCAGGAAGTCTGCTGAGAGGTGGA
CGTGCCCAAAGGGAGCCTGGACACAGGTGATGCATGGC
>S3113H879R rank=0020611 x=3268.0 y=1933.0 length=107
TACGCAACGCGAAGAACCTTACCTACCCTTGACATGCCAGGAATCCTGCAGAGATGCGGG
AGTGCCCGAAAGGGAACCTGGACACAGGTGGTGCATGGCTGTCGCGT
>S3113H93GH rank=0008231 x=3278.0 y=1391.0 length=96
TACGCAACGCGAAGAACCTTACCTACCCTTGACATGCCAGGAATCTCGCAGAGATGTGAG
AGTGCTCGAAAGNGAACCTGGACACAGGTGGTGCAT
>S3113H2T7B rank=0007400 x=3195.0 y=2773.0 length=55
TACGCAACGCGAAGAACCTTACCTACCCTTGACATGCCCGAGAGCCTGGAGAGAT
>S3113H40CD rank=0013227 x=3220.0 y=1643.0 length=82
TACGCAACGCGAAGAACCTTACCTACCCTTGACATGCCTGGAACCCTGCAGAGATCGGGG
GTGCCTTCGGGAGCCAGGACAC
>S3113H3R7K rank=0013720 x=3206.0 y=1790.0 length=105
TACGCAACGCGAAGAACCTTACCTACCCTTGACATGCCTGGAACCCTGCAGAGATGCGGG
GGTGCCTTCGGGAGCCAGGACACAGGTGCTGCATGGCTGTCGCGT
>S3113H8J3Z rank=0012768 x=3260.0 y=3389.0 length=104
TACGCAACGCGAAGAACCTTACCTACCCTTGACATGCCTGGAACCCTGCAGAGATGCGGG
GGTGCCTTCGGGAGCCAGGACACAGGTGTGCATGGCTGTCGCGT
>S3113H4GVZ rank=0010274 x=3214.0 y=1005.0 length=105
TACGCAACGCGAAGAACCTTACCTACCCTTGACATGCCTGGAACCCTGCAGAGATGCGGG
GGTGCCTTCGGGAGCCAGGACACAGGTGTTGCATGGCTGTCGCGT
>S3113IBZ6Q rank=0002057 x=3300.0 y=352.0 length=105
TACGCAACGCGAAGAACCTTACCTACCCTTGACATGCCTGGAACCCTGCAGAGATGCGGG
GGTGCCTTCGGGAGCCAGGACACAGGTGTTGCATGGCTGTCGCGT
>S3113H0F62 rank=0026653 x=3168.0 y=1900.0 length=104
TACGCAACGCGAAGAACCTTACCTACCCTTGACATGCCTGGAACCTGCAGAGATGCGGGG
GTNCCTTCGGGAGCCAGGACACAGGTGCTGCATGGCTGTCGCGT
>S3113H44Q7 rank=0004142 x=3221.0 y=3265.0 length=107
TACGCAACGCGAAGAACCTTACCTACCCTTGACATGCCTGGAATCCTATAGAGATGTGGG
AGTGCCCGAAAGGGAGCCAGGACACAGGTGTTGCATGGCTGTCGCGT
>S3113H6PQY rank=0008818 x=3239.0 y=3400.0 length=107
TACGCAACGCGAAGAACCTTACCTACCCTTGACATGCTTGGAATCCTGCAGAGATGCGGG
AGTGCTCGAAAGAGAGCCAAGACACAGGTGATGCATGGCTGTCGCGT
>S3113H7Q23 rank=0003745 x=3251.0 y=2637.0 length=108
TACGCAACGCGAAGAACCTTACCTACCCTTGACATGGAAGGAATCCTGGAGAGATCTGGG
AGTGCCCGAAAGGGAACCTTCACACAGGTGTTGCATGGCTGTCGCGTT
>S3113H4J2I rank=0014521 x=3215.0 y=1032.0 length=107
TACGCAACGCGAAGAACCTTACCTACCCTTGACATGGAAGGAATCCTTGAGAGATCAGGG
AGTGCCCGAAAGGGAACCTTCACACAGGTGTTGCATGGCTGTCGCGT
>S3113H3IP7 rank=0020132 x=3203.0 y=1789.0 length=108
TACGCAACGCGAAGAACCTTACCTACCCTTGACATGGATGGAAGCCTGCAGAGATGCGGG
CGTGCCCGAAAGGGAGCCATCACACAGGTGTTGCATGGCTGTCGCGTT
>S3113HZ9S5 rank=0011640 x=3166.0 y=1815.0 length=72
TACGCAACGCGAAGAACCTTACCTACCCTTGACATGGATGGAATCCCGGAGAGATTTGGG
AGTGCTCGAAAG
>S3113H9BX3 rank=0013190 x=3269.0 y=2601.0 length=108
TACGCAACGCGAAGAACCTTACCTACCCTTGACATGGATGGAATCCTGAAGAGATTTGGG
AGTGCCCGAAAGGGAACCATTACACAGGTGATGCATGGCTGTCGCGTT
>S3113H1R5J rank=0008285 x=3183.0 y=2613.0 length=106
TACGCAACGCGAAGAACCTTACCTACCCTTGACATGGATGGAATCCTGGAGAGATCTGGG
AGTGCCCAAAGGGAACCATCACACAGGTGCTGCATGGCTGTCGCGT
>S3113H989T rank=0014782 x=3280.0 y=735.0 length=100
TACGCAACGCGAAGAACCTTACCTACCCTTGACATGGCAGGAATCCTGGAGAGATCCGGG
AGTGCTCGAAAGAGAACCTGCACACAGGTGCTGCATGGCT
>S3113H9H51 rank=0012408 x=3271.0 y=2471.0 length=101
TACGCAACGCGAAGAACCTTACCTACCCTTGACATGGCAGGGATCCCTGAGAGATCGGGG
AGTGCTCGAAAGAGAACCTGCACACAGGTGCTGCATGGCTG
>S3113IADQQ rank=0017291 x=3281.0 y=2432.0 length=106
TACGCAACGCGAAGAACCTTACCTACCCTTGACATGGCTGGAATCCCCGAGAGATTGGGG
AGTGCTCGAAAGNGAACCAGTACACAGGTGCTCATGGCTGTCGCGT
>S3113H9XX3 rank=0016473 x=3276.0 y=2441.0 length=107
TACGCAACGCGAAGAACCTTACCTACCCTTGACATGGTCGGAATCCGCCAGAGATGGTGG
AGTGCTCGAAAGAGAACCGGCGCACAGGTGTTGCATGGCTGTCGCGT
>S3113H3E3G rank=0021868 x=3202.0 y=1178.0 length=99
TACGCAACGCGAAGAACCTTACCTACCCTTGACATGGTTCAGAGCCTTCAGAGATGAAGG
TGTGCTCGCAAGAGAATGGACACACAGGTGGTGCATGGC
>S3113H8IYQ rank=0026694 x=3260.0 y=1904.0 length=108
TACGCAACGCGAAGAACCTTACCTACCCTTGACATGTACCGAAGCCCCGCTGAGAGGTGG
GTGTGCCCGAAAGGGAGCGGTAACACAGGTGTTGCATGGCTGTCGCGT
>S3113H1LWP rank=0015883 x=3181.0 y=2711.0 length=107
TACGCAACGCGAAGAACCTTACCTACCCTTGACATGTACCGAAGCCCGCTGAGAGGTGGG
CGTGCCCGAAAGGGAGCGGTAACACAGGTGTTGCATGGCTGTCGCGT
>S3113H219A rank=0013469 x=3198.0 y=924.0 length=107
TACGCAACGCGAAGAACCTTACCTACCCTTGACATGTACCGAAGCCCGCTGAGAGGTGGG
TGTGCCCGAAAGGGAGCGGTAACACAGGTGTTGCATGGCTGTCGCGT
>S3113H4S6L rank=0022787 x=3218.0 y=555.0 length=106
TACGCAACGCGAAGAACCTTACCTACCCTTGACATGTACCGAAGCCCGCTGAGAGGTGGG
TGTGCCCGAAGGGAGCGGTAACACAGGTGTTGCATGGCTGTCGCGT
>S3113H7XSS rank=0021627 x=3253.0 y=3146.0 length=105
TACGCAACGCGAAGAACCTTACCTACCCTTGACATGTACCGAAGCCCGCTGAGAGGTGGG
TGTGCCGAAGGGAGCGGTAACACAGGTGTTGCATGGCTGTCGCGT
>S3113H0WU7 rank=0021080 x=3173.0 y=3025.0 length=107
TACGCAACGCGAAGAACCTTACCTACCCTTGACATGTACGGAACCCTCCAGAGATGGAGG
GGTGCCCGAAAGGGAACCGTAACACAGGTGCTGCATGGCTGTCGCGT
>S3113H8ZRT rank=0008162 x=3265.0 y=3207.0 length=107
TACGCAACGCGAAGAACCTTACCTACCCTTGACATGTACGGAACCCTCCAGAGATGGAGG
GGTGCCCGAAAGGGAGCCGTAACACAGGTGTTGCATGGCTGTCGCGT
>S3113H6C5W rank=0004417 x=3235.0 y=3474.0 length=107
TACGCAACGCGAAGAACCTTACCTACCCTTGACATGTACGGAACCCTTGAGAGATCAGGG
GGTGCTCGAAAGAGAGCCGTAACACAGGTGATGCATGGCTGTCGCGT
>S3113H0AAC rank=0025433 x=3166.0 y=2434.0 length=107
TACGCAACGCGAAGAACCTTACCTACCCTTGACATGTACGGAACCCTTGAGAGATCAGGG
GGTGCTCGAAAGAGAGCCGTAACACAGGTGCTGCATGGCTGTCGCGT
>S3113H0FNP rank=0008269 x=3168.0 y=1203.0 length=107
TACGCAACGCGAAGAACCTTACCTACCCTTGACATGTACGGAACCTCGCAGAGATGCGGG
GGTGCCCGAAAGGGAGCCGTAACACAGGTGATGCATGGCTGTCGCGT
>S3113H72B9 rank=0015951 x=3255.0 y=839.0 length=107
TACGCAACGCGAAGAACCTTACCTACCCTTGACATGTACGGAAGACCGAAGAGATTTGGT
TGTGCTCGAAAGAGAACCGTAACACAGGTGATGCATGGCTGTCGCGT
>S3113H84A7 rank=0016304 x=3267.0 y=897.0 length=100
TACGCAACGCGAAGAACCTTACCTACCCTTGACATGTACGGAAGACCGAAGAGATTTGGT
TGTGCTCGAAAGAGAACCGTAACACAGGTGCTGCATGGCT
>S3113HZQ6N rank=0017970 x=3160.0 y=2253.0 length=72
TACGCAACGCGAAGAACCTTACCTACCCTTGACATGTACGGAAGCCACGAGAGATCGAGG
TGTGCTCGAAAG
>S3113H6VB3 rank=0021262 x=3241.0 y=2449.0 length=107
TACGCAACGCGAAGAACCTTACCTACCCTTGACATGTACGGAAGCCACGAGAGATCGAGG
TGTGCTCGAAAGAGAACCGTAACACAGGTGCTGCATGGCTGTCGCGT
>S3113H7SNG rank=0013774 x=3252.0 y=570.0 length=107
TACGCAACGCGAAGAACCTTACCTACCCTTGACATGTACGGAAGCCACGAGAGATCGAGG
TGTGCTCGAAAGAGAGCCGTAACACAGGTGTTGCATGGCTGTCGCGT
>S3113H075V rank=0012770 x=3177.0 y=1281.0 length=107
TACGCAACGCGAAGAACCTTACCTACCCTTGACATGTACGGAAGCCCCGAGAGATCGGGG
CGTGCTCGAAAGAGAGCCGTAACACAGGTGATGCATGGCTGTCGCGT
>S3113H3L7U rank=0015698 x=3204.0 y=2216.0 length=107
TACGCAACGCGAAGAACCTTACCTACCCTTGACATGTACGGAAGCCCGGAGAGATTCGGG
CGTGCTCGAAAGAGAGCCGTAACACAGGTGTTGCATGGCTGTCGCGT
>S3113H3AF9 rank=0020752 x=3200.0 y=3351.0 length=106
TACGCAACGCGAAGAACCTTACCTACCCTTGACATGTACGGAAGCCCTGAGAGATCAGGC
GTGCTCGAAAGAGAGCCGTAACACAGGTGGTGCATGGCTGTCGCGT
>S3113H0J1S rank=0013593 x=3169.0 y=2798.0 length=75
TACGCAACGCGAAGAACCTTACCTACCCTTGACATGTACGGAAGCTCGAGAGATCGAGGT
GTGCTCGAAAGGACG
>S3113H01AJ rank=0008983 x=3175.0 y=569.0 length=107
TACGCAACGCGAAGAACCTTACCTACCCTTGACATGTACGGAAGCTCGGAGAGATCTGAG
CGTGCTCGAAAGAGAGCCGTAACACAGGTGTTGCATGGCTGTCGCGT
>S3113HZZR8 rank=0002967 x=3163.0 y=1110.0 length=106
TACGCAACGCGAAGAACCTTACCTACCCTTGACATGTATGGAATCCTGCTGAGAGGTGGG
AGCGCCCGAAAGGGAGCCATAACACAGGTGCTGCATGGCGTCGCGT
>S3113H3JOR rank=0022816 x=3203.0 y=3033.0 length=107
TACGCAACGCGAAGAACCTTACCTACCCTTGACATGTATGGAATCCTGCTGAGAGGTGGG
AGTGCCCGAAAGGGAGCCATAACACAGGTGATGCATGGCTGTCGCGT
>S3113H01B4 rank=0001684 x=3175.0 y=626.0 length=107
TACGCAACGCGAAGAACCTTACCTACCCTTGACATGTATGGAATCCTGCTGAGAGGTGGG
AGTGCCCGAAAGGGAGCCATAACACAGGTGGTGCATGGCTGTCGCGT
>S3113H9CA9 rank=0010777 x=3269.0 y=3075.0 length=107
TACGCAACGCGAAGAACCTTACCTACCCTTGACATGTATGGAATCCTGCTGAGAGGTGGG
AGTGCCCGAAAGGGAGCCATAACACAGGTGGTGCATGGCTGTCGCGT
>S3113H49DE rank=0016132 x=3223.0 y=1056.0 length=107
TACGCAACGCGAAGAACCTTACCTACCCTTGACATGTCAAGAATTCCGCAGAGATGTGGA
AGTGCTCGAAAGAGAACTTGAACACAGGTGCTGCATGGCTGTCGCGT
>S3113H603J rank=0011291 x=3243.0 y=1725.0 length=107
TACGCAACGCGAAGAACCTTACCTACCCTTGACATGTCAGGAACCCTCGAGGGATTGAGG
GGTGCTCGAAAGAGAGCCTGAACACAGGTGCTGCATGGCTGTCGCGT
>S3113H0YKU rank=0017564 x=3174.0 y=1148.0 length=107
TACGCAACGCGAAGAACCTTACCTACCCTTGACATGTCAGGAATCCCGCAGAGATGTGGG
AGTGCCCGAAAGGGAACCTGAACACAGGTGATGCATGGCTGTCGCGT
>S3113H8J0X rank=0020844 x=3260.0 y=3279.0 length=108
TACGCAACGCGAAGAACCTTACCTACCCTTGACATGTCAGGAATCCTGGAGAGATCCGGG
AGTGCCCGAAAGGGAACCTGAACACAGGTGTTGCATGGCTGTCGCGTT
>S3113H5PXJ rank=0014816 x=3228.0 y=2037.0 length=107
TACGCAACGCGAAGAACCTTACCTACCCTTGACATGTCAGGAATCCTTGAGAGATCAGGG
AGTGCCCGAAAGGGAACCTGAACACAGGTGTTGCATGGCTGTCGCGT
>S3113IASVF rank=0018670 x=3286.0 y=1561.0 length=106
TACGCAACGCGAAGAACCTTACCTACCCTTGACATGTCAGGAATCTGGGTTAAGCGCCCG
GAGTGCCGAAAGGAACCTGAACACAGGTGTTGCATGGCTGTCGCGT
>S3113H2PGM rank=0019121 x=3194.0 y=724.0 length=106
TACGCAACGCGAAGAACCTTACCTACCCTTGACATGTCAGGAATCTGGGTTAAGCGCCCG
GAGTGCCGAAAGGAACCTGAACACAGGTGTTGCATGGCTGTCGCGT
>S3113H56U1 rank=0005126 x=3233.0 y=3499.0 length=106
TACGCAACGCGAAGAACCTTACCTACCCTTGACATGTCAGGAATCTGGGTTAAGCGCCCG
GAGTGCCGAAAGGAACCTGAACACAGGTGTTGCATGGCTGTCGCGT
>S3113HZTGF rank=0017729 x=3161.0 y=1101.0 length=109
TACGCAACGCGAAGAACCTTACCTACCCTTGACATGTCCAGTATGGTCACCAGAGATGGA
GACCTTCAGTTCGGCTGGCTGGAACACAGGTGCTGCATGGCTGTCGCGT
>S3113H6NLX rank=0013838 x=3239.0 y=627.0 length=109
TACGCAACGCGAAGAACCTTACCTACCCTTGACATGTCCAGTATGGTCACCAGAGATGGA
GTCCTTCAGTTCGGCTGGCTGGAACACAGGTGGTGCATGGCTGTCGCGT
>S3113H6HXX rank=0019457 x=3237.0 y=1475.0 length=52
TACGCAACGCGAAGAACCTTACCTACCCTTGACATGTCCCGAAGGCCCCTGA
>S3113H934V rank=0020767 x=3278.0 y=2269.0 length=107
TACGCAACGCGAAGAACCTTACCTACCCTTGACATGTCCCGAAGGCCCCTGAGAGGGGGT
TGTGCCCGAAAGGGAACGGGAACACAGGTGATGCATGGCTGTCGCGT
>S3113HZQJS rank=0022692 x=3160.0 y=1430.0 length=107
TACGCAACGCGAAGAACCTTACCTACCCTTGACATGTCCCGAAGGCCCCTGAGAGGGGGT
TGTGCCCGAAAGGGAACGGGAACACAGGTGTTGCATGGCTGTCGCGT
>S3113H0G4D rank=0016289 x=3168.0 y=3099.0 length=108
TACGCAACGCGAAGAACCTTACCTACCCTTGACATGTCCCGAAGGCCCCTGAGAGGGGGT
TGTGCCCGAAAGGGAACGGGAACACAGGTGTTGCATGGCTGTCGCGTT
>S3113H4LLR rank=0016702 x=3215.0 y=3021.0 length=107
TACGCAACGCGAAGAACCTTACCTACCCTTGACATGTCCGAGAGCCCGCCGAGAGGTGGG
GGTGCCCGAAAGGGAATCGGAACACAGGTGATGCATGGCTGTCGCGT
>S3113H38AI rank=0011356 x=3211.0 y=2152.0 length=107
TACGCAACGCGAAGAACCTTACCTACCCTTGACATGTCCGAGAGCCCGTAGAGATATGGG
GTGTGCCCCGAAAGGGAATCGGAACACAGGTGATGCATGGCTGTCGC
>S3113H7SVR rank=0007156 x=3252.0 y=869.0 length=101
TACGCAACGCGAAGAACCTTACCTACCCTTGACATGTCCGAGAGCCGTAGAGATAGTGGG
TGTCGACCCGGAAAGGGAAGTACGGAACACGAGGTGGTGCA
>S3113H8LZ3 rank=0011912 x=3261.0 y=1745.0 length=108
TACGCAACGCGAAGAACCTTACCTACCCTTGACATGTCCGAGAGCCTGGAGAGATCCAGG
TGTGCCCCAAAGGGGAATCGGAACACAGGTGGTGCATGGCTGTCGCGT
>S3113H20LO rank=0006481 x=3197.0 y=2874.0 length=109
TACGCAACGCGAAGAACCTTACCTACCCTTGACATGTCCGAGAGCCTGGAGAGATCCAGG
TGTGCCCCGAAAGGGGAATCGGAACACAGGTGATGCATGGCTGTCGCGT
>S3113H1LT7 rank=0007594 x=3181.0 y=2621.0 length=109
TACGCAACGCGAAGAACCTTACCTACCCTTGACATGTCCGAGAGCCTGGAGAGATCCAGG
TGTGCCCCGAAAGGGGAATCGGAACACAGGTGTTGCATGGCTGTCGCGT
>S3113HZP6A rank=0009876 x=3160.0 y=944.0 length=110
TACGCAACGCGAAGAACCTTACCTACCCTTGACATGTCCGAGAGCCTGGAGAGATCCAGG
TGTGCCCCGAAAGGGGAATCGGGAACACAGGTGGTGCATGGCTGTCGCGT
>S3113H7181 rank=0010175 x=3255.0 y=723.0 length=107
TACGCAACGCGAAGAACCTTACCTACCCTTGACATGTCCGAGAGCCTGGAGAGATCCAGG
TGTGCCCGAAAGGGAATCGGAACACAGGTGATGCATGGCTGTCGCGT
>S3113H4586 rank=0004730 x=3222.0 y=1112.0 length=107
TACGCAACGCGAAGAACCTTACCTACCCTTGACATGTCCGAGAGCCTGGAGAGATCCAGG
TGTGCCCGAAAGGGAATCGGAACACAGGTGATGCATGGCTGTCGCGT
>S3113HZW0C rank=0015068 x=3162.0 y=1610.0 length=107
TACGCAACGCGAAGAACCTTACCTACCCTTGACATGTCCGAGAGCCTGGAGAGATCCAGG
TGTGCCCGAAAGGGAATCGGAACACAGGTGCTGCATGGCTGTCGCGT
>S3113H9R7O rank=0008324 x=3274.0 y=3202.0 length=107
TACGCAACGCGAAGAACCTTACCTACCCTTGACATGTCCGAGAGCCTGGAGAGATCCAGG
TGTGCCCGAAAGGGAATCGGAACACAGGTGCTGCATGGCTGTCGCGT
>S3113H2JTE rank=0002809 x=3192.0 y=1600.0 length=107
TACGCAACGCGAAGAACCTTACCTACCCTTGACATGTCCGAGAGCCTGGAGAGATCCAGG
TGTGCCCGAAAGGGAATCGGAACACAGGTGGTGCATGGCTGTCGCGT
>S3113H2F04 rank=0022321 x=3191.0 y=790.0 length=107
TACGCAACGCGAAGAACCTTACCTACCCTTGACATGTCCGAGAGCCTGGAGAGATCCAGG
TGTGCCCGAAAGGGAATCGGAACACAGGTGTTGCATGGCTGTCGCGT
>S3113HZZVW rank=0007450 x=3163.0 y=1242.0 length=106
TACGCAACGCGAAGAACCTTACCTACCCTTGACATGTCCGAGAGCCTGGAGAGATCCAGG
TGTGCCCGAAAGGGAATCGGAACACAGGTGTTGCATGGCTGTCNCG
>S3113H2MX4 rank=0014995 x=3193.0 y=1562.0 length=106
TACGCAACGCGAAGAACCTTACCTACCCTTGACATGTCCGAGAGCCTGGAGAGATTCGGG
TGTGCCCAAAGGGAATCGGAACACAGGTGATGCATGGCTGTCGCGT
>S3113H88DG rank=0015686 x=3268.0 y=2066.0 length=55
TACGCAACGCGAAGAACCTTACCTACCCTTGACATGTCCGAGAGCCTGGGAGAGA
>S3113H14F7 rank=0015680 x=3187.0 y=2165.0 length=46
TACGCAACGCGAAGAACCTTACCTACCCTTGACATGTCNGGAAGCC
>S3113H5E9G rank=0023074 x=3225.0 y=498.0 length=107
TACGCAACGCGAAGAACCTTACCTACCCTTGACATGTCTGGAAGGCCCCTGAGAGGGGGT
TGTGCCCGAAAGGGAACCGGAACACAGGTGATGCATGGCTGTCGCGT
>S3113H46YE rank=0017549 x=3222.0 y=2020.0 length=107
TACGCAACGCGAAGAACCTTACCTACCCTTGACATGTCTGGAAGGCCCCTGAGAGGGGGT
TGTGCCCGAAAGGGAACCGGAACACAGGTGTTGCATGGCTGTCGCGT
>S3113H0SWP rank=0002727 x=3172.0 y=1991.0 length=106
TACGCAACGCGAAGAACCTTACCTACCCTTGACATGTCTGGAAGGCCCCTGAGAGGGGTT
GTGCCCGAAAGGGAACCGGAACACAGGTGATGCATGGCTGTCGCGT
>S3113H2YUK rank=0017827 x=3197.0 y=602.0 length=106
TACGCAACGCGAAGAACCTTACCTACCCTTGACATGTCTGGAAGGCCCCTGAGAGGGGTT
GTGCCCGAAAGGGAACCGGAACACAGTTGTTGCATGGCTGTCGCGT
>S3113H68JG rank=0019024 x=3245.0 y=3178.0 length=107
TACGCAACGCGAAGAACCTTACCTACCCTTGACATGTCTGGAAGGCCGCTGAAAGGTGGT
TGTGCCCGAAAGGGAACCGGAACACAGGTGCTGCATGGCTGTCGCGT
>S3113H0VUV rank=0009725 x=3173.0 y=1717.0 length=107
TACGCAACGCGAAGAACCTTACCTACCCTTGACATGTCTGGAAGGCCGCTGAAAGGTGGT
TGTGCCCGAAAGGGAACCGGAACACAGGTGCTGCATGGCTGTCGCGT
>S3113H07SJ rank=0012404 x=3177.0 y=801.0 length=107
TACGCAACGCGAAGAACCTTACCTACCCTTGACATGTCTGGAAGGCTGCTGAAAGGCGGC
TGTGCCCGAAAGGGAACCGGAACACAGGTGATGCATGGCTGTCGCGT
>S3113H2SHY rank=0020229 x=3195.0 y=564.0 length=107
TACGCAACGCGAAGAACCTTACCTACCCTTGACATGTCTGGAAGGCTGCTGAAAGGTGGC
TGTGCCCGAAAGGGAACCGGAACACAGGTGGTGCATGGCTGTCGCGT
>S3113IA4MC rank=0002750 x=3290.0 y=402.0 length=107
TACGCAACGCGAAGAACCTTACCTACCCTTGACATGTCTGGAAGGCTGCTGAAAGGTGGC
TGTGCCCGAAAGGGAACCGGAACACAGGTGTTGCATGGCTGTCGCGT
>S3113H05B2 rank=0012973 x=3176.0 y=1712.0 length=107
TACGCAACGCGAAGAACCTTACCTACCCTTGACATGTCTGGAATCCCGAAGAGATTTGGG
AGTGCTCGAAAGAGAACCAGAACACAGGTGATGCATGGCTGTCGCGT
>S3113IAAH0 rank=0018785 x=3280.0 y=2326.0 length=107
TACGCAACGCGAAGAACCTTACCTACCCTTGACATGTCTGGAATCCCGCAGAGATGTGGG
AGTGCCCGAAAGGGAGCCAGAACACAGGTGCTGCATGGCTGTCGTGT
>S3113H4XFQ rank=0016766 x=3219.0 y=1972.0 length=107
TACGCAACGCGAAGAACCTTACCTACCCTTGACATGTCTGGAATCCCGCAGAGATGTGGG
AGTGCTCGAAAGAGAGCCAGAACACAGGTGGTGCATGGCTGTCGCGT
>S3113H4W7A rank=0008862 x=3219.0 y=1668.0 length=68
TACGCAACGCGAAGAACCTTACCTACCCTTGACATGTCTGGAATCCTGAAGAGATTTAGG
AGTGCTCG
>S3113H3V4V rank=0005359 x=3207.0 y=2781.0 length=107
TACGCAACGCGAAGAACCTTACCTACCCTTGACATGTCTGGAATCCTGAAGAGATTTAGG
AGTGCTCGAAAGNGAACCNGAACACAGGTGCTGCATGGCTGTCGCGT
>S3113H1G8J rank=0019769 x=3180.0 y=753.0 length=68
TACGCAACGCGAAGAACCTTACCTACCCTTGACATGTCTGGAATCCTGAAGAGATTTGGG
AGTGCTCG
>S3113H0RSU rank=0007583 x=3172.0 y=556.0 length=107
TACGCAACGCGAAGAACCTTACCTACCCTTGACATGTCTGGAATTCTTCAGAGATGAGGA
AGTGCCCGAAAGGGAGCCAGAACACAGGTGTTGCATGGCTGTCGCGT
>S3113H3OFV rank=0016597 x=3205.0 y=1001.0 length=107
TACGCAACGCGAAGAACCTTACCTACCCTTGACATGTCTGGAATTGCGCAGAGATGTGCA
AGTGCCCGAAAGGGAGCCAGAACACAGGTGCTGCATGGCTGTCGCGT
>S3113H12AY rank=0003368 x=3186.0 y=3480.0 length=58
TACGCAACGCGAAGAACCTTACCTACCCTTGACATGTCTGGAATTTCGCAGAGATGTG
>S3113H0AXJ rank=0011865 x=3166.0 y=3269.0 length=107
TACGCAACGCGAAGAACCTTACCTACCCTTGACATGTCTGGAATTTCGCAGAGATGTGAA
AGTGCCCGAAAGGGAGCCAGAACACAGGTGCTGCATGGCTGTCGCGT
>S3113H3EMR rank=0016303 x=3202.0 y=577.0 length=108
TACGCAACGCGAAGAACCTTACCTACCCTTGACATGTCTGGAATTTCGCAGAGATGTGAA
AGTGCCCGAAAGGGAGCCAGAACACAGGTGTTGCATGGCTGTCGCGTA
>S3113H11O0 rank=0014981 x=3186.0 y=2690.0 length=107
TACGCAACGCGAAGAACCTTACCTACCCTTGACATGTGCCGAAGCCCGCCGAGAGGCGGG
TGTGCCCGAAAGGGAGCGGCAACACAGGTGATGCATGGCTGTCGCGT
>S3113H99S1 rank=0007565 x=3280.0 y=1427.0 length=107
TACGCAACGCGAAGAACCTTACCTACCCTTGACATGTGCCGAAGCCCGCCGAGAGGCGGG
TGTGCCCGAAAGGGAGCGGCAACACAGGTGATGCATGGCTGTCGCGT
>S3113H10TA rank=0018264 x=3186.0 y=1548.0 length=70
TACGCAACGCGAAGAACCTTACCTACCCTTGACATGTGCCGAAGCCCGCTGAGAGGTGGG
TGTGCCGAAC
>S3113H3O9W rank=0024605 x=3205.0 y=2082.0 length=65
TACGCAACGCGAAGAACCTTACCTACCCTTGACATGTGCCGAAGTCCCGCTGAGAGGTGG
GTGTG
>S3113H9U4P rank=0007464 x=3275.0 y=2887.0 length=106
TACGCAACGCGAAGAACCTTACCTACCCTTGACATGTGCGGAATCCTCCAGAGATGGAGG
AGTGCCCAAAGGGAACCGCAACACAGGTGCTGCATGGCTGTCGCGT
>S3113H9NP1 rank=0001112 x=3273.0 y=1479.0 length=101
TACGCAACGCGAAGAACCTTACCTACCGTTGACATCCTGACGAATCCCGATGAGGAGTTG
GGGAGTGCCGAAAGGAGCGCAGAGGACAGGTGTTGCATGGC
>S3113H039X rank=0006579 x=3176.0 y=339.0 length=53
TACGCAACGCGAAGAACCTTACCTACCTTGACATGTCCCGAAGGCCCCTGAGA
>S3113IANMM rank=0010227 x=3284.0 y=2956.0 length=104
TACGCAACGCGAAGAACCTTACCTACCTTTGAATCCACAGAACCTAGCAGAGATGTTGGG
GTGCCTTCGGGAACTGTGAGACAGGTGATGCATGGCTGTCGCGT
>S3113H8ZLA rank=0020933 x=3265.0 y=2972.0 length=104
TACGCAACGCGAAGAACCTTACCTACCTTTGAATCCACAGAACCTAGCAGAGATGTTGGG
GTGCCTTCGGGAACTGTGAGACAGGTGCTGCATGGCTGTCGCGT
>S3113H7F1S rank=0019339 x=3248.0 y=622.0 length=104
TACGCAACGCGAAGAACCTTACCTACCTTTGAATCCACAGAACCTAGCAGAGATGTTGGG
GTGCCTTCGGGAACTGTGAGACAGGTGTTGCATGGCTGTCGCGT
>S3113IADAK rank=0007478 x=3281.0 y=1850.0 length=104
TACGCAACGCGAAGAACCTTACCTACCTTTGAATCCACAGAACCTAGCAGAGATNTTGGG
GTGCCTTCGGGAACTGTGAGACAGGTGGTGCATGGCTGTCGCGT
>S3113H5ZSS rank=0025248 x=3231.0 y=2538.0 length=104
TACGCAACGCGAAGAACCTTACCTACCTTTGACATGTACGGAATTCGCCAGAGATGGCTT
AGTGCTCGAAAGAGAACCGTAACACAGGTGGTGCATGGCTGTCG
>S3113H6A4O rank=0025777 x=3235.0 y=838.0 length=93
TACGCAACGCGAAGAACCTTACCTACGCTTGACATACCAGTTGAGATTTCCAGAGATGGA
GATCGTCATTTAGTTGGACTGGATACAGGTGTC
>S3113HZWDR rank=0004929 x=3162.0 y=797.0 length=59
TACGCAACGCGAAGAACCTTACCTACGCTTGACATGTCTGGAATTCCGCAGAGATGTGG
>S3113H2922 rank=0022746 x=3200.0 y=2876.0 length=49
TACGCAACGCGAAGAACCTTACCTACGGTCTTGACATCCGACCGGAAGG
>S3113H16M4 rank=0023210 x=3188.0 y=910.0 length=104
TACGCAACGCGAAGAACCTTACCTACTCTTGAATCCAGAGAAGATTGCAGAGATGCGATT
GTGCCTTCGGGAACTCTGAGACAGGTGCTGCATGGCTGTCGCGT
>S3113H0AD4 rank=0024381 x=3166.0 y=2570.0 length=105
TACGCAACGCGAAGAACCTTACCTACTCTTGACATCCACGGAATTCGCCAGAGATGGCTT
AGTGCCTTCGGGAACCGTGAGACAGGTGTTGCATGGCTGTCGCGT
>S3113IAP69 rank=0017870 x=3285.0 y=2195.0 length=85
TACGCAACGCGAAGAACCTTACCTACTCTTGACATCCACGGAATTCGCCAGAGATGGCTT
AGTGCCTTGGGAACCGTGAGACAGG
>S3113H8K39 rank=0007025 x=3261.0 y=599.0 length=87
TACGCAACGCGAAGAACCTTACCTACTCTTGACATCCACGGAATTCGCCAGAGATGGCTT
AGTGCCTTGGGAACCGTGAGACAGGTG
>S3113H7E2C rank=0018977 x=3247.0 y=3442.0 length=105
TACGCAACGCGAAGAACCTTACCTACTCTTGACATCCAGAGAACTTAGCAGAGATGCTTT
GGTGCCTTCGGGAACTCTGAGACAGGTGATGCATGGCTGTCGCGT
>S3113IAFPO rank=0014913 x=3282.0 y=890.0 length=97
TACGCAACGCGAAGAACCTTACCTACTCTTGACATCCAGAGAACTTAGCAGAGATGCTTT
GGTGCCTTCGGGAACTCTGAGACAGGTGCTGCATGGC
>S3113H2NSC rank=0011432 x=3193.0 y=2650.0 length=105
TACGCAACGCGAAGAACCTTACCTACTCTTGACATCCAGAGAACTTAGCAGAGATGCTTT
GGTGCCTTCGGGAACTCTGAGACAGGTGCTGCATGGCTGTCGCGT
>S3113H1416 rank=0026787 x=3187.0 y=2956.0 length=105
TACGCAACGCGAAGAACCTTACCTACTCTTGACATCCAGAGAACTTAGCAGAGATGCTTT
GGTGCCTTCGGGAACTCTGAGACAGGTGCTGCATGGCTGTCGCGT
>S3113H3IWS rank=0023899 x=3203.0 y=2026.0 length=105
TACGCAACGCGAAGAACCTTACCTACTCTTGACATCCAGAGAACTTAGCAGAGATGCTTT
GGTGCCTTCGGGAACTCTGAGACAGGTGCTGCATGGCTGTCGCGT
>S3113HZ9L1 rank=0003943 x=3166.0 y=1559.0 length=105
TACGCAACGCGAAGAACCTTACCTACTCTTGACATCCAGAGAACTTAGCAGAGATGCTTT
GGTGCCTTCGGGAACTCTGAGACAGGTGCTGCATGGCTGTCGCGT
>S3113H1YQO rank=0006274 x=3185.0 y=2958.0 length=105
TACGCAACGCGAAGAACCTTACCTACTCTTGACATCCAGAGAACTTAGCAGAGATGCTTT
GGTGCCTTCGGGAACTCTGAGACAGGTGCTGCATGGCTGTCGCGT
>S3113IBEJH rank=0009938 x=3293.0 y=971.0 length=105
TACGCAACGCGAAGAACCTTACCTACTCTTGACATCCAGAGAACTTAGCAGAGATGCTTT
GGTGCCTTCGGGAACTCTGAGACAGGTGGTGCATGGCTGTCGCGT
>S3113IAPBR rank=0007120 x=3285.0 y=1061.0 length=105
TACGCAACGCGAAGAACCTTACCTACTCTTGACATCCAGAGAACTTAGCAGAGATGCTTT
GGTGCCTTCGGGAACTCTGAGACAGGTGGTGCATGGCTGTCGCGT
>S3113H3JEA rank=0006723 x=3203.0 y=2656.0 length=89
TACGCAACGCGAAGAACCTTACCTACTCTTGACATCCAGAGAACTTAGCAGAGATGCTTT
GGTGCCTTCGGGAACTCTGAGACAGGTGT
>S3113H79PA rank=0004423 x=3257.0 y=2188.0 length=104
TACGCAACGCGAAGAACCTTACCTACTCTTGACATCCAGAGAACTTAGCAGAGATGCTTT
GGTGCCTTCGGGAACTCTGAGACAGGTGTGCATGGCTGTCGCGT
>S3113H926K rank=0008582 x=3278.0 y=1034.0 length=104
TACGCAACGCGAAGAACCTTACCTACTCTTGACATCCAGAGAACTTAGCAGAGATGCTTT
GGTGCCTTCGGGAACTCTGAGACAGGTGTTGCATGGCTGTCGCG
>S3113H2DX3 rank=0015727 x=3190.0 y=2185.0 length=105
TACGCAACGCGAAGAACCTTACCTACTCTTGACATCCAGAGAACTTAGCAGAGATGCTTT
GGTGCCTTCGGGAACTCTGAGACAGGTGTTGCATGGCTGTCGCGT
>S3113H0YON rank=0004319 x=3174.0 y=1285.0 length=105
TACGCAACGCGAAGAACCTTACCTACTCTTGACATCCAGAGAACTTAGCAGAGATGCTTT
GGTGCCTTCGGGAACTCTGAGACAGGTGTTGCATGGCTGTCGCGT
>S3113IAKIO rank=0013746 x=3283.0 y=3022.0 length=105
TACGCAACGCGAAGAACCTTACCTACTCTTGACATCCAGAGAACTTAGCAGAGATGCTTT
GGTGCCTTCGGGAACTCTGAGACAGGTGTTGCATGGCTGTCGCGT
>S3113HZ559 rank=0004960 x=3165.0 y=1199.0 length=105
TACGCAACGCGAAGAACCTTACCTACTCTTGACATCCAGAGAACTTAGCAGAGATGCTTT
GGTGCCTTCGGGAGCTCTGAGACAGGTGCTGCATGGCTGTCGCGT
>S3113H5L3L rank=0024485 x=3227.0 y=1167.0 length=105
TACGCAACGCGAAGAACCTTACCTACTCTTGACATCCAGAGAACTTAGCAGAGATGCTTT
GGTGCCTTCGGGAGCTCTGAGACAGGTGTTGCATGGCTGTCGCGT
>S3113H8ZF8 rank=0010638 x=3265.0 y=2790.0 length=105
TACGCAACGCGAAGAACCTTACCTACTCTTGACATCCAGAGAACTTAGCAGAGATGCTTT
GGTGCCTTCGGGAGCTCTGAGACAGGTGTTGCATGGCTGTCGCGT
>S3113H1YKQ rank=0011033 x=3185.0 y=2744.0 length=105
TACGCAACGCGAAGAACCTTACCTACTCTTGACATCCAGAGAACTTTCCAGAGATGGATT
GGTGCCTTCGGGAACTCTGAGACAGGTGGTGCATGGCTGTCGCGT
>S3113HZ2U8 rank=0001470 x=3164.0 y=1010.0 length=105
TACGCAACGCGAAGAACCTTACCTACTCTTGACATCCAGAGAACTTTCCAGAGATGGATT
GGTGCCTTCGGGAACTCTGAGACAGGTGTTGCATGGCTGTCGCGT
>S3113H8WD5 rank=0014461 x=3264.0 y=2923.0 length=70
TACGCAACGCGAAGAACCTTACCTACTCTTGACATCCAGAGAACTTTTCCAGAGATGGAT
TGGTGCCTTC
>S3113H4GWB rank=0007515 x=3214.0 y=1017.0 length=105
TACGCAACGCGAAGAACCTTACCTACTCTTGACATCCAGCGAACTTAGCAGAGATGCTTT
GGTGCCTTCGGGAACGCCGAGACAGGTGGTGCATGGCTGTCGCGT
>S3113H8ABZ rank=0011127 x=3257.0 y=3005.0 length=99
TACGCAACGCGAAGAACCTTACCTAGACTTGACATGACCCTGCAANCCGGGGAAACTGGC
CCCCTTCGGGCAGGGCCACAGGTGATGCATGGCTGTCGC
>S3113H4DTY rank=0015846 x=3213.0 y=1140.0 length=103
TACGCAACGCGAAGAACCTTACCTAGATTTGACTTGCACCTGCAAGCCGGTGAAAGCCGG
TCGCCTTCGAGGGTGGTGCACAGGTGCTGCATGGCTGTCGCGT
>S3113H1SU9 rank=0017991 x=3183.0 y=3539.0 length=108
TACGCAACGCGAAGAACCTTACCTAGCCTTGACATGCACCGGCATAGACCTGGAAACAGG
CTAGTCCCGCAAGGGACCGGTGACACAGGTGCTGCATGGCTGTCGCGT
>S3113H9BDN rank=0020272 x=3269.0 y=1865.0 length=104
TACGCAACGCGAAGAACCTTACCTAGCCTTGACATGCATTAGACCGGACCTGAAAGGGTC
CTTTCCTTCGGGACTGGTGCACAGGTGATGCATGGCTGTCGCGT
>S3113H6I9R rank=0008826 x=3237.0 y=3197.0 length=104
TACGCAACGCGAAGAACCTTACCTAGCCTTGACATGCATTAGACCGGACCTGAAAGGGTC
CTTTCCTTCGGGACTGGTGCACAGGTGCTGCATGGCTGTCGCGT
>S3113H9Q10 rank=0017781 x=3274.0 y=1702.0 length=107
TACGCAACGCGAAGAACCTTACCTAGGCTAGAATGTGAGGGAAGGGCGTCTAACAGCGTC
CGTCCGGGAAACCGGACCCAAAACAAGGTGGTGCATGGCTGTCGCGT
>S3113H0DB9 rank=0008710 x=3167.0 y=2295.0 length=107
TACGCAACGCGAAGAACCTTACCTAGGCTAGAATGTGAGGGAAGGGCTTCTAATAGAGTC
CGTCCGGGAAACCGGACCCAAAACAAGGTGTTGCATGGCTGTCGCGT
>S3113H9M2W rank=0017042 x=3273.0 y=646.0 length=107
TACGCAACGCGAAGAACCTTACCTAGGCTAGAATGTGAGGGAAGGGCTTCTAATAGAGTC
CGTCCGGGAAACCGGACCCAAAACAAGGTGTTGCATGGCTGTCGCGT
>S3113H9E3O rank=0025820 x=3270.0 y=2594.0 length=104
TACGCAACGCGAAGAACCTTACCTAGGCTAGAATGTGAGGGAATGTTGGGTAACGCCAAC
AGTCTGGGAAACCAGACCCAAAACAAGGTGATGCATGGCTGTCG
>S3113H3S7I rank=0021415 x=3206.0 y=3084.0 length=107
TACGCAACGCGAAGAACCTTACCTAGGCTAGAATGTGAGGGAATGTTGGGTAACGCCAAC
AGTCTGGGAAACCAGACCCAAAACAAGGTGATGCATGGCTGTCGCGT
>S3113H37MD rank=0014184 x=3211.0 y=1283.0 length=107
TACGCAACGCGAAGAACCTTACCTAGGCTAGAATGTGAGGGGAAGAAAGGGTAATACCGA
TCGTCTGGGGAAACCAGCCCAAACAAGGTGCTGCATGGCTGTCGCGT
>S3113H0XZM rank=0006112 x=3174.0 y=384.0 length=104
TACGCAACGCGAAGAACCTTACCTAGGCTCGAAATGCAGACGATCGCCGGTGAAAGCCGG
TTCCCGCAAGGGCGTCTGTATAGGTGATGCATGGCTGTCGCGTT
>S3113H2TMP rank=0015801 x=3195.0 y=2031.0 length=103
TACGCAACGCGAAGAACCTTACCTAGGCTCGAAATGCAGGGGATCGACGGTGAAAGCCGT
TTTCCGCAAGGACTCCTGTATAGGTGTTGCATGGCTGTCGCGT
>S3113IBBJY rank=0006742 x=3292.0 y=1196.0 length=103
TACGCAACGCGAAGAACCTTACCTAGGCTCGAAGTGCAGATGACCAACGGCGAAAGTCGT
CTTCCGCAAGGACATCTGTAGAGGTGCTGCATGGCTGTCGCGT
>S3113H9WG2 rank=0021090 x=3276.0 y=532.0 length=103
TACGCAACGCGAAGAACCTTACCTAGGCTTGAACTGCAGATGACATCCTACGAAAGTAGG
CTCCCGCAAGGGCATCTGTAGAGGTGTTGCATGGCTGTCGCGT
>S3113HZ3S3 rank=0019996 x=3164.0 y=2229.0 length=106
TACGCAACGCGAAGAACCTTACCTAGGCTTGAACTGCCAGTGGTAGGACCCTGAAAGGGG
AACGACCCGCAAGGGAGCTGGTAGAGGTGCTGCATGGCTGTCGCGT
>S3113H7QHG rank=0017796 x=3251.0 y=1858.0 length=81
TACGCAACGCGAAGAACCTTACCTAGGCTTGAACTGTTAGAAGTAGAACGAATGAAAGTT
TGGACGACCTGTCAAGTCAGG
>S3113H1IX4 rank=0007311 x=3180.0 y=2970.0 length=100
TACGCAACGCGAAGAACCTTACCTAGGCTTGACATACACCCTGCCGCTCCAGAGATGGGG
CTTCTTTTGGGGGTGTACAGGTGCTGCATGGCTTTCGCGT
>S3113IATIB rank=0007601 x=3286.0 y=2385.0 length=106
TACGCAACGCGAAGAACCTTACCTAGGCTTGACATACACGAGAAACCCTCGAGAAACCGA
GGGCCTCCTTCGGGACTCGTGCACAGGTGGTGCATGGCTGTCGCGT
>S3113IAYV2 rank=0008052 x=3288.0 y=1168.0 length=105
TACGCAACGCGAAGAACCTTACCTAGGCTTGACATACACGGGAAACCCCGCAGAAACGCG
GGCCCTCTTCGGAGCCCGTGCACAGGTGTTGCATGGCTGTCGCGT
>S3113H2P9U rank=0019048 x=3194.0 y=1776.0 length=106
TACGCAACGCGAAGAACCTTACCTAGGCTTGACATACACGGGAAACCCCGCAGAAACGCG
GGGCCCTCTTCGGAGCCCGTGCACAGGTGCTGCATGGCTGTCGCGT
>S3113H09UI rank=0016042 x=3177.0 y=3464.0 length=106
TACGCAACGCGAAGAACCTTACCTAGGCTTGACATACACGGGAAACCCCGCAGAAACGCG
GGGCCCTCTTCGGAGCCCGTGCACAGGTGTTGCATGGCTGTCGCGT
>S3113H6Z6A rank=0006296 x=3243.0 y=528.0 length=106
TACGCAACGCGAAGAACCTTACCTAGGCTTGACATACACGGGAAACCCCTCAGAAACGGG
GGGCCCTCTTCGGAGCCCGTGCACAGGTGATGCATGGCTGTCGCGT
>S3113HZOIR rank=0014142 x=3159.0 y=2897.0 length=107
TACGCAACGCGAAGAACCTTACCTAGGCTTGACATACACGGGAAACCCCTCAGAAACGGG
GGGCCCTCTTCGGAGCCCGTGCACAGGTGCTGCATGGCTGTCGCGTT
>S3113H3P12 rank=0023629 x=3205.0 y=3096.0 length=105
TACGCAACGCGAAGAACCTTACCTAGGCTTGACATACACGGGAAACCCGCCAGAAACGGC
GGGCCCTCTTCGGAGCCCGTGCACAGGTGCTGCATGGCTGCGCGT
>S3113IA492 rank=0022193 x=3290.0 y=1256.0 length=58
TACGCAACGCGAAGAACCTTACCTAGGCTTGACATACACGGGAAACCCTCGAGAAACC
>S3113H1FX4 rank=0005293 x=3179.0 y=3178.0 length=106
TACGCAACGCGAAGAACCTTACCTAGGCTTGACATACACGGGAAACCCTCGAGAAACCGG
GGGCCCTCTTCGGAGCCCGTGCACAGGTGATGCATGGCTGTCGCGT
>S3113H4KRF rank=0005185 x=3215.0 y=1929.0 length=106
TACGCAACGCGAAGAACCTTACCTAGGCTTGACATACACGGGAAACCCTCGAGAAACCGG
GGGCCCTCTTCGGAGCCCGTGCACAGGTGGTGCATGGCTGTCGCGT
>S3113H314G rank=0008466 x=3209.0 y=2350.0 length=106
TACGCAACGCGAAGAACCTTACCTAGGCTTGACATACACGGGAAACCCTTCAGAAACGGA
GGGCCCTCTTCGGAGCCCGTGCACAGGTGTTGCATGGCTGTCGCGT
>S3113H7GXV rank=0011115 x=3248.0 y=1777.0 length=107
TACGCAACGCGAAGAACCTTACCTAGGCTTGACATACACGGGAAACCGGTCAGAAACGGC
CGGCCCTCTTCGGAGCCCGTGCACAGGTGTTGCATGGCTGTCGCGTT
>S3113IACKU rank=0011606 x=3281.0 y=924.0 length=105
TACGCAACGCGAAGAACCTTACCTAGGCTTGACATACACGGGAAACCTCTCAGAAACGAG
GGGCCTCCTTCGGGACCGTGCACAGGTGCTGCATGGCTGTCGCGT
>S3113H8AOW rank=0022455 x=3257.0 y=3470.0 length=106
TACGCAACGCGAAGAACCTTACCTAGGCTTGACATACACGGGAAACTCCTCGGAAATGGG
GAGCCCTCTTCGGAGCCCGTGCACAGGTGCTGCATGGCTGTCGCGT
>S3113H73QX rank=0020952 x=3255.0 y=2663.0 length=106
TACGCAACGCGAAGAACCTTACCTAGGCTTGACATACACGGGAAAGCCCTCAGAAAAAGG
GGGGCCCCCTCTTCGGAGCCCCGTGCACAGGTGTTGCATGGCTGTC
>S3113H76TQ rank=0008894 x=3256.0 y=2556.0 length=106
TACGCAACGCGAAGAACCTTACCTAGGCTTGACATACACGGGAAAGCCCTCAGAAAAGGG
GGCCCCTCTTCGGAGCCCGTGCACAGGTGTTGCATGGCTGTCGCGT
>S3113HZ2RY rank=0008254 x=3164.0 y=892.0 length=106
TACGCAACGCGAAGAACCTTACCTAGGCTTGACATACAGGTGGTAGAGATCCGAAAGGTG
ACCGACCCGCAAGGGAGCCTGAACAGGTGATGCATGGCTGTCGCGT
>S3113IADSM rank=0007651 x=3281.0 y=2500.0 length=55
TACGCAACGCGAAGAACCTTACCTAGGCTTGACATACATGGGAAAGCCCTCNAAA
>S3113H84FD rank=0017596 x=3267.0 y=1047.0 length=107
TACGCAACGCGAAGAACCTTACCTAGGCTTGACATAGCCGAGAAACCCTGTGGAAACACG
GGGGCCCTCTTCGGAGTTCGGTTACAGGTGCTGCATGGCTGTCGCGT
>S3113H1JDV rank=0021740 x=3180.0 y=3537.0 length=106
TACGCAACGCGAAGAACCTTACCTAGGCTTGACATAGCCGAGAAAGCCTCCAGAAACGGA
GGCCCCTCTTCGGAGTTCGGTTACAGGTGCTGCATGGCTGTCGCGT
>S3113H44X2 rank=0009621 x=3221.0 y=3512.0 length=101
TACGCAACGCGAAGAACCTTACCTAGGCTTGACATCCCACGACATCCGTAGAAATACGGC
TTTGTAGCAATACACGTGGAGACAGGTGATGCATGGCTGTC
>S3113H0G7N rank=0015592 x=3168.0 y=3217.0 length=109
TACGCAACGCGAAGAACCTTACCTAGGCTTGACATCCTCATCGCGGATTCCAGAGATGGA
TTCCTTCAGTTCGGCTGGATGAGTGACAGGTGCTGCATGGCTGTCGCGT
>S3113H02J4 rank=0019974 x=3175.0 y=2210.0 length=107
TACGCAACGCGAAGAACCTTACCTAGGCTTGACATCCTTCTGACCGAGGACTAATCTCCT
CTTTCCCTCCGGGGACAGAAGTGACAGGTGATGCATGGCTGTCGCGT
>S3113H5NGQ rank=0007141 x=3227.0 y=2936.0 length=103
TACGCAACGCGAAGAACCTTACCTAGGCTTGACATCGCCCGGAAAGCATCAGAGATGGTG
CCCCCCTTGTGGTCGGGTGACAGGTGATGCATGGCTGTCGCGT
>S3113H0LNX rank=0016057 x=3170.0 y=795.0 length=103
TACGCAACGCGAAGAACCTTACCTAGGCTTGACATGCACCGGACGCGTCCAGAGATGGGC
GTTCCCTTGTGGTCGGTGTGCAGGTGCTGCATGGCTGTCGCGT
>S3113H4XJ3 rank=0011557 x=3219.0 y=2129.0 length=81
TACGCAACGCGAAGAACCTTACCTAGGCTTGACATGCACGGAAACCTCGCAGAGATCGGG
GTCCTAAGGGCCGTGCACAGG
>S3113H4LGW rank=0018285 x=3215.0 y=2846.0 length=103
TACGCAACGCGAAGAACCTTACCTAGGCTTGACATGCACGGAAATCTCCCAGAGATGGGG
GGTCCGTAAGGGCCGTGCACAGGTGCTGCATGGCTGTCGCGTT
>S3113H4RSI rank=0026203 x=3217.0 y=2848.0 length=103
TACGCAACGCGAAGAACCTTACCTAGGCTTGACATGCACGGAAATCTCCCAGAGATGGGG
GGTCCGTAAGGGCCGTGCACAGGTGCTGCATGGCTGTCGCGTT
>S3113IAJB9 rank=0001365 x=3283.0 y=1495.0 length=102
TACGCAACGCGAAGAACCTTACCTAGGCTTGACATGCACGGAAATCTCCCAGAGATGGGG
GGTCCGTAAGGGCCGTGCACAGGTGTTGCATGGCTGTCGCGT
>S3113H17TA rank=0015901 x=3188.0 y=2428.0 length=91
TACGCAACGCGAAGAACCTTACCTAGGCTTGACATGCACGGAAATCTCGCAGAGATCGGG
GTCCTAAGGGCCGTGCACAGGNGTTGCATGG
>S3113H31VG rank=0021304 x=3209.0 y=2026.0 length=102
TACGCAACGCGAAGAACCTTACCTAGGCTTGACATGCACGGAAATCTCGCAGAGATGCGG
GGTCCGTAAGGGCCGTGCACAGGTGATGCATGGCTGTCGCGT
>S3113H8RLH rank=0022083 x=3263.0 y=803.0 length=102
TACGCAACGCGAAGAACCTTACCTAGGCTTGACATGCACGGAAATCTCGCAGAGATGCGG
GGTCCGTAAGGGCCGTGCACAGGTGCTGCATGGCTGTCGCGT
>S3113H1PVE rank=0000644 x=3182.0 y=3752.0 length=102
TACGCAACGCGAAGAACCTTACCTAGGCTTGACATGCACGGAAATCTCGCAGAGATGCGG
GGTCCGTAAGGGCCGTGCACAGGTGCTGCATGGCTGTCGCGT
>S3113H19JW rank=0012470 x=3189.0 y=586.0 length=106
TACGCAACGCGAAGAACCTTACCTAGGCTTGACATGCACGGGAAACCCTTGAGAAACCAG
GGGCCCTCTTCGGAGTCCGTGCACAGGTGATGCATGGCTGTCGCGT
>S3113H4W16 rank=0017639 x=3219.0 y=1484.0 length=106
TACGCAACGCGAAGAACCTTACCTAGGCTTGACATGCACGGGAAACCCTTGAGAAACCAG
GGGCCCTCTTCGGAGTCCGTGCACAGGTGATGCATGGCTGTGGCGT
>S3113H87T3 rank=0025084 x=3268.0 y=1369.0 length=106
TACGCAACGCGAAGAACCTTACCTAGGCTTGACATGCACGGGAAACCCTTGAGAAACCAG
GGGCCCTCTTCGGAGTCCGTGCACAGGTGTTGCATGGCTGTCGCGT
>S3113H930W rank=0022183 x=3278.0 y=2126.0 length=66
TACGCAACGCGAAGAACCTTACCTAGGCTTGACATGCACGGGAAAGCTGCTGGAAACAGT
GGCCCC
>S3113H7M1K rank=0014584 x=3250.0 y=1494.0 length=104
TACGCAACGCGAAGAACCTTACCTAGGCTTGACATGCACGGGAATGTCGTAGAAATACGG
CAGCCCTTCGGGGCTCGTGCACAGGTGTTGCATGGCTGTCGCGT
>S3113HZ395 rank=0010333 x=3164.0 y=2843.0 length=88
TACGCAACGCGAAGAACCTTACCTAGGCTTGACATGCACGGGAATGTCGTGGAAACACGG
CAGCCCTTCGGGGCTCGTGCACAGGTGT
>S3113IAWDZ rank=0017663 x=3287.0 y=2021.0 length=104
TACGCAACGCGAAGAACCTTACCTAGGCTTGACATGCACTGGAATTGCATAGAAATATGC
AAGCCCTTCGGGGCCAGTGCACAGGTGTTGCATGGCTGTCGCGT
>S3113H2G6N rank=0007064 x=3191.0 y=2285.0 length=104
TACGCAACGCGAAGAACCTTACCTAGGCTTGACATGCACTGGAATTGCATAGAAATATGT
AAGCCCTTCGGGGCTAGTGCACAGGTGTTGCATGGCTGTCGCGT
>S3113H233G rank=0024529 x=3198.0 y=3306.0 length=106
TACGCAACGCGAAGAACCTTACCTAGGCTTGACATGCAGGAGAAACCTTTGAGAAACCAG
AGGCCCTCTTCGGAGTTCCTGCACAGGTGGTGCATGGCTGTCGCGT
>S3113H1KHO rank=0012316 x=3181.0 y=874.0 length=108
TACGCAACGCGAAGAACCTTACCTAGGCTTGACATGCATCGCTAAGTTGGTGAAAGCCAG
CGAGTCCCGCAAGGGACACTTTGCACAGGTGCTGCATGGCTGTCGCGT
>S3113H2M3N rank=0022020 x=3193.0 y=1761.0 length=108
TACGCAACGCGAAGAACCTTACCTAGGCTTGACATGCATCGCTAAGTTGGTGAAAGCCAG
CGAGTCCCGCAAGGGACACTTTGCACAGGTGCTGCATGGCTGTCGCGT
>S3113H75TM rank=0005930 x=3256.0 y=1256.0 length=108
TACGCAACGCGAAGAACCTTACCTAGGCTTGACATGCATCGCTAAGTTGGTGAAAGCCAG
CGAGTCCCGCAAGGGACACTTTGCACAGGTGCTGCATGGCTGTCGCGT
>S3113H3I3Q rank=0022730 x=3203.0 y=2276.0 length=108
TACGCAACGCGAAGAACCTTACCTAGGCTTGACATGCATCGCTAAGTTGGTGAAAGCCAG
CGAGTCCCGCAAGGGACACTTTGCACAGGTGCTGCATGGCTGTCGCGT
>S3113H4NB4 rank=0007771 x=3216.0 y=1170.0 length=108
TACGCAACGCGAAGAACCTTACCTAGGCTTGACATGCATCGCTAAGTTGGTGAAAGCCAG
CGAGTCCCGCAAGGGACACTTTGCACAGGTGCTGCATGGCTGTCGCGT
>S3113H0X19 rank=0011137 x=3174.0 y=479.0 length=108
TACGCAACGCGAAGAACCTTACCTAGGCTTGACATGCATCGCTAAGTTGGTGAAAGCCAG
CGAGTCCCGCAAGGGACACTTTGCACAGGTGCTGCATGGCTGTCGCGT
>S3113H3KZE rank=0007750 x=3204.0 y=616.0 length=108
TACGCAACGCGAAGAACCTTACCTAGGCTTGACATGCATCGCTAAGTTGGTGAAAGCCAG
CGAGTCCCGCAAGGGACACTTTGCACAGGTGCTGCATGGCTGTCGCGT
>S3113H1VOL rank=0011406 x=3184.0 y=3091.0 length=108
TACGCAACGCGAAGAACCTTACCTAGGCTTGACATGCATCGCTAAGTTGGTGAAAGCCAG
CGAGTCCCGCAAGGGACACTTTGCACAGGTGCTGCATGGCTGTCGCGT
>S3113H9T4A rank=0020102 x=3275.0 y=1576.0 length=109
TACGCAACGCGAAGAACCTTACCTAGGCTTGACATGCATCGCTAAGTTGGTGAAAGCCAG
CGAGTCCCGCAAGGGACACTTTGCACAGGTGCTGCATGGCTGTCGCGTT
>S3113H7KSO rank=0012227 x=3249.0 y=2678.0 length=92
TACGCAACGCGAAGAACCTTACCTAGGCTTGACATGCATCGCTAAGTTGGTGAAAGCCAG
CGAGTCCCGCAAGGGACACTTTGCACAGGTGT
>S3113IANDD rank=0019590 x=3284.0 y=2623.0 length=108
TACGCAACGCGAAGAACCTTACCTAGGCTTGACATGCATCGCTAAGTTGGTGAAAGCCAG
CGAGTCCCGCAAGGGACACTTTGCACAGGTGTTGCATGGCTGTCGCGT
>S3113H1ISO rank=0025728 x=3180.0 y=2774.0 length=108
TACGCAACGCGAAGAACCTTACCTAGGCTTGACATGCATCGCTAAGTTGGTGAAAGCCAG
CGAGTCCCGCAAGGGACACTTTGCACAGGTGTTGCATGGCTGTCGCGT
>S3113H1KRM rank=0024691 x=3181.0 y=1232.0 length=108
TACGCAACGCGAAGAACCTTACCTAGGCTTGACATGCATCTCTAAGGCGGTGAAAGCCGT
TGAGTACCGCAAGGTACAATTTGCACAGGTGTTGCATGGCTGTCGCGT
>S3113H8N98 rank=0006383 x=3262.0 y=606.0 length=108
TACGCAACGCGAAGAACCTTACCTAGGCTTGACATGCATCTCTAAGGCGGTGAAAGCCGT
TGAGTACCGCAAGGTACAATTTGCACAGGTGTTGCATGGCTGTCGCGT
>S3113H9G24 rank=0016835 x=3271.0 y=1070.0 length=108
TACGCAACGCGAAGAACCTTACCTAGGCTTGACATGCATCTCTAAGTCGGTGAAAGCCGG
CGACTGTAGCAATACAGAATTTGCACAGGTGTTGCATGGCTGTCGCGT
>S3113HZT3T rank=0023240 x=3161.0 y=1943.0 length=106
TACGCAACGCGAAGAACCTTACCTAGGCTTGACATGCATGGGAAACCCTCGAGAAACCGA
GGGCCTCCTTCGGGACTCATGCACAGGTGGTGCATGGCTGTCGCGT
>S3113H6XZM rank=0017454 x=3242.0 y=1792.0 length=106
TACGCAACGCGAAGAACCTTACCTAGGCTTGACATGCATGGGAAACCCTCGAGAAACCGA
GGGCCTCCTTCGGGACTCATGCACAGGTGTTGCATGGCTGTCGCGT
>S3113H0G4G rank=0008079 x=3168.0 y=3102.0 length=106
TACGCAACGCGAAGAACCTTACCTAGGCTTGACATGCATGGGAAACTCCTCAGAAACGAG
GAGCCTCCTTCGGGATCCATGCACAGGTGCTGCATGGCTGTCGCGT
>S3113H7WE6 rank=0018333 x=3253.0 y=1360.0 length=106
TACGCAACGCGAAGAACCTTACCTAGGCTTGACATGCATGGGAAACTCCTCAGAAACGAG
GAGCCTCCTTCGGGATCCATGCACAGGTGCTGCATGGCTGTCGCGT
>S3113H8I8T rank=0015015 x=3260.0 y=2267.0 length=106
TACGCAACGCGAAGAACCTTACCTAGGCTTGACATGCATGGGAAACTCCTCAGAAACGAG
GAGCCTCCTTCGGGATCCATGCACAGGTGGTGCATGGCTGTCGCGT
>S3113H2G8P rank=0024705 x=3191.0 y=2359.0 length=106
TACGCAACGCGAAGAACCTTACCTAGGCTTGACATGCATGGGAAACTCCTCAGAAACGAG
GAGCCTCCTTCGGGATCCATGCACAGGTGTTGCATGGCTGTCGCGT
>S3113H9HMQ rank=0014130 x=3271.0 y=1776.0 length=106
TACGCAACGCGAAGAACCTTACCTAGGCTTGACATGCATGGGAAACTCCTCAGAAACGGG
GAGCCTCCTTCGGGATCCATGCACAGGTGCTGCATGGCTGTCGCGT
>S3113H5DQQ rank=0010100 x=3224.0 y=2624.0 length=106
TACGCAACGCGAAGAACCTTACCTAGGCTTGACATGCATGGGAAAGCCCTCAGAAACGAG
GGCCCCTCTTCGGAGTCCATGCACAGGTGTTGCATGGCTGTCGCGT
>S3113H6RU4 rank=0009289 x=3240.0 y=2046.0 length=106
TACGCAACGCGAAGAACCTTACCTAGGCTTGACATGCATGGGAAAGCCCTGAGAAACCAG
GGCCCCTCTTCGGAGTCCATGCACAGGTGCTGCATGGCTGTCGCGT
>S3113HZK8Y rank=0017258 x=3158.0 y=2752.0 length=106
TACGCAACGCGAAGAACCTTACCTAGGCTTGACATGCATGGGAAAGCCCTGAGAAACCAG
GGCCCCTCTTCGGAGTCCATGCACAGGTGTTGCATGGCTGTCGCGT
>S3113H0JRR rank=0007995 x=3169.0 y=2437.0 length=106
TACGCAACGCGAAGAACCTTACCTAGGCTTGACATGCATGGGAAAGCCCTGAGAAACCAG
GGCCCCTCTTCGGAGTCCATGCACAGGTGTTGCATGGCTGTCGCGT
>S3113H17F6 rank=0020980 x=3188.0 y=1956.0 length=106
TACGCAACGCGAAGAACCTTACCTAGGCTTGACATGCATGGGAAAGCCTCTGGAAACAGA
GGCCCCTCTTCGGAGCTCATGCACAGGTGATGCATGGCTGTCGCGT
>S3113H571F rank=0012098 x=3234.0 y=929.0 length=106
TACGCAACGCGAAGAACCTTACCTAGGCTTGACATGCTAGAGAAACCTCCCCGAAACGGG
AGGCCTCCTTCGGGACTCTAGCACAGGTGATGCATGGCTGTCGCGT
>S3113H9RW7 rank=0021960 x=3274.0 y=2825.0 length=106
TACGCAACGCGAAGAACCTTACCTAGGCTTGACATGCTAGAGAAACCTCCCCGAAACGGG
AGGCCTCCTTCGGGACTCTAGCACAGGTGATGCATGGCTGTCGCGT
>S3113H5F57 rank=0011499 x=3225.0 y=1677.0 length=106
TACGCAACGCGAAGAACCTTACCTAGGCTTGACATGCTAGAGAAACCTCCCCGAAACGGG
AGGCCTCCTTCGGGACTCTAGCACAGGTGATGCATGGCTGTCGCGT
>S3113HZQ9D rank=0025457 x=3160.0 y=2351.0 length=106
TACGCAACGCGAAGAACCTTACCTAGGCTTGACATGCTAGAGAAACCTCCCCGAAACGGG
AGGCCTCCTTCGGGACTCTAGCACAGGTGATGCATGGCTGTCGCGT
>S3113H2YZJ rank=0010037 x=3197.0 y=781.0 length=106
TACGCAACGCGAAGAACCTTACCTAGGCTTGACATGCTAGTGAAACCTCCCCGAAACGGG
AGGCCTCCTTCGGGACTCTAGCACAGGTGTTGCATGGCTGTCGCGT
>S3113H3GKF rank=0011008 x=3202.0 y=3085.0 length=102
TACGCAACGCGAAGAACCTTACCTAGGCTTGACATGCTAGTTAAAGCGGGTGAAAGCCCG
TGTCCGTAAGGGGCTAGCACAGGTGATGCATGGCTGTCGCGT
>S3113H8HZJ rank=0016213 x=3260.0 y=637.0 length=109
TACGCAACGCGAAGAACCTTACCTAGGCTTGACATGGGACAGACCGTACGAGAGATCGTG
CTTCTCCAGCAATGGAGCTGTCCACACAGGTGCTGCATGGCTGTCGCGT
>S3113IACNS rank=0011937 x=3281.0 y=1030.0 length=106
TACGCAACGCGAAGAACCTTACCTAGGCTTGACATGGGAGTGGTAGGGAACGGAAACGGG
ACCGACCCCTCGGGGAGCTTCCACAGGTGATGCATGGCTGTCGCGT
>S3113H0OHL rank=0014605 x=3171.0 y=359.0 length=101
TACGCAACGCGAAGAACCTTACCTAGGCTTGACATGTTGGGGACAATCGTGGAAACACGA
CTTCTTCGGACCCCATCACAGGTGATGCATGGCTGTCGCGT
>S3113H1VLC rank=0003287 x=3184.0 y=2974.0 length=96
TACGCAACGCGAAGAACCTTACCTAGGCTTGACATGTTGGGGACAATCGTGGAAACACGA
CTTCTTGGACCCCATCACAGGTGCTGCATGGCTGTC
>S3113H2SQO rank=0017385 x=3195.0 y=878.0 length=103
TACGCAACGCGAAGAACCTTACCTAGGCTTGACATTTAGGGAAAAGCCGTAGAAATACGG
TGTCCTTCGGGGCCCTAAACAGGTGTTGCATGGCTGTCGCTTT
>S3113H9KHI rank=0007034 x=3272.0 y=1380.0 length=104
TACGCAACGCGAAGAACCTTACCTAGGTTTGACATATACGAGAAGCCTCTAGAGATAGAG
GTCTCTTTGGACACTCGTATACAGGTGATGCATGGCTGTCGCGT
>S3113H7MPQ rank=0023315 x=3250.0 y=1068.0 length=104
TACGCAACGCGAAGAACCTTACCTAGGTTTGACATATACGAGAAGCCTCTAGAGATAGAG
GTCTCTTTGGACACTCGTATACAGGTGCTGCATGGCTGTCGCGT
>S3113HZZXR rank=0003738 x=3163.0 y=1309.0 length=104
TACGCAACGCGAAGAACCTTACCTAGGTTTGACATATACGAGAAGCCTCTAGAGATAGAG
GTCTCTTTGGACACTCGTATACAGGTGCTGCATGGCTGTCGCGT
>S3113H2RE0 rank=0007491 x=3194.0 y=3258.0 length=104
TACGCAACGCGAAGAACCTTACCTAGGTTTGACATATACGAGAAGCCTCTAGAGATAGAG
GTCTCTTTGGACACTTGTATACAGGTGCTGCATGGCTGTCGCGT
>S3113IACEY rank=0017983 x=3281.0 y=712.0 length=101
TACGCAACGCGAAGAACCTTACCTAGGTTTGACATATAGAGAAAACTTACAGAGATGTAA
GGTCCTTTGGGCTCTATACAGGTGATGCATGGCTGTCGCGT
>S3113H1ANE rank=0006261 x=3178.0 y=408.0 length=102
TACGCAACGCGAAGAACCTTACCTAGGTTTGACATATAGAGAAAACTTACAGAGATGTAA
GGTCCTTTTGGGCTCTATACAGGTGCTGCATGGCTGTCGCGT
>S3113H0D0I rank=0026517 x=3167.0 y=3168.0 length=102
TACGCAACGCGAAGAACCTTACCTAGGTTTGACATATAGAGAAAACTTACAGAGATGTAA
GGTCCTTTTGGGCTCTATACAGGTGTTGCATGGCTGTCGCGT
>S3113IA2OB rank=0013453 x=3289.0 y=1977.0 length=63
TACGCAACGCGAAGAACCTTACCTAGGTTTGACATATGCGAGAAACCTCTGGAGACAGAG
GTC
>S3113H2BPF rank=0011763 x=3189.0 y=3377.0 length=104
TACGCAACGCGAAGAACCTTACCTAGGTTTGACATATGCGAGAAGCCTCTGGAGACAGAG
GTCTCCTTGGACACTCGTATACAGGTGCTGCATGGCTGTCGCGT
>S3113H5XA3 rank=0010028 x=3230.0 y=3405.0 length=103
TACGCAACGCGAAGAACCTTACCTAGGTTTGACATGTACGGAAAAGCTACAGAGATGTGG
TGTCCTTCGGGGCCGTACACAGGTGGTGCATGGCTGTCGCGTT
>S3113H0KK2 rank=0005396 x=3169.0 y=3492.0 length=102
TACGCAACGCGAAGAACCTTACCTAGGTTTGACATGTACGGAAAAGCTACAGAGATGTGG
TGTCCTTCGGGGCCGTACACAGGTGTTGCATGGCTGTCGCGT
>S3113H5NH9 rank=0003388 x=3227.0 y=2991.0 length=102
TACGCAACGCGAAGAACCTTACCTAGGTTTGACATGTACGGAAAAGCTACAGAGATGTGG
TGTCCTTCGGGGCCGTACACAGGTGTTGCATGGCTGTCGCGT
>S3113H6WZK rank=0026798 x=3242.0 y=494.0 length=102
TACGCAACGCGAAGAACCTTACCTAGGTTTGACATGTACGGAAAAGCTACAGAGATGTGG
TGTCCTTCGGGGGCCGTACACAGGTGCTGCATGGCGTCGCGT
>S3113HZNUO rank=0019013 x=3159.0 y=2030.0 length=103
TACGCAACGCGAAGAACCTTACCTAGGTTTGACATGTACTGGAAGACTACCAGAAATGGT
GTCGCCTTCGGGCCGGTACACAGGTGTTGCATGGCTGTCGCGT
>S3113IASOD rank=0010030 x=3286.0 y=1307.0 length=105
TACGCAACGCGAAGAACCTTACCTAGTCTTGACATCCCGATGACCGGACTTTAATCGGTC
CTTTTCTTCGGAACATCGGTGACAGGTGGTGCATGGCTGTCGCGT
>S3113HZH47 rank=0023798 x=3157.0 y=2825.0 length=107
TACGCAACGCGAAGAACCTTACCTATCCTTGACATGTGCCGAAGCCCGCCGAGAGGCGGG
TGTGCCCGAAAGGGAGCGGCAACACAGGTGCTGCATGGCTGTCGCGT
>S3113HZOOU rank=0012034 x=3159.0 y=3116.0 length=48
TACGCAACGCGAAGAACCTTACCTCCAGGTGATGCATGGCTGTCGCGT
>S3113H1HAC rank=0024414 x=3180.0 y=818.0 length=54
TACGCAACGCGAAGAACCTTACCTCTTGTACAAGGTGATGCATGGCTGTCGCGT
>S3113H8BU6 rank=0005286 x=3258.0 y=896.0 length=54
TACGCAACGCGAAGAACCTTACCTCTTGTACAAGGTGATGCATGGCTGTCGCGT
>S3113H8CAI rank=0002646 x=3258.0 y=1448.0 length=54
TACGCAACGCGAAGAACCTTACCTCTTGTACAAGGTGCTGCATGGCTGTCGCGT
>S3113H9A1V rank=0011391 x=3269.0 y=1441.0 length=54
TACGCAACGCGAAGAACCTTACCTCTTGTACAAGGTGCTGCATGGCTGTCGCGT
>S3113H1UO8 rank=0021548 x=3184.0 y=1818.0 length=107
TACGCAACGCGAAGAACCTTACCTGAACTAGAATGCGAGGAAAAGGAGATGTAATGTCTC
TGTGGGAGCAATCCCGTCCAAAGCAAGGTGATGCATGGCTGTCGCGT
>S3113H0NB1 rank=0019603 x=3170.0 y=2959.0 length=55
TACGCAACGCGAAGAACCTTACCTGAATGCAACAGGTGGTGCATGGCTGTCGCGT
>S3113H0LO5 rank=0008000 x=3170.0 y=839.0 length=55
TACGCAACGCGAAGAACCTTACCTGAATGCAACAGGTGTTGCATGGCTGTCGCGT
>S3113HZKED rank=0017286 x=3158.0 y=1651.0 length=53
TACGCAACGCGAAGAACCTTACCTGAATGCAAGGTGTTGCATGGCTGTCGCGT
>S3113H6EMA rank=0010644 x=3236.0 y=1264.0 length=54
TACGCAACGCGAAGAACCTTACCTGCCTTGCCAGGTGCTGCATGGCTGTCGCGT
>S3113H6XCL rank=0011092 x=3242.0 y=963.0 length=104
TACGCAACGCGAAGAACCTTACCTGCCTTTGACATGTCCCGTATGGATCCTGGAGACAGG
GTTCTTCAGTTCGGCTGCGGGAACACAGGTGCTGCATGGCTGTC
>S3113HZLLL rank=0008205 x=3158.0 y=3207.0 length=105
TACGCAACGCGAAGAACCTTACCTGCTCTTGACATCCACGGAATTCGGCAGAGATGCCTT
AGTGCCTTCGGGAACCGTGAGACAGGTGGTGCATGGCTGTCGCGT
>S3113H2M17 rank=0016232 x=3193.0 y=1709.0 length=70
TACGCAACGCGAAGAACCTTACCTGGACTAGAATGCGAGGGAAGCTGGGTAACGCCAAGC
GTCCGGGCAA
>S3113IAKTB rank=0023811 x=3283.0 y=3405.0 length=107
TACGCAACGCGAAGAACCTTACCTGGACTAGAATGTGAGGGAAGGTCGTCTAATAGCGAC
CGTCCGGGCAACCGGACCCAAAACAAGGTGATGCATGGCTGTCGCGT
>S3113HZ2R4 rank=0004775 x=3164.0 y=898.0 length=106
TACGCAACGCGAAGAACCTTACCTGGACTAGAATGTGAGGGAATGTCGGGTAATGCCGGC
AGTCTGGGAAACCAGCCCAAACAAGGTGCTGCATGGCTGTCGCGTT
>S3113H9DU4 rank=0014293 x=3270.0 y=990.0 length=102
TACGCAACGCGAAGAACCTTACCTGGATTTGACATATAGGGAAAACTGTCAGAGATGGCA
GGTCCGCAAGGGCCCTATACAGGTGATGCATGGCTGTCGCGT
>S3113HZRMI rank=0025572 x=3160.0 y=2824.0 length=42
TACGCAACGCGAAGAACCTTACCTGGATTTGACATATAGGGG
>S3113H9984 rank=0021344 x=3280.0 y=2006.0 length=62
TACGCAACGCGAAGAACCTTACCTGGATTTTGACATATAGGGAAATCTCCTGGAGACGAG
GA
>S3113H6K0V rank=0001943 x=3238.0 y=1373.0 length=103
TACGCAACGCGAAGAACCTTACCTGGCCTTGACATCCACGGAACCCTGCAGAGATCGGGG
GTGCCTTGGGAACCGTGAGACAGGTGATGCATGGCTGTCGCGT
>S3113H4KX3 rank=0017885 x=3215.0 y=2169.0 length=105
TACGCAACGCGAAGAACCTTACCTGGCCTTGACATCCACGGAACCCTGCAGAGATGCGGG
GGTGCCTTCGGGAACCGTGAGACAGGTGTTGCATGGCTGTCGCGT
>S3113IAZBV rank=0005878 x=3288.0 y=1737.0 length=67
TACGCAACGCGAAGAACCTTACCTGGCCTTGACATCCACGGAACCCTTCAGAGATAGGGG
GTGCCTT
>S3113H22UI rank=0001968 x=3198.0 y=1688.0 length=105
TACGCAACGCGAAGAACCTTACCTGGCCTTGACATCCACGGAACCCTTGAGAGATCGAGG
GGTGCCTTCGGGAACCGTGAGACAGGTGATGCATGGCTGTCGCGT
>S3113H0BV9 rank=0008219 x=3167.0 y=423.0 length=105
TACGCAACGCGAAGAACCTTACCTGGCCTTGACATCCACGGAACCCTTGAGAGATCGAGG
GGTGCCTTCGGGAACCGTGAGACAGGTGGTGCATGGCTGTCGCGT
>S3113H6995 rank=0018962 x=3246.0 y=1339.0 length=105
TACGCAACGCGAAGAACCTTACCTGGCCTTGACATCCACGGAACTGCCCAGAGATGGGCG
GGTGCCTTCGGGAACCGTGAGACAGGTGTTGCATGGCTGTCGCGT
>S3113H0ZEF rank=0009240 x=3174.0 y=2213.0 length=105
TACGCAACGCGAAGAACCTTACCTGGCCTTGACATCCACGGAACTTACCAGAGANGGTTT
GGTGCCTTCGGGAACCGTGAGACAGGTGATGCATGGCTGTCGCGT
>S3113H6L9B rank=0005089 x=3238.0 y=2973.0 length=105
TACGCAACGCGAAGAACCTTACCTGGCCTTGACATCCACGGAACTTACCAGAGATGGTTT
GGTGCCTTCGGGAACCGTGAGACAGGTGCTGCATGGCTGTCGCGT
>S3113HZ8PZ rank=0025405 x=3166.0 y=405.0 length=58
TACGCAACGCGAAGAACCTTACCTGGCCTTGACATCCACGGAACTTTCCAGAGATGGA
>S3113H8IMF rank=0023132 x=3260.0 y=1461.0 length=110
TACGCAACGCGAAGAACCTTACCTGGCCTTGACATCCACGGAACTTTCCAGAGATGGATT
GGGTGCCCTTTCGGGGGAACCGTGAGACAGGTGTTGCATGGCTGTCGCGT
>S3113H64Z6 rank=0014457 x=3244.0 y=2692.0 length=106
TACGCAACGCGAAGAACCTTACCTGGCCTTGACATCCACGGAACTTTCCAGAGATGGATT
GGTGCCTTCGGGAACCGTGAGACAGGTGCTGCATGGCTGTCGCGTT
>S3113IAU08 rank=0001320 x=3287.0 y=266.0 length=103
TACGCAACGCGAAGAACCTTACCTGGCCTTGACATCCACGGAACTTTCCAGAGATGGATT
GGTGCCTTCGGGAACCGTGAGACAGGTGGTGCATGGCTGTCGC
>S3113H3YB9 rank=0008302 x=3208.0 y=1543.0 length=85
TACGCAACGCGAAGAACCTTACCTGGCCTTGACATCCACGGAACTTTCCAGAGATGGATT
GGTGCCTTGGGGACCGTGAGACAGG
>S3113IBT2S rank=0004644 x=3298.0 y=626.0 length=97
TACGCAACGCGAAGAACCTTACCTGGCCTTGACATCCACGGAACTTTCTAGAGATAGATT
GGTGCCTTCGGGAACCGTGAGACAGGTGATGCATGGC
>S3113IA4UH rank=0002109 x=3290.0 y=695.0 length=106
TACGCAACGCGAAGAACCTTACCTGGCCTTGACATCCACGGAACTTTCTAGAGATAGATT
GGTGCCTTCGGGAACCGTGAGACAGGTGATGCATGGCTGTCGCGTT
>S3113HZWII rank=0023229 x=3162.0 y=968.0 length=104
TACGCAACGCGAAGAACCTTACCTGGCCTTGACATCCACGGAACTTTTCCCAGAGATGGA
TTGGTGCCTTCGGGAACCGTGAGACAGGTGGTGCATGGCTGTCG
>S3113H8ZJS rank=0016241 x=3265.0 y=2918.0 length=105
TACGCAACGCGAAGAACCTTACCTGGCCTTGACATCCACGGAAGTTTTCAGAGATGAGAA
TGTGCCTTCGGGAACCGTGAGACAGGTGATGCATGGCTGTCGCGT
>S3113H35OO rank=0008950 x=3210.0 y=2870.0 length=105
TACGCAACGCGAAGAACCTTACCTGGCCTTGACATCCACGGAAGTTTTCAGAGATGAGAA
TGTGCCTTCGGGAACCGTGAGACAGGTGCTGCATGGCTGTCGCGT
>S3113H3OXB rank=0010605 x=3205.0 y=1629.0 length=105
TACGCAACGCGAAGAACCTTACCTGGCCTTGACATCCACGGAAGTTTTCAGAGATGAGAA
TGTGCCTTCGGGAACCGTGAGACAGGTGCTGCATGGCTGTCGCGT
>S3113IADTF rank=0016529 x=3281.0 y=2529.0 length=105
TACGCAACGCGAAGAACCTTACCTGGCCTTGACATCCACGGAAGTTTTCAGAGATGAGAA
TGTGCCTTCGGGAACCGTGAGACAGGTGTTGCATGGCTGTCGCGT
>S3113H9R3G rank=0008951 x=3274.0 y=3050.0 length=105
TACGCAACGCGAAGAACCTTACCTGGCCTTGACATCCACGGAAGTTTTCAGAGATGAGAA
TGTGCCTTCGGGAACCGTGAGACAGGTGTTGCATGGCTGTCGCGT
>S3113IATHZ rank=0017436 x=3286.0 y=2373.0 length=105
TACGCAACGCGAAGAACCTTACCTGGCCTTGACATCCACGGAAGTTTTCAGAGATGAGAA
TGTGCCTTCGGGAACCGTGAGACAGGTGTTGCATGGCTGTCGCGT
>S3113HZODS rank=0020907 x=3159.0 y=2718.0 length=106
TACGCAACGCGAAGAACCTTACCTGGCCTTGACATCCACGGAAGTTTTTCAGAGATGAGA
ATGTGCCTTCGGGAACCGTGAGACAGGTGATGCATGGCTGTCGCGT
>S3113H4ICC rank=0002231 x=3214.0 y=2890.0 length=105
TACGCAACGCGAAGAACCTTACCTGGCCTTGACATCCACGGAANCCTTTAGAGATAGAGG
AGTGCCTTCGGGAACCGTGAGACAGGTGATGCATGGCTGTCGCGT
>S3113H50A0 rank=0000554 x=3231.0 y=3194.0 length=105
TACGCAACGCGAAGAACCTTACCTGGCCTTGACATCCACGGAATCCTTCAGAGATGAGGG
AGTGCCTTCGGGAACCGTGAGACAGGTGCTGCATGGCTGTCGCGT
>S3113HZ7IX rank=0017651 x=3165.0 y=2951.0 length=105
TACGCAACGCGAAGAACCTTACCTGGCCTTGACATCCACGGAATCCTTTAGAGATAGAGG
AGTGCCTTCGGGAACCGTGAGACAGGTGCTGCATGGCTGTCGCGT
>S3113HZZXU rank=0016857 x=3163.0 y=1312.0 length=105
TACGCAACGCGAAGAACCTTACCTGGCCTTGACATCCAGAGAACTTTCCAGAGATGGATT
GGTGCCTTCGGGAGCTCTGAGACAGGTGCTGCATGGCTGTCGCGT
>S3113H3SFX rank=0009288 x=3206.0 y=2091.0 length=105
TACGCAACGCGAAGAACCTTACCTGGCCTTGACATCCATGGAATCCCGCAGAGATGTGGG
AGTGCCGTAAGGAACCATGAGACAGGTGTTGCATGGCTGTCGCGT
>S3113H735L rank=0014277 x=3255.0 y=3191.0 length=105
TACGCAACGCGAAGAACCTTACCTGGCCTTGACATCCCAGGAACCCTGAAGAGATTTAGG
GGTGCCGTAAGGAACCTGGAGACAGGTGTTGCATGGCTGTCGCGT
>S3113H5G2K rank=0006747 x=3225.0 y=2842.0 length=105
TACGCAACGCGAAGAACCTTACCTGGCCTTGACATCCCAGGAATCCTGCAGAGATGCGGG
AGTGCCTTCGGGAACCTGGAGACAGGTGATGCATGGCTGTCGCGT
>S3113HZBZ3 rank=0006651 x=3155.0 y=3057.0 length=74
TACGCAACGCGAAGAACCTTACCTGGCCTTGACATCCNCGGAACCTTCCAGAGATGGTTG
GGTGCCCTTCGGAA
>S3113IAAH7 rank=0012831 x=3280.0 y=2333.0 length=105
TACGCAACGCGAAGAACCTTACCTGGCCTTGACATCCTCGGAACCCTGCAGAGATGCGGG
GGTGCCTTCGGGAACCGAGAGACAGGTGATGCATGGCTGTCGCGT
>S3113H4WGE rank=0004235 x=3219.0 y=700.0 length=106
TACGCAACGCGAAGAACCTTACCTGGCCTTGACATGCAAGTAGTAGAACCATGAAATGGG
AGACCCCGCAAGGGGAGCTTGCACAGGTGGTGCATGGCTGTCGCGT
>S3113H28VI rank=0024344 x=3200.0 y=1308.0 length=108
TACGCAACGCGAAGAACCTTACCTGGCCTTGACATGCAAGTGGTAGAACCATGAAAGTGG
GACGACCCCGCAAGGGGAGCTTGCACAGGTGCTGCATGGCTGTCGCGT
>S3113H8LZR rank=0014715 x=3261.0 y=1733.0 length=104
TACGCAACGCGAAGAACCTTACCTGGCCTTGACATGCAAGTGGTAGAACCATGAAAGTGG
GACGATCCCGCAAGGGAAGCTTGCACAGGTGCTGCATGGCTGTC
>S3113H2Y72 rank=0008528 x=3197.0 y=1088.0 length=108
TACGCAACGCGAAGAACCTTACCTGGCCTTGACATGCAAGTGGTAGAACCATGAAAGTGG
GACGATCCCGCAAGGGAAGCTTGCACAGGTGTTGCATGGCTGTCGCGT
>S3113H5T62 rank=0021961 x=3229.0 y=3468.0 length=109
TACGCAACGCGAAGAACCTTACCTGGCCTTGACATGCAAGTTAGTAGAACCATGAAAGTG
GGACGAGCCCGCAAGGGCAGCTTGCACAGGTGATGCATGGCTGTCGCGT
>S3113H6O2U rank=0026817 x=3239.0 y=2532.0 length=108
TACGCAACGCGAAGAACCTTACCTGGCCTTGACATGCACATAGTAGAACCATGAAAGTGG
GACGAGGTAGCAATACCAGTGTGCACAGGTGGTGCATGGCTGTCGCGT
>S3113H6FLJ rank=0020404 x=3236.0 y=2533.0 length=108
TACGCAACGCGAAGAACCTTACCTGGCCTTGACATGCACATAGTAGAACCATGAAAGTGG
GACGAGGTAGCAATACCAGTGTGCACAGGTGGTGCATGGCTGTCGCGT
>S3113IA4ZI rank=0017792 x=3290.0 y=876.0 length=109
TACGCAACGCGAAGAACCTTACCTGGCCTTGACATGCACATAGTAGAAGCCTGAAAGGGT
GACGAGGTAGCAATACCAGTGTGCACAGGTGATGCATGGCTGTCGCGTT
>S3113HZB6V rank=0004200 x=3155.0 y=3301.0 length=104
TACGCAACGCGAAGAACCTTACCTGGCCTTGACATGCACTAGACAGACGCTGAAAGGCGT
TCTTCCTTCGGGACTGGTGCACAGGTGTTGCATGGCTGTCGCGT
>S3113HZ33I rank=0016260 x=3164.0 y=2604.0 length=108
TACGCAACGCGAAGAACCTTACCTGGCCTTGACATGCATATAGTAGAAGGGTGAAAGCCT
GACGAGGTAGCAATACCAGTATGCACAGGTGATGCATGGCTGTCGCGT
>S3113H5SKC rank=0005770 x=3229.0 y=1354.0 length=108
TACGCAACGCGAAGAACCTTACCTGGCCTTGACATGCATCTCTAAGCGCGTGAAAGCGCG
TGAGTCCCGAAAGGGACAATTTGCACAGGTGTTGCATGGCTGTCGCGT
>S3113H5FMO rank=0021357 x=3225.0 y=974.0 length=108
TACGCAACGCGAAGAACCTTACCTGGCCTTGACATGCATCTCTAAGCGCGTGAAAGCGCG
TGAGTCCCGAAAGGGACAATTTGCACAGGTGTTGCATGGCTGTCGCGT
>S3113HZ06V rank=0020188 x=3163.0 y=2933.0 length=108
TACGCAACGCGAAGAACCTTACCTGGCCTTGACATGCATCTCTAAGCTGGTGAAAGCCAG
TGACTCCCGAAAGGGAGAATTTGCACAGGTGCTGCATGGCTGTCGCGT
>S3113H2UI9 rank=0010388 x=3195.0 y=3203.0 length=108
TACGCAACGCGAAGAACCTTACCTGGCCTTGACATGCATCTCTAAGTTGGTGAAAGCCAG
CGAGTCCCGAAAGGGACAATTTGCACAGGTGCTGCATGGCTGTCGCGT
>S3113H64GQ rank=0008906 x=3244.0 y=1992.0 length=56
TACGCAACGCGAAGAACCTTACCTGGCCTTGACATGCATGTGGTAGAACCATGAAA
>S3113H7JTV rank=0001800 x=3249.0 y=1425.0 length=108
TACGCAACGCGAAGAACCTTACCTGGCCTTGACATGCATGTGGTAGAACCATGAAAGTGG
GACGACCCCGCAAGGGGAGCATGCACAGGTGCTGCATGGCTGTCGCGT
>S3113H3JI0 rank=0011154 x=3203.0 y=2826.0 length=108
TACGCAACGCGAAGAACCTTACCTGGCCTTGACATGCATGTGGTAGAACCATGAAAGTGG
GACGACCCCGCAAGGGGAGCATGCACAGGTGCTGCATGGCTGTCGCGT
>S3113H5XET rank=0024157 x=3230.0 y=3539.0 length=108
TACGCAACGCGAAGAACCTTACCTGGCCTTGACATGCATGTGGTAGAACCATGAAAGTGG
GACGATCCCGCAAGGGAAGCATGCACAGGTGATGCATGGCTGTCGCGT
>S3113H7T9M rank=0011684 x=3252.0 y=2664.0 length=108
TACGCAACGCGAAGAACCTTACCTGGCCTTGACATGCATTGTGTCTTCGGTGAAAGCCGG
ATAGTGTAGCAATACACGCTTTGCACAGGTGTTGCATGGCTGTCGCGT
>S3113H8YD9 rank=0022114 x=3265.0 y=1423.0 length=108
TACGCAACGCGAAGAACCTTACCTGGCCTTGACATGCATTTGGTAGAACCATGAAAGTGG
GACGACCCCGCAAGGGGAGGATGCACAGGTGTTGCATGGCTGTCGCGT
>S3113H3V31 rank=0025872 x=3207.0 y=2751.0 length=108
TACGCAACGCGAAGAACCTTACCTGGCCTTGACATGCCACTAACGAAGCAGAGATGCATT
AGGTGCCCGTAAGGGAAAGTGGACACAGGTGGTGCATGGCTGTCGCGT
>S3113H4J7K rank=0019078 x=3215.0 y=1214.0 length=107
TACGCAACGCGAAGAACCTTACCTGGCCTTGACATGCCAGGAAGCCCGCTGAGAGGTGGG
TGTGCCCGAAAGGGAGCCTGGACACAGGTGTTGCATGGCTGTCGCGT
>S3113IB0AH rank=0001792 x=3300.0 y=487.0 length=104
TACGCAACGCGAAGAACCTTACCTGGCCTTGACATGGTGCTGCAAGCGCACGGAAACGTG
TGACCTTCGAGGGTGCACCACAGGTGATGCATGGCTGTCGCGTT
>S3113H571C rank=0003859 x=3234.0 y=926.0 length=74
TACGCAACGCGAAGAACCTTACCTGGCCTTGACATGGTGCTGCAAGCGCNCGGAAACGTG
TGACCTTCAGGGTG
>S3113H2WTJ rank=0018188 x=3196.0 y=2069.0 length=107
TACGCAACGCGAAGAACCTTACCTGGCCTTGACATGTACGGAACTTTCCAGAGATGGATT
GGTGCCCGAAAGGGAACCGTAACACAGGTGGTGCATGGCTGTCGCGT
>S3113H5AUV rank=0009281 x=3223.0 y=2981.0 length=108
TACGCAACGCGAAGAACCTTACCTGGCCTTGACATGTACGTAGTAGAAGCGTGAAAGCGT
GACGAGGTAGCAATACCAGCGTACACAGGTGATGCATGGCTGTCGCGT
>S3113H88Q3 rank=0016501 x=3268.0 y=2557.0 length=88
TACGCAACGCGAAGAACCTTACCTGGCCTTGACATGTAGCGAACTTTCCAGAGATGGATT
GGTGCCCCAAAGGGAACGCTAACACAGG
>S3113IAJ5W rank=0006252 x=3283.0 y=2562.0 length=107
TACGCAACGCGAAGAACCTTACCTGGCCTTGACATGTAGCGAACTTTCCAGAGATGGATT
GGTGCCCCAAAGGGAGCGCTAACACAGGTGGTGCATGGCTGTCGCGT
>S3113H0CI7 rank=0009984 x=3167.0 y=1249.0 length=108
TACGCAACGCGAAGAACCTTACCTGGCCTTGACATGTATCTCTAAGCACGTGAAAGCGTG
TGACTCCCGAAAGGGAGAATTTACACAGGTGCTGCATGGCTGTCGCGT
>S3113H1M7M rank=0001305 x=3182.0 y=304.0 length=107
TACGCAACGCGAAGAACCTTACCTGGCCTTGACATGTATCTCTAAGCACGTGAAAGCGTG
TGAGTGTCGAAAGACACAATTTACACAGGTGTTCATGGCTGTCGCGT
>S3113H0ASC rank=0023796 x=3166.0 y=3082.0 length=109
TACGCAACGCGAAGAACCTTACCTGGCCTTGACATGTATCTCTAAGCACGTGAAAGCGTG
TGAGTGTCGAAAGACACAATTTACACAGGTGTTGCATGGCTGTCGCGTT
>S3113H9RAG rank=0021736 x=3274.0 y=2006.0 length=105
TACGCAACGCGAAGAACCTTACCTGGCCTTGACATGTCCGGAATCCAGCAGAGATGCAGG
AGTGCCTTCGGGAATCGGAACACAGGTGCTGCATGGCTGTCGCGT
>S3113H3S5Z rank=0006236 x=3206.0 y=3029.0 length=105
TACGCAACGCGAAGAACCTTACCTGGCCTTGACATGTCCGGAATCCTGCAGAGATGCGGG
AGTGCCTTCGGGAATCGGAACACAGGTGCTGCATGGCTGTCGCGT
>S3113H8YIK rank=0002991 x=3265.0 y=1578.0 length=105
TACGCAACGCGAAGAACCTTACCTGGCCTTGACATGTCCGGAATCCTGCAGAGATGCGGG
AGTGCCTTCGGGAATCGGAACACAGGTGTTGCATGGCTGTCGCGT
>S3113H6XGE rank=0011946 x=3242.0 y=1100.0 length=105
TACGCAACGCGAAGAACCTTACCTGGCCTTGACATGTCCGGAATCCTGCAGAGATGCGGG
AGTGCCTTCGGGAATCGGAACACAGGTGTTGCATGGCTGTCGCGT
>S3113H3YV3 rank=0020696 x=3208.0 y=2257.0 length=97
TACGCAACGCGAAGAACCTTACCTGGCCTTGACATGTCCGGAATCCTGCAGAGATNCGGG
AGTGCCTTCGGGAATCGGAACACAGGTGCTGCATGGC
>S3113H0DR0 rank=0021966 x=3167.0 y=2862.0 length=105
TACGCAACGCGAAGAACCTTACCTGGCCTTGACATGTCCGGAATCCTTGAGAGATCGAGG
AGTGCCTTCGGGAATCGGAACACAGGTGGTGCATGGCTGTCGCGT
>S3113H388U rank=0008958 x=3211.0 y=3388.0 length=57
TACGCAACGCGAAGAACCTTACCTGGCCTTGACATGTCGAGAATCCCGAAGAGATTT
>S3113H33QH rank=0001723 x=3210.0 y=343.0 length=105
TACGCAACGCGAAGAACCTTACCTGGCCTTGACATGTCGAGAATCCCGAAGAGATTTGGG
AGTGCCGCAAGGAACCTCGAACACAGGTGTGCATGGCTGTCGCGT
>S3113H0DH4 rank=0006717 x=3167.0 y=2506.0 length=86
TACGCAACGCGAAGAACCTTACCTGGCCTTGACATGTCGAGAATCCCGAAGAGATTTGGG
AGTGCCGCAAGGAACTCGAACACAGG
>S3113H9EXH rank=0005746 x=3270.0 y=2371.0 length=105
TACGCAACGCGAAGAACCTTACCTGGCCTTGACATGTCGAGAATCCCGAAGAGATTTGGG
AGTGCCGCAAGGAACTCGAACACAGGTGATGCATGGCTGTCGCGT
>S3113H3LLP rank=0016614 x=3204.0 y=1419.0 length=105
TACGCAACGCGAAGAACCTTACCTGGCCTTGACATGTCGAGAATCCCGAAGAGATTTGGG
AGTGCCGCAAGGAACTCGAACACAGGTGCTGCATGGCTGTCGAGT
>S3113H2M3H rank=0020399 x=3193.0 y=1755.0 length=105
TACGCAACGCGAAGAACCTTACCTGGCCTTGACATGTCGAGAATCCCTGAGAGATCGGGG
AGTGCCTTCGGGAACTCGAACACAGGTGATGCATGGCTGTCGCGT
>S3113IAQMT rank=0000781 x=3285.0 y=2755.0 length=105
TACGCAACGCGAAGAACCTTACCTGGCCTTGACATGTCGAGAATCCCTGAGAGATCGGGG
AGTGCCTTCGGGAACTCGAACACAGGTGCTGCATGGCTGTCGCGT
>S3113H5HCL rank=0004681 x=3225.0 y=3203.0 length=106
TACGCAACGCGAAGAACCTTACCTGGCCTTGACATGTCGAGAATCCCTGAGAGATCGGGG
AGTGCCTTCGGGAACTCGAACACAGGTGTTGCATGGCTGTCCGCGT
>S3113H8M1B rank=0005184 x=3261.0 y=3085.0 length=105
TACGCAACGCGAAGAACCTTACCTGGCCTTGACATGTCGGGAATCCAGCAGAGATGCAGG
AGTGCCTTCGGGAATCGGAACACAGGTGCTGCATGGCTGTCGCGT
>S3113HZBUA rank=0009859 x=3155.0 y=2848.0 length=105
TACGCAACGCGAAGAACCTTACCTGGCCTTGACATGTCTGGAACCCCTGAGAGATCGGGG
GGTGCCTTCGGGAACCAGAACACAGGTGCTGCATGGCTGTCGCGT
>S3113H28KS rank=0007552 x=3200.0 y=922.0 length=105
TACGCAACGCGAAGAACCTTACCTGGCCTTGACATGTCTGGAACCCCTGAGAGATCGGGG
GGTGCCTTCGGGAACCAGAACACAGGTGCTGCATGGCTGTCGCGT
>S3113H06GO rank=0015377 x=3176.0 y=3174.0 length=105
TACGCAACGCGAAGAACCTTACCTGGCCTTGACATGTCTGGAACCCCTGAGAGATCGGGG
GGTGCCTTCGGGAACCAGAACACAGGTGTTGCATGGCTGTCGCGT
>S3113H8X2W rank=0000323 x=3265.0 y=1014.0 length=105
TACGCAACGCGAAGAACCTTACCTGGCCTTGACATGTCTGGAATCCCGGAGAGATCTGGG
AGTGCCGTAAGGAACCNGAACACAGGTGATGCATGGCTGTCGCGT
>S3113H779A rank=0000157 x=3257.0 y=316.0 length=105
TACGCAACGCGAAGAACCTTACCTGGCCTTGACATGTCTGGAATCCTGCAGGGATGCGGG
AGTGCCTTCGGGAACCAGAACACAGGTGATGCATGGCTGTCGCGT
>S3113HZNXW rank=0016344 x=3159.0 y=2146.0 length=105
TACGCAACGCGAAGAACCTTACCTGGCCTTGACATGTCTGGAATCCTGTAGAGATACGGG
AGTGCCTTCGGGAATCAGAACACAGGTGATGCATGGCTGTCGCGT
>S3113H8FTN rank=0019213 x=3259.0 y=1929.0 length=105
TACGCAACGCGAAGAACCTTACCTGGCCTTGACATGTCTGGAATCCTGTAGAGATACGGG
AGTGCCTTCGGGAATCAGAACACAGGTGCTGCATGGCTGTCGCGT
>S3113H02F6 rank=0011105 x=3175.0 y=2068.0 length=105
TACGCAACGCGAAGAACCTTACCTGGCCTTGACATGTCTGGAATCCTGTAGAGATACGGG
AGTGCCTTCGGGAATCAGAACACAGGTGGTGCATGGCTGTCGCGT
>S3113H1YPM rank=0021988 x=3185.0 y=2920.0 length=105
TACGCAACGCGAAGAACCTTACCTGGCCTTGACATGTCTGGAATCCTGTAGAGATACGGG
AGTGCCTTCGGGAATCAGAACACAGGTGTTGCATGGCTGTCGCGT
>S3113H2KU7 rank=0021490 x=3192.0 y=2961.0 length=107
TACGCAACGCGAAGAACCTTACCTGGGCTAGAAAACACAGGAACCCGGGTGAAAACTCGG
GGTGCTCTTCGGAGAATCTGTGGTTAGGTGTTGCATGGCTGTCGCGT
>S3113H3AIC rank=0021271 x=3200.0 y=3426.0 length=107
TACGCAACGCGAAGAACCTTACCTGGGCTAGAAAACACAGGAACTTGGGTGAAAACTCAG
GGTGCCCTTCGGGGAATCTGTGGTTAGGTGATGCATGGCTGTCGCGT
>S3113H2285 rank=0023375 x=3198.0 y=2215.0 length=107
TACGCAACGCGAAGAACCTTACCTGGGCTAGAAAATGCAGGAACCTGGGAGAAGTCTCGG
GGTGCTCTTCGGAGAGCCTGTAGTTAGGTGATGCATGGCTGTCGCGT
>S3113H5KJC rank=0011111 x=3226.0 y=3238.0 length=107
TACGCAACGCGAAGAACCTTACCTGGGCTAGAAAATGCAGGAACCTGGGAGAAGTCTCGG
GGTGCTCTTCGGAGAGCCTGTAGTTAGGTGATGCATGGCTGTCGCGT
>S3113H5MBM rank=0005252 x=3227.0 y=1456.0 length=107
TACGCAACGCGAAGAACCTTACCTGGGCTAGAAAATGCAGGAACCTGGGAGAAGTCTCGG
GGTGCTCTTCGGAGAGCCTGTAGTTAGGTGATGCATGGCTGTCGCGT
>S3113HZ7JE rank=0011236 x=3165.0 y=2968.0 length=107
TACGCAACGCGAAGAACCTTACCTGGGCTAGAAAATGCAGGAACCTGGTCGAAAGATCGG
GGTGCCCTTCGGGGAATCTGTAGTTAGGTGTTGCATGGCTGTCGCGT
>S3113IAGL4 rank=0025287 x=3282.0 y=2058.0 length=107
TACGCAACGCGAAGAACCTTACCTGGGCTAGAAAATGCAGGAACCTGGTTGAAAGATCGG
GGTGCCCTTCGGGGAGCCTGTAGTTAGGTGCTGCATGGCTGTCGCGT
>S3113H1X7N rank=0023852 x=3185.0 y=2273.0 length=107
TACGCAACGCGAAGAACCTTACCTGGGCTAGAAAATGCAGGAACCTGGTTGAAAGATCGG
GGTGCCCTTCGGGGAGCCTGTAGTTAGGTGTTGCATGGCTGTCGCGT
>S3113H8R49 rank=0013384 x=3263.0 y=1515.0 length=104
TACGCAACGCGAAGAACCTTACCTGGGCTAGAAAATGCAGGAACCTGGTTGAAAGATCGG
GGTGCTCTTCGGAGAACCTGTAGTTAGGTGCTGCATGGCTGTCG
>S3113H9VK2 rank=0025021 x=3275.0 y=3476.0 length=107
TACGCAACGCGAAGAACCTTACCTGGGCTAGAAAATGCAGGAACTTGGTCGAAAGGTCGA
GGTGCCCTTCGGGGAACCTGTAGTTAGGTGCTGCATGGCTGTCGCGT
>S3113H01PZ rank=0015955 x=3175.0 y=1125.0 length=107
TACGCAACGCGAAGAACCTTACCTGGGCTAGAAAATGCAGGAACTTGGTCGAAAGGTCGA
GGTGCCCTTCGGGGAACCTGTAGTTAGGTGCTGCATGGCTGTCGCGT
>S3113H4J62 rank=0005448 x=3215.0 y=1196.0 length=108
TACGCAACGCGAAGAACCTTACCTGGGCTAGAAAATGCAGGAATCCTGGTGAAAACTGGG
AGTGCCTTTCGGGGAACCTGTAGTTAGGTGTTGCATGGCTGTCGCGTT
>S3113H733C rank=0005771 x=3255.0 y=3110.0 length=107
TACGCAACGCGAAGAACCTTACCTGGGCTAGAAAATGCAGGAGCCTGGTTGAAAGATCGG
GGTGCCCTTCGGGGAGCCTGTAGTTAGGTGATGCATGGCTGTCGCGT
>S3113H6WUE rank=0000160 x=3242.0 y=308.0 length=107
TACGCAACGCGAAGAACCTTACCTGGGCTAGAAAATGCAGGGACCTGGTTGAAAGATCGG
GGTGCTCTTCGGAGAACCTGTAGTTAGGTGATGCATGGCTGTCGCGT
>S3113HY2RL rank=0012985 x=3152.0 y=3375.0 length=107
TACGCAACGCGAAGAACCTTACCTGGGCTAGAAAATGCAGGGACCTGGTTGAAAGATCGG
GGTGCTCTTCGGAGAACCTGTAGTTAGGTGATGCATGGCTGTCGCGT
>S3113H0FCI rank=0013533 x=3168.0 y=800.0 length=107
TACGCAACGCGAAGAACCTTACCTGGGCTAGAAAGTACAGGAACCTGGTTGAAAAATCGG
GGTGCCCTTCGGGGAATCTGTGGTTAGGTGTTGCATGGCTGTCGCGT
>S3113HY82A rank=0004426 x=3154.0 y=3344.0 length=107
TACGCAACGCGAAGAACCTTACCTGGGCTAGAAAGTACAGGAACCTGGTTGAAAAATCGG
GGTGCCCTTCGGGGGATCTGTGGTTAGGTGCTGCATGGCTGTCGCGT
>S3113H956N rank=0012639 x=3279.0 y=829.0 length=107
TACGCAACGCGAAGAACCTTACCTGGGCTAGAAAGTACAGGAAGTCGGTCGAAAGGTCGA
TGTGCCCTTCGGGGAACCTGTGGTTAGGTGCTGCATGGCTGTCGCGT
>S3113H9OYZ rank=0007751 x=3273.0 y=3097.0 length=107
TACGCAACGCGAAGAACCTTACCTGGGCTAGAAAGTACAGGAAGTCGGTCGAAAGGTCGA
TGTGCCCTTCGGGGAACCTGTGGTTAGGTGTTGCATGGCTGTCGCGT
>S3113H493H rank=0005180 x=3223.0 y=1995.0 length=50
TACGCAACGCGAAGAACCTTACCTGGGCTAGAAAGTGCAGGAACTGGTTG
>S3113H738M rank=0020532 x=3255.0 y=3300.0 length=107
TACGCAACGCGAAGAACCTTACCTGGGCTAGAAAGTGCAGGAACTTGGTTGAAAAATCGA
GGTGCTCTTCGGAGAACCTGCAGTTAGGTGCTGCATGGCTGTCGCGT
>S3113H638J rank=0020306 x=3244.0 y=1697.0 length=110
TACGCAACGCGAAGAACCTTACCTGGGCTAGAACGCCTCTGACAACCCTAGAGATAGGGC
CTTCTGGGGTAAAACCAGACAGAGTGCAAGGTGATGCATGGCTGTCGCGT
>S3113H0ZDQ rank=0002498 x=3174.0 y=2188.0 length=59
TACGCAACGCGAAGAACCTTACCTGGGCTAGAATGCCCTTGATGGGTCCAGAGATGGAC
>S3113H585A rank=0019031 x=3234.0 y=2364.0 length=59
TACGCAACGCGAAGAACCTTACCTGGGCTAGAATGCCCTTGATGGGTCCAGAGATGGAC
>S3113H059W rank=0005400 x=3176.0 y=2930.0 length=103
TACGCAACGCGAAGAACCTTACCTGGGCTAGAATGCCCTTGATGGGTCCAGAGATGGACT
GTTCCGCAAGGACAAGGAGCAAGGTGCTGCATGGCTGTCGCGT
>S3113H6RDH rank=0012488 x=3240.0 y=1411.0 length=108
TACGCAACGCGAAGAACCTTACCTGGGCTAGAATGCCTCTGACAACCCTAGAGATAGGGC
CCTCTGGGTAAAACCAGACAGAGTGCAAGGTGCTGCATGGCTGTCGCT
>S3113H5ZCG rank=0001302 x=3231.0 y=1950.0 length=108
TACGCAACGCGAAGAACCTTACCTGGGCTAGAATGCCTCTGACAACCCTAGAGATAGGGC
CCTCTGGGTAAAACCAGACAGAGTGCAAGGTGCTGCATGGCTGTCGCT
>S3113H1RWE rank=0017940 x=3183.0 y=2284.0 length=109
TACGCAACGCGAAGAACCTTACCTGGGCTAGAATGCCTCTGACAACCCTAGAGATAGGGC
CTTCTGGGTAAAACCAGACAGAGTGCAAGGTGATGCATGGCTGTCGCGT
>S3113H8JW8 rank=0011860 x=3260.0 y=3146.0 length=109
TACGCAACGCGAAGAACCTTACCTGGGCTAGAATGCCTCTGACAACCCTAGAGATAGGGC
CTTCTGGGTAAAACCAGACAGAGTGCAAGGTGCTGCATGGCTGTCGCGT
>S3113H0OOZ rank=0009679 x=3171.0 y=625.0 length=109
TACGCAACGCGAAGAACCTTACCTGGGCTAGAATGCCTCTGACAACCCTAGAGATAGGGC
CTTCTGGGTAAAACCAGACAGAGTGCAAGGTGTTGCATGGCTGTCGCGT
>S3113H0RV4 rank=0013104 x=3172.0 y=674.0 length=109
TACGCAACGCGAAGAACCTTACCTGGGCTAGAATGCCTCTGACAACCCTAGAGATAGGGC
CTTCTGGGTAAAACCAGACAGAGTGCAAGGTGTTGCATGGCTGTCGCGT
>S3113HZR2Y rank=0023467 x=3160.0 y=3416.0 length=110
TACGCAACGCGAAGAACCTTACCTGGGCTAGAATGCCTCTGACAACCCTAGAGATAGGGG
CCTCCAAGGTAAAACTTGGCAGAGTGCAAGGTGCTGCATGGCTGTCGCGT
>S3113H3LYF rank=0012928 x=3204.0 y=1877.0 length=109
TACGCAACGCGAAGAACCTTACCTGGGCTAGAATGCCTCTGACAACCCTGGAGACAGGGC
CTTCTGGGTAAAACCAGACAGAGTGCAAGGTGATGCATGGCTGTCGCGT
>S3113H1A8Q rank=0018204 x=3178.0 y=1176.0 length=109
TACGCAACGCGAAGAACCTTACCTGGGCTAGAATGCCTCTGACAACCCTGGAGACAGGGC
CTTCTGGGTAAAACCAGACAGAGTGCAAGGTGGTGCATGGCTGTCGCGT
>S3113H1FL5 rank=0003619 x=3179.0 y=2747.0 length=109
TACGCAACGCGAAGAACCTTACCTGGGCTAGAATGCCTCTGACAACCCTGGAGACAGGGC
CTTCTGGGTAAAACCAGACAGAGTGCAAGGTGGTGCATGGCTGTCGCGT
>S3113H5L4H rank=0015409 x=3227.0 y=1199.0 length=109
TACGCAACGCGAAGAACCTTACCTGGGCTAGAATGCCTCTGACAGCCGTAGAGATACGGA
TTCCTGGGTAAAACCAGGCAGAGTGCAAGGTGGTGCATGGCTGTCGCGT
>S3113IAB9F rank=0001351 x=3281.0 y=513.0 length=54
TACGCAACGCGAAGAACCTTACCTGGGCTAGAATGCCTCTGACCGCCCGAGAGA
>S3113IATU9 rank=0004500 x=3286.0 y=2851.0 length=111
TACGCAACGCGAAGAACCTTACCTGGGCTAGAATGCCTCTGACCGCCCGAGAGATCGGGG
TTTCCTGGGGTAAAACCAGGCAGAGTGCAAGGTGCTGCATGGCTGTCGCGT
>S3113H4W88 rank=0019105 x=3219.0 y=1738.0 length=109
TACGCAACGCGAAGAACCTTACCTGGGCTAGAATGCCTCTGACCGCCCGAGAGATCGGGT
TTCCTGGGTAAAACCAGGCAGAGTGCAAGGTGTTGCATGGCTGTCGCGT
>S3113H3V3T rank=0022409 x=3207.0 y=2743.0 length=109
TACGCAACGCGAAGAACCTTACCTGGGCTAGAATGCCTCTGACCGCCCGAGAGATCGGGT
TTCCTGGGTAAAACCAGGCAGAGTGCAAGGTGTTGCATGGCTGTCGCGT
>S3113H0NNE rank=0011537 x=3170.0 y=3368.0 length=109
TACGCAACGCGAAGAACCTTACCTGGGCTAGAATGCCTCTGACCGCCCGAGAGATCGGGT
TTCCTGGGTAAAACCAGGCAGAGTGCAAGGTGTTGCATGGCTGTCGCGT
>S3113H9ZM6 rank=0010724 x=3277.0 y=544.0 length=109
TACGCAACGCGAAGAACCTTACCTGGGCTAGAATGCCTCTGACCGCCCTAGAGATAGGGC
TTCCTGGGTAAAACCAGGCAGAGTGCAAGGTGCTGCATGGCTGTCGCGT
>S3113H1TJK rank=0010225 x=3184.0 y=318.0 length=109
TACGCAACGCGAAGAACCTTACCTGGGCTAGAATGCCTCTGACCGGCGTAGAGATACGCC
TTCCTGGGTAAAACCAGGCAGAGTGCAAGGTGCTGCATGGCTGTCGCGT
>S3113HZR52 rank=0007936 x=3160.0 y=3528.0 length=109
TACGCAACGCGAAGAACCTTACCTGGGCTAGAATGCCTCTGACCGGCGTAGAGATACGCC
TTCCTGGGTAAAACCAGGCAGGGTGCAAGGTGATGCATGGCTGTCGCGT
>S3113IA8GF rank=0023456 x=3291.0 y=1277.0 length=70
TACGCAACGCGAAGAACCTTACCTGGGCTAGAATGCCTCTGACCGGCGTAGAGATACGCT
TTCCTGGGGT
>S3113IAZ0S rank=0020389 x=3288.0 y=2634.0 length=109
TACGCAACGCGAAGAACCTTACCTGGGCTAGAATGCCTCTGACCGGCGTAGAGATACGCT
TTCCTGGGTAAAACCAGGCAGAGTGCAAGGTGATGCATGGCTGTCGCGT
>S3113H23RD rank=0009592 x=3198.0 y=2871.0 length=110
TACGCAACGCGAAGAACCTTACCTGGGCTAGAATGCCTCTGACCGGCGTAGAGATACGCT
TTCCTGGGTAAAACCCAGGCAGAGTGCAAGGTGCTGCATGGCTGTCGCGT
>S3113H5X8M rank=0004024 x=3231.0 y=516.0 length=109
TACGCAACGCGAAGAACCTTACCTGGGCTAGAATGCCTCTGACCGGTGTAGAGATACGCC
TTCCTGGGTAAAACCAGGCAGAGTGCAAGGTGTTGCATGGCTGTCGCGT
>S3113H9IB2 rank=0005236 x=3271.0 y=2688.0 length=88
TACGCAACGCGAAGAACCTTACCTGGGCTAGAATGCCTCTGANAACCCTAGAGATAGGGC
CTTCTGGGTAAAACCAGACAGAGTGCAA
>S3113IAANS rank=0008123 x=3280.0 y=2534.0 length=104
TACGCAACGCGAAGAACCTTACCTGGGCTAGAATGCCTCTGANAACCCTAGAGATAGGGC
CTTCTGGGTAAAACCAGACAGAGTGCAAGGTGATGCATGGCTGT
>S3113H9DI7 rank=0004671 x=3270.0 y=561.0 length=69
TACGCAACGCGAAGAACCTTACCTGGGCTAGAATGCCTCTGTACAGCCGTAGAGATACGG
ATTCCTGGG
>S3113H63UF rank=0005153 x=3244.0 y=1189.0 length=109
TACGCAACGCGAAGAACCTTACCTGGGCTAGAATGCCTGTGACAACTCCAGAGATGGAGC
CTCCTGGGAAACCTAGGCAGAGTGCAAGGNGTTGCATGGCTGTCGCGTT
>S3113IACHQ rank=0014396 x=3281.0 y=812.0 length=109
TACGCAACGCGAAGAACCTTACCTGGGCTAGAATGCCTTCGACAGCCGTAGAGATACGGT
CTCTTGGGTAAAACCAAGCGAAGTGCAAGGTGATGCATGGCTGTCGCGT
>S3113H9HXA rank=0014035 x=3271.0 y=2156.0 length=109
TACGCAACGCGAAGAACCTTACCTGGGCTAGAATGCCTTCGACAGCCGTAGAGATACGGT
CTCTTGGGTAAAACCAAGCGAAGTGCAAGGTGTTGCATGGCTGTCGCGT
>S3113H1FJZ rank=0016581 x=3179.0 y=2669.0 length=76
TACGCAACGCGAAGAACCTTACCTGGGCTAGAATGCGGTTTGACCGCTGGTGAAAGCAGT
TTTGTCGCAAGACACA
>S3113H93JM rank=0004040 x=3278.0 y=1504.0 length=106
TACGCAACGCGAAGAACCTTACCTGGGCTAGACAACGGTGGACCGTCCTAGAGATAGGAC
TTTCCCTTCGGGGACTGCCGGTTCAGGTGGTGCATGGCTGTCGCGT
>S3113H6RDW rank=0007924 x=3240.0 y=1426.0 length=103
TACGCAACGCGAAGAACCTTACCTGGGCTCGAAATGCAGATGACATCCGGCGAAAGTCGG
CTCCCGCAAGGGCATCTGTATAGGTGATGCATGGCTGTCGCGT
>S3113H1KTI rank=0013701 x=3181.0 y=1300.0 length=103
TACGCAACGCGAAGAACCTTACCTGGGCTCGAAATGCAGATGACATCCGGCGAAAGTCGG
CTCCCGCAAGGGCATCTGTATAGGTGCTGCATGGCTGTCGCGT
>S3113H8WNK rank=0013386 x=3264.0 y=3262.0 length=103
TACGCAACGCGAAGAACCTTACCTGGGCTCGAAATGCAGATGACATCCGGTGAAAGCCGG
CTCCCGCAAGGGCATCTGTATAGGTGGTGCATGGCTGTCGCGT
>S3113H145Y rank=0002205 x=3187.0 y=3092.0 length=85
TACGCAACGCGAAGAACCTTACCTGGGCTCGAAATGCAGATGACATCCGGTGAAAGCCGG
NTCCCGCAAGGGCATCTGTATAGGT
>S3113H51MY rank=0015564 x=3232.0 y=824.0 length=85
TACGCAACGCGAAGAACCTTACCTGGGCTCGAAATGCAGTTGACATCCGGTGAAAGCCGG
NTCCCGCAAGGGCAACTGTATAGGT
>S3113H2XYH rank=0014073 x=3196.0 y=3543.0 length=103
TACGCAACGCGAAGAACCTTACCTGGGCTCGAAATGCATCTGACATCCGGTGAAAGCCGG
CTCCCGCAAGGGCAGATGTATAGGTGATGCATGGCTGTCGCGT
>S3113H6W05 rank=0010912 x=3242.0 y=551.0 length=103
TACGCAACGCGAAGAACCTTACCTGGGCTCGAAATGCATCTGACATCCGGTGAAAGCCGG
CTCCCGCAAGGGCAGATGTATAGGTGTTGCATGGCTGTCGCGT
>S3113H49WM rank=0020928 x=3223.0 y=1748.0 length=103
TACGCAACGCGAAGAACCTTACCTGGGCTCGAAATGCATCTGACATCCGGTGAAAGCCGG
CTCCCGCAAGGGCAGATGTATAGGTGTTGCATGGCTGTCGCGT
>S3113H461T rank=0015374 x=3222.0 y=2143.0 length=96
TACGCAACGCGAAGAACCTTACCTGGGCTCGAAATGCATCTGACATCCGGTGAAAGCCGG
NTCCCGCAAGGGCAGATGTATAGGTGCTGCATGGCT
>S3113H1CUI rank=0014392 x=3178.0 y=3256.0 length=106
TACGCAACGCGAAGAACCTTACCTGGGCTCGAAATGTAGAGGAATCCGGTGGAAACATCG
GCGCCCAGCAATGGGCCTCTATATAGGTGCTGCATGGCTGTCGCGT
>S3113H1F21 rank=0013112 x=3179.0 y=3355.0 length=106
TACGCAACGCGAAGAACCTTACCTGGGCTCGAAATGTAGTGGACCGGAGTGGAAACATTC
CTTCCCCGCAAGGGGCTGCTATATAGGTGCTGCATGGCTGTCGCGT
>S3113H0ROZ rank=0010067 x=3172.0 y=417.0 length=106
TACGCAACGCGAAGAACCTTACCTGGGCTCGAACGGCACGGTAAACTCCTGGAAACAGGG
GCTGTGGCAACACAATCGTGCCGAGGTGATGCATGGCTGTCGCGTT
>S3113H8CZ0 rank=0018664 x=3258.0 y=2366.0 length=77
TACGCAACGCGAAGAACCTTACCTGGGCTCGAACGGCATTTCAACGTTCATGGAAACATG
GATATCCCGCAAGGGAG
>S3113HZUVM rank=0019337 x=3161.0 y=2944.0 length=108
TACGCAACGCGAAGAACCTTACCTGGGCTCGAACGGCCTTGGAAGGCCTTTGGAAACAGA
GGCTGTCCCGCAAGGGACTGAAGTCGAGGTGATGCATGGCTGTCGCGT
>S3113H51GQ rank=0014187 x=3232.0 y=600.0 length=108
TACGCAACGCGAAGAACCTTACCTGGGCTCGAACGGCGTTGGCAAGCTCTTGGAAACAGG
GGCCCTCCCGCAAGGGACTGAAGTCGAGGTGATGCATGGCTGTCGCGT
>S3113IBT5S rank=0015776 x=3298.0 y=734.0 length=84
TACGCAACGCGAAGAACCTTACCTGGGCTCGAACGGCTGCAGACCGGTTCTGAAATAGGA
CCTTTCCCGCAAGGGATTGTAGTC
>S3113H0T0A rank=0019952 x=3172.0 y=3416.0 length=108
TACGCAACGCGAAGAACCTTACCTGGGCTCGAACGGCTGCTGACTGGCTCTGGAAACAGG
GTCGTTCCCGCAAGGGACAGTAGTCGAGGTGGTGCATGGCTGTCGCGT
>S3113H37VZ rank=0022681 x=3211.0 y=1629.0 length=108
TACGCAACGCGAAGAACCTTACCTGGGCTCGAACGGCTGGAGATGCTCTCTGGAAACAGA
GGGGTTCCCGCAAGGGACTCCAGTCGAGGTGCTGCATGGCTGTCGCGT
>S3113IAWDH rank=0011367 x=3287.0 y=2003.0 length=108
TACGCAACGCGAAGAACCTTACCTGGGCTCGAACGGCTGGAGATGCTCTCTGGAAACANA
GGGGTTCCCGCAAGGGACTCCAGTCGAGGTGCTGCATGGCTGTCGCGT
>S3113H0YSH rank=0021797 x=3174.0 y=1423.0 length=107
TACGCAACGCGAAGAACCTTACCTGGGCTCGAACGGCTGGTCAACGGCGGTGGAAACATC
GCTACCCCGCAAGGGGGTCCAGTCGAGGTGATGCATGGCTGTCGCGT
>S3113IAKGH rank=0018158 x=3283.0 y=2943.0 length=99
TACGCAACGCGAAGAACCTTACCTGGGCTCGAACGGCTGGTCAACGGCGGTGGAAACATC
GNTACCCCGCAAGGGGGTCCAGTCGAGGTGATGCATGGC
>S3113H38B4 rank=0011071 x=3211.0 y=2210.0 length=84
TACGCAACGCGAAGAACCTTACCTGGGCTCGAACGGCTGGTCAACGGGGGTGGAAACACT
CCTATCCCGCAAGGGAGTCCAGTC
>S3113H5B65 rank=0012989 x=3224.0 y=623.0 length=107
TACGCAACGCGAAGAACCTTACCTGGGCTCGAACGGCTGGTCAACGGGGGTGGAAACACT
CCTATCCCGCAAGGGAGTCCAGTCGAGGTGATGCATGGCTGTCGCGT
>S3113H46F8 rank=0003359 x=3222.0 y=1366.0 length=106
TACGCAACGCGAAGAACCTTACCTGGGCTCGAACGGCTGGTCAACGGGGTGGAAACACTC
CTATCCCGCAAGGGAGTCCAGTCGAGGTGATGCATGGCTGTCGCGT
>S3113IAFGW rank=0001048 x=3282.0 y=574.0 length=108
TACGCAACGCGAAGAACCTTACCTGGGCTCGAACGGCTTACGACGGCACCTGGAAACAGG
AGCTTTCCCGCAAGGGACGTGAGTCGAGGTGATGCATGGCTGTCGCGT
>S3113H2C73 rank=0018846 x=3190.0 y=1249.0 length=107
TACGCAACGCGAAGAACCTTACCTGGGCTCGAACGGCTTCTCAACGCCGGTGGAAGCACC
GGTATCCCGCAAGGGAGTGGAGTCGAGGTGTTGCATGGCTGTCGGGT
>S3113H5AMW rank=0009947 x=3223.0 y=2694.0 length=89
TACGCAACGCGAAGAACCTTACCTGGGCTCGAACGGCTTTGGAAGGCCTTTGGAAACAGA
GGCTGTCCCGCAAGGGACTGAAGTCGAGG
>S3113IAKNN rank=0013317 x=3283.0 y=3201.0 length=108
TACGCAACGCGAAGAACCTTACCTGGGCTCGAACGGCTTTGGAAGGCCTTTGGAAACAGA
GGCTGTCCCGCAAGGGACTGAAGTCGAGGTGCTGCATGGCTGTCGCGT
>S3113H2AQQ rank=0021916 x=3189.0 y=2128.0 length=108
TACGCAACGCGAAGAACCTTACCTGGGCTCGAACGGCTTTGGAAGGCCTTTGGAAACAGA
GGCTGTCCCGCAAGGGACTGAAGTCGAGGTGGTGCATGGCTGTCGCGT
>S3113IANU0 rank=0005807 x=3284.0 y=3258.0 length=89
TACGCAACGCGAAGAACCTTACCTGGGCTCGAACGGCTTTGGCAAGCCTTTGGAAACAGA
GGCCCTCCCGCAAGGGACTGAAGTCGAGG
>S3113H810Y rank=0017743 x=3266.0 y=2032.0 length=104
TACGCAACGCGAAGAACCTTACCTGGGCTCGAAGCGCAGTGGAATCCGGTGGAAACATCG
GCGCCCGCAAGGGCTGCTGCGGAGGTGTTGCATGGCTGTCGCGT
>S3113H1IU7 rank=0016868 x=3180.0 y=2865.0 length=103
TACGCAACGCGAAGAACCTTACCTGGGCTCGAAGTGTAGATGACCATCGGTGAAAGCCGA
CTTCCGCAAGGACATCTGCAGAGGTGATGCATGGCTGTCGCGT
>S3113HZ5S8 rank=0007189 x=3165.0 y=730.0 length=108
TACGCAACGCGAAGAACCTTACCTGGGCTCGACATGCAAGTAGTAGAACCATGAAAGTGG
GACGATCCCGCAAGGGAAGCTTGCACAGGTGATGCCTGGCTGTCGCGT
>S3113H7KFW rank=0017982 x=3249.0 y=2218.0 length=103
TACGCAACGCGAAGAACCTTACCTGGGCTGAACTACGCGGGAAAAGCCGTAGAAATACGG
TGTCCTTCGGGGTCCGCGATAGGTGATGCATGGCTGTCGCGTT
>S3113H3GLX rank=0020177 x=3202.0 y=3139.0 length=109
TACGCAACGCGAAGAACCTTACCTGGGCTGGAAAGTCATCGGAAGCTTGGTGAAAGCCGA
GTGTGCCCGCAAGGGAGCCGGTGGACAGGTGGTGCATGGCTGTCGCGTT
>S3113H4X3Z rank=0009406 x=3219.0 y=2845.0 length=106
TACGCAACGCGAAGAACCTTACCTGGGCTGGAAAGTGCTCGGAAGCCGGCTGAAAGGCTG
GTGTGCCCGCAAGGGAGCCGAGTGACAGGTGCTGCATGGCTGTCGC
>S3113H53JV rank=0016855 x=3232.0 y=3305.0 length=109
TACGCAACGCGAAGAACCTTACCTGGGCTGGAAAGTGCTCGGAAGCCGGCTGAAAGGCTG
GTGTGCCCGCAAGGGAGCCGAGTGACAGGTGCTGCATGGCTGTCGCGTT
>S3113H1WU1 rank=0009951 x=3185.0 y=523.0 length=108
TACGCAACGCGAAGAACCTTACCTGGGCTGGAAAGTGCTTGGAAGTCTTGTGAAAACGAG
ATGTGCCCGCAAGGGAGCCAAGTGACAGGTGATGCATGGCTGTCGCGT
>S3113H8HOM rank=0003585 x=3260.0 y=244.0 length=108
TACGCAACGCGAAGAACCTTACCTGGGCTGGAAAGTGTTCGGAAGTCTGGTGAAAGCCGG
ATGTGCCCGCAAGGGAACCGAGTGACAGGTGTTGCATGGCTGTCGCGT
>S3113H1H6Q rank=0016698 x=3180.0 y=1984.0 length=108
TACGCAACGCGAAGAACCTTACCTGGGCTGGAAAGTGTTTGGAATCCTGGTGAAAGCCGG
GGGTGCCCGCAAGGGAACCAAGTGACAGGTGCTGCATGGCTGTCGCGT
>S3113HZVCT rank=0004357 x=3161.0 y=3563.0 length=108
TACGCAACGCGAAGAACCTTACCTGGGCTGGAAAGTGTTTGGAATCCTGGTGAAAGCCGG
GGGTGCCCGCAAGGGAACCAAGTGACAGGTGCTGCATGGCTGTCGCGT
>S3113HZ2SB rank=0004631 x=3164.0 y=905.0 length=105
TACGCAACGCGAAGAACCTTACCTGGGCTTAACATCCACTGACATCCCCAGAGATGGGGC
TTCTCCTTCGGGAGCAGTGAGATAGGTGATGCATGGCTTTCGCGT
>S3113H3XJE rank=0016856 x=3208.0 y=504.0 length=103
TACGCAACGCGAAGAACCTTACCTGGGCTTGAACTGCGAGTGACCACTCATGAAAGTGAG
CTTCCGCAAGGACACTCGTAGAGGTGCTGCATGGCTGTCGCGT
>S3113H3LM5 rank=0003689 x=3204.0 y=1471.0 length=106
TACGCAACGCGAAGAACCTTACCTGGGCTTGAACTGTGGTGGACCGCCCTAGAAACAGGG
TTTCCCCTTCGGGGGCCGCCATAGAGGTGTTGCATGGCTGTCGCGT
>S3113H636E rank=0020654 x=3244.0 y=1620.0 length=106
TACGCAACGCGAAGAACCTTACCTGGGCTTGAACTGTGGTGGACCGCGGCTGAAAGGTCG
CTTTACCTTCGGGTACCGCCATAGAGGTGCTGCATGGCTGTCGCGT
>S3113IBNRO rank=0001685 x=3296.0 y=642.0 length=103
TACGCAACGCGAAGAACCTTACCTGGGCTTGAACTGTGGTGGACCGTCTTGGAAACAAGG
CTTCCCCTTCGGGGGCCGCCATAGAGGTGATGCATTGTCGCGT
>S3113HZTIR rank=0020050 x=3161.0 y=1185.0 length=106
TACGCAACGCGAAGAACCTTACCTGGGCTTGAACTGTGGTGGACCGTCTTGGAAACAAGG
CTTCCCCTTCGGGGGCCGCCATAGAGGTGTTGCATGGCTGTCGCGT
>S3113IAO94 rank=0019479 x=3285.0 y=1002.0 length=107
TACGCAACGCGAAGAACCTTACCTGGGCTTGAACTGTGGTGGACCGTCTTGGAAACAAGG
CTTCCCCTTCGGGGGGCCGCCATAGAGGTGCTGCATGGCTGTCGCGT
>S3113H81X9 rank=0026138 x=3266.0 y=1935.0 length=106
TACGCAACGCGAAGAACCTTACCTGGGCTTGAACTGTGGTGGACTGTCCTGGAAACAGGG
CTTCCCCTTCGGGGGCCGCCATAGAGGTGCTGCATGGCTGTCGCGT
>S3113H3H3B rank=0007742 x=3203.0 y=965.0 length=107
TACGCAACGCGAAGAACCTTACCTGGGCTTGAACTGTTAGTGGTAGGACCCTGAAAGGGG
AACGACCCGAAAGGGAGCTAGCAGAGGTGATGCATGGCTGTCGCGTT
>S3113H0RYS rank=0020994 x=3172.0 y=770.0 length=102
TACGCAACGCGAAGAACCTTACCTGGGCTTGACATACACCGGAAACATCCAGAGATGGGT
GCCCCGCAAGGTCGGTGTACAGGTGTTGCATGGCTGTCGCGT
>S3113H6C0Z rank=0003313 x=3235.0 y=3297.0 length=106
TACGCAACGCGAAGAACCTTACCTGGGCTTGACATACACGGGAAACCCTCGAGAAACCGG
GGGCCCTCTTCGGAGCCCGTGCACAGGTGCTGCATGGCTGTCGCGT
>S3113H41II rank=0005805 x=3220.0 y=3160.0 length=106
TACGCAACGCGAAGAACCTTACCTGGGCTTGACATACAGGTGAAACCCCCTGGAAACAGG
GGGCCTCCTTCGGGACACCTGTACAGGTGTTGCATGGCTGTCGCGT
>S3113H3GOX rank=0023916 x=3202.0 y=3247.0 length=107
TACGCAACGCGAAGAACCTTACCTGGGCTTGACATCTACGGGAAAGCCTCTGGAAACAGG
GGCCCCCCTTCGGGGGCTCGTAGACAGGTGTTGCATGGCTGTCGCGT
>S3113H1TP8 rank=0006338 x=3184.0 y=558.0 length=102
TACGCAACGCGAAGAACCTTACCTGGGCTTGACATCTAGTCGCAACACCCTGAAAGGGGT
GCCTCTTCGGACGGCTAGACAGGTGGTGCATGGCTGTCGCGT
>S3113H0ZNY rank=0018060 x=3174.0 y=2556.0 length=106
TACGCAACGCGAAGAACCTTACCTGGGCTTGACATCTTAGAGAAATCCTCGTGAAAGCGG
GGACCTCCTTCGGGACTCTAAGACAGGTGATGCATGGCTGTCGCGT
>S3113H30YU rank=0025697 x=3209.0 y=852.0 length=106
TACGCAACGCGAAGAACCTTACCTGGGCTTGACATGCACGAGAAAGCCGGTGGAAACATC
GGCCCCTCTTCGGAGTTCGTGCACAGGTGTTGCATGGCTGTCGCGT
>S3113H3IWG rank=0022542 x=3203.0 y=2014.0 length=106
TACGCAACGCGAAGAACCTTACCTGGGCTTGACATGCACGAGAAAGCCGGTGGAAACATC
GGCCCCTCTTCGGAGTTCGTGCACAGGTGTTGCATGGCTGTCGCGT
>S3113H1NN7 rank=0016037 x=3182.0 y=901.0 length=106
TACGCAACGCGAAGAACCTTACCTGGGCTTGACATGCACGGGAAACCCTGGGGAAACCTG
GGGCCCTCTTCGGAGTCCGTGCACAGGTGTTGCATGGCTGTCGCGT
>S3113H2B0R rank=0003395 x=3189.0 y=3785.0 length=106
TACGCAACGCGAAGAACCTTACCTGGGCTTGACATGCACGGGAAACGCCCCAGAAACGGG
GCGCCCTCTTCGGAGTCCGTGCACAGGTGTTGCATGGCTGTCGCGT
>S3113HZLQC rank=0019137 x=3158.0 y=3378.0 length=106
TACGCAACGCGAAGAACCTTACCTGGGCTTGACATGCACGGGAAACGCCTCAGAAACGGG
GCGCCCTCTTCGGAGTCCGTGCACAGGTGTTGCATGGCTGTCGCGT
>S3113H2828 rank=0013302 x=3200.0 y=1586.0 length=106
TACGCAACGCGAAGAACCTTACCTGGGCTTGACATGCACGGGAAACGCCTCAGAAAGGGG
GCGCCCTCTTCGGAGTCCGTGCACAGGTGATGCATGGCTGTCGCGT
>S3113H541L rank=0013129 x=3233.0 y=1143.0 length=107
TACGCAACGCGAAGAACCTTACCTGGGCTTGACATGCACGGGAAACGCCTCAGAAAGGGG
GCGCCCTCTTCGGAGTCCGTGCACAGGTGATGCATGGCTGTCGCGTT
>S3113H3MG1 rank=0006355 x=3204.0 y=2547.0 length=105
TACGCAACGCGAAGAACCTTACCTGGGCTTGACATGCACGGGAAACGCCTCAGAAAGGGG
GCGCCCTCTTCGGAGTCCGTGCGCAGGTGTGCATGGCTGTCGCGT
>S3113HZKTJ rank=0025222 x=3158.0 y=2197.0 length=107
TACGCAACGCGAAGAACCTTACCTGGGCTTGACATGCACGGGAAACGCCTCAGAAAGGGG
GGCGCCCTCTTCGGAGTCCGTGCACAGGTGTTGCATGGCTGTCGCGT
>S3113H0JJ7 rank=0015284 x=3169.0 y=2165.0 length=60
TACGCAACGCGAAGAACCTTACCTGGGCTTGACATGCACGGGAAACGCCTCNAAAGGGGG

>S3113H26J6 rank=0006732 x=3199.0 y=2404.0 length=106
TACGCAACGCGAAGAACCTTACCTGGGCTTGACATGCACGGGAAAGCCCCTGGAAACAGG
GGCCCCTCTTCGGAGTCCGTGCACAGGTGCTGCATGGCTGTCGCGT
>S3113H9O05 rank=0013336 x=3273.0 y=3175.0 length=106
TACGCAACGCGAAGAACCTTACCTGGGCTTGACATGCACGGGAAAGCCCCTGGAAACAGG
GGCCCCTCTTCGGAGTCCGTGCACAGGTGTTGCATGGCTGTCGCGT
>S3113H3GWX rank=0006328 x=3202.0 y=3535.0 length=105
TACGCAACGCGAAGAACCTTACCTGGGCTTGACATGCACGGGAAAGCCGGTGGAAACATC
GGCCCCTCTTCGGAGTCCGTGCACAGGTGATGCATGGCTGTCGCT
>S3113H2SP4 rank=0024175 x=3195.0 y=858.0 length=106
TACGCAACGCGAAGAACCTTACCTGGGCTTGACATGCACGGGAAAGCCGGTGGAAACATC
GGCCCCTCTTCGGAGTCCGTGCACAGGTGCTGCATGGCTGTCGCGT
>S3113IAAHI rank=0025142 x=3280.0 y=2308.0 length=106
TACGCAACGCGAAGAACCTTACCTGGGCTTGACATGCACGGGAAAGCCGGTGGAAACATC
GGCCCCTCTTCGGAGTCCGTGCACAGGTGGTGCATGGCTGTCGCGT
>S3113H2KL2 rank=0020256 x=3192.0 y=2632.0 length=105
TACGCAACGCGAAGAACCTTACCTGGGCTTGACATGCACGGGAAAGCCGGTGGAAACATC
GGCCCCTCTTCGGAGTTCGTGCACAGGTGCTGCAGGCTGTCGCGT
>S3113H5CPA rank=0012589 x=3224.0 y=1276.0 length=106
TACGCAACGCGAAGAACCTTACCTGGGCTTGACATGCACGGGAAAGCCGGTGGAAACATC
GGTTCCTCTTCGGAGTCCGTGCACAGGTGCTGCATGGCTGTCGCGT
>S3113IAEE7 rank=0006953 x=3281.0 y=3313.0 length=106
TACGCAACGCGAAGAACCTTACCTGGGCTTGACATGCACGGGAAAGCCGGTGGAAACATC
GGTTCCTCTTCGGAGTCCGTGCACAGGTGGTGCATGGCTGTCGCGT
>S3113H2WXQ rank=0013849 x=3196.0 y=2220.0 length=105
TACGCAACGCGAAGAACCTTACCTGGGCTTGACATGCACGGGAAAGCCGGTGGAAACATG
GCCCCTCTTCGGAGTCCGTGCACAGGTGGTGCATGGCTGTCGCGT
>S3113H8R40 rank=0008796 x=3263.0 y=1506.0 length=106
TACGCAACGCGAAGAACCTTACCTGGGCTTGACATGCACGGGAACTCGTGGGGAAACCCG
CGGGGCTCTTCGGAGCTCGTGCACAGGTGTTGCATGGCTGTCGCGT
>S3113H0E84 rank=0022037 x=3168.0 y=678.0 length=106
TACGCAACGCGAAGAACCTTACCTGGGCTTGACATGCACGGGAACTCGTGGGGAAACCTG
CGGGGCTCTTCGGAGCTCGTGCACAGGTGTTGCATGGCTGTCGCGT
>S3113IACL5 rank=0002414 x=3281.0 y=971.0 length=104
TACGCAACGCGAAGAACCTTACCTGGGCTTGACATGCACGGGAATGTCGTAGAAATACGG
CAGCCCTTCGGGGCTCGTGCACAGGTGGTGCATGGCTGTCGCGT
>S3113H4J84 rank=0005331 x=3215.0 y=1270.0 length=104
TACGCAACGCGAAGAACCTTACCTGGGCTTGACATGCACGGGAATGTCGTAGAAATACGG
CAGCCCTTCGGGGCTCGTGCACAGGTGTTGCATGGCTGTCGCGT
>S3113H973R rank=0009137 x=3279.0 y=3317.0 length=106
TACGCAACGCGAAGAACCTTACCTGGGCTTGACATGCACGGGCAACCCCTCAGAAACGGG
GGGCCCTCTTCGGAGTCCGTGCACAGGTGCTGCATGGCTGTCGCGT
>S3113H1W5O rank=0012154 x=3185.0 y=906.0 length=106
TACGCAACGCGAAGAACCTTACCTGGGCTTGACATGCACGGGCAACCCCTCAGAAACGGG
GGGCCCTCTTCGGAGTCCGTGCACAGGTGCTGCATGGCTGTCGCGT
>S3113H15AB rank=0020802 x=3187.0 y=3249.0 length=106
TACGCAACGCGAAGAACCTTACCTGGGCTTGACATGCACGTGAAATCCTCGTGAAAGCGG
GGACCCTCTTCGGAGCGCGTGCACAGGTGCTGCATGGCTGTCGCGT
>S3113H16OF rank=0007945 x=3188.0 y=957.0 length=106
TACGCAACGCGAAGAACCTTACCTGGGCTTGACATGCACGTGGTAGGAGCCCGAAAGGGT
GACGACCCGCAAGGGAGCGTGCACAGGTGCTGCATGGCTGTCGCGT
>S3113H1F7K rank=0021295 x=3179.0 y=3518.0 length=106
TACGCAACGCGAAGAACCTTACCTGGGCTTGACATGCACGTGGTAGGAGCCCGAAAGGGT
GACGACCCGCAAGGGAGCGTGCACAGGTGGTGCATGGCTGTCGCGT
>S3113H7WHC rank=0022104 x=3253.0 y=1438.0 length=106
TACGCAACGCGAAGAACCTTACCTGGGCTTGACATGCACGTGGTAGGGACCTGAAAGGGG
ACCGACCCGCAAGGGAGCGTGCACAGGTGGTGCATGGCTGTCGCGT
>S3113H5MOU rank=0010625 x=3227.0 y=1932.0 length=63
TACGCAACGCGAAGAACCTTACCTGGGCTTGACATGCACTAGACGCCGGCAGAGATGTCG
GTT
>S3113H5DWV rank=0011066 x=3224.0 y=2845.0 length=106
TACGCAACGCGAAGAACCTTACCTGGGCTTGACATGCACTGTGTCTCCGGTGAAAAGCCG
GATAGTGTAGCAATACACGCTTTGCACAGGTGTTGCATGGCTGTCG
>S3113H3PQU rank=0012019 x=3205.0 y=2692.0 length=108
TACGCAACGCGAAGAACCTTACCTGGGCTTGACATGCACTTTGTCGGCGGTGAAAGCCGC
CTAGTCCCGCAAGGGACGGGGTGCACAGGTGGTGCATGGCTGTCGCGT
>S3113H1FAP rank=0024018 x=3179.0 y=2335.0 length=102
TACGCAACGCGAAGAACCTTACCTGGGCTTGACATGCAGGGAAAAGCCGTAGAGATACGG
TGTCCTTCGGGGCCCTGCACAGGTGATGCATGGCTGTCGCGT
>S3113H1HNH rank=0025294 x=3180.0 y=1291.0 length=104
TACGCAACGCGAAGAACCTTACCTGGGCTTGACATGCAGGGAAACGCCCAGAAACGGGGC
GCCCTCTTCGGAGTCCCTGCACAGGTGTTGCATGGCTGTCGCGT
>S3113IA5FF rank=0011036 x=3290.0 y=1449.0 length=96
TACGCAACGCGAAGAACCTTACCTGGGCTTGACATGCAGGGAACCGGGGCAGAGACGCTC
CGGGTCCTTGGGACCCCTGCACAGGTGATGCATGGC
>S3113H6QYR rank=0011319 x=3240.0 y=881.0 length=106
TACGCAACGCGAAGAACCTTACCTGGGCTTGACATGCAGGGGAAACGCCCCAGAAACGGG
GCGCCCTCTTCGGAGTCCCTGCACAGGTGTTGCATGGCTGTCGCGT
>S3113H6KHA rank=0018908 x=3238.0 y=668.0 length=106
TACGCAACGCGAAGAACCTTACCTGGGCTTGACATGCAGGGGAAACGCCCCAGAAACGGG
GCGCCCTCTTCGGAGTCCCTGCACAGGTGTTGCATGGCTGTCGCGT
>S3113HZOSI rank=0025291 x=3159.0 y=3248.0 length=104
TACGCAACGCGAAGAACCTTACCTGGGCTTGACATGCAGGGGAACCCCGTGAAAGCCGGG
GCCTCCTTCGGGACCCCTGCACAGGTGTTGCATGGCTGTCGCGT
>S3113H22D0 rank=0018489 x=3198.0 y=1094.0 length=89
TACGCAACGCGAAGAACCTTACCTGGGCTTGACATGCATCTCTAAGGCGGTGAAAGCCGT
CGAGTGTAGCAATACACAATTTGCACAGG
>S3113H75WJ rank=0012948 x=3256.0 y=1361.0 length=108
TACGCAACGCGAAGAACCTTACCTGGGCTTGACATGCATCTCTAAGTCGGTGAAAGCCGG
CGAGTCCCGCAAGGGACAATTTGCACAGGTGCTGCATGGCTGTCGCGT
>S3113H5M2V rank=0016278 x=3227.0 y=2437.0 length=108
TACGCAACGCGAAGAACCTTACCTGGGCTTGACATGCATCTCTAAGTCGGTGAAAGCCGG
CGAGTGGAGCAGTCCACAATTTGCACAGGTGGTGCATGGCTGTCGCGT
>S3113H2BI0 rank=0009001 x=3189.0 y=3146.0 length=108
TACGCAACGCGAAGAACCTTACCTGGGCTTGACATGCATCTCTCAGTCGGTGAAAGCCGG
CGAGTCCCGCAAGGGACAATTTGCACAGGTGCTGCATGGCTGTCGCGT
>S3113HZH7Y rank=0014283 x=3157.0 y=2924.0 length=106
TACGCAACGCGAAGAACCTTACCTGGGCTTGACATGCATCTGCAACCCTGGTGAAAGCCA
GGGCCTCCTTCGGGACGGATGCACAGGTGATGCATGGCTGTCGCGT
>S3113H58EU rank=0012982 x=3234.0 y=1412.0 length=90
TACGCAACGCGAAGAACCTTACCTGGGCTTGACATGCATCTGCAACCCTGGTGAAAGCCA
GGGCCTCCTTCGGGACGGATGCACAGGTGT
>S3113H6YFJ rank=0012693 x=3242.0 y=2365.0 length=106
TACGCAACGCGAAGAACCTTACCTGGGCTTGACATGCATGGGAAAGCCGGTGGAAACATC
GGTTCCTCTTCGGAGTCCATGCACAGGTGTTGCATGGCTGTCGCGT
>S3113H7QFB rank=0016490 x=3251.0 y=1781.0 length=106
TACGCAACGCGAAGAACCTTACCTGGGCTTGACATGCATGGGACAGCCGGCAGAAACGCC
GGCCTCTCTTCGGAGTCCATGCACAGGTGCTGCATGGCTGTCGCGT
>S3113H09DX rank=0024509 x=3177.0 y=2867.0 length=110
TACGCAACGCGAAGAACCTTACCTGGGCTTGACATGCCAGGATTATCCCCATGAAAGTGG
GGTAGGCCCTTCGGGGTACAACTGGTACAGGTGTTGCATGGCTGTCGCGT
>S3113HZVCZ rank=0019094 x=3161.0 y=3569.0 length=108
TACGCAACGCGAAGAACCTTACCTGGGCTTGACATGCCAGGATTATCCCCATGAAAGTGG
GTAGGCCCTTCGGGTACAACTGGTACAGGTGTTGCATGGCTGTCGCGT
>S3113H8B9F rank=0008725 x=3258.0 y=1409.0 length=112
TACGCAACGCGAAGAACCTTACCTGGGCTTGACATGCCAGGATTATCTCGATGAAAGTCG
AGTAGGCCCCGCAAGGGGTACAACTGGTACAGGTGTAGCATGGCTGTCGCGT
>S3113H2SA5 rank=0004066 x=3195.0 y=319.0 length=103
TACGCAACGCGAAGAACCTTACCTGGGCTTGACATGCGCCAGACATCCCTAGAGATAGGG
CTTCCCTTGTGGTTGGTGTACAGGTGCTGCATGGCTGTCGCGT
>S3113H1BDR rank=0006848 x=3178.0 y=1357.0 length=103
TACGCAACGCGAAGAACCTTACCTGGGCTTGACATGCGCCAGACATCCCTAGAGATAGGG
CTTCCCTTGTGGTTGGTGTGCAGGTGATGCATGGCTGTCGCGT
>S3113H1QUZ rank=0019415 x=3183.0 y=937.0 length=103
TACGCAACGCGAAGAACCTTACCTGGGCTTGACATGCGCCAGACATCCTCAGAGATGGGG
CTTCCCTTGTGGTTGGTGTACAGGTGTTGCATGGCTGTCGCGT
>S3113H8RZ0 rank=0018776 x=3263.0 y=1326.0 length=103
TACGCAACGCGAAGAACCTTACCTGGGCTTGACATGCGCCAGATATCCCTAGAGATAGGG
CTTCCCTTGTGGTTGGTGTACAGGTGATGCATGGCTGTCGCGT
>S3113H0M2A rank=0011416 x=3170.0 y=2608.0 length=104
TACGCAACGCGAAGAACCTTACCTGGGCTTGACATGCGCCAGATATCCCTAGAGATAGGG
CTTCCCTTGTGGTTGGTGTACAGGTGCTGCATGGCTGTCGCGTT
>S3113HY8TI rank=0023494 x=3154.0 y=3028.0 length=104
TACGCAACGCGAAGAACCTTACCTGGGCTTGACATGCGCCTGTAATCTCGGGAAACCGAG
CCCCTCTTCGGAGCGGGTGCACAGGTGATGCATGGCTGTCGCGT
>S3113HZW99 rank=0019547 x=3162.0 y=1967.0 length=104
TACGCAACGCGAAGAACCTTACCTGGGCTTGACATGCGCCTGTAATCTCGGGAAACCGAG
CCCCTCTTCGGAGCGGGTGCACAGGTGGTGCATGGCTGTCGCGT
>S3113HZJ0A rank=0018124 x=3158.0 y=1144.0 length=106
TACGCAACGCGAAGAACCTTACCTGGGCTTGACATGCGCGGGAAACCCCCCAGAAACGGG
GGGCCCTCTTCGGAGTCCGCGCACAGGTGTTGCATGGCTGTCGCGT
>S3113HZ306 rank=0022695 x=3164.0 y=2520.0 length=105
TACGCAACGCGAAGAACCTTACCTGGGCTTGACATGCGCGGGAAACCCCCGGGAAACCGG
GGCCCTCTTCGGAGCCCGCGCACAGGTGATGCATGGCTGTCGGGT
>S3113H90PG rank=0016745 x=3277.0 y=1922.0 length=99
TACGCAACGCGAAGAACCTTACCTGGGCTTGACATGCGCGGGAAACGCCCCAGAAACGGG
GCGCCCTCTTCGGAGTCCGCGCACAGGTGTTGCATGGCT
>S3113H1MF2 rank=0009884 x=3181.0 y=3408.0 length=106
TACGCAACGCGAAGAACCTTACCTGGGCTTGACATGCGCGGGAAACGCCCCGGAAAGGGG
GCGCCCTCTTCGGAGTCCGCGCACAGGTGCTGCATGGCTGTCGCGT
>S3113H3DL4 rank=0012002 x=3201.0 y=3354.0 length=103
TACGCAACGCGAAGAACCTTACCTGGGCTTGACATGCGGGGTGAAACCGTGGAAACACGG
CCCTCCTTCGGGAGCCCGCACAGGTGATGCATGGCTGTCGCGT
>S3113H4KPH rank=0018691 x=3215.0 y=1859.0 length=101
TACGCAACGCGAAGAACCTTACCTGGGCTTGACATGCGGGGTGAAACCGTGGAAACACGG
TGCTCTTCGGAGCCCGCACAGGTGCTGCATGGCTGTCGCGT
>S3113H9XA8 rank=0006103 x=3276.0 y=1618.0 length=101
TACGCAACGCGAAGAACCTTACCTGGGCTTGACATGCGGGGTGAAGCCGTGGAAACACGG
TCCTCTACGGAGCCCGCACAGGTGATGCATGGCTGTCGCGT
>S3113H057W rank=0010598 x=3176.0 y=2858.0 length=106
TACGCAACGCGAAGAACCTTACCTGGGCTTGACATGCTAGAGAAACCTCGGTGAAAGCCG
AGGCCCTCTTCGGAGCTCTAGCACAGGTGATGCATGGCTGTCGCGT
>S3113IADYA rank=0019997 x=3281.0 y=2704.0 length=106
TACGCAACGCGAAGAACCTTACCTGGGCTTGACATGCTAGAGAAAGCTCCGTGAAAGCGG
AGCCCCTCTTCGGAGCTCTAGCACAGGTGATGCATGGCTGTCGCGT
>S3113H8YYJ rank=0015486 x=3265.0 y=2153.0 length=112
TACGCAACGCGAAGAACCTTACCTGGGCTTGACATGCTAGGATTACCCCGGTGAAAGCCG
GGTAGGCCCCGCAAGGGGTACAACTAGTACAGGTGATGCATGGCTGTCGCGT
>S3113H4UQ7 rank=0013831 x=3218.0 y=2593.0 length=115
TACGCAACGCGAAGAACCTTACCTGGGCTTGACATGCTAGGATTATCCCCTATGAAAGTA
GGGTAGGGCCCCTTCGGGGGGTACAACTAGTACAGGTGCTGCATGGCTGTCGCGT
>S3113H2HA8 rank=0009253 x=3191.0 y=2450.0 length=112
TACGCAACGCGAAGAACCTTACCTGGGCTTGACATGCTAGGATTATCCCGGTGAAAGCCG
GGTAGGCCCCGCAAGGGGTACAACTAGTACAGGTGTTGCATGGCTGTCGCGT
>S3113H5FGY rank=0024042 x=3225.0 y=768.0 length=112
TACGCAACGCGAAGAACCTTACCTGGGCTTGACATGCTAGGATTATCCCTATGAAAGTAG
GGTAGGCCCCGCAAGGGGTACAACTAGTACAGGTGTTGCATGGCTGTCGCGT
>S3113H0YXO rank=0026564 x=3174.0 y=1610.0 length=112
TACGCAACGCGAAGAACCTTACCTGGGCTTGACATGCTAGGATTATCCCTATGAAAGTAG
GGTAGGCCCCGCAAGGGGTACAACTAGTACAGGTGTTGCATGGCTGTCGCGT
>S3113H3518 rank=0004759 x=3210.0 y=3358.0 length=111
TACGCAACGCGAAGAACCTTACCTGGGCTTGACATGCTAGGATTATCCCTATGAAAGTAG
GGTAGGCCCTTCGGGGTACAACTAGTACAGGTGCTGCATGGCTGTCGCGTT
>S3113H41Q7 rank=0001494 x=3220.0 y=3473.0 length=110
TACGCAACGCGAAGAACCTTACCTGGGCTTGACATGCTAGGATTATCCCTATGAAAGTAG
GGTAGGCCCTTCGGGGTACAACTAGTACAGGTGTTGCATGGCTGTCGCGT
>S3113H2SMN rank=0025056 x=3195.0 y=733.0 length=112
TACGCAACGCGAAGAACCTTACCTGGGCTTGACATGCTAGGATTATCCTCGTGAAAGCGA
GGTAGGCCCCGCAAGGGGTACAACTAGTACAGGTGATGCATGGCTGTCGCGT
>S3113H95S7 rank=0000587 x=3279.0 y=345.0 length=110
TACGCAACGCGAAGAACCTTACCTGGGCTTGACATGCTAGTGGTAGGAACCTGAAAGGGG
GACGACCGTAGAAATACGGAGCTAGCACAGGTGGTGCATGGCTGTCGCGT
>S3113H5AW8 rank=0020005 x=3223.0 y=3066.0 length=112
TACGCAACGCGAAGAACCTTACCTGGGCTTGACATGCTTGGATTACCCCGATGAAAGTCG
GGTAGGCCCCGCAAGGGGTACAACAAGTACAGGTGGTGCATGGCTGTCGCGT
>S3113H4OUG rank=0004220 x=3216.0 y=3126.0 length=106
TACGCAACGCGAAGAACCTTACCTGGGCTTGACATGGACCGGATCGCCTCTGGAAACAGG
GGCTTCCCTTCGGGGCCGGTTCACAGGTGTTGCATGGCTGTCGCGT
>S3113H1Z1Q rank=0007644 x=3186.0 y=556.0 length=104
TACGCAACGCGAAGAACCTTACCTGGGCTTGACATGGACTAGAAAGCTCTAGAGATAGAG
CCGTCCCTTGTGGCTGGTTCACAGGTGATGCATGGCTGTCGCGT
>S3113H5J85 rank=0022305 x=3226.0 y=2871.0 length=104
TACGCAACGCGAAGAACCTTACCTGGGCTTGACATGGACTAGAAAGCTCTAGAGATAGAG
CCTCCCTTGTGGCTGGTTCACAGGTGTTGCATGGCTGTCGCGTT
>S3113HZBE8 rank=0026651 x=3155.0 y=2306.0 length=104
TACGCAACGCGAAGAACCTTACCTGGGCTTGACATGGCCGCAAAACCGGCAGAGATGTCG
GGGTCCCTTTCGGGGGGGCGGGTCACAGGTGATGCATGGCTGTC
>S3113HY5NB rank=0024855 x=3153.0 y=3013.0 length=106
TACGCAACGCGAAGAACCTTACCTGGGCTTGACATGGCCGGGAATTTCCGGGGAAACCTG
GAAAGCTCTTCGGAGCTCGGTCACAGGTGGTGCATGGCTGTCGCGT
>S3113H1A0A rank=0002144 x=3178.0 y=872.0 length=58
TACGCAACGCGAAGAACCTTACCTGGGCTTGACATGGCGGTGAAAGCCGGTGGAAACA
>S3113H10IK rank=0017937 x=3186.0 y=1162.0 length=106
TACGCAACGCGAAGAACCTTACCTGGGCTTGACATGGCGGTGAAAGCCGGTGGAAACACC
GGCCCTCCTTCGGGACGCCGTCACAGGTGTTGCATGGCTGTCGCGT
>S3113HZUJP rank=0023105 x=3161.0 y=2515.0 length=109
TACGCAACGCGAAGAACCTTACCTGGGCTTGACATGGGAGTGAAACTCTGTAGAAATATG
GAGCCTTCCGCAAGGAACACCCTACACAGGTGATGCATGGCTGTCGCGT
>S3113H1CUA rank=0017571 x=3178.0 y=3248.0 length=103
TACGCAACGCGAAGAACCTTACCTGGGCTTGACATGGTGCTGCAAGCGCACGGAAACGTG
TGACCTTCGAGGGTGCACCACAGGTGGTGCATGGCTGTCGCGT
>S3113IBHRT rank=0019157 x=3294.0 y=1063.0 length=106
TACGCAACGCGAAGAACCTTACCTGGGCTTGACATGGTGGTCGCACCTGCGGAAACACAG
GGTCGGTTCGGCCGGGACCATCACAGGTGCTGCATGGCTGTCGCGT
>S3113H9HF5 rank=0011921 x=3271.0 y=1539.0 length=104
TACGCAACGCGAAGAACCTTACCTGGGCTTGACATGTAACTGACAGCCGTGGAAACACGG
TCTTCCTTCGGGACAGTTACACAGGTGGTGCATGGCTGTCGCGT
>S3113H1T4B rank=0009758 x=3184.0 y=1065.0 length=104
TACGCAACGCGAAGAACCTTACCTGGGCTTGACATGTAACTGACAGCCGTGGAAACACGG
TCTTCCTTCGGGACAGTTACACAGGTGTTGCATGGCTGTCGCGT
>S3113IAFHA rank=0006068 x=3282.0 y=588.0 length=87
TACGCAACGCGAAGAACCTTACCTGGGCTTGACATGTAAGTGACCGCCATGAAATATGGC
TTTCCTTTCGGGGACACTTTTCACAGG
>S3113H3WLC rank=0014811 x=3207.0 y=3374.0 length=102
TACGCAACGCGAAGAACCTTACCTGGGCTTGACATGTACCGAAAAGCCATAGAGATATGG
TGTCCTTCGGGGCGGTACACAGGTGTTGCATGGCTGTCGCGT
>S3113H4XTL rank=0016286 x=3219.0 y=2471.0 length=104
TACGCAACGCGAAGAACCTTACCTGGGCTTGACATGTACCTGACCGGTGTGGAAACACAC
CTTCCCTTCGGGGCAGGTTCACAGGTGTTGCATGGCTGTCGCGT
>S3113H9LBH rank=0026813 x=3272.0 y=2459.0 length=107
TACGCAACGCGAAGAACCTTACCTGGGCTTGACATGTACGGGAAACCCTTGGAAACAGGG
GGGCCCCTCTTCGGAGTCCGTGCACAGGTGATGCATGGCTGTCGCGT
>S3113H2V60 rank=0007554 x=3196.0 y=1258.0 length=102
TACGCAACGCGAAGAACCTTACCTGGGCTTGACATGTAGAGAAAAGCCATAGAGATATGG
TGTCCTTCGGGGTTCTACACAGGTGCTGCATGGCTGTCGCGT
>S3113H82MJ rank=0017789 x=3266.0 y=2809.0 length=100
TACGCAACGCGAAGAACCTTACCTGGGCTTGACATGTAGAGAAAAGCCGTAGAGATACGG
TGTCCTTCGGGGCTCTACACAGGTGCTGCATGGCTGTCGC
>S3113IAWUT rank=0017471 x=3287.0 y=2627.0 length=103
TACGCAACGCGAAGAACCTTACCTGGGCTTGACATGTAGGGAAAAAGCACTAGAGATAGT
GTGTCCTTCGGGGCCCTATACAGGTGTTGCATGGCTGTCGCGT
>S3113HZWFQ rank=0012521 x=3162.0 y=868.0 length=103
TACGCAACGCGAAGAACCTTACCTGGGCTTGACATGTAGGGAAAAGCCGTAGAGATACGG
TGTCCGTAAGGGCCCTACACAGGTGTTGCATGGCTGTCGCGTT
>S3113IAW1P rank=0005441 x=3287.0 y=2875.0 length=102
TACGCAACGCGAAGAACCTTACCTGGGCTTGACATGTAGGGAACCCCCGGAAACGGGGGC
CCTCTTCGGAGCCCGTGCACAGGTGTTGCATGGCTGTCGCGT
>S3113H4A2I rank=0013019 x=3212.0 y=1656.0 length=105
TACGCAACGCGAAGAACCTTACCTGGGCTTGACATGTAGGTGACAGGCGTGGAAACACGT
CCTCCCTTCGGGGCACCTTCACAGGTGTTGCATGGCTGTCGCGTT
>S3113H1OEJ rank=0004483 x=3182.0 y=1849.0 length=96
TACGCAACGCGAAGAACCTTACCTGGGCTTGACATGTCAGTGACCGCCGTGGAAACACGG
TTTCCCTTCGGGGCACTGTCACAGGTGATGCATGGC
>S3113H6Z3V rank=0010006 x=3243.0 y=441.0 length=104
TACGCAACGCGAAGAACCTTACCTGGGCTTGACATGTCAGTGACCGCCGTGGAAACACGG
TTTTCCTTCGGGACACTGTCACAGGTGCTGCATGGCTGTCGCGT
>S3113H3X80 rank=0005049 x=3208.0 y=1426.0 length=50
TACGCAACGCGAAGAACCTTACCTGGGCTTGACATGTCCGTGACAGCCGT
>S3113H1D63 rank=0003949 x=3179.0 y=909.0 length=104
TACGCAACGCGAAGAACCTTACCTGGGCTTGACATGTCCGTGACAGCCGTGGAAACACGG
TCTCCCTTCGGGGCACGGTCACAGGTGATGCATGGCTGTCGCGT
>S3113H2W9P rank=0017968 x=3196.0 y=2651.0 length=104
TACGCAACGCGAAGAACCTTACCTGGGCTTGACATGTGAGTGACCGCCGTGGAAACACGG
TTTCCCTTCGGGGCACTTTCACAGGTGCTGCATGGCTGTCGCGT
>S3113H9W1T rank=0021895 x=3276.0 y=1279.0 length=104
TACGCAACGCGAAGAACCTTACCTGGGCTTGACATGTGAGTGACCGCCGTGGAAACACGG
TTTCCCTTCGGGGCACTTTCACAGGTGCTGCATGGCTGTCGCGT
>S3113HZXEV rank=0019655 x=3162.0 y=2133.0 length=104
TACGCAACGCGAAGAACCTTACCTGGGCTTGACATGTGCCTGACCCCCCTGGAAACAGGG
GTCCCCTTCGGGGCAGGTTCACAGGTGTTGCATGGCTGTCGCGT
>S3113H2756 rank=0001230 x=3200.0 y=396.0 length=104
TACGCAACGCGAAGAACCTTACCTGGGCTTGACATGTGCCTGACCGCCCTGGAAACAGGG
CTTCCCTTCGGGGCAGGTTCACAGGTGTTGCATGGCTGTCGCGT
>S3113H2S16 rank=0007531 x=3195.0 y=1292.0 length=104
TACGCAACGCGAAGAACCTTACCTGGGCTTGACATGTGGATGACCGACGTGGAAACACGT
CTTCCCTTCGGGGCATCTTCACAGGTGCTGCATGGCTGTCGCGT
>S3113IBHK6 rank=0001978 x=3294.0 y=824.0 length=52
TACGCAACGCGAAGAACCTTACCTGGGCTTGACATGTGGATGACCGGCCTGG
>S3113H7BND rank=0015975 x=3246.0 y=3111.0 length=104
TACGCAACGCGAAGAACCTTACCTGGGCTTGACATGTGGATGACCGGCCTGGAAACAGGT
CTTCCCTTCGGGGCATCTTCACAGGTGATGCATGGCTGTCGCGT
>S3113H91FN rank=0018524 x=3277.0 y=2865.0 length=104
TACGCAACGCGAAGAACCTTACCTGGGCTTGACATGTGGATGACCGGCCTGGAAACAGGT
CTTCCCTTCGGGGCATCTTCACAGGTGGTGCATGGCTGTCGCGT
>S3113H6T73 rank=0010469 x=3241.0 y=1009.0 length=101
TACGCAACGCGAAGAACCTTACCTGGGCTTGACATGTGGGAAAAAGCCGTAGAGATACGG
TGCCTTTTGGGCCCTACACAGGTGATGCATGGCTGTCGCGT
>S3113H11ZD rank=0005992 x=3186.0 y=3063.0 length=101
TACGCAACGCGAAGAACCTTACCTGGGCTTGACATGTGGGAAAAGCCGTAGAGATACGGT
GTCCTTCGGGGCCCTACACAGGTGATGCATGGCTGTCGCGT
>S3113H11Q9 rank=0008137 x=3186.0 y=2771.0 length=103
TACGCAACGCGAAGAACCTTACCTGGGCTTGACATGTGGGGAAAAAGCCGTAGAGATACG
GTGTCCTTCGGGGCCTCATACAGGTGCTGCATGGCTGTCGCGT
>S3113H6W6N rank=0019930 x=3242.0 y=749.0 length=104
TACGCAACGCGAAGAACCTTACCTGGGCTTGACATGTTCCTGACCGGCGTGGAAACACGT
CTTCCCTTCGGGGCAGGATCACAGGTGATGCATGGCTGTCGCGT
>S3113IAFYX rank=0016212 x=3282.0 y=1223.0 length=104
TACGCAACGCGAAGAACCTTACCTGGGCTTGACATGTTCCTGACCGTCCTGGAAACAGGG
CTTCCCTTCGGGGCAGGATCACAGGTGCTGCATGGCTGTCGCGT
>S3113H2G44 rank=0003014 x=3191.0 y=2230.0 length=104
TACGCAACGCGAAGAACCTTACCTGGGCTTGACATGTTCCTGACCGTCCTGGAAACAGGG
CTTCCCTTCGGGGCAGGATCACAGGTGGTGCATGGCTGTCGCGT
>S3113H4FE6 rank=0009777 x=3213.0 y=3200.0 length=104
TACGCAACGCGAAGAACCTTACCTGGGCTTGACATGTTCCTGACCGTCCTGGAAACAGGG
CTTCCCTTCGGGGCAGGATCACAGGTGTTGCATGGCTGTCGCGT
>S3113IADLX rank=0021081 x=3281.0 y=2259.0 length=105
TACGCAACGCGAAGAACCTTACCTGGGCTTGACATGTTCCTGACCGTCCTGGAAACAGGG
CTTCCCTTCGGGGGCAGGATCACAGGTGATGCATGGCTGTCGCGT
>S3113H4VBI rank=0013139 x=3218.0 y=3324.0 length=104
TACGCAACGCGAAGAACCTTACCTGGGCTTGACATGTTCCTGACCTCCCTGGAAACAGGG
CTTCCCTTCGGGGCAGGATCACAGGTGCTGCATGGCTGTCGCGT
>S3113H9N8D rank=0006313 x=3273.0 y=2139.0 length=44
TACGCAACGCGAAGAACCTTACCTGGGCTTGACATGTTCCTGAT
>S3113H85FY rank=0020537 x=3267.0 y=2364.0 length=104
TACGCAACGCGAAGAACCTTACCTGGGCTTGACATGTTCCTGATCGGCGTGGAAACACGT
CTTCTCTTCGGAGCAGGATCACAGGTGGTGCATGGCTGTCGCGT
>S3113HY5QX rank=0009558 x=3153.0 y=3143.0 length=57
TACGCAACGCGAAGAACCTTACCTGGGCTTGACATGTTCCTGATCTCCCTGGAAACA
>S3113H8O7Z rank=0019202 x=3262.0 y=1821.0 length=104
TACGCAACGCGAAGAACCTTACCTGGGCTTGACATGTTCCTGATCTCCCTGGAAACAGGG
CTTCCCTTCGGGGCAGGATCACAGGTGATGCATGGCTGTCGCGT
>S3113H3P3P rank=0003023 x=3205.0 y=3155.0 length=104
TACGCAACGCGAAGAACCTTACCTGGGCTTGACATGTTCCTGATCTCCCTGGAAACAGGG
CTTCCCTTCGGGGCAGGATCACAGGTGATGCATGGCTGTCGCGT
>S3113HZIE2 rank=0007439 x=3157.0 y=3180.0 length=104
TACGCAACGCGAAGAACCTTACCTGGGCTTGACATGTTCCTGATCTCCCTGGAAACAGGG
CTTCCCTTCGGGGCAGGATCACAGGTGATGCATGGCTGTCGCGT
>S3113H44HZ rank=0004213 x=3221.0 y=2933.0 length=104
TACGCAACGCGAAGAACCTTACCTGGGCTTGACATGTTCCTGATCTCCCTGGAAACAGGG
CTTCCCTTCGGGGCAGGATCACAGGTGATGCATGGCTGTCGCGT
>S3113H1NX9 rank=0005859 x=3182.0 y=1263.0 length=104
TACGCAACGCGAAGAACCTTACCTGGGCTTGACATGTTCCTGATCTCCCTGGAAACAGGG
CTTCCCTTCGGGGCAGGATCACAGGTGATGCATGGCTGTCGCGT
>S3113H6HQ4 rank=0006982 x=3237.0 y=1230.0 length=104
TACGCAACGCGAAGAACCTTACCTGGGCTTGACATGTTCCTGATCTCCCTGGAAACAGGG
CTTCCCTTCGGGGCAGGATCACAGGTGATGCATGGCTGTCGCGT
>S3113H7E2T rank=0018227 x=3247.0 y=3459.0 length=104
TACGCAACGCGAAGAACCTTACCTGGGCTTGACATGTTCCTGATCTCCCTGGAAACAGGG
CTTCCCTTCGGGGCAGGATCACAGGTGATGCATGGCTGTCGCGT
>S3113IALQT rank=0011546 x=3284.0 y=515.0 length=105
TACGCAACGCGAAGAACCTTACCTGGGCTTGACATGTTCCTGATCTCCCTGGAAACAGGG
CTTCCCTTCGGGGCAGGATCACAGGTGATGCATGGCTGTCGCGTT
>S3113H1TKE rank=0002718 x=3184.0 y=348.0 length=104
TACGCAACGCGAAGAACCTTACCTGGGCTTGACATGTTCCTGATCTCCCTGGAAACAGGG
CTTCCCTTCGGGGCAGGATCACAGGTGCTGCATGGCTGTCGCGT
>S3113H9QNW rank=0016802 x=3274.0 y=1194.0 length=104
TACGCAACGCGAAGAACCTTACCTGGGCTTGACATGTTCCTGATCTCCCTGGAAACAGGG
CTTCCCTTCGGGGCAGGATCACAGGTGCTGCATGGCTGTCGCGT
>S3113H1B2A rank=0004196 x=3178.0 y=2240.0 length=104
TACGCAACGCGAAGAACCTTACCTGGGCTTGACATGTTCCTGATCTCCCTGGAAACAGGG
CTTCCCTTCGGGGCAGGATCACAGGTGCTGCATGGCTGTCGCGT
>S3113IASJF rank=0005818 x=3286.0 y=1129.0 length=104
TACGCAACGCGAAGAACCTTACCTGGGCTTGACATGTTCCTGATCTCCCTGGAAACAGGG
CTTCCCTTCGGGGCAGGATCACAGGTGGGGCATGGCTGTCGCGT
>S3113HZM94 rank=0017135 x=3159.0 y=1290.0 length=104
TACGCAACGCGAAGAACCTTACCTGGGCTTGACATGTTCCTGATCTCCCTGGAAACAGGG
CTTCCCTTCGGGGCAGGATCACAGGTGTGGCATGGCTGTCGCGT
>S3113H1ISU rank=0021135 x=3180.0 y=2780.0 length=97
TACGCAACGCGAAGAACCTTACCTGGGCTTGACATGTTCCTGATCTCCCTGGAAACAGGG
CTTCCCTTCGGGGCAGGATCACAGGTGTTGCATGGCT
>S3113H55FJ rank=0009665 x=3233.0 y=1645.0 length=104
TACGCAACGCGAAGAACCTTACCTGGGCTTGACATGTTCCTGATCTCCCTGGAAACAGGG
CTTCCCTTCGGGGCAGGATCACAGGTGTTGCATGGCTGTCGCGT
>S3113H78PV rank=0016878 x=3257.0 y=913.0 length=104
TACGCAACGCGAAGAACCTTACCTGGGCTTGACATGTTCCTGATCTCCCTGGAAACAGGG
CTTCCCTTCGGGGCAGGATCACAGGTGTTGCATGGCTGTCGCGT
>S3113H3CPW rank=0004695 x=3201.0 y=2194.0 length=104
TACGCAACGCGAAGAACCTTACCTGGGCTTGACATGTTCCTGATCTCCCTGGAAACAGGG
CTTCCCTTCGGGGCAGGATCACAGGTGTTGCATGGCTGTCGCGT
>S3113H0FU1 rank=0013049 x=3168.0 y=1467.0 length=104
TACGCAACGCGAAGAACCTTACCTGGGCTTGACATGTTCCTGATCTCCCTGGAAACAGGG
CTTCCCTTCGGGGCAGGATCACAGGTGTTGCATGGCTGTCGCGT
>S3113IAGYQ rank=0009694 x=3282.0 y=2512.0 length=104
TACGCAACGCGAAGAACCTTACCTGGGCTTGACATGTTCCTGATCTCCCTGGAAACAGGG
CTTCCCTTCGGGGCAGGATCACAGGTGTTGCATGGCTGTCGCGT
>S3113H7PSF rank=0014108 x=3251.0 y=957.0 length=104
TACGCAACGCGAAGAACCTTACCTGGGCTTGACATGTTCCTGATCTCCCTGGAAACAGGG
CTTCCCTTCGGGGCAGGATCACAGGTGTTGCATGGCTGTCGCGT
>S3113H352T rank=0013367 x=3210.0 y=3379.0 length=104
TACGCAACGCGAAGAACCTTACCTGGGCTTGACATGTTCCTGATCTCCCTGGAAACAGGG
CTTCCCTTCGGGGCAGGATCACAGGTGTTGCATGGCTGTCGCGT
>S3113IAP9Q rank=0019629 x=3285.0 y=2284.0 length=104
TACGCAACGCGAAGAACCTTACCTGGGCTTGACATGTTCCTGATCTCCCTGGAAACAGGG
CTTCCCTTCGGGGCAGGATCACAGGTGTTGCATGGCTGTCGCGT
>S3113IBNTF rank=0001599 x=3296.0 y=705.0 length=104
TACGCAACGCGAAGAACCTTACCTGGGCTTGACATGTTCCTGATCTCCCTGGAAACAGGG
CTTCTCTTCGGGGCAGGATCACAGGTGATGCATGGCTGTCGCGT
>S3113IAQHJ rank=0005955 x=3285.0 y=2565.0 length=105
TACGCAACGCGAAGAACCTTACCTGGGCTTGACATGTTCCTGATCTCCCTGGAAACAGGG
GCTTCCCTTCGGGGCAGGATCACAGGTGCTGCATGGCTGTCGCGT
>S3113HZ4AJ rank=0017075 x=3164.0 y=2857.0 length=104
TACGCAACGCGAAGAACCTTACCTGGGCTTGACATGTTCGTGACAGGTGTGGAAACACAC
TCTCCCTTCGGGGCACGATCACAGGTGTTGCATGGCTGTCGCGT
>S3113H47IU rank=0018942 x=3222.0 y=2756.0 length=104
TACGCAACGCGAAGAACCTTACCTGGGCTTGACATGTTCTTGACAGCTCTGGAAACAGAG
TCTCCCTTCGGGGCAAGATCACAGGTGATGCATGGCTGTCGCGT
>S3113IAJ0U rank=0020958 x=3283.0 y=2380.0 length=104
TACGCAACGCGAAGAACCTTACCTGGGCTTGACATGTTCTTGACAGCTCTGGAAACAGAG
TCTCCCTTCGGGGCAAGATCACAGGTGCTGCATGGCTGTCGCGT
>S3113H4JUH rank=0005259 x=3215.0 y=743.0 length=104
TACGCAACGCGAAGAACCTTACCTGGGCTTGACATGTTCTTGACAGCTCTGGAAACAGAG
TCTCCCTTCGGGGCAAGATCACAGGTGTTGCATGGCTGTCGCGT
>S3113H4TDB rank=0013441 x=3218.0 y=797.0 length=104
TACGCAACGCGAAGAACCTTACCTGGGCTTGACATGTTCTTGACAGCTCTGGAAACAGAG
TCTCCCTTCGGGGCAAGATCACAGGTGTTGCATGGCTGTCGCGT
>S3113H0RTI rank=0019628 x=3172.0 y=580.0 length=104
TACGCAACGCGAAGAACCTTACCTGGGCTTGACATGTTCTTGACAGCTCTGGAAACAGAG
TCTCCCTTCGGGGCAAGATCACAGGTGTTGCATGGCTGTCGCGT
>S3113H5YB0 rank=0009055 x=3231.0 y=638.0 length=104
TACGCAACGCGAAGAACCTTACCTGGGCTTGACATGTTCTTGACAGCTCTGGAAACAGAG
TCTCCCTTCGGGGCAAGATCACAGGTGTTGCATGGCTGTCGCGT
>S3113H3LCI rank=0000459 x=3204.0 y=1088.0 length=100
TACGCAACGCGAAGAACCTTACCTGGGCTTGACATGTTCTTGACAGCTCTGGAAACAGAG
TNTCCCTTCGGGGCAAGATCACAGGTGCTGCATGGCTGTC
>S3113H8ICE rank=0019194 x=3260.0 y=1100.0 length=104
TACGCAACGCGAAGAACCTTACCTGGGCTTGACATGTTGGTGACCGCCGTGGAAACACGG
TTTTCCTTCGGGACACCATCACAGGTGCTGCATGGCTGTCGCGT
>S3113H4S9M rank=0016765 x=3218.0 y=664.0 length=104
TACGCAACGCGAAGAACCTTACCTGGGCTTGACATGTTGGTGACCGCCGTGGAAACACGG
TTTTCCTTCGGGACACCATCACAGGTGGTGCATGGCTGTCGCGT
>S3113H64Z3 rank=0010440 x=3244.0 y=2689.0 length=102
TACGCAACGCGAAGAACCTTACCTGGGCTTGACATTCACGGTAAAGCGGGTGAAAGCCCG
TGTCCTTCGGGGCCGTGAACAGGTGGTGCATGGCTGTCGCGT
>S3113HZOAY rank=0024484 x=3159.0 y=2616.0 length=109
TACGCAACGCGAAGAACCTTACCTGGGGCTTGACATGCACTGTGTCTCCGGTGAAAGCCG
GATAGTGTAGCAATACACGCTTTGCACAGGTGTTGCATGGCTGTCGCGT
>S3113H6A4H rank=0011256 x=3235.0 y=831.0 length=106
TACGCAACGCGAAGAACCTTACCTGGGTCTGACATGGACCGGGAGTGCTCAGAGATGGGT
GTGCCTCTTTTGGGGTCGGTTCACAGGTGTTGCATGGCTGTCGCGT
>S3113IAJ03 rank=0020072 x=3283.0 y=2389.0 length=106
TACGCAACGCGAAGAACCTTACCTGGGTTAAATCCACCAGAACCTTGCAGAGATGTAGGG
ATGCCCTTCGGGGAACTGGTGAGAAGGTGATGCATGGCTGTCGCGT
>S3113H7MWH rank=0001021 x=3250.0 y=1311.0 length=101
TACGCAACGCGAAGAACCTTACCTGGGTTAAATCCACCGGGATCCTGCAGAGATGCGGGA
CCCTTCGGGGAGCTAGCACAGGTGCTGCATGGCTGTCGCGT
>S3113H5XA6 rank=0005582 x=3230.0 y=3408.0 length=106
TACGCAACGCGAAGAACCTTACCTGGGTTAAATCCACTCAAATCCTGTAGAGATACGGGA
GTGCCCTTCGGGGAATGAGTGAGAAGGTGGTGCATGGCTGTCGCGT
>S3113IADJ0 rank=0015160 x=3281.0 y=2190.0 length=109
TACGCAACGCGAAGAACCTTACCTGGGTTTGAAATGTTGGTGACAGGTGTGGAAACACAT
CCTTCCTTTCGGGGACACCCATCACAGGGTGTTTGCATGGCTGTCGCGT
>S3113H2ZNQ rank=0019482 x=3197.0 y=1652.0 length=104
TACGCAACGCGAAGAACCTTACCTGGGTTTGAAATGTTGGTGACCGCCGTGGAAACACGG
TTTTCCTTCGGGACACCATCACAGGTGTTGCATGGCTGTCGCGT
>S3113H6W2V rank=0004632 x=3242.0 y=613.0 length=106
TACGCAACGCGAAGAACCTTACCTGGGTTTGAACTGCACAGGAAAGCCTCAGAGATGAGG
TCCCCTCTTCGGAGGTCTGTGTAGAGGTGCTGCATGGCTGTCGCGT
>S3113H19K3 rank=0019597 x=3189.0 y=629.0 length=105
TACGCAACGCGAAGAACCTTACCTGGGTTTGAACTGCAGTGGAAAAGCTCAGAGATGAGC
TCCCTCTTCGGAGGTCGCTGTGGAGGTGCTGCATGGCTGTCGCGT
>S3113H1F24 rank=0013266 x=3179.0 y=3358.0 length=106
TACGCAACGCGAAGAACCTTACCTGGGTTTGAACTGTACAGGAAAGTCTCAGAGATGAGA
GCCCCTCTTCGGAGGTCTGTATAGAGGTGTTGCATGGCTGTCGCGT
>S3113HY8XR rank=0004851 x=3154.0 y=3181.0 length=105
TACGCAACGCGAAGAACCTTACCTGGGTTTGAAGTGCTAGTGAATACGGTAGAGATATCG
TAGGCCTTCGGGACACTAGTATCAGGTGCTGCATGGCTGTCGCGT
>S3113H16MV rank=0012828 x=3188.0 y=901.0 length=103
TACGCAACGCGAAGAACCTTACCTGGGTTTGACATACACCAGAAGCTCCTAGAGATAGGG
GTCTCTTTGATACTGGTGTACAGGTGTTGCATGGCTGTCGCGT
>S3113H2D4M rank=0005162 x=3190.0 y=2420.0 length=100
TACGCAACGCGAAGAACCTTACCTGGGTTTGACATACACCCTGCCGCCTCAGAGATGGGG
CTTCTTTTGGGGGTGTACAGGTGTTGCATGGCTGTCGCGT
>S3113IAYXR rank=0007885 x=3288.0 y=1229.0 length=100
TACGCAACGCGAAGAACCTTACCTGGGTTTGACATACACCCTGCCGCCTCAGAGATGGGG
CTTCTTTTGGGGGTGTACAGGTGTTGCATGGCTGTCGCGT
>S3113H5NII rank=0019079 x=3227.0 y=3000.0 length=101
TACGCAACGCGAAGAACCTTACCTGGGTTTGACATACACCCTGCCGCTCCAGAGATGGGG
CCTTCTTTTGGGGGTGTACAGGTGTTGCATGGCTGTCGCGT
>S3113H96N4 rank=0004732 x=3279.0 y=1458.0 length=101
TACGCAACGCGAAGAACCTTACCTGGGTTTGACATACACCCTGCCGCTCCAGAGATGGGG
CTTCTTTTGGGGGGTGTACAGGTGATGCATGGCTGTCGCGT
>S3113H6DUE rank=0001624 x=3236.0 y=260.0 length=100
TACGCAACGCGAAGAACCTTACCTGGGTTTGACATACACCCTGCCGCTCCAGAGATGGGG
CTTCTTTTGGGGGTGCACAGGTGTTGCATGGCTGTCACGT
>S3113H0LT3 rank=0001412 x=3170.0 y=1017.0 length=100
TACGCAACGCGAAGAACCTTACCTGGGTTTGACATACACCCTGCCGCTCCAGAGATGGGG
CTTCTTTTGGGGGTGTACAGGTGTTGCATGGCTGTCGCGT
>S3113H6SGV rank=0011465 x=3240.0 y=2829.0 length=100
TACGCAACGCGAAGAACCTTACCTGGGTTTGACATACACCCTGCCGCTCCAGAGATGGGG
CTTCTTTTGGGGGTGTACAGGTGTTGCATGGCTGTCGCGT
>S3113H1J0L rank=0003704 x=3181.0 y=259.0 length=100
TACGCAACGCGAAGAACCTTACCTGGGTTTGACATACACCCTGCCGCTCCAGAGATGGGG
CTTCTTTTGGGGGTGTACAGGTGTTGCATGGCTGTCGCGT
>S3113H6L49 rank=0026674 x=3238.0 y=2827.0 length=100
TACGCAACGCGAAGAACCTTACCTGGGTTTGACATACACCCTGCCGCTCCAGAGATGGGG
CTTCTTTTGGGGGTGTACAGGTGTTGCATGGCTGTCGCGT
>S3113H1GXE rank=0018481 x=3180.0 y=352.0 length=100
TACGCAACGCGAAGAACCTTACCTGGGTTTGACATACACCCTGCCGCTCCAGAGATGGGG
CTTCTTTTGGGGGTGTACAGGTGTTGCATGGCTGTCGCGT
>S3113HZ53U rank=0005657 x=3165.0 y=1112.0 length=103
TACGCAACGCGAAGAACCTTACCTGGGTTTGACATACACCGGAAACCTGCAGAGATGTAG
GCCCCCTTGTGGTCGGTGTACAGGTGTTGCATGGCTGTCGCGT
>S3113H6SQ4 rank=0004994 x=3240.0 y=3198.0 length=102
TACGCAACGCGAAGAACCTTACCTGGGTTTGACATACACCGGAAACTGCCAGAGATGGTA
GCCCCGTAAGGTCGGTGTACAGGTGCTGCATGGCTGTCGCGT
>S3113H26CY rank=0022552 x=3199.0 y=2144.0 length=100
TACGCAACGCGAAGAACCTTACCTGGGTTTGACATACACCGGAAAGCCTCAGAGATGAGG
CCCCTTTTGTCGGTGTACAGGTGCTGCATGGCTGTCGCGT
>S3113H4QNU rank=0022879 x=3217.0 y=1384.0 length=100
TACGCAACGCGAAGAACCTTACCTGGGTTTGACATACACCGGAAAGCCTCAGAGATGGGG
CCCCTTTTGTCGGTGTACAGGTGATGCATGGCTGTCGCGT
>S3113H6L6W rank=0007975 x=3238.0 y=2886.0 length=100
TACGCAACGCGAAGAACCTTACCTGGGTTTGACATACACCGGAAAGCCTTAGAGATAAGG
CCCCTTTTGTCGGTGTACAGGTGATGCATGGCTGTCGCGT
>S3113IAZ5D rank=0005854 x=3288.0 y=2799.0 length=91
TACGCAACGCGAAGAACCTTACCTGGGTTTGACATACACCGGAAAGCCTTAGAGATAAGG
CCCCTTTTGTCGGTGTACAGGTGGTGCATGT
>S3113H2EY0 rank=0022256 x=3190.0 y=3514.0 length=100
TACGCAACGCGAAGAACCTTACCTGGGTTTGACATACACCGGAAAGCGTCAGAGATGGCG
CCCCTTTTGTCGGTGTACAGGTGCTGCATGGCTGTCGCGT
>S3113H0IUH rank=0009463 x=3169.0 y=1239.0 length=100
TACGCAACGCGAAGAACCTTACCTGGGTTTGACATACACCGGAAAGCTGTAGAGATATGG
CCCCTTTTGTCGGTGTACAGGTGATGCATGGCTGTCGCGT
>S3113H5IOV rank=0017096 x=3226.0 y=845.0 length=103
TACGCAACGCGAAGAACCTTACCTGGGTTTGACATACACCGGAAGCCTTTAGAGATAGAG
GTCTCTTTGATACCGGTGTACAGGTGTTGCATGGCTGTCGCAT
>S3113H3MVA rank=0015757 x=3204.0 y=3060.0 length=100
TACGCAACGCGAAGAACCTTACCTGGGTTTGACATACGCCGGAAACACCTAGAGATAGGT
GCCCTTTTTGTCGGTGTACAGGTGATGCATGGCTGTCGCG
>S3113H2AMG rank=0005669 x=3189.0 y=1974.0 length=102
TACGCAACGCGAAGAACCTTACCTGGGTTTGACATACGCCGGAAACACCTAGAGATAGGT
GCCCTTTTTGTCGGTGTACAGGTGATGCATGGCTGTCGCGTT
>S3113IAFTT rank=0005012 x=3282.0 y=1039.0 length=99
TACGCAACGCGAAGAACCTTACCTGGGTTTGACATACGCCGGAAAGCATCAGAGATGGTG
CCCCCTTTTTGTCGGTGTACAGGTGATGCATGGCTGTCG
>S3113HZLDZ rank=0020664 x=3158.0 y=2933.0 length=101
TACGCAACGCGAAGAACCTTACCTGGGTTTGACATACGCCGGAAAGCATCAGAGATGGTG
CCCCTTTTTGTCGGTGTACAGGTGATGCATGGCTGTCGCGT
>S3113H0P13 rank=0019544 x=3171.0 y=2393.0 length=101
TACGCAACGCGAAGAACCTTACCTGGGTTTGACATACGCCGGAAAGCATCAGAGATGGTG
CCCCTTTTTGTCGGTGTACAGGTGATGCATGGCTGTCGCGT
>S3113HZLIU rank=0012704 x=3158.0 y=3108.0 length=101
TACGCAACGCGAAGAACCTTACCTGGGTTTGACATACGCCGGAAAGCATCAGAGATGGTG
CCCCTTTTTGTCGGTGTACAGGTGGTGCATGGCTGTCGCGT
>S3113H14KV rank=0021502 x=3187.0 y=2333.0 length=100
TACGCAACGCGAAGAACCTTACCTGGGTTTGACATACGCCGGAAAGCATCAGAGATGGTG
CCCCTTTTTGTCGGTGTACAGGTGTTGCATGCTGTCGCGT
>S3113H6366 rank=0024371 x=3244.0 y=1648.0 length=101
TACGCAACGCGAAGAACCTTACCTGGGTTTGACATACGCCGGAAAGCATCAGAGATGGTG
CCCCTTTTTGTCGGTGTACAGGTGTTGCATGGCTGTCGCGT
>S3113H838W rank=0011667 x=3267.0 y=814.0 length=85
TACGCAACGCGAAGAACCTTACCTGGGTTTGACATACGCCGGAAAGCCACAGAGATGTGG
CCCCTTTTAGTCGGTGTACAGGTGT
>S3113H9419 rank=0025750 x=3278.0 y=3471.0 length=101
TACGCAACGCGAAGAACCTTACCTGGGTTTGACATACGCCGGAAAGCTCTAGAGATAGAG
CCCCTTTTAGTCGGTGTACAGGTGTTGCATGGCTGTCGCGT
>S3113H2M1P rank=0015845 x=3193.0 y=1691.0 length=101
TACGCAACGCGAAGAACCTTACCTGGGTTTGACATACGCCGGAAAGCTCTAGAGATAGAG
CCCCTTTTAGTCGGTGTACAGGTGTTGCATGGCTGTCGCGT
>S3113H9HZG rank=0015877 x=3271.0 y=2234.0 length=103
TACGCAACGCGAAGAACCTTACCTGGGTTTGACATACGCCGGAAGCCTCTAGAGATAGAG
GTCTCTTTGATACTGGTGTACAGGTGCTGCATGGCTGTCGCGT
>S3113HZRH1 rank=0014759 x=3160.0 y=2663.0 length=106
TACGCAACGCGAAGAACCTTACCTGGGTTTGACATAGCCGTAGTAGTGAAACGAAAGTGG
AACGACCCTTCGGGGAGCGGTTACAGGTGCTGCATGGCTGTCGCGT
>S3113H01XO rank=0013026 x=3175.0 y=1402.0 length=102
TACGCAACGCGAAGAACCTTACCTGGGTTTGACATAGGAAGAAATCCATCAGAGATGGTG
GGTCCGTAAGGGCTTTCTACAGGTGTTGCATGGCTGTCGCGT
>S3113H4GN3 rank=0014456 x=3214.0 y=721.0 length=104
TACGCAACGCGAAGAACCTTACCTGGGTTTGACATAGGCGTAGTAGGGACCTGAAAGGGA
ACCGACCGCAAGGAGCGTCTACAGGTGCTGCATGGCTGTCGCGT
>S3113H81T7 rank=0022960 x=3266.0 y=1789.0 length=102
TACGCAACGCGAAGAACCTTACCTGGGTTTGACATATACCGGAAAGATGCAGAGATGTGT
CCCCCTTTTGGTCGGTATACAGGTGCTGCATGGCTGTCGCGT
>S3113H4ZHE rank=0003507 x=3220.0 y=528.0 length=102
TACGCAACGCGAAGAACCTTACCTGGGTTTGACATATACCGGAAAGCCGTAGAGATACGG
CCCCCTTGTGGTCGGTATACAGGTGCTGCATGGCTGTCGCGT
>S3113H1GE6 rank=0023060 x=3179.0 y=3792.0 length=101
TACGCAACGCGAAGAACCTTACCTGGGTTTGACATATACCGGAAAGCCGTAGAGATACGG
CCCCTTTTAGTCGGTATACAGGTGGTGCATGGCTGTCGCGT
>S3113H374D rank=0003393 x=3211.0 y=1931.0 length=101
TACGCAACGCGAAGAACCTTACCTGGGTTTGACATATACCGGAAAGCTGCAGAGATGCAG
CCCCGCAAGGTCGGTATACAGGTGGTGCATGGCTGTCGCGT
>S3113IAKVN rank=0014347 x=3283.0 y=3489.0 length=103
TACGCAACGCGAAGAACCTTACCTGGGTTTGACATATACCGGAAAGCTGCAGAGATGTAG
CCCCCCGCAAGGTCGGTATACAGGTGGTGCATGGCTGTCGCGT
>S3113IADTV rank=0004353 x=3281.0 y=2545.0 length=102
TACGCAACGCGAAGAACCTTACCTGGGTTTGACATATACCGGAAAGCTGCAGAGATGTAG
CCCCCGCAAGGTCGGTATACAGGTGCTGCATGGCTGTCGCGT
>S3113H2T0R rank=0007812 x=3195.0 y=2537.0 length=102
TACGCAACGCGAAGAACCTTACCTGGGTTTGACATATACCGGAAAGCTGCAGAGATGTAG
CCCCCGCAAGGTCGGTATACAGGTGTTGCATGGCTGTCGCGT
>S3113H6U3Z rank=0005017 x=3241.0 y=2157.0 length=103
TACGCAACGCGAAGAACCTTACCTGGGTTTGACATATACCGGAAAGCTGCAGAGATGTGG
CCCCCCTTGTGGTCGGTATACAGGTGCTGCATGGCTGTCGCGT
>S3113H61FL rank=0026695 x=3243.0 y=2159.0 length=102
TACGCAACGCGAAGAACCTTACCTGGGTTTGACATATACCGGAAAGCTGCAGAGATGTGG
CCCCCTTGTGGTCGGTATACAGGTGCTGCATGGCTGTCGCGT
>S3113H2AMD rank=0018584 x=3189.0 y=1971.0 length=104
TACGCAACGCGAAGAACCTTACCTGGGTTTGACATATACCGGAAAGCTGCAGAGATGTTG
GCCCCCCTTGTGGTCGGTATACAGGTGCTGCATGGCTGTCGCGT
>S3113H7552 rank=0024432 x=3256.0 y=1704.0 length=103
TACGCAACGCGAAGAACCTTACCTGGGTTTGACATATACCGGATCGCTGTAGAGATACAG
TTTCCCTTGTGGTCGGTATACAGGTGATGCATGGCTGTCGCGT
>S3113H9CMW rank=0014578 x=3269.0 y=3494.0 length=104
TACGCAACGCGAAGAACCTTACCTGGGTTTGACATATACGAGAAGCCTCTAGAGATAGAG
GTCTCTTTGGACACTTGTATACAGGTGTTGCATGGCTATCGCGT
>S3113IASJR rank=0005493 x=3286.0 y=1141.0 length=97
TACGCAACGCGAAGAACCTTACCTGGGTTTGACATATAGAGAAATCCTTCAGAGATGGAG
GGTCCGTAAGGGCTCTATACAGGTGATGCATGGCTGT
>S3113H9IL0 rank=0012795 x=3271.0 y=3046.0 length=103
TACGCAACGCGAAGAACCTTACCTGGGTTTGACATATAGGGAAATCCGGTAGAGATGCCG
GGTCCGTAAGGGTCCTATACAGGTGGTGCATGGCTGTCGCGTT
>S3113H9UW9 rank=0024380 x=3275.0 y=2619.0 length=102
TACGCAACGCGAAGAACCTTACCTGGGTTTGACATATAGGGAAATCCGGTAGAGATGCCG
GGTCCGTAAGGGTCCTATACAGGTGTTGCATGGCTGTCGCGT
>S3113H2A54 rank=0012587 x=3189.0 y=2682.0 length=103
TACGCAACGCGAAGAACCTTACCTGGGTTTGACATATAGGGAAATCTCCCAGAGATGGGG
GGTCCGTAAGGGTCCTATACAGGTGTTGCATGGCTGTCGCGTT
>S3113H2YOP rank=0009946 x=3197.0 y=391.0 length=101
TACGCAACGCGAAGAACCTTACCTGGGTTTGACATATGCCGGAAAGCCCCAGAGATGGGG
CCCCTTTTAGTCGGTATACAGGTGCTGCATGGCTGTCGCGT
>S3113H5T9A rank=0005751 x=3229.0 y=3548.0 length=101
TACGCAACGCGAAGAACCTTACCTGGGTTTGACATATGCCGGAAAGCCGTAGAGATACGG
CCCCTTTTAGTCGGTATACAGGTGTTGCATGGCTGTCGCGT
>S3113H9UKG rank=0025205 x=3275.0 y=2158.0 length=100
TACGCAACGCGAAGAACCTTACCTGGGTTTGACATATGCCGGAAAGCTCTAGAGATAGAG
CCCCTTTTGTCGGTATACAGGTGATGCATGGCTGTCGCGT
>S3113H9XK8 rank=0003251 x=3276.0 y=1978.0 length=100
TACGCAACGCGAAGAACCTTACCTGGGTTTGACATATGCCGGAAAGCTCTAGAGATAGAG
CCCCTTTTGTCGGTATACAGGTGCTGCATGGCTGTCGCGT
>S3113HZVEX rank=0000756 x=3161.0 y=3639.0 length=100
TACGCAACGCGAAGAACCTTACCTGGGTTTGACATATGCCGGAAAGCTCTAGAGATAGAG
CCCCTTTTGTCGGTATACAGGTGGTGCATGGCTGTCGCGT
>S3113H2VTF rank=0006042 x=3196.0 y=769.0 length=100
TACGCAACGCGAAGAACCTTACCTGGGTTTGACATATGCCGGAAAGCTGTAGAGATACGG
CCCCTTTTGTCGGTATACAGGTGATGCATGGCTGTCGCGT
>S3113H9NNY rank=0000365 x=3273.0 y=1404.0 length=102
TACGCAACGCGAAGAACCTTACCTGGGTTTGACATATGGAGAAAACTGTCAGAGATGGCA
GGTCCTTACGGGCTCTATACAGGTGCTGCATGGCTGTCGCGT
>S3113H40ZG rank=0014697 x=3220.0 y=2474.0 length=101
TACGCAACGCGAAGAACCTTACCTGGGTTTGACATCACCGCTGTAGCCGTGGAGACACGG
TGTCCTTCGGGGCGGTGACAGGTGTTGCATGGCTGTCGCGT
>S3113H65I9 rank=0014837 x=3244.0 y=3379.0 length=102
TACGCAACGCGAAGAACCTTACCTGGGTTTGACATCACCGGAAAACTCGTAGAGATACGG
GGTCCTTCGGGGCCGGTGACAGGTGATGCATGGCTGTCGCGT
>S3113IACVW rank=0005797 x=3281.0 y=1322.0 length=102
TACGCAACGCGAAGAACCTTACCTGGGTTTGACATCACGGGAAAACTCGCAGAGATGCGG
GGTCCTTCGGGGCTCGTGACAGGTGCTGCATGGCTGTCGCGT
>S3113H1BQ2 rank=0018405 x=3178.0 y=1836.0 length=99
TACGCAACGCGAAGAACCTTACCTGGGTTTGACATCACTCGAAAACTCGCAGAGATGCGG
GTCCTTCGGGCGGTGACAGGTGATGCATGGCTGTCGCGT
>S3113H8XRU rank=0006201 x=3265.0 y=616.0 length=102
TACGCAACGCGAAGAACCTTACCTGGGTTTGACATCACTCGAAAACTCGCAGAGATGTGG
GGTCCTTCGGGGCGGGTGACAGGTGATGCATGGCTGTCGCGT
>S3113H4GWE rank=0017350 x=3214.0 y=1020.0 length=102
TACGCAACGCGAAGAACCTTACCTGGGTTTGACATCATCCGAAAACTCGCAGAGATGTGG
GGTCCTTCGGGGCGGGTGACAGGTGCTGCATGGCTGTCGCGT
>S3113H5GGT rank=0011594 x=3225.0 y=2059.0 length=102
TACGCAACGCGAAGAACCTTACCTGGGTTTGACATCGCCGGAAAACTCGCAGAGATGCGG
GGTCCTTCGGGGCCGGTGACAGGTGCTGCATGGCTGTCGCGT
>S3113H9LP1 rank=0016790 x=3272.0 y=2983.0 length=102
TACGCAACGCGAAGAACCTTACCTGGGTTTGACATCGCCGGAAAACTCGTAAAGATACGG
GGTCCTTCGGGGCCGGTGACAGGTGATGCATGGCTGTCGCGT
>S3113H19MF rank=0016016 x=3189.0 y=677.0 length=101
TACGCAACGCGAAGAACCTTACCTGGGTTTGACATCGCCGGAAAACTCGTAGAGATACGG
GGTCCTTCGGGCCGGTGACAGGTGTTGCATGGCTGTCGCGT
>S3113H3AD8 rank=0020582 x=3200.0 y=3278.0 length=103
TACGCAACGCGAAGAACCTTACCTGGGTTTGACATCGCCGGAAAACTCGTAGAGATACGG
GGTCCTTCGGGGCCGGTGACAGGGTGATGCATGGCTGTCGCGT
>S3113H4GPU rank=0002512 x=3214.0 y=784.0 length=102
TACGCAACGCGAAGAACCTTACCTGGGTTTGACATCGCCGGAAAACTCGTAGAGATACGG
GGTCCTTCGGGGCCGGTGACAGGTGCTGCATGGCTGTCGCGT
>S3113H249C rank=0018763 x=3199.0 y=718.0 length=102
TACGCAACGCGAAGAACCTTACCTGGGTTTGACATCGCCGGAAAACTCGTAGAGATACGG
GGTCCTTCGGGGCCGGTGACAGGTGCTGCATGGCTGTCGCGT
>S3113H984N rank=0022150 x=3280.0 y=549.0 length=102
TACGCAACGCGAAGAACCTTACCTGGGTTTGACATCGCCGGAAAACTCGTAGAGATACGG
GGTCCTTCGGGGCCGGTGACAGGTGCTGCATGGCTGTCGCGT
>S3113H2DW8 rank=0021377 x=3190.0 y=2154.0 length=102
TACGCAACGCGAAGAACCTTACCTGGGTTTGACATCGCCGGAAAACTCGTAGAGATACGG
GGTCCTTCGGGGCCGGTGACAGGTGCTGCATGGCTGTCGCGT
>S3113HZJ30 rank=0024473 x=3158.0 y=1278.0 length=102
TACGCAACGCGAAGAACCTTACCTGGGTTTGACATCGCCGGAAAACTCGTAGAGATACGG
GGTCCTTCGGGGCCGGTGACAGGTGCTGCATGGCTGTCGCGT
>S3113H2RJ6 rank=0018487 x=3194.0 y=3444.0 length=103
TACGCAACGCGAAGAACCTTACCTGGGTTTGACATCGCCGGAAAACTCGTAGAGATACGG
GGTCCTTCGGGGCCGGTGACAGGTGCTGCATGGCTGTCGCGTT
>S3113H9XPQ rank=0021745 x=3276.0 y=2140.0 length=102
TACGCAACGCGAAGAACCTTACCTGGGTTTGACATCGCCGGAAAACTCGTAGAGATACGG
GGTCCTTCGGGGCCGGTGACAGGTGGTGCATGGCTGTCGCGT
>S3113HZCBJ rank=0023816 x=3155.0 y=3469.0 length=102
TACGCAACGCGAAGAACCTTACCTGGGTTTGACATCGCCGGAAAACTCGTAGAGATACGG
GGTCCTTCGGGGCCGGTGACAGGTGGTGCATGGCTGTCGCGT
>S3113H4454 rank=0000904 x=3221.0 y=3802.0 length=103
TACGCAACGCGAAGAACCTTACCTGGGTTTGACATCGCCGGAAAACTCGTAGAGATACGG
GGTCCTTCGGGGTCCGGTGACAGGTGATGCATGGCTGTCGCGT
>S3113HZHIA rank=0019314 x=3157.0 y=2000.0 length=101
TACGCAACGCGAAGAACCTTACCTGGGTTTGACATCGCCGGAAAACTCGTAGAGATACGG
GTCCTTCGGGGCCGGTGACAGGTGCTGCATGGCTGTCGCGT
>S3113H3K1G rank=0025669 x=3204.0 y=690.0 length=102
TACGCAACGCGAAGAACCTTACCTGGGTTTGACATCGCCGGAAATCTCGCAGAGATGCGG
GGTCCTTCGGGGCCGGTGACAGGTGGTGCATGGCTGTCGCGT
>S3113HZ8V3 rank=0018704 x=3166.0 y=625.0 length=102
TACGCAACGCGAAGAACCTTACCTGGGTTTGACATCGCCGGAAATCTCGCAGAGATGCGG
GGTCCTTCGGGGCCGGTGACAGGTGTTGCATGGCTGTCGCGT
>S3113H1PJY rank=0025726 x=3182.0 y=3340.0 length=102
TACGCAACGCGAAGAACCTTACCTGGGTTTGACATCGCCGGAAATCTCGCAGAGATGCGG
GGTCCTTCGGGGCCGGTGACAGGTGTTGCATGGCTGTCGCGT
>S3113H9ATZ rank=0004612 x=3269.0 y=1157.0 length=103
TACGCAACGCGAAGAACCTTACCTGGGTTTGACATCGCCTGAAAACTCGTAGAGATACGG
GGGTCCTTCGGGGCAGGTGACAGGTGGTGCATGGCTGTCGCGT
>S3113H82AK rank=0021831 x=3266.0 y=2378.0 length=102
TACGCAACGCGAAGAACCTTACCTGGGTTTGACATCGCCTGAAAACTCGTAGAGATACGG
GGTCCTTCGGGGCAGGTGACAGGTGGTGCATGGCTGTCGCGT
>S3113H04V6 rank=0001853 x=3176.0 y=1140.0 length=76
TACGCAACGCGAAGAACCTTACCTGGGTTTGACATCTGGCGAATTTTCTGGAAACAGAGA
AGTGCCCGCAAGGGAA
>S3113H3R26 rank=0018074 x=3206.0 y=1632.0 length=103
TACGCAACGCGAAGAACCTTACCTGGGTTTGACATGCACAGGACGACTGCAGAGATGTGG
TTTCCCTTGTGGCCTGTGTGCAGGTGATGCATGGCTGTCGCGT
>S3113IAQN0 rank=0005577 x=3285.0 y=2798.0 length=104
TACGCAACGCGAAGAACCTTACCTGGGTTTGACATGCACAGGACGCCGGCAGAGATGTCG
GTTCCCCTTGTGGCCTGTGTGCAGGTGCTGCATGGCTGTCGCGT
>S3113H3AKA rank=0024240 x=3200.0 y=3496.0 length=103
TACGCAACGCGAAGAACCTTACCTGGGTTTGACATGCACAGGACGCCGGCAGAGATGTCG
GTTCCCTTGTGGCCTGTGTGCAGGTGATGCATGGCTGTCGCGT
>S3113H1U0T rank=0021844 x=3184.0 y=2235.0 length=103
TACGCAACGCGAAGAACCTTACCTGGGTTTGACATGCACAGGACGCGTCTAGAGATAGGC
GTTCCCTTGTGGCCTGTGTGCAGGTGCTGCATGGCTGTCGCGT
>S3113H4QNI rank=0012209 x=3217.0 y=1372.0 length=103
TACGCAACGCGAAGAACCTTACCTGGGTTTGACATGCACAGGACGCTGGTAGAGATATCA
GTTCCCTTGTGGCCTGTGTGCAGGTGATGCATGGCTGTCGCGT
>S3113H2Z0A rank=0010461 x=3197.0 y=2104.0 length=103
TACGCAACGCGAAGAACCTTACCTGGGTTTGACATGCACAGGACGCTGGTAGAGATATCA
GTTCCCTTGTGGCCTGTGTGCAGGTGCTGCATGGCTGTCGCGT
>S3113H8UR4 rank=0012011 x=3264.0 y=834.0 length=103
TACGCAACGCGAAGAACCTTACCTGGGTTTGACATGCACAGGACGCTGGTAGAGATATCA
GTTCCCTTGTGGCCTGTGTGCAGGTGCTGCATGGCTGTCGCGT
>S3113H291J rank=0011139 x=3200.0 y=2821.0 length=103
TACGCAACGCGAAGAACCTTACCTGGGTTTGACATGCACAGGACGCTGGTAGAGATATCA
GTTCCCTTGTGGCCTGTGTGCAGGTGCTGCATGGCTGTCGCGT
>S3113H2UAP rank=0006701 x=3195.0 y=2895.0 length=104
TACGCAACGCGAAGAACCTTACCTGGGTTTGACATGCACAGGACGCTGGTAGAGATATCA
GTTCCCTTGTGGCCTGTGTGCAGGTGCTGCATGGCTGTCGCGTT
>S3113H0NSF rank=0013191 x=3170.0 y=3549.0 length=103
TACGCAACGCGAAGAACCTTACCTGGGTTTGACATGCACAGGACGCTGGTAGAGATATCA
GTTCCCTTGTGGCCTGTGTGCAGGTGTTGCATGGCTGTCGCGT
>S3113H5BHD rank=0001710 x=3223.0 y=3791.0 length=103
TACGCAACGCGAAGAACCTTACCTGGGTTTGACATGCACAGGACGCTGGTAGAGATGTCA
GTTCCCTTGTGGCCTGTGTGCAGGTGTTGCATGGCTTTCGCGT
>S3113H2DBK rank=0010949 x=3190.0 y=1374.0 length=85
TACGCAACGCGAAGAACCTTACCTGGGTTTGACATGCACAGGACGTGCCTAGAGATAGGA
TTCCCTTGTGGCCTGTGTGCAGGTG
>S3113H6FKG rank=0008237 x=3236.0 y=2494.0 length=86
TACGCAACGCGAAGAACCTTACCTGGGTTTGACATGCACAGGACGTGCCTAGAGATAGGG
TATTCCCCTTGTGGCCTGTGTGCAGG
>S3113HZWAE rank=0007925 x=3162.0 y=676.0 length=104
TACGCAACGCGAAGAACCTTACCTGGGTTTGACATGCACAGGACGTGCCTAGAGATAGGT
ATTCCCCTTGTGGCCTGTGTGCAGGTGATGCATGGCTGTCGCGT
>S3113HZ1DT rank=0006956 x=3163.0 y=3183.0 length=103
TACGCAACGCGAAGAACCTTACCTGGGTTTGACATGCACAGGACGTGCCTAGAGATAGGT
ATTCCCTTGTGGCCTGTGTGCAGGTGGTGCATGGCTGTCGCGT
>S3113H10LN rank=0020786 x=3186.0 y=1273.0 length=103
TACGCAACGCGAAGAACCTTACCTGGGTTTGACATGCACAGGACGTGCCTAGAGATAGGT
ATTCCCTTGTGGCCTGTGTGCAGGTGTTGCATGGCTGTCGCGT
>S3113H2QVU rank=0011989 x=3194.0 y=2568.0 length=103
TACGCAACGCGAAGAACCTTACCTGGGTTTGACATGCACCAGACATCCCTAGAGATAGGG
CTTCCCTTGTGGTTGGTGTGCAGGTGATGCATGGCTGTCGCGT
>S3113IBNWL rank=0015961 x=3296.0 y=819.0 length=107
TACGCAACGCGAAGAACCTTACCTGGGTTTGACATGCACCAGACGCATCCAGAGATGGGT
GTTCCCTTGTGGGTTTGGGTGTGCAGGTGATGCATGGGCTGTCGCGT
>S3113H3E81 rank=0021904 x=3202.0 y=1379.0 length=103
TACGCAACGCGAAGAACCTTACCTGGGTTTGACATGCACCAGACGCGTCTAGAGATAGGC
GTTCCCCTGTGGTTGGTGTGCAGGTGTTGCATGGCTGTCGCGT
>S3113IAP9T rank=0005653 x=3285.0 y=2287.0 length=103
TACGCAACGCGAAGAACCTTACCTGGGTTTGACATGCACCAGACGCGTCTAGAGATAGGC
GTTCCCTTGTGGTTGGTGTGCAGGTGATGCATGGCTGTCGCGT
>S3113H7XFB rank=0004736 x=3253.0 y=2661.0 length=103
TACGCAACGCGAAGAACCTTACCTGGGTTTGACATGCACCAGACGCGTCTAGAGATAGGC
GTTCCCTTGTGGTTGGTGTGCAGGTGCTGCAGGGCTGTCGCGT
>S3113H52JF rank=0012598 x=3232.0 y=1993.0 length=103
TACGCAACGCGAAGAACCTTACCTGGGTTTGACATGCACCAGACGCGTCTAGAGATAGGC
GTTCCCTTGTGGTTGGTGTGCAGGTGCTGCATGGCTGTCGCGT
>S3113H4RZF rank=0011459 x=3217.0 y=3097.0 length=104
TACGCAACGCGAAGAACCTTACCTGGGTTTGACATGCACCAGACGCTGCCGGAGACGGTA
GTTCCCTTGTGGTTGGTGTGCAGGTGATGCATGGCTGTCGCGTT
>S3113H5AZD rank=0018246 x=3223.0 y=3143.0 length=103
TACGCAACGCGAAGAACCTTACCTGGGTTTGACATGCACCAGACGCTGCCGGAGACGGTA
GTTCCCTTGTGGTTGGTGTGCAGGTGTTGCATGGCTGTCGCGT
>S3113H1QEY rank=0009442 x=3183.0 y=360.0 length=100
TACGCAACGCGAAGAACCTTACCTGGGTTTGACATGCACCAGACGCTGGTAGAGATATCA
GTTCCCTTGTGGTTGGTGTGCAGGTGCTGCATGGCTGTCG
>S3113H3OHQ rank=0007529 x=3205.0 y=1068.0 length=103
TACGCAACGCGAAGAACCTTACCTGGGTTTGACATGCACCAGACGCTGGTAGAGATATCA
GTTCCCTTGTGGTTGGTGTGCAGGTGCTGCATGGCTGTCGCGT
>S3113H2D8F rank=0024452 x=3190.0 y=2557.0 length=104
TACGCAACGCGAAGAACCTTACCTGGGTTTGACATGCACCAGACGCTGGTAGAGATATCA
GTTCCCTTGTGGTTGGTGTGCAGGTGGTGCATGGCTGTCGCGTT
>S3113IBD6S rank=0000413 x=3293.0 y=514.0 length=96
TACGCAACGCGAAGAACCTTACCTGGGTTTGACATGCACCAGATATCCCTAGAGATAGGG
CTTCCCCTTGTGGTTGGTGTGCAGGTGATGCATGGC
>S3113H4EOB rank=0023457 x=3213.0 y=2233.0 length=108
TACGCAACGCGAAGAACCTTACCTGGGTTTGACATGCACGTGGTACCGAGCCGAGAGGCA
AGGGACCCCGCAAGGGGAGCGTGCACAGGTGCTGCATGGCTGTCGCGT
>S3113H0G54 rank=0020064 x=3168.0 y=3162.0 length=103
TACGCAACGCGAAGAACCTTACCTGGGTTTGACATGCACTAGACGCGTCTAGAGATAGGC
GTTCCCTTGTGGCTGGTGTGCAGGTGTTGCATGGCTGTCGCGT
>S3113IATRL rank=0009187 x=3286.0 y=2719.0 length=103
TACGCAACGCGAAGAACCTTACCTGGGTTTGACATGCACTAGACGCTGGTAGAGATATCA
GTTCCCTTGTGGCTGGTGTGCAGGNGTTGCATGGCTGTCGCGT
>S3113H6K9T rank=0004048 x=3238.0 y=1695.0 length=101
TACGCAACGCGAAGAACCTTACCTGGGTTTGACATGCACTCTAAAACTGGAGAGATTCAG
TGTCCTTCGGGGGGTGCACAGGTGATGCATGGCTGTCGCGT
>S3113H43C0 rank=0019280 x=3221.0 y=1458.0 length=103
TACGCAACGCGAAGAACCTTACCTGGGTTTGACATGCACTGGAAGCATCCAGAGATGGGT
GTGCCCTTGTGGCCGGTGCACAGGTGTTGCATGGCTGTCGCGT
>S3113H0SBL rank=0009458 x=3172.0 y=1231.0 length=102
TACGCAACGCGAAGAACCTTACCTGGGTTTGACATGCAGGGAAAAGCCGCAGAGATGCGG
TGTCCGCAAGGGCCCTGCACAGGTGCTGCATGGCTGTCGCGT
>S3113H9L39 rank=0007140 x=3272.0 y=3495.0 length=102
TACGCAACGCGAAGAACCTTACCTGGGTTTGACATGCAGGGAAATCTCCCAGAGATGGGA
GGTCCGCAAGGGCCTTGCACAGGTGTTGCATGGCTGTCGCGT
>S3113HZLI8 rank=0009094 x=3158.0 y=3122.0 length=102
TACGCAACGCGAAGAACCTTACCTGGGTTTGACATGCAGGGAAATCTCCCAGAGATGGGA
GGTCCGCAAGGGCCTTGCACAGGTGTTGCATGGCTGTCGCGT
>S3113H9WQX rank=0021171 x=3276.0 y=887.0 length=108
TACGCAACGCGAAGAACCTTACCTGGGTTTGACATGCATTTGGTAGAACCATGAAAGTGG
GACGACCCCGCAAGGGGAGGATGCACAGGTGCTGCATGGCTGTCGCGT
>S3113H6SUN rank=0013803 x=3240.0 y=3325.0 length=103
TACGCAACGCGAAGAACCTTACCTGGGTTTGACATGCGCCAGACGCGTCTAGAGATAGGC
GTTCCCTTGTGGTTGGTGTGCAGGTGCTGCATGGCTGTCGCGT
>S3113IBBBZ rank=0016649 x=3292.0 y=909.0 length=103
TACGCAACGCGAAGAACCTTACCTGGGTTTGACATGCGCCAGACGCGTTCAGAGATGGGC
GTTCCCTTGTGGTTGGTGTGCAGGTGTTGCATGGCTGTCGCGT
>S3113H9DGE rank=0022887 x=3270.0 y=460.0 length=103
TACGCAACGCGAAGAACCTTACCTGGGTTTGACATGCGCCAGACGCGTTCAGAGATGGGC
GTTCCCTTGTGGTTGGTGTGCAGGTGTTGCATGGCTGTCGCGT
>S3113H2TR3 rank=0006359 x=3195.0 y=2225.0 length=103
TACGCAACGCGAAGAACCTTACCTGGGTTTGACATGCGCCAGACGCTGCCAGAGATGGTA
GTTCCCTTGTGGTTGGTGTGCAGGTGCTGCATGGCTGTCGCGT
>S3113H7KL9 rank=0013735 x=3249.0 y=2447.0 length=103
TACGCAACGCGAAGAACCTTACCTGGGTTTGACATGCGCCAGACGCTGGTAGAGATATCA
GTTCCCTTGTGGTTGGTGTGCAGGTGATGCATGGCTGTCGCGT
>S3113HZBJX rank=0024802 x=3155.0 y=2475.0 length=102
TACGCAACGCGAAGAACCTTACCTGGGTTTGACATGCGCCGGAAAGCTCTAGAGATAGAG
CCCCCTTTTAGTCGGTGTGCAGGTGTTGCATGGCTGTCGCGT
>S3113H9UK6 rank=0015506 x=3275.0 y=2184.0 length=101
TACGCAACGCGAAGAACCTTACCTGGGTTTGACATGCGCCGGAAAGCTCTAGAGATAGAG
CCCCTTTTAGTCGGTGTACAGGTGCTGCATGGCTGTCGCGT
>S3113H0V04 rank=0013724 x=3173.0 y=1942.0 length=101
TACGCAACGCGAAGAACCTTACCTGGGTTTGACATGCGCCGGAAAGCTCTAGAGATAGAG
CCCCTTTTAGTCGGTGTACAGGTGTTGCATGGCTGTCGCGT
>S3113H16JF rank=0014566 x=3188.0 y=777.0 length=112
TACGCAACGCGAAGAACCTTACCTGGGTTTGACATGCTTGGATTATCCCGGTGAAAGCCG
GGTAGGCCCCGCAAGGGGTACAACAAGCACAGGTGATGCATGGCTGTCGCGT
>S3113H4RB8 rank=0004704 x=3217.0 y=2262.0 length=106
TACGCAACGCGAAGAACCTTACCTGGGTTTGACATGGATCGGGAGTGCTCAGAGATGGGT
GTGCCTCTTTTGGGGTCGGTTCACAGGTGATGCATGGCTGTCGCGT
>S3113H0C2B rank=0021093 x=3167.0 y=1937.0 length=106
TACGCAACGCGAAGAACCTTACCTGGGTTTGACATGGATCGGGAGTGCTCAGAGATGGGT
GTGCCTCTTTTGGGGTCGGTTCACAGGTGCTGCATGGCTGTCGCGT
>S3113H751Y rank=0013725 x=3256.0 y=1556.0 length=106
TACGCAACGCGAAGAACCTTACCTGGGTTTGACATGGATCGGGAGTGCTCAGAGATGGGT
GTGCCTCTTTTGGGGTCGGTTCACAGGTGGTGCATGGCTGTCGCGT
>S3113H96XX rank=0007991 x=3279.0 y=1811.0 length=107
TACGCAACGCGAAGAACCTTACCTGGGTTTGACATGGATCGGGAGTGCTCAGAGGTGGGT
GTGCCTCTTTTGGGGTCGGTTCACAGGTGGTGCATGGCTGTCGCGTT
>S3113H8VBG rank=0021232 x=3264.0 y=1530.0 length=102
TACGCAACGCGAAGAACCTTACCTGGGTTTGACATGGCCGCAAAACTCGCAGAGATGTGA
GGTCCTTCGGGGGCGGTCACAGGTGTTGCATGGCTATCGCGT
>S3113H2TKV rank=0013844 x=3195.0 y=1965.0 length=101
TACGCAACGCGAAGAACCTTACCTGGGTTTGACATGGCCGCAAAACTGTCAGAGATGGCA
GGTCCTTCGGGGCGGTCACAGGTGTTGCATGGCTGTCGCGT
>S3113H714T rank=0016567 x=3255.0 y=571.0 length=102
TACGCAACGCGAAGAACCTTACCTGGGTTTGACATGGCCGCAAAACTGTCAGAGATGGCA
GGTCCTTCGGGGGCGGTCACAGGTGCTGCATGGCTGTCGCGT
>S3113H1HUM rank=0016690 x=3180.0 y=1548.0 length=102
TACGCAACGCGAAGAACCTTACCTGGGTTTGACATGGCCGCAAAACTGTCAGAGATGGCA
GGTCCTTCGGGGGCGGTCACAGGTGCTGCATGGCTGTCGCGT
>S3113H17XL rank=0011190 x=3188.0 y=2583.0 length=102
TACGCAACGCGAAGAACCTTACCTGGGTTTGACATGGCCGCAAAACTGTCAGAGATGGCA
GGTCCTTCGGGGGCGGTCACAGGTGGTGCATGGCTGTCGCGT
>S3113H3B7K rank=0014081 x=3201.0 y=1534.0 length=102
TACGCAACGCGAAGAACCTTACCTGGGTTTGACATGGCCGCAAAACTGTCAGAGATGGCA
GGTCCTTCGGGGGCGGTCACAGGTGGTGCATGGCTGTCGCGT
>S3113H9N3C rank=0014685 x=3273.0 y=1958.0 length=102
TACGCAACGCGAAGAACCTTACCTGGGTTTGACATGGCCGCTAAAGCCGCAGAGATGTGG
TGTCCTTCGGGGGCGGTCACAGGTGGTGCATGGCTGTCGCGT
>S3113HZR8P rank=0003275 x=3160.0 y=3623.0 length=102
TACGCAACGCGAAGAACCTTACCTGGGTTTGACATGGCCGTTAAAGCCGTAGAGATGCGG
TGTCCTTCGGGGGCGGTCACAGGTGTTGCATGGCTGTCGCGT
>S3113H8JCT rank=0023762 x=3260.0 y=2411.0 length=105
TACGCAACGCGAAGAACCTTACCTGGGTTTGACATGGGCAAGTCGCGTCCAGAGATGGGC
GTTCCCGCAAGGGCTTGCCGCATAGGTGTTGCATGGCTGTCGCGT
>S3113H9DL0 rank=0015328 x=3270.0 y=662.0 length=105
TACGCAACGCGAAGAACCTTACCTGGGTTTGACATGGGCCGGATCGCCGCAGAAATGTGG
TTTCCCCTTTGGGGCCGGTTCACAGGTGATGCATGGCTGTCGCGT
>S3113H304N rank=0014351 x=3209.0 y=1061.0 length=102
TACGCAACGCGAAGAACCTTACCTGGGTTTGACATGGGCGCTAAAACCACAGAGATGTGG
TGTCCTTCGGGGGCGTTCACAGGTGTTGCATGGCTGTCGCGT
>S3113H2UCK rank=0014296 x=3195.0 y=2962.0 length=102
TACGCAACGCGAAGAACCTTACCTGGGTTTGACATGGGCGGAAATCCGGCAGAGATGTCG
GGTCCTTCGGGGCCGTTCACAGGTGGTGCATGGCTGTCGCGT
>S3113H2GEJ rank=0007203 x=3191.0 y=1273.0 length=100
TACGCAACGCGAAGAACCTTACCTGGGTTTGACATGGTAGGAAAAGCCACAGAGATGTGG
TGCCTTTTGGGCCTATCACAGGTGCTGCATGGCTGTCGCG
>S3113H1UUG rank=0023846 x=3184.0 y=2006.0 length=101
TACGCAACGCGAAGAACCTTACCTGGGTTTGACATGGTAGGAAAAGCCATAGAGATATGG
TGTCCTTTTGGGCCTATCACAGGTCTGCATGGCTGTCGCGT
>S3113H1W6T rank=0008365 x=3185.0 y=947.0 length=102
TACGCAACGCGAAGAACCTTACCTGGGTTTGACATGGTGGGAAAAGCCACAGAGATGTGG
TGTCCTTTTGGGCCCATCACAGGTGCTGCATGGCTGTCGCGT
>S3113H1WYX rank=0017300 x=3185.0 y=663.0 length=102
TACGCAACGCGAAGAACCTTACCTGGGTTTGACATGTACCGAAAAGCTCTAGAGATAGGG
TGTCCTTCGGGGCGGTACACAGGTGGTGCATGGCTGTCGCGT
>S3113H9U6W rank=0005795 x=3275.0 y=2966.0 length=102
TACGCAACGCGAAGAACCTTACCTGGGTTTGACATGTACCGGAAAGCTGCAGAGATGTAG
CCCCCGCAAGGTCGGTACACAGGTGCTGCATGGCTGTCGCGT
>S3113H4ER3 rank=0011845 x=3213.0 y=2369.0 length=102
TACGCAACGCGAAGAACCTTACCTGGGTTTGACATGTAGAGAAAAGCCGTAGAGATACGG
TGTCCTTCGGGGTTCTACACAGGTGATGCATGGCTGTCGCGT
>S3113H0JG3 rank=0003161 x=3169.0 y=2053.0 length=102
TACGCAACGCGAAGAACCTTACCTGGGTTTGACATGTAGGGAAAAGCCGTAGAGATACGG
TGTCCTTTTGGGCCTTACACAGGTGCTGCATGGCTGTCGCGT
>S3113IATN2 rank=0002387 x=3286.0 y=2592.0 length=104
TACGCAACGCGAAGAACCTTACCTGGGTTTGACATGTCGGTGACAGGTGTGGAAACACAT
CCTCCCTTCGGGGCACCGTCACAGGTGATGCATGGCTGTCGCGT
>S3113H24GY rank=0001549 x=3198.0 y=3792.0 length=105
TACGCAACGCGAAGAACCTTACCTGGGTTTGACATGTCTGGAAGTCTGCAGAGATGCGGA
TGTGCCTTCGGGAACCAGAACACAGGTGCTGCATGGCTGTCGCGT
>S3113H012H rank=0018876 x=3175.0 y=1575.0 length=104
TACGCAACGCGAAGAACCTTACCTGGGTTTGACATGTTCCTGACCGCCCTGGAAACAGGG
CTTCCCTCACGGGCAGGATCACAGGTGTTGCATGGCTGTCGCGT
>S3113H96XR rank=0018562 x=3279.0 y=1805.0 length=105
TACGCAACGCGAAGAACCTTACCTGGGTTTGACATGTTCCTGACCGCCCTGGAAACAGGG
CTTCCCTCACGGGCAGGATGCACAGGTGTTGCATGGCTGTCGCGT
>S3113H87LT rank=0003285 x=3268.0 y=1071.0 length=85
TACGCAACGCGAAGAACCTTACCTGGGTTTGACATGTTCCTGACCGCCCTGGAAACAGGG
NTTCCCTCACGGGCAGGATCACAGG
>S3113HY5VU rank=0003276 x=3153.0 y=3320.0 length=89
TACGCAACGCGAAGAACCTTACCTGGGTTTGACATGTTCCTGACCGCCCTGGAAACAGGG
TTTCCCCTTTGGGGCAGGATCACAGGTGT
>S3113H297J rank=0005324 x=3200.0 y=3037.0 length=105
TACGCAACGCGAAGAACCTTACCTGGGTTTGACATGTTCCTGACCGCCCTGGAAACAGGG
TTTCCCCTTTGGGGCAGGATCACAGGTGTTGCATGGCTGTCGCGT
>S3113H9YNM rank=0019686 x=3276.0 y=3360.0 length=105
TACGCAACGCGAAGAACCTTACCTGGGTTTGACATGTTCCTGACCGCCCTGGAAACAGGG
TTTCCCTTAGGGGGCAGGATCACAGGTGTTGCATGGCTGTCGCGT
>S3113H4EQQ rank=0018574 x=3213.0 y=2320.0 length=105
TACGCAACGCGAAGAACCTTACCTGGGTTTGACATGTTCCTGACCGCCGTGGAAACACGG
TTTCCCCTTGTGGGCAGGATCACAGGTGCTGCATGGCTGTCGCGT
>S3113H3POR rank=0017024 x=3205.0 y=2617.0 length=104
TACGCAACGCGAAGAACCTTACCTGGGTTTGACATGTTGGTGAAAAGCGTGGAAACACGC
TCCTCCTTCGGGACACCGTCACAGGTGGTGCATGGCTGTCGCGT
>S3113H0MZQ rank=0024490 x=3170.0 y=2516.0 length=104
TACGCAACGCGAAGAACCTTACCTGGGTTTGACATGTTGGTGAAAAGTGTGGAAACACAC
TCCTCCTTCGGGACACCATCACAGGTGTTGCATGGCTGTCGCGT
>S3113H858U rank=0023666 x=3267.0 y=3404.0 length=104
TACGCAACGCGAAGAACCTTACCTGGGTTTGACATGTTGGTGAAAAGTGTGGAAACACAC
TCCTCCTTCGGGACACCATCACAGGTGTTGCATGGCTGTCGGGT
>S3113H0L9M rank=0007631 x=3170.0 y=1576.0 length=110
TACGCAACGCGAAGAACCTTACCTGGGTTTGACTCGCCAGGATTATCTCCGTGAAAGCGG
AGTACGCCCTTCGGGGTGGAACTGGTACAGGTGATGCATGGCTGTCGCGT
>S3113H003E rank=0000971 x=3175.0 y=312.0 length=63
TACGCAACGCGAAGAACCTTACCTGGTATCAACGCAGAGTGAGGTGCTGCATGGCTGTCG
CGT
>S3113H2H4B rank=0019182 x=3191.0 y=3497.0 length=105
TACGCAACGCGAAGAACCTTACCTGGTCCTGACATCCACAGAACTTTCCAGAGATGGATT
GGTGCCTTCGGGAACTGTGAGACAGGTGATGCATGGCTGTCGCGT
>S3113H5OX6 rank=0004154 x=3228.0 y=764.0 length=105
TACGCAACGCGAAGAACCTTACCTGGTCCTGACATCCACAGAACTTTCCAGAGATGGATT
GGTGCCTTCGGGAACTGTGAGACAGGTGCTGCATGGCTGTCGCGT
>S3113HZRBB rank=0011147 x=3160.0 y=2421.0 length=105
TACGCAACGCGAAGAACCTTACCTGGTCCTGACATCCATGGAATCCCGCAGAGATGTGGG
AGTGCCGTAAGGAACCATGAGACAGGTGTTGCATGGCTGTCGCGT
>S3113H19K0 rank=0001614 x=3189.0 y=626.0 length=106
TACGCAACGCGAAGAACCTTACCTGGTCCTTGACATCCACGGAAGTTTTCAGAGATGAGA
ATGTGCCTTCGGGAACCGTGAGACAGTTGATGCATGGCTGTCGCGT
>S3113HZXXF rank=0025970 x=3162.0 y=2801.0 length=105
TACGCAACGCGAAGAACCTTACCTGGTCTGGACATCCACGGAAGTTTTCAGAGATGAGAA
TGTGCCTTCGGGAACCGTGAGACAGGTGTTGCATGGCTGTCGCGT
>S3113H4LBS rank=0000953 x=3215.0 y=2662.0 length=105
TACGCAACGCGAAGAACCTTACCTGGTCTTGACAACCACGGAAGTTTTCAGAGATGAGAA
TGTGCCTTCGGGAACCGTGAGACAGGTGCTGCATGGCTGTCGCGT
>S3113H0XFX rank=0000909 x=3173.0 y=3771.0 length=104
TACGCAACGCGAAGAACCTTACCTGGTCTTGACACCCACGGAAGTTTTCAGAGATGAGAA
TGTGCCTTCGGAACCGTGAGACAGGTGCTGCATGGCTGTCGCGT
>S3113H9N0T rank=0017455 x=3273.0 y=1867.0 length=105
TACGCAACGCGAAGAACCTTACCTGGTCTTGACACCCACGGAAGTTTTCAGAGATGAGAA
TGTGCCTTCGGGAACCGTGAGACAGGTGTTGCATGGCTGTCGCGT
>S3113H4NEQ rank=0025982 x=3216.0 y=1264.0 length=43
TACGCAACGCGAAGAACCTTACCTGGTCTTGACACTCCACAGT
>S3113H90HR rank=0006479 x=3277.0 y=1645.0 length=105
TACGCAACGCGAAGAACCTTACCTGGTCTTGACATACTCGTGCTATTCCTAGAGATAGGA
AGTTCCTTCGGGACACGGGATACAGGTGCTGCATGGCTGTCGCGT
>S3113H7WGU rank=0014731 x=3253.0 y=1420.0 length=55
TACGCAACGCGAAGAACCTTACCTGGTCTTGACATCACGGAAAGTTTCAGAGATG
>S3113H1SUQ rank=0019312 x=3183.0 y=3520.0 length=103
TACGCAACGCGAAGAACCTTACCTGGTCTTGACATCACGGAAGTTTTCAGAGATGAGAAT
GTGCCTTCGGAACCGTGAGACAGGTGTTGCATGGCTGTCACGT
>S3113H4EIO rank=0023573 x=3213.0 y=2030.0 length=104
TACGCAACGCGAAGAACCTTACCTGGTCTTGACATCCACAGAACTTCCAGAGATGGATTG
GTGCCTTCGGGAACTGTGAGACAGGTGTTGCATGGCTGTCGCGT
>S3113H814T rank=0024393 x=3266.0 y=2171.0 length=106
TACGCAACGCGAAGAACCTTACCTGGTCTTGACATCCACAGAACTTTCCAGAGATGGACT
TGGTGCCTTCGGGAACTGTGAGACAGGTGCTGCATGGCTGTCGCGT
>S3113H8IP6 rank=0003101 x=3260.0 y=1596.0 length=106
TACGCAACGCGAAGAACCTTACCTGGTCTTGACATCCACAGAACTTTCCAGAGATGGATT
AGTGCCTTCGGGAACTGTGAGACAGGTGCTGCATGGCTGTCGCGTT
>S3113IA27E rank=0026071 x=3289.0 y=2664.0 length=107
TACGCAACGCGAAGAACCTTACCTGGTCTTGACATCCACAGAACTTTCCAGAGATGGATT
GGGTGCCTTCGGGGAACTGTGAGACAGGTGTTGCATGGCTGTCGCGT
>S3113H0H5M rank=0011878 x=3169.0 y=344.0 length=106
TACGCAACGCGAAGAACCTTACCTGGTCTTGACATCCACAGAACTTTCCAGAGATGGATT
GGTGCCCTCGGGAACTGTGAGACAGGTGATGCATGGCTGTCGCGTT
>S3113H943V rank=0017961 x=3278.0 y=3529.0 length=71
TACGCAACGCGAAGAACCTTACCTGGTCTTGACATCCACAGAACTTTCCAGAGATGGATT
GGTGCCTTCGG
>S3113H2WYC rank=0020753 x=3196.0 y=2242.0 length=86
TACGCAACGCGAAGAACCTTACCTGGTCTTGACATCCACAGAACTTTCCAGAGATGGATT
GGTGCCTTCGGGAACTGTGAGACAGG
>S3113H8VG5 rank=0002025 x=3264.0 y=1735.0 length=103
TACGCAACGCGAAGAACCTTACCTGGTCTTGACATCCACAGAACTTTCCAGAGATGGATT
GGTGCCTTCGGGAACTGTGAGACAGGNGTTGCATGGCTGTCGC
>S3113H75PY rank=0015633 x=3256.0 y=1124.0 length=100
TACGCAACGCGAAGAACCTTACCTGGTCTTGACATCCACAGAACTTTCCAGAGATGGATT
GGTGCCTTCGGGAACTGTGAGACAGGTGATGCATGGCTGT
>S3113H3Y5P rank=0009261 x=3208.0 y=2603.0 length=102
TACGCAACGCGAAGAACCTTACCTGGTCTTGACATCCACAGAACTTTCCAGAGATGGATT
GGTGCCTTCGGGAACTGTGAGACAGGTGATGCATGGCTGTCG
>S3113H0ZLP rank=0016462 x=3174.0 y=2475.0 length=105
TACGCAACGCGAAGAACCTTACCTGGTCTTGACATCCACAGAACTTTCCAGAGATGGATT
GGTGCCTTCGGGAACTGTGAGACAGGTGATGCATGGCTGTCGCGT
>S3113H0V1A rank=0006893 x=3173.0 y=1948.0 length=105
TACGCAACGCGAAGAACCTTACCTGGTCTTGACATCCACAGAACTTTCCAGAGATGGATT
GGTGCCTTCGGGAACTGTGAGACAGGTGATGCATGGCTGTCGCGT
>S3113IAGQQ rank=0011681 x=3282.0 y=2224.0 length=105
TACGCAACGCGAAGAACCTTACCTGGTCTTGACATCCACAGAACTTTCCAGAGATGGATT
GGTGCCTTCGGGAACTGTGAGACAGGTGATGCATGGCTGTCGCGT
>S3113H80X4 rank=0003374 x=3266.0 y=634.0 length=105
TACGCAACGCGAAGAACCTTACCTGGTCTTGACATCCACAGAACTTTCCAGAGATGGATT
GGTGCCTTCGGGAACTGTGAGACAGGTGATGCATGGCTGTCGCGT
>S3113H1XIX rank=0024993 x=3185.0 y=1383.0 length=105
TACGCAACGCGAAGAACCTTACCTGGTCTTGACATCCACAGAACTTTCCAGAGATGGATT
GGTGCCTTCGGGAACTGTGAGACAGGTGATGCATGGCTGTCGCGT
>S3113H0CXW rank=0016975 x=3167.0 y=1778.0 length=105
TACGCAACGCGAAGAACCTTACCTGGTCTTGACATCCACAGAACTTTCCAGAGATGGATT
GGTGCCTTCGGGAACTGTGAGACAGGTGATGCATGGCTGTCGCGT
>S3113H22SD rank=0019702 x=3198.0 y=1611.0 length=105
TACGCAACGCGAAGAACCTTACCTGGTCTTGACATCCACAGAACTTTCCAGAGATGGATT
GGTGCCTTCGGGAACTGTGAGACAGGTGATGCATGGCTGTCGCGT
>S3113H34ZP rank=0019919 x=3210.0 y=1971.0 length=105
TACGCAACGCGAAGAACCTTACCTGGTCTTGACATCCACAGAACTTTCCAGAGATGGATT
GGTGCCTTCGGGAACTGTGAGACAGGTGATGCATGGCTGTCGCGT
>S3113H3P90 rank=0007406 x=3205.0 y=3382.0 length=105
TACGCAACGCGAAGAACCTTACCTGGTCTTGACATCCACAGAACTTTCCAGAGATGGATT
GGTGCCTTCGGGAACTGTGAGACAGGTGATGCATGGCTGTCGCGT
>S3113H1BVQ rank=0022434 x=3178.0 y=2004.0 length=105
TACGCAACGCGAAGAACCTTACCTGGTCTTGACATCCACAGAACTTTCCAGAGATGGATT
GGTGCCTTCGGGAACTGTGAGACAGGTGATGCATGGCTGTCGCGT
>S3113HZKQN rank=0021448 x=3158.0 y=2093.0 length=105
TACGCAACGCGAAGAACCTTACCTGGTCTTGACATCCACAGAACTTTCCAGAGATGGATT
GGTGCCTTCGGGAACTGTGAGACAGGTGATGCATGGCTGTCGCGT
>S3113IAKNG rank=0008289 x=3283.0 y=3194.0 length=105
TACGCAACGCGAAGAACCTTACCTGGTCTTGACATCCACAGAACTTTCCAGAGATGGATT
GGTGCCTTCGGGAACTGTGAGACAGGTGATGCATGGCTGTCGCGT
>S3113H284M rank=0024209 x=3200.0 y=1636.0 length=105
TACGCAACGCGAAGAACCTTACCTGGTCTTGACATCCACAGAACTTTCCAGAGATGGATT
GGTGCCTTCGGGAACTGTGAGACAGGTGATGCATGGCTGTCGCGT
>S3113H9T13 rank=0013371 x=3275.0 y=1497.0 length=105
TACGCAACGCGAAGAACCTTACCTGGTCTTGACATCCACAGAACTTTCCAGAGATGGATT
GGTGCCTTCGGGAACTGTGAGACAGGTGATGCATGGCTGTCGCGT
>S3113H13EM rank=0024264 x=3187.0 y=812.0 length=105
TACGCAACGCGAAGAACCTTACCTGGTCTTGACATCCACAGAACTTTCCAGAGATGGATT
GGTGCCTTCGGGAACTGTGAGACAGGTGATGCATGGCTGTCGCGT
>S3113H82JT rank=0019256 x=3266.0 y=2711.0 length=105
TACGCAACGCGAAGAACCTTACCTGGTCTTGACATCCACAGAACTTTCCAGAGATGGATT
GGTGCCTTCGGGAACTGTGAGACAGGTGATGCATGGCTGTCGCGT
>S3113H4QJY rank=0021398 x=3217.0 y=1244.0 length=105
TACGCAACGCGAAGAACCTTACCTGGTCTTGACATCCACAGAACTTTCCAGAGATGGATT
GGTGCCTTCGGGAACTGTGAGACAGGTGATGCATGGCTGTCGCGT
>S3113H7Q0E rank=0004666 x=3251.0 y=2540.0 length=106
TACGCAACGCGAAGAACCTTACCTGGTCTTGACATCCACAGAACTTTCCAGAGATGGATT
GGTGCCTTCGGGAACTGTGAGACAGGTGATGCATGGCTGTCGCGTT
>S3113H85SX rank=0019931 x=3267.0 y=2831.0 length=106
TACGCAACGCGAAGAACCTTACCTGGTCTTGACATCCACAGAACTTTCCAGAGATGGATT
GGTGCCTTCGGGAACTGTGAGACAGGTGATGCATGGCTGTCGCGTT
>S3113IAZFH rank=0003540 x=3288.0 y=1867.0 length=105
TACGCAACGCGAAGAACCTTACCTGGTCTTGACATCCACAGAACTTTCCAGAGATGGATT
GGTGCCTTCGGGAACTGTGAGACAGGTGATGCATGGCTTTCGCGT
>S3113H6016 rank=0004774 x=3243.0 y=1676.0 length=97
TACGCAACGCGAAGAACCTTACCTGGTCTTGACATCCACAGAACTTTCCAGAGATGGATT
GGTGCCTTCGGGAACTGTGAGACAGGTGCTGCATGGC
>S3113H4HDA rank=0016103 x=3214.0 y=1628.0 length=101
TACGCAACGCGAAGAACCTTACCTGGTCTTGACATCCACAGAACTTTCCAGAGATGGATT
GGTGCCTTCGGGAACTGTGAGACAGGTGCTGCATGGCTGTC
>S3113H6VC5 rank=0012082 x=3241.0 y=2487.0 length=102
TACGCAACGCGAAGAACCTTACCTGGTCTTGACATCCACAGAACTTTCCAGAGATGGATT
GGTGCCTTCGGGAACTGTGAGACAGGTGCTGCATGGCTGTCG
>S3113H4ZP1 rank=0017635 x=3220.0 y=839.0 length=105
TACGCAACGCGAAGAACCTTACCTGGTCTTGACATCCACAGAACTTTCCAGAGATGGATT
GGTGCCTTCGGGAACTGTGAGACAGGTGCTGCATGGCTGTCGCGT
>S3113H169Q rank=0021362 x=3188.0 y=1724.0 length=105
TACGCAACGCGAAGAACCTTACCTGGTCTTGACATCCACAGAACTTTCCAGAGATGGATT
GGTGCCTTCGGGAACTGTGAGACAGGTGCTGCATGGCTGTCGCGT
>S3113H99G3 rank=0004094 x=3280.0 y=997.0 length=105
TACGCAACGCGAAGAACCTTACCTGGTCTTGACATCCACAGAACTTTCCAGAGATGGATT
GGTGCCTTCGGGAACTGTGAGACAGGTGCTGCATGGCTGTCGCGT
>S3113H3RHT rank=0004813 x=3206.0 y=863.0 length=105
TACGCAACGCGAAGAACCTTACCTGGTCTTGACATCCACAGAACTTTCCAGAGATGGATT
GGTGCCTTCGGGAACTGTGAGACAGGTGCTGCATGGCTGTCGCGT
>S3113HZ70I rank=0013547 x=3165.0 y=3584.0 length=105
TACGCAACGCGAAGAACCTTACCTGGTCTTGACATCCACAGAACTTTCCAGAGATGGATT
GGTGCCTTCGGGAACTGTGAGACAGGTGCTGCATGGCTGTCGCGT
>S3113H87Z0 rank=0012128 x=3268.0 y=1582.0 length=105
TACGCAACGCGAAGAACCTTACCTGGTCTTGACATCCACAGAACTTTCCAGAGATGGATT
GGTGCCTTCGGGAACTGTGAGACAGGTGCTGCATGGCTGTCGCGT
>S3113H2XQO rank=0009214 x=3196.0 y=3262.0 length=105
TACGCAACGCGAAGAACCTTACCTGGTCTTGACATCCACAGAACTTTCCAGAGATGGATT
GGTGCCTTCGGGAACTGTGAGACAGGTGCTGCATGGCTGTCGCGT
>S3113HZR6O rank=0008241 x=3160.0 y=3550.0 length=105
TACGCAACGCGAAGAACCTTACCTGGTCTTGACATCCACAGAACTTTCCAGAGATGGATT
GGTGCCTTCGGGAACTGTGAGACAGGTGCTGCATGGCTGTCGCGT
>S3113H32YD rank=0006965 x=3209.0 y=3427.0 length=105
TACGCAACGCGAAGAACCTTACCTGGTCTTGACATCCACAGAACTTTCCAGAGATGGATT
GGTGCCTTCGGGAACTGTGAGACAGGTGCTGCATGGCTGTCGCGT
>S3113H9OGN rank=0007181 x=3273.0 y=2437.0 length=105
TACGCAACGCGAAGAACCTTACCTGGTCTTGACATCCACAGAACTTTCCAGAGATGGATT
GGTGCCTTCGGGAACTGTGAGACAGGTGCTGCATGGCTGTCGCGT
>S3113H3CW4 rank=0015665 x=3201.0 y=2454.0 length=105
TACGCAACGCGAAGAACCTTACCTGGTCTTGACATCCACAGAACTTTCCAGAGATGGATT
GGTGCCTTCGGGAACTGTGAGACAGGTGCTGCATGGCTGTCGCGT
>S3113H4EWW rank=0002725 x=3213.0 y=2542.0 length=105
TACGCAACGCGAAGAACCTTACCTGGTCTTGACATCCACAGAACTTTCCAGAGATGGATT
GGTGCCTTCGGGAACTGTGAGACAGGTGCTGCATGGCTGTCGCGT
>S3113H8EWD rank=0022510 x=3259.0 y=731.0 length=105
TACGCAACGCGAAGAACCTTACCTGGTCTTGACATCCACAGAACTTTCCAGAGATGGATT
GGTGCCTTCGGGAACTGTGAGACAGGTGCTGCATGGCTGTCGCGT
>S3113H515O rank=0016403 x=3232.0 y=1498.0 length=105
TACGCAACGCGAAGAACCTTACCTGGTCTTGACATCCACAGAACTTTCCAGAGATGGATT
GGTGCCTTCGGGAACTGTGAGACAGGTGCTGCATGGCTGTCGCGT
>S3113IA7XN rank=0014915 x=3291.0 y=601.0 length=105
TACGCAACGCGAAGAACCTTACCTGGTCTTGACATCCACAGAACTTTCCAGAGATGGATT
GGTGCCTTCGGGAACTGTGAGACAGGTGCTGCATGGCTGTCGCGT
>S3113HZOR6 rank=0012165 x=3159.0 y=3236.0 length=105
TACGCAACGCGAAGAACCTTACCTGGTCTTGACATCCACAGAACTTTCCAGAGATGGATT
GGTGCCTTCGGGAACTGTGAGACAGGTGCTGCATGGCTGTCGCGT
>S3113HZ6SQ rank=0020191 x=3165.0 y=2008.0 length=105
TACGCAACGCGAAGAACCTTACCTGGTCTTGACATCCACAGAACTTTCCAGAGATGGATT
GGTGCCTTCGGGAACTGTGAGACAGGTGCTGCATGGCTGTCGCGT
>S3113H60I0 rank=0016925 x=3243.0 y=986.0 length=105
TACGCAACGCGAAGAACCTTACCTGGTCTTGACATCCACAGAACTTTCCAGAGATGGATT
GGTGCCTTCGGGAACTGTGAGACAGGTGCTGCATGGCTGTCGCGT
>S3113H6K6E rank=0017146 x=3238.0 y=1572.0 length=105
TACGCAACGCGAAGAACCTTACCTGGTCTTGACATCCACAGAACTTTCCAGAGATGGATT
GGTGCCTTCGGGAACTGTGAGACAGGTGCTGCATGGCTGTCGCGT
>S3113H2YOM rank=0010815 x=3197.0 y=388.0 length=105
TACGCAACGCGAAGAACCTTACCTGGTCTTGACATCCACAGAACTTTCCAGAGATGGATT
GGTGCCTTCGGGAACTGTGAGACAGGTGCTGCATGGCTGTCGCGT
>S3113HZ6JT rank=0020424 x=3165.0 y=1687.0 length=105
TACGCAACGCGAAGAACCTTACCTGGTCTTGACATCCACAGAACTTTCCAGAGATGGATT
GGTGCCTTCGGGAACTGTGAGACAGGTGCTGCATGGCTGTCGCGT
>S3113H05TX rank=0008090 x=3176.0 y=2355.0 length=105
TACGCAACGCGAAGAACCTTACCTGGTCTTGACATCCACAGAACTTTCCAGAGATGGATT
GGTGCCTTCGGGAACTGTGAGACAGGTGCTGCATGGCTGTCGCGT
>S3113H0GCY rank=0019272 x=3168.0 y=2112.0 length=105
TACGCAACGCGAAGAACCTTACCTGGTCTTGACATCCACAGAACTTTCCAGAGATGGATT
GGTGCCTTCGGGAACTGTGAGACAGGTGGTGCATGGCTGTCGCGT
>S3113H2FN9 rank=0009373 x=3191.0 y=327.0 length=105
TACGCAACGCGAAGAACCTTACCTGGTCTTGACATCCACAGAACTTTCCAGAGATGGATT
GGTGCCTTCGGGAACTGTGAGACAGGTGGTGCATGGCTGTCGCGT
>S3113HZXZ7 rank=0007716 x=3162.0 y=2901.0 length=105
TACGCAACGCGAAGAACCTTACCTGGTCTTGACATCCACAGAACTTTCCAGAGATGGATT
GGTGCCTTCGGGAACTGTGAGACAGGTGGTGCATGGCTGTCGCGT
>S3113H5QJ6 rank=0016178 x=3228.0 y=2852.0 length=105
TACGCAACGCGAAGAACCTTACCTGGTCTTGACATCCACAGAACTTTCCAGAGATGGATT
GGTGCCTTCGGGAACTGTGAGACAGGTGGTGCATGGCTGTCGCGT
>S3113HZQES rank=0015887 x=3160.0 y=1250.0 length=105
TACGCAACGCGAAGAACCTTACCTGGTCTTGACATCCACAGAACTTTCCAGAGATGGATT
GGTGCCTTCGGGAACTGTGAGACAGGTGGTGCATGGCTGTCGCGT
>S3113H0IV6 rank=0011456 x=3169.0 y=1300.0 length=105
TACGCAACGCGAAGAACCTTACCTGGTCTTGACATCCACAGAACTTTCCAGAGATGGATT
GGTGCCTTCGGGAACTGTGAGACAGGTGGTGCATGGCTGTCGCGT
>S3113HZX58 rank=0016476 x=3162.0 y=3118.0 length=105
TACGCAACGCGAAGAACCTTACCTGGTCTTGACATCCACAGAACTTTCCAGAGATGGATT
GGTGCCTTCGGGAACTGTGAGACAGGTGGTGCATGGCTGTCGCGT
>S3113H5DK3 rank=0007277 x=3224.0 y=2421.0 length=105
TACGCAACGCGAAGAACCTTACCTGGTCTTGACATCCACAGAACTTTCCAGAGATGGATT
GGTGCCTTCGGGAACTGTGAGACAGGTGGTGCATGGCTGTCGCGT
>S3113H1X0B rank=0011961 x=3185.0 y=2009.0 length=105
TACGCAACGCGAAGAACCTTACCTGGTCTTGACATCCACAGAACTTTCCAGAGATGGATT
GGTGCCTTCGGGAACTGTGAGACAGGTGGTGCATGGCTGTCGCGT
>S3113HZOIK rank=0024123 x=3159.0 y=2890.0 length=105
TACGCAACGCGAAGAACCTTACCTGGTCTTGACATCCACAGAACTTTCCAGAGATGGATT
GGTGCCTTCGGGAACTGTGAGACAGGTGGTGCATGGCTGTCGCGT
>S3113H0O7F rank=0014703 x=3171.0 y=1289.0 length=89
TACGCAACGCGAAGAACCTTACCTGGTCTTGACATCCACAGAACTTTCCAGAGATGGATT
GGTGCCTTCGGGAACTGTGAGACAGGTGT
>S3113HZTY8 rank=0010752 x=3161.0 y=1778.0 length=89
TACGCAACGCGAAGAACCTTACCTGGTCTTGACATCCACAGAACTTTCCAGAGATGGATT
GGTGCCTTCGGGAACTGTGAGACAGGTGT
>S3113H96HQ rank=0015732 x=3279.0 y=1228.0 length=89
TACGCAACGCGAAGAACCTTACCTGGTCTTGACATCCACAGAACTTTCCAGAGATGGATT
GGTGCCTTCGGGAACTGTGAGACAGGTGT
>S3113H8YAU rank=0011135 x=3265.0 y=1300.0 length=98
TACGCAACGCGAAGAACCTTACCTGGTCTTGACATCCACAGAACTTTCCAGAGATGGATT
GGTGCCTTCGGGAACTGTGAGACAGGTGTTGCATGGCT
>S3113H011W rank=0010864 x=3175.0 y=1554.0 length=98
TACGCAACGCGAAGAACCTTACCTGGTCTTGACATCCACAGAACTTTCCAGAGATGGATT
GGTGCCTTCGGGAACTGTGAGACAGGTGTTGCATGGCT
>S3113H2MGN rank=0009882 x=3193.0 y=933.0 length=104
TACGCAACGCGAAGAACCTTACCTGGTCTTGACATCCACAGAACTTTCCAGAGATGGATT
GGTGCCTTCGGGAACTGTGAGACAGGTGTTGCATGGCTGTCGCG
>S3113H1I7S rank=0015602 x=3180.0 y=3318.0 length=105
TACGCAACGCGAAGAACCTTACCTGGTCTTGACATCCACAGAACTTTCCAGAGATGGATT
GGTGCCTTCGGGAACTGTGAGACAGGTGTTGCATGGCTGTCGCGT
>S3113IA2E7 rank=0021778 x=3289.0 y=1649.0 length=105
TACGCAACGCGAAGAACCTTACCTGGTCTTGACATCCACAGAACTTTCCAGAGATGGATT
GGTGCCTTCGGGAACTGTGAGACAGGTGTTGCATGGCTGTCGCGT
>S3113H7RDB rank=0003977 x=3251.0 y=3005.0 length=105
TACGCAACGCGAAGAACCTTACCTGGTCTTGACATCCACAGAACTTTCCAGAGATGGATT
GGTGCCTTCGGGAACTGTGAGACAGGTGTTGCATGGCTGTCGCGT
>S3113HZCEB rank=0005555 x=3155.0 y=3569.0 length=105
TACGCAACGCGAAGAACCTTACCTGGTCTTGACATCCACAGAACTTTCCAGAGATGGATT
GGTGCCTTCGGGAACTGTGAGACAGGTGTTGCATGGCTGTCGCGT
>S3113H5SZ9 rank=0016423 x=3229.0 y=1927.0 length=105
TACGCAACGCGAAGAACCTTACCTGGTCTTGACATCCACAGAACTTTCCAGAGATGGATT
GGTGCCTTCGGGAACTGTGAGACAGGTGTTGCATGGCTGTCGCGT
>S3113IBBK3 rank=0006092 x=3292.0 y=1237.0 length=105
TACGCAACGCGAAGAACCTTACCTGGTCTTGACATCCACAGAACTTTCCAGAGATGGATT
GGTGCCTTCGGGAACTGTGAGACAGGTGTTGCATGGCTGTCGCGT
>S3113H9D1Y rank=0016387 x=3270.0 y=1236.0 length=105
TACGCAACGCGAAGAACCTTACCTGGTCTTGACATCCACAGAACTTTCCAGAGATGGATT
GGTGCCTTCGGGAACTGTGAGACAGGTGTTGCATGGCTGTCGCGT
>S3113H4E00 rank=0012803 x=3213.0 y=2690.0 length=105
TACGCAACGCGAAGAACCTTACCTGGTCTTGACATCCACAGAACTTTCCAGAGATGGATT
GGTGCCTTCGGGAACTGTGAGACAGGTGTTGCATGGCTGTCGCGT
>S3113H6H3P rank=0010842 x=3237.0 y=1683.0 length=105
TACGCAACGCGAAGAACCTTACCTGGTCTTGACATCCACAGAACTTTCCAGAGATGGATT
GGTGCCTTCGGGAACTGTGAGACAGGTGTTGCATGGCTGTCGCGT
>S3113IAKK7 rank=0005485 x=3283.0 y=3113.0 length=105
TACGCAACGCGAAGAACCTTACCTGGTCTTGACATCCACAGAACTTTCCAGAGATGGATT
GGTGCCTTCGGGAACTGTGAGACAGGTGTTGCATGGCTGTCGCGT
>S3113H2XL0 rank=0011717 x=3196.0 y=3094.0 length=105
TACGCAACGCGAAGAACCTTACCTGGTCTTGACATCCACAGAACTTTCCAGAGATGGATT
GGTGCCTTCGGGAACTGTGAGACAGGTGTTGCATGGCTGTCGCGT
>S3113H77J0 rank=0009650 x=3256.0 y=3502.0 length=105
TACGCAACGCGAAGAACCTTACCTGGTCTTGACATCCACAGAACTTTCCAGAGATGGATT
GGTGCCTTCGGGAACTGTGAGACAGGTGTTGCATGGCTGTCGCGT
>S3113H9FHP rank=0004509 x=3270.0 y=3099.0 length=105
TACGCAACGCGAAGAACCTTACCTGGTCTTGACATCCACAGAACTTTCCAGAGATGGATT
GGTGCCTTCGGGAACTGTGAGACAGGTGTTGCATGGCTGTCGCGT
>S3113H09K1 rank=0019233 x=3177.0 y=3123.0 length=105
TACGCAACGCGAAGAACCTTACCTGGTCTTGACATCCACAGAACTTTCCAGAGATGGATT
GGTGCCTTCGGGAACTGTGAGACAGGTGTTGCATGGCTGTCGCGT
>S3113H7H86 rank=0000485 x=3248.0 y=3480.0 length=105
TACGCAACGCGAAGAACCTTACCTGGTCTTGACATCCACAGAACTTTCCAGAGATGGATT
GGTGCCTTCGGGAACTGTGAGACAGGTGTTGCATGGCTGTCGCGT
>S3113H2M5I rank=0011958 x=3193.0 y=1828.0 length=105
TACGCAACGCGAAGAACCTTACCTGGTCTTGACATCCACAGAACTTTCCAGAGATGGATT
GGTGCCTTCGGGAACTGTGAGACAGGTGTTGCATGGCTGTCGCGT
>S3113H0JXD rank=0020460 x=3169.0 y=2639.0 length=105
TACGCAACGCGAAGAACCTTACCTGGTCTTGACATCCACAGAACTTTCCAGAGATGGATT
GGTGCCTTCGGGAACTGTGAGACAGGTGTTGCATGGCTGTCGCGT
>S3113H8U4R rank=0002969 x=3264.0 y=1289.0 length=105
TACGCAACGCGAAGAACCTTACCTGGTCTTGACATCCACAGAACTTTCCAGAGATGGATT
GGTGCCTTCGGGAACTGTGAGACAGGTGTTGCATGGCTGTCGCGT
>S3113H7XH3 rank=0008165 x=3253.0 y=2761.0 length=105
TACGCAACGCGAAGAACCTTACCTGGTCTTGACATCCACAGAACTTTCCAGAGATGGATT
GGTGCCTTCGGGAACTGTGAGACAGGTGTTGCATGGCTGTCGCGT
>S3113IACF9 rank=0019571 x=3281.0 y=759.0 length=105
TACGCAACGCGAAGAACCTTACCTGGTCTTGACATCCACAGAACTTTCCAGAGATGGATT
GGTGCCTTCGGGAACTGTGAGACAGGTGTTGCATGGCTGTCGCGT
>S3113IADMB rank=0011573 x=3281.0 y=2273.0 length=105
TACGCAACGCGAAGAACCTTACCTGGTCTTGACATCCACAGAACTTTCCAGAGATGGATT
GGTGCCTTCGGGAACTGTGAGACAGGTGTTGCATGGCTGTCGCGT
>S3113H5NVW rank=0002989 x=3227.0 y=3482.0 length=105
TACGCAACGCGAAGAACCTTACCTGGTCTTGACATCCACAGAACTTTCCAGAGATGGATT
GGTGCCTTCGGGAACTGTGAGACAGGTGTTGCATGGCTGTCGCGT
>S3113H6D70 rank=0021914 x=3236.0 y=750.0 length=105
TACGCAACGCGAAGAACCTTACCTGGTCTTGACATCCACAGAACTTTCCAGAGATGGATT
GGTGCCTTCGGGAACTGTGAGACAGGTGTTGCATGGCTGTCGCGT
>S3113H7A6X rank=0003484 x=3246.0 y=2519.0 length=105
TACGCAACGCGAAGAACCTTACCTGGTCTTGACATCCACAGAACTTTCCAGAGATGGATT
GGTGCCTTCGGGAACTGTGAGACAGGTGTTGCATGGCTGTCGCGT
>S3113H94AZ rank=0013994 x=3278.0 y=2489.0 length=105
TACGCAACGCGAAGAACCTTACCTGGTCTTGACATCCACAGAACTTTCCAGAGATGGATT
GGTGCCTTCGGGAACTGTGAGACAGGTGTTGCATGGCTGTCGCGT
>S3113HZEV0 rank=0023152 x=3156.0 y=2702.0 length=105
TACGCAACGCGAAGAACCTTACCTGGTCTTGACATCCACAGAACTTTCCAGAGATGGATT
GGTGCCTTCGGGAACTGTGAGACAGGTGTTGCATGGCTGTCGCGT
>S3113H4KRU rank=0019359 x=3215.0 y=1944.0 length=105
TACGCAACGCGAAGAACCTTACCTGGTCTTGACATCCACAGAACTTTCCAGAGATGGATT
GGTGCCTTCGGGAACTGTGAGACAGGTGTTGCATGGCTGTCGCGT
>S3113H82JQ rank=0011995 x=3266.0 y=2708.0 length=105
TACGCAACGCGAAGAACCTTACCTGGTCTTGACATCCACAGAACTTTCCAGAGATGGATT
GGTGCCTTCGGGAACTGTGAGACAGGTGTTGCATGGCTGTCGCGT
>S3113H3VGG rank=0010032 x=3207.0 y=1902.0 length=105
TACGCAACGCGAAGAACCTTACCTGGTCTTGACATCCACAGAACTTTCCAGAGATGGATT
GGTGCCTTCGGGAACTGTGAGACAGGTGTTGCATGGCTGTCGCGT
>S3113H889I rank=0010547 x=3268.0 y=3220.0 length=105
TACGCAACGCGAAGAACCTTACCTGGTCTTGACATCCACAGAACTTTCCAGAGATGGATT
GGTGCCTTCGGGAACTGTGAGACAGGTGTTGCATGGCTGTCGCGT
>S3113H0PLD rank=0018759 x=3171.0 y=1791.0 length=105
TACGCAACGCGAAGAACCTTACCTGGTCTTGACATCCACAGAACTTTCCAGAGATGGATT
GGTGCCTTCGGGAACTGTGAGACAGGTGTTGCATGGCTGTCGCGT
>S3113H3IY2 rank=0025088 x=3203.0 y=2108.0 length=105
TACGCAACGCGAAGAACCTTACCTGGTCTTGACATCCACAGAACTTTCCAGAGATGGATT
GGTGCCTTCGGGAACTGTGAGACAGGTGTTGCATGGCTGTCGCGT
>S3113H5C2W rank=0018748 x=3224.0 y=1766.0 length=105
TACGCAACGCGAAGAACCTTACCTGGTCTTGACATCCACAGAACTTTCCAGAGATGGATT
GGTGCCTTCGGGAACTGTGAGACAGGTGTTGCATGGCTGTCGCGT
>S3113H8I41 rank=0012648 x=3260.0 y=2131.0 length=105
TACGCAACGCGAAGAACCTTACCTGGTCTTGACATCCACAGAACTTTCCAGAGATGGATT
GGTGCCTTCGGGAACTGTGAGACAGGTGTTGCATGGCTGTCGCGT
>S3113H2K17 rank=0022938 x=3192.0 y=3213.0 length=105
TACGCAACGCGAAGAACCTTACCTGGTCTTGACATCCACAGAACTTTCCAGAGATGGATT
GGTGCCTTCGGGAACTGTGAGACAGGTGTTGCATGGCTGTCGCGT
>S3113H403U rank=0011288 x=3220.0 y=2632.0 length=105
TACGCAACGCGAAGAACCTTACCTGGTCTTGACATCCACAGAACTTTCCAGAGATGGATT
GGTGCCTTCGGGAACTGTGAGACAGGTGTTGCATGGCTGTCGCGT
>S3113H2Z7R rank=0020622 x=3197.0 y=2373.0 length=105
TACGCAACGCGAAGAACCTTACCTGGTCTTGACATCCACAGAACTTTCCAGAGATGGATT
GGTGCCTTCGGGAACTGTGAGACAGGTGTTGCATGGCTGTCGCGT
>S3113H9HN0 rank=0005942 x=3271.0 y=1822.0 length=106
TACGCAACGCGAAGAACCTTACCTGGTCTTGACATCCACAGAACTTTCCAGAGATGGATT
GGTGCCTTCGGGAACTGTGAGACAGGTGTTGCATGGCTGTCGCGTT
>S3113H8DAJ rank=0014220 x=3258.0 y=2745.0 length=105
TACGCAACGCGAAGAACCTTACCTGGTCTTGACATCCACAGAACTTTCCAGAGATGGATT
GGTGCCTTCGGGAACTGTGAGACAGGTGTTGCATGGCTTTCGCGT
>S3113H3BQN rank=0015404 x=3201.0 y=925.0 length=105
TACGCAACGCGAAGAACCTTACCTGGTCTTGACATCCACAGAACTTTCCAGAGATGGATT
GGTGCCTTCGGGAACTGTGGGACAGGTGATGCATGGCTGTCGCGT
>S3113IBHUS rank=0022878 x=3294.0 y=1170.0 length=105
TACGCAACGCGAAGAACCTTACCTGGTCTTGACATCCACAGAACTTTCCAGAGATGGATT
GGTGCCTTCGGGAGCTGTGAGACAGGTGATGCATGGCTGTCGCGT
>S3113H4W5R rank=0006017 x=3219.0 y=1613.0 length=107
TACGCAACGCGAAGAACCTTACCTGGTCTTGACATCCACAGAACTTTCCAGAGATGGATT
GGTGCCTTCGGGGAACTGTGAGACAGGNGTTGCATGGCTGTCGCGTT
>S3113IAS09 rank=0008312 x=3286.0 y=1771.0 length=105
TACGCAACGCGAAGAACCTTACCTGGTCTTGACATCCACAGAACTTTCCAGAGATGGATT
GGTGCCTTCGGGGAACTGTGAGACAGGNGTTGCATGGCTGTGCGT
>S3113H6FTV rank=0011609 x=3236.0 y=2833.0 length=89
TACGCAACGCGAAGAACCTTACCTGGTCTTGACATCCACAGAACTTTCCAGAGATGGATT
GGTGCCTTCGGGGAACTGTGAGACAGGTG
>S3113H6D31 rank=0010448 x=3236.0 y=607.0 length=100
TACGCAACGCGAAGAACCTTACCTGGTCTTGACATCCACAGAACTTTCCAGAGATGGATT
GGTGCCTTCGGGGAACTGTGAGACAGGTGCTGCATGGCTG
>S3113H9OT7 rank=0011936 x=3273.0 y=2925.0 length=102
TACGCAACGCGAAGAACCTTACCTGGTCTTGACATCCACAGAACTTTCCAGAGATGGATT
GGTGCCTTCGGGGAACTGTGAGACAGGTGCTGCATGGCTGTC
>S3113H1VOO rank=0015709 x=3184.0 y=3094.0 length=106
TACGCAACGCGAAGAACCTTACCTGGTCTTGACATCCACAGAACTTTCCAGAGATGGATT
GGTGCCTTCGGGGAACTGTGAGACAGGTGCTGCATGGCTGTCGCGT
>S3113H5P6Y rank=0007077 x=3228.0 y=2376.0 length=106
TACGCAACGCGAAGAACCTTACCTGGTCTTGACATCCACAGAACTTTCCAGAGATGGATT
GGTGCCTTCGGGGAACTGTGAGACAGGTGCTGCATGGCTGTCGCGT
>S3113H1VCS rank=0015981 x=3184.0 y=2666.0 length=98
TACGCAACGCGAAGAACCTTACCTGGTCTTGACATCCACAGAACTTTCCAGAGATGGATT
GGTGCCTTCGGGGAACTGTGAGACAGGTGTTGCATGGC
>S3113H0IKO rank=0012334 x=3169.0 y=886.0 length=106
TACGCAACGCGAAGAACCTTACCTGGTCTTGACATCCACAGAACTTTCCAGAGATGGATT
GGTGCCTTCGGGGAACTGTGAGACAGGTGTTGCATGGCTGTCGCGT
>S3113HY5TC rank=0003406 x=3153.0 y=3230.0 length=106
TACGCAACGCGAAGAACCTTACCTGGTCTTGACATCCACAGAACTTTCCAGAGATGGATT
GGTGCCTTCGGGGAACTGTGAGACAGGTGTTGCATGGCTGTCGCGT
>S3113H6MH4 rank=0001573 x=3238.0 y=3290.0 length=105
TACGCAACGCGAAGAACCTTACCTGGTCTTGACATCCACAGAACTTTCCAGAGATGGGTT
GGTGCCTTCGGGAACTGTGAGACAGGTGATGCATGGCTGTCGCGT
>S3113HZWIU rank=0022849 x=3162.0 y=980.0 length=67
TACGCAACGCGAAGAACCTTACCTGGTCTTGACATCCACAGAACTTTTCCAGAGATGGAT
TGGTGCC
>S3113H52VM rank=0002926 x=3232.0 y=2432.0 length=88
TACGCAACGCGAAGAACCTTACCTGGTCTTGACATCCACAGAACTTTTCCAGAGATGGAT
TGGTGCCTTCGGGAACTGTGAGACAGGT
>S3113HZH5J rank=0012446 x=3157.0 y=2837.0 length=74
TACGCAACGCGAAGAACCTTACCTGGTCTTGACATCCACAGAACTTTTCCAGAGATGGAT
TGGTGCCTTCGGGG
>S3113H9OMB rank=0008848 x=3273.0 y=2641.0 length=108
TACGCAACGCGAAGAACCTTACCTGGTCTTGACATCCACAGAACTTTTCCAGAGATGGAT
TGGTGCCTTCGGGGAACTGTGAGACAGGTGTTTGCATGGCTGTCGCGT
>S3113H2EM0 rank=0021788 x=3190.0 y=3082.0 length=100
TACGCAACGCGAAGAACCTTACCTGGTCTTGACATCCACAGAACTTTTCCAGGGATGGAT
TGGTGCCTTCGGGAACTGTGAGACAGGTGGCTGCAGTGGC
>S3113H0G3J rank=0018138 x=3168.0 y=3069.0 length=40
TACGCAACGCGAAGAACCTTACCTGGTCTTGACATCCACG
>S3113H49NS rank=0005638 x=3223.0 y=1430.0 length=51
TACGCAACGCGAAGAACCTTACCTGGTCTTGACATCCACGAGTTACTCAGA
>S3113HZT1O rank=0022654 x=3161.0 y=1866.0 length=53
TACGCAACGCGAAGAACCTTACCTGGTCTTGACATCCACGAGTTACTTCAGAG
>S3113H94W9 rank=0009402 x=3278.0 y=3291.0 length=105
TACGCAACGCGAAGAACCTTACCTGGTCTTGACATCCACGGAACTTTCCAGAGATGGATT
GGTGCCTTCGGGAACCGTGAGACAGGTGATGCATGGCTGTCGCGT
>S3113H7GXP rank=0002706 x=3248.0 y=1771.0 length=105
TACGCAACGCGAAGAACCTTACCTGGTCTTGACATCCACGGAACTTTCCAGAGATGGATT
GGTGCCTTCGGGAACCGTGAGACAGGTGATGCATGGCTGTCGCGT
>S3113HY2JX rank=0021795 x=3152.0 y=3099.0 length=105
TACGCAACGCGAAGAACCTTACCTGGTCTTGACATCCACGGAACTTTCCAGAGATGGATT
GGTGCCTTCGGGAACCGTGAGACAGGTGCTGCATGGCTGTCGCGT
>S3113H82J5 rank=0021412 x=3266.0 y=2723.0 length=105
TACGCAACGCGAAGAACCTTACCTGGTCTTGACATCCACGGAACTTTCCAGAGATGGATT
GGTGCCTTCGGGAACCGTGAGACAGGTGCTGCATGGCTGTCGCGT
>S3113H63KM rank=0018786 x=3244.0 y=836.0 length=105
TACGCAACGCGAAGAACCTTACCTGGTCTTGACATCCACGGAACTTTCCAGAGATGGATT
GGTGCCTTCGGGAACCGTGAGACAGGTGCTGCATGGCTGTCGCGT
>S3113IAYF7 rank=0008095 x=3288.0 y=597.0 length=105
TACGCAACGCGAAGAACCTTACCTGGTCTTGACATCCACGGAACTTTCCAGAGATGGATT
GGTGCCTTCGGGAACCGTGAGACAGGTGCTGCATGGCTGTCGCGT
>S3113HZ2XQ rank=0010208 x=3164.0 y=1100.0 length=105
TACGCAACGCGAAGAACCTTACCTGGTCTTGACATCCACGGAACTTTCCAGAGATGGATT
GGTGCCTTCGGGAACCGTGAGACAGGTGTTGCATGGCTGTCGCGT
>S3113H63QH rank=0003488 x=3244.0 y=1047.0 length=106
TACGCAACGCGAAGAACCTTACCTGGTCTTGACATCCACGGAACTTTCCAGAGATGGATT
GGTGCCTTCGGGAACTGTGAGACAGGTGTTGCATGGCTGTCGCGTT
>S3113H8WD8 rank=0021392 x=3264.0 y=2926.0 length=44
TACGCAACGCGAAGAACCTTACCTGGTCTTGACATCCACGGAAG
>S3113H43TD rank=0024997 x=3221.0 y=2047.0 length=44
TACGCAACGCGAAGAACCTTACCTGGTCTTGACATCCACGGAAG
>S3113H2G8S rank=0024145 x=3191.0 y=2362.0 length=44
TACGCAACGCGAAGAACCTTACCTGGTCTTGACATCCACGGAAG
>S3113H81G1 rank=0022320 x=3266.0 y=1315.0 length=105
TACGCAACGCGAAGAACCTTACCTGGTCTTGACATCCACGGAAGTCTTCAGAGATGAGAA
TGTGCCTTCGGGAACCGTGAGACAGGTGATGCATGGCTGTCGCGT
>S3113HZOUF rank=0023696 x=3159.0 y=3317.0 length=105
TACGCAACGCGAAGAACCTTACCTGGTCTTGACATCCACGGAAGTCTTCAGAGATGAGAA
TGTGCCTTCGGGAACCGTGAGACAGGTGTTGCATGGCTGTCGCGT
>S3113HZ0EI rank=0023757 x=3163.0 y=1912.0 length=54
TACGCAACGCGAAGAACCTTACCTGGTCTTGACATCCACGGAAGTTTCAGAGAT
>S3113H91ON rank=0022846 x=3277.0 y=3189.0 length=56
TACGCAACGCGAAGAACCTTACCTGGTCTTGACATCCACGGAAGTTTCAGAGATGA
>S3113H857K rank=0009476 x=3267.0 y=3358.0 length=105
TACGCAACGCGAAGAACCTTACCTGGTCTTGACATCCACGGAAGTTTCAGAGATGAGAAC
TGTGCCTTCGGGAACCGTGAGACAGGTGTTGCATGGCTGTCGCGT
>S3113H4NVR rank=0022009 x=3216.0 y=1877.0 length=91
TACGCAACGCGAAGAACCTTACCTGGTCTTGACATCCACGGAAGTTTCAGAGATGAGAAG
TGTCGCCTTCGGGAACCGTGAGACAGGTGTG
>S3113H8ZHH rank=0006675 x=3265.0 y=2835.0 length=62
TACGCAACGCGAAGAACCTTACCTGGTCTTGACATCCACGGAAGTTTCAGAGATGAGAAT
GT
>S3113H35C6 rank=0012646 x=3210.0 y=2456.0 length=62
TACGCAACGCGAAGAACCTTACCTGGTCTTGACATCCACGGAAGTTTCAGAGATGAGAAT
GT
>S3113H1PPY rank=0003668 x=3182.0 y=3556.0 length=63
TACGCAACGCGAAGAACCTTACCTGGTCTTGACATCCACGGAAGTTTCAGAGATGAGAAT
GTG
>S3113IA2RG rank=0021989 x=3289.0 y=2090.0 length=87
TACGCAACGCGAAGAACCTTACCTGGTCTTGACATCCACGGAAGTTTCAGAGATGAGAAT
GTGCCTTCGGGAACCGTGAGACAGGTG
>S3113IAMYO rank=0011184 x=3284.0 y=2094.0 length=104
TACGCAACGCGAAGAACCTTACCTGGTCTTGACATCCACGGAAGTTTCAGAGATGAGAAT
GTGCCTTCGGGAACCGTGAGACAGGTGATGCATGGCTGTCGCGT
>S3113H3KTI rank=0027030 x=3204.0 y=404.0 length=96
TACGCAACGCGAAGAACCTTACCTGGTCTTGACATCCACGGAAGTTTCAGAGATGAGAAT
GTGCCTTCGGGAACCGTGAGACAGGTGCTGCATGGC
>S3113H1BVD rank=0009322 x=3178.0 y=1991.0 length=104
TACGCAACGCGAAGAACCTTACCTGGTCTTGACATCCACGGAAGTTTCAGAGATGAGAAT
GTGCCTTCGGGAACCGTGAGACAGGTGCTGCATGGCTGTCGCGT
>S3113H9FNT rank=0019264 x=3270.0 y=3319.0 length=104
TACGCAACGCGAAGAACCTTACCTGGTCTTGACATCCACGGAAGTTTCAGAGATGAGAAT
GTGCCTTCGGGAACCGTGAGACAGGTGCTGCATGGCTGTCGCGT
>S3113H4QZU rank=0027077 x=3217.0 y=1816.0 length=104
TACGCAACGCGAAGAACCTTACCTGGTCTTGACATCCACGGAAGTTTCAGAGATGAGAAT
GTGCCTTCGGGAACCGTGAGACAGGTGTTGCATGGCTGTCGCGT
>S3113H8M76 rank=0019428 x=3261.0 y=3332.0 length=104
TACGCAACGCGAAGAACCTTACCTGGTCTTGACATCCACGGAAGTTTCAGAGATGAGAAT
GTGCCTTCGGGAACCGTGAGACAGGTGTTGCATGGCTGTCGCGT
>S3113H0CMP rank=0024228 x=3167.0 y=1375.0 length=103
TACGCAACGCGAAGAACCTTACCTGGTCTTGACATCCACGGAAGTTTCAGAGATGAGAAT
GTGCCTTCGGGACCGTGAGACAGGTGATGCATGGCTGTCGCGT
>S3113H3592 rank=0003947 x=3210.0 y=3640.0 length=105
TACGCAACGCGAAGAACCTTACCTGGTCTTGACATCCACGGAAGTTTCCAGAGATGAGAA
TGTGCCTTCGGGAACCGTGAGACAGGTGATGCATGGCTGTCGCGT
>S3113H0ECD rank=0014579 x=3167.0 y=3595.0 length=105
TACGCAACGCGAAGAACCTTACCTGGTCTTGACATCCACGGAAGTTTCCAGAGATGAGAA
TGTGCCTTCGGGAACCGTGAGACAGGTGCTGCATGGCTGTCGCGT
>S3113H6N35 rank=0000813 x=3239.0 y=1283.0 length=97
TACGCAACGCGAAGAACCTTACCTGGTCTTGACATCCACGGAAGTTTCTAGAGATGAGAA
TGTGCCTTCGGGAACCGTGAGACAGGTGGTGCATGGC
>S3113H3P3S rank=0016881 x=3205.0 y=3158.0 length=57
TACGCAACGCGAAGAACCTTACCTGGTCTTGACATCCACGGAAGTTTTCAGACGATA
>S3113H3U4M rank=0012039 x=3207.0 y=1476.0 length=55
TACGCAACGCGAAGAACCTTACCTGGTCTTGACATCCACGGAAGTTTTCAGAGAC
>S3113H3Q8U rank=0003624 x=3206.0 y=540.0 length=55
TACGCAACGCGAAGAACCTTACCTGGTCTTGACATCCACGGAAGTTTTCAGAGAT
>S3113H0PNL rank=0017964 x=3171.0 y=1871.0 length=105
TACGCAACGCGAAGAACCTTACCTGGTCTTGACATCCACGGAAGTTTTCAGAGATAAGAA
TGTGCCTTCGGGAACCATGAGACAGGTGTTGCATGGCTGTCGCGT
>S3113H0FT7 rank=0027032 x=3168.0 y=1437.0 length=58
TACGCAACGCGAAGAACCTTACCTGGTCTTGACATCCACGGAAGTTTTCAGAGATGAG
>S3113H7Q1C rank=0016050 x=3251.0 y=2574.0 length=105
TACGCAACGCGAAGAACCTTACCTGGTCTTGACATCCACGGAAGTTTTCAGAGATGAGAA
CGTGCCTTCGGGAACCGTGAGACAGGTGCTGCATGGCTGTCGCGT
>S3113H82KB rank=0025452 x=3266.0 y=2729.0 length=107
TACGCAACGCGAAGAACCTTACCTGGTCTTGACATCCACGGAAGTTTTCAGAGATGAGAA
GTGTGCCGTTCGGGAACCGTGAGACAGGTGTTGCATGGCTGTCGCGT
>S3113H63UA rank=0003607 x=3244.0 y=1184.0 length=107
TACGCAACGCGAAGAACCTTACCTGGTCTTGACATCCACGGAAGTTTTCAGAGATGAGAA
TCGTTGCCTTCGGGAACCGTGAGACAGGTGATGCATGGCTGTCGCGT
>S3113H7Q12 rank=0022447 x=3251.0 y=2600.0 length=105
TACGCAACGCGAAGAACCTTACCTGGTCTTGACATCCACGGAAGTTTTCAGAGATGAGAA
TGGGCCTTCGGGAACCGTGAGACAGGTGTTGCATGGCTGTCGCGT
>S3113H97HR rank=0022121 x=3279.0 y=2525.0 length=107
TACGCAACGCGAAGAACCTTACCTGGTCTTGACATCCACGGAAGTTTTCAGAGATGAGAA
TGGTGCCTTCGGGGAACCGTGAGACAGGTGTTGCATGGCTGTCGCGT
>S3113H0XZ9 rank=0008849 x=3174.0 y=407.0 length=63
TACGCAACGCGAAGAACCTTACCTGGTCTTGACATCCACGGAAGTTTTCAGAGATGAGAA
TGT
>S3113H6TYK rank=0024392 x=3241.0 y=666.0 length=105
TACGCAACGCGAAGAACCTTACCTGGTCTTGACATCCACGGAAGTTTTCAGAGATGAGAA
TGTACCCTCGGGAACCGTGAGACAGGTGATGCATGGCTGTCGCGT
>S3113H0RRF rank=0003241 x=3172.0 y=505.0 length=64
TACGCAACGCGAAGAACCTTACCTGGTCTTGACATCCACGGAAGTTTTCAGAGATGAGAA
TGTG
>S3113HZR5Z rank=0013888 x=3160.0 y=3525.0 length=64
TACGCAACGCGAAGAACCTTACCTGGTCTTGACATCCACGGAAGTTTTCAGAGATGAGAA
TGTG
>S3113H88ZD rank=0019449 x=3268.0 y=2855.0 length=66
TACGCAACGCGAAGAACCTTACCTGGTCTTGACATCCACGGAAGTTTTCAGAGATGAGAA
TGTGCC
>S3113HZ9ET rank=0007987 x=3166.0 y=1299.0 length=66
TACGCAACGCGAAGAACCTTACCTGGTCTTGACATCCACGGAAGTTTTCAGAGATGAGAA
TGTGCC
>S3113H34JY rank=0004019 x=3210.0 y=1404.0 length=66
TACGCAACGCGAAGAACCTTACCTGGTCTTGACATCCACGGAAGTTTTCAGAGATGAGAA
TGTGCC
>S3113H8RDA rank=0009329 x=3263.0 y=508.0 length=66
TACGCAACGCGAAGAACCTTACCTGGTCTTGACATCCACGGAAGTTTTCAGAGATGAGAA
TGTGCC
>S3113H2WV5 rank=0015195 x=3196.0 y=2163.0 length=66
TACGCAACGCGAAGAACCTTACCTGGTCTTGACATCCACGGAAGTTTTCAGAGATGAGAA
TGTGCC
>S3113H1YGJ rank=0021628 x=3185.0 y=2593.0 length=66
TACGCAACGCGAAGAACCTTACCTGGTCTTGACATCCACGGAAGTTTTCAGAGATGAGAA
TGTGCC
>S3113H5CE0 rank=0007614 x=3224.0 y=906.0 length=66
TACGCAACGCGAAGAACCTTACCTGGTCTTGACATCCACGGAAGTTTTCAGAGATGAGAA
TGTGCC
>S3113H3L93 rank=0004449 x=3204.0 y=2297.0 length=66
TACGCAACGCGAAGAACCTTACCTGGTCTTGACATCCACGGAAGTTTTCAGAGATGAGAA
TGTGCC
>S3113IANDA rank=0001785 x=3284.0 y=2620.0 length=66
TACGCAACGCGAAGAACCTTACCTGGTCTTGACATCCACGGAAGTTTTCAGAGATGAGAA
TGTGCC
>S3113IAQF6 rank=0014465 x=3285.0 y=2516.0 length=66
TACGCAACGCGAAGAACCTTACCTGGTCTTGACATCCACGGAAGTTTTCAGAGATGAGAA
TGTGCC
>S3113H3I50 rank=0017101 x=3203.0 y=2358.0 length=66
TACGCAACGCGAAGAACCTTACCTGGTCTTGACATCCACGGAAGTTTTCAGAGATGAGAA
TGTGCC
>S3113HZRC4 rank=0009181 x=3160.0 y=2486.0 length=66
TACGCAACGCGAAGAACCTTACCTGGTCTTGACATCCACGGAAGTTTTCAGAGATGAGAA
TGTGCC
>S3113H81FR rank=0019921 x=3266.0 y=1269.0 length=66
TACGCAACGCGAAGAACCTTACCTGGTCTTGACATCCACGGAAGTTTTCAGAGATGAGAA
TGTGCC
>S3113H90HU rank=0001738 x=3277.0 y=1648.0 length=66
TACGCAACGCGAAGAACCTTACCTGGTCTTGACATCCACGGAAGTTTTCAGAGATGAGAA
TGTGCC
>S3113IBW85 rank=0007024 x=3299.0 y=647.0 length=66
TACGCAACGCGAAGAACCTTACCTGGTCTTGACATCCACGGAAGTTTTCAGAGATGAGAA
TGTGCC
>S3113HZHJI rank=0020504 x=3157.0 y=2044.0 length=66
TACGCAACGCGAAGAACCTTACCTGGTCTTGACATCCACGGAAGTTTTCAGAGATGAGAA
TGTGCC
>S3113H267N rank=0022208 x=3199.0 y=3249.0 length=105
TACGCAACGCGAAGAACCTTACCTGGTCTTGACATCCACGGAAGTTTTCAGAGATGAGAA
TGTGCCCTCGGGAACCGTGAGACAGGTGATGCATGGCTGTCGCGT
>S3113H0VYX rank=0003994 x=3173.0 y=1863.0 length=105
TACGCAACGCGAAGAACCTTACCTGGTCTTGACATCCACGGAAGTTTTCAGAGATGAGAA
TGTGCCCTCGGGAACCGTGAGACAGGTGCTGCATGGCTGTCGCGT
>S3113H3IPX rank=0021004 x=3203.0 y=1779.0 length=105
TACGCAACGCGAAGAACCTTACCTGGTCTTGACATCCACGGAAGTTTTCAGAGATGAGAA
TGTGCCCTCGGGAACCGTGAGACAGGTGTTGCATGGCTGTCGCGT
>S3113H8WK0 rank=0027029 x=3264.0 y=3170.0 length=132
TACGCAACGCGAAGAACCTTACCTGGTCTTGACATCCACGGAAGTTTTCAGAGATGAGAA
TGTGCCCTTTCGGGGGAAACCCCGTTGGAAGGACCAAGGGTTGGGTTCCTCGACTAGGTC
GGTCGTTCGTCC
>S3113H51R2 rank=0010011 x=3232.0 y=1008.0 length=105
TACGCAACGCGAAGAACCTTACCTGGTCTTGACATCCACGGAAGTTTTCAGAGATGAGAA
TGTGCCGTCGGGAACCGTGAGACAGGTGATGCATGGCTGTCGCGT
>S3113H2ZWD rank=0009471 x=3197.0 y=1963.0 length=106
TACGCAACGCGAAGAACCTTACCTGGTCTTGACATCCACGGAAGTTTTCAGAGATGAGAA
TGTGCCGTTCGGGAACCGTGAGACAGGGGTTGCATGGCTGTCGCGT
>S3113H4WM4 rank=0000722 x=3219.0 y=942.0 length=68
TACGCAACGCGAAGAACCTTACCTGGTCTTGACATCCACGGAAGTTTTCAGAGATGAGAA
TGTGCCTT
>S3113H49WD rank=0018430 x=3223.0 y=1739.0 length=68
TACGCAACGCGAAGAACCTTACCTGGTCTTGACATCCACGGAAGTTTTCAGAGATGAGAA
TGTGCCTT
>S3113H5YFJ rank=0010814 x=3231.0 y=765.0 length=68
TACGCAACGCGAAGAACCTTACCTGGTCTTGACATCCACGGAAGTTTTCAGAGATGAGAA
TGTGCCTT
>S3113H4LW1 rank=0001466 x=3215.0 y=3427.0 length=68
TACGCAACGCGAAGAACCTTACCTGGTCTTGACATCCACGGAAGTTTTCAGAGATGAGAA
TGTGCCTT
>S3113H8F10 rank=0015270 x=3259.0 y=2230.0 length=68
TACGCAACGCGAAGAACCTTACCTGGTCTTGACATCCACGGAAGTTTTCAGAGATGAGAA
TGTGCCTT
>S3113H9FDN rank=0005972 x=3270.0 y=2953.0 length=68
TACGCAACGCGAAGAACCTTACCTGGTCTTGACATCCACGGAAGTTTTCAGAGATGAGAA
TGTGCCTT
>S3113H9U9I rank=0002925 x=3275.0 y=3060.0 length=68
TACGCAACGCGAAGAACCTTACCTGGTCTTGACATCCACGGAAGTTTTCAGAGATGAGAA
TGTGCCTT
>S3113H5JMT rank=0003996 x=3226.0 y=2067.0 length=68
TACGCAACGCGAAGAACCTTACCTGGTCTTGACATCCACGGAAGTTTTCAGAGATGAGAA
TGTGCCTT
>S3113H4HEW rank=0017236 x=3214.0 y=1686.0 length=69
TACGCAACGCGAAGAACCTTACCTGGTCTTGACATCCACGGAAGTTTTCAGAGATGAGAA
TGTGCCTTC
>S3113H6C7V rank=0017133 x=3235.0 y=3545.0 length=69
TACGCAACGCGAAGAACCTTACCTGGTCTTGACATCCACGGAAGTTTTCAGAGATGAGAA
TGTGCCTTC
>S3113H3RWB rank=0021240 x=3206.0 y=1385.0 length=105
TACGCAACGCGAAGAACCTTACCTGGTCTTGACATCCACGGAAGTTTTCAGAGATGAGAA
TGTGCCTTCAGGAACCGTGAGACAGGTGCTGCATGGCTGTCGCGT
>S3113H8R94 rank=0007790 x=3263.0 y=1690.0 length=71
TACGCAACGCGAAGAACCTTACCTGGTCTTGACATCCACGGAAGTTTTCAGAGATGAGAA
TGTGCCTTCGG
>S3113HZIU1 rank=0000272 x=3157.0 y=3755.0 length=104
TACGCAACGCGAAGAACCTTACCTGGTCTTGACATCCACGGAAGTTTTCAGAGATGAGAA
TGTGCCTTCGGAACCGTGAGACAGGTGCTGCATGGCTGTCGCGT
>S3113H8NEM rank=0009779 x=3261.0 y=3564.0 length=104
TACGCAACGCGAAGAACCTTACCTGGTCTTGACATCCACGGAAGTTTTCAGAGATGAGAA
TGTGCCTTCGGAACCGTGAGACANGTGGTGCATGGCTGTCGCGT
>S3113HZDS5 rank=0026416 x=3156.0 y=1303.0 length=98
TACGCAACGCGAAGAACCTTACCTGGTCTTGACATCCACGGAAGTTTTCAGAGATGAGAA
TGTGCCTTCGGGAAACCGTGAGACAGGTGTTGCATGGC
>S3113H1MLF rank=0010293 x=3181.0 y=3601.0 length=105
TACGCAACGCGAAGAACCTTACCTGGTCTTGACATCCACGGAAGTTTTCAGAGATGAGAA
TGTGCCTTCGGGAACCGCGAGACAGGTGCTGCATGGCTGGCGCGT
>S3113H075M rank=0012110 x=3177.0 y=1272.0 length=80
TACGCAACGCGAAGAACCTTACCTGGTCTTGACATCCACGGAAGTTTTCAGAGATGAGAA
TGTGCCTTCGGGAACCGTGA
>S3113IAZB9 rank=0022602 x=3288.0 y=1751.0 length=105
TACGCAACGCGAAGAACCTTACCTGGTCTTGACATCCACGGAAGTTTTCAGAGATGAGAA
TGTGCCTTCGGGAACCGTGAAACAGGTGTTGCATGGCTGTCGCGT
>S3113IAJZN rank=0017980 x=3283.0 y=2337.0 length=82
TACGCAACGCGAAGAACCTTACCTGGTCTTGACATCCACGGAAGTTTTCAGAGATGAGAA
TGTGCCTTCGGGAACCGTGAGA
>S3113H764J rank=0004184 x=3256.0 y=2945.0 length=84
TACGCAACGCGAAGAACCTTACCTGGTCTTGACATCCACGGAAGTTTTCAGAGATGAGAA
TGTGCCTTCGGGAACCGTGAGACA
>S3113H3FVJ rank=0006190 x=3202.0 y=2189.0 length=84
TACGCAACGCGAAGAACCTTACCTGGTCTTGACATCCACGGAAGTTTTCAGAGATGAGAA
TGTGCCTTCGGGAACCGTGAGACA
>S3113H9L5X rank=0008544 x=3272.0 y=3555.0 length=84
TACGCAACGCGAAGAACCTTACCTGGTCTTGACATCCACGGAAGTTTTCAGAGATGAGAA
TGTGCCTTCGGGAACCGTGAGACA
>S3113HZYBH rank=0022210 x=3162.0 y=3307.0 length=84
TACGCAACGCGAAGAACCTTACCTGGTCTTGACATCCACGGAAGTTTTCAGAGATGAGAA
TGTGCCTTCGGGAACCGTGAGACA
>S3113IA1N4 rank=0002392 x=3289.0 y=674.0 length=105
TACGCAACGCGAAGAACCTTACCTGGTCTTGACATCCACGGAAGTTTTCAGAGATGAGAA
TGTGCCTTCGGGAACCGTGAGACAGCTGTTGCATGGCTGTCGCGT
>S3113IA4QS rank=0000494 x=3290.0 y=562.0 length=86
TACGCAACGCGAAGAACCTTACCTGGTCTTGACATCCACGGAAGTTTTCAGAGATGAGAA
TGTGCCTTCGGGAACCGTGAGACAGG
>S3113H6OCC rank=0000455 x=3239.0 y=1578.0 length=86
TACGCAACGCGAAGAACCTTACCTGGTCTTGACATCCACGGAAGTTTTCAGAGATGAGAA
TGTGCCTTCGGGAACCGTGAGACAGG
>S3113H1Z1K rank=0017480 x=3186.0 y=550.0 length=86
TACGCAACGCGAAGAACCTTACCTGGTCTTGACATCCACGGAAGTTTTCAGAGATGAGAA
TGTGCCTTCGGGAACCGTGAGACAGG
>S3113H6G7J rank=0011819 x=3237.0 y=525.0 length=86
TACGCAACGCGAAGAACCTTACCTGGTCTTGACATCCACGGAAGTTTTCAGAGATGAGAA
TGTGCCTTCGGGAACCGTGAGACAGG
>S3113H34FI rank=0005621 x=3210.0 y=1244.0 length=86
TACGCAACGCGAAGAACCTTACCTGGTCTTGACATCCACGGAAGTTTTCAGAGATGAGAA
TGTGCCTTCGGGAACCGTGAGACAGG
>S3113H9N90 rank=0002948 x=3273.0 y=2198.0 length=86
TACGCAACGCGAAGAACCTTACCTGGTCTTGACATCCACGGAAGTTTTCAGAGATGAGAA
TGTGCCTTCGGGAACCGTGAGACAGG
>S3113H1J47 rank=0007598 x=3181.0 y=425.0 length=86
TACGCAACGCGAAGAACCTTACCTGGTCTTGACATCCACGGAAGTTTTCAGAGATGAGAA
TGTGCCTTCGGGAACCGTGAGACAGG
>S3113H0S00 rank=0010139 x=3172.0 y=2146.0 length=86
TACGCAACGCGAAGAACCTTACCTGGTCTTGACATCCACGGAAGTTTTCAGAGATGAGAA
TGTGCCTTCGGGAACCGTGAGACAGG
>S3113H2WMM rank=0012583 x=3196.0 y=1820.0 length=86
TACGCAACGCGAAGAACCTTACCTGGTCTTGACATCCACGGAAGTTTTCAGAGATGAGAA
TGTGCCTTCGGGAACCGTGAGACAGG
>S3113H1UCK rank=0001490 x=3184.0 y=1362.0 length=86
TACGCAACGCGAAGAACCTTACCTGGTCTTGACATCCACGGAAGTTTTCAGAGATGAGAA
TGTGCCTTCGGGAACCGTGAGACAGG
>S3113H2PY5 rank=0003092 x=3194.0 y=1391.0 length=86
TACGCAACGCGAAGAACCTTACCTGGTCTTGACATCCACGGAAGTTTTCAGAGATGAGAA
TGTGCCTTCGGGAACCGTGAGACAGG
>S3113H34E3 rank=0008264 x=3210.0 y=1229.0 length=86
TACGCAACGCGAAGAACCTTACCTGGTCTTGACATCCACGGAAGTTTTCAGAGATGAGAA
TGTGCCTTCGGGAACCGTGAGACAGG
>S3113HZHNK rank=0004130 x=3157.0 y=2190.0 length=86
TACGCAACGCGAAGAACCTTACCTGGTCTTGACATCCACGGAAGTTTTCAGAGATGAGAA
TGTGCCTTCGGGAACCGTGAGACAGG
>S3113H3BB7 rank=0007976 x=3201.0 y=405.0 length=86
TACGCAACGCGAAGAACCTTACCTGGTCTTGACATCCACGGAAGTTTTCAGAGATGAGAA
TGTGCCTTCGGGAACCGTGAGACAGG
>S3113H3CU9 rank=0010560 x=3201.0 y=2387.0 length=105
TACGCAACGCGAAGAACCTTACCTGGTCTTGACATCCACGGAAGTTTTCAGAGATGAGAA
TGTGCCTTCGGGAACCGTGAGACAGGAGTTGCATGGCTGTCGCGT
>S3113H9QUD rank=0005283 x=3274.0 y=1427.0 length=105
TACGCAACGCGAAGAACCTTACCTGGTCTTGACATCCACGGAAGTTTTCAGAGATGAGAA
TGTGCCTTCGGGAACCGTGAGACAGGCGTTGCATGGCTGTCGCGT
>S3113H53EX rank=0004179 x=3232.0 y=3127.0 length=105
TACGCAACGCGAAGAACCTTACCTGGTCTTGACATCCACGGAAGTTTTCAGAGATGAGAA
TGTGCCTTCGGGAACCGTGAGACAGGNGTTGCATGGCTGTCGCGT
>S3113H9LFS rank=0020408 x=3272.0 y=2614.0 length=105
TACGCAACGCGAAGAACCTTACCTGGTCTTGACATCCACGGAAGTTTTCAGAGATGAGAA
TGTGCCTTCGGGAACCGTGAGACAGGNGTTGCATGGCTGTCGCGT
>S3113H3UXQ rank=0006986 x=3207.0 y=1228.0 length=105
TACGCAACGCGAAGAACCTTACCTGGTCTTGACATCCACGGAAGTTTTCAGAGATGAGAA
TGTGCCTTCGGGAACCGTGAGACAGGNGTTGCATGGCTGTCGCGT
>S3113H8Y4Y rank=0014327 x=3265.0 y=2384.0 length=105
TACGCAACGCGAAGAACCTTACCTGGTCTTGACATCCACGGAAGTTTTCAGAGATGAGAA
TGTGCCTTCGGGAACCGTGAGACAGGNGTTGCATGGCTGTCGCGT
>S3113HZ81C rank=0013272 x=3166.0 y=814.0 length=105
TACGCAACGCGAAGAACCTTACCTGGTCTTGACATCCACGGAAGTTTTCAGAGATGAGAA
TGTGCCTTCGGGAACCGTGAGACAGGNGTTGCATGGCTGTCGCGT
>S3113H5L27 rank=0002159 x=3227.0 y=1153.0 length=105
TACGCAACGCGAAGAACCTTACCTGGTCTTGACATCCACGGAAGTTTTCAGAGATGAGAA
TGTGCCTTCGGGAACCGTGAGACAGGNGTTGCATGGCTGTCGCGT
>S3113H8H31 rank=0003319 x=3260.0 y=799.0 length=106
TACGCAACGCGAAGAACCTTACCTGGTCTTGACATCCACGGAAGTTTTCAGAGATGAGAA
TGTGCCTTCGGGAACCGTGAGACAGGNGTTGCATGGCTGTCGCGTT
>S3113H2917 rank=0002360 x=3200.0 y=2845.0 length=87
TACGCAACGCGAAGAACCTTACCTGGTCTTGACATCCACGGAAGTTTTCAGAGATGAGAA
TGTGCCTTCGGGAACCGTGAGACAGGT
>S3113H8JR7 rank=0016419 x=3260.0 y=2965.0 length=87
TACGCAACGCGAAGAACCTTACCTGGTCTTGACATCCACGGAAGTTTTCAGAGATGAGAA
TGTGCCTTCGGGAACCGTGAGACAGGT
>S3113H2WYF rank=0003209 x=3196.0 y=2245.0 length=87
TACGCAACGCGAAGAACCTTACCTGGTCTTGACATCCACGGAAGTTTTCAGAGATGAGAA
TGTGCCTTCGGGAACCGTGAGACAGGT
>S3113H8PZM rank=0013841 x=3262.0 y=2816.0 length=87
TACGCAACGCGAAGAACCTTACCTGGTCTTGACATCCACGGAAGTTTTCAGAGATGAGAA
TGTGCCTTCGGGAACCGTGAGACAGGT
>S3113IA15E rank=0010617 x=3289.0 y=1296.0 length=87
TACGCAACGCGAAGAACCTTACCTGGTCTTGACATCCACGGAAGTTTTCAGAGATGAGAA
TGTGCCTTCGGGAACCGTGAGACAGGT
>S3113H7NOB rank=0006161 x=3250.0 y=2313.0 length=87
TACGCAACGCGAAGAACCTTACCTGGTCTTGACATCCACGGAAGTTTTCAGAGATGAGAA
TGTGCCTTCGGGAACCGTGAGACAGGT
>S3113H6EW6 rank=0020124 x=3236.0 y=1656.0 length=87
TACGCAACGCGAAGAACCTTACCTGGTCTTGACATCCACGGAAGTTTTCAGAGATGAGAA
TGTGCCTTCGGGAACCGTGAGACAGGT
>S3113H1H1H rank=0012020 x=3180.0 y=1795.0 length=87
TACGCAACGCGAAGAACCTTACCTGGTCTTGACATCCACGGAAGTTTTCAGAGATGAGAA
TGTGCCTTCGGGAACCGTGAGACAGGT
>S3113H2PW3 rank=0000814 x=3194.0 y=1317.0 length=87
TACGCAACGCGAAGAACCTTACCTGGTCTTGACATCCACGGAAGTTTTCAGAGATGAGAA
TGTGCCTTCGGGAACCGTGAGACAGGT
>S3113IAZ3G rank=0016900 x=3288.0 y=2730.0 length=87
TACGCAACGCGAAGAACCTTACCTGGTCTTGACATCCACGGAAGTTTTCAGAGATGAGAA
TGTGCCTTCGGGAACCGTGAGACAGGT
>S3113H2304 rank=0019434 x=3198.0 y=3222.0 length=87
TACGCAACGCGAAGAACCTTACCTGGTCTTGACATCCACGGAAGTTTTCAGAGATGAGAA
TGTGCCTTCGGGAACCGTGAGACAGGT
>S3113IAP5A rank=0003045 x=3285.0 y=2124.0 length=87
TACGCAACGCGAAGAACCTTACCTGGTCTTGACATCCACGGAAGTTTTCAGAGATGAGAA
TGTGCCTTCGGGAACCGTGAGACAGGT
>S3113H1MIE rank=0005941 x=3181.0 y=3492.0 length=87
TACGCAACGCGAAGAACCTTACCTGGTCTTGACATCCACGGAAGTTTTCAGAGATGAGAA
TGTGCCTTCGGGAACCGTGAGACAGGT
>S3113H1W1Y rank=0013825 x=3185.0 y=772.0 length=87
TACGCAACGCGAAGAACCTTACCTGGTCTTGACATCCACGGAAGTTTTCAGAGATGAGAA
TGTGCCTTCGGGAACCGTGAGACAGGT
>S3113IBQPS rank=0001114 x=3297.0 y=366.0 length=87
TACGCAACGCGAAGAACCTTACCTGGTCTTGACATCCACGGAAGTTTTCAGAGATGAGAA
TGTGCCTTCGGGAACCGTGAGACAGGT
>S3113H49PO rank=0023258 x=3223.0 y=1498.0 length=87
TACGCAACGCGAAGAACCTTACCTGGTCTTGACATCCACGGAAGTTTTCAGAGATGAGAA
TGTGCCTTCGGGAACCGTGAGACAGGT
>S3113H9REB rank=0008786 x=3274.0 y=2145.0 length=105
TACGCAACGCGAAGAACCTTACCTGGTCTTGACATCCACGGAAGTTTTCAGAGATGAGAA
TGTGCCTTCGGGAACCGTGAGACAGGTATGCATGGCTGTCGCGTT
>S3113H28OI rank=0022105 x=3200.0 y=1056.0 length=103
TACGCAACGCGAAGAACCTTACCTGGTCTTGACATCCACGGAAGTTTTCAGAGATGAGAA
TGTGCCTTCGGGAACCGTGAGACAGGTCTGCTGGCTGTCGCGT
>S3113H0DKT rank=0023951 x=3167.0 y=2603.0 length=88
TACGCAACGCGAAGAACCTTACCTGGTCTTGACATCCACGGAAGTTTTCAGAGATGAGAA
TGTGCCTTCGGGAACCGTGAGACAGGTG
>S3113H1KCU rank=0022151 x=3181.0 y=700.0 length=88
TACGCAACGCGAAGAACCTTACCTGGTCTTGACATCCACGGAAGTTTTCAGAGATGAGAA
TGTGCCTTCGGGAACCGTGAGACAGGTG
>S3113H0251 rank=0017813 x=3175.0 y=2999.0 length=88
TACGCAACGCGAAGAACCTTACCTGGTCTTGACATCCACGGAAGTTTTCAGAGATGAGAA
TGTGCCTTCGGGAACCGTGAGACAGGTG
>S3113IADN9 rank=0020324 x=3281.0 y=2343.0 length=88
TACGCAACGCGAAGAACCTTACCTGGTCTTGACATCCACGGAAGTTTTCAGAGATGAGAA
TGTGCCTTCGGGAACCGTGAGACAGGTG
>S3113H7KH1 rank=0006839 x=3249.0 y=2295.0 length=88
TACGCAACGCGAAGAACCTTACCTGGTCTTGACATCCACGGAAGTTTTCAGAGATGAGAA
TGTGCCTTCGGGAACCGTGAGACAGGTG
>S3113H2KAT rank=0002077 x=3192.0 y=2227.0 length=88
TACGCAACGCGAAGAACCTTACCTGGTCTTGACATCCACGGAAGTTTTCAGAGATGAGAA
TGTGCCTTCGGGAACCGTGAGACAGGTG
>S3113H30YR rank=0009043 x=3209.0 y=849.0 length=88
TACGCAACGCGAAGAACCTTACCTGGTCTTGACATCCACGGAAGTTTTCAGAGATGAGAA
TGTGCCTTCGGGAACCGTGAGACAGGTG
>S3113H0MZL rank=0026038 x=3170.0 y=2511.0 length=88
TACGCAACGCGAAGAACCTTACCTGGTCTTGACATCCACGGAAGTTTTCAGAGATGAGAA
TGTGCCTTCGGGAACCGTGAGACAGGTG
>S3113HZHSK rank=0020032 x=3157.0 y=2370.0 length=88
TACGCAACGCGAAGAACCTTACCTGGTCTTGACATCCACGGAAGTTTTCAGAGATGAGAA
TGTGCCTTCGGGAACCGTGAGACAGGTG
>S3113H8IPX rank=0017237 x=3260.0 y=1587.0 length=88
TACGCAACGCGAAGAACCTTACCTGGTCTTGACATCCACGGAAGTTTTCAGAGATGAGAA
TGTGCCTTCGGGAACCGTGAGACAGGTG
>S3113H23WD rank=0020970 x=3198.0 y=3051.0 length=88
TACGCAACGCGAAGAACCTTACCTGGTCTTGACATCCACGGAAGTTTTCAGAGATGAGAA
TGTGCCTTCGGGAACCGTGAGACAGGTG
>S3113H3BYT rank=0011973 x=3201.0 y=1219.0 length=88
TACGCAACGCGAAGAACCTTACCTGGTCTTGACATCCACGGAAGTTTTCAGAGATGAGAA
TGTGCCTTCGGGAACCGTGAGACAGGTG
>S3113H4AEX rank=0006596 x=3212.0 y=807.0 length=88
TACGCAACGCGAAGAACCTTACCTGGTCTTGACATCCACGGAAGTTTTCAGAGATGAGAA
TGTGCCTTCGGGAACCGTGAGACAGGTG
>S3113H3PYV rank=0008062 x=3205.0 y=2981.0 length=88
TACGCAACGCGAAGAACCTTACCTGGTCTTGACATCCACGGAAGTTTTCAGAGATGAGAA
TGTGCCTTCGGGAACCGTGAGACAGGTG
>S3113H0R9Q rank=0021337 x=3172.0 y=1164.0 length=88
TACGCAACGCGAAGAACCTTACCTGGTCTTGACATCCACGGAAGTTTTCAGAGATGAGAA
TGTGCCTTCGGGAACCGTGAGACAGGTG
>S3113H169V rank=0021656 x=3188.0 y=1729.0 length=88
TACGCAACGCGAAGAACCTTACCTGGTCTTGACATCCACGGAAGTTTTCAGAGATGAGAA
TGTGCCTTCGGGAACCGTGAGACAGGTG
>S3113HZQU2 rank=0016772 x=3160.0 y=1836.0 length=88
TACGCAACGCGAAGAACCTTACCTGGTCTTGACATCCACGGAAGTTTTCAGAGATGAGAA
TGTGCCTTCGGGAACCGTGAGACAGGTG
>S3113H9KQK rank=0005178 x=3272.0 y=1706.0 length=88
TACGCAACGCGAAGAACCTTACCTGGTCTTGACATCCACGGAAGTTTTCAGAGATGAGAA
TGTGCCTTCGGGAACCGTGAGACAGGTG
>S3113HZG2O rank=0023631 x=3157.0 y=1438.0 length=88
TACGCAACGCGAAGAACCTTACCTGGTCTTGACATCCACGGAAGTTTTCAGAGATGAGAA
TGTGCCTTCGGGAACCGTGAGACAGGTG
>S3113H04ML rank=0004757 x=3176.0 y=795.0 length=88
TACGCAACGCGAAGAACCTTACCTGGTCTTGACATCCACGGAAGTTTTCAGAGATGAGAA
TGTGCCTTCGGGAACCGTGAGACAGGTG
>S3113H3SB8 rank=0009002 x=3206.0 y=1958.0 length=88
TACGCAACGCGAAGAACCTTACCTGGTCTTGACATCCACGGAAGTTTTCAGAGATGAGAA
TGTGCCTTCGGGAACCGTGAGACAGGTG
>S3113H0SDQ rank=0022096 x=3172.0 y=1308.0 length=88
TACGCAACGCGAAGAACCTTACCTGGTCTTGACATCCACGGAAGTTTTCAGAGATGAGAA
TGTGCCTTCGGGAACCGTGAGACAGGTG
>S3113H5T4T rank=0001538 x=3229.0 y=3387.0 length=88
TACGCAACGCGAAGAACCTTACCTGGTCTTGACATCCACGGAAGTTTTCAGAGATGAGAA
TGTGCCTTCGGGAACCGTGAGACAGGTG
>S3113H7S7O rank=0013842 x=3252.0 y=1298.0 length=88
TACGCAACGCGAAGAACCTTACCTGGTCTTGACATCCACGGAAGTTTTCAGAGATGAGAA
TGTGCCTTCGGGAACCGTGAGACAGGTG
>S3113H8BS1 rank=0018040 x=3258.0 y=819.0 length=88
TACGCAACGCGAAGAACCTTACCTGGTCTTGACATCCACGGAAGTTTTCAGAGATGAGAA
TGTGCCTTCGGGAACCGTGAGACAGGTG
>S3113H2EKB rank=0012789 x=3190.0 y=2985.0 length=88
TACGCAACGCGAAGAACCTTACCTGGTCTTGACATCCACGGAAGTTTTCAGAGATGAGAA
TGTGCCTTCGGGAACCGTGAGACAGGTG
>S3113H8ZAB rank=0011156 x=3265.0 y=2577.0 length=88
TACGCAACGCGAAGAACCTTACCTGGTCTTGACATCCACGGAAGTTTTCAGAGATGAGAA
TGTGCCTTCGGGAACCGTGAGACAGGTG
>S3113H5KI3 rank=0010409 x=3226.0 y=3229.0 length=88
TACGCAACGCGAAGAACCTTACCTGGTCTTGACATCCACGGAAGTTTTCAGAGATGAGAA
TGTGCCTTCGGGAACCGTGAGACAGGTG
>S3113H41OR rank=0010403 x=3220.0 y=3385.0 length=88
TACGCAACGCGAAGAACCTTACCTGGTCTTGACATCCACGGAAGTTTTCAGAGATGAGAA
TGTGCCTTCGGGAACCGTGAGACAGGTG
>S3113H2DS4 rank=0020270 x=3190.0 y=2006.0 length=88
TACGCAACGCGAAGAACCTTACCTGGTCTTGACATCCACGGAAGTTTTCAGAGATGAGAA
TGTGCCTTCGGGAACCGTGAGACAGGTG
>S3113H17RE rank=0020824 x=3188.0 y=2360.0 length=90
TACGCAACGCGAAGAACCTTACCTGGTCTTGACATCCACGGAAGTTTTCAGAGATGAGAA
TGTGCCTTCGGGAACCGTGAGACAGGTGAG
>S3113H7AF8 rank=0016587 x=3246.0 y=1558.0 length=107
TACGCAACGCGAAGAACCTTACCTGGTCTTGACATCCACGGAAGTTTTCAGAGATGAGAA
TGTGCCTTCGGGAACCGTGAGACAGGTGATGCAGTGGCTGGTCGCGT
>S3113H6IDC rank=0010079 x=3237.0 y=2030.0 length=105
TACGCAACGCGAAGAACCTTACCTGGTCTTGACATCCACGGAAGTTTTCAGAGATGAGAA
TGTGCCTTCGGGAACCGTGAGACAGGTGATGCATGACTGTCGCGT
>S3113H2ZD1 rank=0018145 x=3197.0 y=1303.0 length=96
TACGCAACGCGAAGAACCTTACCTGGTCTTGACATCCACGGAAGTTTTCAGAGATGAGAA
TGTGCCTTCGGGAACCGTGAGACAGGTGATGCATGG
>S3113H43QR rank=0020505 x=3221.0 y=1953.0 length=97
TACGCAACGCGAAGAACCTTACCTGGTCTTGACATCCACGGAAGTTTTCAGAGATGAGAA
TGTGCCTTCGGGAACCGTGAGACAGGTGATGCATGGC
>S3113IAPUU rank=0019882 x=3285.0 y=1748.0 length=100
TACGCAACGCGAAGAACCTTACCTGGTCTTGACATCCACGGAAGTTTTCAGAGATGAGAA
TGTGCCTTCGGGAACCGTGAGACAGGTGATGCATGGCTGT
>S3113HZBDB rank=0026422 x=3155.0 y=2237.0 length=101
TACGCAACGCGAAGAACCTTACCTGGTCTTGACATCCACGGAAGTTTTCAGAGATGAGAA
TGTGCCTTCGGGAACCGTGAGACAGGTGATGCATGGCTGTC
>S3113H3K1A rank=0014133 x=3204.0 y=684.0 length=101
TACGCAACGCGAAGAACCTTACCTGGTCTTGACATCCACGGAAGTTTTCAGAGATGAGAA
TGTGCCTTCGGGAACCGTGAGACAGGTGATGCATGGCTGTC
>S3113HZUYD rank=0002201 x=3161.0 y=3043.0 length=101
TACGCAACGCGAAGAACCTTACCTGGTCTTGACATCCACGGAAGTTTTCAGAGATGAGAA
TGTGCCTTCGGGAACCGTGAGACAGGTGATGCATGGCTGTC
>S3113H8K5Q rank=0004991 x=3261.0 y=652.0 length=103
TACGCAACGCGAAGAACCTTACCTGGTCTTGACATCCACGGAAGTTTTCAGAGATGAGAA
TGTGCCTTCGGGAACCGTGAGACAGGTGATGCATGGCTGTCGC
>S3113H4R7K rank=0009792 x=3217.0 y=3390.0 length=103
TACGCAACGCGAAGAACCTTACCTGGTCTTGACATCCACGGAAGTTTTCAGAGATGAGAA
TGTGCCTTCGGGAACCGTGAGACAGGTGATGCATGGCTGTCGC
>S3113IAZ78 rank=0021565 x=3288.0 y=2902.0 length=104
TACGCAACGCGAAGAACCTTACCTGGTCTTGACATCCACGGAAGTTTTCAGAGATGAGAA
TGTGCCTTCGGGAACCGTGAGACAGGTGATGCATGGCTGTCGCG
>S3113HZ3RL rank=0008969 x=3164.0 y=2175.0 length=104
TACGCAACGCGAAGAACCTTACCTGGTCTTGACATCCACGGAAGTTTTCAGAGATGAGAA
TGTGCCTTCGGGAACCGTGAGACAGGTGATGCATGGCTGTCGCG
>S3113H67SL rank=0027082 x=3245.0 y=2211.0 length=105
TACGCAACGCGAAGAACCTTACCTGGTCTTGACATCCACGGAAGTTTTCAGAGATGAGAA
TGTGCCTTCGGGAACCGTGAGACAGGTGATGCATGGCTGTCGCGG
>S3113HZXQT rank=0024745 x=3162.0 y=2563.0 length=105
TACGCAACGCGAAGAACCTTACCTGGTCTTGACATCCACGGAAGTTTTCAGAGATGAGAA
TGTGCCTTCGGGAACCGTGAGACAGGTGATGCATGGCTGTCGCGT
>S3113H4AZ8 rank=0011510 x=3212.0 y=1574.0 length=105
TACGCAACGCGAAGAACCTTACCTGGTCTTGACATCCACGGAAGTTTTCAGAGATGAGAA
TGTGCCTTCGGGAACCGTGAGACAGGTGATGCATGGCTGTCGCGT
>S3113IBNS5 rank=0012052 x=3296.0 y=695.0 length=105
TACGCAACGCGAAGAACCTTACCTGGTCTTGACATCCACGGAAGTTTTCAGAGATGAGAA
TGTGCCTTCGGGAACCGTGAGACAGGTGATGCATGGCTGTCGCGT
>S3113H0AF2 rank=0018248 x=3166.0 y=2640.0 length=105
TACGCAACGCGAAGAACCTTACCTGGTCTTGACATCCACGGAAGTTTTCAGAGATGAGAA
TGTGCCTTCGGGAACCGTGAGACAGGTGATGCATGGCTGTCGCGT
>S3113H1SWL rank=0025361 x=3183.0 y=3587.0 length=105
TACGCAACGCGAAGAACCTTACCTGGTCTTGACATCCACGGAAGTTTTCAGAGATGAGAA
TGTGCCTTCGGGAACCGTGAGACAGGTGATGCATGGCTGTCGCGT
>S3113H52LK rank=0013557 x=3232.0 y=2070.0 length=105
TACGCAACGCGAAGAACCTTACCTGGTCTTGACATCCACGGAAGTTTTCAGAGATGAGAA
TGTGCCTTCGGGAACCGTGAGACAGGTGATGCATGGCTGTCGCGT
>S3113HZD1R rank=0026022 x=3156.0 y=1613.0 length=105
TACGCAACGCGAAGAACCTTACCTGGTCTTGACATCCACGGAAGTTTTCAGAGATGAGAA
TGTGCCTTCGGGAACCGTGAGACAGGTGATGCATGGCTGTCGCGT
>S3113H13JP rank=0019055 x=3187.0 y=995.0 length=105
TACGCAACGCGAAGAACCTTACCTGGTCTTGACATCCACGGAAGTTTTCAGAGATGAGAA
TGTGCCTTCGGGAACCGTGAGACAGGTGATGCATGGCTGTCGCGT
>S3113H4HT9 rank=0007214 x=3214.0 y=2239.0 length=105
TACGCAACGCGAAGAACCTTACCTGGTCTTGACATCCACGGAAGTTTTCAGAGATGAGAA
TGTGCCTTCGGGAACCGTGAGACAGGTGATGCATGGCTGTCGCGT
>S3113H4M8R rank=0003217 x=3216.0 y=1049.0 length=105
TACGCAACGCGAAGAACCTTACCTGGTCTTGACATCCACGGAAGTTTTCAGAGATGAGAA
TGTGCCTTCGGGAACCGTGAGACAGGTGATGCATGGCTGTCGCGT
>S3113H4E5H rank=0020655 x=3213.0 y=2851.0 length=105
TACGCAACGCGAAGAACCTTACCTGGTCTTGACATCCACGGAAGTTTTCAGAGATGAGAA
TGTGCCTTCGGGAACCGTGAGACAGGTGATGCATGGCTGTCGCGT
>S3113H291Q rank=0019289 x=3200.0 y=2828.0 length=105
TACGCAACGCGAAGAACCTTACCTGGTCTTGACATCCACGGAAGTTTTCAGAGATGAGAA
TGTGCCTTCGGGAACCGTGAGACAGGTGATGCATGGCTGTCGCGT
>S3113IA8EZ rank=0022458 x=3291.0 y=1225.0 length=105
TACGCAACGCGAAGAACCTTACCTGGTCTTGACATCCACGGAAGTTTTCAGAGATGAGAA
TGTGCCTTCGGGAACCGTGAGACAGGTGATGCATGGCTGTCGCGT
>S3113H82U6 rank=0003550 x=3266.0 y=3120.0 length=105
TACGCAACGCGAAGAACCTTACCTGGTCTTGACATCCACGGAAGTTTTCAGAGATGAGAA
TGTGCCTTCGGGAACCGTGAGACAGGTGATGCATGGCTGTCGCGT
>S3113H5GDY rank=0011011 x=3225.0 y=1956.0 length=105
TACGCAACGCGAAGAACCTTACCTGGTCTTGACATCCACGGAAGTTTTCAGAGATGAGAA
TGTGCCTTCGGGAACCGTGAGACAGGTGATGCATGGCTGTCGCGT
>S3113H8R9D rank=0011999 x=3263.0 y=1663.0 length=105
TACGCAACGCGAAGAACCTTACCTGGTCTTGACATCCACGGAAGTTTTCAGAGATGAGAA
TGTGCCTTCGGGAACCGTGAGACAGGTGATGCATGGCTGTCGCGT
>S3113H07LM rank=0009454 x=3177.0 y=552.0 length=105
TACGCAACGCGAAGAACCTTACCTGGTCTTGACATCCACGGAAGTTTTCAGAGATGAGAA
TGTGCCTTCGGGAACCGTGAGACAGGTGATGCATGGCTGTCGCGT
>S3113H0PL4 rank=0016577 x=3171.0 y=1818.0 length=105
TACGCAACGCGAAGAACCTTACCTGGTCTTGACATCCACGGAAGTTTTCAGAGATGAGAA
TGTGCCTTCGGGAACCGTGAGACAGGTGATGCATGGCTGTCGCGT
>S3113H58RQ rank=0018316 x=3234.0 y=1876.0 length=105
TACGCAACGCGAAGAACCTTACCTGGTCTTGACATCCACGGAAGTTTTCAGAGATGAGAA
TGTGCCTTCGGGAACCGTGAGACAGGTGATGCATGGCTGTCGCGT
>S3113H458X rank=0015214 x=3222.0 y=1103.0 length=105
TACGCAACGCGAAGAACCTTACCTGGTCTTGACATCCACGGAAGTTTTCAGAGATGAGAA
TGTGCCTTCGGGAACCGTGAGACAGGTGATGCATGGCTGTCGCGT
>S3113H0DEP rank=0023766 x=3167.0 y=2383.0 length=105
TACGCAACGCGAAGAACCTTACCTGGTCTTGACATCCACGGAAGTTTTCAGAGATGAGAA
TGTGCCTTCGGGAACCGTGAGACAGGTGATGCATGGCTGTCGCGT
>S3113H2ZXG rank=0025672 x=3197.0 y=2002.0 length=105
TACGCAACGCGAAGAACCTTACCTGGTCTTGACATCCACGGAAGTTTTCAGAGATGAGAA
TGTGCCTTCGGGAACCGTGAGACAGGTGATGCATGGCTGTCGCGT
>S3113H6T9S rank=0008737 x=3241.0 y=1070.0 length=105
TACGCAACGCGAAGAACCTTACCTGGTCTTGACATCCACGGAAGTTTTCAGAGATGAGAA
TGTGCCTTCGGGAACCGTGAGACAGGTGATGCATGGCTGTCGCGT
>S3113H6URC rank=0006980 x=3241.0 y=1702.0 length=105
TACGCAACGCGAAGAACCTTACCTGGTCTTGACATCCACGGAAGTTTTCAGAGATGAGAA
TGTGCCTTCGGGAACCGTGAGACAGGTGATGCATGGCTGTCGCGT
>S3113H1YVC rank=0023290 x=3185.0 y=3126.0 length=105
TACGCAACGCGAAGAACCTTACCTGGTCTTGACATCCACGGAAGTTTTCAGAGATGAGAA
TGTGCCTTCGGGAACCGTGAGACAGGTGATGCATGGCTGTCGCGT
>S3113H94HV rank=0013226 x=3278.0 y=2737.0 length=105
TACGCAACGCGAAGAACCTTACCTGGTCTTGACATCCACGGAAGTTTTCAGAGATGAGAA
TGTGCCTTCGGGAACCGTGAGACAGGTGATGCATGGCTGTCGCGT
>S3113IBKH3 rank=0004272 x=3295.0 y=505.0 length=105
TACGCAACGCGAAGAACCTTACCTGGTCTTGACATCCACGGAAGTTTTCAGAGATGAGAA
TGTGCCTTCGGGAACCGTGAGACAGGTGATGCATGGCTGTCGCGT
>S3113H2Q8K rank=0008601 x=3194.0 y=3026.0 length=105
TACGCAACGCGAAGAACCTTACCTGGTCTTGACATCCACGGAAGTTTTCAGAGATGAGAA
TGTGCCTTCGGGAACCGTGAGACAGGTGATGCATGGCTGTCGCGT
>S3113H7934 rank=0014255 x=3257.0 y=2722.0 length=105
TACGCAACGCGAAGAACCTTACCTGGTCTTGACATCCACGGAAGTTTTCAGAGATGAGAA
TGTGCCTTCGGGAACCGTGAGACAGGTGATGCATGGCTGTCGCGT
>S3113H01CF rank=0022263 x=3175.0 y=637.0 length=105
TACGCAACGCGAAGAACCTTACCTGGTCTTGACATCCACGGAAGTTTTCAGAGATGAGAA
TGTGCCTTCGGGAACCGTGAGACAGGTGATGCATGGCTGTCGCGT
>S3113H55YO rank=0010046 x=3233.0 y=2334.0 length=105
TACGCAACGCGAAGAACCTTACCTGGTCTTGACATCCACGGAAGTTTTCAGAGATGAGAA
TGTGCCTTCGGGAACCGTGAGACAGGTGATGCATGGCTGTCGCGT
>S3113IAV9Z rank=0009997 x=3287.0 y=1877.0 length=105
TACGCAACGCGAAGAACCTTACCTGGTCTTGACATCCACGGAAGTTTTCAGAGATGAGAA
TGTGCCTTCGGGAACCGTGAGACAGGTGATGCATGGCTGTCGCGT
>S3113HZKNF rank=0021041 x=3158.0 y=1977.0 length=105
TACGCAACGCGAAGAACCTTACCTGGTCTTGACATCCACGGAAGTTTTCAGAGATGAGAA
TGTGCCTTCGGGAACCGTGAGACAGGTGATGCATGGCTGTCGCGT
>S3113H4AMS rank=0014950 x=3212.0 y=1090.0 length=105
TACGCAACGCGAAGAACCTTACCTGGTCTTGACATCCACGGAAGTTTTCAGAGATGAGAA
TGTGCCTTCGGGAACCGTGAGACAGGTGATGCATGGCTGTCGCGT
>S3113H6O5I rank=0006714 x=3239.0 y=2628.0 length=105
TACGCAACGCGAAGAACCTTACCTGGTCTTGACATCCACGGAAGTTTTCAGAGATGAGAA
TGTGCCTTCGGGAACCGTGAGACAGGTGATGCATGGCTGTCGCGT
>S3113H3FLG rank=0011895 x=3202.0 y=1826.0 length=105
TACGCAACGCGAAGAACCTTACCTGGTCTTGACATCCACGGAAGTTTTCAGAGATGAGAA
TGTGCCTTCGGGAACCGTGAGACAGGTGATGCATGGCTGTCGCGT
>S3113H9ALV rank=0018589 x=3269.0 y=865.0 length=105
TACGCAACGCGAAGAACCTTACCTGGTCTTGACATCCACGGAAGTTTTCAGAGATGAGAA
TGTGCCTTCGGGAACCGTGAGACAGGTGATGCATGGCTGTCGCGT
>S3113H1W0N rank=0023540 x=3185.0 y=725.0 length=105
TACGCAACGCGAAGAACCTTACCTGGTCTTGACATCCACGGAAGTTTTCAGAGATGAGAA
TGTGCCTTCGGGAACCGTGAGACAGGTGATGCATGGCTGTCGCGT
>S3113H9MUS rank=0000468 x=3273.0 y=354.0 length=105
TACGCAACGCGAAGAACCTTACCTGGTCTTGACATCCACGGAAGTTTTCAGAGATGAGAA
TGTGCCTTCGGGAACCGTGAGACAGGTGATGCATGGCTGTCGCGT
>S3113H8U27 rank=0006057 x=3264.0 y=1233.0 length=105
TACGCAACGCGAAGAACCTTACCTGGTCTTGACATCCACGGAAGTTTTCAGAGATGAGAA
TGTGCCTTCGGGAACCGTGAGACAGGTGATGCATGGCTGTCGCGT
>S3113H4Z09 rank=0024580 x=3220.0 y=1243.0 length=105
TACGCAACGCGAAGAACCTTACCTGGTCTTGACATCCACGGAAGTTTTCAGAGATGAGAA
TGTGCCTTCGGGAACCGTGAGACAGGTGATGCATGGCTGTCGCGT
>S3113H72RS rank=0007641 x=3255.0 y=1398.0 length=105
TACGCAACGCGAAGAACCTTACCTGGTCTTGACATCCACGGAAGTTTTCAGAGATGAGAA
TGTGCCTTCGGGAACCGTGAGACAGGTGATGCATGGCTGTCGCGT
>S3113H8XYQ rank=0019894 x=3265.0 y=864.0 length=105
TACGCAACGCGAAGAACCTTACCTGGTCTTGACATCCACGGAAGTTTTCAGAGATGAGAA
TGTGCCTTCGGGAACCGTGAGACAGGTGATGCATGGCTGTCGCGT
>S3113H1QTC rank=0013254 x=3183.0 y=878.0 length=105
TACGCAACGCGAAGAACCTTACCTGGTCTTGACATCCACGGAAGTTTTCAGAGATGAGAA
TGTGCCTTCGGGAACCGTGAGACAGGTGATGCATGGCTGTCGCGT
>S3113IAYGG rank=0000579 x=3288.0 y=606.0 length=105
TACGCAACGCGAAGAACCTTACCTGGTCTTGACATCCACGGAAGTTTTCAGAGATGAGAA
TGTGCCTTCGGGAACCGTGAGACAGGTGATGCATGGCTGTCGCGT
>S3113H9OVW rank=0009249 x=3273.0 y=2986.0 length=105
TACGCAACGCGAAGAACCTTACCTGGTCTTGACATCCACGGAAGTTTTCAGAGATGAGAA
TGTGCCTTCGGGAACCGTGAGACAGGTGATGCATGGCTGTCGCGT
>S3113H76PH rank=0006879 x=3256.0 y=2403.0 length=105
TACGCAACGCGAAGAACCTTACCTGGTCTTGACATCCACGGAAGTTTTCAGAGATGAGAA
TGTGCCTTCGGGAACCGTGAGACAGGTGATGCATGGCTGTCGCGT
>S3113H6JDU rank=0015940 x=3237.0 y=3344.0 length=105
TACGCAACGCGAAGAACCTTACCTGGTCTTGACATCCACGGAAGTTTTCAGAGATGAGAA
TGTGCCTTCGGGAACCGTGAGACAGGTGATGCATGGCTGTCGCGT
>S3113H0TWV rank=0026252 x=3172.0 y=3293.0 length=105
TACGCAACGCGAAGAACCTTACCTGGTCTTGACATCCACGGAAGTTTTCAGAGATGAGAA
TGTGCCTTCGGGAACCGTGAGACAGGTGATGCATGGCTGTCGCGT
>S3113H8VNB rank=0001771 x=3264.0 y=1957.0 length=105
TACGCAACGCGAAGAACCTTACCTGGTCTTGACATCCACGGAAGTTTTCAGAGATGAGAA
TGTGCCTTCGGGAACCGTGAGACAGGTGATGCATGGCTGTCGCGT
>S3113H2ZZ2 rank=0008957 x=3197.0 y=2096.0 length=105
TACGCAACGCGAAGAACCTTACCTGGTCTTGACATCCACGGAAGTTTTCAGAGATGAGAA
TGTGCCTTCGGGAACCGTGAGACAGGTGATGCATGGCTGTCGCGT
>S3113H5TEZ rank=0002825 x=3229.0 y=2457.0 length=105
TACGCAACGCGAAGAACCTTACCTGGTCTTGACATCCACGGAAGTTTTCAGAGATGAGAA
TGTGCCTTCGGGAACCGTGAGACAGGTGATGCATGGCTGTCGCGT
>S3113H3S8B rank=0006276 x=3206.0 y=3113.0 length=105
TACGCAACGCGAAGAACCTTACCTGGTCTTGACATCCACGGAAGTTTTCAGAGATGAGAA
TGTGCCTTCGGGAACCGTGAGACAGGTGATGCATGGCTGTCGCGT
>S3113H3O0B rank=0021244 x=3205.0 y=1737.0 length=105
TACGCAACGCGAAGAACCTTACCTGGTCTTGACATCCACGGAAGTTTTCAGAGATGAGAA
TGTGCCTTCGGGAACCGTGAGACAGGTGATGCATGGCTGTCGCGT
>S3113H87LK rank=0017880 x=3268.0 y=1062.0 length=105
TACGCAACGCGAAGAACCTTACCTGGTCTTGACATCCACGGAAGTTTTCAGAGATGAGAA
TGTGCCTTCGGGAACCGTGAGACAGGTGATGCATGGCTGTCGCGT
>S3113H1XV5 rank=0007329 x=3185.0 y=1859.0 length=105
TACGCAACGCGAAGAACCTTACCTGGTCTTGACATCCACGGAAGTTTTCAGAGATGAGAA
TGTGCCTTCGGGAACCGTGAGACAGGTGATGCATGGCTGTCGCGT
>S3113IAY6L rank=0017999 x=3288.0 y=1547.0 length=105
TACGCAACGCGAAGAACCTTACCTGGTCTTGACATCCACGGAAGTTTTCAGAGATGAGAA
TGTGCCTTCGGGAACCGTGAGACAGGTGATGCATGGCTGTCGCGT
>S3113H2CRH rank=0003772 x=3190.0 y=651.0 length=105
TACGCAACGCGAAGAACCTTACCTGGTCTTGACATCCACGGAAGTTTTCAGAGATGAGAA
TGTGCCTTCGGGAACCGTGAGACAGGTGATGCATGGCTGTCGCGT
>S3113HZ1CA rank=0003201 x=3163.0 y=3128.0 length=105
TACGCAACGCGAAGAACCTTACCTGGTCTTGACATCCACGGAAGTTTTCAGAGATGAGAA
TGTGCCTTCGGGAACCGTGAGACAGGTGATGCATGGCTGTCGCGT
>S3113H670Z rank=0014477 x=3245.0 y=2513.0 length=105
TACGCAACGCGAAGAACCTTACCTGGTCTTGACATCCACGGAAGTTTTCAGAGATGAGAA
TGTGCCTTCGGGAACCGTGAGACAGGTGATGCATGGCTGTCGCGT
>S3113H0ZT6 rank=0017988 x=3174.0 y=2780.0 length=105
TACGCAACGCGAAGAACCTTACCTGGTCTTGACATCCACGGAAGTTTTCAGAGATGAGAA
TGTGCCTTCGGGAACCGTGAGACAGGTGATGCATGGCTGTCGCGT
>S3113H6SCA rank=0012547 x=3240.0 y=2664.0 length=105
TACGCAACGCGAAGAACCTTACCTGGTCTTGACATCCACGGAAGTTTTCAGAGATGAGAA
TGTGCCTTCGGGAACCGTGAGACAGGTGATGCATGGCTGTCGCGT
>S3113H3O9T rank=0010264 x=3205.0 y=2079.0 length=105
TACGCAACGCGAAGAACCTTACCTGGTCTTGACATCCACGGAAGTTTTCAGAGATGAGAA
TGTGCCTTCGGGAACCGTGAGACAGGTGATGCATGGCTGTCGCGT
>S3113H1QJS rank=0011129 x=3183.0 y=534.0 length=105
TACGCAACGCGAAGAACCTTACCTGGTCTTGACATCCACGGAAGTTTTCAGAGATGAGAA
TGTGCCTTCGGGAACCGTGAGACAGGTGATGCATGGCTGTCGCGT
>S3113H1ANQ rank=0009207 x=3178.0 y=420.0 length=105
TACGCAACGCGAAGAACCTTACCTGGTCTTGACATCCACGGAAGTTTTCAGAGATGAGAA
TGTGCCTTCGGGAACCGTGAGACAGGTGATGCATGGCTGTCGCGT
>S3113H02VD rank=0024094 x=3175.0 y=2615.0 length=105
TACGCAACGCGAAGAACCTTACCTGGTCTTGACATCCACGGAAGTTTTCAGAGATGAGAA
TGTGCCTTCGGGAACCGTGAGACAGGTGATGCATGGCTGTCGCGT
>S3113H35N9 rank=0020698 x=3210.0 y=2855.0 length=105
TACGCAACGCGAAGAACCTTACCTGGTCTTGACATCCACGGAAGTTTTCAGAGATGAGAA
TGTGCCTTCGGGAACCGTGAGACAGGTGATGCATGGCTGTCGCGT
>S3113H71GB rank=0000058 x=3254.0 y=3785.0 length=105
TACGCAACGCGAAGAACCTTACCTGGTCTTGACATCCACGGAAGTTTTCAGAGATGAGAA
TGTGCCTTCGGGAACCGTGAGACAGGTGATGCATGGCTGTCGCGT
>S3113HZUF2 rank=0021126 x=3161.0 y=2384.0 length=105
TACGCAACGCGAAGAACCTTACCTGGTCTTGACATCCACGGAAGTTTTCAGAGATGAGAA
TGTGCCTTCGGGAACCGTGAGACAGGTGATGCATGGCTGTCGCGT
>S3113H9R1D rank=0012353 x=3274.0 y=2975.0 length=105
TACGCAACGCGAAGAACCTTACCTGGTCTTGACATCCACGGAAGTTTTCAGAGATGAGAA
TGTGCCTTCGGGAACCGTGAGACAGGTGATGCATGGCTGTCGCGT
>S3113HZR75 rank=0001023 x=3160.0 y=3603.0 length=105
TACGCAACGCGAAGAACCTTACCTGGTCTTGACATCCACGGAAGTTTTCAGAGATGAGAA
TGTGCCTTCGGGAACCGTGAGACAGGTGATGCATGGCTGTCGCGT
>S3113H0ZRU rank=0022553 x=3174.0 y=2696.0 length=105
TACGCAACGCGAAGAACCTTACCTGGTCTTGACATCCACGGAAGTTTTCAGAGATGAGAA
TGTGCCTTCGGGAACCGTGAGACAGGTGATGCATGGCTGTCGCGT
>S3113H7XF8 rank=0007690 x=3253.0 y=2694.0 length=105
TACGCAACGCGAAGAACCTTACCTGGTCTTGACATCCACGGAAGTTTTCAGAGATGAGAA
TGTGCCTTCGGGAACCGTGAGACAGGTGATGCATGGCTGTCGCGT
>S3113H9241 rank=0011940 x=3278.0 y=979.0 length=105
TACGCAACGCGAAGAACCTTACCTGGTCTTGACATCCACGGAAGTTTTCAGAGATGAGAA
TGTGCCTTCGGGAACCGTGAGACAGGTGATGCATGGCTGTCGCGT
>S3113H5ACJ rank=0013080 x=3223.0 y=2321.0 length=105
TACGCAACGCGAAGAACCTTACCTGGTCTTGACATCCACGGAAGTTTTCAGAGATGAGAA
TGTGCCTTCGGGAACCGTGAGACAGGTGATGCATGGCTGTCGCGT
>S3113H32TV rank=0023093 x=3209.0 y=3265.0 length=105
TACGCAACGCGAAGAACCTTACCTGGTCTTGACATCCACGGAAGTTTTCAGAGATGAGAA
TGTGCCTTCGGGAACCGTGAGACAGGTGATGCATGGCTGTCGCGT
>S3113IA188 rank=0018663 x=3289.0 y=1434.0 length=105
TACGCAACGCGAAGAACCTTACCTGGTCTTGACATCCACGGAAGTTTTCAGAGATGAGAA
TGTGCCTTCGGGAACCGTGAGACAGGTGATGCATGGCTGTCGCGT
>S3113H6D2J rank=0006526 x=3236.0 y=553.0 length=105
TACGCAACGCGAAGAACCTTACCTGGTCTTGACATCCACGGAAGTTTTCAGAGATGAGAA
TGTGCCTTCGGGAACCGTGAGACAGGTGATGCATGGCTGTCGCGT
>S3113H1W4Y rank=0026583 x=3185.0 y=880.0 length=105
TACGCAACGCGAAGAACCTTACCTGGTCTTGACATCCACGGAAGTTTTCAGAGATGAGAA
TGTGCCTTCGGGAACCGTGAGACAGGTGATGCATGGCTGTCGCGT
>S3113H17VQ rank=0017465 x=3188.0 y=2516.0 length=105
TACGCAACGCGAAGAACCTTACCTGGTCTTGACATCCACGGAAGTTTTCAGAGATGAGAA
TGTGCCTTCGGGAACCGTGAGACAGGTGATGCATGGCTGTCGCGT
>S3113H4JW9 rank=0014346 x=3215.0 y=843.0 length=105
TACGCAACGCGAAGAACCTTACCTGGTCTTGACATCCACGGAAGTTTTCAGAGATGAGAA
TGTGCCTTCGGGAACCGTGAGACAGGTGATGCATGGCTGTCGCGT
>S3113H0DA9 rank=0022591 x=3167.0 y=2259.0 length=105
TACGCAACGCGAAGAACCTTACCTGGTCTTGACATCCACGGAAGTTTTCAGAGATGAGAA
TGTGCCTTCGGGAACCGTGAGACAGGTGATGCATGGCTGTCGCGT
>S3113H78P1 rank=0007211 x=3257.0 y=919.0 length=105
TACGCAACGCGAAGAACCTTACCTGGTCTTGACATCCACGGAAGTTTTCAGAGATGAGAA
TGTGCCTTCGGGAACCGTGAGACAGGTGATGCATGGCTGTCGCGT
>S3113H3VMS rank=0021798 x=3207.0 y=2130.0 length=105
TACGCAACGCGAAGAACCTTACCTGGTCTTGACATCCACGGAAGTTTTCAGAGATGAGAA
TGTGCCTTCGGGAACCGTGAGACAGGTGATGCATGGCTGTCGCGT
>S3113H94EV rank=0015122 x=3278.0 y=2629.0 length=105
TACGCAACGCGAAGAACCTTACCTGGTCTTGACATCCACGGAAGTTTTCAGAGATGAGAA
TGTGCCTTCGGGAACCGTGAGACAGGTGATGCATGGCTGTCGCGT
>S3113H16WO rank=0004177 x=3188.0 y=1254.0 length=105
TACGCAACGCGAAGAACCTTACCTGGTCTTGACATCCACGGAAGTTTTCAGAGATGAGAA
TGTGCCTTCGGGAACCGTGAGACAGGTGATGCATGGCTGTCGCGT
>S3113H1AKR rank=0015679 x=3178.0 y=313.0 length=105
TACGCAACGCGAAGAACCTTACCTGGTCTTGACATCCACGGAAGTTTTCAGAGATGAGAA
TGTGCCTTCGGGAACCGTGAGACAGGTGATGCATGGCTGTCGCGT
>S3113IARZ9 rank=0007564 x=3286.0 y=439.0 length=105
TACGCAACGCGAAGAACCTTACCTGGTCTTGACATCCACGGAAGTTTTCAGAGATGAGAA
TGTGCCTTCGGGAACCGTGAGACAGGTGATGCATGGCTGTCGCGT
>S3113IAAKE rank=0017034 x=3280.0 y=2412.0 length=105
TACGCAACGCGAAGAACCTTACCTGGTCTTGACATCCACGGAAGTTTTCAGAGATGAGAA
TGTGCCTTCGGGAACCGTGAGACAGGTGATGCATGGCTGTCGCGT
>S3113H5G75 rank=0018569 x=3225.0 y=3043.0 length=105
TACGCAACGCGAAGAACCTTACCTGGTCTTGACATCCACGGAAGTTTTCAGAGATGAGAA
TGTGCCTTCGGGAACCGTGAGACAGGTGATGCATGGCTGTCGCGT
>S3113H1G6N rank=0014291 x=3180.0 y=685.0 length=105
TACGCAACGCGAAGAACCTTACCTGGTCTTGACATCCACGGAAGTTTTCAGAGATGAGAA
TGTGCCTTCGGGAACCGTGAGACAGGTGATGCATGGCTGTCGCGT
>S3113H1DV1 rank=0006943 x=3179.0 y=511.0 length=105
TACGCAACGCGAAGAACCTTACCTGGTCTTGACATCCACGGAAGTTTTCAGAGATGAGAA
TGTGCCTTCGGGAACCGTGAGACAGGTGATGCATGGCTGTCGCGT
>S3113H90Z2 rank=0011239 x=3277.0 y=2304.0 length=105
TACGCAACGCGAAGAACCTTACCTGGTCTTGACATCCACGGAAGTTTTCAGAGATGAGAA
TGTGCCTTCGGGAACCGTGAGACAGGTGATGCATGGCTGTCGCGT
>S3113HZ8UQ rank=0018189 x=3166.0 y=576.0 length=105
TACGCAACGCGAAGAACCTTACCTGGTCTTGACATCCACGGAAGTTTTCAGAGATGAGAA
TGTGCCTTCGGGAACCGTGAGACAGGTGATGCATGGCTGTCGCGT
>S3113H6RHN rank=0014026 x=3240.0 y=1561.0 length=105
TACGCAACGCGAAGAACCTTACCTGGTCTTGACATCCACGGAAGTTTTCAGAGATGAGAA
TGTGCCTTCGGGAACCGTGAGACAGGTGATGCATGGCTGTCGCGT
>S3113H61SV rank=0008415 x=3243.0 y=2637.0 length=105
TACGCAACGCGAAGAACCTTACCTGGTCTTGACATCCACGGAAGTTTTCAGAGATGAGAA
TGTGCCTTCGGGAACCGTGAGACAGGTGATGCATGGCTGTCGCGT
>S3113H4ESU rank=0010634 x=3213.0 y=2396.0 length=105
TACGCAACGCGAAGAACCTTACCTGGTCTTGACATCCACGGAAGTTTTCAGAGATGAGAA
TGTGCCTTCGGGAACCGTGAGACAGGTGATGCATGGCTGTCGCGT
>S3113H0IDU rank=0015557 x=3169.0 y=640.0 length=105
TACGCAACGCGAAGAACCTTACCTGGTCTTGACATCCACGGAAGTTTTCAGAGATGAGAA
TGTGCCTTCGGGAACCGTGAGACAGGTGATGCATGGCTGTCGCGT
>S3113HZ7SO rank=0007079 x=3165.0 y=3302.0 length=105
TACGCAACGCGAAGAACCTTACCTGGTCTTGACATCCACGGAAGTTTTCAGAGATGAGAA
TGTGCCTTCGGGAACCGTGAGACAGGTGATGCATGGCTGTCGCGT
>S3113H9M7T rank=0007815 x=3273.0 y=823.0 length=105
TACGCAACGCGAAGAACCTTACCTGGTCTTGACATCCACGGAAGTTTTCAGAGATGAGAA
TGTGCCTTCGGGAACCGTGAGACAGGTGATGCATGGCTGTCGCGT
>S3113H8ZVM rank=0008265 x=3265.0 y=3344.0 length=105
TACGCAACGCGAAGAACCTTACCTGGTCTTGACATCCACGGAAGTTTTCAGAGATGAGAA
TGTGCCTTCGGGAACCGTGAGACAGGTGATGCATGGCTGTCGCGT
>S3113H8AMM rank=0004682 x=3257.0 y=3388.0 length=105
TACGCAACGCGAAGAACCTTACCTGGTCTTGACATCCACGGAAGTTTTCAGAGATGAGAA
TGTGCCTTCGGGAACCGTGAGACAGGTGATGCATGGCTGTCGCGT
>S3113H84Q1 rank=0014865 x=3267.0 y=1467.0 length=105
TACGCAACGCGAAGAACCTTACCTGGTCTTGACATCCACGGAAGTTTTCAGAGATGAGAA
TGTGCCTTCGGGAACCGTGAGACAGGTGATGCATGGCTGTCGCGT
>S3113H44UT rank=0008577 x=3221.0 y=3395.0 length=105
TACGCAACGCGAAGAACCTTACCTGGTCTTGACATCCACGGAAGTTTTCAGAGATGAGAA
TGTGCCTTCGGGAACCGTGAGACAGGTGATGCATGGCTGTCGCGT
>S3113H1APK rank=0010796 x=3178.0 y=486.0 length=105
TACGCAACGCGAAGAACCTTACCTGGTCTTGACATCCACGGAAGTTTTCAGAGATGAGAA
TGTGCCTTCGGGAACCGTGAGACAGGTGATGCATGGCTGTCGCGT
>S3113H5AG3 rank=0003146 x=3223.0 y=2485.0 length=105
TACGCAACGCGAAGAACCTTACCTGGTCTTGACATCCACGGAAGTTTTCAGAGATGAGAA
TGTGCCTTCGGGAACCGTGAGACAGGTGATGCATGGCTGTCGCGT
>S3113H7CLC rank=0000387 x=3247.0 y=238.0 length=105
TACGCAACGCGAAGAACCTTACCTGGTCTTGACATCCACGGAAGTTTTCAGAGATGAGAA
TGTGCCTTCGGGAACCGTGAGACAGGTGATGCATGGCTGTCGCGT
>S3113H0V23 rank=0017323 x=3173.0 y=2013.0 length=105
TACGCAACGCGAAGAACCTTACCTGGTCTTGACATCCACGGAAGTTTTCAGAGATGAGAA
TGTGCCTTCGGGAACCGTGAGACAGGTGATGCATGGCTGTCGCGT
>S3113H202W rank=0022276 x=3197.0 y=3494.0 length=105
TACGCAACGCGAAGAACCTTACCTGGTCTTGACATCCACGGAAGTTTTCAGAGATGAGAA
TGTGCCTTCGGGAACCGTGAGACAGGTGATGCATGGCTGTCGCGT
>S3113H46CL rank=0003572 x=3222.0 y=1235.0 length=105
TACGCAACGCGAAGAACCTTACCTGGTCTTGACATCCACGGAAGTTTTCAGAGATGAGAA
TGTGCCTTCGGGAACCGTGAGACAGGTGATGCATGGCTGTCGCGT
>S3113H1MGE rank=0020866 x=3181.0 y=3420.0 length=105
TACGCAACGCGAAGAACCTTACCTGGTCTTGACATCCACGGAAGTTTTCAGAGATGAGAA
TGTGCCTTCGGGAACCGTGAGACAGGTGATGCATGGCTGTCGCGT
>S3113HZLP0 rank=0005415 x=3158.0 y=3366.0 length=105
TACGCAACGCGAAGAACCTTACCTGGTCTTGACATCCACGGAAGTTTTCAGAGATGAGAA
TGTGCCTTCGGGAACCGTGAGACAGGTGATGCATGGCTGTCGCGT
>S3113H4DHO rank=0012722 x=3213.0 y=698.0 length=105
TACGCAACGCGAAGAACCTTACCTGGTCTTGACATCCACGGAAGTTTTCAGAGATGAGAA
TGTGCCTTCGGGAACCGTGAGACAGGTGATGCATGGCTGTCGCGT
>S3113H9J4T rank=0017769 x=3272.0 y=923.0 length=105
TACGCAACGCGAAGAACCTTACCTGGTCTTGACATCCACGGAAGTTTTCAGAGATGAGAA
TGTGCCTTCGGGAACCGTGAGACAGGTGATGCATGGCTGTCGCGT
>S3113H5NAV rank=0014988 x=3227.0 y=2725.0 length=105
TACGCAACGCGAAGAACCTTACCTGGTCTTGACATCCACGGAAGTTTTCAGAGATGAGAA
TGTGCCTTCGGGAACCGTGAGACAGGTGATGCATGGCTGTCGCGT
>S3113H3X7H rank=0016410 x=3208.0 y=1371.0 length=105
TACGCAACGCGAAGAACCTTACCTGGTCTTGACATCCACGGAAGTTTTCAGAGATGAGAA
TGTGCCTTCGGGAACCGTGAGACAGGTGATGCATGGCTGTCGCGT
>S3113H003H rank=0002340 x=3175.0 y=315.0 length=105
TACGCAACGCGAAGAACCTTACCTGGTCTTGACATCCACGGAAGTTTTCAGAGATGAGAA
TGTGCCTTCGGGAACCGTGAGACAGGTGATGCATGGCTGTCGCGT
>S3113H5FGV rank=0004680 x=3225.0 y=765.0 length=105
TACGCAACGCGAAGAACCTTACCTGGTCTTGACATCCACGGAAGTTTTCAGAGATGAGAA
TGTGCCTTCGGGAACCGTGAGACAGGTGATGCATGGCTGTCGCGT
>S3113H99UV rank=0019567 x=3280.0 y=1493.0 length=105
TACGCAACGCGAAGAACCTTACCTGGTCTTGACATCCACGGAAGTTTTCAGAGATGAGAA
TGTGCCTTCGGGAACCGTGAGACAGGTGATGCATGGCTGTCGCGT
>S3113H6A29 rank=0008760 x=3235.0 y=787.0 length=105
TACGCAACGCGAAGAACCTTACCTGGTCTTGACATCCACGGAAGTTTTCAGAGATGAGAA
TGTGCCTTCGGGAACCGTGAGACAGGTGATGCATGGCTGTCGCGT
>S3113H1QVZ rank=0012266 x=3183.0 y=973.0 length=105
TACGCAACGCGAAGAACCTTACCTGGTCTTGACATCCACGGAAGTTTTCAGAGATGAGAA
TGTGCCTTCGGGAACCGTGAGACAGGTGATGCATGGCTGTCGCGT
>S3113H7SPG rank=0013978 x=3252.0 y=642.0 length=105
TACGCAACGCGAAGAACCTTACCTGGTCTTGACATCCACGGAAGTTTTCAGAGATGAGAA
TGTGCCTTCGGGAACCGTGAGACAGGTGATGCATGGCTGTCGCGT
>S3113HZKUN rank=0016288 x=3158.0 y=2237.0 length=105
TACGCAACGCGAAGAACCTTACCTGGTCTTGACATCCACGGAAGTTTTCAGAGATGAGAA
TGTGCCTTCGGGAACCGTGAGACAGGTGATGCATGGCTGTCGCGT
>S3113H959R rank=0010353 x=3279.0 y=941.0 length=105
TACGCAACGCGAAGAACCTTACCTGGTCTTGACATCCACGGAAGTTTTCAGAGATGAGAA
TGTGCCTTCGGGAACCGTGAGACAGGTGATGCATGGCTGTCGCGT
>S3113H1UZ3 rank=0005005 x=3184.0 y=2209.0 length=105
TACGCAACGCGAAGAACCTTACCTGGTCTTGACATCCACGGAAGTTTTCAGAGATGAGAA
TGTGCCTTCGGGAACCGTGAGACAGGTGATGCATGGCTGTCGCGT
>S3113H1DZ6 rank=0016067 x=3179.0 y=660.0 length=105
TACGCAACGCGAAGAACCTTACCTGGTCTTGACATCCACGGAAGTTTTCAGAGATGAGAA
TGTGCCTTCGGGAACCGTGAGACAGGTGATGCATGGCTGTCGCGT
>S3113H5NV2 rank=0003341 x=3227.0 y=3488.0 length=105
TACGCAACGCGAAGAACCTTACCTGGTCTTGACATCCACGGAAGTTTTCAGAGATGAGAA
TGTGCCTTCGGGAACCGTGAGACAGGTGATGCATGGCTGTCGCGT
>S3113H7ATW rank=0010933 x=3246.0 y=2050.0 length=105
TACGCAACGCGAAGAACCTTACCTGGTCTTGACATCCACGGAAGTTTTCAGAGATGAGAA
TGTGCCTTCGGGAACCGTGAGACAGGTGATGCATGGCTGTCGCGT
>S3113H4XMA rank=0008157 x=3219.0 y=2208.0 length=105
TACGCAACGCGAAGAACCTTACCTGGTCTTGACATCCACGGAAGTTTTCAGAGATGAGAA
TGTGCCTTCGGGAACCGTGAGACAGGTGATGCATGGCTGTCGCGT
>S3113IBNMT rank=0000628 x=3296.0 y=467.0 length=105
TACGCAACGCGAAGAACCTTACCTGGTCTTGACATCCACGGAAGTTTTCAGAGATGAGAA
TGTGCCTTCGGGAACCGTGAGACAGGTGATGCATGGCTGTCGCGT
>S3113H24WB rank=0001098 x=3199.0 y=249.0 length=105
TACGCAACGCGAAGAACCTTACCTGGTCTTGACATCCACGGAAGTTTTCAGAGATGAGAA
TGTGCCTTCGGGAACCGTGAGACAGGTGATGCATGGCTGTCGCGT
>S3113IBBDD rank=0007000 x=3292.0 y=959.0 length=105
TACGCAACGCGAAGAACCTTACCTGGTCTTGACATCCACGGAAGTTTTCAGAGATGAGAA
TGTGCCTTCGGGAACCGTGAGACAGGTGATGCATGGCTGTCGCGT
>S3113HZNFH rank=0025077 x=3159.0 y=1483.0 length=105
TACGCAACGCGAAGAACCTTACCTGGTCTTGACATCCACGGAAGTTTTCAGAGATGAGAA
TGTGCCTTCGGGAACCGTGAGACAGGTGATGCATGGCTGTCGCGT
>S3113H88DD rank=0001140 x=3268.0 y=2063.0 length=105
TACGCAACGCGAAGAACCTTACCTGGTCTTGACATCCACGGAAGTTTTCAGAGATGAGAA
TGTGCCTTCGGGAACCGTGAGACAGGTGATGCATGGCTGTCGCGT
>S3113H07W7 rank=0010284 x=3177.0 y=969.0 length=105
TACGCAACGCGAAGAACCTTACCTGGTCTTGACATCCACGGAAGTTTTCAGAGATGAGAA
TGTGCCTTCGGGAACCGTGAGACAGGTGATGCATGGCTGTCGCGT
>S3113IALJU rank=0004985 x=3284.0 y=264.0 length=105
TACGCAACGCGAAGAACCTTACCTGGTCTTGACATCCACGGAAGTTTTCAGAGATGAGAA
TGTGCCTTCGGGAACCGTGAGACAGGTGATGCATGGCTGTCGCGT
>S3113H41J7 rank=0007938 x=3220.0 y=3221.0 length=105
TACGCAACGCGAAGAACCTTACCTGGTCTTGACATCCACGGAAGTTTTCAGAGATGAGAA
TGTGCCTTCGGGAACCGTGAGACAGGTGATGCATGGCTGTCGCGT
>S3113H8GQK rank=0004825 x=3259.0 y=3114.0 length=105
TACGCAACGCGAAGAACCTTACCTGGTCTTGACATCCACGGAAGTTTTCAGAGATGAGAA
TGTGCCTTCGGGAACCGTGAGACAGGTGATGCATGGCTGTCGCGT
>S3113H9IE0 rank=0025363 x=3271.0 y=2794.0 length=105
TACGCAACGCGAAGAACCTTACCTGGTCTTGACATCCACGGAAGTTTTCAGAGATGAGAA
TGTGCCTTCGGGAACCGTGAGACAGGTGATGCATGGCTGTCGCGT
>S3113H26KF rank=0016760 x=3199.0 y=2413.0 length=105
TACGCAACGCGAAGAACCTTACCTGGTCTTGACATCCACGGAAGTTTTCAGAGATGAGAA
TGTGCCTTCGGGAACCGTGAGACAGGTGATGCATGGCTGTCGCGT
>S3113H4NYP rank=0016726 x=3216.0 y=1983.0 length=105
TACGCAACGCGAAGAACCTTACCTGGTCTTGACATCCACGGAAGTTTTCAGAGATGAGAA
TGTGCCTTCGGGAACCGTGAGACAGGTGATGCATGGCTGTCGCGT
>S3113H967A rank=0008261 x=3279.0 y=2148.0 length=105
TACGCAACGCGAAGAACCTTACCTGGTCTTGACATCCACGGAAGTTTTCAGAGATGAGAA
TGTGCCTTCGGGAACCGTGAGACAGGTGATGCATGGCTGTCGCGT
>S3113H4MU5 rank=0025456 x=3216.0 y=559.0 length=105
TACGCAACGCGAAGAACCTTACCTGGTCTTGACATCCACGGAAGTTTTCAGAGATGAGAA
TGTGCCTTCGGGAACCGTGAGACAGGTGATGCATGGCTGTCGCGT
>S3113H2PV9 rank=0025386 x=3194.0 y=1287.0 length=105
TACGCAACGCGAAGAACCTTACCTGGTCTTGACATCCACGGAAGTTTTCAGAGATGAGAA
TGTGCCTTCGGGAACCGTGAGACAGGTGATGCATGGCTGTCGCGT
>S3113H1HX9 rank=0018114 x=3180.0 y=1679.0 length=105
TACGCAACGCGAAGAACCTTACCTGGTCTTGACATCCACGGAAGTTTTCAGAGATGAGAA
TGTGCCTTCGGGAACCGTGAGACAGGTGATGCATGGCTGTCGCGT
>S3113H8L3T rank=0017601 x=3261.0 y=1879.0 length=105
TACGCAACGCGAAGAACCTTACCTGGTCTTGACATCCACGGAAGTTTTCAGAGATGAGAA
TGTGCCTTCGGGAACCGTGAGACAGGTGATGCATGGCTGTCGCGT
>S3113HZRJW rank=0022243 x=3160.0 y=2730.0 length=105
TACGCAACGCGAAGAACCTTACCTGGTCTTGACATCCACGGAAGTTTTCAGAGATGAGAA
TGTGCCTTCGGGAACCGTGAGACAGGTGATGCATGGCTGTCGCGT
>S3113H8NAF rank=0020575 x=3261.0 y=3413.0 length=105
TACGCAACGCGAAGAACCTTACCTGGTCTTGACATCCACGGAAGTTTTCAGAGATGAGAA
TGTGCCTTCGGGAACCGTGAGACAGGTGATGCATGGCTGTCGCGT
>S3113H9WNY rank=0010237 x=3276.0 y=780.0 length=105
TACGCAACGCGAAGAACCTTACCTGGTCTTGACATCCACGGAAGTTTTCAGAGATGAGAA
TGTGCCTTCGGGAACCGTGAGACAGGTGATGCATGGCTGTCGCGT
>S3113HZSCB rank=0000219 x=3160.0 y=3753.0 length=105
TACGCAACGCGAAGAACCTTACCTGGTCTTGACATCCACGGAAGTTTTCAGAGATGAGAA
TGTGCCTTCGGGAACCGTGAGACAGGTGATGCATGGCTGTCGCGT
>S3113H7ZYH rank=0015751 x=3254.0 y=1847.0 length=105
TACGCAACGCGAAGAACCTTACCTGGTCTTGACATCCACGGAAGTTTTCAGAGATGAGAA
TGTGCCTTCGGGAACCGTGAGACAGGTGATGCATGGCTGTCGCGT
>S3113H2ZVM rank=0025740 x=3197.0 y=1936.0 length=105
TACGCAACGCGAAGAACCTTACCTGGTCTTGACATCCACGGAAGTTTTCAGAGATGAGAA
TGTGCCTTCGGGAACCGTGAGACAGGTGATGCATGGCTGTCGCGT
>S3113H3ZED rank=0004106 x=3208.0 y=2915.0 length=105
TACGCAACGCGAAGAACCTTACCTGGTCTTGACATCCACGGAAGTTTTCAGAGATGAGAA
TGTGCCTTCGGGAACCGTGAGACAGGTGATGCATGGCTGTCGCGT
>S3113H1VXJ rank=0012482 x=3184.0 y=3413.0 length=105
TACGCAACGCGAAGAACCTTACCTGGTCTTGACATCCACGGAAGTTTTCAGAGATGAGAA
TGTGCCTTCGGGAACCGTGAGACAGGTGATGCATGGCTGTCGCGT
>S3113H2G02 rank=0009330 x=3191.0 y=2084.0 length=105
TACGCAACGCGAAGAACCTTACCTGGTCTTGACATCCACGGAAGTTTTCAGAGATGAGAA
TGTGCCTTCGGGAACCGTGAGACAGGTGATGCATGGCTGTCGCGT
>S3113H88TW rank=0007371 x=3268.0 y=2658.0 length=105
TACGCAACGCGAAGAACCTTACCTGGTCTTGACATCCACGGAAGTTTTCAGAGATGAGAA
TGTGCCTTCGGGAACCGTGAGACAGGTGATGCATGGCTGTCGCGT
>S3113H45VS rank=0006999 x=3222.0 y=630.0 length=105
TACGCAACGCGAAGAACCTTACCTGGTCTTGACATCCACGGAAGTTTTCAGAGATGAGAA
TGTGCCTTCGGGAACCGTGAGACAGGTGATGCATGGCTGTCGCGT
>S3113IA7VU rank=0010689 x=3291.0 y=536.0 length=105
TACGCAACGCGAAGAACCTTACCTGGTCTTGACATCCACGGAAGTTTTCAGAGATGAGAA
TGTGCCTTCGGGAACCGTGAGACAGGTGATGCATGGCTGTCGCGT
>S3113HZYGC rank=0007095 x=3162.0 y=3482.0 length=105
TACGCAACGCGAAGAACCTTACCTGGTCTTGACATCCACGGAAGTTTTCAGAGATGAGAA
TGTGCCTTCGGGAACCGTGAGACAGGTGATGCATGGCTGTCGCGT
>S3113H14X7 rank=0016457 x=3187.0 y=2813.0 length=105
TACGCAACGCGAAGAACCTTACCTGGTCTTGACATCCACGGAAGTTTTCAGAGATGAGAA
TGTGCCTTCGGGAACCGTGAGACAGGTGATGCATGGCTGTCGCGT
>S3113H97UL rank=0008315 x=3279.0 y=2987.0 length=105
TACGCAACGCGAAGAACCTTACCTGGTCTTGACATCCACGGAAGTTTTCAGAGATGAGAA
TGTGCCTTCGGGAACCGTGAGACAGGTGATGCATGGCTGTCGCGT
>S3113H4S6R rank=0015145 x=3218.0 y=561.0 length=105
TACGCAACGCGAAGAACCTTACCTGGTCTTGACATCCACGGAAGTTTTCAGAGATGAGAA
TGTGCCTTCGGGAACCGTGAGACAGGTGATGCATGGCTGTCGCGT
>S3113H618O rank=0008081 x=3243.0 y=3206.0 length=105
TACGCAACGCGAAGAACCTTACCTGGTCTTGACATCCACGGAAGTTTTCAGAGATGAGAA
TGTGCCTTCGGGAACCGTGAGACAGGTGATGCATGGCTGTCGCGT
>S3113H143P rank=0022698 x=3187.0 y=3011.0 length=105
TACGCAACGCGAAGAACCTTACCTGGTCTTGACATCCACGGAAGTTTTCAGAGATGAGAA
TGTGCCTTCGGGAACCGTGAGACAGGTGATGCATGGCTGTCGCGT
>S3113H2JDN rank=0005522 x=3192.0 y=1033.0 length=105
TACGCAACGCGAAGAACCTTACCTGGTCTTGACATCCACGGAAGTTTTCAGAGATGAGAA
TGTGCCTTCGGGAACCGTGAGACAGGTGATGCATGGCTGTCGCGT
>S3113HZTTQ rank=0010687 x=3161.0 y=1580.0 length=105
TACGCAACGCGAAGAACCTTACCTGGTCTTGACATCCACGGAAGTTTTCAGAGATGAGAA
TGTGCCTTCGGGAACCGTGAGACAGGTGATGCATGGCTGTCGCGT
>S3113HZW9X rank=0011982 x=3162.0 y=1955.0 length=105
TACGCAACGCGAAGAACCTTACCTGGTCTTGACATCCACGGAAGTTTTCAGAGATGAGAA
TGTGCCTTCGGGAACCGTGAGACAGGTGATGCATGGCTGTCGCGT
>S3113HZB0C rank=0017798 x=3155.0 y=3066.0 length=105
TACGCAACGCGAAGAACCTTACCTGGTCTTGACATCCACGGAAGTTTTCAGAGATGAGAA
TGTGCCTTCGGGAACCGTGAGACAGGTGATGCATGGCTGTCGCGT
>S3113H37EX rank=0004349 x=3211.0 y=1015.0 length=105
TACGCAACGCGAAGAACCTTACCTGGTCTTGACATCCACGGAAGTTTTCAGAGATGAGAA
TGTGCCTTCGGGAACCGTGAGACAGGTGATGCATGGCTGTCGCGT
>S3113H3IO0 rank=0017306 x=3203.0 y=1746.0 length=105
TACGCAACGCGAAGAACCTTACCTGGTCTTGACATCCACGGAAGTTTTCAGAGATGAGAA
TGTGCCTTCGGGAACCGTGAGACAGGTGATGCATGGCTGTCGCGT
>S3113H6A4B rank=0024985 x=3235.0 y=825.0 length=105
TACGCAACGCGAAGAACCTTACCTGGTCTTGACATCCACGGAAGTTTTCAGAGATGAGAA
TGTGCCTTCGGGAACCGTGAGACAGGTGATGCATGGCTGTCGCGT
>S3113H0KB8 rank=0010713 x=3169.0 y=3174.0 length=105
TACGCAACGCGAAGAACCTTACCTGGTCTTGACATCCACGGAAGTTTTCAGAGATGAGAA
TGTGCCTTCGGGAACCGTGAGACAGGTGATGCATGGCTGTCGCGT
>S3113H7ZFJ rank=0023530 x=3254.0 y=1165.0 length=105
TACGCAACGCGAAGAACCTTACCTGGTCTTGACATCCACGGAAGTTTTCAGAGATGAGAA
TGTGCCTTCGGGAACCGTGAGACAGGTGATGCATGGCTGTCGCGT
>S3113HZM76 rank=0012562 x=3159.0 y=1220.0 length=105
TACGCAACGCGAAGAACCTTACCTGGTCTTGACATCCACGGAAGTTTTCAGAGATGAGAA
TGTGCCTTCGGGAACCGTGAGACAGGTGATGCATGGCTGTCGCGT
>S3113IABEP rank=0021444 x=3280.0 y=3503.0 length=105
TACGCAACGCGAAGAACCTTACCTGGTCTTGACATCCACGGAAGTTTTCAGAGATGAGAA
TGTGCCTTCGGGAACCGTGAGACAGGTGATGCATGGCTGTCGCGT
>S3113H82SV rank=0013570 x=3266.0 y=3037.0 length=105
TACGCAACGCGAAGAACCTTACCTGGTCTTGACATCCACGGAAGTTTTCAGAGATGAGAA
TGTGCCTTCGGGAACCGTGAGACAGGTGATGCATGGCTGTCGCGT
>S3113H50HL rank=0016615 x=3231.0 y=3431.0 length=105
TACGCAACGCGAAGAACCTTACCTGGTCTTGACATCCACGGAAGTTTTCAGAGATGAGAA
TGTGCCTTCGGGAACCGTGAGACAGGTGATGCATGGCTGTCGCGT
>S3113H82GM rank=0003786 x=3266.0 y=2596.0 length=105
TACGCAACGCGAAGAACCTTACCTGGTCTTGACATCCACGGAAGTTTTCAGAGATGAGAA
TGTGCCTTCGGGAACCGTGAGACAGGTGATGCATGGCTGTCGCGT
>S3113HY8X0 rank=0007766 x=3154.0 y=3190.0 length=105
TACGCAACGCGAAGAACCTTACCTGGTCTTGACATCCACGGAAGTTTTCAGAGATGAGAA
TGTGCCTTCGGGAACCGTGAGACAGGTGATGCATGGCTGTCGCGT
>S3113H5GZS rank=0012433 x=3225.0 y=2742.0 length=105
TACGCAACGCGAAGAACCTTACCTGGTCTTGACATCCACGGAAGTTTTCAGAGATGAGAA
TGTGCCTTCGGGAACCGTGAGACAGGTGATGCATGGCTGTCGCGT
>S3113H5D3Q rank=0011957 x=3224.0 y=3092.0 length=105
TACGCAACGCGAAGAACCTTACCTGGTCTTGACATCCACGGAAGTTTTCAGAGATGAGAA
TGTGCCTTCGGGAACCGTGAGACAGGTGATGCATGGCTGTCGCGT
>S3113H468M rank=0017170 x=3222.0 y=2388.0 length=105
TACGCAACGCGAAGAACCTTACCTGGTCTTGACATCCACGGAAGTTTTCAGAGATGAGAA
TGTGCCTTCGGGAACCGTGAGACAGGTGATGCATGGCTGTCGCGT
>S3113HZXEG rank=0016909 x=3162.0 y=2118.0 length=105
TACGCAACGCGAAGAACCTTACCTGGTCTTGACATCCACGGAAGTTTTCAGAGATGAGAA
TGTGCCTTCGGGAACCGTGAGACAGGTGATGCATGGCTGTCGCGT
>S3113IBNN5 rank=0004328 x=3296.0 y=515.0 length=105
TACGCAACGCGAAGAACCTTACCTGGTCTTGACATCCACGGAAGTTTTCAGAGATGAGAA
TGTGCCTTCGGGAACCGTGAGACAGGTGATGCATGGCTGTCGCGT
>S3113H9URR rank=0019467 x=3275.0 y=2421.0 length=105
TACGCAACGCGAAGAACCTTACCTGGTCTTGACATCCACGGAAGTTTTCAGAGATGAGAA
TGTGCCTTCGGGAACCGTGAGACAGGTGATGCATGGCTGTCGCGT
>S3113IAATU rank=0017656 x=3280.0 y=2752.0 length=105
TACGCAACGCGAAGAACCTTACCTGGTCTTGACATCCACGGAAGTTTTCAGAGATGAGAA
TGTGCCTTCGGGAACCGTGAGACAGGTGATGCATGGCTGTCGCGT
>S3113H6A7T rank=0016769 x=3235.0 y=951.0 length=105
TACGCAACGCGAAGAACCTTACCTGGTCTTGACATCCACGGAAGTTTTCAGAGATGAGAA
TGTGCCTTCGGGAACCGTGAGACAGGTGATGCATGGCTGTCGCGT
>S3113IAJAI rank=0004335 x=3283.0 y=1432.0 length=105
TACGCAACGCGAAGAACCTTACCTGGTCTTGACATCCACGGAAGTTTTCAGAGATGAGAA
TGTGCCTTCGGGAACCGTGAGACAGGTGATGCATGGCTGTCGCGT
>S3113H2KVC rank=0003823 x=3192.0 y=2966.0 length=105
TACGCAACGCGAAGAACCTTACCTGGTCTTGACATCCACGGAAGTTTTCAGAGATGAGAA
TGTGCCTTCGGGAACCGTGAGACAGGTGATGCATGGCTGTCGCGT
>S3113H5G36 rank=0023735 x=3225.0 y=2900.0 length=105
TACGCAACGCGAAGAACCTTACCTGGTCTTGACATCCACGGAAGTTTTCAGAGATGAGAA
TGTGCCTTCGGGAACCGTGAGACAGGTGATGCATGGCTGTCGCGT
>S3113IAMNT rank=0004882 x=3284.0 y=1703.0 length=105
TACGCAACGCGAAGAACCTTACCTGGTCTTGACATCCACGGAAGTTTTCAGAGATGAGAA
TGTGCCTTCGGGAACCGTGAGACAGGTGATGCATGGCTGTCGCGT
>S3113H2KYA rank=0019236 x=3192.0 y=3072.0 length=105
TACGCAACGCGAAGAACCTTACCTGGTCTTGACATCCACGGAAGTTTTCAGAGATGAGAA
TGTGCCTTCGGGAACCGTGAGACAGGTGATGCATGGCTGTCGCGT
>S3113H93BJ rank=0014723 x=3278.0 y=1213.0 length=105
TACGCAACGCGAAGAACCTTACCTGGTCTTGACATCCACGGAAGTTTTCAGAGATGAGAA
TGTGCCTTCGGGAACCGTGAGACAGGTGATGCATGGCTGTCGCGT
>S3113H44ET rank=0010112 x=3221.0 y=2819.0 length=105
TACGCAACGCGAAGAACCTTACCTGGTCTTGACATCCACGGAAGTTTTCAGAGATGAGAA
TGTGCCTTCGGGAACCGTGAGACAGGTGATGCATGGCTGTCGCGT
>S3113H1LOU rank=0017212 x=3181.0 y=2428.0 length=105
TACGCAACGCGAAGAACCTTACCTGGTCTTGACATCCACGGAAGTTTTCAGAGATGAGAA
TGTGCCTTCGGGAACCGTGAGACAGGTGATGCATGGCTGTCGCGT
>S3113HY8Z4 rank=0008510 x=3154.0 y=3266.0 length=105
TACGCAACGCGAAGAACCTTACCTGGTCTTGACATCCACGGAAGTTTTCAGAGATGAGAA
TGTGCCTTCGGGAACCGTGAGACAGGTGATGCATGGCTGTCGCGT
>S3113H555B rank=0002848 x=3233.0 y=2573.0 length=105
TACGCAACGCGAAGAACCTTACCTGGTCTTGACATCCACGGAAGTTTTCAGAGATGAGAA
TGTGCCTTCGGGAACCGTGAGACAGGTGATGCATGGCTGTCGCGT
>S3113H6NC4 rank=0000391 x=3239.0 y=310.0 length=105
TACGCAACGCGAAGAACCTTACCTGGTCTTGACATCCACGGAAGTTTTCAGAGATGAGAA
TGTGCCTTCGGGAACCGTGAGACAGGTGATGCATGGCTGTCGCGT
>S3113H8SS9 rank=0011677 x=3263.0 y=2379.0 length=106
TACGCAACGCGAAGAACCTTACCTGGTCTTGACATCCACGGAAGTTTTCAGAGATGAGAA
TGTGCCTTCGGGAACCGTGAGACAGGTGATGCATGGCTGTCGCGTT
>S3113H6Y5N rank=0008422 x=3242.0 y=3305.0 length=106
TACGCAACGCGAAGAACCTTACCTGGTCTTGACATCCACGGAAGTTTTCAGAGATGAGAA
TGTGCCTTCGGGAACCGTGAGACAGGTGATGCATGGCTGTCGCGTT
>S3113H3VTJ rank=0025514 x=3207.0 y=2373.0 length=106
TACGCAACGCGAAGAACCTTACCTGGTCTTGACATCCACGGAAGTTTTCAGAGATGAGAA
TGTGCCTTCGGGAACCGTGAGACAGGTGATGCATGGCTGTCGCGTT
>S3113IADE8 rank=0019465 x=3281.0 y=2018.0 length=106
TACGCAACGCGAAGAACCTTACCTGGTCTTGACATCCACGGAAGTTTTCAGAGATGAGAA
TGTGCCTTCGGGAACCGTGAGACAGGTGATGCATGGCTGTCGCGTT
>S3113H7G64 rank=0023348 x=3248.0 y=2110.0 length=106
TACGCAACGCGAAGAACCTTACCTGGTCTTGACATCCACGGAAGTTTTCAGAGATGAGAA
TGTGCCTTCGGGAACCGTGAGACAGGTGATGCATGGCTGTCGCGTT
>S3113H1EU5 rank=0018464 x=3179.0 y=1775.0 length=106
TACGCAACGCGAAGAACCTTACCTGGTCTTGACATCCACGGAAGTTTTCAGAGATGAGAA
TGTGCCTTCGGGAACCGTGAGACAGGTGATGCATGGCTGTCGCGTT
>S3113H29OU rank=0015167 x=3200.0 y=2364.0 length=106
TACGCAACGCGAAGAACCTTACCTGGTCTTGACATCCACGGAAGTTTTCAGAGATGAGAA
TGTGCCTTCGGGAACCGTGAGACAGGTGATGCATGGCTGTCGCGTT
>S3113H9HVH rank=0005058 x=3271.0 y=2091.0 length=106
TACGCAACGCGAAGAACCTTACCTGGTCTTGACATCCACGGAAGTTTTCAGAGATGAGAA
TGTGCCTTCGGGAACCGTGAGACAGGTGATGCATGGCTGTCGCGTT
>S3113H7Z21 rank=0010750 x=3254.0 y=2011.0 length=106
TACGCAACGCGAAGAACCTTACCTGGTCTTGACATCCACGGAAGTTTTCAGAGATGAGAA
TGTGCCTTCGGGAACCGTGAGACAGGTGATGCATGGCTGTCGCGTT
>S3113H3IJ0 rank=0025070 x=3203.0 y=1566.0 length=106
TACGCAACGCGAAGAACCTTACCTGGTCTTGACATCCACGGAAGTTTTCAGAGATGAGAA
TGTGCCTTCGGGAACCGTGAGACAGGTGATGCATGGCTGTCGCGTT
>S3113H13H5 rank=0010532 x=3187.0 y=939.0 length=106
TACGCAACGCGAAGAACCTTACCTGGTCTTGACATCCACGGAAGTTTTCAGAGATGAGAA
TGTGCCTTCGGGAACCGTGAGACAGGTGATGCATGGCTGTCGCGTT
>S3113H47XH rank=0010024 x=3222.0 y=3283.0 length=106
TACGCAACGCGAAGAACCTTACCTGGTCTTGACATCCACGGAAGTTTTCAGAGATGAGAA
TGTGCCTTCGGGAACCGTGAGACAGGTGATGCATGGCTGTCGCGTT
>S3113HZRWL rank=0020226 x=3160.0 y=3187.0 length=106
TACGCAACGCGAAGAACCTTACCTGGTCTTGACATCCACGGAAGTTTTCAGAGATGAGAA
TGTGCCTTCGGGAACCGTGAGACAGGTGATGCATGGCTGTCGCGTT
>S3113H7D37 rank=0005707 x=3247.0 y=2213.0 length=102
TACGCAACGCGAAGAACCTTACCTGGTCTTGACATCCACGGAAGTTTTCAGAGATGAGAA
TGTGCCTTCGGGAACCGTGAGACAGGTGATGCATGGCTGTCN
>S3113H8SVZ rank=0009773 x=3263.0 y=2477.0 length=97
TACGCAACGCGAAGAACCTTACCTGGTCTTGACATCCACGGAAGTTTTCAGAGATGAGAA
TGTGCCTTCGGGAACCGTGAGACAGGTGATGCATGGG
>S3113H3VRQ rank=0013779 x=3207.0 y=2308.0 length=100
TACGCAACGCGAAGAACCTTACCTGGTCTTGACATCCACGGAAGTTTTCAGAGATGAGAA
TGTGCCTTCGGGAACCGTGAGACAGGTGATGCTGTCGCGT
>S3113H46HG rank=0001228 x=3222.0 y=1410.0 length=89
TACGCAACGCGAAGAACCTTACCTGGTCTTGACATCCACGGAAGTTTTCAGAGATGAGAA
TGTGCCTTCGGGAACCGTGAGACAGGTGC
>S3113H89FA rank=0003408 x=3268.0 y=3428.0 length=97
TACGCAACGCGAAGAACCTTACCTGGTCTTGACATCCACGGAAGTTTTCAGAGATGAGAA
TGTGCCTTCGGGAACCGTGAGACAGGTGCTGCATGGC
>S3113H3KZA rank=0008472 x=3204.0 y=612.0 length=98
TACGCAACGCGAAGAACCTTACCTGGTCTTGACATCCACGGAAGTTTTCAGAGATGAGAA
TGTGCCTTCGGGAACCGTGAGACAGGTGCTGCATGGCT
>S3113IAWUX rank=0013532 x=3287.0 y=2631.0 length=100
TACGCAACGCGAAGAACCTTACCTGGTCTTGACATCCACGGAAGTTTTCAGAGATGAGAA
TGTGCCTTCGGGAACCGTGAGACAGGTGCTGCATGGCTGT
>S3113H9Q76 rank=0015931 x=3274.0 y=1924.0 length=100
TACGCAACGCGAAGAACCTTACCTGGTCTTGACATCCACGGAAGTTTTCAGAGATGAGAA
TGTGCCTTCGGGAACCGTGAGACAGGTGCTGCATGGCTGT
>S3113H3IR8 rank=0001204 x=3203.0 y=1862.0 length=101
TACGCAACGCGAAGAACCTTACCTGGTCTTGACATCCACGGAAGTTTTCAGAGATGAGAA
TGTGCCTTCGGGAACCGTGAGACAGGTGCTGCATGGCTGTC
>S3113H9M4X rank=0003071 x=3273.0 y=719.0 length=102
TACGCAACGCGAAGAACCTTACCTGGTCTTGACATCCACGGAAGTTTTCAGAGATGAGAA
TGTGCCTTCGGGAACCGTGAGACAGGTGCTGCATGGCTGTCG
>S3113H6O3Q rank=0020551 x=3239.0 y=2564.0 length=106
TACGCAACGCGAAGAACCTTACCTGGTCTTGACATCCACGGAAGTTTTCAGAGATGAGAA
TGTGCCTTCGGGAACCGTGAGACAGGTGCTGCATGGCTGTCGCCGT
>S3113H3ON8 rank=0023476 x=3205.0 y=1302.0 length=104
TACGCAACGCGAAGAACCTTACCTGGTCTTGACATCCACGGAAGTTTTCAGAGATGAGAA
TGTGCCTTCGGGAACCGTGAGACAGGTGCTGCATGGCTGTCGCG
>S3113H4BWM rank=0017503 x=3212.0 y=2740.0 length=104
TACGCAACGCGAAGAACCTTACCTGGTCTTGACATCCACGGAAGTTTTCAGAGATGAGAA
TGTGCCTTCGGGAACCGTGAGACAGGTGCTGCATGGCTGTCGCG
>S3113H87ZR rank=0010494 x=3268.0 y=1573.0 length=104
TACGCAACGCGAAGAACCTTACCTGGTCTTGACATCCACGGAAGTTTTCAGAGATGAGAA
TGTGCCTTCGGGAACCGTGAGACAGGTGCTGCATGGCTGTCGCG
>S3113IA1OA rank=0011590 x=3289.0 y=680.0 length=105
TACGCAACGCGAAGAACCTTACCTGGTCTTGACATCCACGGAAGTTTTCAGAGATGAGAA
TGTGCCTTCGGGAACCGTGAGACAGGTGCTGCATGGCTGTCGCGT
>S3113H10E5 rank=0011622 x=3186.0 y=1039.0 length=105
TACGCAACGCGAAGAACCTTACCTGGTCTTGACATCCACGGAAGTTTTCAGAGATGAGAA
TGTGCCTTCGGGAACCGTGAGACAGGTGCTGCATGGCTGTCGCGT
>S3113H91O2 rank=0005580 x=3277.0 y=3204.0 length=105
TACGCAACGCGAAGAACCTTACCTGGTCTTGACATCCACGGAAGTTTTCAGAGATGAGAA
TGTGCCTTCGGGAACCGTGAGACAGGTGCTGCATGGCTGTCGCGT
>S3113H9XNA rank=0010418 x=3276.0 y=2052.0 length=105
TACGCAACGCGAAGAACCTTACCTGGTCTTGACATCCACGGAAGTTTTCAGAGATGAGAA
TGTGCCTTCGGGAACCGTGAGACAGGTGCTGCATGGCTGTCGCGT
>S3113H9AWY rank=0017226 x=3269.0 y=1264.0 length=105
TACGCAACGCGAAGAACCTTACCTGGTCTTGACATCCACGGAAGTTTTCAGAGATGAGAA
TGTGCCTTCGGGAACCGTGAGACAGGTGCTGCATGGCTGTCGCGT
>S3113H1VTC rank=0008463 x=3184.0 y=3262.0 length=105
TACGCAACGCGAAGAACCTTACCTGGTCTTGACATCCACGGAAGTTTTCAGAGATGAGAA
TGTGCCTTCGGGAACCGTGAGACAGGTGCTGCATGGCTGTCGCGT
>S3113H9RX7 rank=0017622 x=3274.0 y=2861.0 length=105
TACGCAACGCGAAGAACCTTACCTGGTCTTGACATCCACGGAAGTTTTCAGAGATGAGAA
TGTGCCTTCGGGAACCGTGAGACAGGTGCTGCATGGCTGTCGCGT
>S3113H4AWZ rank=0002313 x=3212.0 y=1457.0 length=105
TACGCAACGCGAAGAACCTTACCTGGTCTTGACATCCACGGAAGTTTTCAGAGATGAGAA
TGTGCCTTCGGGAACCGTGAGACAGGTGCTGCATGGCTGTCGCGT
>S3113H3H3H rank=0009326 x=3203.0 y=971.0 length=105
TACGCAACGCGAAGAACCTTACCTGGTCTTGACATCCACGGAAGTTTTCAGAGATGAGAA
TGTGCCTTCGGGAACCGTGAGACAGGTGCTGCATGGCTGTCGCGT
>S3113H01XX rank=0005456 x=3175.0 y=1411.0 length=105
TACGCAACGCGAAGAACCTTACCTGGTCTTGACATCCACGGAAGTTTTCAGAGATGAGAA
TGTGCCTTCGGGAACCGTGAGACAGGTGCTGCATGGCTGTCGCGT
>S3113H0A04 rank=0005027 x=3166.0 y=3398.0 length=105
TACGCAACGCGAAGAACCTTACCTGGTCTTGACATCCACGGAAGTTTTCAGAGATGAGAA
TGTGCCTTCGGGAACCGTGAGACAGGTGCTGCATGGCTGTCGCGT
>S3113H8E9G rank=0006025 x=3259.0 y=1202.0 length=105
TACGCAACGCGAAGAACCTTACCTGGTCTTGACATCCACGGAAGTTTTCAGAGATGAGAA
TGTGCCTTCGGGAACCGTGAGACAGGTGCTGCATGGCTGTCGCGT
>S3113H3Q6W rank=0015586 x=3206.0 y=470.0 length=105
TACGCAACGCGAAGAACCTTACCTGGTCTTGACATCCACGGAAGTTTTCAGAGATGAGAA
TGTGCCTTCGGGAACCGTGAGACAGGTGCTGCATGGCTGTCGCGT
>S3113H2P2P rank=0006368 x=3194.0 y=1519.0 length=105
TACGCAACGCGAAGAACCTTACCTGGTCTTGACATCCACGGAAGTTTTCAGAGATGAGAA
TGTGCCTTCGGGAACCGTGAGACAGGTGCTGCATGGCTGTCGCGT
>S3113H7J7C rank=0009602 x=3249.0 y=1910.0 length=105
TACGCAACGCGAAGAACCTTACCTGGTCTTGACATCCACGGAAGTTTTCAGAGATGAGAA
TGTGCCTTCGGGAACCGTGAGACAGGTGCTGCATGGCTGTCGCGT
>S3113IA2OT rank=0022468 x=3289.0 y=1995.0 length=105
TACGCAACGCGAAGAACCTTACCTGGTCTTGACATCCACGGAAGTTTTCAGAGATGAGAA
TGTGCCTTCGGGAACCGTGAGACAGGTGCTGCATGGCTGTCGCGT
>S3113H1XBY rank=0008865 x=3185.0 y=1132.0 length=105
TACGCAACGCGAAGAACCTTACCTGGTCTTGACATCCACGGAAGTTTTCAGAGATGAGAA
TGTGCCTTCGGGAACCGTGAGACAGGTGCTGCATGGCTGTCGCGT
>S3113H7Y2F rank=0016106 x=3254.0 y=693.0 length=105
TACGCAACGCGAAGAACCTTACCTGGTCTTGACATCCACGGAAGTTTTCAGAGATGAGAA
TGTGCCTTCGGGAACCGTGAGACAGGTGCTGCATGGCTGTCGCGT
>S3113H0RS2 rank=0025670 x=3172.0 y=564.0 length=105
TACGCAACGCGAAGAACCTTACCTGGTCTTGACATCCACGGAAGTTTTCAGAGATGAGAA
TGTGCCTTCGGGAACCGTGAGACAGGTGCTGCATGGCTGTCGCGT
>S3113H3UAV rank=0018559 x=3207.0 y=405.0 length=105
TACGCAACGCGAAGAACCTTACCTGGTCTTGACATCCACGGAAGTTTTCAGAGATGAGAA
TGTGCCTTCGGGAACCGTGAGACAGGTGCTGCATGGCTGTCGCGT
>S3113IAPHY rank=0001119 x=3285.0 y=1284.0 length=105
TACGCAACGCGAAGAACCTTACCTGGTCTTGACATCCACGGAAGTTTTCAGAGATGAGAA
TGTGCCTTCGGGAACCGTGAGACAGGTGCTGCATGGCTGTCGCGT
>S3113HZQZK rank=0015835 x=3160.0 y=1998.0 length=105
TACGCAACGCGAAGAACCTTACCTGGTCTTGACATCCACGGAAGTTTTCAGAGATGAGAA
TGTGCCTTCGGGAACCGTGAGACAGGTGCTGCATGGCTGTCGCGT
>S3113H8YT0 rank=0015206 x=3265.0 y=1990.0 length=105
TACGCAACGCGAAGAACCTTACCTGGTCTTGACATCCACGGAAGTTTTCAGAGATGAGAA
TGTGCCTTCGGGAACCGTGAGACAGGTGCTGCATGGCTGTCGCGT
>S3113H10YZ rank=0013320 x=3186.0 y=1753.0 length=105
TACGCAACGCGAAGAACCTTACCTGGTCTTGACATCCACGGAAGTTTTCAGAGATGAGAA
TGTGCCTTCGGGAACCGTGAGACAGGTGCTGCATGGCTGTCGCGT
>S3113HY8VV rank=0002897 x=3154.0 y=3113.0 length=105
TACGCAACGCGAAGAACCTTACCTGGTCTTGACATCCACGGAAGTTTTCAGAGATGAGAA
TGTGCCTTCGGGAACCGTGAGACAGGTGCTGCATGGCTGTCGCGT
>S3113HZU27 rank=0011580 x=3161.0 y=3217.0 length=105
TACGCAACGCGAAGAACCTTACCTGGTCTTGACATCCACGGAAGTTTTCAGAGATGAGAA
TGTGCCTTCGGGAACCGTGAGACAGGTGCTGCATGGCTGTCGCGT
>S3113H06EN rank=0013025 x=3176.0 y=3101.0 length=105
TACGCAACGCGAAGAACCTTACCTGGTCTTGACATCCACGGAAGTTTTCAGAGATGAGAA
TGTGCCTTCGGGAACCGTGAGACAGGTGCTGCATGGCTGTCGCGT
>S3113H8140 rank=0020527 x=3266.0 y=2178.0 length=105
TACGCAACGCGAAGAACCTTACCTGGTCTTGACATCCACGGAAGTTTTCAGAGATGAGAA
TGTGCCTTCGGGAACCGTGAGACAGGTGCTGCATGGCTGTCGCGT
>S3113H9IGH rank=0020227 x=3271.0 y=2847.0 length=105
TACGCAACGCGAAGAACCTTACCTGGTCTTGACATCCACGGAAGTTTTCAGAGATGAGAA
TGTGCCTTCGGGAACCGTGAGACAGGTGCTGCATGGCTGTCGCGT
>S3113H2TUE rank=0025010 x=3195.0 y=2308.0 length=105
TACGCAACGCGAAGAACCTTACCTGGTCTTGACATCCACGGAAGTTTTCAGAGATGAGAA
TGTGCCTTCGGGAACCGTGAGACAGGTGCTGCATGGCTGTCGCGT
>S3113H6W9P rank=0017909 x=3242.0 y=859.0 length=105
TACGCAACGCGAAGAACCTTACCTGGTCTTGACATCCACGGAAGTTTTCAGAGATGAGAA
TGTGCCTTCGGGAACCGTGAGACAGGTGCTGCATGGCTGTCGCGT
>S3113HZ9LY rank=0003561 x=3166.0 y=1556.0 length=105
TACGCAACGCGAAGAACCTTACCTGGTCTTGACATCCACGGAAGTTTTCAGAGATGAGAA
TGTGCCTTCGGGAACCGTGAGACAGGTGCTGCATGGCTGTCGCGT
>S3113H8OK6 rank=0019653 x=3262.0 y=1000.0 length=105
TACGCAACGCGAAGAACCTTACCTGGTCTTGACATCCACGGAAGTTTTCAGAGATGAGAA
TGTGCCTTCGGGAACCGTGAGACAGGTGCTGCATGGCTGTCGCGT
>S3113H13JM rank=0003390 x=3187.0 y=992.0 length=105
TACGCAACGCGAAGAACCTTACCTGGTCTTGACATCCACGGAAGTTTTCAGAGATGAGAA
TGTGCCTTCGGGAACCGTGAGACAGGTGCTGCATGGCTGTCGCGT
>S3113H53D2 rank=0019657 x=3232.0 y=3096.0 length=105
TACGCAACGCGAAGAACCTTACCTGGTCTTGACATCCACGGAAGTTTTCAGAGATGAGAA
TGTGCCTTCGGGAACCGTGAGACAGGTGCTGCATGGCTGTCGCGT
>S3113H3VV4 rank=0018029 x=3207.0 y=2466.0 length=105
TACGCAACGCGAAGAACCTTACCTGGTCTTGACATCCACGGAAGTTTTCAGAGATGAGAA
TGTGCCTTCGGGAACCGTGAGACAGGTGCTGCATGGCTGTCGCGT
>S3113H8H2W rank=0020809 x=3260.0 y=758.0 length=105
TACGCAACGCGAAGAACCTTACCTGGTCTTGACATCCACGGAAGTTTTCAGAGATGAGAA
TGTGCCTTCGGGAACCGTGAGACAGGTGCTGCATGGCTGTCGCGT
>S3113H1KGA rank=0009212 x=3181.0 y=824.0 length=105
TACGCAACGCGAAGAACCTTACCTGGTCTTGACATCCACGGAAGTTTTCAGAGATGAGAA
TGTGCCTTCGGGAACCGTGAGACAGGTGCTGCATGGCTGTCGCGT
>S3113H3SXJ rank=0002738 x=3206.0 y=2725.0 length=105
TACGCAACGCGAAGAACCTTACCTGGTCTTGACATCCACGGAAGTTTTCAGAGATGAGAA
TGTGCCTTCGGGAACCGTGAGACAGGTGCTGCATGGCTGTCGCGT
>S3113H301S rank=0005060 x=3209.0 y=958.0 length=105
TACGCAACGCGAAGAACCTTACCTGGTCTTGACATCCACGGAAGTTTTCAGAGATGAGAA
TGTGCCTTCGGGAACCGTGAGACAGGTGCTGCATGGCTGTCGCGT
>S3113H2W21 rank=0008735 x=3196.0 y=2411.0 length=105
TACGCAACGCGAAGAACCTTACCTGGTCTTGACATCCACGGAAGTTTTCAGAGATGAGAA
TGTGCCTTCGGGAACCGTGAGACAGGTGCTGCATGGCTGTCGCGT
>S3113H0RM3 rank=0011247 x=3172.0 y=349.0 length=105
TACGCAACGCGAAGAACCTTACCTGGTCTTGACATCCACGGAAGTTTTCAGAGATGAGAA
TGTGCCTTCGGGAACCGTGAGACAGGTGCTGCATGGCTGTCGCGT
>S3113H8DFI rank=0018558 x=3258.0 y=2924.0 length=105
TACGCAACGCGAAGAACCTTACCTGGTCTTGACATCCACGGAAGTTTTCAGAGATGAGAA
TGTGCCTTCGGGAACCGTGAGACAGGTGCTGCATGGCTGTCGCGT
>S3113H2CX2 rank=0019740 x=3190.0 y=888.0 length=105
TACGCAACGCGAAGAACCTTACCTGGTCTTGACATCCACGGAAGTTTTCAGAGATGAGAA
TGTGCCTTCGGGAACCGTGAGACAGGTGCTGCATGGCTGTCGCGT
>S3113H6OQ3 rank=0004676 x=3239.0 y=2109.0 length=105
TACGCAACGCGAAGAACCTTACCTGGTCTTGACATCCACGGAAGTTTTCAGAGATGAGAA
TGTGCCTTCGGGAACCGTGAGACAGGTGCTGCATGGCTGTCGCGT
>S3113HZQBA rank=0017580 x=3160.0 y=1124.0 length=105
TACGCAACGCGAAGAACCTTACCTGGTCTTGACATCCACGGAAGTTTTCAGAGATGAGAA
TGTGCCTTCGGGAACCGTGAGACAGGTGCTGCATGGCTGTCGCGT
>S3113H6FN7 rank=0016774 x=3236.0 y=2629.0 length=105
TACGCAACGCGAAGAACCTTACCTGGTCTTGACATCCACGGAAGTTTTCAGAGATGAGAA
TGTGCCTTCGGGAACCGTGAGACAGGTGCTGCATGGCTGTCGCGT
>S3113H1IFR rank=0021595 x=3180.0 y=2309.0 length=105
TACGCAACGCGAAGAACCTTACCTGGTCTTGACATCCACGGAAGTTTTCAGAGATGAGAA
TGTGCCTTCGGGAACCGTGAGACAGGTGCTGCATGGCTGTCGCGT
>S3113HY8QR rank=0017400 x=3154.0 y=2929.0 length=105
TACGCAACGCGAAGAACCTTACCTGGTCTTGACATCCACGGAAGTTTTCAGAGATGAGAA
TGTGCCTTCGGGAACCGTGAGACAGGTGCTGCATGGCTGTCGCGT
>S3113H72ZF rank=0001375 x=3255.0 y=1673.0 length=105
TACGCAACGCGAAGAACCTTACCTGGTCTTGACATCCACGGAAGTTTTCAGAGATGAGAA
TGTGCCTTCGGGAACCGTGAGACAGGTGCTGCATGGCTGTCGCGT
>S3113H9DUS rank=0020904 x=3270.0 y=978.0 length=105
TACGCAACGCGAAGAACCTTACCTGGTCTTGACATCCACGGAAGTTTTCAGAGATGAGAA
TGTGCCTTCGGGAACCGTGAGACAGGTGCTGCATGGCTGTCGCGT
>S3113H1CDK rank=0025343 x=3178.0 y=2646.0 length=105
TACGCAACGCGAAGAACCTTACCTGGTCTTGACATCCACGGAAGTTTTCAGAGATGAGAA
TGTGCCTTCGGGAACCGTGAGACAGGTGCTGCATGGCTGTCGCGT
>S3113H3930 rank=0018601 x=3212.0 y=414.0 length=105
TACGCAACGCGAAGAACCTTACCTGGTCTTGACATCCACGGAAGTTTTCAGAGATGAGAA
TGTGCCTTCGGGAACCGTGAGACAGGTGCTGCATGGCTGTCGCGT
>S3113H8OTK rank=0006294 x=3262.0 y=1302.0 length=105
TACGCAACGCGAAGAACCTTACCTGGTCTTGACATCCACGGAAGTTTTCAGAGATGAGAA
TGTGCCTTCGGGAACCGTGAGACAGGTGCTGCATGGCTGTCGCGT
>S3113H4TVK rank=0017032 x=3218.0 y=1454.0 length=105
TACGCAACGCGAAGAACCTTACCTGGTCTTGACATCCACGGAAGTTTTCAGAGATGAGAA
TGTGCCTTCGGGAACCGTGAGACAGGTGCTGCATGGCTGTCGCGT
>S3113H7RQM rank=0016189 x=3251.0 y=3484.0 length=105
TACGCAACGCGAAGAACCTTACCTGGTCTTGACATCCACGGAAGTTTTCAGAGATGAGAA
TGTGCCTTCGGGAACCGTGAGACAGGTGCTGCATGGCTGTCGCGT
>S3113IAO76 rank=0002542 x=3285.0 y=932.0 length=105
TACGCAACGCGAAGAACCTTACCTGGTCTTGACATCCACGGAAGTTTTCAGAGATGAGAA
TGTGCCTTCGGGAACCGTGAGACAGGTGCTGCATGGCTGTCGCGT
>S3113H84L4 rank=0010674 x=3267.0 y=1290.0 length=105
TACGCAACGCGAAGAACCTTACCTGGTCTTGACATCCACGGAAGTTTTCAGAGATGAGAA
TGTGCCTTCGGGAACCGTGAGACAGGTGCTGCATGGCTGTCGCGT
>S3113H990H rank=0002770 x=3280.0 y=1695.0 length=105
TACGCAACGCGAAGAACCTTACCTGGTCTTGACATCCACGGAAGTTTTCAGAGATGAGAA
TGTGCCTTCGGGAACCGTGAGACAGGTGCTGCATGGCTGTCGCGT
>S3113H0AVA rank=0010166 x=3166.0 y=3188.0 length=105
TACGCAACGCGAAGAACCTTACCTGGTCTTGACATCCACGGAAGTTTTCAGAGATGAGAA
TGTGCCTTCGGGAACCGTGAGACAGGTGCTGCATGGCTGTCGCGT
>S3113H844D rank=0002980 x=3267.0 y=1947.0 length=105
TACGCAACGCGAAGAACCTTACCTGGTCTTGACATCCACGGAAGTTTTCAGAGATGAGAA
TGTGCCTTCGGGAACCGTGAGACAGGTGCTGCATGGCTGTCGCGT
>S3113H9KEE rank=0009556 x=3272.0 y=1268.0 length=105
TACGCAACGCGAAGAACCTTACCTGGTCTTGACATCCACGGAAGTTTTCAGAGATGAGAA
TGTGCCTTCGGGAACCGTGAGACAGGTGCTGCATGGCTGTCGCGT
>S3113H7HN0 rank=0019123 x=3248.0 y=2718.0 length=105
TACGCAACGCGAAGAACCTTACCTGGTCTTGACATCCACGGAAGTTTTCAGAGATGAGAA
TGTGCCTTCGGGAACCGTGAGACAGGTGCTGCATGGCTGTCGCGT
>S3113H7H56 rank=0018781 x=3248.0 y=3372.0 length=105
TACGCAACGCGAAGAACCTTACCTGGTCTTGACATCCACGGAAGTTTTCAGAGATGAGAA
TGTGCCTTCGGGAACCGTGAGACAGGTGCTGCATGGCTGTCGCGT
>S3113HY51U rank=0005308 x=3153.0 y=3536.0 length=105
TACGCAACGCGAAGAACCTTACCTGGTCTTGACATCCACGGAAGTTTTCAGAGATGAGAA
TGTGCCTTCGGGAACCGTGAGACAGGTGCTGCATGGCTGTCGCGT
>S3113H7W37 rank=0025318 x=3253.0 y=2261.0 length=105
TACGCAACGCGAAGAACCTTACCTGGTCTTGACATCCACGGAAGTTTTCAGAGATGAGAA
TGTGCCTTCGGGAACCGTGAGACAGGTGCTGCATGGCTGTCGCGT
>S3113H3M3Z rank=0014953 x=3204.0 y=3373.0 length=105
TACGCAACGCGAAGAACCTTACCTGGTCTTGACATCCACGGAAGTTTTCAGAGATGAGAA
TGTGCCTTCGGGAACCGTGAGACAGGTGCTGCATGGCTGTCGCGT
>S3113H8H25 rank=0017234 x=3260.0 y=767.0 length=105
TACGCAACGCGAAGAACCTTACCTGGTCTTGACATCCACGGAAGTTTTCAGAGATGAGAA
TGTGCCTTCGGGAACCGTGAGACAGGTGCTGCATGGCTGTCGCGT
>S3113H2K1Z rank=0023949 x=3192.0 y=3205.0 length=105
TACGCAACGCGAAGAACCTTACCTGGTCTTGACATCCACGGAAGTTTTCAGAGATGAGAA
TGTGCCTTCGGGAACCGTGAGACAGGTGCTGCATGGCTGTCGCGT
>S3113H8WL7 rank=0012223 x=3264.0 y=3213.0 length=105
TACGCAACGCGAAGAACCTTACCTGGTCTTGACATCCACGGAAGTTTTCAGAGATGAGAA
TGTGCCTTCGGGAACCGTGAGACAGGTGCTGCATGGCTGTCGCGT
>S3113H8U1C rank=0012355 x=3264.0 y=1166.0 length=105
TACGCAACGCGAAGAACCTTACCTGGTCTTGACATCCACGGAAGTTTTCAGAGATGAGAA
TGTGCCTTCGGGAACCGTGAGACAGGTGCTGCATGGCTGTCGCGT
>S3113H9BL4 rank=0001651 x=3269.0 y=2170.0 length=105
TACGCAACGCGAAGAACCTTACCTGGTCTTGACATCCACGGAAGTTTTCAGAGATGAGAA
TGTGCCTTCGGGAACCGTGAGACAGGTGCTGCATGGCTGTCGCGT
>S3113H8ZHU rank=0014872 x=3265.0 y=2848.0 length=105
TACGCAACGCGAAGAACCTTACCTGGTCTTGACATCCACGGAAGTTTTCAGAGATGAGAA
TGTGCCTTCGGGAACCGTGAGACAGGTGCTGCATGGCTGTCGCGT
>S3113H757S rank=0020339 x=3256.0 y=1766.0 length=105
TACGCAACGCGAAGAACCTTACCTGGTCTTGACATCCACGGAAGTTTTCAGAGATGAGAA
TGTGCCTTCGGGAACCGTGAGACAGGTGCTGCATGGCTGTCGCGT
>S3113H2SRX rank=0021633 x=3195.0 y=923.0 length=105
TACGCAACGCGAAGAACCTTACCTGGTCTTGACATCCACGGAAGTTTTCAGAGATGAGAA
TGTGCCTTCGGGAACCGTGAGACAGGTGCTGCATGGCTGTCGCGT
>S3113H5T4H rank=0002404 x=3229.0 y=3375.0 length=105
TACGCAACGCGAAGAACCTTACCTGGTCTTGACATCCACGGAAGTTTTCAGAGATGAGAA
TGTGCCTTCGGGAACCGTGAGACAGGTGCTGCATGGCTGTCGCGT
>S3113HZUOE rank=0018724 x=3161.0 y=2684.0 length=105
TACGCAACGCGAAGAACCTTACCTGGTCTTGACATCCACGGAAGTTTTCAGAGATGAGAA
TGTGCCTTCGGGAACCGTGAGACAGGTGCTGCATGGCTGTCGCGT
>S3113IAKD8 rank=0019219 x=3283.0 y=2862.0 length=105
TACGCAACGCGAAGAACCTTACCTGGTCTTGACATCCACGGAAGTTTTCAGAGATGAGAA
TGTGCCTTCGGGAACCGTGAGACAGGTGCTGCATGGCTGTCGCGT
>S3113IBKM4 rank=0013341 x=3295.0 y=686.0 length=105
TACGCAACGCGAAGAACCTTACCTGGTCTTGACATCCACGGAAGTTTTCAGAGATGAGAA
TGTGCCTTCGGGAACCGTGAGACAGGTGCTGCATGGCTGTCGCGT
>S3113H3BTL rank=0008377 x=3201.0 y=1031.0 length=105
TACGCAACGCGAAGAACCTTACCTGGTCTTGACATCCACGGAAGTTTTCAGAGATGAGAA
TGTGCCTTCGGGAACCGTGAGACAGGTGCTGCATGGCTGTCGCGT
>S3113H0MHG rank=0024789 x=3170.0 y=1858.0 length=105
TACGCAACGCGAAGAACCTTACCTGGTCTTGACATCCACGGAAGTTTTCAGAGATGAGAA
TGTGCCTTCGGGAACCGTGAGACAGGTGCTGCATGGCTGTCGCGT
>S3113H2CG9 rank=0002917 x=3190.0 y=283.0 length=105
TACGCAACGCGAAGAACCTTACCTGGTCTTGACATCCACGGAAGTTTTCAGAGATGAGAA
TGTGCCTTCGGGAACCGTGAGACAGGTGCTGCATGGCTGTCGCGT
>S3113H3WCH rank=0009766 x=3207.0 y=3055.0 length=105
TACGCAACGCGAAGAACCTTACCTGGTCTTGACATCCACGGAAGTTTTCAGAGATGAGAA
TGTGCCTTCGGGAACCGTGAGACAGGTGCTGCATGGCTGTCGCGT
>S3113H7KFJ rank=0004840 x=3249.0 y=2205.0 length=105
TACGCAACGCGAAGAACCTTACCTGGTCTTGACATCCACGGAAGTTTTCAGAGATGAGAA
TGTGCCTTCGGGAACCGTGAGACAGGTGCTGCATGGCTGTCGCGT
>S3113IAOW6 rank=0009457 x=3285.0 y=536.0 length=105
TACGCAACGCGAAGAACCTTACCTGGTCTTGACATCCACGGAAGTTTTCAGAGATGAGAA
TGTGCCTTCGGGAACCGTGAGACAGGTGCTGCATGGCTGTCGCGT
>S3113H13TY rank=0011759 x=3187.0 y=1364.0 length=105
TACGCAACGCGAAGAACCTTACCTGGTCTTGACATCCACGGAAGTTTTCAGAGATGAGAA
TGTGCCTTCGGGAACCGTGAGACAGGTGCTGCATGGCTGTCGCGT
>S3113H285G rank=0013332 x=3200.0 y=1666.0 length=105
TACGCAACGCGAAGAACCTTACCTGGTCTTGACATCCACGGAAGTTTTCAGAGATGAGAA
TGTGCCTTCGGGAACCGTGAGACAGGTGCTGCATGGCTGTCGCGT
>S3113H2K4Q rank=0019633 x=3192.0 y=3304.0 length=105
TACGCAACGCGAAGAACCTTACCTGGTCTTGACATCCACGGAAGTTTTCAGAGATGAGAA
TGTGCCTTCGGGAACCGTGAGACAGGTGCTGCATGGCTGTCGCGT
>S3113IANKX rank=0014742 x=3284.0 y=2895.0 length=105
TACGCAACGCGAAGAACCTTACCTGGTCTTGACATCCACGGAAGTTTTCAGAGATGAGAA
TGTGCCTTCGGGAACCGTGAGACAGGTGCTGCATGGCTGTCGCGT
>S3113H1ZV6 rank=0012892 x=3186.0 y=356.0 length=105
TACGCAACGCGAAGAACCTTACCTGGTCTTGACATCCACGGAAGTTTTCAGAGATGAGAA
TGTGCCTTCGGGAACCGTGAGACAGGTGCTGCATGGCTGTCGCGT
>S3113HZWG7 rank=0010188 x=3162.0 y=921.0 length=105
TACGCAACGCGAAGAACCTTACCTGGTCTTGACATCCACGGAAGTTTTCAGAGATGAGAA
TGTGCCTTCGGGAACCGTGAGACAGGTGCTGCATGGCTGTCGCGT
>S3113IASYL rank=0012703 x=3286.0 y=1675.0 length=105
TACGCAACGCGAAGAACCTTACCTGGTCTTGACATCCACGGAAGTTTTCAGAGATGAGAA
TGTGCCTTCGGGAACCGTGAGACAGGTGCTGCATGGCTGTCGCGT
>S3113H05FP rank=0014151 x=3176.0 y=1843.0 length=105
TACGCAACGCGAAGAACCTTACCTGGTCTTGACATCCACGGAAGTTTTCAGAGATGAGAA
TGTGCCTTCGGGAACCGTGAGACAGGTGCTGCATGGCTGTCGCGT
>S3113HZUS1 rank=0012748 x=3161.0 y=2851.0 length=105
TACGCAACGCGAAGAACCTTACCTGGTCTTGACATCCACGGAAGTTTTCAGAGATGAGAA
TGTGCCTTCGGGAACCGTGAGACAGGTGCTGCATGGCTGTCGCGT
>S3113H9ZT0 rank=0021254 x=3277.0 y=790.0 length=105
TACGCAACGCGAAGAACCTTACCTGGTCTTGACATCCACGGAAGTTTTCAGAGATGAGAA
TGTGCCTTCGGGAACCGTGAGACAGGTGCTGCATGGCTGTCGCGT
>S3113HZ8SI rank=0006145 x=3166.0 y=496.0 length=105
TACGCAACGCGAAGAACCTTACCTGGTCTTGACATCCACGGAAGTTTTCAGAGATGAGAA
TGTGCCTTCGGGAACCGTGAGACAGGTGCTGCATGGCTGTCGCGT
>S3113H5PLS rank=0020522 x=3228.0 y=1614.0 length=105
TACGCAACGCGAAGAACCTTACCTGGTCTTGACATCCACGGAAGTTTTCAGAGATGAGAA
TGTGCCTTCGGGAACCGTGAGACAGGTGCTGCATGGCTGTCGCGT
>S3113H3JU7 rank=0009552 x=3203.0 y=3265.0 length=105
TACGCAACGCGAAGAACCTTACCTGGTCTTGACATCCACGGAAGTTTTCAGAGATGAGAA
TGTGCCTTCGGGAACCGTGAGACAGGTGCTGCATGGCTGTCGCGT
>S3113H49YT rank=0025778 x=3223.0 y=1827.0 length=105
TACGCAACGCGAAGAACCTTACCTGGTCTTGACATCCACGGAAGTTTTCAGAGATGAGAA
TGTGCCTTCGGGAACCGTGAGACAGGTGCTGCATGGCTGTCGCGT
>S3113H6E82 rank=0015114 x=3236.0 y=2084.0 length=105
TACGCAACGCGAAGAACCTTACCTGGTCTTGACATCCACGGAAGTTTTCAGAGATGAGAA
TGTGCCTTCGGGAACCGTGAGACAGGTGCTGCATGGCTGTCGCGT
>S3113H0JVB rank=0019119 x=3169.0 y=2565.0 length=105
TACGCAACGCGAAGAACCTTACCTGGTCTTGACATCCACGGAAGTTTTCAGAGATGAGAA
TGTGCCTTCGGGAACCGTGAGACAGGTGCTGCATGGCTGTCGCGT
>S3113H4XSR rank=0002687 x=3219.0 y=2441.0 length=105
TACGCAACGCGAAGAACCTTACCTGGTCTTGACATCCACGGAAGTTTTCAGAGATGAGAA
TGTGCCTTCGGGAACCGTGAGACAGGTGCTGCATGGCTGTCGCGT
>S3113H5MGZ rank=0015346 x=3227.0 y=1649.0 length=105
TACGCAACGCGAAGAACCTTACCTGGTCTTGACATCCACGGAAGTTTTCAGAGATGAGAA
TGTGCCTTCGGGAACCGTGAGACAGGTGCTGCATGGCTGTCGCGT
>S3113IASMF rank=0016704 x=3286.0 y=1237.0 length=105
TACGCAACGCGAAGAACCTTACCTGGTCTTGACATCCACGGAAGTTTTCAGAGATGAGAA
TGTGCCTTCGGGAACCGTGAGACAGGTGCTGCATGGCTGTCGCGT
>S3113H69XR rank=0020037 x=3246.0 y=893.0 length=105
TACGCAACGCGAAGAACCTTACCTGGTCTTGACATCCACGGAAGTTTTCAGAGATGAGAA
TGTGCCTTCGGGAACCGTGAGACAGGTGCTGCATGGCTGTCGCGT
>S3113HZIL0 rank=0016023 x=3157.0 y=3430.0 length=105
TACGCAACGCGAAGAACCTTACCTGGTCTTGACATCCACGGAAGTTTTCAGAGATGAGAA
TGTGCCTTCGGGAACCGTGAGACAGGTGCTGCATGGCTGTCGCGT
>S3113H2KGL rank=0022410 x=3192.0 y=2435.0 length=105
TACGCAACGCGAAGAACCTTACCTGGTCTTGACATCCACGGAAGTTTTCAGAGATGAGAA
TGTGCCTTCGGGAACCGTGAGACAGGTGCTGCATGGCTGTCGCGT
>S3113H0ZB9 rank=0008770 x=3174.0 y=2135.0 length=105
TACGCAACGCGAAGAACCTTACCTGGTCTTGACATCCACGGAAGTTTTCAGAGATGAGAA
TGTGCCTTCGGGAACCGTGAGACAGGTGCTGCATGGCTGTCGCGT
>S3113H2TWU rank=0000211 x=3195.0 y=2396.0 length=105
TACGCAACGCGAAGAACCTTACCTGGTCTTGACATCCACGGAAGTTTTCAGAGATGAGAA
TGTGCCTTCGGGAACCGTGAGACAGGTGCTGCATGGCTGTCGCGT
>S3113H5CDM rank=0023255 x=3224.0 y=856.0 length=105
TACGCAACGCGAAGAACCTTACCTGGTCTTGACATCCACGGAAGTTTTCAGAGATGAGAA
TGTGCCTTCGGGAACCGTGAGACAGGTGCTGCATGGCTGTCGCGT
>S3113IACNY rank=0010805 x=3281.0 y=1036.0 length=105
TACGCAACGCGAAGAACCTTACCTGGTCTTGACATCCACGGAAGTTTTCAGAGATGAGAA
TGTGCCTTCGGGAACCGTGAGACAGGTGCTGCATGGCTGTCGCGT
>S3113HZW11 rank=0011004 x=3162.0 y=1671.0 length=105
TACGCAACGCGAAGAACCTTACCTGGTCTTGACATCCACGGAAGTTTTCAGAGATGAGAA
TGTGCCTTCGGGAACCGTGAGACAGGTGCTGCATGGCTGTCGCGT
>S3113HZ1BX rank=0020484 x=3163.0 y=3115.0 length=105
TACGCAACGCGAAGAACCTTACCTGGTCTTGACATCCACGGAAGTTTTCAGAGATGAGAA
TGTGCCTTCGGGAACCGTGAGACAGGTGCTGCATGGCTGTCGCGT
>S3113IAV7G rank=0006926 x=3287.0 y=1786.0 length=105
TACGCAACGCGAAGAACCTTACCTGGTCTTGACATCCACGGAAGTTTTCAGAGATGAGAA
TGTGCCTTCGGGAACCGTGAGACAGGTGCTGCATGGCTGTCGCGT
>S3113IBEFB rank=0008992 x=3293.0 y=821.0 length=105
TACGCAACGCGAAGAACCTTACCTGGTCTTGACATCCACGGAAGTTTTCAGAGATGAGAA
TGTGCCTTCGGGAACCGTGAGACAGGTGCTGCATGGCTGTCGCGT
>S3113H9LEM rank=0000952 x=3272.0 y=2572.0 length=105
TACGCAACGCGAAGAACCTTACCTGGTCTTGACATCCACGGAAGTTTTCAGAGATGAGAA
TGTGCCTTCGGGAACCGTGAGACAGGTGCTGCATGGCTGTCGCGT
>S3113H56UM rank=0010703 x=3233.0 y=3484.0 length=105
TACGCAACGCGAAGAACCTTACCTGGTCTTGACATCCACGGAAGTTTTCAGAGATGAGAA
TGTGCCTTCGGGAACCGTGAGACAGGTGCTGCATGGCTGTCGCGT
>S3113H2GXM rank=0019656 x=3191.0 y=1960.0 length=105
TACGCAACGCGAAGAACCTTACCTGGTCTTGACATCCACGGAAGTTTTCAGAGATGAGAA
TGTGCCTTCGGGAACCGTGAGACAGGTGCTGCATGGCTGTCGCGT
>S3113H5KGZ rank=0014541 x=3226.0 y=3153.0 length=105
TACGCAACGCGAAGAACCTTACCTGGTCTTGACATCCACGGAAGTTTTCAGAGATGAGAA
TGTGCCTTCGGGAACCGTGAGACAGGTGCTGCATGGCTGTCGCGT
>S3113H10BV rank=0010453 x=3186.0 y=921.0 length=105
TACGCAACGCGAAGAACCTTACCTGGTCTTGACATCCACGGAAGTTTTCAGAGATGAGAA
TGTGCCTTCGGGAACCGTGAGACAGGTGCTGCATGGCTGTCGCGT
>S3113H2G3J rank=0001906 x=3191.0 y=2173.0 length=105
TACGCAACGCGAAGAACCTTACCTGGTCTTGACATCCACGGAAGTTTTCAGAGATGAGAA
TGTGCCTTCGGGAACCGTGAGACAGGTGCTGCATGGCTGTCGCGT
>S3113H3DVH rank=0001297 x=3201.0 y=3691.0 length=105
TACGCAACGCGAAGAACCTTACCTGGTCTTGACATCCACGGAAGTTTTCAGAGATGAGAA
TGTGCCTTCGGGAACCGTGAGACAGGTGCTGCATGGCTGTCGCGT
>S3113H3GK8 rank=0020740 x=3202.0 y=3114.0 length=105
TACGCAACGCGAAGAACCTTACCTGGTCTTGACATCCACGGAAGTTTTCAGAGATGAGAA
TGTGCCTTCGGGAACCGTGAGACAGGTGCTGCATGGCTGTCGCGT
>S3113H3PTM rank=0008155 x=3205.0 y=2792.0 length=105
TACGCAACGCGAAGAACCTTACCTGGTCTTGACATCCACGGAAGTTTTCAGAGATGAGAA
TGTGCCTTCGGGAACCGTGAGACAGGTGCTGCATGGCTGTCGCGT
>S3113H4OG3 rank=0020249 x=3216.0 y=2645.0 length=105
TACGCAACGCGAAGAACCTTACCTGGTCTTGACATCCACGGAAGTTTTCAGAGATGAGAA
TGTGCCTTCGGGAACCGTGAGACAGGTGCTGCATGGCTGTCGCGT
>S3113IAWXU rank=0008619 x=3287.0 y=2736.0 length=105
TACGCAACGCGAAGAACCTTACCTGGTCTTGACATCCACGGAAGTTTTCAGAGATGAGAA
TGTGCCTTCGGGAACCGTGAGACAGGTGCTGCATGGCTGTCGCGT
>S3113H3LEN rank=0012066 x=3204.0 y=1165.0 length=105
TACGCAACGCGAAGAACCTTACCTGGTCTTGACATCCACGGAAGTTTTCAGAGATGAGAA
TGTGCCTTCGGGAACCGTGAGACAGGTGCTGCATGGCTGTCGCGT
>S3113H9OYN rank=0009433 x=3273.0 y=3085.0 length=105
TACGCAACGCGAAGAACCTTACCTGGTCTTGACATCCACGGAAGTTTTCAGAGATGAGAA
TGTGCCTTCGGGAACCGTGAGACAGGTGCTGCATGGCTGTCGCGT
>S3113H7958 rank=0012664 x=3257.0 y=2798.0 length=105
TACGCAACGCGAAGAACCTTACCTGGTCTTGACATCCACGGAAGTTTTCAGAGATGAGAA
TGTGCCTTCGGGAACCGTGAGACAGGTGCTGCATGGCTGTCGCGT
>S3113H94WF rank=0019497 x=3278.0 y=3261.0 length=105
TACGCAACGCGAAGAACCTTACCTGGTCTTGACATCCACGGAAGTTTTCAGAGATGAGAA
TGTGCCTTCGGGAACCGTGAGACAGGTGCTGCATGGCTGTCGCGT
>S3113H169H rank=0011430 x=3188.0 y=1715.0 length=105
TACGCAACGCGAAGAACCTTACCTGGTCTTGACATCCACGGAAGTTTTCAGAGATGAGAA
TGTGCCTTCGGGAACCGTGAGACAGGTGCTGCATGGCTGTCGCGT
>S3113H6V1W rank=0016627 x=3241.0 y=3378.0 length=105
TACGCAACGCGAAGAACCTTACCTGGTCTTGACATCCACGGAAGTTTTCAGAGATGAGAA
TGTGCCTTCGGGAACCGTGAGACAGGTGCTGCATGGCTGTCGCGT
>S3113H2G1Y rank=0015703 x=3191.0 y=2116.0 length=105
TACGCAACGCGAAGAACCTTACCTGGTCTTGACATCCACGGAAGTTTTCAGAGATGAGAA
TGTGCCTTCGGGAACCGTGAGACAGGTGCTGCATGGCTGTCGCGT
>S3113IBW4D rank=0002076 x=3299.0 y=475.0 length=105
TACGCAACGCGAAGAACCTTACCTGGTCTTGACATCCACGGAAGTTTTCAGAGATGAGAA
TGTGCCTTCGGGAACCGTGAGACAGGTGCTGCATGGCTGTCGCGT
>S3113H1VDT rank=0012582 x=3184.0 y=2703.0 length=105
TACGCAACGCGAAGAACCTTACCTGGTCTTGACATCCACGGAAGTTTTCAGAGATGAGAA
TGTGCCTTCGGGAACCGTGAGACAGGTGCTGCATGGCTGTCGCGT
>S3113H732Q rank=0012121 x=3255.0 y=3088.0 length=105
TACGCAACGCGAAGAACCTTACCTGGTCTTGACATCCACGGAAGTTTTCAGAGATGAGAA
TGTGCCTTCGGGAACCGTGAGACAGGTGCTGCATGGCTGTCGCGT
>S3113H3SMZ rank=0011278 x=3206.0 y=2345.0 length=105
TACGCAACGCGAAGAACCTTACCTGGTCTTGACATCCACGGAAGTTTTCAGAGATGAGAA
TGTGCCTTCGGGAACCGTGAGACAGGTGCTGCATGGCTGTCGCGT
>S3113H7KJ8 rank=0003576 x=3249.0 y=2374.0 length=105
TACGCAACGCGAAGAACCTTACCTGGTCTTGACATCCACGGAAGTTTTCAGAGATGAGAA
TGTGCCTTCGGGAACCGTGAGACAGGTGCTGCATGGCTGTCGCGT
>S3113H5FLB rank=0012161 x=3225.0 y=925.0 length=105
TACGCAACGCGAAGAACCTTACCTGGTCTTGACATCCACGGAAGTTTTCAGAGATGAGAA
TGTGCCTTCGGGAACCGTGAGACAGGTGCTGCATGGCTGTCGCGT
>S3113H91CW rank=0008323 x=3277.0 y=2766.0 length=105
TACGCAACGCGAAGAACCTTACCTGGTCTTGACATCCACGGAAGTTTTCAGAGATGAGAA
TGTGCCTTCGGGAACCGTGAGACAGGTGCTGCATGGCTGTCGCGT
>S3113H425Z rank=0008754 x=3221.0 y=1205.0 length=105
TACGCAACGCGAAGAACCTTACCTGGTCTTGACATCCACGGAAGTTTTCAGAGATGAGAA
TGTGCCTTCGGGAACCGTGAGACAGGTGCTGCATGGCTGTCGCGT
>S3113H7M0Q rank=0024255 x=3250.0 y=1464.0 length=105
TACGCAACGCGAAGAACCTTACCTGGTCTTGACATCCACGGAAGTTTTCAGAGATGAGAA
TGTGCCTTCGGGAACCGTGAGACAGGTGCTGCATGGCTGTCGCGT
>S3113H3PYG rank=0017426 x=3205.0 y=2966.0 length=105
TACGCAACGCGAAGAACCTTACCTGGTCTTGACATCCACGGAAGTTTTCAGAGATGAGAA
TGTGCCTTCGGGAACCGTGAGACAGGTGCTGCATGGCTGTCGCGT
>S3113H0C6T rank=0012579 x=3167.0 y=2099.0 length=105
TACGCAACGCGAAGAACCTTACCTGGTCTTGACATCCACGGAAGTTTTCAGAGATGAGAA
TGTGCCTTCGGGAACCGTGAGACAGGTGCTGCATGGCTGTCGCGT
>S3113H9B7Y rank=0005887 x=3269.0 y=2956.0 length=105
TACGCAACGCGAAGAACCTTACCTGGTCTTGACATCCACGGAAGTTTTCAGAGATGAGAA
TGTGCCTTCGGGAACCGTGAGACAGGTGCTGCATGGCTGTCGCGT
>S3113H8DQQ rank=0010248 x=3258.0 y=3328.0 length=105
TACGCAACGCGAAGAACCTTACCTGGTCTTGACATCCACGGAAGTTTTCAGAGATGAGAA
TGTGCCTTCGGGAACCGTGAGACAGGTGCTGCATGGCTGTCGCGT
>S3113HZTVX rank=0022408 x=3161.0 y=1659.0 length=105
TACGCAACGCGAAGAACCTTACCTGGTCTTGACATCCACGGAAGTTTTCAGAGATGAGAA
TGTGCCTTCGGGAACCGTGAGACAGGTGCTGCATGGCTGTCGCGT
>S3113H4NX4 rank=0023253 x=3216.0 y=1962.0 length=105
TACGCAACGCGAAGAACCTTACCTGGTCTTGACATCCACGGAAGTTTTCAGAGATGAGAA
TGTGCCTTCGGGAACCGTGAGACAGGTGCTGCATGGCTGTCGCGT
>S3113HZFC4 rank=0007653 x=3156.0 y=3318.0 length=105
TACGCAACGCGAAGAACCTTACCTGGTCTTGACATCCACGGAAGTTTTCAGAGATGAGAA
TGTGCCTTCGGGAACCGTGAGACAGGTGCTGCATGGCTGTCGCGT
>S3113H6PE9 rank=0012457 x=3239.0 y=2979.0 length=105
TACGCAACGCGAAGAACCTTACCTGGTCTTGACATCCACGGAAGTTTTCAGAGATGAGAA
TGTGCCTTCGGGAACCGTGAGACAGGTGCTGCATGGCTGTCGCGT
>S3113H5BW5 rank=0007831 x=3224.0 y=263.0 length=105
TACGCAACGCGAAGAACCTTACCTGGTCTTGACATCCACGGAAGTTTTCAGAGATGAGAA
TGTGCCTTCGGGAACCGTGAGACAGGTGCTGCATGGCTGTCGCGT
>S3113H97ML rank=0008098 x=3279.0 y=2699.0 length=105
TACGCAACGCGAAGAACCTTACCTGGTCTTGACATCCACGGAAGTTTTCAGAGATGAGAA
TGTGCCTTCGGGAACCGTGAGACAGGTGCTGCATGGCTGTCGCGT
>S3113H0SOR rank=0021285 x=3172.0 y=1705.0 length=105
TACGCAACGCGAAGAACCTTACCTGGTCTTGACATCCACGGAAGTTTTCAGAGATGAGAA
TGTGCCTTCGGGAACCGTGAGACAGGTGCTGCATGGCTGTCGCGT
>S3113H8M6F rank=0018887 x=3261.0 y=3269.0 length=105
TACGCAACGCGAAGAACCTTACCTGGTCTTGACATCCACGGAAGTTTTCAGAGATGAGAA
TGTGCCTTCGGGAACCGTGAGACAGGTGCTGCATGGCTGTCGCGT
>S3113H2XNX rank=0010774 x=3196.0 y=3163.0 length=105
TACGCAACGCGAAGAACCTTACCTGGTCTTGACATCCACGGAAGTTTTCAGAGATGAGAA
TGTGCCTTCGGGAACCGTGAGACAGGTGCTGCATGGCTGTCGCGT
>S3113H6SEB rank=0017059 x=3240.0 y=2737.0 length=105
TACGCAACGCGAAGAACCTTACCTGGTCTTGACATCCACGGAAGTTTTCAGAGATGAGAA
TGTGCCTTCGGGAACCGTGAGACAGGTGCTGCATGGCTGTCGCGT
>S3113HZBZU rank=0012196 x=3155.0 y=3048.0 length=105
TACGCAACGCGAAGAACCTTACCTGGTCTTGACATCCACGGAAGTTTTCAGAGATGAGAA
TGTGCCTTCGGGAACCGTGAGACAGGTGCTGCATGGCTGTCGCGT
>S3113IAL9Y rank=0018696 x=3284.0 y=1204.0 length=105
TACGCAACGCGAAGAACCTTACCTGGTCTTGACATCCACGGAAGTTTTCAGAGATGAGAA
TGTGCCTTCGGGAACCGTGAGACAGGTGCTGCATGGCTGTCGCGT
>S3113H4M4Y rank=0021181 x=3216.0 y=912.0 length=105
TACGCAACGCGAAGAACCTTACCTGGTCTTGACATCCACGGAAGTTTTCAGAGATGAGAA
TGTGCCTTCGGGAACCGTGAGACAGGTGCTGCATGGCTGTCGCGT
>S3113H1AR0 rank=0011963 x=3178.0 y=574.0 length=105
TACGCAACGCGAAGAACCTTACCTGGTCTTGACATCCACGGAAGTTTTCAGAGATGAGAA
TGTGCCTTCGGGAACCGTGAGACAGGTGCTGCATGGCTGTCGCGT
>S3113H31W2 rank=0009998 x=3209.0 y=2084.0 length=105
TACGCAACGCGAAGAACCTTACCTGGTCTTGACATCCACGGAAGTTTTCAGAGATGAGAA
TGTGCCTTCGGGAACCGTGAGACAGGTGCTGCATGGCTGTCGCGT
>S3113H26OT rank=0005998 x=3199.0 y=2571.0 length=105
TACGCAACGCGAAGAACCTTACCTGGTCTTGACATCCACGGAAGTTTTCAGAGATGAGAA
TGTGCCTTCGGGAACCGTGAGACAGGTGCTGCATGGCTGTCGCGT
>S3113IACQY rank=0020374 x=3281.0 y=1144.0 length=105
TACGCAACGCGAAGAACCTTACCTGGTCTTGACATCCACGGAAGTTTTCAGAGATGAGAA
TGTGCCTTCGGGAACCGTGAGACAGGTGCTGCATGGCTGTCGCGT
>S3113H9WPG rank=0020782 x=3276.0 y=834.0 length=105
TACGCAACGCGAAGAACCTTACCTGGTCTTGACATCCACGGAAGTTTTCAGAGATGAGAA
TGTGCCTTCGGGAACCGTGAGACAGGTGCTGCATGGCTGTCGCGT
>S3113H9FKA rank=0003184 x=3270.0 y=3192.0 length=105
TACGCAACGCGAAGAACCTTACCTGGTCTTGACATCCACGGAAGTTTTCAGAGATGAGAA
TGTGCCTTCGGGAACCGTGAGACAGGTGCTGCATGGCTGTCGCGT
>S3113H7HBE rank=0010241 x=3248.0 y=2264.0 length=105
TACGCAACGCGAAGAACCTTACCTGGTCTTGACATCCACGGAAGTTTTCAGAGATGAGAA
TGTGCCTTCGGGAACCGTGAGACAGGTGCTGCATGGCTGTCGCGT
>S3113IA7SW rank=0010867 x=3291.0 y=430.0 length=105
TACGCAACGCGAAGAACCTTACCTGGTCTTGACATCCACGGAAGTTTTCAGAGATGAGAA
TGTGCCTTCGGGAACCGTGAGACAGGTGCTGCATGGCTGTCGCGT
>S3113H9J1I rank=0006489 x=3272.0 y=804.0 length=105
TACGCAACGCGAAGAACCTTACCTGGTCTTGACATCCACGGAAGTTTTCAGAGATGAGAA
TGTGCCTTCGGGAACCGTGAGACAGGTGCTGCATGGCTGTCGCGT
>S3113H4W5I rank=0015380 x=3219.0 y=1604.0 length=105
TACGCAACGCGAAGAACCTTACCTGGTCTTGACATCCACGGAAGTTTTCAGAGATGAGAA
TGTGCCTTCGGGAACCGTGAGACAGGTGCTGCATGGCTGTCGCGT
>S3113H2KG6 rank=0013439 x=3192.0 y=2456.0 length=105
TACGCAACGCGAAGAACCTTACCTGGTCTTGACATCCACGGAAGTTTTCAGAGATGAGAA
TGTGCCTTCGGGAACCGTGAGACAGGTGCTGCATGGCTGTCGCGT
>S3113H2VKO rank=0014408 x=3196.0 y=454.0 length=105
TACGCAACGCGAAGAACCTTACCTGGTCTTGACATCCACGGAAGTTTTCAGAGATGAGAA
TGTGCCTTCGGGAACCGTGAGACAGGTGCTGCATGGCTGTCGCGT
>S3113H0MHJ rank=0015753 x=3170.0 y=1861.0 length=105
TACGCAACGCGAAGAACCTTACCTGGTCTTGACATCCACGGAAGTTTTCAGAGATGAGAA
TGTGCCTTCGGGAACCGTGAGACAGGTGCTGCATGGCTGTCGCGT
>S3113H56US rank=0016628 x=3233.0 y=3490.0 length=105
TACGCAACGCGAAGAACCTTACCTGGTCTTGACATCCACGGAAGTTTTCAGAGATGAGAA
TGTGCCTTCGGGAACCGTGAGACAGGTGCTGCATGGCTGTCGCGT
>S3113H3FY6 rank=0013403 x=3202.0 y=2320.0 length=105
TACGCAACGCGAAGAACCTTACCTGGTCTTGACATCCACGGAAGTTTTCAGAGATGAGAA
TGTGCCTTCGGGAACCGTGAGACAGGTGCTGCATGGCTGTCGCGT
>S3113H89CT rank=0003893 x=3268.0 y=3339.0 length=105
TACGCAACGCGAAGAACCTTACCTGGTCTTGACATCCACGGAAGTTTTCAGAGATGAGAA
TGTGCCTTCGGGAACCGTGAGACAGGTGCTGCATGGCTGTCGCGT
>S3113H4583 rank=0009819 x=3222.0 y=1109.0 length=105
TACGCAACGCGAAGAACCTTACCTGGTCTTGACATCCACGGAAGTTTTCAGAGATGAGAA
TGTGCCTTCGGGAACCGTGAGACAGGTGCTGCATGGCTGTCGCGT
>S3113H341H rank=0017759 x=3210.0 y=2035.0 length=105
TACGCAACGCGAAGAACCTTACCTGGTCTTGACATCCACGGAAGTTTTCAGAGATGAGAA
TGTGCCTTCGGGAACCGTGAGACAGGTGCTGCATGGCTGTCGCGT
>S3113H5JO7 rank=0019326 x=3226.0 y=2153.0 length=105
TACGCAACGCGAAGAACCTTACCTGGTCTTGACATCCACGGAAGTTTTCAGAGATGAGAA
TGTGCCTTCGGGAACCGTGAGACAGGTGCTGCATGGCTGTCGCGT
>S3113H6JD6 rank=0006797 x=3237.0 y=3356.0 length=105
TACGCAACGCGAAGAACCTTACCTGGTCTTGACATCCACGGAAGTTTTCAGAGATGAGAA
TGTGCCTTCGGGAACCGTGAGACAGGTGCTGCATGGCTGTCGCGT
>S3113H7MJP rank=0019183 x=3250.0 y=851.0 length=105
TACGCAACGCGAAGAACCTTACCTGGTCTTGACATCCACGGAAGTTTTCAGAGATGAGAA
TGTGCCTTCGGGAACCGTGAGACAGGTGCTGCATGGCTGTCGCGT
>S3113H87PI rank=0016697 x=3268.0 y=1204.0 length=105
TACGCAACGCGAAGAACCTTACCTGGTCTTGACATCCACGGAAGTTTTCAGAGATGAGAA
TGTGCCTTCGGGAACCGTGAGACAGGTGCTGCATGGCTGTCGCGT
>S3113H7PSS rank=0011925 x=3251.0 y=970.0 length=105
TACGCAACGCGAAGAACCTTACCTGGTCTTGACATCCACGGAAGTTTTCAGAGATGAGAA
TGTGCCTTCGGGAACCGTGAGACAGGTGCTGCATGGCTGTCGCGT
>S3113HZOPI rank=0025705 x=3159.0 y=3140.0 length=105
TACGCAACGCGAAGAACCTTACCTGGTCTTGACATCCACGGAAGTTTTCAGAGATGAGAA
TGTGCCTTCGGGAACCGTGAGACAGGTGCTGCATGGCTGTCGCGT
>S3113H1FL9 rank=0010858 x=3179.0 y=2751.0 length=105
TACGCAACGCGAAGAACCTTACCTGGTCTTGACATCCACGGAAGTTTTCAGAGATGAGAA
TGTGCCTTCGGGAACCGTGAGACAGGTGCTGCATGGCTGTCGCGT
>S3113H29OZ rank=0002765 x=3200.0 y=2369.0 length=105
TACGCAACGCGAAGAACCTTACCTGGTCTTGACATCCACGGAAGTTTTCAGAGATGAGAA
TGTGCCTTCGGGAACCGTGAGACAGGTGCTGCATGGCTGTCGCGT
>S3113H8M4Z rank=0016029 x=3261.0 y=3217.0 length=105
TACGCAACGCGAAGAACCTTACCTGGTCTTGACATCCACGGAAGTTTTCAGAGATGAGAA
TGTGCCTTCGGGAACCGTGAGACAGGTGCTGCATGGCTGTCGCGT
>S3113H179K rank=0016849 x=3188.0 y=3014.0 length=105
TACGCAACGCGAAGAACCTTACCTGGTCTTGACATCCACGGAAGTTTTCAGAGATGAGAA
TGTGCCTTCGGGAACCGTGAGACAGGTGCTGCATGGCTGTCGCGT
>S3113H9YBB rank=0016429 x=3276.0 y=2917.0 length=105
TACGCAACGCGAAGAACCTTACCTGGTCTTGACATCCACGGAAGTTTTCAGAGATGAGAA
TGTGCCTTCGGGAACCGTGAGACAGGTGCTGCATGGCTGTCGCGT
>S3113HZ9NK rank=0008067 x=3166.0 y=1614.0 length=105
[truncated: 195,643 more chars]
