# Supplementary material for: Estimation of bacterial diversity using next generation sequencing of 16S rDNA: a comparison of different workflows
Source: BMC Bioinformatics. 2011 Dec 14;12:473. doi: 10.1186/1471-2105-12-473 (PMC3258296; doi:10.1186/1471-2105-12-473)
Supplement: Additional file 3 — This file contains the FASTA formatted sequences of all the datasets used in this study. Zip file contents are briefly described in the included README file. [file 1471-2105-12-473-S3.ZIP › dset/GTZ-t2.fas]

>S3216J5IIP rank=0015456 x=4046.0 y=1135.0 length=102
ACGAACCGAAGAACCTTACCAGGTCTTGACATCCTCTGAAAACCCTAGAGATAGGGCTTC
TCCTTCGGGAGCAGAGTGACAGGTGATGCATGGCTGTCGCGA
>S3216J226A rank=0029726 x=4018.0 y=2624.0 length=104
ACGCAACCGAGAACCTTACCTGGTCTTGACATGTCGCGAACCCTGCAGAGATNCGGGGGG
TGCCTTCGGGAACGCGAAACACAGGTGCTGCATGGCTGTCGCGA
>S3216J253F rank=0028213 x=4019.0 y=2313.0 length=103
ACGCAACGCGAAGAACCTTACCAAGGCTTGACATATGCGAGAACGCTGCAGAGATGCAGA
ACTCTTTGGACACTCGCATACAGGTGATGCATGGCTGTCGCGA
>S3216JWUXA rank=0021288 x=3947.0 y=2812.0 length=108
ACGCAACGCGAAGAACCTTACCAGCCTTTGACATCCTCGTCGCGGGCTCCAGAGATGGAG
CCCTTCAGTTCGGCTGGACGAGTGACAGGTGATGCATGGCTGTCGCGA
>S3216JTU5W rank=0031530 x=3913.0 y=2418.0 length=108
ACGCAACGCGAAGAACCTTACCAGCGTTTGACATCCTCATCGCGGGTTCCAGAGATGGAT
CCCTTCAGTTCGGCTGGATGAGTGACAGGTGTTGCATGGCTGTCGCGA
>S3216J4GK2 rank=0018336 x=4034.0 y=1124.0 length=106
ACGCAACGCGAAGAACCTTACCAGCGTTTGACATGCCAGGACGGTTTCCAGAGATGGATT
CCTCCCCTTACGGGGCCTGGACACAGGTGATGCATGGCTGTCGCGA
>S3216JVOXY rank=0023174 x=3934.0 y=1652.0 length=106
ACGCAACGCGAAGAACCTTACCAGCGTTTGACATGCCAGGACGGTTTCCAGAGATGGATT
CCTTCCCTTACGGGACCTGGACACAGGTGGTGCATGGCTGTCGCGA
>S3216J2S6D rank=0029265 x=4015.0 y=1955.0 length=106
ACGCAACGCGAAGAACCTTACCAGCGTTTGACATGGTAGGACGGTTTCCAGAGATGGATT
CCTTCCCTTACGGGACCTACACACAGGTGCTGCATGGCTGTCGCGA
>S3216JUTXA rank=0030316 x=3924.0 y=2412.0 length=104
ACGCAACGCGAAGAACCTTACCAGCGTTTGACATGGTAGGACGGTTTCCAGAGATGGATT
CCTTCCCTTACGGGACCTACACACAGGTGTTGCATGGCTGTCGC
>S3216JTA13 rank=0031417 x=3907.0 y=937.0 length=102
ACGCAACGCGAAGAACCTTACCAGGGTTTGACATCCTGCGACCGCTCCTTAACAGGAGTT
TTCCCGCAAGGGACGCAGAGACAGGNGTTGCATGGCTGTCGC
>S3216J4ZAF rank=0001912 x=4040.0 y=789.0 length=104
ACGCAACGCGAAGAACCTTACCCACCTTTGACATGTACGGAATTTGCCAGAGATGGCTTA
GTGCTCGAAAGAGAGCCGTAACACAGGTGATGCATGGCTGTCGC
>S3216J1XB1 rank=0016616 x=4005.0 y=1647.0 length=107
ACGCAACGCGAAGAACCTTACCCAGGCTGGACATGCAGGTAGTAGAAGGGTGAAAGCCCA
ACGAGGTAGCAATACCATCCTGCTCAGGTGATGCATGGCTGTCGCGA
>S3216JU60R rank=0018289 x=3928.0 y=3001.0 length=104
ACGCAACGCGAAGAACCTTACCTACTCTTGACATCCAGAGAACATTCCAGAGATGGATTG
GTGCCTTCGGGAACTCTGAGACAGGTGGTGCATGGCTGTCGCGA
>S3216JTRPZ rank=0032443 x=3912.0 y=2053.0 length=106
ACGCAACGCGAAGAACCTTACCTAGGCTTGACATAGCCGAGAAACCCTGTGGGAAACAGG
GGGCCCTCTTCGGAGTTCGGTTACAGGTGTTGCATGGCTGTCGCGA
>S3216JUQSZ rank=0024811 x=3923.0 y=2465.0 length=105
ACGCAACGCGAAGAACCTTACCTAGGCTTGACATGCAGGAGAAACCTTTGAGAAACCAGA
GGCCCTCTTCGGAGTTCCTGCACAGGTGATGCATGGCTGTCGCGA
>S3216J4TCR rank=0002443 x=4038.0 y=1289.0 length=103
ACGCAACGCGAAGAACCTTACCTAGGCTTGACATGCATGGGAAACTCCTCAGAAACGAGG
AGCCTCCTTCGGGATCCATGCACAGGTGTTGCATGGCTGTCGC
>S3216JV0V4 rank=0002739 x=3938.0 y=754.0 length=101
ACGCAACGCGAAGAACCTTACCTAGGTTTGACATATACGAGAAGCCTCTAGAGATAGAGG
TCTCTTTGGACACTTGTATACAGGTGTTGCATGGCTGTCGC
>S3216J013L rank=0029085 x=3995.0 y=2127.0 length=104
ACGCAACGCGAAGAACCTTACCTGGCCTTGACATGTCTGGAATCCTGCAGAGATGCGGGA
GTGCCTTCGGGAACCAGAACACAGGTGTTGCATGGCTGTCGCGA
>S3216J4ZR4 rank=0027151 x=4040.0 y=1426.0 length=105
ACGCAACGCGAAGAACCTTACCTGGGCTCGAACGGCTGGTCAACGGCGGTGGAAACATCG
CTACCCCGCAAGGGGTCCAGTCGAGGTGCTGCATGGCTGTCGCGA
>S3216JT8O4 rank=0012534 x=3917.0 y=3574.0 length=105
ACGCAACGCGAAGAACCTTACCTGGGCTTGACATGCACGGGAAAGCCGGTGGAAACATCG
GCCCCTCTTCGGAGTCCGTGCACAGGTGATGCATGGCTGTCGCGA
>S3216J4T07 rank=0019307 x=4038.0 y=2169.0 length=107
ACGCAACGCGAAGAACCTTACCTGGGCTTGACATGCATCTCTAAGGCGGTGAAAGCCGTT
GAGTCCCGCAAGGGACAATTTGCACAGGTGATGCATGGCTGTCGCGA
>S3216J1JVR rank=0013361 x=4001.0 y=597.0 length=101
ACGCAACGCGAAGAACCTTACCTGGGCTTGACATGTTCCTGACCGCCCTGGAAACAGGGC
TTCCCTTCGGGGCAGGATCACAGGTGTTGCATGGCTGTCGC
>S3216JU986 rank=0031326 x=3929.0 y=3096.0 length=103
ACGCAACGCGAAGAACCTTACCTGGGCTTGACATGTTGGTGACCGCCGTGGAAACACGGT
TTTCCTTCGGGACACCATCACAGGTGCTGCATGGCTGTCGCGA
>S3216JV7OW rank=0010402 x=3940.0 y=1374.0 length=103
ACGCAACGCGAAGAACCTTACCTGGGCTTGACATGTTGGTGACCGCCGTGGAAACACGGT
TTTCCTTCGGGACACCATCACAGGTGGTGCATGGCTGTCGCGA
>S3216J0OKP rank=0004821 x=3991.0 y=983.0 length=105
ACGCAACGCGAAGAACCTTACCTGGGTTAAATCCACCAGAACCTTGCAGAGATGCAGGGG
TGCCCTTCGGGGAACTGGTGAGAAGGTGCTGCATGGCTGTCGCGA
>S3216JUAUM rank=0032296 x=3918.0 y=2268.0 length=105
ACGCAACGCGAAGAACCTTACCTGGGTTAAATCCACCGGAATCCTTAGGAGACTAGGGAG
TGCCCTTCGGGGAACCGGTGAGAAGGTGATGCATGGCTGTCGCGA
>S3216JVBE1 rank=0012609 x=3930.0 y=507.0 length=99
ACGCAACGCGAAGAACCTTACCTGGGTTTGACATATACCGGAAAGCTGCAGAGATGTAGC
CCCCGCAAGGTCGGTATACAGGTGTTGCATGGCTGTCGC
>S3216J3RY5 rank=0008183 x=4026.0 y=1999.0 length=102
ACGCAACGCGAAGAACCTTACCTGGGTTTGACATGCACCAGACGCTGCCGGAGACGGTAG
TTCCCTTGTGGTTGGTGTGCAGGTGCTGCATGGCTGTCGCGA
>S3216JUAE9 rank=0021934 x=3918.0 y=1715.0 length=102
ACGCAACGCGAAGAACCTTACCTGGGTTTGACATGCACCAGACGCTGCCGGAGACGGTAG
TTCCCTTGTGGTTGGTGTGCAGGTGCTGCATGGCTGTCGCGA
>S3216JZ9B7 rank=0011924 x=3986.0 y=1717.0 length=104
ACGCAACGCGAAGAACCTTACCTGGTCTTGACATCCTAGGAATCCTGCAGAGATGCGGGA
GTGCCTTCGGGAACCTGGAGACAGGTGTTGCATGGCTGTCGCGA
>S3216JTFWK rank=0016532 x=3908.0 y=3122.0 length=102
ACGCAACGCGAAGAACCTTACCTGGTCTTGACATGTCGAGAACCTTCCAGAGATGGGAGG
GTGCCTTCGGGAACTCGAACACAGGTGCTGCATGGCTGTCGC
>S3216JWK92 rank=0020097 x=3944.0 y=2600.0 length=105
ACGCAACGCGAAGAACCTTTACCTGGGTTTGACATCTCTGGACATCCGTAGAGATACGGC
TTTCGTAGCAATACGACCAGATGACAGGTGCTGCATGGCTGTCGC
>S3216JUVN8 rank=0023225 x=3925.0 y=582.0 length=105
ACGCAACGCGAGAACCTTACCAGCCCTTGACATGTCCATGACCGGTTACAGAGATGTGAC
CTTCTCTTCGGAGCATGGAGCACAGGTGGTGCATGGCTGTCGCGA
>S3216J0U2Y rank=0026742 x=3993.0 y=1224.0 length=104
ACGCAACGCGAGAACCTTACCTGGGTTGGAACCCTCCAGAAGTCCGCAGAGATGTGGATG
TGCTCGCAAGAGAACTGGATGTCCAGGTGATGCATGGCTGTCGC
>S3216JYOKT rank=0020027 x=3968.0 y=1883.0 length=104
ACGCAACGCGAGAACCTTACCTGGGTTTGACATGCACGTGGTACCGAGCCGAGAGGCAAG
GGACCCGCAAGGGAGCGTGCACAGGTGATGCATGGCTGTCGCGA
>S3216JVHQZ rank=0022755 x=3932.0 y=521.0 length=105
ACGCAACGTGAAGAACCTTACCTAGGCTTGACATGCATGGGAAACTCCTCAGAAACGAGG
AGCCTCCTTCGGGATCCATGCACAGGTGCTGCATGGCTGTCGCGA
>S3216J4W92 rank=0020933 x=4039.0 y=2280.0 length=103
ACGCAAGCGAAGAACCTTACCTAGATTTGACATGGACAGGAAGACTACCAGAAATGGTGT
CGCCCGCAAGGGNCCTGTTCACAGGTGGTGCATGGCTTCGCGA
>S3216JTFGB rank=0032461 x=3908.0 y=2537.0 length=104
ACGCACGCGAAGAACCTTACCAACCCTTGACATGGCAGGACCGCTGGAGAGATTTCAGCT
TTCTCGTAAGAGACCTGCACACAGGTGGTGCATGGCTGTCGCGA
>S3216JTO09 rank=0030723 x=3911.0 y=2667.0 length=103
ACGCACGCGAAGAACCTTACCTAGGTTTGACATATGCGAGAAGCCTCTGGAGACAGAGGG
TCNCTTTTGGGACACTCGTATACAGGTGTTGCATGGCTGTCGC
>S3216J5L0V rank=0019118 x=4047.0 y=1581.0 length=99
ACGCACGCGAAGAACCTTACCTGGGTTTGACATGGCCGCAAAACTGTCAGAGATGGCAGG
TCCTTCGGGGCGGTCACAGGTGTTGCATGGCTGTCGCGA
>S3216JXFUJ rank=0030542 x=3954.0 y=1257.0 length=103
ACGCACGCGAAGAACCTTACCTGGTCTTGACATCCACAGAACTTTCCAGAGATGGATTGG
TGCCTTCGGGAACTGTGAGACAGGTGTTGCATGGCTGTCGCGA
>S3216JV78N rank=0014932 x=3940.0 y=2085.0 length=110
ACGTCCAACGCGAAGAACCTTACCAGCTCTTGACATGTCCCGTATGGGTTTCAGAGATGA
GACCCTTCAGTTCGGCTGGCGGGAACACAGGTGATGCATGGCTGTCAGAC
>S3216JWEU7 rank=0008331 x=3942.0 y=2481.0 length=105
CCAACGCGAAGAACCTTACCTGGGCTCGAACGGCTTTGGACCGACTCTGGAAACAGGGTC
TTTCCCGCAAGGGACTGAAGTCGAGGTGTTGCATGGCTGTCGGAC
>S3216JU8HG rank=0012435 x=3929.0 y=802.0 length=103
TAACGCAACGCGAAGAACCTTACCTACCTTTGAATCCACAGAACCTAGCAGAGATGTTGG
GGTGCCTTCGGGAACTGTGAGACAGGTGGTGCATGGCTGTCGC
>S3216JYT22 rank=0025087 x=3970.0 y=828.0 length=104
TACCAACGCGAAAACCTTACCTGGCCTTGACATGCATGTGGTAGAACCATGAAAGTGGGA
CGATCCCGCAAGGGAAGCATGCACAGGTGATGCATGGCTGTCGC
>S3216JT9WP rank=0021077 x=3918.0 y=1047.0 length=93
TACCAACGCGAAGAACCTTACCAAGGCTTGACATTGCCCGGAAACACTCAGAGATGGGTG
CCTCTTCGGATCGGGTGACAGGTGATGCATAGC
>S3216JXG5B rank=0025190 x=3954.0 y=2941.0 length=104
TACCAACGCGAAGAACCTTACCAGGGCTTGACATGACCAGGAAGCCGGCGGAAACGTCGG
TGCCCCCGCAAGGGGCCTGGCCACAGGTGATGCATGGCTGTCGC
>S3216J0MG2 rank=0010064 x=3990.0 y=2356.0 length=98
TACCAACGCGAAGAACCTTACCTGGGCTTGACATGCAGGGTGAAACCCGTGAAAGCGGGC
GCTCTTCGGAGCCTGCACAGGTGCTGCATGGCTGTCGC
>S3216JXDQY rank=0019611 x=3953.0 y=2632.0 length=107
TACCAACGCGAAGAACCTTACCTGGGCTTGACATGCTAGGATTATCTCCGTGAAAGCGGA
GTAGGCCCTTCGGGGTACGACTAGTACAGGTGCTGCACGGCTGTCGC
>S3216J1929 rank=0005058 x=4009.0 y=1795.0 length=101
TACCAACGCGAAGAACCTTACCTGGGCTTGACATGTTCCTGATCTCCCTGGAAACAGGGC
TTCCCTTCGGGGCAGGATCACAGGTGATGCATGGCTGTCGC
>S3216JYIMY rank=0029905 x=3966.0 y=2376.0 length=100
TACCAACGCGAAGAACCTTACCTGGGTTTGACATATACCGGATCGCTGTAGAGATACAGT
TTCCCTTGTGGTCGGTATACAGGTGCTGCATGGCTGTCGC
>S3216J2195 rank=0028985 x=4018.0 y=1467.0 length=100
TACCAACGCGAAGAACCTTACCTGGGTTTGACATGCGCCAGACGCTGCCAGAGATGGTAG
TTCCCTTGTGGTTGGTGTGCAGGTGTTGCATGGCTGTCGC
>S3216J3GHD rank=0012702 x=4022.0 y=3487.0 length=99
TACCAACGCGAAGAACCTTACCTGGTTTGACATGCACAGGACGTGCCTAGAGATAGGTAT
TCCCTTGTGGTCTGTGTGCAGGTGTTGCATGGCTGTCGC
>S3216JW96T rank=0017554 x=3952.0 y=2115.0 length=102
TACCACGCGAAGAACCTTACCTAGGCTTGACATGCATGGGAAACTCCTCAGAAACGAGGA
GCCTCCTTCGGGATCCATGCACAGGTGATGCATGGCTGTCGC
>S3216JVMMV rank=0008795 x=3933.0 y=2757.0 length=103
TACCACGCGAAGAACCTTACCTGGTCTTGACATCCTAGGAATTTGCCGGAAACGGTGAAG
TGCCCGCAAGGGAGCCTAGAGACAGGTGTTGCATGGCTGTCGC
>S3216J2DGP rank=0024619 x=4010.0 y=2071.0 length=106
TACGAACGCGAAGAACCTTACCAACCCTTGACATCCCGGTCGCGAGGACCAGAAATGGAC
CTCTTCAGTTCGGCTGGACCGGTGACAGGTGCTGCATGGCTGTCGC
>S3216JZXI2 rank=0022968 x=3982.0 y=2796.0 length=100
TACGAACGCGAAGAACCTTACCAGCTCTTGACATCCCGATCGCGGACAGTGGAGACATTG
TCCTTCAGTTAGGCTGGATCGGTGACAGGTGATGCATGGC
>S3216JVEJ8 rank=0000930 x=3931.0 y=486.0 length=102
TACGAACGCGAAGAACCTTACCAGGACTTGACATGACCAGGAAAGCGGCGGAAACGTGTC
CCCCCGCAAGGGGCCTGGCCACAGGTGCTGCATGGCTGTCGC
>S3216JU32T rank=0030411 x=3927.0 y=3283.0 length=104
TACGAACGCGAAGAACCTTACCAGGTCTTGACATCCTAGGAACCTGCCAGAGATGGCGGG
GTGCCCGCAAGGGCACCTAGAGACAGGTGGTGCATGGCTGTCGC
>S3216J4F1K rank=0005603 x=4034.0 y=422.0 length=102
TACGAACGCGAAGAACCTTACCCAGGCTTGAACTGCGAGTGACCACGCCCGAAAGGGGCG
CTTTCCGCAAGGACACTCGTAGAGGTGCTGCATGGCTGTCGC
>S3216J1WSG rank=0023313 x=4005.0 y=942.0 length=106
TACGAACGCGAAGAACCTTACCTACACTTGACATCCCTCTTGGGACTTTCAGAGATGATT
GTCTTCGGTTCGGCCGGGGAGGAGACAGGTGGTGCATGGCTGTCGC
>S3216JTU7Y rank=0029657 x=3913.0 y=2492.0 length=104
TACGAACGCGAAGAACCTTACCTACCCTTGACATGTACCGAAGCCCGCTGAGAGGTGGGC
GTGCCCGAAAGGGAGCGGTAACACAGGTGATGCATGGCTGTCGC
>S3216JYAS3 rank=0001211 x=3964.0 y=421.0 length=104
TACGAACGCGAAGAACCTTACCTAGGCTTGAACTCCTACGAACCTCTTGTAATGGAGAGG
GTGTCCGCAAGGAAATGTAGTGAGAGGTGATGCATGGCTGTCGC
>S3216JT9P0 rank=0015409 x=3918.0 y=806.0 length=102
TACGAACGCGAAGAACCTTACCTGGCCTTGACATCCACGGAACCCTGCAGAGATGCGGGG
GTGCCTTCGGGAACCGTGAGACAGGTGGTGCATGGCTGTCGC
>S3216JZK6I rank=0029404 x=3978.0 y=3176.0 length=106
TACGAACGCGAAGAACCTTACCTGGGCTAGAATGCCTCTGACAACCCTAGAGATAGGGCC
TTCTGGGTAAAACCAGACAGAGTGCAAGGTGTTGCATGGCTGTCGC
>S3216J0R5I rank=0030780 x=3992.0 y=1524.0 length=74
TACGAACGCGAAGAACCTTACCTGGGCTGGAAAGTGTTTGGAATCCTGGTGAAAGCCGGG
GGTGCCCGTAAGGG
>S3216J2TG3 rank=0017489 x=4015.0 y=2341.0 length=103
TACGAACGCGAAGAACCTTACCTGGGCTTGACATGCTAGAGAAAGCTCCGTGAAAGCGGA
GCCCCTCTTCGGAGCTCTAGCACAGGTGCTGCATGGCTGTCGC
>S3216JVSC5 rank=0018947 x=3935.0 y=1991.0 length=103
TACGAACGCGAAGAACCTTACCTGGGTTAAATCCGCCGGAATTCCGCAGAGATGTGGAAG
TGCCCTTCGGGGAGCCGGTGAGAAGGTGTTGCATGGCTGTCGC
>S3216JTG58 rank=0030453 x=3909.0 y=670.0 length=101
TACGAACGCGAAGAACCTTACCTGGGTTTGACATACACCGGAAAGCCATAGAGATATGGC
CCCCCCTTGTGGTCGGTGCACAGGTGTTGCATGGCTGTCGC
>S3216J5JG5 rank=0027507 x=4046.0 y=2375.0 length=98
TACGAACGCGAAGAACCTTACCTGGGTTTGACATACGCCGGAAAGCATCAGAGATGGTGC
CCCTTTTCGTCGGTGTACAGGTGATGCATGGCTGTCGC
>S3216JW1OR rank=0010188 x=3949.0 y=3385.0 length=99
TACGAACGCGAAGAACCTTACCTGGGTTTGACATGTAGGGAAAAGCTGCAGAGATGCAGT
GTCCTTCGGGGCCCTACACAGGTGCTGCATGGCTGTCGC
>S3216J1SH7 rank=0010776 x=4003.0 y=3581.0 length=102
TACGAACGCGAAGAACCTTACCTGGTCTTGACATCCACGGAACTTTCCAGAGATGGATTG
GTGCCTTCGGGAACCGTGAGACAGGTGTTGCATGGCTGTCGC
>S3216JX0HA rank=0020405 x=3960.0 y=3420.0 length=104
TACGAACGCGAAGAACCTTACCTGGTCTTGACATCCTAGGAATCTGCCAGAGATGGCGGA
GTGCCCGCAAGGGAACCTAGAGACAGGTGTTGCATGGCTGTCGC
>S3216JVUX1 rank=0024484 x=3936.0 y=1239.0 length=103
TACGACGCGAAGAACCTTACCTACCCTTGACATGCTAGGAACGCTGCAGAAATGTAGCGG
TGCCCGAAAGGGAACCTAGACACAGGTGATGCATGGCTGTCGC
>S3216J3XMQ rank=0017355 x=4028.0 y=1136.0 length=104
TACGACGCGAAGAACCTTACCTGGGCCAGAATGCCTCTGACAACCCTAGAGATAGGGCCT
CCAGGTAAAACTTGGCAGAGTGCAAGGTGATGCATGGCTGTCGC
>S3216J3MBO rank=0027527 x=4024.0 y=2866.0 length=106
TACGCAACCGAAGAACCTTACCAACCTTTGACATCCCGGTCGCGGGCACCAGAGATGGAG
CCTTTCAGTTCGGCTGGACCGGAGACAGGTGGTGCATGGCTGTCGC
>S3216JT1UY rank=0027177 x=3915.0 y=2904.0 length=102
TACGCAACCGAAGAACCTTACCAAGGCTTGACATGAACCGGACCGCCGCAGAAATGTGGT
TTCCCCTTTGGGGCTGGTTTACAGGTGATGCATGGCTGTCGC
>S3216JYQQZ rank=0009706 x=3969.0 y=601.0 length=102
TACGCAACCGAAGAACCTTACCAGGTCTTGACATCCCTCTGACCGTCCTAGAGATAGGGC
TTTCCTTCGGGACAGAGGAGACAGGTGCTGCATGGCTGTCGC
>S3216J1KFM rank=0021997 x=4001.0 y=1312.0 length=85
TACGCAACCGAAGAACCTTACCTACCCTTGACATGCCAGGAACTTGCCAGAGATGGCTTG
GTGCTCGAAAGNGAACCTGGACACA
>S3216J17GF rank=0010442 x=4008.0 y=2477.0 length=101
TACGCAACCGAAGAACCTTACCTGGGTTTGACATACACCAGAAGCCTCTAGAGATAGGGG
GTCTCTTTGATACTGGTGTACAGGTGTTGCATGGCTGTCGC
>S3216J4N12 rank=0016517 x=4036.0 y=2616.0 length=99
TACGCAACCGAAGAACCTTACCTGGGTTTGACATCGCCGGAAAACTCGTAGAGATACGGG
GTCCTTCGGGGCCGGTGACAGGTGCTGCATGGCTGTCGC
>S3216JWZP4 rank=0022839 x=3949.0 y=842.0 length=102
TACGCAACCGAAGAACCTTACCTGGTCTTGACATCCACGGAAGTTTTCAGAGATGAGAAT
GTGCCTTCGGGAACCGTGAGACAGGTGTTGCATGGCTGTCGC
>S3216JYN0B rank=0007691 x=3968.0 y=1145.0 length=100
TACGCAACCGAAGAACTTACCTGGGCTTGACATGCACTCGCAACACCCCGAAAGGGGTGC
CTCCTTCGGGACGGGTGCACAGGTGCTGCATGGCTGTCGC
>S3216J12TG rank=0001850 x=4007.0 y=562.0 length=100
TACGCAACGCAAGAACCTTACCAAGGCTTGACATACAGGGTAATCCGGCAGAAATGTCGG
GTCCGCAAGGGATCCTGTACAGGTGTTGCATGGCTGTCGC
>S3216J1BD9 rank=0017435 x=3998.0 y=1887.0 length=104
TACGCAACGCAAGAACCTTACCAGCCCTTGACATGCCAAGACGACTCCCAGAGATGGATT
TCTTCCCTTCGGGGACTTGGACACAGGTGATGCATGGCTGTCGC
>S3216JVUAO rank=0021177 x=3936.0 y=398.0 length=106
TACGCAACGCAAGAACCTTACCAGCCCTTGACATGTCCCGTATGGACTTCAGAGATGAGG
TCCTTCAGTTCGGCTGGCGGGAACACAGGTGATGCATGGCTGTCGC
>S3216JTQ5N rank=0027736 x=3912.0 y=1321.0 length=101
TACGCAACGCAAGAACCTTACCAGGCCTTGACATGCACTAGACAGACGCTGAAAGGCGTT
CTCCCTTCGGGGCTGGTGCACAGGTGCTGCATGGCTGTCGC
>S3216JY0JY rank=0024739 x=3972.0 y=1020.0 length=103
TACGCAACGCAAGAACCTTACCAGGGATTGACATGACGGTAGTAGTGAAGCGAAAGCGGA
ACGACCCTTCGGGGAGCCGTCACAGGTGCTGCATGGCTGTCGC
>S3216JX1W5 rank=0021472 x=3961.0 y=1191.0 length=104
TACGCAACGCAAGAACCTTACCAGGTCTTGACATCCTCTGACGCTCCTAGAGATAGGAAT
TTCCCCTTCGGGGGACAGAGTGACAGGTGTTGCATGGCTGTCGC
>S3216JWTUU rank=0015057 x=3947.0 y=1428.0 length=74
TACGCAACGCAAGAACCTTACCTACCCTTGACATGTCTGGAATCCTCTAGAGATAGAGGA
GTGCCTTGGGAACC
>S3216J36ON rank=0006732 x=4031.0 y=581.0 length=103
TACGCAACGCAAGAACCTTACCTAGGTTTGACATGCTGGTGAAAGCCTCTGGAAACAGGG
GCCCTTCTTCGGAACACCAGCACAGGTGCTGCATGGCTGTCGC
>S3216JT1HB rank=0031430 x=3915.0 y=2413.0 length=107
TACGCAACGCAAGAACCTTACCTGGCCTTGACATGCATGTGGTAGAACCATGAAAGTGGG
ACGACCCCCGCAAGGGGGAGCATGCACAGGTGTTGCATGGCTGTCGC
>S3216JX73W rank=0023987 x=3963.0 y=1018.0 length=103
TACGCAACGCAAGAACCTTACCTGGGCTTGACATGCACGGGAAACGCCTCAGAAAGGGGG
CGCCCTCTTCGGAGTCCGTGCACAGGTGTTGCATGGCTGTCGC
>S3216JX73T rank=0032504 x=3963.0 y=1015.0 length=103
TACGCAACGCAAGAACCTTACCTGGGCTTGACATGCACGGGAAACGCCTCAGAAAGGGGG
CGCCCTCTTCGGAGTCCGTGCACAGGTGTTGCATGGCTGTCGC
>S3216J0MBO rank=0023284 x=3990.0 y=2162.0 length=98
TACGCAACGCAAGAACCTTACCTGGGTTTGACATACGCCGGAAAGCATCAGAGATGGTGC
CCCTTTTTGTCGGTGTACAGGTGATGCATGGCTGTCGC
>S3216JU17U rank=0026475 x=3927.0 y=872.0 length=104
TACGCAACGCAAGAACCTTACCTGGGTTTGACATCTGGCGAATTTTCTGGAAACAGAGAA
GTGCCCGCAAGGGAACGCCAAGACAGGTGCTGCATGGCTGTCGC
>S3216JZYZ5 rank=0015636 x=3983.0 y=611.0 length=104
TACGCAACGCGAAAACCTTACCTGGGCTTGAACTGTTAGTGGTAGGACCCTGAAAGGGGA
ACGACCCGAAAGGGAGCTAGCAGAGGTGCTGCATGGCTGTCGCG
>S3216JZGN2 rank=0028981 x=3977.0 y=1424.0 length=102
TACGCAACGCGAAACCTTACCTAGGTTTGACATGCTGGTGAAAGCCTCTGGAAACAGGGG
CCCTTCTTCGGAACACCAGCACAGGTGTTGCATGGCTGTCGC
>S3216J5JFI rank=0032142 x=4046.0 y=2316.0 length=105
TACGCAACGCGAAAGAACCTTACCTGGTCTTGACATCCACGGAACTTTCCAGAGATGGAT
TGGTGCCTTCGGGAACCGTNGAGACAGGTGCTGCATGGCTGTCGC
>S3216JUAI5 rank=0031148 x=3918.0 y=1855.0 length=103
TACGCAACGCGAAGAAACTTACCTACTCTTGACATCCAGAGAATTCGCTAGAGATAGCTT
AGTGCCTTCGGGAACTCTGAGACAGGTGCTGCATGGCTGTCGC
>S3216JX2ZW rank=0011176 x=3961.0 y=2586.0 length=106
TACGCAACGCGAAGAACCNTTACCTAAACTAGAATGTGAGGGAATGTCGGGTAATGCCGG
CAGTCTGGGAAACCAGACCCAAAACAAGGTGATACATGGCTGTCGC
>S3216JZM5N rank=0010872 x=3979.0 y=1641.0 length=106
TACGCAACGCGAAGAACCTACCTGGGCTAGAATGCCTCTGACCGCCCGAGAGATCGGGTT
TCCTGGGTAAAACCAGGCAGAGTGCAAGGTGCTGCATGGCTGTCGC
>S3216JWH4U rank=0006230 x=3943.0 y=2620.0 length=102
TACGCAACGCGAAGAACCTTAACCAAGGCTTGACATACGCCGGAAAACCCTGGAGACAGG
GTCCCCCTTGTGGTCGGTGTACAGGTGCTGCATGGCTGTCGC
>S3216JVVZ8 rank=0020664 x=3936.0 y=2614.0 length=105
TACGCAACGCGAAGAACCTTAACCTAGGCTGGAATGTGAGGGGAGTCTGCGTAACAGCAG
GCGTCTGGGAAACCNGACCCAAACAAGGTGGTGCATGGCTGTCGC
>S3216JTGXN rank=0024383 x=3909.0 y=361.0 length=103
TACGCAACGCGAAGAACCTTACCAACCCTTGACATCGCCTGACCGGCCTGGAGACAGGTC
TTTCCCGCAAGGGACAGGTGGACAGGTGCTGCATGGCTGTCGC
>S3216JWS9O rank=0025446 x=3947.0 y=666.0 length=107
TACGCAACGCGAAGAACCTTACCAACCCTTGACATGGGACGTATGGGCTTCAGAGATGGG
GTCCTTCAGTTCGGCTGGCGTCCACACAGGTGTTGCATGGCTGTCGC
>S3216J29LE rank=0028078 x=4020.0 y=2752.0 length=105
TACGCAACGCGAAGAACCTTACCAACCCTTGACATGGGTATCGCGGGACCAGAGATGGTC
CTTTCAGTTCGGCTGGATACCACACNGGTGATGCATGGCTGTCGC
>S3216J4KQA rank=0015635 x=4035.0 y=2400.0 length=107
TACGCAACGCGAAGAACCTTACCAACCCTTGACTTGGGAAGTTTGGGCCGGAGAGATCTG
GTCCTTCAGTTCGGCTGGCTTCCACACAGGTGCTGCATGGCTGTCGT
>S3216JVM3X rank=0029244 x=3933.0 y=3371.0 length=103
TACGCAACGCGAAGAACCTTACCAACCTTTGACATGCCCGGCTACCTAGAGAGATCTAGG
GTTCCCTTCGGGGACCGGGACACAGGTGCTGCATGGCTGTCGC
>S3216JWZ2J rank=0025108 x=3949.0 y=1289.0 length=103
TACGCAACGCGAAGAACCTTACCAACCTTTGACATGCCCGGCTACCTAGAGAGATCTAGG
GTTCCCTTCGGGGACCGGGACACAGGTGTTGCATGGCTGTCGC
>S3216J22KW rank=0025157 x=4018.0 y=1854.0 length=111
TACGCAACGCGAAGAACCTTACCAACCTTTGACATGTCCCGTATGGGTACCAGAGATGGA
ACCCTTCAGTTCGGCTGGCGGGAACACAGGTGTTGCATGGCTGTCGCGTAC
>S3216JXJAM rank=0015691 x=3955.0 y=1628.0 length=107
TACGCAACGCGAAGAACCTTACCAACGTTTGACATCCCTAGTATGGATCGTGGAGACACT
TTCCTTCAGTTCGGCTGGCTAGGTGACAGGTGATGCATGGCTGTCGC
>S3216JS9PE rank=0011587 x=3906.0 y=3280.0 length=66
TACGCAACGCGAAGAACCTTACCAACGTTTGACATCCCTATCGCCGGATCGTGGAGACAC
TTTCCG
>S3216J3SW3 rank=0025243 x=4026.0 y=3221.0 length=107
TACGCAACGCGAAGAACCTTACCAACGTTTGACATGTCTAGTATGATCGCAGGAGACTGC
TTTCTTCAGTTCGGCTGGCTAGAACACAGGTGTTGCATGGCTGTCGC
>S3216J45DL rank=0004828 x=4042.0 y=487.0 length=103
TACGCAACGCGAAGAACCTTACCAAGACTTGACATGAACTGGAAGAGTGGCAGAAATGTC
CTCGCCCGCAAGGGTCGGTTCACAGGTGGTGCATGGCTGTCGC
>S3216J3XZP rank=0024439 x=4028.0 y=1603.0 length=107
TACGCAACGCGAAGAACCTTACCAAGACTTGACATGCCCTCTATGGACTCCCGAAAAGGA
GTCCTTCACTTCGGGTGGGAGGTGCACAGGTGCTGCATGGCTGTCGC
>S3216JYODM rank=0013233 x=3968.0 y=1624.0 length=102
TACGCAACGCGAAGAACCTTACCAAGGCATGACATGTTCGGGAAAGCTGGAGAAATTCAG
CCCTCCTTCGGGACCCGATCACAGGTGCTGCATGGCTGTCGC
>S3216JWJNX rank=0025737 x=3944.0 y=507.0 length=102
TACGCAACGCGAAGAACCTTACCAAGGCTTGACACCGCCCGGAAAGCATCAGAGATGGTG
CCCCCCCTTGTGGTCGGGTGACAGGTGCTGCATGGCTGTCGC
>S3216J0ITR rank=0012329 x=3989.0 y=1725.0 length=63
TACGCAACGCGAAGAACCTTACCAAGGCTTGACATAACCGAGAACGCCCTAGAAATAGGG
AAC
>S3216JXMKB rank=0029981 x=3956.0 y=1769.0 length=68
TACGCAACGCGAAGAACCTTACCAAGGCTTGACATAACCGAGAACGCCGCAGAAATGTGG
AACTCTTT
>S3216JTYLP rank=0022988 x=3914.0 y=2779.0 length=102
TACGCAACGCGAAGAACCTTACCAAGGCTTGACATAACCGAGAACGCCGCAGAAATGTGG
AACTCTTTGGACACTCGGTTACAGGTGCTGCATGGCTGTCGC
>S3216J23WT rank=0022810 x=4018.0 y=3579.0 length=101
TACGCAACGCGAAGAACCTTACCAAGGCTTGACATACACCAGAAAGCTGTGGAGACACAG
CCCCCCTTGTGGTTGGTGTACAGGTGTTGCATGGCTGTCGC
>S3216JVFZI rank=0025307 x=3931.0 y=2332.0 length=100
TACGCAACGCGAAGAACCTTACCAAGGCTTGACATACACCGGAAACACCCAGAGATGGGT
GCCCCGCAAGGTCGGTGTACAGGTGTTGCATGGCTGTCGC
>S3216J289M rank=0030143 x=4020.0 y=2328.0 length=101
TACGCAACGCGAAGAACCTTACCAAGGCTTGACATACACCGGAAACACTCAGAGATGGGT
GCCCCCTTGTGGTCGGTGTACAGGTGTTGCATGGCTGTCGC
>S3216JT0RP rank=0007519 x=3915.0 y=1491.0 length=101
TACGCAACGCGAAGAACCTTACCAAGGCTTGACATACACCGGAAACATCCAGAGATGGGT
GCCCCCTTGTGGTCGGTGTACAGGNGTTGCATGGCTGTCGC
>S3216JXKKU rank=0013219 x=3955.0 y=3292.0 length=101
TACGCAACGCGAAGAACCTTACCAAGGCTTGACATACACCGGAAACTTCCAGAGATGGTT
GCCCCCGCAAGGTCGGTGTACAGGTGCTGCATGGCTGTCGC
>S3216JXOTU rank=0013441 x=3957.0 y=608.0 length=100
TACGCAACGCGAAGAACCTTACCAAGGCTTGACATACACCGGAAACTTCCAGAGATGGTT
GCCCCGCAAGGTCGGTGTACAGGTGCTGCATGGCTGTCGC
>S3216JU7D0 rank=0026745 x=3928.0 y=3478.0 length=100
TACGCAACGCGAAGAACCTTACCAAGGCTTGACATACACCGGAAACTTCCAGAGATGGTT
GCCCCGCAAGGTCGGTGTACAGGTGTTGCATGGCTGTCGC
>S3216JYKJR rank=0018332 x=3967.0 y=757.0 length=101
TACGCAACGCGAAGAACCTTACCAAGGCTTGACATACACCGGAAAGCATCAGAGATGGTG
CCCCCCTTGTGGTCGGTGTACAGGTGATGCATGGCTGTCGC
>S3216JTZXE rank=0022231 x=3915.0 y=400.0 length=100
TACGCAACGCGAAGAACCTTACCAAGGCTTGACATACACCGGAATCACTCAGAGATGGGT
GCGTCTTCGGACTGGTGTACAGGTGTTGCATGGCTGTCGC
>S3216JUBN3 rank=0026126 x=3918.0 y=3329.0 length=100
TACGCAACGCGAAGAACCTTACCAAGGCTTGACATACACCGGAATCACTCAGAGATGGGT
GCGTCTTCGGACTGGTGTACAGGTGTTGCATGGCTGTCGC
>S3216JWCHT rank=0031341 x=3941.0 y=3503.0 length=101
TACGCAACGCGAAGAACCTTACCAAGGCTTGACATACAGGGTAATCCGGCAGAAATGTCG
GGTCCGCAAGGGATCCTGTACAGGTGTTGCATGGCTGTCGC
>S3216JVALB rank=0011009 x=3929.0 y=3533.0 length=101
TACGCAACGCGAAGAACCTTACCAAGGCTTGACATACGCCGGAAAACCCTGGAGACAGGG
TCCCCCTTGTGGTCGGTGTACAGGTGATGCATGGCTGTCGC
>S3216JWRX3 rank=0029914 x=3946.0 y=3049.0 length=101
TACGCAACGCGAAGAACCTTACCAAGGCTTGACATACGCCGGAAAACCCTGGAGACAGGG
TCCCCCTTGTGGTCGGTGTACAGGTGCTGCATGGCTGTCGC
>S3216J21TZ rank=0016328 x=4018.0 y=885.0 length=101
TACGCAACGCGAAGAACCTTACCAAGGCTTGACATACGCCGGAAAACCCTGGAGACAGGG
TCCCCCTTGTGGTCGGTGTACAGGTGCTGCATGGCTGTCGC
>S3216JT3M9 rank=0008452 x=3916.0 y=1123.0 length=101
TACGCAACGCGAAGAACCTTACCAAGGCTTGACATACGCCGGAAAACCCTGGAGACAGGG
TCCCCCTTGTGGTCGGTGTACAGGTGTTGCATGGCTGTCGC
>S3216JWUMR rank=0026484 x=3947.0 y=2433.0 length=101
TACGCAACGCGAAGAACCTTACCAAGGCTTGACATACGCCGGAAAACCCTGGAGACAGGG
TCCCCCTTGTGGTCGGTGTACAGGTGTTGCATGGCTGTCGC
>S3216J4HH6 rank=0026886 x=4034.0 y=2316.0 length=95
TACGCAACGCGAAGAACCTTACCAAGGCTTGACATACGCCGGAAAACCCTGGAGACAGGG
TCCCCCTTGTGGTCGGTGTACAGGTNGTTGCATGG
>S3216J4BZN rank=0014317 x=4032.0 y=3361.0 length=102
TACGCAACGCGAAGAACCTTACCAAGGCTTGACATACGCCGGAAAACCCTGGAGACAGGG
TCCCCTTGTGGTCGGTCGTACGAGGTGTTGCATGGCTGTCGC
>S3216JXHFY rank=0027866 x=3954.0 y=3324.0 length=100
TACGCAACGCGAAGAACCTTACCAAGGCTTGACATACGCCGGAAAACCCTGGAGACAGGG
TCCCCTTGTGGTCGGTGTACAGGTGCTGCATGGCTGTCGC
>S3216J48X7 rank=0003692 x=4043.0 y=1021.0 length=101
TACGCAACGCGAAGAACCTTACCAAGGCTTGACATACGCCGGAAAGCATCAGAGATGGTG
CCCCCCTTGTGGTCGGTGTACAGGTGCTGCATGGCTGTCGC
>S3216J4AJK rank=0005514 x=4032.0 y=1486.0 length=101
TACGCAACGCGAAGAACCTTACCAAGGCTTGACATACGCCGGAAAGCATCAGAGATGGTG
CCCCCCTTGTGGTCGGTGTACAGGTGCTGCATGGCTGTCGC
>S3216J3KUX rank=0009349 x=4024.0 y=967.0 length=100
TACGCAACGCGAAGAACCTTACCAAGGCTTGACATACGCCGGAAAGCATCAGAGATGGTG
CCCCCTTGTGGTCGGTGTACAGGTGTTGCATGGCTGTCGC
>S3216JWP8W rank=0005389 x=3946.0 y=846.0 length=98
TACGCAACGCGAAGAACCTTACCAAGGCTTGACATACGCCGGACGGCTTCAGAGANGGGG
GTTTCCCTTTGGGCCGGTGTACAGGTGCTGCATGGCTG
>S3216J2MSX rank=0019696 x=4013.0 y=1887.0 length=52
TACGCAACGCGAAGAACCTTACCAAGGCTTGACATAGTACCGGAAGTCGACG
>S3216J1759 rank=0015785 x=4008.0 y=3407.0 length=100
TACGCAACGCGAAGAACCTTACCAAGGCTTGACATATACCGGAAAAGTTCAGAAATGTTC
TCCCCGCAAGGTCGGTATACAGGTGCTGCATGGCTGTCGC
>S3216JVXIN rank=0025104 x=3937.0 y=477.0 length=99
TACGCAACGCGAAGAACCTTACCAAGGCTTGACATATACCGGAAAAGTTCAGAAATGTTN
TCCCGCAAGGTCGGTATACAGGTGGTGCATGGCTGTCGC
>S3216JXZ5E rank=0012741 x=3960.0 y=2992.0 length=100
TACGCAACGCGAAGAACCTTACCAAGGCTTGACATATACCGGAAACATTCAGAGATGGGT
GCCCCGCAAGGTCGGTATACAGGTGATGCATGGCTGTCGC
>S3216J4MNX rank=0023968 x=4036.0 y=811.0 length=101
TACGCAACGCGAAGAACCTTACCAAGGCTTGACATATACCGGAAAGCATCAGAGATGGTG
CCCCCCTTGTGGTCGGTATACAGGTGATGCATGGCTGTCGC
>S3216J315L rank=0010473 x=4029.0 y=2903.0 length=101
TACGCAACGCGAAGAACCTTACCAAGGCTTGACATATACCGGAAAGCATCAGAGATGGTG
CCCCCCTTGTGGTCGGTATACAGGTGTTGCATGGCTGTCGC
>S3216JWWXF rank=0012122 x=3948.0 y=1313.0 length=101
TACGCAACGCGAAGAACCTTACCAAGGCTTGACATATACCGGAAAGCATCAGAGATGGTG
CCCCCCTTGTGGTCGGTATACAGGTGTTGCATGGCTGTCGC
>S3216JUHNO rank=0029846 x=3920.0 y=2898.0 length=101
TACGCAACGCGAAGAACCTTACCAAGGCTTGACATATACCGGAAAGCATCAGAGATGGTG
CCCCCCTTGTGGTCGGTATACAGGTGTTGCATGGCTGTCGC
>S3216JVRGK rank=0009776 x=3935.0 y=818.0 length=100
TACGCAACGCGAAGAACCTTACCAAGGCTTGACATATACCGGAAAGCATTAGAGATAGTG
CCCCCTTGTGGTCGGTATACAGGTGTTGCATGGCTGTCGC
>S3216JY3RK rank=0013319 x=3973.0 y=1086.0 length=100
TACGCAACGCGAAGAACCTTACCAAGGCTTGACATATACCGGTAAAGGCTGGAAACAGTN
TCCCCGCAAGGTCGGTATACAGGTGATGCATGGCTGTCGC
>S3216J3C4J rank=0003841 x=4021.0 y=3233.0 length=102
TACGCAACGCGAAGAACCTTACCAAGGCTTGACATATAGAAGAACACCGCAGAGATGCGG
GACTCTTTGGACACTTCTATACAGGTGCTGCATGGCTGTCGC
>S3216JUNXG rank=0019516 x=3922.0 y=2834.0 length=102
TACGCAACGCGAAGAACCTTACCAAGGCTTGACATATGCGAGAACGCTGCAGAGATGCAG
AACTCTTTGGACACTCGCATACAGGTGCTGCATGGCTGTCGC
>S3216JW9T3 rank=0011372 x=3952.0 y=1657.0 length=102
TACGCAACGCGAAGAACCTTACCAAGGCTTGACATATGCGAGAACGCTGCAGAGATGCAG
AACTCTTTGGACACTCGCATACAGGTGCTGCATGGCTGTCGC
>S3216J4ATR rank=0029093 x=4032.0 y=1853.0 length=66
TACGCAACGCGAAGAACCTTACCAAGGCTTGACATATGGAGAAATCCCCTAGAGATAGGG
GTCCGC
>S3216JTWXZ rank=0020150 x=3914.0 y=629.0 length=101
TACGCAACGCGAAGAACCTTACCAAGGCTTGACATCGCCCGGAAAGCATCAGAGATGGTG
CCCCCCTTGTGGTCGGGTGACAGGTGATGCATGGCTGTCGC
>S3216JYG9F rank=0009089 x=3966.0 y=593.0 length=101
TACGCAACGCGAAGAACCTTACCAAGGCTTGACATCGCCCGGAAAGCATCAGAGATGGTG
CCCCCCTTGTGGTCGGGTGACAGGTGCTGCATGGCTGTCGC
>S3216JXFJG rank=0026347 x=3954.0 y=858.0 length=102
TACGCAACGCGAAGAACCTTACCAAGGCTTGACATGAACCGGAACGGCGCAGAGATGTGT
CGGCCACTTGTGGCCGGTTTACAGGTGTTGCATGGCTGTCGC
>S3216J2AN9 rank=0016119 x=4009.0 y=2551.0 length=103
TACGCAACGCGAAGAACCTTACCAAGGCTTGACATGAACCGGACCGCCGCAGAAATGTGG
TTTCCCCTTTGGGGCTGGTTTACAGGTGTTGCATGGCTGTCGC
>S3216JYBTO rank=0027960 x=3964.0 y=1738.0 length=104
TACGCAACGCGAAGAACCTTACCAAGGCTTGACATGACCAGGAAGTCGGCGGAAACGTCG
GCGCCCCGCAAGGGGCCTGGCCACAGGTGATGCATGGCTGTCGC
>S3216JTKVY rank=0019983 x=3910.0 y=1388.0 length=87
TACGCAACGCGAAGAACCTTACCAAGGCTTGACATGACCAGGAAGTCGGCGGAAACGTCG
GNGCCCCGCAAGGGGCCTGGCCACAGG
>S3216JYOG0 rank=0029431 x=3968.0 y=1746.0 length=104
TACGCAACGCGAAGAACCTTACCAAGGCTTGACATGACCAGGACAGCGGCGGAAACGTCG
TCTTCCCGCAAGGGACCTGGCCACAGGTGCTGCATGGCTGTCGC
>S3216JX197 rank=0027903 x=3961.0 y=1661.0 length=104
TACGCAACGCGAAGAACCTTACCAAGGCTTGACATGACCAGGACAGCGGCGGAAACGTCG
TCTTCCCGCAAGGGACCTGGCCACAGGTGCTGCATGGCTGTCGC
>S3216JWQUG rank=0029538 x=3946.0 y=1622.0 length=104
TACGCAACGCGAAGAACCTTACCAAGGCTTGACATGACCAGGACAGCGGCGGAAACGTCG
TCTTCCCGCAAGGGACCTGGCCACAGGTGCTGCATGGCTGTCGC
>S3216JXTD1 rank=0018416 x=3958.0 y=2423.0 length=104
TACGCAACGCGAAGAACCTTACCAAGGCTTGACATGACCAGGACAGCGGCGGAAACGTTG
TCTTCCCGCAAGGGACCTGGCCACAGGTGCTGCATGGCTGTCGC
>S3216JZCON rank=0025594 x=3976.0 y=357.0 length=102
TACGCAACGCGAAGAACCTTACCAAGGCTTGACATGCACGGGAATGTCGGAGAAATTCGG
CAGCCCTTCGGGGCTCGTGCACAGGTGCTGCATGGCTGTCGC
>S3216JWR7G rank=0019474 x=3946.0 y=3386.0 length=102
TACGCAACGCGAAGAACCTTACCAAGGCTTGACATGCACGGGAATGTCGTGGAAACACGG
CAGCCCTTCGGGGCTCGTGCACAGGTGATGCATGGCTGTCGC
>S3216JWEJZ rank=0023006 x=3942.0 y=2077.0 length=102
TACGCAACGCGAAGAACCTTACCAAGGCTTGACATGCACGGGAATGTCGTGGAAACACGG
CAGCCCTTCGGGGCTCGTGCACAGGTGATGCATGGCTGTCGC
>S3216J3PIW rank=0019420 x=4025.0 y=2918.0 length=102
TACGCAACGCGAAGAACCTTACCAAGGCTTGACATGCACGGGAATGTCGTGGAAACACGG
CAGCCCTTCGGGGCTCGTGCACAGGTGTTGCATGGCTGTCGC
>S3216JXA7A rank=0025809 x=3952.0 y=3428.0 length=102
TACGCAACGCGAAGAACCTTACCAAGGCTTGACATGCACTGGAATGTCGTAGAAATACGG
CAGCCCTTCGGGGCCGGTGCACAGGTGCTGCATGGCTGTCGC
>S3216JWB37 rank=0031797 x=3941.0 y=3013.0 length=102
TACGCAACGCGAAGAACCTTACCAAGGCTTGACATGCATCTCTAAGCACGTGAAAGCGTG
TGACCCGCAAGGGAATTTGCACAGGTGCTGCATGGCTGTCGC
>S3216JUYNU rank=0004279 x=3926.0 y=360.0 length=102
TACGCAACGCGAAGAACCTTACCAAGGCTTGACATGCATCTCTAAGCACGTGAAAGCGTG
TGACCCGCAAGGGAATTTGCACAGGTGCTGCATGGCTGTCGC
>S3216JUESS rank=0029896 x=3919.0 y=3290.0 length=104
TACGCAACGCGAAGAACCTTACCAAGGCTTGACATGCTAGTGGTACCGATCCGAAAGGTG
AGGGACCCTTCGGGGAGCTAGCACAGGTGTTGCATGGCTGTCGC
>S3216J4WV9 rank=0008954 x=4039.0 y=1783.0 length=100
TACGCAACGCGAAGAACCTTACCAAGGCTTGACATGCTGGTTAATCCGTGGAAACACGGT
GATCCTTCGGGATCCAGCACAGGTGCTGCATGGCTGTCGC
>S3216J04OM rank=0013511 x=3996.0 y=1380.0 length=91
TACGCAACGCGAAGAACCTTACCAAGGCTTGACATGGACCGGACCGCCGCNGAAATGNGG
TTTCCCCCTTTGGGGGCCGGGTTTCACAGGT
>S3216JZX3K rank=0022575 x=3982.0 y=3534.0 length=103
TACGCAACGCGAAGAACCTTACCAAGGCTTGACATGGACCGGATCGCCGCAGAAATGTGG
TTTCTCCTTTGGGGCCGGTTCACAGGTGTTGCATGGCTGTCGC
>S3216JXC6B rank=0024690 x=3953.0 y=1889.0 length=102
TACGCAACGCGAAGAACCTTACCAAGGCTTGACATGGATTTCTAAGCACGTGAAAGCGTG
TGACCCTTCGGGGGACTTCCACAGGTGATGCATGGCTGTCGC
>S3216J3024 rank=0019290 x=4029.0 y=1518.0 length=107
TACGCAACGCGAAGAACCTTACCAAGGCTTGACATGGGACCGACTGTACGAGAGATCGTG
CTTCTCCAGCAATGGAGCGGTCCACACAGGTGTTGCATGGCTGTCGC
>S3216JZRPR rank=0027011 x=3980.0 y=3453.0 length=103
TACGCAACGCGAAGAACCTTACCAAGGCTTGACATGGGCCGGACCGGGCTGGAAACAGTC
CTTCCCCTTTGGGGCCGGTTCACAGGTGTTGCATGGCTGTCGC
>S3216JVKRP rank=0029850 x=3933.0 y=339.0 length=102
TACGCAACGCGAAGAACCTTACCAAGGCTTGACATGGGGCAGAAAATCCGGCAGAGATGT
CGGGTCCGCAAGGGCTGCTCACAGGTGTTGCATGGCTGTCGC
>S3216JUUQ4 rank=0030347 x=3924.0 y=3486.0 length=104
TACGCAACGCGAAGAACCTTACCAAGGCTTGACATGGTAGTGGTACCAATTCGAAAGATG
CGGGACCCTTCGGGGAGCTATCACAGGTGCTGCATGGCTGTCGC
>S3216JS3M5 rank=0021108 x=3904.0 y=3615.0 length=104
TACGCAACGCGAAGAACCTTACCAAGGCTTGACATGGTAGTGGTACCAATTCGAAAGATG
CGGGACCCTTCGGGGAGCTATCACAGGTGCTGCATGGCTGTCGC
>S3216JVDBQ rank=0025583 x=3930.0 y=2980.0 length=102
TACGCAACGCGAAGAACCTTACCAAGGCTTGACATGGTCGGGAAAGCCGTAGAAATACGG
CCCTCCTTCGGGACTCGATCACAGGTGATGCATGGCTGTCGC
>S3216JUWYA rank=0028601 x=3925.0 y=2240.0 length=102
TACGCAACGCGAAGAACCTTACCAAGGCTTGACATGGTCGGGAAAGCCGTAGAAATACGG
CCCTCCTTCGGGACTCGATCACAGGTGCTGCATGGCTGTCGC
>S3216JW3Y7 rank=0026666 x=3950.0 y=2257.0 length=103
TACGCAACGCGAAGAACCTTACCAAGGCTTGACATGGTCGGGAAAGCCGTAGAAATACGG
CCCTCCTTCGGGGACTCGATCACAGGTGTTGCATGGCTGTCGC
>S3216J1YWE rank=0003171 x=4005.0 y=3676.0 length=100
TACGCAACGCGAAGAACCTTACCAAGGCTTGACGTACACCGGAATCACTCAGAGATGGGT
GCGTCTTCGGACTGGTGTACAGGTGTTGCATGGCTGTCGC
>S3216J0X4Y rank=0008926 x=3994.0 y=1088.0 length=100
TACGCAACGCGAAGAACCTTACCAAGGTTTGACATCACCCGAAAACTCGCAGAGATGCGG
GTCCTTTTGGGGCGGGTGACAGGTGCTGCATGGCTGTCGC
>S3216JWGNM rank=0009814 x=3943.0 y=704.0 length=119
TACGCAACGCGAAGAACCTTACCAATTTTTGCATAATAAAAAGTTCAAACAAAATTTAGA
AAAATTATAATTTTACTTTATTATAAATTAGTTTATTACAGGTGATGCATGGCTGTCGC
>S3216J3338 rank=0017536 x=4030.0 y=1350.0 length=67
TACGCAACGCGAAGAACCTTACCACCTTTCGTACATGTCGGCGGAACCGCCNCAGAGATG
NGGTCTT
>S3216JYKEG rank=0010581 x=3967.0 y=566.0 length=70
TACGCAACGCGAAGAACCTTACCACCTTTGACATGTACGGAATTGCCAGAGATGGCTTAG
TGCTCGAAAG
>S3216JTSMN rank=0013459 x=3912.0 y=3229.0 length=103
TACGCAACGCGAAGAACCTTACCACCTTTTGACATGCCCGGATAACTGCAGAGATGCAGC
TTTCCCTTCGGGGACCGGGACACAGGTGATGCATGGCTGTCGC
>S3216JZ5AU rank=0015868 x=3985.0 y=580.0 length=103
TACGCAACGCGAAGAACCTTACCACCTTTTGACATGCCCTGATCGCTGGAGAGATCCAGT
TTTCCCTTCGGGGACAGGGACACAGGTGATGCATGGCTGTCGC
>S3216JYD5T rank=0008882 x=3965.0 y=671.0 length=103
TACGCAACGCGAAGAACCTTACCACCTTTTGACATGCCTGGACCACCAGAGAGATCTGGC
TTTCCCTTCGGGGACTGGGACACAGGTGTTGCATGGCTGTCGC
>S3216JXT58 rank=0026539 x=3958.0 y=3438.0 length=103
TACGCAACGCGAAGAACCTTACCACCTTTTGACATGCCTGGACCGCCAGAGAGATCTGGC
TTTCCCTTCGGGGACTAGGACACAGGTGGTGCATGGCTGTCGC
>S3216J2OU5 rank=0000639 x=4014.0 y=463.0 length=102
TACGCAACGCGAAGAACCTTACCACCTTTTGACATGCCTGGACCGCTGCAGAGATGCAGT
TTCCCTTCGGGGACCAGGACACAGGTGCTGCATGGCTGTCGC
>S3216JS73R rank=0031914 x=3906.0 y=1205.0 length=82
TACGCAACGCGAAGAACCTTACCACCTTTTTGACATGCCCTGATCGCTGGAGAGATCCAG
TTTTCCCTTCGGGGGACAGGGG
>S3216J22RJ rank=0021498 x=4018.0 y=2093.0 length=107
TACGCAACGCGAAGAACCTTACCAGCCCTTGACATCCCGATCGCGGTTACCAGAGATGGC
TTCCTTCAGTTAGGCTGGATCGGTGACAGGTGTTGCATGGCTGTCGC
>S3216JXFB8 rank=0011322 x=3954.0 y=598.0 length=107
TACGCAACGCGAAGAACCTTACCAGCCCTTGACATCCCGGTCGCGGACTCCAGAGATGGA
GTTCTTCAGTTCGGCTGGACCGGAGACAGGTGATGCATGGCTGTCGC
>S3216JUIS1 rank=0026026 x=3921.0 y=291.0 length=107
TACGCAACGCGAAGAACCTTACCAGCCCTTGACATCCCGGTCGCGGACTCCAGAGATGGA
GTTCTTCAGTTCGGCTGGACCGGAGACAGGTGCTGCATGGCTGTCGC
>S3216JY04S rank=0032581 x=3972.0 y=1770.0 length=107
TACGCAACGCGAAGAACCTTACCAGCCCTTGACATCCCGGTCGCGGATTCCAGAGACGGA
ATCCTTCAGTTCGGCTGGACCGGAGACAGGTGATGCATGGCTGTCGC
>S3216JYXHQ rank=0007442 x=3971.0 y=1148.0 length=107
TACGCAACGCGAAGAACCTTACCAGCCCTTGACATCCCGGTCGCGGGAACCAGAGATGGA
TCCCTTCAGTTCGGCTGGACCGGTGACAGGTGATGCATGGCTGTCGC
>S3216JYH9J rank=0021525 x=3966.0 y=1893.0 length=107
TACGCAACGCGAAGAACCTTACCAGCCCTTGACATCCCGGTCGCGGTTTCCAGAGATGGA
AACCTTCAGTTCGGCTGGACCGGTGACAGGTGTTGCATGGCTGTCGC
>S3216JXP72 rank=0020924 x=3957.0 y=2416.0 length=106
TACGCAACGCGAAGAACCTTACCAGCCCTTGACATCCCGGTCGCGGTTTCCAGAGATGGA
TTCCTTCAGTTCGGCTGGACCGGTGACAGGTGCTGCATGGCTGTGC
>S3216JYIQN rank=0013145 x=3966.0 y=2509.0 length=105
TACGCAACGCGAAGAACCTTACCAGCCCTTGACATGCCACGACGGTTTCCAGAGATGGAT
TCCTCCCCGCAAGGGGCGTGGACACAGGTGATGCATGGCTGTCGC
>S3216JXV01 rank=0025377 x=3959.0 y=1747.0 length=103
TACGCAACGCGAAGAACCTTACCAGCCCTTGACATGCCCGGCTACTTGCAGAGATGCAAG
GTTCCCTTCGGGGACCGGGACACAGGTGCTGCATGGCTGTCGC
>S3216JZI2B rank=0002969 x=3978.0 y=433.0 length=103
TACGCAACGCGAAGAACCTTACCAGCCCTTGACATGCCCGGCTAGCTACAGAGATGTAGT
GTTCCCTTCGGGGACCGGGACACAGGTGATGCATGGCTGTCGC
>S3216JTCKB rank=0024513 x=3907.0 y=2889.0 length=103
TACGCAACGCGAAGAACCTTACCAGCCCTTGACATGCCCGGCTAGCTACAGAGATGTAGT
GTTCCCTTCGGGGACCGGGACACAGGTGCTGCATGGCTGTCGC
>S3216JYQSE rank=0010660 x=3969.0 y=652.0 length=101
TACGCAACGCGAAGAACCTTACCAGCCCTTGACATGCCGTGCTACCGCCAGAGATGGCGG
GTTCCTTCGGGACGCGGACACAGGTGTTGCATGGCTGTCGC
>S3216J2S8N rank=0018324 x=4015.0 y=2037.0 length=105
TACGCAACGCGAAGAACCTTACCAGCCCTTGACATGGCAAGACGACTTCCAGAGATGGAT
TTCTTCCCTTCGGGGACTTGCACACAGGTGGTGCATGGCTGTCGC
>S3216J3YX1 rank=0023159 x=4028.0 y=2839.0 length=83
TACGCAACGCGAAGAACCTTACCAGCCCTTGACATGGCAGGACGATTTCCGGAGACGGAT
CTCTTCACTTCGGTGACCTGCAC
>S3216J08O9 rank=0013290 x=3997.0 y=2491.0 length=105
TACGCAACGCGAAGAACCTTACCAGCCCTTGACATGGCAGGACGGGATCCGGAGACGGGT
TCCTTCCCTTCGGGGACCTGCACACAGGTGCTGCATGGCTGTCGC
>S3216JY6T6 rank=0026598 x=3974.0 y=972.0 length=105
TACGCAACGCGAAGAACCTTACCAGCCCTTGACATGGCAGGACGGTTTCCAGAGATGGAT
TCCTTCACTTCGGTGACCTGCACACAGGTGCTGCATGGCTGTCGC
>S3216J3YQC rank=0007618 x=4028.0 y=2562.0 length=105
TACGCAACGCGAAGAACCTTACCAGCCCTTGACATGGGCAGGTCTGGCCGAGAGATCGGC
CTTCCCCGCAGGGGGCCTGCTGCACAGGTGATGCATGGCTGTCGC
>S3216JU8J4 rank=0024814 x=3929.0 y=898.0 length=105
TACGCAACGCGAAGAACCTTACCAGCCCTTGACATGGGCGTCGCGGGTGGGGAGACCCAC
CCTTCGGTTCGGCCGGACGCCGCACAGGTGTTGCATGGCTGTCGC
>S3216JXF34 rank=0019869 x=3954.0 y=1602.0 length=107
TACGCAACGCGAAGAACCTTACCAGCCCTTGACATGGGTATCGCGAGATCCAGAGATGGA
TTTCTTCAGTTCGGCTGGATACCACACAGGTGCTGCATGGCTGTCGC
>S3216JZMS1 rank=0016777 x=3979.0 y=1187.0 length=105
TACGCAACGCGAAGAACCTTACCAGCCCTTGACATGGGTCGGACCGGCGCAGAGATGCGC
TTTCCCCGCAAGGGGCCGACTGCACAGGTGTTGCATGGCTGTCGC
>S3216JXM5M rank=0019483 x=3956.0 y=2536.0 length=107
TACGCAACGCGAAGAACCTTACCAGCCCTTGACATGGGTCGTTTGGGTACCGGAGACGGT
ATTCTTCAGTTCGGCTGGCGACCACACAGGTGTTGCATGGCTGTCGC
>S3216J270F rank=0007549 x=4020.0 y=701.0 length=105
TACGCAACGCGAAGAACCTTACCAGCCCTTGACATGGTCAGACGATTTCCAGAGATGGAT
CTCTTCACTTCGGTGACTGATACACAGGTGATGCATGGCTGTCGC
>S3216J0CBC rank=0025401 x=3987.0 y=1478.0 length=105
TACGCAACGCGAAGAACCTTACCAGCCCTTGACATGGTCGGACGGTTCCCAGAGATGGGT
TCCTTCACTTCGGTGACTGACACACAGGTGTTGCATGGCTGTCGC
>S3216JXWL0 rank=0006487 x=3959.0 y=2502.0 length=61
TACGCAACGCGAAGAACCTTACCAGCCCTTGACATGGTCGGACGGTTTCCCAGAGATGGG
T
>S3216J3MTU rank=0009167 x=4024.0 y=3520.0 length=107
TACGCAACGCGAAGAACCTTACCAGCCCTTGACATGTCCCGTATGGACTTCAGAGATGAG
GTCCTTCAGTTCGGCTGGCGGGAACACAGGTGTTGCATGGCTGTCGC
>S3216JV560 rank=0014803 x=3939.0 y=3530.0 length=102
TACGCAACGCGAAGAACCTTACCAGCCCTTGACATGTCCGGCTATCCAGAGAGATTTGGA
GTTCCCTTCGGGACCGGAGCACAGGTGGTGCATGGCTGTCGC
>S3216JYDZV rank=0002221 x=3965.0 y=457.0 length=105
TACGCAACGCGAAGAACCTTACCAGCCCTTGACATGTCTAGGACCGGTCGCAGAGATGTG
ACCTTCTCTTCGGAGCCTAGAGCACAGGTGCTGCATGGCTGTCGC
>S3216J1FAY rank=0012616 x=3999.0 y=2856.0 length=87
TACGCAACGCGAAGAACCTTACCAGCCCTTGACATGTCTCGTATGGTCGCCAGAGATGAT
GACCTTCCCGCAAGGGGCGAGAACACG
>S3216JZ0Q8 rank=0023423 x=3983.0 y=2882.0 length=105
TACGCAACGCGAAGAACCTTACCAGCCCTTGACATGTGACTCGCCGGCTCCAGAGATGGA
GCCTTCGGTTCGGCCGGAGTCAGCACAGGTGCTGCAGGCTGTCGC
>S3216JU170 rank=0010550 x=3927.0 y=878.0 length=107
TACGCAACGCGAAGAACCTTACCAGCCCTTGACTTGTGGCTCGCCGGTCCCGGAGACGGG
GACCTTCGGTTCGGCCGGAGCCAACACAGGTGTTGCATGGCTGTCGC
>S3216JUD35 rank=0030905 x=3919.0 y=2403.0 length=102
TACGCAACGCGAAGAACCTTACCAGCCTTGACATGGTCGGACCGGCGCAGAGATGCGCTT
TCCCGCAAGGGGCCGACTGCACAGGTGTTGCATGGCTGTCGC
>S3216J5I2A rank=0031089 x=4046.0 y=1840.0 length=53
TACGCAACGCGAAGAACCTTACCAGCCTTGACATGTCCCGTGTGGCCGGGGAG
>S3216JV44S rank=0007912 x=3939.0 y=2154.0 length=103
TACGCAACGCGAAGAACCTTACCAGCCTTTGACATCCCGCGCTATCCTGAGAGATCAGGG
GTTCCCTTCGGGGACGCGGTGACAGGTGTTGCATGGCTGTCGC
>S3216J152V rank=0008864 x=4008.0 y=693.0 length=107
TACGCAACGCGAAGAACCTTACCAGCCTTTGACATCCCGGTCGCGGTTTCCAGAGATGGA
TTCCTTCAGTTCGGCTGGACCGGTGACAGGTGATGCATGGCTGTCGC
>S3216J0WJJ rank=0025165 x=3993.0 y=3117.0 length=107
TACGCAACGCGAAGAACCTTACCAGCCTTTGACATCCCGGTCGCGGTTTCCAGAGATGGA
TTCCTTCAGTTCGGCTGGACCGGTGACAGGTGGTGCATGGCTGTCGC
>S3216JVFBN rank=0020761 x=3931.0 y=1473.0 length=105
TACGCAACGCGAAGAACCTTACCAGCCTTTGACATCCTAGGACGGCTTCTGGAGACAGAT
TCCTTCCCTTCGGGGACCTAGTGACAGGTGCTGCATGGCTGTCGC
>S3216JVXD9 rank=0024433 x=3937.0 y=319.0 length=98
TACGCAACGCGAAGAACCTTACCAGCCTTTGACATCCTGGGTCGCGGGGAGAGGAGACTC
ACCCCTTCAGTTCGGCTGGACCAGTGACAGGTGTTGCA
>S3216JUCOD rank=0013869 x=3919.0 y=539.0 length=107
TACGCAACGCGAAGAACCTTACCAGCCTTTGACATCCTGGTCGCGGATTAGAGAGATCTT
TTCCTTCAGTTCGGCTGGACCAGTGACAGGTGTTGCATGGCTGTCGC
>S3216JZV6P rank=0019960 x=3982.0 y=1055.0 length=106
TACGCAACGCGAAGAACCTTACCAGCCTTTGACATCCTGGTCGCGGGAGAGGAGACTCAC
CCCTTCAGTTCGGCTGGACCAGTGACAGGTGCTGCATGGCTGTCGC
>S3216JWHSY rank=0011777 x=3943.0 y=2192.0 length=107
TACGCAACGCGAAGAACCTTACCAGCCTTTGACATCCTGGTCGCGGGGAGAGGAGACTCA
CCCCTTCAGTTCGGCTGGACCAGTGACAGGTGCTGCATGGCTGTCGC
>S3216J3E0Q rank=0026738 x=4022.0 y=1592.0 length=107
TACGCAACGCGAAGAACCTTACCAGCCTTTGACATCCTGGTCGCGGGGAGAGGAGACTCA
CCCCTTCAGTTCGGCTGGACCAGTGACAGGTGTTGCATGGCTGTCGC
>S3216JXHM0 rank=0019414 x=3954.0 y=3578.0 length=107
TACGCAACGCGAAGAACCTTACCAGCCTTTGACATCCTGGTCGCGGGGAGAGGAGACTCA
CCCCTTCAGTTCGGCTGGACCAGTGACAGGTGTTGCATGGCTGTCGC
>S3216JXPKW rank=0030585 x=3957.0 y=1582.0 length=104
TACGCAACGCGAAGAACCTTACCAGCCTTTGACATCCTGGTCGCGGGGAGAGGAGACTCA
CCCCTTCAGTTCGGCTGGACCAGTGACAGGTGTTGCATTGTCGC
>S3216J4MGR rank=0012998 x=4036.0 y=553.0 length=107
TACGCAACGCGAAGAACCTTACCAGCCTTTGACATGTCCGGTATGGGGAGTGGAGACACA
CCCCTTCAGTTCGGCTGGCCGGAACACAGGTGCTGCATGGCTGTCGC
>S3216J2PVW rank=0011761 x=4014.0 y=1786.0 length=107
TACGCAACGCGAAGAACCTTACCAGCGTTTGACATCCCGATCGCGGATTCCAGAGATGGT
TTCCTTCAGTTAGGCTGGATCGGTGACAGGTGGTGCATGGCTGTCGC
>S3216JYJ8Q rank=0002538 x=3967.0 y=360.0 length=107
TACGCAACGCGAAGAACCTTACCAGCGTTTGACATCCTCATCGCGATTTCCAGAGATGGA
TTTCTTCAGTTCGGCTGGATGAGTGACAGGTGCTGCATGGCTGTCGC
>S3216J0JOU rank=0019467 x=3989.0 y=2844.0 length=108
TACGCAACGCGAAGAACCTTACCAGCGTTTGACATCCTCATCGCGGATTCCAGAGANGGG
TTTCCTTCAGTTCGGCTGGATGAGTGACAGGTGCTGCATGGCTGTCGC
>S3216JTASP rank=0028978 x=3907.0 y=599.0 length=107
TACGCAACGCGAAGAACCTTACCAGCGTTTGACATCCTCATCGCGGATTCCAGAGATGGA
TTCCTTCAGTTCGGCTGGATGAGTGACAGGTGATGCATGGCTGTCGC
>S3216JU0C2 rank=0017588 x=3926.0 y=2564.0 length=107
TACGCAACGCGAAGAACCTTACCAGCGTTTGACATCCTCATCGCGGATTCCAGAGATGGA
TTCCTTCAGTTCGGCTGGATGAGTGACAGGTGCTGCATGGCTGTCGC
>S3216JWDV8 rank=0020040 x=3942.0 y=1222.0 length=107
TACGCAACGCGAAGAACCTTACCAGCGTTTGACATCCTCATCGCGGATTTCAGAGATGAT
TTCCTTCAGTTCGGCTGGATGAGTGACAGGTGATGCATGGCTGTCGC
>S3216J431F rank=0024296 x=4041.0 y=2849.0 length=107
TACGCAACGCGAAGAACCTTACCAGCGTTTGACATCCTCATCGCGGGTTCCAGAGATGGA
TCCCTTCAGTTCGGCTGGATGAGTGACAGGTGTTGCATGGCTGTCGC
>S3216J4TFB rank=0012237 x=4038.0 y=1381.0 length=107
TACGCAACGCGAAGAACCTTACCAGCGTTTGACATCCTGATCGCGGTTACCAGAGATGGT
TTCCTTCAGTTCGGCTGGATCAGTGACAGGTGATGCATGGCTGTCGC
>S3216J4NOV rank=0026054 x=4036.0 y=2141.0 length=68
TACGCAACGCGAAGAACCTTACCAGCGTTTGACATGCCAGGACGGTTTCCAGAGATGGAT
TCCTCCCC
>S3216JZJAR rank=0031679 x=3978.0 y=737.0 length=105
TACGCAACGCGAAGAACCTTACCAGCGTTTGACATGCCAGGACGGTTTCCAGAGATGGAT
TCCTCCCCTTACGGGGCCTGGACACAGGTGCTGCATGGCTGTCGC
>S3216JUD7P rank=0029285 x=3919.0 y=2531.0 length=105
TACGCAACGCGAAGAACCTTACCAGCGTTTGACATGCCAGGACGGTTTCCAGAGATGGAT
TCCTCCCCTTACGGGGCCTGGACACAGGTGTTGCATGGCTGTCGC
>S3216J4C6D rank=0013305 x=4033.0 y=803.0 length=105
TACGCAACGCGAAGAACCTTACCAGCGTTTGACATGCCAGGACGGTTTCCAGAGATGGAT
TCCTTCCCTTACGGGACCTGGACACAGGTGATGCATGGCTGTCGC
>S3216JTVVA rank=0018781 x=3913.0 y=3332.0 length=105
TACGCAACGCGAAGAACCTTACCAGCGTTTGACATGCCAGGACGGTTTCCAGAGATGGAT
TCCTTCCCTTACGGGACCTGGACACAGGTGATGCATGGCTGTCGC
>S3216J4ZEZ rank=0010988 x=4040.0 y=953.0 length=105
TACGCAACGCGAAGAACCTTACCAGCGTTTGACATGCCAGGACGGTTTCCAGAGATGGAT
TCCTTCCCTTACGGGACCTGGACACAGGTGCTGCATGGCTGTCGC
>S3216J3N4N rank=0010436 x=4025.0 y=1109.0 length=105
TACGCAACGCGAAGAACCTTACCAGCGTTTGACATGCCAGGACGGTTTCCAGAGATGGAT
TCCTTCCCTTACGGGACCTGGACACAGGTGGTGCATGGCTGTCGC
>S3216JUM7S rank=0029214 x=3922.0 y=1910.0 length=105
TACGCAACGCGAAGAACCTTACCAGCGTTTGACATGCCAGGACGGTTTCCAGAGATGGAT
TCCTTCCCTTACGGGACCTGGACACAGGTGGTGCATGGCTGTCGC
>S3216JU8DZ rank=0012667 x=3929.0 y=677.0 length=105
TACGCAACGCGAAGAACCTTACCAGCGTTTGACATGCCAGGACGGTTTCCAGAGATGGAT
TCCTTCCCTTACGGGACCTGGACACAGGTGGTGCATGGCTGTCGC
>S3216JZWZ4 rank=0022016 x=3982.0 y=2114.0 length=105
TACGCAACGCGAAGAACCTTACCAGCGTTTGACATGCCCGGACGACTGGCAGAGATGCCT
TTCTTCCCTTCGGGGACTGGGACACAGGTGTTGCATGGCTGTCGC
>S3216J4DF8 rank=0021995 x=4033.0 y=1158.0 length=107
TACGCAACGCGAAGAACCTTACCAGCGTTTGACATGGCTAGTATGGTTTCCAGAGATGGA
TTCCTTCAGTTCGGCTGGCTAGCACACAGGTGTTGCATGGCTGTCGC
>S3216J1QJZ rank=0031502 x=4003.0 y=1053.0 length=105
TACGCAACGCGAAGAACCTTACCAGCGTTTGACATGGTAGGACGATTTCTGGAGACAGAT
CTCTTCCCTTACGGGACCTACACACAGGTGGTGCATGGCTGTCGC
>S3216J0U96 rank=0029094 x=3993.0 y=1484.0 length=63
TACGCAACGCGAAGAACCTTACCAGCGTTTGACATGGTAGGACGGCTTCCAGAGATGGAT
TCC
>S3216JZ13Q rank=0008067 x=3984.0 y=532.0 length=96
TACGCAACGCGAAGAACCTTACCAGCGTTTGACATGGTAGGACGGCTTCCAGAGATGGAT
TCCTTCCCCTTTACGGGGACCTACACACAGGTGTTT
>S3216J492D rank=0009885 x=4043.0 y=2467.0 length=105
TACGCAACGCGAAGAACCTTACCAGCGTTTGACATGGTAGGACGGCTTCCAGAGATGGAT
TCCTTCCCTTACGGGACCTACACACAGGTGATGCATGGCTGTCGC
>S3216JZ263 rank=0018545 x=3984.0 y=1949.0 length=105
TACGCAACGCGAAGAACCTTACCAGCGTTTGACATGGTAGGACGGCTTCCAGAGATGGAT
TCCTTCCCTTACGGGACCTACACACAGGTGGTGCATGGCTGTCGC
>S3216JXKI3 rank=0028193 x=3955.0 y=3229.0 length=105
TACGCAACGCGAAGAACCTTACCAGCGTTTGACATGGTAGGACGGCTTCCAGAGATGGAT
TCCTTCCCTTACGGGACCTACACACAGGTGGTGCATGGCTGTCGC
>S3216JX2IC rank=0020519 x=3961.0 y=1954.0 length=110
TACGCAACGCGAAGAACCTTACCAGCGTTTGACATGGTAGGACGGGTTTTCCAGAGATGG
ATTCCTTCCCCTTTACGGGGACCTACACACAGGTGTTGCATGGCTGTCGC
>S3216J4M93 rank=0019298 x=4036.0 y=1609.0 length=80
TACGCAACGCGAAGAACCTTACCAGCGTTTGACATGGTAGGACGGGTTTTCCAGAGATGG
ATTCCTTCCCTTTACGGGGA
>S3216JTQNJ rank=0019072 x=3912.0 y=669.0 length=69
TACGCAACGCGAAGAACCTTACCAGCGTTTGACATGGTAGGACGGTCTCCAGAGATGGAT
TCCTTCCCC
>S3216J3GKO rank=0014294 x=4022.0 y=3606.0 length=104
TACGCAACGCGAAGAACCTTACCAGCGTTTGACATGGTAGGACGGTTACCAGAGATGGTT
TCCTTCCCTTCGGGACTGGAACACAGGTGCTGCATGGCTGTCGC
>S3216JU017 rank=0020781 x=3926.0 y=3469.0 length=105
TACGCAACGCGAAGAACCTTACCAGCGTTTGACATGGTAGGACGGTTACTGGAGACAGTT
TCCTTCCCTTACGGGACCTACACACAGGTGTTGCATGGCTGTCGC
>S3216J4CX4 rank=0000201 x=4033.0 y=506.0 length=56
TACGCAACGCGAAGAACCTTACCAGCGTTTGACATGGTAGGACGGTTTCCAGAGAT
>S3216JT619 rank=0025549 x=3917.0 y=1455.0 length=59
TACGCAACGCGAAGAACCTTACCAGCGTTTGACATGGTAGGACGGTTTCCAGAGATGGA
>S3216JXFFN rank=0006678 x=3954.0 y=721.0 length=61
TACGCAACGCGAAGAACCTTACCAGCGTTTGACATGGTAGGACGGTTTCCAGAGATGGAT
T
>S3216J22R6 rank=0007374 x=4018.0 y=2116.0 length=105
TACGCAACGCGAAGAACCTTACCAGCGTTTGACATGGTAGGACGGTTTCCAGAGATGGAT
TCCTCCCCTTACGGGGCCTACACACAGGTGGTGCATGGCTGTCGC
>S3216JUZ4K rank=0026266 x=3926.0 y=2258.0 length=65
TACGCAACGCGAAGAACCTTACCAGCGTTTGACATGGTAGGACGGTTTCCAGAGATGGAT
TCCTT
>S3216J0FLL rank=0017669 x=3988.0 y=1639.0 length=68
TACGCAACGCGAAGAACCTTACCAGCGTTTGACATGGTAGGACGGTTTCCAGAGATGGAT
TCCTTCCC
>S3216J4QTJ rank=0030646 x=4037.0 y=2101.0 length=73
TACGCAACGCGAAGAACCTTACCAGCGTTTGACATGGTAGGACGGTTTCCAGAGATGGAT
TCCTTCCCCTTTA
>S3216J3LJR rank=0010168 x=4024.0 y=1861.0 length=71
TACGCAACGCGAAGAACCTTACCAGCGTTTGACATGGTAGGACGGTTTCCAGAGATGGAT
TCCTTCCCTTA
>S3216J36IF rank=0019264 x=4031.0 y=357.0 length=83
TACGCAACGCGAAGAACCTTACCAGCGTTTGACATGGTAGGACGGTTTCCAGAGATGGAT
TCCTTCCCTTACGGGACCTACAC
>S3216J4Y8I rank=0004650 x=4040.0 y=720.0 length=105
TACGCAACGCGAAGAACCTTACCAGCGTTTGACATGGTAGGACGGTTTCCAGAGATGGAT
TCCTTCCCTTACGGGACCTACACACAGGTGATGCATGGCTGTCGC
>S3216JV8PF rank=0014020 x=3940.0 y=2689.0 length=105
TACGCAACGCGAAGAACCTTACCAGCGTTTGACATGGTAGGACGGTTTCCAGAGATGGAT
TCCTTCCCTTACGGGACCTACACACAGGTGATGCATGGCTGTCGC
>S3216JWAPA rank=0024893 x=3941.0 y=1180.0 length=105
TACGCAACGCGAAGAACCTTACCAGCGTTTGACATGGTAGGACGGTTTCCAGAGATGGAT
TCCTTCCCTTACGGGACCTACACACAGGTGCTGCATGGCTGTCGC
>S3216J2W84 rank=0019089 x=4016.0 y=3142.0 length=105
TACGCAACGCGAAGAACCTTACCAGCGTTTGACATGGTAGGACGGTTTCCAGAGATGGAT
TCCTTCCCTTACGGGACCTACACACAGGTGCTGCATGGCTGTCGC
>S3216JU9N5 rank=0017781 x=3929.0 y=2339.0 length=105
TACGCAACGCGAAGAACCTTACCAGCGTTTGACATGGTAGGACGGTTTCCAGAGATGGAT
TCCTTCCCTTACGGGACCTACACACAGGTGCTGCATGGCTGTCGC
>S3216JUWLK rank=0030623 x=3925.0 y=1782.0 length=105
TACGCAACGCGAAGAACCTTACCAGCGTTTGACATGGTAGGACGGTTTCCAGAGATGGAT
TCCTTCCCTTACGGGACCTACACACAGGTGGTGCATGGCTGTCGC
>S3216J4UO0 rank=0022344 x=4038.0 y=3026.0 length=105
TACGCAACGCGAAGAACCTTACCAGCGTTTGACATGGTAGGACGGTTTCCAGAGATGGAT
TCCTTCCCTTACGGGACCTACACACAGGTGGTGCATGGCTGTCGC
>S3216J0JBQ rank=0018244 x=3989.0 y=2372.0 length=105
TACGCAACGCGAAGAACCTTACCAGCGTTTGACATGGTAGGACGGTTTCCAGAGATGGAT
TCCTTCCCTTACGGGACCTACACACAGGTGGTGCATGGCTGTCGC
>S3216JZ4KU rank=0000602 x=3984.0 y=3740.0 length=91
TACGCAACGCGAAGAACCTTACCAGCGTTTGACATGGTAGGACGGTTTCCAGAGATGGAT
TCCTTCCCTTACGGGACCTACACACAGGTGT
>S3216JVIQD rank=0022393 x=3932.0 y=1795.0 length=91
TACGCAACGCGAAGAACCTTACCAGCGTTTGACATGGTAGGACGGTTTCCAGAGATGGAT
TCCTTCCCTTACGGGACCTACACACAGGTGT
>S3216JWLN7 rank=0024172 x=3944.0 y=3109.0 length=103
TACGCAACGCGAAGAACCTTACCAGCGTTTGACATGGTAGGACGGTTTCCAGAGATGGAT
TCCTTCCCTTACGGGACCTACACACAGGTGTTGCATGGCTGTC
>S3216J42L0 rank=0008809 x=4041.0 y=998.0 length=105
TACGCAACGCGAAGAACCTTACCAGCGTTTGACATGGTAGGACGGTTTCCAGAGATGGAT
TCCTTCCCTTACGGGACCTACACACAGGTGTTGCATGGCTGTCGC
>S3216JY48P rank=0023470 x=3973.0 y=2999.0 length=105
TACGCAACGCGAAGAACCTTACCAGCGTTTGACATGGTAGGACGGTTTCCAGAGATGGAT
TCCTTCCCTTACGGGACCTACACACAGGTGTTGCATGGCTGTCGC
>S3216JT3H6 rank=0031462 x=3916.0 y=940.0 length=105
TACGCAACGCGAAGAACCTTACCAGCGTTTGACATGGTAGGACGGTTTCCAGAGATGGAT
TCCTTCCCTTACGGGACCTACACACAGGTGTTGCATGGCTGTCGC
>S3216JUHUT rank=0020724 x=3920.0 y=3155.0 length=105
TACGCAACGCGAAGAACCTTACCAGCGTTTGACATGGTAGGACGGTTTCCAGAGATGGAT
TCCTTCCCTTACGGGACCTACACACAGGTGTTGCATGGCTGTCGC
>S3216JWZI5 rank=0017733 x=3949.0 y=591.0 length=105
TACGCAACGCGAAGAACCTTACCAGCGTTTGACATGGTAGGACGGTTTCCAGAGATGGAT
TCCTTCCCTTACGGGACCTACACACAGGTGTTGCATGGCTGTCGC
>S3216J26SD rank=0023056 x=4019.0 y=3211.0 length=105
TACGCAACGCGAAGAACCTTACCAGCGTTTGACATGGTAGGACGGTTTCCAGAGATGGAT
TCCTTCCCTTACGGGACCTACACACAGGTGTTGCATGGCTGTCGC
>S3216J4TKS rank=0021141 x=4038.0 y=1578.0 length=105
TACGCAACGCGAAGAACCTTACCAGCGTTTGACATGGTAGGACGGTTTCCAGAGATGGAT
TCCTTCCCTTACGGGACCTACACACAGGTGTTGCATGGCTGTCGC
>S3216J2807 rank=0027276 x=4020.0 y=2025.0 length=97
TACGCAACGCGAAGAACCTTACCAGCGTTTGACATGGTAGGACGGTTTCCAGAGATGGAT
TCCTTCCCTTAGCCGGTACCGTACACACGAGGTGGTG
>S3216JYR1D rank=0008140 x=3969.0 y=2271.0 length=107
TACGCAACGCGAAGAACCTTACCAGCGTTTGACATGGTAGGACGGTTTCCAGAGATGGAT
TCCTTCCCTTTACGGGGACCTACACACAGGTGGTGCATGGCTGTCGC
>S3216JVVGS rank=0029020 x=3936.0 y=1914.0 length=105
TACGCAACGCGAAGAACCTTACCAGCGTTTGACATGGTAGGACGGTTTCCAGAGATGGAT
TCTTTCCCTTACGGGACCTACACACAGGTGCTGCATGGCTGTCGC
>S3216JY93M rank=0028500 x=3975.0 y=1104.0 length=107
TACGCAACGCGAAGAACCTTACCAGCGTTTGACATGGTAGGACGGTTTCTGGAGACAGAT
TCCTTCCCCTTACGGGGACCTACACACAGGTGCTGCATGGCTGTCGC
>S3216JZZIK rank=0014555 x=3983.0 y=1274.0 length=105
TACGCAACGCGAAGAACCTTACCAGCGTTTGACATGGTAGGACGGTTTCTGGAGACAGAT
TCCTTCCCTTACGGGACCTACACACAGGTGCTGCATGGCTGTCGC
>S3216JWFJ7 rank=0011149 x=3942.0 y=3381.0 length=104
TACGCAACGCGAAGAACCTTACCAGCGTTTGACATGGTAGGACGGTTTCTGGAGACAGAT
TCCTTCCCTTACGGGACCTACACACAGGTGGTGCAGGCTGTCGC
>S3216J1L86 rank=0003840 x=4001.0 y=3672.0 length=105
TACGCAACGCGAAGAACCTTACCAGCGTTTGACATGGTAGGACGGTTTCTGGAGACAGAT
TCCTTCCCTTACGGGACCTACACACAGGTGTTGCATGGCTGTCGC
>S3216JUA5W rank=0025013 x=3918.0 y=2674.0 length=107
TACGCAACGCGAAGAACCTTACCAGCGTTTGACATGGTAGGACGGTTTCTGGAGACAGAT
TCCTTCCCTTTACGGGGACCTACACACAGGTGCTGCATGGCTGTCGC
>S3216J052C rank=0025799 x=3996.0 y=3170.0 length=80
TACGCAACGCGAAGAACCTTACCAGCGTTTGACATGGTAGGACGGTTTTCCAGAGATGGA
TTCCTTCCCCTTTACGGGGA
>S3216J3XY6 rank=0001774 x=4028.0 y=1584.0 length=106
TACGCAACGCGAAGAACCTTACCAGCTCTTGACATCCCAGGAACCCTAGCAGAGATGCAT
GGGGGTGCCGCAAGGAACCTGGAGACAGGTGCTGCATGGCTGTCGC
>S3216J04JF rank=0015946 x=3996.0 y=1193.0 length=107
TACGCAACGCGAAGAACCTTACCAGCTCTTGACATCCCGATCGCGGACAGTGGAGACATT
GTCCTTCAGTTAGGCTGGATCGGTGACAGGTGCTGCATGGCTGTCGC
>S3216JZHAA rank=0027298 x=3977.0 y=2224.0 length=107
TACGCAACGCGAAGAACCTTACCAGCTCTTGACATGGGGAGTATGGGCCTGAGAGATCGG
GTCCTTCAGTTCGGCTGGCTCCCGCACAGGTGCTGCATGGCTGTCGC
>S3216JUMTL rank=0020456 x=3922.0 y=1399.0 length=107
TACGCAACGCGAAGAACCTTACCAGCTCTTGACATGTCACGTATGGGTACCGGAGACGGT
ATCCTTCAGTTCGGCTGGCGTGAACACAGGTGATGCATGGCTGTCGC
>S3216JTLY9 rank=0031403 x=3910.0 y=2803.0 length=107
TACGCAACGCGAAGAACCTTACCAGCTCTTGACATGTCACGTATGGGTACCGGAGACGGT
ATTCTTCAGTTCGGCTGGCGTGAACACAGGTGTTGCATGGCTGTCGC
>S3216J2U5X rank=0001725 x=4016.0 y=435.0 length=105
TACGCAACGCGAAGAACCTTACCAGCTCTTGACATGTCCAGGACCGGTCGCGGAGACGTG
ACCTTCCCTTCGGGGTCTGGAACACAGGTGATGCATGGCTGTCGC
>S3216JXCEA rank=0023561 x=3953.0 y=880.0 length=103
TACGCAACGCGAAGAACCTTACCAGCTCTTGACATGTCCCGTGTGGGTGGGGGAGACCTC
ATCCTTCAGTTCGGCTGGCGGGAACACAGGTGTTGCCTGTCGC
>S3216J2YI7 rank=0000808 x=4017.0 y=705.0 length=107
TACGCAACGCGAAGAACCTTACCAGCTCTTGACATTCGGGGTATGGTCATTGGAGACGAT
GACCTTCAGTTCGGCTGGCCCTAGAACAGGTGCTGCATGGCTGTCGC
>S3216JXDYF rank=0023674 x=3953.0 y=2901.0 length=105
TACGCAACGCGAAGAACCTTACCAGCTTTTGACATCCTAGGACGGCTTCTGGAGACAGAT
TCCTTCCCTTCGGGGACCTAGTGACAGGTGATGCATGGCTGTCGC
>S3216J1YDI rank=0022697 x=4005.0 y=2996.0 length=107
TACGCAACGCGAAGAACCTTACCAGCTTTTGACATCCTGGTCGCGGATTAGAGAGATCTT
TTCCTTCAGTTCGGCTGGACCAGTGACAGGTGTTGCATGGCTGTCGC
>S3216J08CP rank=0016207 x=3997.0 y=2039.0 length=107
TACGCAACGCGAAGAACCTTACCAGCTTTTGACATGTCCGGTTTGATCGGCAGAGATGCC
TTTCTTCAGTTCGGCTGGCCGGAACACAGGTGCTGCATGGCTGTCGC
>S3216JVX4T rank=0009543 x=3937.0 y=1275.0 length=104
TACGCAACGCGAAGAACCTTACCAGGACTTGACATGACCAGGAAAGCGGCGGAAACGTCG
TCCCCCCGCAAGGGGCCTGGCCACAGGTGTTGCATGGCTGTCGC
>S3216J19OI rank=0015241 x=4009.0 y=1264.0 length=95
TACGCAACGCGAAGAACCTTACCAGGACTTGACATGCCACTTTTTCCCCGAAAGGGGAAG
TTCCAGAGTGGACACAGGTGTTGCATGGCTGTCGC
>S3216J1WB8 rank=0005157 x=4005.0 y=358.0 length=105
TACGCAACGCGAAGAACCTTACCAGGACTTGACATGTGGCGGAAAAACGGCGGAAACGTC
GTCCTCCCGCAAGGGACCGTCATGCAGGTGTTGCATGGCTGTCGC
>S3216J12XL rank=0015066 x=4007.0 y=711.0 length=100
TACGCAACGCGAAGAACCTTACCAGGCCTTGACATCCAATGAAACTTTTCCCAGAGATGG
ATTGGTGCCTTCGGGAACATTGAGACAGGTGATGCATGGC
>S3216JUGLG rank=0030647 x=3920.0 y=1522.0 length=55
TACGCAACGCGAAGAACCTTACCAGGCCTTGACATCCAATGAACTTTCCAGAGAT
>S3216JZSJM rank=0005030 x=3981.0 y=432.0 length=103
TACGCAACGCGAAGAACCTTACCAGGCCTTGACATCCAATGAACTTTCCAGAGATGGATT
GGTGCCTTCGAGAACATTGAGACAGGTGTTGCATGGCTGTCGC
>S3216J4QFI rank=0016614 x=4037.0 y=1596.0 length=103
TACGCAACGCGAAGAACCTTACCAGGCCTTGACATCCAATGAACTTTCCAGAGATGGATT
GGTGCCTTCGGGAACATTAAGACAGGTGCTGCATGGCTGGCGC
>S3216J1EHZ rank=0015665 x=3999.0 y=1813.0 length=103
TACGCAACGCGAAGAACCTTACCAGGCCTTGACATCCAATGAACTTTCCAGAGATGGATT
GGTGCCTTCGGGAACATTGAGACAGGTGATGCATGGCTGTCGC
>S3216J0IWU rank=0025227 x=3989.0 y=1836.0 length=103
TACGCAACGCGAAGAACCTTACCAGGCCTTGACATCCAATGAACTTTCCAGAGATGGATT
GGTGCCTTCGGGAACATTGAGACAGGTGATGCATGGCTGTCGC
>S3216JZWZJ rank=0021195 x=3982.0 y=2093.0 length=103
TACGCAACGCGAAGAACCTTACCAGGCCTTGACATCCAATGAACTTTCCAGAGATGGATT
GGTGCCTTCGGGAACATTGAGACAGGTGATGCATGGCTGTCGC
>S3216J0ID1 rank=0008672 x=3989.0 y=1159.0 length=103
TACGCAACGCGAAGAACCTTACCAGGCCTTGACATCCAATGAACTTTCCAGAGATGGATT
GGTGCCTTCGGGAACATTGAGACAGGTGATGCATGGCTGTCGC
>S3216J0UMV rank=0001940 x=3993.0 y=645.0 length=103
TACGCAACGCGAAGAACCTTACCAGGCCTTGACATCCAATGAACTTTCCAGAGATGGATT
GGTGCCTTCGGGAACATTGAGACAGGTGCTGCATGGCTGTCGC
>S3216JW3ZA rank=0020883 x=3950.0 y=2260.0 length=103
TACGCAACGCGAAGAACCTTACCAGGCCTTGACATCCAATGAACTTTCCAGAGATGGATT
GGTGCCTTCGGGAACATTGAGACAGGTGGTGCATGGCTGTCGC
>S3216JVBYR rank=0007463 x=3930.0 y=1217.0 length=100
TACGCAACGCGAAGAACCTTACCAGGCCTTGACATCCAATGAACTTTCCAGAGATGGATT
GGTGCCTTCGGGAACATTGAGACAGGTGTTGCATGGCTGT
>S3216J38IW rank=0019602 x=4031.0 y=2966.0 length=103
TACGCAACGCGAAGAACCTTACCAGGCCTTGACATCCAATGAACTTTCCAGAGATGGATT
GGTGCCTTCGGGAACATTGAGACAGGTGTTGCATGGCTGTCGC
>S3216JWVFF rank=0023536 x=3947.0 y=3465.0 length=103
TACGCAACGCGAAGAACCTTACCAGGCCTTGACATCCAATGAACTTTCCAGAGATGGATT
GGTGCCTTCGGGAACATTGAGACAGGTGTTGCATGGCTGTCGC
>S3216J4DAU rank=0012440 x=4033.0 y=964.0 length=103
TACGCAACGCGAAGAACCTTACCAGGCCTTGACATCCAATGAACTTTCCAGAGATGGATT
GGTGCCTTCGGGAACATTGAGACAGGTGTTGCATGGCTGTCGC
>S3216JZMQC rank=0026077 x=3979.0 y=1090.0 length=103
TACGCAACGCGAAGAACCTTACCAGGCCTTGACATCCAATGAACTTTCCAGAGATGGATT
GGTGCCTTCGGGAGCATTGAGACAGGTGATGCATGGCTGTCGC
>S3216JXG2S rank=0028233 x=3954.0 y=2850.0 length=103
TACGCAACGCGAAGAACCTTACCAGGCCTTGACATCCAATGAACTTTCCAGAGATGGATT
GGTGCCTTCGGGAGCATTGAGACAGGTGATGCATGGCTGTCGC
>S3216JW9Q1 rank=0023071 x=3952.0 y=1547.0 length=103
TACGCAACGCGAAGAACCTTACCAGGCCTTGACATCCAATGAACTTTCCAGAGATGGATT
GGTGCCTTCGGGAGCATTGAGACAGGTGATGCATGGCTGTCGC
>S3216JUBHB rank=0025628 x=3918.0 y=3085.0 length=103
TACGCAACGCGAAGAACCTTACCAGGCCTTGACATCCAATGAACTTTCCAGAGATGGATT
GGTGCCTTCGGGAGCATTGAGACAGGTGCTGCATGGCTGTCGC
>S3216JU2B9 rank=0026800 x=3927.0 y=1031.0 length=103
TACGCAACGCGAAGAACCTTACCAGGCCTTGACATCCAATGAACTTTCCAGAGATGGATT
GGTGCCTTCGGGAGCATTGAGACAGGTGCTGCATGGCTGTCGC
>S3216JUPN1 rank=0027212 x=3923.0 y=991.0 length=103
TACGCAACGCGAAGAACCTTACCAGGCCTTGACATCCAATGAACTTTCCAGAGATGGATT
GGTGCCTTCGGGAGCATTGAGACAGGTGGTGCATGGCTGTCGC
>S3216J336U rank=0008337 x=4030.0 y=1444.0 length=103
TACGCAACGCGAAGAACCTTACCAGGCCTTGACATCCAATGAACTTTCCAGAGATGGATT
GGTGCCTTCGGGAGCATTGAGACAGGTGGTGCATGGCTGTCGC
>S3216JU6I3 rank=0022857 x=3928.0 y=2365.0 length=103
TACGCAACGCGAAGAACCTTACCAGGCCTTGACATCCAATGAACTTTCCAGAGATGGATT
GGTGCCTTCGGGAGCATTGAGACAGGTGTTGCATGGCTGTCGC
>S3216JUVLN rank=0014682 x=3925.0 y=489.0 length=103
TACGCAACGCGAAGAACCTTACCAGGCCTTGACATCCAATGAACTTTCCAGAGATGGATT
GGTGCCTTCGGGAGCATTGAGACAGGTGTTGCATGGCTGTCGC
>S3216JYWWP rank=0002065 x=3971.0 y=391.0 length=103
TACGCAACGCGAAGAACCTTACCAGGCCTTGACATCCAATGAACTTTCTAGAGATAGATT
GGTGCCTTCGGGAACATTGAGACAGGTGATGCATGGCTGTCGC
>S3216JTYOO rank=0014795 x=3914.0 y=2886.0 length=103
TACGCAACGCGAAGAACCTTACCAGGCCTTGACATCCAATGAACTTTCTAGAGATAGATT
GGTGCCTTCGGGAACATTGAGACAGGTGCTGCATGGCNGTCGC
>S3216JUPTE rank=0006032 x=3923.0 y=1184.0 length=103
TACGCAACGCGAAGAACCTTACCAGGCCTTGACATCCAATGAACTTTCTAGAGATAGATT
GGTGCCTTCGGGAACATTGAGACAGGTGCTGCATGGCTGTCGC
>S3216J1408 rank=0011105 x=4007.0 y=3434.0 length=103
TACGCAACGCGAAGAACCTTACCAGGCCTTGACATCCAATGAACTTTCTAGAGATAGATT
GGTGCCTTCGGGAACATTGAGACAGGTGTTGCATGGCTGTCGC
>S3216J2LRJ rank=0003224 x=4013.0 y=541.0 length=103
TACGCAACGCGAAGAACCTTACCAGGCCTTGACATCCAATGAACTTTCTAGAGATAGATT
GGTGCCTTCGGGAACATTGAGACAGGTGTTGCATGGCTGTCGC
>S3216J13O1 rank=0030283 x=4007.0 y=1699.0 length=105
TACGCAACGCGAAGAACCTTACCAGGCCTTGACATCCAATGAACTTTCTAGAGATAGATT
GGTGCCTTCGGGGAACATTTGAGACAGGTGTTGCATGGCTGTCGC
>S3216J4ZBU rank=0012228 x=4040.0 y=840.0 length=104
TACGCAACGCGAAGAACCTTACCAGGCCTTGACATCCAATGAACTTTTCCAGAGATGGAT
TGGTGCCTTCGGGAACATTGAGACAGGTGATGCATGGCTGTCGC
>S3216J3XI6 rank=0022708 x=4028.0 y=1008.0 length=103
TACGCAACGCGAAGAACCTTACCAGGCCTTGACATCCAATGAATCTGCTAGAGATAGCGG
AGTGCCTTCGGGAACATTGAGACAGGTGATGCATGGCTGTCGC
>S3216JXY8K rank=0018126 x=3960.0 y=1810.0 length=103
TACGCAACGCGAAGAACCTTACCAGGCCTTGACATCCAATGAGCTTTCCAGAGATGGATT
GGTGCCTTCGGGAACATTGAGACAGGTGTTGCATGGCTGTCGC
>S3216JXD0L rank=0016998 x=3953.0 y=2979.0 length=102
TACGCAACGCGAAGAACCTTACCAGGCCTTGACATGCACTAGACAGACGCTGAAAGGCGT
TCTCCCTTCGGGGCTGGTGCACAGGTGATGCATGGCTGTCGC
>S3216J0L5S rank=0019669 x=3990.0 y=1950.0 length=102
TACGCAACGCGAAGAACCTTACCAGGCCTTGACATGCACTAGACAGACGCTGAAAGGCGT
TCTCCCTTCGGGGCTGGTGCACAGGTGATGCATGGCTGTCGC
>S3216JTJ5L rank=0018503 x=3910.0 y=439.0 length=102
TACGCAACGCGAAGAACCTTACCAGGCCTTGACATGCACTAGACAGACGCTGAAAGGCGT
TCTCCCTTCGGGGCTGGTGCACAGGTGTTGCATGGCTGTCGC
>S3216JZ5LX rank=0018611 x=3985.0 y=979.0 length=75
TACGCAACGCGAAGAACCTTACCAGGCCTTGACATGCATCTCTAAGTTGGTGAAAAGCCA
GCGAGTCCCAAAGGG
>S3216JWHDX rank=0007175 x=3943.0 y=1651.0 length=74
TACGCAACGCGAAGAACCTTACCAGGCCTTGACATGCATCTCTAAGTTGGTGAAAGCCAG
CGAGTCCCAAAGGG
>S3216J373L rank=0028085 x=4031.0 y=2415.0 length=105
TACGCAACGCGAAGAACCTTACCAGGCCTTGACATGCATCTCTAAGTTGGTGAAAGCCAG
CGAGTCCCGAAAGGACAATTTGCACAGGTGATGCATGGCTGTCGC
>S3216JYB57 rank=0020913 x=3964.0 y=2189.0 length=106
TACGCAACGCGAAGAACCTTACCAGGCCTTGACATGCATCTCTAAGTTGGTGAAAGCCAG
CGAGTCCCGAAAGGGACAATTTGCACAGGTGTTGCATGGCTGTCGC
>S3216JUARK rank=0030916 x=3918.0 y=2158.0 length=106
TACGCAACGCGAAGAACCTTACCAGGCCTTGACATGCATCTCTAAGTTGGTGAAAGCCAG
CGAGTCCCGAAAGGGACAATTTGCACAGGTGTTGCATGGCTGTCGC
>S3216JV8UM rank=0010443 x=3940.0 y=2876.0 length=59
TACGCAACGCGAAGAACCTTACCAGGCCTTGACATGGCGGTAGACGAGTACAGAGATGT
>S3216J4EH8 rank=0025611 x=4033.0 y=2526.0 length=105
TACGCAACGCGAAGAACCTTACCAGGCCTTGACATGTACGGAACTTTCCAGAGATGGATT
GGTGCTCGAAAGAGAACCGTAACACAGGTGATGCATGGCTGTCGC
>S3216JT0EP rank=0015186 x=3915.0 y=1023.0 length=102
TACGCAACGCGAAGAACCTTACCAGGCCTTGGCATGCACTAGACCGGCGCTGAAAGGCGT
CTTCCCTTCGGGGCTGGTGCACAGGTGCTGCATGGCTGTCGC
>S3216J4276 rank=0009034 x=4041.0 y=1796.0 length=41
TACGCAACGCGAAGAACCTTACCAGGCTTGACATGACCAGG
>S3216JZ287 rank=0017221 x=3984.0 y=2025.0 length=62
TACGCAACGCGAAGAACCTTACCAGGCTTGACATGGACAGTAGTAGACGGTGAAGCCGAG
CC
>S3216J34N8 rank=0011151 x=4030.0 y=2070.0 length=104
TACGCAACGCGAAGAACCTTACCAGGGATTGACATGGCTGTGGTAGTGAAGCGAAAGCAG
AACGACCCTTCGGGGAGCAGTCACAGGTGATGCATGGCTGTCGC
>S3216JW46H rank=0026343 x=3950.0 y=3815.0 length=105
TACGCAACGCGAAGAACCTTACCAGGGCTAGAAAGTACGGAAACCCGAGCGAAAGTTCGG
GGTGCTCTTCGGAGAATCCGTGGTTAGGTGCTGCATGGCTGTCGC
>S3216J2TYG rank=0030934 x=4015.0 y=2966.0 length=101
TACGCAACGCGAAGAACCTTACCAGGGCTTGAAAGTTAGGGAATGATTCTGAAAGGAGTC
AGTCAGCAATGACCCGAAACTAGGTGGTGCATGGCTGTCGC
>S3216J3NMZ rank=0000307 x=4025.0 y=473.0 length=104
TACGCAACGCGAAGAACCTTACCAGGGCTTGACATGACCAGGAATCCGGCGGAAACGTCG
GCGCCCCGCAAGGGGCCTGGCCACAGGTGTTGCATGGCTGTCGC
>S3216J31SX rank=0023073 x=4029.0 y=2447.0 length=102
TACGCAACGCGAAGAACCTTACCAGGGCTTGACATGACCAGGAATCCGGCGGAAACGTCG
GCGTCCCGCAAGGGACCTGGCCACAGGCTGCATGGCTGTCGC
>S3216J0I8N rank=0026883 x=3989.0 y=2261.0 length=95
TACGCAACGCGAAGAACCTTACCAGGGCTTGACATGACCAGGAATCCGGCGGAAACGTCG
GNGTCCCGCAAGGGACCTGGCCACAGGNGTTGCAT
>S3216JTFQE rank=0028374 x=3908.0 y=2900.0 length=105
TACGCAACGCGAAGAACCTTACCAGGGCTTGACATGACCAGGACACCGGCGGAAACGTCG
GCTCCCCGCAAGGGGCCTGGGCCACAGGTGTTGCATGGCTGTCGC
>S3216J255V rank=0026966 x=4019.0 y=2401.0 length=104
TACGCAACGCGAAGAACCTTACCAGGGCTTGACATGACCAGGACACCGGCGGAAACGTCG
GNTCCCCGCAAGGGGCCTGGCCACAGGTGATGCATGGCTGTCGC
>S3216JTYV8 rank=0020956 x=3914.0 y=3158.0 length=104
TACGCAACGCGAAGAACCTTACCAGGGCTTGACATGACCAGGACGCCGGCGGAAACGTCG
GTTCCCCGCAAGGGGCCTGGCCACAGGTGATGCATGGCTGTCGC
>S3216J480Z rank=0026232 x=4043.0 y=1121.0 length=104
TACGCAACGCGAAGAACCTTACCAGGGCTTGACATGCACCGGAAAACGGCGGAAACGTCG
TCCTCCCGCAAGGGATCGGTGTGCAGGTGCTGCATGGCTGTCGC
>S3216J2FSW rank=0026076 x=4011.0 y=1006.0 length=101
TACGCAACGCGAAGAACCTTACCAGGGCTTGACATGCACGGGAATTGCATAGAAATACGT
AAGCCCTTCGGGCTCGTGCACAGGTGATGCATGGCTGTCGC
>S3216J46RG rank=0022316 x=4042.0 y=2282.0 length=101
TACGCAACGCGAAGAACCTTACCAGGGCTTGACATGCACGGGAATTGCGTAGAAATACGT
AAGCCCTTCGGGCTCGTGCACAGGTGATGCATGGCTGTCGC
>S3216JTCZS rank=0024648 x=3907.0 y=3446.0 length=101
TACGCAACGCGAAGAACCTTACCAGGGCTTGACATGCACGGGAATTGCGTAGAAATACGT
AAGCCCTTCGGGCTCGTGCACAGGTGATGCATGGCTGTCGC
>S3216JW3KW rank=0006632 x=3950.0 y=1742.0 length=102
TACGCAACGCGAAGAACCTTACCAGGGCTTGACATGCACGGGAATTGCGTAGAAATACGT
AAGCCCTTCGGGGCTCGTGCACAGGTGCTGCATGGCTGTCGC
>S3216J3CWS rank=0015269 x=4021.0 y=2954.0 length=102
TACGCAACGCGAAGAACCTTACCAGGGCTTGACATGCACGGGAATTGCGTAGAAATACGT
AAGCCCTTCGGGGCTCGTGCACAGGTGCTGCATGGCTGTCGC
>S3216JWIBX rank=0029361 x=3943.0 y=2875.0 length=102
TACGCAACGCGAAGAACCTTACCAGGGCTTGACATGCACGGGAATTGCGTAGAAATACGT
AAGCCCTTCGGGGCTCGTGCACAGGTGTTGCATGGCTGTCGC
>S3216JUDXI rank=0027222 x=3919.0 y=2164.0 length=102
TACGCAACGCGAAGAACCTTACCAGGGCTTGACATGCACGGGAATTGCGTAGAAATACGT
AAGCCCTTCGGGGCTCGTGCACAGGTGTTGCATGGCTGTCGC
>S3216JW6PI rank=0018933 x=3951.0 y=1700.0 length=102
TACGCAACGCGAAGAACCTTACCAGGGCTTGACATGCACGGGGATTGCGTAGAAATACGT
AAGCCCTTCGGGGCTCGTGCACAGGTGATGCATGGCTGTCGC
>S3216JZGLY rank=0012181 x=3977.0 y=1348.0 length=61
TACGCAACGCGAAGAACCTTACCAGGGCTTGACATGCACGTAGCGAGACTGCGAACGCAG
G
>S3216JU1VR rank=0021399 x=3927.0 y=437.0 length=102
TACGCAACGCGAAGAACCTTACCAGGGCTTGACATGCACTGGAAAGCCGTAGAAATACGG
CCTCCCTTCGGGGCCAGTGCACAGGTGATGCATGGCTGTCGC
>S3216JVKTA rank=0002369 x=3933.0 y=396.0 length=102
TACGCAACGCGAAGAACCTTACCAGGGCTTGACATGCACTGGAAAGCCGTAGAAATACGG
CCTCCCTTCGGGGCCAGTGCACAGGTGATGCATGGCTGTCGC
>S3216JU8OJ rank=0006614 x=3929.0 y=1057.0 length=63
TACGCAACGCGAAGAACCTTACCAGGGCTTGACATGCATCTCTAAGTCGGTGAAAGCCGG
CGA
>S3216J33LC rank=0019787 x=4030.0 y=670.0 length=102
TACGCAACGCGAAGAACCTTACCAGGGCTTGACATGCGCCTGCAGAGCCGGGAAACCGGT
TGGGCCTTCGAGGGTGGCGCACAGGTGCTGCATGGCTGTCGC
>S3216JU9O4 rank=0024394 x=3929.0 y=2374.0 length=101
TACGCAACGCGAAGAACCTTACCAGGGCTTGACATGCGGCTGCAGAGCCGGGAAACCGGT
TGGCCTTCGAGGGTGCCGCACAGGTGCTGCATGGCTGTCGC
>S3216JZDI4 rank=0015272 x=3976.0 y=1454.0 length=101
TACGCAACGCGAAGAACCTTACCAGGGCTTGACATGCGGGGTGAAGCCGTAGAAATACGG
TCCTCTTTCGGGAGCCCGCACAGGTGATGCATGGCTGTCGC
>S3216J0BOG rank=0023712 x=3987.0 y=654.0 length=100
TACGCAACGCGAAGAACCTTACCAGGGCTTGACATGCGGGTGAAGCCGTAGAAATACGGT
CCTCCTTCGGGAGCCCGCACAGGTGATGCATGGCTGTCGC
>S3216J1878 rank=0007339 x=4009.0 y=678.0 length=62
TACGCAACGCGAAGAACCTTACCAGGGCTTGACATGCTTCTGCGAGACCGGGAAACCGGG
AA
>S3216JZQYC rank=0003590 x=3980.0 y=2466.0 length=103
TACGCAACGCGAAGAACCTTACCAGGGCTTGACATGGGAGGGCCGTGTCCAGAAATGGGC
ATTTCCGCAAGGACCCTCCGCACAGGTGCTGCATGGCTGTCGC
>S3216J4P2D rank=0004416 x=4037.0 y=1123.0 length=101
TACGCAACGCGAAGAACCTTACCAGGGCTTGACATGGTACTGCAAGCTGCCGAAAAGCAG
TCGCTTTCGAAGGTGTATCACAGGTGCTGCATGGCTGTCGC
>S3216J2QVD rank=0010062 x=4014.0 y=3063.0 length=100
TACGCAACGCGAAGAACCTTACCAGGGCTTGACATGTAGCTGCAAGCCGCCGAAACGTGG
TCGCCTTCAGGGTGCTACACAGGTGATGCATGGCTGTCGC
>S3216J46N4 rank=0031311 x=4042.0 y=2162.0 length=84
TACGCAACGCGAAGAACCTTACCAGGGCTTGACATGTAGCTGCAAGCCGCCGAAACGTGG
TCGCCTTCGGTAGGGGTGCTACAC
>S3216JYY5I rank=0025347 x=3971.0 y=3300.0 length=101
TACGCAACGCGAAGAACCTTACCAGGGCTTGACATGTATCTGCAAGCTCCCGAAACGGAG
TCGCCTTCGAGGGTGATACACAGGTGTTGCATGGCTGTCGC
>S3216JTI6F rank=0017117 x=3909.0 y=3269.0 length=104
TACGCAACGCGAAGAACCTTACCAGGGCTTGACATGTGGCGGAAAACGGCGGAAACGTCG
TCCTCCCGCAAGGGACCGTCATGCAGGTGGTGCATGGCTGTCGC
>S3216JX3PA rank=0012671 x=3961.0 y=3500.0 length=104
TACGCAACGCGAAGAACCTTACCAGGGTTAAATCCACTCGAACCTTCTAGAGATAGAGGA
GTGCCCGCAAGGGAGCGAGTGAGAAGGTGCTGCATGGCTGTCGC
>S3216J2TF0 rank=0030630 x=4015.0 y=2302.0 length=106
TACGCAACGCGAAGAACCTTACCAGGGTTCTTGACATCCAAGAGAAGTCGCTAGAGATAG
CTTCGTGCCTTCGGGAACTCTGAGACAGGTGTTGCATGGCTGTCGC
>S3216JU6ZI rank=0025945 x=3928.0 y=2956.0 length=153
TACGCAACGCGAAGAACCTTACCAGGGTTTGACATCCCGAGAATCAATCCGAAAGGATTG
AGTGCCCCTCAGAGTACACGAAGCACATAATAAGTATGTGGTAAGTTCGTGTATTGCGAG
GGGAACTCGGTGACAGGTGTTGCATGGCTGTCG
>S3216J2VFC rank=0012197 x=4016.0 y=774.0 length=103
TACGCAACGCGAAGAACCTTACCAGGGTTTGACATCCTGCGACCGCCCTCTAATAGGGGT
TTTCCCGCAAGGGACGCAGAGACAGGTGCTGCATGGCTGTCGC
>S3216JV43I rank=0027013 x=3939.0 y=2108.0 length=108
TACGCAACGCGAAGAACCTTACCAGGGTTTGACATGCACTGTGTCGGCGATGAAAGTCGC
CTAGCTGTAGCAATACAGCGCTTTGCACAGGNGTTGCATGGCTGTCGC
>S3216J4WHV rank=0016518 x=4039.0 y=1265.0 length=107
TACGCAACGCGAAGAACCTTACCAGGGTTTGACATGCACTGTGTCGGCGATGAAGTCGCC
TAGCCGTAGCAATACGGCGCTTTGCACAGGTGTTGCATGGCTGTCGC
>S3216JUEQ7 rank=0030682 x=3919.0 y=3233.0 length=108
TACGCAACGCGAAGAACCTTACCAGGGTTTGACATGTATTGTAACCTCGGTGAAAGCCGG
GTAGCCGGGTTAAACCGGCGCTTTACACAGGTGTTGCATGGCTGTCGC
>S3216J2CIZ rank=0011480 x=4010.0 y=857.0 length=66
TACGCAACGCGAAGAACCTTACCAGGGTTTGACATGTCTAGAATTTTTCAGTAATGGAAA
AGTGCC
>S3216J13ZE rank=0014326 x=4007.0 y=2072.0 length=80
TACGCAACGCGAAGAACCTTACCAGGTCGTTTGACATGCCAGGAACGGTTTCCAGAGATG
GATTCCTTCCCGTTACGGGA
>S3216JYUH3 rank=0014757 x=3970.0 y=1369.0 length=105
TACGCAACGCGAAGAACCTTACCAGGTCTCGACATCCTCTGACAACCCTAGAGATAGGGC
TTTCCCCTTCGGGGGACAGAGTGACAGGTGATGCATGGCTGTCGC
>S3216J1OHT rank=0015872 x=4002.0 y=2479.0 length=109
TACGCAACGCGAAGAACCTTACCAGGTCTTGACATACCGGGATTAGCTAGCTGAAAGGTT
AGTGATTGCCCTCAAGGTGTAACCGGAACAGGTGCTGCATGGCTGTCGC
>S3216J4I75 rank=0003751 x=4035.0 y=451.0 length=109
TACGCAACGCGAAGAACCTTACCAGGTCTTGACATACCGGGATTAGCTAGCTGAAAGGTT
AGTGATTGCCCTCAAGGTGTAACCGGAACAGGTGTTGCATGGCTGTCGC
>S3216J2ZR6 rank=0029109 x=4017.0 y=2324.0 length=103
TACGCAACGCGAAGAACCTTACCAGGTCTTGACATCCAGAGAACTTTCCAGAGATGGATT
GGTGCCTTCGGGAACTCTGAGACAGCTGGTGCATGGCTGTCGC
>S3216JW4MV rank=0008063 x=3950.0 y=3109.0 length=103
TACGCAACGCGAAGAACCTTACCAGGTCTTGACATCCAGAGAACTTTCCAGAGATGGATT
GGTGCCTTCGGGAACTCTGAGACAGGTGATGCATGGCTGTCGC
>S3216JUWAA rank=0014597 x=3925.0 y=1376.0 length=103
TACGCAACGCGAAGAACCTTACCAGGTCTTGACATCCAGAGAAGTCGCTAGAGATAGCTT
CGTGCCTTCGGGAACTCTGAGACAGGTGATGCATGGCTGTCGC
>S3216J4DGB rank=0015346 x=4033.0 y=1161.0 length=103
TACGCAACGCGAAGAACCTTACCAGGTCTTGACATCCAGAGAAGTCGCTAGAGATAGCTT
CGTGCCTTCGGGAACTCTGAGACAGGTGCTGCATGGCTGTCGC
>S3216JTURL rank=0031995 x=3913.0 y=1903.0 length=103
TACGCAACGCGAAGAACCTTACCAGGTCTTGACATCCAGAGAAGTCGCTAGAGATAGCTT
CGTGCCTTCGGGAACTCTGAGACAGGTGCTGCATGGCTGTCGC
>S3216JWLSA rank=0026600 x=3944.0 y=3256.0 length=103
TACGCAACGCGAAGAACCTTACCAGGTCTTGACATCCATGGAATCCCGCAGAGATGTGGG
AGTGCCGTAAGGAACCATGAGACAGGTGATGCATGGCTGTCGC
>S3216JUKOG rank=0023160 x=3921.0 y=2718.0 length=105
TACGCAACGCGAAGAACCTTACCAGGTCTTGACATCCCACTGACCGGCTTAGAGATAGGC
TTTTCCCTTCGGGGACAGTGGTGACAGGTGATGCATGGCTGTCGC
>S3216J3ZL4 rank=0027967 x=4028.0 y=3706.0 length=107
TACGCAACGCGAAGAACCTTACCAGGTCTTGACATCCCACTGACCGGTGTAGAGATACAC
CTTTCCCCTTCGGGGGACAGTGGTGACAGGTGATGCATGGCTGTCGC
>S3216J34MQ rank=0029708 x=4030.0 y=2016.0 length=104
TACGCAACGCGAAGAACCTTACCAGGTCTTGACATCCCCATGAAAACACCAGAGATGGTG
TCCCNTCTTCGGAGCATGGGAGACAGGTGGTGCATGGCTGTCGC
>S3216J0FF2 rank=0025163 x=3988.0 y=1440.0 length=103
TACGCAACGCGAAGAACCTTACCAGGTCTTGACATCCCTCTGAATAATCTAGAGATAGGT
TAGGCCTTCGGGACAGAGGAGACAGGTGTTGCATGGCTGTCGC
>S3216JXVC8 rank=0028890 x=3959.0 y=890.0 length=103
TACGCAACGCGAAGAACCTTACCAGGTCTTGACATCCCTCTGAATACATTAGAGATAGTG
TAGGCCTTCGGGACAGAGGAGACAGGTGTTGCATGGCTGTCGC
>S3216J395U rank=0004347 x=4032.0 y=992.0 length=105
TACGCAACGCGAAGAACCTTACCAGGTCTTGACATCCCTCTGAATACCTTAGAGATAAGG
TAGGCTCTTCGGAGACAGAGGAGACAGGTGTTGCATGGCTGTCGC
>S3216JYQ74 rank=0012580 x=3969.0 y=1218.0 length=105
TACGCAACGCGAAGAACCTTACCAGGTCTTGACATCCTCTGACAACCCTAGAGATAGGGC
TTTCCCCTTCGGGGGACAGAGTGACAGGTGTTGCATGGCTGTCGC
>S3216J10U0 rank=0019812 x=4006.0 y=2122.0 length=105
TACGCAACGCGAAGAACCTTACCAGGTCTTGACATCCTCTGACAACTCTAGAGATAGAGC
GCTCCCCTTCGGGGGACAGAGTGACAGGTGCTGCATGGCTGTCGC
>S3216J1R5K rank=0024075 x=4003.0 y=3126.0 length=105
TACGCAACGCGAAGAACCTTACCAGGTCTTGACATCCTCTGACAACTCTAGAGATAGAGC
GTTCCCCTTCGGGGGACAGAGTGACAGGTGATGCATGGCTGTCGC
>S3216J31VW rank=0020605 x=4029.0 y=2554.0 length=106
TACGCAACGCGAAGAACCTTACCAGGTCTTGACATCCTCTGACAACTCTAGAGATAGAGC
GTTCCCCTTCGGGGGACNAGAGTGACAGGTGTTGCATGGCTGTCGC
>S3216J3EVC rank=0012255 x=4022.0 y=1398.0 length=103
TACGCAACGCGAAGAACCTTACCAGGTCTTGACATCCTCTGACAATCCTAGAGATAGGAC
GTCCCCTTCGGGGGCAGAGTGACAGGTGATGCATGGCTGTCGC
>S3216JWNIB rank=0019356 x=3945.0 y=1393.0 length=105
TACGCAACGCGAAGAACCTTACCAGGTCTTGACATCCTCTGACAATCCTAGAGATAGGAC
TTTCCCCTTCGGGGGACAGAGTGACAGGTGCTGCATGGCTGTCGC
>S3216JY4SL rank=0026330 x=3973.0 y=2419.0 length=105
TACGCAACGCGAAGAACCTTACCAGGTCTTGACATCCTCTGACAATCCTAGAGATAGGAC
TTTCCCCTTCGGGGGACAGAGTGACAGGTGTTGCATGGCTGTCGC
>S3216J24U5 rank=0010905 x=4019.0 y=719.0 length=105
TACGCAACGCGAAGAACCTTACCAGGTCTTGACATCCTCTGACACTCCTAGAGATAGGAA
GTTCCCCTTCGGGGGACAGAGTGACAGGTGGTGCATGGCTGTCGC
>S3216JVETK rank=0024566 x=3931.0 y=822.0 length=104
TACGCAACGCGAAGAACCTTACCAGGTCTTGACATCCTCTGACACTCCTAGAGATAGGAA
TTTCCCCTTCGGGGACAGAGTGACAGGTGCTGCATGGCTGTCGC
>S3216JW2SW rank=0012550 x=3950.0 y=734.0 length=105
TACGCAACGCGAAGAACCTTACCAGGTCTTGACATCCTCTGACACTCCTAGAGATAGGAA
TTTCCCCTTCGGGGGACAGAGTGACAGGTGTTGCATGGCTGTCGC
>S3216J1QSI rank=0028687 x=4003.0 y=1360.0 length=104
TACGCAACGCGAAGAACCTTACCAGGTCTTGACATCCTCTGACACTCCTAGAGATAGGAC
GTTCCCCTTCGGGGACAGAGTGACAGGTGTTGCATGGCTGTCGC
>S3216JX5CH rank=0013451 x=3962.0 y=1535.0 length=105
TACGCAACGCGAAGAACCTTACCAGGTCTTGACATCCTCTGACACTCCTAGAGATAGGAT
TTTCCCCTTCGGGGGACAGAGTGACAGGTGCTGCATGGCTGTCGC
>S3216JUGZV rank=0029202 x=3920.0 y=2041.0 length=103
TACGCAACGCGAAGAACCTTACCAGGTCTTGACATCTAGAGAACTTTCCAGAGATGGACT
GGTGCCTTCGGGAACTCTAAGACAGGTGTTGCATGGCTGTCGC
>S3216JZMFH rank=0016221 x=3979.0 y=699.0 length=103
TACGCAACGCGAAGAACCTTACCAGGTCTTGACATCTCCTGACCGCCCTGGAGACAGGGT
CTTCCCTTCGGGGACAGGATGACAGGTGCTGCATGGCTGTCGC
>S3216J3EI2 rank=0010494 x=4022.0 y=956.0 length=103
TACGCAACGCGAAGAACCTTACCATCCCTTGACATGGCATGTTACCTCGAGAGATCGGGG
ATCCTCTTCGGAGGCGTGCACACAGGTGTTGCATGGCTGTCGC
>S3216J219N rank=0023076 x=4018.0 y=1449.0 length=107
TACGCAACGCGAAGAACCTTACCATCCCTTGACTTGGACGTCGCGGGCCGGGAGACCGGG
TCTTTTCAGTTCGGCTGGACGTCACACAGGTGCTGCATGGCTGTCGC
>S3216J0K9B rank=0009473 x=3990.0 y=781.0 length=108
TACGCAACGCGAAGAACCTTACCCACACTTGACATACCTCTTGGGGCTTTCAGAGACGAA
AGCTTTCGGTTCGGCCCGGGGAGGATACAGGTGGTGCATGGCTGTCGC
>S3216JTC5O rank=0023305 x=3907.0 y=3658.0 length=105
TACGCAACGCGAAGAACCTTACCCACCTTTGACATGTACGGAACCCTCCAGAGATGGAGG
GGTGCCCGAAAGGGAGCCGTAACACAGGTGGTGCATGGCTGTCGC
>S3216JYRL8 rank=0020171 x=3969.0 y=1726.0 length=105
TACGCAACGCGAAGAACCTTACCCACCTTTGACATGTACGGAAGTGACCAGAGATGGACA
TGTGCTCGAAAGAGAACCGTAACACAGGTGTTGCATGGCTGTCGC
>S3216JS4GB rank=0029788 x=3905.0 y=569.0 length=105
TACGCAACGCGAAGAACCTTACCCACCTTTGACATGTACGGAATCCTCCAGAGATGGAGG
AGTGCTCGAAAGAGAACCGTAACACAGGTGGTGCATGGCTGTCGC
>S3216JXQ5Y rank=0026750 x=3957.0 y=3636.0 length=105
TACGCAACGCGAAGAACCTTACCCACCTTTGACATGTACGGAATTCGCCAGAGATGGCTT
AGTGCTCGAAAGAGAACCGTAACACAGGTGATGCATGGCTGTCGC
>S3216J0YY3 rank=0020514 x=3994.0 y=2173.0 length=105
TACGCAACGCGAAGAACCTTACCCACCTTTGACATGTACGGAATTCGCCAGAGATGGCTT
AGTGCTCGAAAGAGAACCGTAACACAGGTGATGCATGGCTGTCGC
>S3216J43C5 rank=0019025 x=4041.0 y=1975.0 length=105
TACGCAACGCGAAGAACCTTACCCACCTTTGACATGTACGGAATTCGCCAGAGATGGCTT
AGTGCTCGAAAGAGAACCGTAACACAGGTGGTGCATGGCTGTCGC
>S3216JUZFH rank=0010654 x=3926.0 y=1355.0 length=105
TACGCAACGCGAAGAACCTTACCCACCTTTGACATGTACGGAATTTGCCAGAGATGGCTT
AGTGCTCGAAAGAGAACCGTAACACAGGTGTTGCATGGCTGTCGC
>S3216JY6UB rank=0024953 x=3974.0 y=977.0 length=104
TACGCAACGCGAAGAACCTTACCCACCTTTGACATGTACGGAATTTGCCAGAGATGGCTT
AGTGCTCGAAAGAGAGCCGTAACACAGGNGTTGCATGGCTGTCG
>S3216J2NV2 rank=0028603 x=4013.0 y=3296.0 length=105
TACGCAACGCGAAGAACCTTACCCACCTTTGACATGTACGGAATTTGCCAGAGATGGCTT
AGTGCTCGAAAGAGAGCCGTAACACAGGTGTTGCATGGCTGTCGC
>S3216J2J7F rank=0025455 x=4012.0 y=2617.0 length=104
TACGCAACGCGAAGAACCTTACCCACCTTTGACATGTACGGAATTTGCCAGAGATGGCTT
AGTGCTCGAAAGAGNAACCGTAACACAGGTGTTGCATGGCTGTC
>S3216JYIL8 rank=0027455 x=3966.0 y=2350.0 length=102
TACGCAACGCGAAGAACCTTACCCAGACTTGACATGCACAGGACCGGCGTTGAAAGACGC
CTTCCCTTCGGGGCCTGTGCACAGGTGTTGCATGGCTGTCGC
>S3216JXFT1 rank=0012178 x=3954.0 y=1239.0 length=100
TACGCAACGCGAAGAACCTTACCCAGATTTGACTTGCACCTGCAAGCCGGTGAAAGCCGG
TCGCCTTCAGGGTGGTGCACAGGTGCTGCATGGCTGTCGC
>S3216JUQJG rank=0026362 x=3923.0 y=2122.0 length=109
TACGCAACGCGAAGAACCTTACCCAGCCTTGACATCCTTGGAACTCGGTGGAAACACCGG
GGTGCCCTCGCAAGAGGGAGCCAGGAGACAGGTGATGCATGGCTGTCGC
>S3216J14M1 rank=0021074 x=4007.0 y=2923.0 length=109
TACGCAACGCGAAGAACCTTACCCAGCCTTGACATGCTCGGAACTCGATGGAAACATCGG
GGTGCCATCGCAAGATGGAGCCGGGACACAGGTGATGCATGGCTGTCGC
>S3216J1QZ3 rank=0023808 x=4003.0 y=1633.0 length=101
TACGCAACGCGAAGAACCTTACCCAGGCTCGAAATGCAGATGACCATCGGCGAAAGCCGA
CTCCCGCAAGGGCAACTGTATAGGTGTTGCATGGCTGTCGC
>S3216J2J6P rank=0021298 x=4012.0 y=2591.0 length=81
TACGCAACGCGAAGAACCTTACCCAGGCTCGAAATGCAGATGACCATCGGTGAAAGCCGA
CTCCCGCAAGGGCACTGTATA
>S3216JY1AB rank=0012613 x=3972.0 y=1969.0 length=100
TACGCAACGCGAAGAACCTTACCCAGGCTCGAAATGCAGATGACCATCGGTGAAAGCCGA
TCCCGCAAGGGCATCTGTATAGGTGTTGCATGGCTGTCGC
>S3216J15ZV rank=0010646 x=4008.0 y=585.0 length=101
TACGCAACGCGAAGAACCTTACCCAGGCTCGAAATGCAGGGGAACGACGGTGAAAGCCGT
TTTCCGCAAGGACTCCTGTATAGGTGATGCATGGCTGTCGC
>S3216J2VW6 rank=0014107 x=4016.0 y=1416.0 length=101
TACGCAACGCGAAGAACCTTACCCAGGCTCGAAATGCAGGGGAACGACGGTGAAAGCCGT
TTTCCGCAAGGACTCCTGTATAGGTGGTGCATGGCTGTCGC
>S3216J42WS rank=0026826 x=4041.0 y=1386.0 length=101
TACGCAACGCGAAGAACCTTACCCAGGCTCGAAATGCAGGGGACAAACGGCGAAAGTCGT
CTTCCGCAAGGACTCTTGTATAGGTGCTGCATGGCTGTCGC
>S3216J4ESH rank=0025960 x=4033.0 y=2895.0 length=56
TACGCAACGCGAAGAACCTTACCCAGGCTCGAAATGCAGGGGACAGACGGTGAAAG
>S3216J45SX rank=0017078 x=4042.0 y=1039.0 length=100
TACGCAACGCGAAGAACCTTACCCAGGCTCGAAATGCAGGGGACAGACGGTGAAAGCCGT
TTCCGCAAGGACTCCTGTATAGGTGCTGCATGGCTGTCGC
>S3216JTSTR rank=0012323 x=3912.0 y=3485.0 length=101
TACGCAACGCGAAGAACCTTACCCAGGCTCGAAATGCAGGGGATCGACGGTGAAAGCCGT
TTTCCGCAAGGACTCCTGTATAGGTGTTGCATGGCTGTCGC
>S3216JXPK2 rank=0018731 x=3957.0 y=1588.0 length=101
TACGCAACGCGAAGAACCTTACCCAGGCTCGAACGGCAACTGACATCCGACGAAAGTCGG
CTCCCGCAAGGGCAGTTGTCGAGGTGCTGCATGGCTGTCGC
>S3216JWIS3 rank=0024612 x=3943.0 y=3493.0 length=80
TACGCAACGCGAAGAACCTTACCCAGGCTCGAACGGCAACTGACATCCGGCGAAAGCCGG
NTCCCGCAAGGGCAGTTGTC
>S3216JUIYW rank=0026926 x=3921.0 y=502.0 length=101
TACGCAACGCGAAGAACCTTACCCAGGCTCGAACGGCAACTGACATCCGGCGAAAGCCGG
NTCCCGCAAGGGCAGTTGTCGAGGTGCTGCATGGCTGTCGC
>S3216JXTBK rank=0029256 x=3958.0 y=2334.0 length=101
TACGCAACGCGAAGAACCTTACCCAGGCTCGAACGGCAACTGACATCCTACGAAAGTAGG
CTCCCGCAAGGGCAGTTGTCGAGGTGTTGCATGGCTGTCGC
>S3216JZARS rank=0013080 x=3975.0 y=1974.0 length=101
TACGCAACGCGAAGAACCTTACCCAGGCTCGAACGGCAACTGACATCCTGCGAAAGCAGG
CTCCCGCAAGGGCAGTTGTCGGGGTGATGCATGGCTGTCGC
>S3216JW0W5 rank=0012644 x=3949.0 y=2391.0 length=79
TACGCAACGCGAAGAACCTTACCCAGGCTCGAACGGCAACTGACATCCTGCGAAAGCAGG
NTCCGCAAGGGCAGTTGTC
>S3216JTUOB rank=0030979 x=3913.0 y=1785.0 length=79
TACGCAACGCGAAGAACCTTACCCAGGCTCGAACGGCAATTGACATCCGCGAAAGTCGGN
TCCCGCAAGGGCAGTTGTC
>S3216JTY82 rank=0026928 x=3914.0 y=3620.0 length=101
TACGCAACGCGAAGAACCTTACCCAGGCTCGAACGGCAATTGACATCCGGCGAAAGCCGG
CTCCCGCAAGGGCAATTGTCGAGGTGATGCATGGCTGTCGC
>S3216JZBO1 rank=0016303 x=3975.0 y=3171.0 length=101
TACGCAACGCGAAGAACCTTACCCAGGCTCGAACGGCAATTGACATCCGGCGAAAGCCGG
CTCCCGCAAGGGCAGTTGTCGAGGTGCTGCATGGCTGTCGC
>S3216J2C3G rank=0023476 x=4010.0 y=1594.0 length=80
TACGCAACGCGAAGAACCTTACCCAGGCTCGAACGGCAATTGACATCCGGCGAAAGTCGG
NTCCCGCAAGGGCAATTGTC
>S3216JYSHH rank=0028823 x=3969.0 y=2851.0 length=94
TACGCAACGCGAAGAACCTTACCCAGGCTCGAACGGCAATTGACATCCGGCGAAANCCGG
NTCCCGCAAGGGCAATTGTCAGGNGTTGCATGGC
>S3216J2GZL rank=0018251 x=4011.0 y=2543.0 length=101
TACGCAACGCGAAGAACCTTACCCAGGCTCGAACGGCAATTGACATCCTGCGAAAGCAGG
CTCCCGCAAGGGCAATTGTCGAGGTGATGCATGGCTGTCGC
>S3216J4XE1 rank=0020600 x=4039.0 y=2459.0 length=101
TACGCAACGCGAAGAACCTTACCCAGGCTCGAACGGCAGATGACAAACTATGAAAATAGT
CTCCCGCAAGGGCATCTGTCGAGGTGATGCATGGCTGTCGC
>S3216J40LT rank=0018403 x=4040.0 y=2495.0 length=101
TACGCAACGCGAAGAACCTTACCCAGGCTCGAACGGCAGATGACATCCCACGAAAGTGGG
CTCCCGCAAGGGCATCTGTCGAGGTGCTGCATGGCTGTCGC
>S3216J13HS rank=0020189 x=4007.0 y=1438.0 length=101
TACGCAACGCGAAGAACCTTACCCAGGCTCGAACGGCAGATGACATCCGATGAAAATCGG
CTCCCGCAAGGGCATCTGTCGAGGTGTTGCATGGCTGTCGC
>S3216J4WB8 rank=0003161 x=4039.0 y=1062.0 length=101
TACGCAACGCGAAGAACCTTACCCAGGCTCGAACGGCAGATGACATCCGATGAAAATCGG
CTCCCGCAAGGGTATCTGTCGAGGTGGTGCATGGCTGTCGC
>S3216JVX7B rank=0020957 x=3937.0 y=1365.0 length=100
TACGCAACGCGAAGAACCTTACCCAGGCTCGAACGGCAGATGACATCCGATGAAAATCGG
NTCCCGCAAGGGCATCTGTCAGGTGTTGCATGGCTGTCGC
>S3216JZ3OB rank=0020529 x=3984.0 y=2569.0 length=101
TACGCAACGCGAAGAACCTTACCCAGGCTCGAACGGCAGATGACATCCTACGAAAGTAGG
CTCCCGCAAGGGCATCTGTCGAGGTGCTGCATGGCTGTCGC
>S3216JV1ZL rank=0026109 x=3938.0 y=2175.0 length=101
TACGCAACGCGAAGAACCTTACCCAGGCTCGAACGGCAGATGACATCTCACGAAAGTGGG
CTCCCGCAAGGGCATCTGTCGAGGTGCTGCATGGCTGTCGC
>S3216JWW2T rank=0018442 x=3948.0 y=1507.0 length=104
TACGCAACGCGAAGAACCTTACCCAGGCTCGAACGGCATCTGACATCCTACGAAAGTAGG
CTCCCGCAAGGGCAGGTGTCGAGGTGTTGCATGGCTGTCGCGTA
>S3216JVS5N rank=0013956 x=3935.0 y=3017.0 length=101
TACGCAACGCGAAGAACCTTACCCAGGCTCGAACGGTAGATGACATCCTACGAAAGTAGG
CTCCCGCAAGGGCATCTATCGAGGTGATGCATGGCTGTCGC
>S3216JUDYH rank=0023958 x=3919.0 y=2199.0 length=101
TACGCAACGCGAAGAACCTTACCCAGGCTCGAACGGTGATGGACATCCGGCGAAAGCCGG
CTCCCGCAAGGGTCGTCACCGAGGTGCTGCATGGCTGTCGC
>S3216JUI3O rank=0014854 x=3921.0 y=674.0 length=106
TACGCAACGCGAAGAACCTTACCCAGGCTGGACAAGCAGGGAGTACGACCCTGAAAGGGG
AAGGAGCCCGAAAGGGCATCCTGCTCAGGTGATACATGGCTGTCGC
>S3216JVBLB rank=0030703 x=3930.0 y=733.0 length=106
TACGCAACGCGAAGAACCTTACCCAGGCTGGACAAGCAGGGAGTACGACCCTGAAAGGGG
AAGGAGCCCGAAAGGGCATCCTGCTCAGGTGCTGCATGGCTGTCGC
>S3216J2AR4 rank=0024695 x=4009.0 y=2690.0 length=80
TACGCAACGCGAAGAACCTTACCCAGGCTGGACAAGCAGGTAGTACGACCCTGAAAGGGG
AAGGAGCCCGAAAGGGCACC
>S3216J0OK1 rank=0018930 x=3991.0 y=995.0 length=101
TACGCAACGCGAAGAACCTTACCCAGGCTTGAACAGCGAGTGACAAACTACGAAAGTGGT
CTTCCGCAAGGACACTCGTAGAGGTGCTGCATGGCTGTCGC
>S3216J45DV rank=0019889 x=4042.0 y=497.0 length=101
TACGCAACGCGAAGAACCTTACCCAGGCTTGAACAGCGAGTGACATCCGGCGAAAGCCGG
CTCCCGCAAGGGCGCTCGTAGAGGTGCTGCATGGCTGTCGC
>S3216J5BOB rank=0000517 x=4044.0 y=457.0 length=101
TACGCAACGCGAAGAACCTTACCCAGGCTTGAACAGCGAGTGACATCCGGCGAAAGTCGG
CTCCCGCAAGGGCACTCGTAGAGGTGCTGCATGGCTGTCGC
>S3216JYFZ6 rank=0021861 x=3965.0 y=3060.0 length=69
TACGCAACGCGAAGAACCTTACCCAGGCTTGAACAGCGAGTGACCACTCACGAAAGTGAG
CTTCCGCAA
>S3216JTQNP rank=0022386 x=3912.0 y=675.0 length=101
TACGCAACGCGAAGAACCTTACCCAGGCTTGAACAGCGAGTGACCACTCCCGAAAGGGAG
CTTCCGCAAGGACACTCGTAGAGGTGCTGCATGGCTGTCGC
>S3216JY9SQ rank=0017149 x=3975.0 y=712.0 length=101
TACGCAACGCGAAGAACCTTACCCAGGCTTGAACAGCGAGTGACCACTCCCGAAAGGGAG
CTTCCGCAAGGACACTCGTAGAGGTGTTGCATGGCTGTCGC
>S3216JXWI3 rank=0029695 x=3959.0 y=2397.0 length=101
TACGCAACGCGAAGAACCTTACCCAGGCTTGAACTGCAGAGGACACTCTAAGAAATTAGA
CTTCCGCAAGGACCTCTGTAGAGGTGATGCATGGCTGTCGC
>S3216JY07B rank=0017573 x=3972.0 y=1861.0 length=101
TACGCAACGCGAAGAACCTTACCCAGGCTTGAACTGCAGAGGACACTCTAAGAAATTAGA
CTTCCGCAAGGACCTCTGTANAGGTGCTGCATGGCTGTCGC
>S3216J4NWL rank=0027595 x=4036.0 y=2419.0 length=101
TACGCAACGCGAAGAACCTTACCCAGGCTTGAACTGCAGATGACATCCTACGAAAGTAGG
CTCCCGCAAGGGCATCTGTAGAGGTGATGCATGGCTGTCGC
>S3216J5LZ3 rank=0013157 x=4047.0 y=1553.0 length=101
TACGCAACGCGAAGAACCTTACCCAGGCTTGAACTGCAGATGACATCCTACGAAAGTAGG
CTCCCGCAAGGGCATCTGTAGAGGTGATGCATGGCTGTCGC
>S3216JYC1Z rank=0013651 x=3964.0 y=3333.0 length=101
TACGCAACGCGAAGAACCTTACCCAGGCTTGAACTGCAGATGACATCCTACGAAAGTAGG
CTCCCGCAAGGGCATCTGTAGAGGTGCTGCATGGCTGTCGC
>S3216JW9OJ rank=0025418 x=3952.0 y=1457.0 length=101
TACGCAACGCGAAGAACCTTACCCAGGCTTGAACTGCAGATGACATCCTACGAAAGTAGG
CTCCCGCAAGGGCATCTGTAGAGGTGGTGCATGGCTGTCGC
>S3216JTUH9 rank=0027714 x=3913.0 y=1567.0 length=101
TACGCAACGCGAAGAACCTTACCCAGGCTTGAACTGCAGATGACATCCTACGAAAGTAGG
CTTCCGCAAGGACATCTGTAGAGGTGCTGCATGGCTGTCGC
>S3216JZ5OA rank=0024269 x=3985.0 y=1064.0 length=100
TACGCAACGCGAAGAACCTTACCCAGGCTTGAACTGCAGGTGACATTCTCGAAAGTAGAC
TTCCGCAAGGACGCCTGTAGAGGTGCTGCATGGCTGTCGC
>S3216J0FI7 rank=0015199 x=3988.0 y=1553.0 length=101
TACGCAACGCGAAGAACCTTACCCAGGCTTGAACTGCGAGTGACCACGCCCGAAAGGGCG
CTTCCGCAAGGACACTCGTAGAGGTGATGCATGGCTGTCGC
>S3216JW9YG rank=0025781 x=3952.0 y=1814.0 length=101
TACGCAACGCGAAGAACCTTACCCAGGCTTGAACTGCGAGTGACCACGCCCGAAAGGGCG
CTTCCGCAAGGACACTCGTAGAGGTGGTGCATGGCTGTCGC
>S3216JZM7L rank=0019542 x=3979.0 y=1711.0 length=101
TACGCAACGCGAAGAACCTTACCCAGGCTTGAACTGCGAGTGACCACGCCCGAAAGGGCG
CTTCCGCAAGGACACTCGTAGAGGTGGTGCATGGCTGTCGC
>S3216J2UG6 rank=0017282 x=4015.0 y=3640.0 length=101
TACGCAACGCGAAGAACCTTACCCAGGCTTGAACTGCGGATGACATCCTACGAAAGTAGG
CTTCCGCAAGGACATCTGTAGAGGTGCTGCATGGCTGTCGC
>S3216J5F6D rank=0029724 x=4045.0 y=2195.0 length=102
TACGCAACGCGAAGAACCTTACCCAGGCTTGAACTGTAGATGACATCCTACGAAAGTAGG
CTTCCGCAAGGANCGTCTGTAGAGGTGGTGCATGGCTGTCGC
>S3216J370S rank=0030263 x=4031.0 y=2314.0 length=105
TACGCAACGCGAAGAACCTTACCCAGGCTTGACATACAGGTGGTAGGGATCCGAAAGGTG
ACCGACCCGCAAGGGAGCCTNGTACAGGTGGTGCATGGCTGTCGC
>S3216JY8E6 rank=0014085 x=3974.0 y=3024.0 length=103
TACGCAACGCGAAGAACCTTACCCAGGCTTGACATCCCAAGACCGCCTATGAAAGTAGGT
TTTCCCTTCGGGGACTTGGAGACAGGTGGTGCATGGCTGTCGC
>S3216J349D rank=0028398 x=4030.0 y=2831.0 length=91
TACGCAACGCGAAGAACCTTACCCAGGCTTGACATCCCGAGTACCTCGCCGAAAAGCGGG
GGTNCCTTCTCACGAAGGAGCTCGGGAGACA
>S3216JXDY9 rank=0021613 x=3953.0 y=2931.0 length=103
TACGCAACGCGAAGAACCTTACCCAGGCTTGACATCCTTGGAACGCCTTCGAAAGAAGAT
GGTGCCTTCGGGAACCAAGTGACAGGTGTTGCATGGCTGTCGC
>S3216JW92E rank=0027230 x=3952.0 y=1956.0 length=104
TACGCAACGCGAAGAACCTTACCCAGGCTTGACATGCATGTGGTACTGACCCGAAAGGGA
AGGGACCCGCAAGGGAGCATGCACAGGTGCTGCATGGCTGTCGC
>S3216JXGDK rank=0031207 x=3954.0 y=1942.0 length=104
TACGCAACGCGAAGAACCTTACCCAGGCTTGACATGCCCGTGGTAGGGACCCGAGAGGGG
ACCGACCCGCGAGGGAGCGGGCACAGGTGCTGCATGGCTGTCGC
>S3216JW1OU rank=0008348 x=3949.0 y=3388.0 length=104
TACGCAACGCGAAGAACCTTACCCAGGCTTGACATGTTTTGGACAGCGCATGAAAGTGCG
TCTTCCCGCAAGGGACCATTACACAGGTGTTGCATGGCTGTCGC
>S3216J3LUS rank=0028707 x=4024.0 y=2258.0 length=105
TACGCAACGCGAAGAACCTTACCCAGGTTTGACATGCACGGGAAACCCTCTGGAAACAGG
GGGCCTCCTTCGGGACCCCGTGGACAGGTGATGCATGGCTGTCGC
>S3216J29F8 rank=0015619 x=4020.0 y=2566.0 length=104
TACGCAACGCGAAGAACCTTACCCAGGTTTGACATGCACGGGAAACCCTCTTGAAAGAGG
GGGCCTCCTTCGGGACCCGTGGACAGGTGATGCATGGCTGTCGC
>S3216J1K8A rank=0025048 x=4001.0 y=2344.0 length=104
TACGCAACGCGAAGAACCTTACCCAGGTTTGACATGCATGTAGTAGTGAAGCGAAAGCGG
AACGACCCTTCGGGGAGCATGCACAGGTGTTGCATGGCTGTCGC
>S3216JXYZE rank=0012519 x=3960.0 y=1480.0 length=101
TACGCAACGCGAAGAACCTTACCCAGGTTTGACATGCCACTGCAAGCTCCTGAAAGGGAG
TCGCCTTCGAGGGTGTGGCACAGGTGATGCATGGCTGTCGC
>S3216JVLG2 rank=0029617 x=3933.0 y=1252.0 length=100
TACGCAACGCGAAGAACCTTACCCAGGTTTGACATGCTACTGCAAGCCGGTGAAAGCCGG
TGCCTTCGAGGGTGTAGCACAGGTGCTGCATGGCTGTCGC
>S3216J188Q rank=0014304 x=4009.0 y=696.0 length=104
TACGCAACGCGAAGAACCTTACCCGGACTTGACATGCAGGTGGTACCGCGGCGAAAGCCA
AGGGACCCGCAAGGGAGCCTGTGCAGGTGTTGCATGGCTGTCGC
>S3216J2T1X rank=0021839 x=4015.0 y=3091.0 length=103
TACGCAACGCGAAGAACCTTACCCGGCCTTGACATCCAATGAACTTTCCAGAGATGTATT
GGTGCCTTCGGGAGCATTGAGACAGGTGTTGCATGGCTGTCGC
>S3216J5FF6 rank=0026630 x=4045.0 y=1252.0 length=103
TACGCAACGCGAAGAACCTTACCCGGCTTGACATGCACGGGAAACGCCTCAGAAAGGGGG
CGCCCTCTTCGGAGTCCGTGCACAGGTGTTGCATGGCTGTCGC
>S3216JYE3I rank=0021118 x=3965.0 y=1884.0 length=105
TACGCAACGCGAAGAACCTTACCCGGGCTAGAAAAACTAGGAATCCTTCAGAGACGAGGG
AGTGCCCGCAAGGGAACCTAGGTCCAGGTGGTGCATGGCTGTCGC
>S3216JW3HJ rank=0014717 x=3950.0 y=1621.0 length=105
TACGCAACGCGAAGAACCTTACCCGGGCTAGAAAAACTAGGAATCCTTCAGAGATGAGGG
AGTGCCCGCAAGGGAACCTAGGTCCAGGTGATGCATGGCTGTCGC
>S3216JUDZI rank=0016340 x=3919.0 y=2236.0 length=104
TACGCAACGCGAAGAACCTTACCCGGGCTAGAAAACTAGGAATCCTTAAGAGATTAGGGA
GTGCCCGCAAGGGAACCTAGGTCCAGGTGCTGCATGGCTGTCGC
>S3216JYI32 rank=0011398 x=3966.0 y=2992.0 length=104
TACGCAACGCGAAGAACCTTACCCGGGCTAGAAAACTAGGAATCCTTCAGAGACGAGGGA
GTGCCCGCAAGGGAACCTAGGTCCAGGTGTTGCATGGCTGTCGC
>S3216JYA2T rank=0012866 x=3964.0 y=771.0 length=105
TACGCAACGCGAAGAACCTTACCCGGGCTAGAAAGTACAGGAAGTCGGTCGAAAGGTCGA
TGTGCCCTTCGGGGAACCTGTGGTTAGGTGATGCATGGCTGTCGC
>S3216JZWR0 rank=0021362 x=3982.0 y=1822.0 length=106
TACGCAACGCGAAGAACCTTACCCGGGCTGGACAAGCAGGTAGTACGACCCTGAAAGGGG
AAGGAGCCCGAAAGGGCACCCTGCACAGGTGATGCATGGCTGTCGC
>S3216JUWTT rank=0031229 x=3925.0 y=2079.0 length=68
TACGCAACGCGAAGAACCTTACCCGGGCTTGAAAGTTAGCGAAGTATCCAGAGATGGGTA
CGTCCTTC
>S3216J2Z0M rank=0029990 x=4017.0 y=2628.0 length=105
TACGCAACGCGAAGAACCTTACCCGGGCTTGACATGAACTGGAAGAGTGGCAGAGATGTC
CTCGCTCGCAAANGAGCCGGTTCACAGGTGTTGCATGGCTGTCGC
>S3216JVXSR rank=0019548 x=3937.0 y=841.0 length=99
TACGCAACGCGAAGAACCTTACCCGGGTTTGACATACACCCTGCCGCCTCAGAGATGGGG
CTTCTTTTGGGGGTGTACAGGTGATGCATGGCTGTCGCA
>S3216J0Y43 rank=0012949 x=3994.0 y=2389.0 length=92
TACGCAACGCGAAGAACCTTACCCTAGATTTGACATGCATGGATTAACCCTGTGAAAGCA
GGGCCAGCCCGCAAGGGTGGAACATGCACAGG
>S3216JTU2W rank=0032156 x=3913.0 y=2310.0 length=108
TACGCAACGCGAAGAACCTTACCCTGGACTTGACATGCATGGATTAACCCGGTGAAAGCC
GGGCCACGCCTTCGGGTGGAACATGCACAGGTGCTGCATGGCTGTCGC
>S3216J4E6U rank=0011460 x=4033.0 y=3412.0 length=103
TACGCAACGCGAAGAACCTTACCGAGGCTTGACATCCTGGGAATCCCTTAGAAATAAGGG
AGTGCCTTCGGGAATCCAGTGACAGGTGCTGCATGGCTGTCGC
>S3216JTRRE rank=0032253 x=3912.0 y=2104.0 length=86
TACGCAACGCGAAGAACCTTACCGAGGCTTGACATGCACAGGAATGTCGTAGAAATACGG
CAGCCCTTCGGGCCTGTGCACAGGTG
>S3216J0VMG rank=0002989 x=3993.0 y=1926.0 length=102
TACGCAACGCGAAGAACCTTACCGAGGTTTGAACTGTGCAGGACAGCCCTAGAGATAGGG
TCTCCCTTCGGGGTCTGCATAGAGGTGATGCATGGCTGTCGC
>S3216J4KWX rank=0017872 x=4035.0 y=2639.0 length=88
TACGCAACGCGAAGAACCTTACCGCCCCTTGACATCCCTGGAATCCTTTAGAGATAGAGG
AGTGCCTTCGGGAGCCAGGAGACNGGTA
>S3216J000E rank=0004454 x=3995.0 y=716.0 length=89
TACGCAACGCGAAGAACCTTACCGGCCCTTGACATGGGTGTCGCGAGATCCAGAGACGGG
ATCTCTTTCAGTTCGGCTGGGACACCACA
>S3216JYMD3 rank=0018074 x=3967.0 y=3145.0 length=106
TACGCAACGCGAAGAACCTTACCGGCCTTGACATGGGTGTCGCGAGATCCAGAGACGGAT
CTCTTCAGTTCGGCTGGACACCACACAGGTGTTGCATGGCTGTCGC
>S3216JZ5KT rank=0032377 x=3985.0 y=939.0 length=104
TACGCAACGCGAAGAACCTTACCGGGACTTGACATGACCAGGAAAGCGGCGGAAACGTCG
TCCCCCCGCAAGGGGCCTGGCCACAGGTGATGCATGGCTGTCGC
>S3216JUDJS rank=0024368 x=3919.0 y=1670.0 length=102
TACGCAACGCGAAGAACCTTACCGGGGTTTGAACTGCACAGGACCGCTCTAGAGATAGGG
CTTTCCTTCGGGACCTGTGTAGAGGTGGTGCATGGCTGTCTC
>S3216JYVC8 rank=0028819 x=3970.0 y=2490.0 length=103
TACGCAACGCGAAGAACCTTACCGGGTCTTGACATCCTCGGAACCCTGCAGCGATGCGGG
GGTGCCTTCGGGAGCCGAGAGACAGGTGCTGCATGGCTGTCGC
>S3216JVFRO rank=0024263 x=3931.0 y=2050.0 length=105
TACGCAACGCGAAGAACCTTACCTAAACTAGAATGTGAGGGAATGTCGGGTAATGCCGAC
AGTCTGGGAAACCAGACCCAAAACAAGGTGATGCATGGCTGTCGC
>S3216JV7T3 rank=0017518 x=3940.0 y=1561.0 length=105
TACGCAACGCGAAGAACCTTACCTAAACTAGAATGTGAGGGAATGTCGGGTAATGCCGAC
AGTCTGGGAAACCAGACCCAAAACAAGGTGCTGCATGGCTGTCGC
>S3216JV99C rank=0023276 x=3941.0 y=606.0 length=105
TACGCAACGCGAAGAACCTTACCTAAACTAGAATGTGAGGGAATGTCGGGTAATGCCGGC
AGTCTGGGAAACCAGACCCAAAACAAGGTGATGCATGGCTGTCGC
>S3216JUZ8G rank=0022434 x=3926.0 y=2398.0 length=105
TACGCAACGCGAAGAACCTTACCTAAACTAGAATGTGAGGGAATGTCGGGTAATGCCGGC
AGTCTGGGAAACCAGACCCAAAACAAGGTGATGCATGGCTGTCGC
>S3216JTW5S rank=0014158 x=3914.0 y=910.0 length=60
TACGCAACGCGAAGAACCTTACCTAAACTTGACATCCCATTTGACCGGAGGGGTAATGCC

>S3216J11QY rank=0002396 x=4006.0 y=3272.0 length=105
TACGCAACGCGAAGAACCTTACCTAAGCTTGACATCCTTTTGACCGATGCCTAATCGCAT
CTTTCCTTTCGGGGACAGAAGTGACAGGTGCTGCATGGCTGTCGC
>S3216JUZAP rank=0014510 x=3926.0 y=1183.0 length=105
TACGCAACGCGAAGAACCTTACCTAAGCTTGACATCCTTTTGACCGATGCCTAATCGCAT
TTTTCCCTTCGGGGACAGAAGTGACAGGTGCTGCATGGCTGTCGC
>S3216JW3Y4 rank=0026889 x=3950.0 y=2254.0 length=104
TACGCAACGCGAAGAACCTTACCTAAGCTTGACATGCATGGGAAAGCCCTGAGAAACCAG
GGCCCCTCTTCGGAGTCCATGCACAGGTGTTGCATGGCTGTCGC
>S3216JZXRC rank=0006791 x=3982.0 y=3094.0 length=107
TACGCAACGCGAAGAACCTTACCTACACTTGACATCCCTCTTGGGACTTTCAGAGATGAT
TGTCTTCGGTTCGGCCGGGGAGGAGACAGGTGTTGCATGGCTGTCGC
>S3216JTNVX rank=0030738 x=3911.0 y=1179.0 length=106
TACGCAACGCGAAGAACCTTACCTACCCCTTGACATGTCTGGAATCCCTTAGAGATAGGG
GAGTGCTCGCAAGAGAACCGGAACACAGGTGATGCATGGCTGTCGC
>S3216J46QM rank=0024689 x=4042.0 y=2252.0 length=68
TACGCAACGCGAAGAACCTTACCTACCCGTTGACATGTCCCGAAGGACCCTGAGAGGGGT
TGTGCCCG
>S3216JUEC9 rank=0031177 x=3919.0 y=2731.0 length=106
TACGCAACGCGAAGAACCTTACCTACCCGTTGACATGTCTGGAAGCTCTGAGAGATCGGA
GTGTGCCCGCGAGGGAACCAGAACACAGGTGTTGCATGGCTGTCGC
>S3216JVIIU rank=0009548 x=3932.0 y=1524.0 length=105
TACGCAACGCGAAGAACCTTACCTACCCTTGACACGTATGGAATCCTGCTGAGAGGTGGG
AGTGCCCGAAAGGGAGCCATAACACAGGTGCTGCATGGCTGTCGC
>S3216JXYR7 rank=0011411 x=3960.0 y=1221.0 length=103
TACGCAACGCGAAGAACCTTACCTACCCTTGACATACAGTGAATTTTGCAGAGATGCGAA
AGTGCCTTCGGGAACACTGATACAGGTGCTGCATGGCTGTCGC
>S3216J454X rank=0004748 x=4042.0 y=1471.0 length=103
TACGCAACGCGAAGAACCTTACCTACCCTTGACATCCCGCGAATCCTGTAGAGATATGGG
AGTGCCGAAAGGAACGCGGAGACAGGTGGTGCATGGCTGTCGC
>S3216J3XMT rank=0024649 x=4028.0 y=1139.0 length=103
TACGCAACGCGAAGAACCTTACCTACCCTTGACATCCTACGAATTCTGCAGAGATGCGGA
AGTGCCGAAAGGAACGTAGAGACAGGTGCTGCATGGCTGTCGC
>S3216JYVSK rank=0021999 x=3970.0 y=3042.0 length=103
TACGCAACGCGAAGAACCTTACCTACCCTTGACATCCTAGGAATCTGGCAGAGATGCTGG
AGTGCCGAAAGGAACCTAGAGACAGGTGTTGCATGGCTGTCGC
>S3216J01K2 rank=0024068 x=3995.0 y=1460.0 length=103
TACGCAACGCGAAGAACCTTACCTACCCTTGACATCCTAGGAATCTGGCTTAGTAGCTGG
AGTGCCGAAAGGAACCTAGAGACAGGTGTTGCATGGCTGTCGC
>S3216JZ5AC rank=0007984 x=3985.0 y=562.0 length=103
TACGCAACGCGAAGAACCTTACCTACCCTTGACATCCTGCGAACCTGACTGAGAGGTTGG
GGTGCCGAAAGGAGCGCAGAGACAGGTGATGCATGGCTGTCGC
>S3216J3VRU rank=0018880 x=4027.0 y=2824.0 length=103
TACGCAACGCGAAGAACCTTACCTACCCTTGACATCCTGCGAAGCCGACTGAGAGGTTGG
TGTGCCGAAAGGAGCGCAGAGACAGGTGTTGCATGGCTGTCGC
>S3216J19EC rank=0013881 x=4009.0 y=898.0 length=85
TACGCAACGCGAAGAACCTTACCTACCCTTGACATCCTGCGAATCCCGATGAGATTGGGA
GTGCCGAAAGGAACGCAGAGACAGG
>S3216J0M30 rank=0016997 x=3990.0 y=3182.0 length=103
TACGCAACGCGAAGAACCTTACCTACCCTTGACATCCTGCGAATCCTGATGAAAGTTGGG
AGTGCCGAAAGGAGCGCAGAGACAGGTGTTGCATGGCTGTCGC
>S3216J1GX9 rank=0009869 x=4000.0 y=895.0 length=103
TACGCAACGCGAAGAACCTTACCTACCCTTGACATCCTGCGAATCTTGCCGAGAGGTGAG
AGTGCCGCAAGGAGCGCAGAGACAGGTGATGCATGGCTGTCGC
>S3216JUBIR rank=0030497 x=3918.0 y=3137.0 length=103
TACGCAACGCGAAGAACCTTACCTACCCTTGACATCCTGGGAATCCTGATGAGAGTTGGG
AGTGCCGAAAGGAACCCAGAGACAGGTGCTGCATGGCTGTCGC
>S3216JT0AK rank=0028483 x=3915.0 y=874.0 length=89
TACGCAACGCGAAGAACCTTACCTACCCTTGACATGCCAGAANCCTGCCAGAGGAGGTGT
GGGCCGTAAGGGACTTCCGGGAAAACGAC
>S3216JTJAV rank=0024459 x=3909.0 y=3429.0 length=105
TACGCAACGCGAAGAACCTTACCTACCCTTGACATGCCAGAGATCCCGCAGAGATGTGGG
AGTGCTCGAAAGAGAATCTGGGCACAGGTGTTGCATGGCTGTCGC
>S3216JYUY2 rank=0008821 x=3970.0 y=1980.0 length=105
TACGCAACGCGAAGAACCTTACCTACCCTTGACATGCCAGAGATCCTGCAGAGATGTGGG
AGTGCTCGAAAGAGAATCTGGGTACAGGTGCTGCATGGCTGTCGC
>S3216JW6MW rank=0007902 x=3951.0 y=1606.0 length=105
TACGCAACGCGAAGAACCTTACCTACCCTTGACATGCCAGGAACCCCGCAGAGACGCGGG
GGTGCTCGAAAGAGAGCCTGGACACAGGTGCTGCATGGCTGTCGC
>S3216JVDAF rank=0024857 x=3930.0 y=2933.0 length=105
TACGCAACGCGAAGAACCTTACCTACCCTTGACATGCCAGGAACCCCGCAGAGACGCGGG
GGTGCTCGAAAGAGAGCCTGGACACAGGTGTTGCATGGCTGTCGC
>S3216JY9Y3 rank=0017340 x=3975.0 y=941.0 length=105
TACGCAACGCGAAGAACCTTACCTACCCTTGACATGCCAGGAACCTCGCAGAGATGTGAG
GGTGCCCGAAAGGGAACCTGGACACAGGTGCTGCATGGCTGTCGC
>S3216JUO6G rank=0016855 x=3923.0 y=358.0 length=105
TACGCAACGCGAAGAACCTTACCTACCCTTGACATGCCAGGAACCTCGCAGAGATGTGAG
GGTGCCCGAAAGGGAACCTGGACACAGGTGTTGCATGGCTGTCGC
>S3216J4A6W rank=0025621 x=4032.0 y=2326.0 length=106
TACGCAACGCGAAGAACCTTACCTACCCTTGACATGCCAGGAATCCCATAGAGATATGGG
AGTGCTCGAAAAGAGAACCTGGGCACAGGTGTTGCATGGCTGTCGC
>S3216J3PZ1 rank=0030868 x=4025.0 y=3535.0 length=105
TACGCAACGCGAAGAACCTTACCTACCCTTGACATGCCAGGAATCTCGCAGAGATGTGAG
AGTGCTCGAAAGAGAACCTGGACACAGGTGATGCATGGCTGTCGC
>S3216JWUP7 rank=0029511 x=3947.0 y=2557.0 length=105
TACGCAACGCGAAGAACCTTACCTACCCTTGACATGCCAGGGAGTCCGCTGAGAGGTGGA
TGTGCCCGAAAGGGAACCTGGACACAGGTGTTGCATGGCTGTCGC
>S3216JV1X7 rank=0028300 x=3938.0 y=2125.0 length=105
TACGCAACGCGAAGAACCTTACCTACCCTTGACATGCCTGGAATCCTGCAGAGATGTGGG
AGTGCTCGAAAGAGAACCAGGACACAGGTGTTGCATGGCTGTCGC
>S3216JVMTB rank=0013990 x=3933.0 y=2989.0 length=105
TACGCAACGCGAAGAACCTTACCTACCCTTGACATGCCTGGAATTTTGCAGAGATGTGAA
AGTGCTCGAAAGAGAACCAGGACACAGGTGCTGCATGGCTGTCGC
>S3216J4MRW rank=0011929 x=4036.0 y=954.0 length=105
TACGCAACGCGAAGAACCTTACCTACCCTTGACATGCTAGGAACGCTGCAGAGATGCAGC
GGTGCCCGAAAGGGAACCTGGACACAGGTGTTGCATGGCTGTCGC
>S3216JT6AX rank=0008747 x=3917.0 y=471.0 length=105
TACGCAACGCGAAGAACCTTACCTACCCTTGACATGCTAGGAACTCTGCAGAAATGCAGA
GGTGCCCGAAAGGGAACCTAGACACAGGTGATGCATGGCTGTCGC
>S3216J17O1 rank=0026472 x=4008.0 y=2787.0 length=105
TACGCAACGCGAAGAACCTTACCTACCCTTGACATGCTAGGAATCCCGCAGAGATGTGGG
AGTGCCCGAAAGGGAACCTGGACACAGGTGCTGCATGGCTGTCGC
>S3216J1KD2 rank=0032116 x=4001.0 y=1256.0 length=105
TACGCAACGCGAAGAACCTTACCTACCCTTGACATGCTAGGAATCCCGCAGAGATGTGGG
AGTGCCCGAAAGGGAACCTGGACACAGGTGCTGCATGGCTGTCGC
>S3216JUGI8 rank=0021954 x=3920.0 y=1442.0 length=88
TACGCAACGCGAAGAACCTTACCTACCCTTGACATGCTCGGAATCTGCTAGAGATAGTGG
AGTGCCTTTGGGGGGACCCGAGGACACC
>S3216JX2KN rank=0015722 x=3961.0 y=2037.0 length=91
TACGCAACGCGAAGAACCTTACCTACCCTTGACATGGACGGAACCCTTTGAGAGATCANA
GGGTGCTCGAAAGAGAGCCGTCACACAGGTG
>S3216JYU5N rank=0027324 x=3970.0 y=2217.0 length=105
TACGCAACGCGAAGAACCTTACCTACCCTTGACATGGATGGAATCCCGGAGAGATCTGGG
AGTGCCCGAAAGGGAACCATCACACAGGTGGTGCATGGCTGTCGC
>S3216JY2IY rank=0009897 x=3972.0 y=3576.0 length=105
TACGCAACGCGAAGAACCTTACCTACCCTTGACATGGATGGAATCCCGGAGAGATTTGGG
AGTGCTCGAAAGAGAACCATCACACAGGTGCTGCATGGCTGTCGC
>S3216J3A86 rank=0015005 x=4021.0 y=808.0 length=105
TACGCAACGCGAAGAACCTTACCTACCCTTGACATGGATGGAATCCCGGAGAGATTTGGG
AGTGCTCGAAAGAGAACCATCACACAGGTGCTGCATGGCTGTCGC
>S3216JV44W rank=0025001 x=3939.0 y=2158.0 length=69
TACGCAACGCGAAGAACCTTACCTACCCTTGACATGGATGGAATCCTGGAGAGATCTGGG
AGTGCCGAA
>S3216JT0HB rank=0015087 x=3915.0 y=1117.0 length=105
TACGCAACGCGAAGAACCTTACCTACCCTTGACATGGCAGAAATCCTCGAGAGATTGAGG
AGTGCTCGAAAGAGAATCTGCACACAGGTGATGCATGGCTGTCGC
>S3216J0J2S rank=0021920 x=3989.0 y=3346.0 length=105
TACGCAACGCGAAGAACCTTACCTACCCTTGACATGGCAGAGATCCCGGAGAGATTCGGG
AGTGCTCGAAAGAGAATCTGCACACAGGTGGTGCATGGCTGTCGC
>S3216J29T1 rank=0015219 x=4020.0 y=3063.0 length=105
TACGCAACGCGAAGAACCTTACCTACCCTTGACATGGTCGGAACCCTGGAGAGATCCGGG
GGTGCTCGAAAGAGAGCCGATACACAGGTGTTGCATGGCTGTCGC
>S3216JUQLQ rank=0028066 x=3923.0 y=2204.0 length=105
TACGCAACGCGAAGAACCTTACCTACCCTTGACATGTACATAATCTGGCCGAGAGGTTGG
AGTGCTCGAAAGAGAGATGTAACACAGGTGCTGCATGGCTGTCGC
>S3216JS9R8 rank=0030875 x=3906.0 y=3382.0 length=105
TACGCAACGCGAAGAACCTTACCTACCCTTGACATGTACCGAAGCCCGCTGAGAGGTGGG
CGTGCCCGAAAGGGAGCGGTAACACAGGTGCTGCATGGCTGTCGC
>S3216JW4GV rank=0030883 x=3950.0 y=2893.0 length=68
TACGCAACGCGAAGAACCTTACCTACCCTTGACATGTACCGAAGCCCGCTGAGAGGTGGG
TGTGCCCG
>S3216J2JDQ rank=0028201 x=4012.0 y=1548.0 length=70
TACGCAACGCGAAGAACCTTACCTACCCTTGACATGTACCGAAGCCCGCTGAGAGGTGGG
TGTGCCCGAA
>S3216JU049 rank=0029607 x=3926.0 y=3579.0 length=105
TACGCAACGCGAAGAACCTTACCTACCCTTGACATGTACCGAAGCCCGCTGAGAGGTGGG
TGTGCCCGAAAGGGAGCGGTAACACAGGTGGTGCATGGCTGTCGC
>S3216J1CPK rank=0022324 x=3998.0 y=3590.0 length=104
TACGCAACGCGAAGAACCTTACCTACCCTTGACATGTACCGAAGCCCGCTGAGAGGTGGG
TGTGCCCGAAGGAGCGGTAACGACAGGTGTTGCATGGCTGTCGC
>S3216J30QS rank=0021509 x=4029.0 y=1074.0 length=104
TACGCAACGCGAAGAACCTTACCTACCCTTGACATGTACCGAAGCCCGCTGAGAGGTGGG
TGTGCCCGAAGGGAGCGGTAACACAGGTGCTGCATGGCTGTCGC
>S3216JTF1Q rank=0024042 x=3908.0 y=3308.0 length=102
TACGCAACGCGAAGAACCTTACCTACCCTTGACATGTACCGAAGCCCGCTGAGAGGTGGG
TGTGCCGAAGGAGCGGTAACACAGGTGATGCATGGCTGTCGC
>S3216J1NK2 rank=0026432 x=4002.0 y=1300.0 length=102
TACGCAACGCGAAGAACCTTACCTACCCTTGACATGTACCGAAGCCCGCTGAGAGGTGGG
TGTGCCGAAGGAGCGGTAACACAGGTGATGCATGGCTGTCGC
>S3216JXIOM rank=0009957 x=3955.0 y=836.0 length=86
TACGCAACGCGAAGAACCTTACCTACCCTTGACATGTACGGAACCTCGCAGAGATGCGGG
GGTGCCCGAAAGGGAGCCGTAACACA
>S3216J3F3Z rank=0028870 x=4022.0 y=3005.0 length=105
TACGCAACGCGAAGAACCTTACCTACCCTTGACATGTACGGAACCTCGCAGAGATNCGGG
GGGTGCCCAAAGGGAGCCGTAACACAGGTCCTGCATGGCTGTCGC
>S3216J2U5O rank=0017272 x=4016.0 y=426.0 length=105
TACGCAACGCGAAGAACCTTACCTACCCTTGACATGTACGGAAGCCACGAGAGATCGAGG
CGTGCTCGAAAGAGAGCCGTAACACAGGTGATGCATGGCTGTCGC
>S3216JT8KH rank=0021502 x=3917.0 y=3407.0 length=105
TACGCAACGCGAAGAACCTTACCTACCCTTGACATGTACGGAAGCCACGAGAGATCGAGG
CGTGCTCGAAAGAGAGCCGTAACACAGGTGGTGCATGGCTGTCGC
>S3216JWQZL rank=0020843 x=3946.0 y=1807.0 length=105
TACGCAACGCGAAGAACCTTACCTACCCTTGACATGTACGGAAGCCACGAGAGATCGAGG
CGTGCTCGAAAGAGAGCCGTAACACAGGTGTTGCATGGCTGTCGC
>S3216J3IIF rank=0023479 x=4023.0 y=2021.0 length=106
TACGCAACGCGAAGAACCTTACCTACCCTTGACATGTACGGAAGCCACGAGAGATCGAGG
CGTGNCTCGAAAGAGAGCCGTAACACAGGTGCTGCATGGCTGTCGC
>S3216JW2RE rank=0004472 x=3950.0 y=680.0 length=105
TACGCAACGCGAAGAACCTTACCTACCCTTGACATGTACGGAAGCCACGAGAGATCGAGG
TGTGCTCGAAAGAGAGCCGTAACACAGGTGCTGCATGGCTGTCGC
>S3216JWO33 rank=0028305 x=3945.0 y=3473.0 length=105
TACGCAACGCGAAGAACCTTACCTACCCTTGACATGTACGGAAGCCCTGAGAGATCAGGG
CGTGCTCGAAAGAGAGCCGTAACACAGGTGCTGCATGGCTGTCGC
>S3216J0OKS rank=0017122 x=3991.0 y=986.0 length=104
TACGCAACGCGAAGAACCTTACCTACCCTTGACATGTACGGAAGCTTCGAGAGATCGGGC
GTGCTCGAAAGAGAGCCGTAACACAGGTGCTGCATGGCTGTCGC
>S3216J1MTJ rank=0027923 x=4002.0 y=309.0 length=71
TACGCAACGCGAAGAACCTTACCTACCCTTGACATGTACGGAAGTCTCCAGAGACGGAGA
CGTGCCCGAAA
>S3216J23GZ rank=0029091 x=4018.0 y=3009.0 length=105
TACGCAACGCGAAGAACCTTACCTACCCTTGACATGTACGGAAGTCTCCAGAGATGGAGA
CGTGCCCGAAAGGGAGCCGTAACACAGGTGCTGCATGGCTGTCGC
>S3216JWM55 rank=0016956 x=3945.0 y=955.0 length=84
TACGCAACGCGAAGAACCTTACCTACCCTTGACATGTACGGAATTCTCCAGAGATGGAGA
AGTGCCCCGAAAAGGGGAACCCGG
>S3216J4HDN rank=0008475 x=4034.0 y=2153.0 length=106
TACGCAACGCGAAGAACCTTACCTACCCTTGACATGTATGGAATCCTGCTGAGAGGTGGA
CGTGCCCGGAAAGGGAGCCTGGACACAGGTGCTGCATGGCTGTCGC
>S3216JZ7KX rank=0019160 x=3985.0 y=3535.0 length=105
TACGCAACGCGAAGAACCTTACCTACCCTTGACATGTCAGGAACCCTGCAGAGATGCAGG
GGTGCCCGAAAGGGAACCTGAACACAGGTGTTGCATGGCTGTCGC
>S3216JWDQY rank=0017283 x=3942.0 y=1032.0 length=105
TACGCAACGCGAAGAACCTTACCTACCCTTGACATGTCAGGAACCCTGCAGAGATGCAGG
GGTGCCCGAAAGGGAACCTGAACACAGGTGTTGCATGGCTGTCGC
>S3216J5IN0 rank=0026030 x=4046.0 y=1326.0 length=106
TACGCAACGCGAAGAACCTTACCTACCCTTGACATGTCAGGAACGCTGCAGAAATGCAGC
GGTGCCCCGAAAGGGAACCTGAACACAGGTGTTGCATGGCTGTCGC
>S3216JW94L rank=0014673 x=3952.0 y=2035.0 length=103
TACGCAACGCGAAGAACCTTACCTACCCTTGACATGTCAGGAACGCTGCNGAAATGCANC
GGTGCCCAAGGGAACCTGAACACAGGNGTTGCATGGCTGTCGC
>S3216JTMGT rank=0010669 x=3910.0 y=3435.0 length=105
TACGCAACGCGAAGAACCTTACCTACCCTTGACATGTCAGGAACTCTGCAGAAATGCAGA
GGTGCTCGAAAGAGAACCTGAACACAGGTGGTGCATGGCTGTCGC
>S3216JTYPX rank=0029645 x=3914.0 y=2931.0 length=105
TACGCAACGCGAAGAACCTTACCTACCCTTGACATGTCAGGAATCCTTGAGAGATCAGGG
AGTGCCCGAAAGGGAACCTGAACACAGGTGTTGCATGGCTGTCGC
>S3216JXMSI rank=0025412 x=3956.0 y=2064.0 length=105
TACGCAACGCGAAGAACCTTACCTACCCTTGACATGTCCCGAAGGCCCCTGAGAGGGGGT
TGTGCCCGAAAGGGAACGGGAACACAGGTGCTGCATGGCTGTCGC
>S3216J2HBV rank=0030779 x=4011.0 y=2985.0 length=105
TACGCAACGCGAAGAACCTTACCTACCCTTGACATGTCCCGAAGGCCCCTGAGAGGGGGT
TGTGCCCGAAAGGGAACGGGAACACAGGTGGTGCATGGCTGTCGC
>S3216J3KSF rank=0020004 x=4024.0 y=877.0 length=105
TACGCAACGCGAAGAACCTTACCTACCCTTGACATGTCCCGAAGGCCCCTGAGAGGGGGT
TGTGCCCGAAAGGGAACGGGAACACAGGTGTTGCATGGCTGTCGC
>S3216J3YDJ rank=0029610 x=4028.0 y=2101.0 length=62
TACGCAACGCGAAGAACCTTACCTACCCTTGACATGTCCGAGAGCCCCGCAGAGATGTGG
GT
>S3216J1BTI rank=0021175 x=3998.0 y=2436.0 length=105
TACGCAACGCGAAGAACCTTACCTACCCTTGACATGTCCGAGAGCCCGCCGAGAGGTGGG
GGTGCCCGAAAGGGAATCGGAACACAGGTGTTGCATGGCTGTCGC
>S3216J5LHW rank=0019719 x=4047.0 y=898.0 length=63
TACGCAACGCGAAGAACCTTACCTACCCTTGACATGTCCGAGAGCCCGCCGAGAGGTGGG
GTG
>S3216JXPFX rank=0014535 x=3957.0 y=1403.0 length=104
TACGCAACGCGAAGAACCTTACCTACCCTTGACATGTCCGAGAGCCCGCCGAGAGGTGGG
GTGCCCGAAAGGGAATCGGAACACAGGTGATGCATGGCTGTCGC
>S3216J221F rank=0028396 x=4018.0 y=2449.0 length=105
TACGCAACGCGAAGAACCTTACCTACCCTTGACATGTCCGAGAGCCCGTAGAGATATGGG
TGTGCCCGAAAGGGAATCGGAACACAGGTGCTGCATGGCTGTCGC
>S3216J3ZC2 rank=0020066 x=4028.0 y=3380.0 length=105
TACGCAACGCGAAGAACCTTACCTACCCTTGACATGTCCGAGAGCCCGTAGAGATATGGG
TGTGCCCGAAAGGGAATCGGAACACAGGTGTTGCATGGCTGTCGC
>S3216JXS73 rank=0030686 x=3958.0 y=2209.0 length=105
TACGCAACGCGAAGAACCTTACCTACCCTTGACATGTCCGAGAGCCTGGAGAGATCCAGG
TGTGCCCGAAAGGGAATCGGAACACAGGTGCTGCATGGCTGTCGC
>S3216JXV9A rank=0007561 x=3959.0 y=2044.0 length=105
TACGCAACGCGAAGAACCTTACCTACCCTTGACATGTCCGAGAGCCTGGAGAGATCCAGG
TGTGCCCGAAAGGGAATCGGAACACAGGTGTTGCATGGCTGTCGC
>S3216J3EIZ rank=0004662 x=4022.0 y=953.0 length=106
TACGCAACGCGAAGAACCTTACCTACCCTTGACATGTCCGAGAGCCTGGAGAGATCCAGG
TGTGCCCGAAAGGGGAATCGGAACACAGGTGTTGCATGGCTGTCGC
>S3216JVFVL rank=0025793 x=3931.0 y=2191.0 length=105
TACGCAACGCGAAGAACCTTACCTACCCTTGACATGTCCGAGAGCCTGGAGAGATCCGGG
TGTGCCCGAAAGGGAATCGGAACACAGGTGCTGCATGGCTGTCGC
>S3216J2JOI rank=0022622 x=4012.0 y=1936.0 length=54
TACGCAACGCGAAGAACCTTACCTACCCTTGACATGTCCGAGAGCCTGGANAGA
>S3216J1P48 rank=0004626 x=4003.0 y=522.0 length=105
TACGCAACGCGAAGAACCTTACCTACCCTTGACATGTCCGAGAGGCTCCAGAGATGGGGC
TGTGCCCGAAAGGGAATCGGAACACAGGTGCTGCATGGCTGTCGC
>S3216J3CUK rank=0012358 x=4021.0 y=2874.0 length=105
TACGCAACGCGAAGAACCTTACCTACCCTTGACATGTCCGAGAGGCTGGAGAGATCCAGC
TGTGCCCGAAAGGGAATCGGAACACAGGTGTTGCATGGCTGTCGC
>S3216JXR57 rank=0027552 x=3958.0 y=845.0 length=105
TACGCAACGCGAAGAACCTTACCTACCCTTGACATGTCCGGAAGGCCCCTGAGAGGGGGT
TGTGCCCGAAAGGGAACCGGAACACAGGTGTTGCATGGCTGTCGC
>S3216J4A83 rank=0010796 x=4032.0 y=2405.0 length=104
TACGCAACGCGAAGAACCTTACCTACCCTTGACATGTCCGGGAGCCCGCCGAGAGGTGGG
GTGCCCGAAAGGGAATCGGAACACAGGTGTTGCATGGCTGTCGC
>S3216J1WZO rank=0018897 x=4005.0 y=1202.0 length=107
TACGCAACGCGAAGAACCTTACCTACCCTTGACATGTCTGGAACCCCGCTGAGAGGTGGG
GGGTGCCCCGAAAGGGAGCCAGAACACAGGTGCTGCATGGCTGTCGC
>S3216J0YHQ rank=0016704 x=3994.0 y=1548.0 length=105
TACGCAACGCGAAGAACCTTACCTACCCTTGACATGTCTGGAATCCCGAAGAGATTTGGG
AGTGCTCGAAAGNGAACCNGAACATAGGNGTTGCATGGCTGTCGC
>S3216J1YOT rank=0021835 x=4005.0 y=3403.0 length=103
TACGCAACGCGAAGAACCTTACCTACCCTTGACATGTCTGGAATCCCGCAGAGATGTGGG
AGTGCCCGAAAGGGAGCCAGAACACAGGTGATGCATGGCTGTC
>S3216J087H rank=0022725 x=3997.0 y=3147.0 length=105
TACGCAACGCGAAGAACCTTACCTACCCTTGACATGTCTGGAATCCCGCAGAGATGTGGG
AGTGCTCGAAAGAAAGCCAGAACACAGGTGCTGCATGGCTGTCGC
>S3216J1FI3 rank=0032483 x=3999.0 y=3149.0 length=105
TACGCAACGCGAAGAACCTTACCTACCCTTGACATGTCTGGAATCCCGCAGAGATGTGGG
AGTGCTCGAAAGAAAGCCAGAACACAGGTGCTGCATGGCTGTCGC
>S3216J3PTG rank=0017999 x=4025.0 y=3298.0 length=105
TACGCAACGCGAAGAACCTTACCTACCCTTGACATGTCTGGAATCCCGCAGAGATGTGGG
AGTGCTCGAAAGAGAACCAGAACACAGGTGTTGCATGGCTGTCGC
>S3216JXYR1 rank=0027949 x=3960.0 y=1215.0 length=105
TACGCAACGCGAAGAACCTTACCTACCCTTGACATGTCTGGAATCCTGAAGAGATTCGGG
AGTGCTCGAAAGAGAGCCAGAACACAGGTGATGCATGGCTGTCGC
>S3216J35D0 rank=0015251 x=4030.0 y=2998.0 length=105
TACGCAACGCGAAGAACCTTACCTACCCTTGACATGTCTGGAATCCTTAAGAGATTAGGG
AGTGCTCGCAAGAGAACCGGAACACAGGTGCTGCATGGCTGTCGC
>S3216JYR2T rank=0014133 x=3969.0 y=2323.0 length=105
TACGCAACGCGAAGAACCTTACCTACCCTTGACATGTCTGGAATCTCGCAGAGATGTGAG
AGTGCCCGAAAGGGAGCCAGAACACAGGTGATGCATGGCTGTCGC
>S3216J23U6 rank=0022637 x=4018.0 y=3520.0 length=105
TACGCAACGCGAAGAACCTTACCTACCCTTGACATGTCTGGAATGCCGAAGAGATTTGGC
AGTGCTCGCAAGAGAACCGGAACACAGGTGTTGCATGGCTGTCGC
>S3216JWEW7 rank=0015738 x=3942.0 y=2553.0 length=105
TACGCAACGCGAAGAACCTTACCTACCCTTGACATGTCTGGAATTCCTAAGAGATTGGGA
AGTGCTCGCAAGAGAACCGGAACACAGGTGCTGCATGGCTGTCGC
>S3216JWK8P rank=0032268 x=3944.0 y=2551.0 length=105
TACGCAACGCGAAGAACCTTACCTACCCTTGACATGTCTGGAATTCCTAAGAGATTGGGA
AGTGCTCGCAAGAGAACCGGAACACAGGTGCTGCATGGCTGTCGC
>S3216JTAMP rank=0002407 x=3907.0 y=383.0 length=106
TACGCAACGCGAAGAACCTTACCTACCCTTGACATGTCTGGAATTTCGCAGAGATGTGAA
AAGTGCCCCAAAGGGAGCCNGAACACAGGTGCTGCATGGCTGTCGC
>S3216JXZC4 rank=0016482 x=3960.0 y=1974.0 length=76
TACGCAACGCGAAGAACCTTACCTACCCTTGACATGTCTGGAATTTCGCAGAGATGTGAA
AGTGCCCCAAAGGGAG
>S3216JYZ15 rank=0003715 x=3972.0 y=379.0 length=105
TACGCAACGCGAAGAACCTTACCTACCCTTGACATGTCTGGAATTTCGCAGAGATGTGAA
AGTGCCCGAAAGGGAGCCAGAACACAGGTGCTGCATGGCTGTCGC
>S3216J3ITG rank=0029924 x=4023.0 y=2418.0 length=105
TACGCAACGCGAAGAACCTTACCTACCCTTGACATGTCTGGAATTTCGCAGAGATGTGAA
AGTGCCCGAAAGGGAGCCAGAACACAGGTGGTGCATGGCTGTCGC
>S3216J124Z rank=0024392 x=4007.0 y=977.0 length=105
TACGCAACGCGAAGAACCTTACCTACCCTTGACATGTCTGGAATTTCGCAGAGATGTGAA
AGTGCCCGAAAGGGAGCCAGAACACAGGTGTTGCATGGCTGTCGC
>S3216J25EQ rank=0022716 x=4019.0 y=1424.0 length=105
TACGCAACGCGAAGAACCTTACCTACCCTTGACATGTCTGGAATTTTGCAGAGATGCGAA
AGTGCCCGAAAGGGAGCCAGAACACAGGTGTTGCATGGCTGTCGC
>S3216J39S4 rank=0001834 x=4032.0 y=534.0 length=106
TACGCAACGCGAAGAACCTTACCTACCCTTGACATGTGCCGAAGCCCGCCGAGAGGCGGG
TGTGCCCGAAAGGGAGCGGGCAACACAGGTGATGCATGGCTGTCGC
>S3216JV8G6 rank=0026218 x=3940.0 y=2392.0 length=105
TACGCAACGCGAAGAACCTTACCTACCCTTGACATGTGCCGAAGCCCGGTGAGAGCCGGG
GGTGCCCGAAAGGGAACGGCAACACAGGTGCTGCATGGCTGTCGC
>S3216JZ806 rank=0023377 x=3986.0 y=1320.0 length=105
TACGCAACGCGAAGAACCTTACCTACCCTTGACATGTGCGGAATCCTCCAGAGATGGAGG
AGTGCCCGAAAGGGAACCGCAACACAGGTGTTGCATGGCTGTCGC
>S3216J2IJD rank=0001253 x=4012.0 y=455.0 length=54
TACGCAACGCGAAGAACCTTACCTACCGTTGACATGCTAGGAATCCGCAGAAAT
>S3216J23IJ rank=0032218 x=4018.0 y=3065.0 length=46
TACGCAACGCGAAGAACCTTACCTACCGTTGACATGGTCGGAACCT
>S3216JWPYG rank=0024313 x=3946.0 y=470.0 length=57
TACGCAACGCGAAGAACCTTACCTACCGTTGACATGTCCGAGAGGCCAGAGAGATCT
>S3216J23M9 rank=0013278 x=4018.0 y=3235.0 length=68
TACGCAACGCGAAGAACCTTACCTACCTTTGACATGTACGGAATTCGCCAGAGATGGCTT
AGTGCTCG
>S3216JX9WU rank=0021990 x=3963.0 y=3356.0 length=105
TACGCAACGCGAAGAACCTTACCTACCTTTGACATGTACGGAATTCGCCAGAGATGGCTT
AGTGCTCGAAAGAGAACCGTAACACAGGTGATGCATGGCTGTCGC
>S3216J1G7Z rank=0019760 x=4000.0 y=1245.0 length=105
TACGCAACGCGAAGAACCTTACCTACCTTTGACATGTACGGAATTCGCCAGAGATGGCTT
AGTGCTCGAAAGAGAACCGTAACACAGGTGTTGCATGGCTGTCGC
>S3216J3XA1 rank=0002786 x=4028.0 y=715.0 length=74
TACGCAACGCGAAGAACCTTACCTACCTTTGACATGTACGGAATTCGCCAGAGATGGCTT
AGTGCTCGAAAGNG
>S3216JY2G5 rank=0018827 x=3972.0 y=3511.0 length=105
TACGCAACGCGAAGAACCTTACCTACCTTTGACATGTACGGAATTCGCTAGAGATGGCTT
AGTGCTCGAAAGAGAACCGTAACACAGGTGCTGCATGGCTGTCGC
>S3216JX1US rank=0014643 x=3961.0 y=1106.0 length=55
TACGCAACGCGAAGAACCTTACCTACTCTTGAATCCACAGAATCCTGCAGAGATG
>S3216JUS2S rank=0023418 x=3924.0 y=1314.0 length=103
TACGCAACGCGAAGAACCTTACCTACTCTTGACATCCACGGAATTCGCCAGAGATGGCTT
AGTGCCTTCGGGAACCGTGAGACAGGTGGTGCATGGCTGTCGC
>S3216JU7F0 rank=0028159 x=3928.0 y=3550.0 length=103
TACGCAACGCGAAGAACCTTACCTACTCTTGACATCCACGGAATTCGGCAGAGATGCCTT
AGTGCCTTCGGGAACCGTGAGACAGGTGTTGCATGGCTGTCGC
>S3216J2ZJT rank=0019093 x=4017.0 y=2023.0 length=104
TACGCAACGCGAAGAACCTTACCTACTCTTGACATCCACGGAATTTGGCAGAGATGCCCT
TAGTGCCTTCGGGAACCGTGAGACAGGTGTTGCATGGCTGTCGC
>S3216JTIQ9 rank=0031179 x=3909.0 y=2723.0 length=103
TACGCAACGCGAAGAACCTTACCTACTCTTGACATCCACGGAATTTGGCAGAGATGCCTT
AGTGCCTTCGGGAACCGTGAGACAGGTGTTGCATGGCTGTCGC
>S3216J0AI0 rank=0016245 x=3986.0 y=3258.0 length=103
TACGCAACGCGAAGAACCTTACCTACTCTTGACATCCAGAGAACTTAGCAGAGATGCTTT
GGTGCCTTCGGGAGCTCTGAGACAGGTGGTGCATGGCTGTCGC
>S3216J32CM rank=0023700 x=4029.0 y=3156.0 length=103
TACGCAACGCGAAGAACCTTACCTACTCTTGACATCCAGCGAACTTAGCAGAGATGCTTT
GGTGCCTTCGGGAACGCTGAGACAGGTGATGCATGGCTGTCGC
>S3216JYPHK rank=0028251 x=3968.0 y=3062.0 length=103
TACGCAACGCGAAGAACCTTACCTACTCTTGACATCCAGCGAACTTAGCAGAGATGCTTT
GGTGCCTTCGGGAACGCTGAGACAGGTGTTGCATGGCTGTCGC
>S3216JZJ9Q rank=0006432 x=3978.0 y=1996.0 length=102
TACGCAACGCGAAGAACCTTACCTACTCTTGACATCCTGCGAACCCGACTTAGCATTGGG
GTGCCGAAAGGAACGCAGAGACAGGTGCTGCATGGCTGTCGC
>S3216JU5G1 rank=0010530 x=3928.0 y=995.0 length=102
TACGCAACGCGAAGAACCTTACCTAGATTTGACATGGATTGGAAGACTCGCNGAAATGCG
GTGCCCGCAAGGGCCGATTCACAGGTGCTGCATGGCTGTCGC
>S3216J36OR rank=0024054 x=4031.0 y=585.0 length=57
TACGCAACGCGAAGAACCTTACCTAGCCTTGACATGCAAGTGGTAGAACCATAGAAA
>S3216JWN9N rank=0010936 x=3945.0 y=2377.0 length=106
TACGCAACGCGAAGAACCTTACCTAGCCTTGACATGCATCTCTAAGTCGGTGAAAGCCGG
CGACTGTAGCAATACAGAATTTGCACAGGTGTTGCATGGCTGTCGC
>S3216J5FTW rank=0013049 x=4045.0 y=1746.0 length=105
TACGCAACGCGAAGAACCTTACCTAGCCTTGACATGCATCTCTAAGTCGGTGAAAGCCGG
CGAGTGTAGCAATACACAATTTGCACAGGTGATGCATGGCTGTCG
>S3216JVELY rank=0017577 x=3931.0 y=548.0 length=106
TACGCAACGCGAAGAACCTTACCTAGCCTTGACATGCATCTCTAAGTCGGTGAAAGCCGG
CGAGTGTAGCAATACACAATTTGCACAGGTGTTGCATGGCTGTCGC
>S3216J4J5F rank=0021745 x=4035.0 y=1649.0 length=102
TACGCAACGCGAAGAACCTTACCTAGCCTTGACATGCATTAGACCGAGCCTGAAAGGGCT
CTTTCCTTCGGGACTGGTGCACAGGTGATGCATGGCTGTCGC
>S3216JTX5A rank=0031889 x=3914.0 y=2188.0 length=102
TACGCAACGCGAAGAACCTTACCTAGCCTTGACATGCATTAGACCGGACCTGAAAGGGTC
CTTTCCTTCGGGACTGGTGCACAGGTGCTGCATGGCTGTCGC
>S3216JZSXP rank=0020453 x=3981.0 y=939.0 length=102
TACGCAACGCGAAGAACCTTACCTAGCCTTGACATGCATTAGACCGGACCTGAAAGGGTC
CTTTCCTTCGGGACTGGTGCACAGGTGGTGCATGGCTGTCGC
>S3216JVM6R rank=0030027 x=3933.0 y=3473.0 length=102
TACGCAACGCGAAGAACCTTACCTAGCCTTGACATGCATTAGACCGGACCTGAAAGGGTC
CTTTCCTTCGGGACTGGTGCACAGGTGTTGCATGGCTGTCGC
>S3216JVIIX rank=0024180 x=3932.0 y=1527.0 length=102
TACGCAACGCGAAGAACCTTACCTAGCCTTGACATGCATTAGACCGGGCCTGAAAGGGCC
CTTTCCTTCGGGACTGGTGCACAGGTGATGCATGGCTGTCGC
>S3216JTZ1U rank=0023932 x=3915.0 y=560.0 length=104
TACGCAACGCGAAGAACCTTACCTAGGCCTGACATACATGGGAAAGCCCTCAGAAACGGG
GGCCCTCCTTCGGGACCCATGCACAGGTGATGCATGGCTGTCGC
>S3216J2D1H rank=0012687 x=4010.0 y=2819.0 length=101
TACGCAACGCGAAGAACCTTACCTAGGCTAGAATGCGCGTGACCGCCTCAGAGATGAGGC
TTTCCTTCGGGACACAAAGCAAGGTGTTGCATGGCTGTCGC
>S3216J2FOC rank=0018328 x=4011.0 y=842.0 length=105
TACGCAACGCGAAGAACCTTACCTAGGCTAGAATGTGAGGGAAGTCTGCGTAACAGCAGG
CGTCTGGGAAACCAGACCCAAAACAAGGTGCTGCATGGCTGTCGC
>S3216J4ODI rank=0024538 x=4036.0 y=3028.0 length=105
TACGCAACGCGAAGAACCTTACCTAGGCTAGAATGTGAGGGAAGTCTGCGTAACAGCAGG
CGTCTGGGAAACCAGACCCAAAACAAGGTGCTGCATGGCTGTCGC
>S3216J3R1H rank=0026384 x=4026.0 y=2083.0 length=69
TACGCAACGCGAAGAACCTTACCTAGGCTAGAATGTGAGGGAAGTCTGCGTAACAGCAGG
CGTCTNGGG
>S3216JTTQY rank=0019488 x=3913.0 y=584.0 length=105
TACGCAACGCGAAGAACCTTACCTAGGCTAGAATGTGAGGGAATGTTGGGTAACGCCAAC
AGTCTGGGAAACCAGACCCAAAACAAGGTGTTGCATGGCTGTCGC
>S3216JVBQ8 rank=0016394 x=3930.0 y=946.0 length=61
TACGCAACGCGAAGAACCTTACCTAGGCTAGAATGTGAGGGAATTCTGGGTAATGCCAGA
A
>S3216J3JOW rank=0012464 x=4023.0 y=3550.0 length=105
TACGCAACGCGAAGAACCTTACCTAGGCTAGAATGTGAGGGAATTCTGGGTAATGCCAGA
AGTCCGGGAAACCGGACCCAACACAAGGTGCTGCATGGCTGTCGC
>S3216JZD0S rank=0020487 x=3976.0 y=2090.0 length=102
TACGCAACGCGAAGAACCTTACCTAGGCTAGAATGTGAGGGAATTCTGGGTAATGCCAGA
AGTCCGGGAAACCGGCCAAACAAGGTGCTGCATGGCTGTCGC
>S3216JWK89 rank=0020622 x=3944.0 y=2571.0 length=73
TACGCAACGCGAAGAACCTTACCTAGGCTAGAATGTGAGGGAATTCTGGGTAATGCCAGA
ATCCGGGAAACGG
>S3216JVDPY rank=0016708 x=3930.0 y=3492.0 length=105
TACGCAACGCGAAGAACCTTACCTAGGCTCGAACGGCTCACGAACGACTGTGGAAACACG
GTTTTCCCGCAAGGGACGGGAGTCGAGGTGCTGCATGGCTGTCGC
>S3216JWUQA rank=0028704 x=3947.0 y=2560.0 length=105
TACGCAACGCGAAGAACCTTACCTAGGCTCGAACGGCTGGTCAACGGCGGTGGAAACATC
GCTACCCCGCAAGGGGGTCCAGTCGAGGTGCTGCATGGCTGTCGC
>S3216JVCWY rank=0029915 x=3930.0 y=2448.0 length=101
TACGCAACGCGAAGAACCTTACCTAGGCTCGAAGTGCAGATGATCAACGGCGAAAGTCGT
CTTCCGCAAGGACATCTGTAGAGGTGCTGCATGGCTGTCGC
>S3216J5O3V rank=0013418 x=4048.0 y=1481.0 length=101
TACGCAACGCGAAGAACCTTACCTAGGCTTGAAAGGCTCTCTAAACCGGTGAAAGCCGGC
TACCCGCAAGGGGGGGAGTACAGGTGCTGCATGGCTGTCGC
>S3216JUWHS rank=0016178 x=3925.0 y=1646.0 length=101
TACGCAACGCGAAGAACCTTACCTAGGCTTGAAAGGCTCTCTAAACCGGTGAAAGCCGGG
TACCCGCAAGGGGGGGAGTACAGGTGCTGCATGGCTGTCGC
>S3216JV4UC rank=0009794 x=3939.0 y=1778.0 length=105
TACGCAACGCGAAGAACCTTACCTAGGCTTGAACTCCTACGAATCCGTTTTAATCGACGG
AGTGTCCGCAAGGAAATGTAGTGAGAGGTGTTGCATGGCTGTCGC
>S3216JYRFO rank=0015094 x=3969.0 y=1490.0 length=96
TACGCAACGCGAAGAACCTTACCTAGGCTTGAACTCCTCAGAATCCGGGGTAACGCCTGG
AGTGCCCGCAAGGGAATTGAGTGAGAGGTGCTGCAT
>S3216J2KEI rank=0027659 x=4012.0 y=2872.0 length=98
TACGCAACGCGAAGAACCTTACCTAGGCTTGACATACACGGGAAACCCGTACGAGAAACC
GGGGGGCCCTACTTCGGGAGCCCGGTCGTCGACAGGTG
>S3216J2V5U rank=0024528 x=4016.0 y=1728.0 length=103
TACGCAACGCGAAGAACCTTACCTAGGCTTGACATACACGGGAAACCCTCCAGAAACGGG
GGCCCTCTTCGGAGCCCGTGCACAGGTGCTGCATGGCTGTCGC
>S3216J211Z rank=0014478 x=4018.0 y=1173.0 length=103
TACGCAACGCGAAGAACCTTACCTAGGCTTGACATACACGGGAAACCCTCGAGAAACCGG
GGCCCTCTTCGGAGCCCGTGCACAGGTGGTGCATGGCTGTCGC
>S3216J4S36 rank=0010920 x=4038.0 y=980.0 length=103
TACGCAACGCGAAGAACCTTACCTAGGCTTGACATACACGGGAAACCCTCGAGAAACCGG
GGCCCTCTTCGGAGCCCGTGCACAGGTGTTGCATGGCTGTCGC
>S3216JWEN4 rank=0013698 x=3942.0 y=2226.0 length=102
TACGCAACGCGAAGAACCTTACCTAGGCTTGACATACACGGGAAACCCTCGAGAAACCGG
GGCCTCTTCGGAGCCCGTGCACAGGTGTTGCATGGCTGTCGC
>S3216J2GWS rank=0027109 x=4011.0 y=2442.0 length=104
TACGCAACGCGAAGAACCTTACCTAGGCTTGACATACACGGGAAACCCTCGAGAAACCGG
GGGCCCTCTTCGGAGCCCGTGCACAGGTGCTGCATGGCTGTCGC
>S3216JXB00 rank=0017015 x=3953.0 y=402.0 length=104
TACGCAACGCGAAGAACCTTACCTAGGCTTGACATACACGGGAAACCCTCGAGAAACCGG
GGGCCCTCTTCGGAGCCCGTGCACAGGTGTTGCATGGCTGTCGC
>S3216JYE8K rank=0015407 x=3965.0 y=2066.0 length=104
TACGCAACGCGAAGAACCTTACCTAGGCTTGACATACACGGGAAACCCTCGAGAAACCGG
GGGCCCTCTTCGGAGCCCGTGCACAGGTGTTGCATGGCTGTCGC
>S3216J1D84 rank=0027713 x=3999.0 y=1494.0 length=104
TACGCAACGCGAAGAACCTTACCTAGGCTTGACATACACGGGAAACCCTTCAGAAACGGA
GGGCCCTCTTCGGAGCCCGTGCACAGGTGATGCATGGCTGTCGC
>S3216JXS9B rank=0021985 x=3958.0 y=2253.0 length=104
TACGCAACGCGAAGAACCTTACCTAGGCTTGACATACACGGGAAACCGGCCAGAAACGGC
CGGCCCTCTTCGGAGCCCGTGCACAGGTGTTGCATGGCTGTCGC
>S3216JY6PW rank=0022245 x=3974.0 y=818.0 length=104
TACGCAACGCGAAGAACCTTACCTAGGCTTGACATACACGGGAAACCTTCCAGAAACGGG
AGGCCCTCTTCGGAGCCCGTGCACAGGTGTTGCATGGCTGTCGC
>S3216J01OR rank=0002393 x=3995.0 y=1593.0 length=104
TACGCAACGCGAAGAACCTTACCTAGGCTTGACATACACGGGAAAGCCGCCAGAAACGGC
GGCCCCTCTTCGGAGCCCGTGCACAGGTGATGCATGGCTGTCGC
>S3216JWX2C rank=0020959 x=3948.0 y=2786.0 length=105
TACGCAACGCGAAGAACCTTACCTAGGCTTGACATACACGGGGAAACCTTCCAGAAACGG
GAGGCCCTCTTCGGAGCCCGTGCACAGGTGTTGCATGGCTGTCGC
>S3216JVYO1 rank=0004128 x=3937.0 y=2003.0 length=87
TACGCAACGCGAAGAACCTTACCTAGGCTTGACATAGCCGAGAAAGCCTCCAGAAACGGA
GGCCCCTCTTCCGGACGTTTCGGTTAC
>S3216J0L07 rank=0020266 x=3990.0 y=1785.0 length=104
TACGCAACGCGAAGAACCTTACCTAGGCTTGACATAGCCGAGAAAGCCTCCAGAAAGGGA
GGCCCCTCTTCGGAGTTCGGTTACAGGTGGTGCATGGCTGTCGC
>S3216JUWDE rank=0026476 x=3925.0 y=1488.0 length=103
TACGCAACGCGAAGAACCTTACCTAGGCTTGACATAGCCGAGAAAGCCTCCAGAAGGGAG
GCCCCTCTTCGGAGTTCGGTTACAGGTGGTGCATGGCTGTCGC
>S3216J21NS rank=0005300 x=4018.0 y=662.0 length=104
TACGCAACGCGAAGAACCTTACCTAGGCTTGACATAGCCGAGAAAGCCTCCCGAAACGGA
GGCCCCTCTTCGGAGTTCGGTTACAGGTGCTGCATGGCTGTCGC
>S3216JWNYI rank=0012479 x=3945.0 y=1976.0 length=104
TACGCAACGCGAAGAACCTTACCTAGGCTTGACATAGCCGAGAAAGCCTCCCGAAACGGA
GGCCCCTCTTCGGAGTTCGGTTACAGGTGTTGCATGGCTGTCGC
>S3216J0RZS rank=0012009 x=3992.0 y=1318.0 length=104
TACGCAACGCGAAGAACCTTACCTAGGCTTGACATAGCCGAGAAAGCCTCCCGAAACGGA
GGCCCCTCTTCGGAGTTCGGTTACAGGTGTTGCATGGCTGTCGC
>S3216J0VCY rank=0025909 x=3993.0 y=1584.0 length=104
TACGCAACGCGAAGAACCTTACCTAGGCTTGACATAGCCGAGAAAGCTTCCAGAAAGGGA
GGCCCCTCTTCGGAGTTCGGTTACAGGTGTTGCATGGCTGTCGC
>S3216J222D rank=0028525 x=4018.0 y=2483.0 length=104
TACGCAACGCGAAGAACCTTACCTAGGCTTGACATAGCCGNGAAAGCCTCCCGAAACGGA
GGCCCCTCTTCGGAGTTCGGTTACAGGTGATGCATGGCTGTCGC
>S3216J40L2 rank=0007612 x=4040.0 y=2504.0 length=102
TACGCAACGCGAAGAACCTTACCTAGGCTTGACATATACGAGAAGCCTCTAGAGATAGAG
GTCTCTTTGGACACTCGTATACAGGTGTTGCATGGCTGTCGC
>S3216JZE54 rank=0004173 x=3976.0 y=3578.0 length=104
TACGCAACGCGAAGAACCTTACCTAGGCTTGACATATACGTGAAACCCCCTGGAAACAGG
GGGCCTCCTTCGGGACACGTATACAGGTGGTGCATGGCTGTCGC
>S3216JZGSO rank=0015120 x=3977.0 y=1590.0 length=102
TACGCAACGCGAAGAACCTTACCTAGGCTTGACATGCACAGGAATGTCGTGGAAACACGG
CAGCCCTTCGGGGCCTGTGTGCAGGTGCTGCATGGCTGTCGC
>S3216JX3R5 rank=0014511 x=3961.0 y=3603.0 length=100
TACGCAACGCGAAGAACCTTACCTAGGCTTGACATGCACGGAAATCCTCCAGAGATGGGG
GGTCCGTAAGGGCCGTGCACAGGTGTTGCATGGCTGTCGC
>S3216J2DTN rank=0016007 x=4010.0 y=2537.0 length=100
TACGCAACGCGAAGAACCTTACCTAGGCTTGACATGCACGGAAATCTCGTAGAGATACGG
GGTCCGTAAGGGCCGTGCACAGGTGATGCATGGCTGTCGC
>S3216J416U rank=0008540 x=4041.0 y=452.0 length=60
TACGCAACGCGAAGAACCTTACCTAGGCTTGACATGCACGGGAAACGCCTCAGAAACGGG

>S3216J285J rank=0030986 x=4020.0 y=2181.0 length=103
TACGCAACGCGAAGAACCTTACCTAGGCTTGACATGCACGGGAATGTCGTAGAAATACGG
CAGCCCTTCGGGGNCTCGTGCACAGGTGTTGCATGGCTGTCGC
>S3216J3YV2 rank=0005574 x=4028.0 y=2768.0 length=102
TACGCAACGCGAAGAACCTTACCTAGGCTTGACATGCACGGGAATGTCGTGGAAACACGG
CAGCCCTTCGGGGCTCGTGCACAGGTGATGCATGGCTGTCGC
>S3216J3F75 rank=0013818 x=4022.0 y=3155.0 length=102
TACGCAACGCGAAGAACCTTACCTAGGCTTGACATGCACGGGAATGTCGTGGAAACACGG
CAGCCCTTCGGGGCTCGTGCACAGGTGCTGCATGGCTGTCGC
>S3216J0TPQ rank=0001652 x=3992.0 y=3548.0 length=104
TACGCAACGCGAAGAACCTTACCTAGGCTTGACATGCAGCCGAAGCCCGGGGGAAACCTC
GGGCGTCCTTCGGGACGGCTGCACAGGTGATGCATGGCTGTCGC
>S3216JV2AB rank=0022445 x=3938.0 y=2561.0 length=104
TACGCAACGCGAAGAACCTTACCTAGGCTTGACATGCAGGAGAAACCTTTGAGAAACCAG
AGGCCCTCTTCGGAGTTCCTGCACAGGTGGTGCATGGCTGTCGC
>S3216JVYHC rank=0025916 x=3937.0 y=1726.0 length=104
TACGCAACGCGAAGAACCTTACCTAGGCTTGACATGCAGGAGAAAGCCCCGAGAGACCGG
GGCCCCTCTTCGGAGTTCCTGCACAGGTGATGCATGGCTGTCGC
>S3216J4NJP rank=0029282 x=4036.0 y=1955.0 length=78
TACGCAACGCGAAGAACCTTACCTAGGCTTGACATGCAGGGAAACCCGGTGAAAGCCGGG
GCCTCCGTTCGGGACCCT
>S3216JTFMY rank=0030890 x=3908.0 y=2776.0 length=102
TACGCAACGCGAAGAACCTTACCTAGGCTTGACATGCATCTCTAAGCGCGTGAAAGCGCG
TGACCCTTCGGGGGATTTGCACAGGTGATGCATGGCTGTCGC
>S3216J2D3I rank=0025831 x=4010.0 y=2892.0 length=106
TACGCAACGCGAAGAACCTTACCTAGGCTTGACATGCATCTCTAAGTCGGTGAAAGCCGG
CGACTCCCGCAAGGGAGAATTTGCACAGGTGTTGCATGGCTGTCGC
>S3216JU79V rank=0023654 x=3929.0 y=529.0 length=103
TACGCAACGCGAAGAACCTTACCTAGGCTTGACATGCATGGGAAACCCCTCGAAACGGGG
GGCCTCCTTCGGGATCCATGCACAGGTGCTGCATGGCTGTCGC
>S3216JUJVQ rank=0029165 x=3921.0 y=1684.0 length=104
TACGCAACGCGAAGAACCTTACCTAGGCTTGACATGCATGGGAAACCCCTCGGAAACGGG
GGGCCTCCTTCGGGATCCATGCACAGGTGGTGCATGGCTGTCGC
>S3216J1NZ7 rank=0024589 x=4002.0 y=1845.0 length=104
TACGCAACGCGAAGAACCTTACCTAGGCTTGACATGCATGGGAAACCCTCGAGAAACCGA
GGGCCTCCTTCGGGACCCATGCACAGGTGATGCATGGCTGTCGC
>S3216JXRS3 rank=0003452 x=3958.0 y=373.0 length=102
TACGCAACGCGAAGAACCTTACCTAGGCTTGACATGCATGGGAAACCCTCGAGAAACCGA
GGGCCTCCTTCGGGACTCATGCACAGGTGATGCATGGCTGTC
>S3216JYJ95 rank=0008718 x=3967.0 y=411.0 length=104
TACGCAACGCGAAGAACCTTACCTAGGCTTGACATGCATGGGAAACCCTCGAGAAACCGA
GGGCCTCCTTCGGGACTCATGCACAGGTGTTGCATGGCTGTCGC
>S3216J2G0I rank=0010939 x=4011.0 y=2576.0 length=93
TACGCAACGCGAAGAACCTTACCTAGGCTTGACATGCATGGGAAACTCCTCAGAAACGAG
GAGCCTCCTTCGGGATCCACTGCACAGGTGTTG
>S3216JYSXF rank=0022993 x=3969.0 y=3425.0 length=104
TACGCAACGCGAAGAACCTTACCTAGGCTTGACATGCATGGGAAACTCCTCAGAAACGAG
GAGCCTCCTTCGGGATCCATGCACAGGTGATGCATGGCTGTCGC
>S3216J4WPJ rank=0011206 x=4039.0 y=1541.0 length=104
TACGCAACGCGAAGAACCTTACCTAGGCTTGACATGCATGGGAAACTCCTCAGAAACGAG
GAGCCTCCTTCGGGATCCATGCACAGGTGATGCATGGCTGTCGC
>S3216JZF1Q rank=0024435 x=3977.0 y=620.0 length=104
TACGCAACGCGAAGAACCTTACCTAGGCTTGACATGCATGGGAAACTCCTCAGAAACGAG
GAGCCTCCTTCGGGATCCATGCACAGGTGATGCATGGCTGTCGC
>S3216JY9P4 rank=0031986 x=3975.0 y=618.0 length=104
TACGCAACGCGAAGAACCTTACCTAGGCTTGACATGCATGGGAAACTCCTCAGAAACGAG
GAGCCTCCTTCGGGATCCATGCACAGGTGATGCATGGCTGTCGC
>S3216JXAXU rank=0021278 x=3952.0 y=3088.0 length=104
TACGCAACGCGAAGAACCTTACCTAGGCTTGACATGCATGGGAAACTCCTCAGAAACGAG
GAGCCTCCTTCGGGATCCATGCACAGGTGATGCATGGCTGTCGC
>S3216JYY81 rank=0031949 x=3971.0 y=3427.0 length=104
TACGCAACGCGAAGAACCTTACCTAGGCTTGACATGCATGGGAAACTCCTCAGAAACGAG
GAGCCTCCTTCGGGATCCATGCACAGGTGATGCATGGCTGTCGC
>S3216JY5D1 rank=0025229 x=3973.0 y=3191.0 length=104
TACGCAACGCGAAGAACCTTACCTAGGCTTGACATGCATGGGAAACTCCTCAGAAACGAG
GAGCCTCCTTCGGGATCCATGCACAGGTGCTGCATGGCTGTCGC
>S3216J4DGX rank=0030866 x=4033.0 y=1183.0 length=104
TACGCAACGCGAAGAACCTTACCTAGGCTTGACATGCATGGGAAACTCCTCAGAAACGAG
GAGCCTCCTTCGGGATCCATGCACAGGTGCTGCATGGCTGTCGC
>S3216JW6RO rank=0029345 x=3951.0 y=1778.0 length=104
TACGCAACGCGAAGAACCTTACCTAGGCTTGACATGCATGGGAAACTCCTCAGAAACGAG
GAGCCTCCTTCGGGATCCATGCACAGGTGCTGCATGGCTGTCGC
>S3216J4S65 rank=0008394 x=4038.0 y=1087.0 length=104
TACGCAACGCGAAGAACCTTACCTAGGCTTGACATGCATGGGAAACTCCTCAGAAACGAG
GAGCCTCCTTCGGGATCCATGCACAGGTGGTGCATGGCTGTCGC
>S3216J17SW rank=0028090 x=4008.0 y=2926.0 length=104
TACGCAACGCGAAGAACCTTACCTAGGCTTGACATGCATGGGAAACTCCTCAGAAACGAG
GAGCCTCCTTCGGGATCCATGCACAGGTGTTGCATGGCTGTCGC
>S3216J04G8 rank=0015875 x=3996.0 y=1114.0 length=104
TACGCAACGCGAAGAACCTTACCTAGGCTTGACATGCATGGGAAACTCCTCAGAAACGAG
GAGCCTCCTTCGGGATCCATGCACAGGTGTTGCATGGCTGTCGC
>S3216JWEVB rank=0012623 x=3942.0 y=2485.0 length=104
TACGCAACGCGAAGAACCTTACCTAGGCTTGACATGCATGGGAAACTCCTCAGAAACGAG
GAGCCTCCTTCGGGATCCATGCACAGGTGTTGCATGGCTGTCGC
>S3216JVKP4 rank=0016285 x=3933.0 y=282.0 length=104
TACGCAACGCGAAGAACCTTACCTAGGCTTGACATGCATGGGAAACTCCTCAGAAACGAG
GAGCCTCCTTCGGGATCCATGCACAGGTGTTGCATGGCTGTCGC
>S3216J4BFG rank=0013662 x=4032.0 y=2634.0 length=97
TACGCAACGCGAAGAACCTTACCTAGGCTTGACATGCATGGGAAACTCCTCAGAAACGAG
GAGCCTCCTTCGGGATCCCATGCACGAGGTTGTTGCA
>S3216J11H8 rank=0029502 x=4006.0 y=2958.0 length=65
TACGCAACGCGAAGAACCTTACCTAGGCTTGACATGCATGGGAAACTCCTCAGAAACGAG
GGACG
>S3216J2918 rank=0009402 x=4020.0 y=3358.0 length=104
TACGCAACGCGAAGAACCTTACCTAGGCTTGACATGCATGGGAAACTCTCCAGAAACGGA
GAGCCTCTTTCGGGACCCATGCACAGGTGTTGCATGGCTGTCGC
>S3216JY3KM rank=0029043 x=3973.0 y=836.0 length=104
TACGCAACGCGAAGAACCTTACCTAGGCTTGACATGCATGGGAAAGCCCGGTGAAAGCCG
GGCCCCTCTTCGGAGCTCATGCACAGGTGCTGCATGGCTGTCGC
>S3216JZI41 rank=0007521 x=3978.0 y=531.0 length=104
TACGCAACGCGAAGAACCTTACCTAGGCTTGACATGCATGGGAAGCTCCTCAGAAACGAG
GAGCCTCCTTCGGGATCCATGCACAGGTGATGCATGGCTGTCGC
>S3216JT3AF rank=0026617 x=3916.0 y=661.0 length=104
TACGCAACGCGAAGAACCTTACCTAGGCTTGACATGCATGGGACAGCCGGCAGAAACGCC
GGCCTCTCTTCGGAGTCCATGCACAGGTGTTGCATGGCTGTCGC
>S3216JVEUE rank=0016749 x=3931.0 y=852.0 length=108
TACGCAACGCGAAGAACCTTACCTAGGCTTGACATGCTAGTAGTAGGAACCTNAAAGGGG
GACGACTCTCGAAAGAGAGAGCTAGCACAGGTGATGCATGGCTGTCGC
>S3216J08XP rank=0028385 x=3997.0 y=2795.0 length=106
TACGCAACGCGAAGAACCTTACCTAGGCTTGACATGCTGGAGAAAGTCTTGTGAAAGCAG
GACCCTCCTTCGGGACTCCAGCACAGGTGATGCATGGCTGTCGCGT
>S3216J4D9T rank=0028438 x=4033.0 y=2223.0 length=85
TACGCAACGCGAAGAACCTTACCTAGGCTTGACATGGGAGTGGTAGGGAACGGAAACGGG
ACCGACCCTTCGGGGAGCTTCCACA
>S3216J4W4Y rank=0030389 x=4039.0 y=2096.0 length=105
TACGCAACGCGAAGAACCTTACCTAGGCTTGACATGGGAGTGGTAGGGAACGGAAACGGG
ACCGACCCTTCGGGGGAGCTTCCACAGGTGATGCATGGCTGTCGC
>S3216JZ6GO rank=0016622 x=3985.0 y=2086.0 length=104
TACGCAACGCGAAGAACCTTACCTAGGCTTGACATGTACGAGCAAGCTCTCAGAAACGAG
AGCCCCTCTTCGGAGATCGTGCACAGGTGTTGCATGGCTGTCGC
>S3216JW1M5 rank=0021762 x=3949.0 y=3327.0 length=104
TACGCAACGCGAAGAACCTTACCTAGGCTTGACATGTACGTGGTACGAGGTGGAAACACT
GAGGACTCGCAAGAGAGCGTACACAGGTGCTGCATGGCTGTCGC
>S3216J49V1 rank=0016122 x=4043.0 y=2239.0 length=100
TACGCAACGCGAAGAACCTTACCTAGGCTTGACATGTAGCGAAAAGCCACAGAGATGCGG
TGTCCTTCGGGGCGCTACACAGGTGATGCATGGCTGTCGC
>S3216J3ZKN rank=0009344 x=4028.0 y=3653.0 length=65
TACGCAACGCGAAGAACCTTACCTAGGCTTGACATGTATGGGAAACGCTTGNGAAACCAA
GCGCC
>S3216JXWMX rank=0022957 x=3959.0 y=2535.0 length=102
TACGCAACGCGAAGAACCTTACCTAGGCTTGACATGTTGAGGAAACCCCTGGAAACAGGG
GCCCCCGCAAGGGTCTCATCACAGGTGTTGCATGGCTGTCGC
>S3216J0YJ3 rank=0006053 x=3994.0 y=1633.0 length=81
TACGCAACGCGAAGAACCTTACCTAGGTTAAATCCACCGGAATCCTGCAGAGATGTGGGA
GTGCCCTTCGGGGAATCGGTG
>S3216J2KDJ rank=0014428 x=4012.0 y=2837.0 length=104
TACGCAACGCGAAGAACCTTACCTAGGTTAAATCCGCCCGAACCTGCCAGAGATGGTGGG
GTGCTCGCAAGAGAGCGGGTGAGAAGGTGATGCATGGCTGTCGC
>S3216JVPST rank=0007371 x=3934.0 y=2763.0 length=102
TACGCAACGCGAAGAACCTTACCTAGGTTTGACATATACGAGAACTCTCTGGAGATAGAG
AGCTCTTTGGACACTCGTATACAGGTGCTGCATGGCTGTCGC
>S3216JW05H rank=0028881 x=3949.0 y=2691.0 length=101
TACGCAACGCGAAGAACCTTACCTAGGTTTGACATCTGGCGCTATCCTGTGAAAGCAGGA
GTTCCGCAAGGACGCCAAGACAGGTGTTGCATGGCTGTCGC
>S3216J0S58 rank=0027592 x=3992.0 y=2846.0 length=104
TACGCAACGCGAAGAACCTTACCTAGGTTTGACATGCTGGTGAAAGCCTCTGGAAACAGG
GGCCCTTCTTCGGAACACCAGCACATGTGCTGCATGGCTGTCGC
>S3216J3L5U rank=0016911 x=4024.0 y=2656.0 length=108
TACGCAACGCGAAGAACCTTACCTAGGTTTGACATGCTGGTGAAAGCCTCTGGAAACAGG
GGGCCCTTCTTTCGGGAACACCAGCACNAGGTGCTGCATGGCTGTCGC
>S3216JXLZ3 rank=0009288 x=3956.0 y=1041.0 length=100
TACGCAACGCGAAGAACCTTACCTAGGTTTGACATGGGCGCTAAAACCGCAGAGATGTGG
TGTCCTTCGGGGGCGTTCACAGGTGATGCATGGCTGTCGC
>S3216J4KZT rank=0013702 x=4035.0 y=2743.0 length=100
TACGCAACGCGAAGAACCTTACCTAGGTTTGACATGTACGGAAAAGCTACAGAGATGTGG
TGTCCTTCGGGGCCGTACACAGGTGATGCATGGCTGTCGC
>S3216JUPXH rank=0011567 x=3923.0 y=1331.0 length=105
TACGCAACGCGAAGAACCTTACCTCGGGCTAGACAACGGCGGACCGTCCTAGAAATAGGA
TTTTCCCTTCGGGGACTGCCGGTTCAGGTGATGCATGGCTGTCGC
>S3216JU49G rank=0012488 x=3928.0 y=722.0 length=107
TACGCAACGCGAAGAACCTTACCTGCCTTTGACATGTCCCGTATGGATCCTGGAGACAGG
GTTCTTCAGTTCGGCTGGCGGGAACACAGGTGCTGCATGGCTGTCGC
>S3216J0LYQ rank=0025843 x=3990.0 y=1696.0 length=103
TACGCAACGCGAAGAACCTTACCTGCTCTTGACATGTCAGGAAGATCTAAGAGATTAGAT
TGTGCCTTCGGGAACCTGAACACAGGTGTTGCATGGCTATCGC
>S3216JVGG5 rank=0007997 x=3931.0 y=2967.0 length=63
TACGCAACGCGAAGAACCTTACCTGGACTAGAATGTGAGGGAATGTCGGGGTAATGCCGG
CAT
>S3216JVZI1 rank=0026244 x=3937.0 y=3083.0 length=105
TACGCAACGCGAAGAACCTTACCTGGACTAGAATGTGAGGGAATGTCGGGTAATGCCGGC
AGTCCGGGAAACCGGACCCAAAACAAGGTGTTGCATGGCTGTCGC
>S3216JW5V6 rank=0014187 x=3951.0 y=644.0 length=75
TACGCAACGCGAAGAACCTTACCTGGACTAGAATGTGAGGGAATGTCGGGTAATGCCGGC
AGTCTGGGAAACCAG
>S3216JV6YQ rank=0019168 x=3940.0 y=432.0 length=105
TACGCAACGCGAAGAACCTTACCTGGACTAGAATGTGAGGGAATGTCGGGTAATGCCGGC
AGTCTGGGAAACCAGACCCAAAACAAGGTGCTGCATGGCTGTCGC
>S3216JU32M rank=0022110 x=3927.0 y=3276.0 length=103
TACGCAACGCGAAGAACCTTACCTGGACTAGACAACAGTGGATCGTCCTAGAAATAGGAT
TTCCCTTCGGGGACCGCTGGTTCAGGTGCTGCATGGCTGTCGC
>S3216JXACT rank=0023881 x=3952.0 y=2331.0 length=106
TACGCAACGCGAAGAACCTTACCTGGACTAGAGTGTGAGGGAAGTTCGTCTAACAGCGAC
GCGTCCGGGCAACCGGACCCAAAACAAGGTGATGCATGGCTGTCGC
>S3216JUW9W rank=0025299 x=3925.0 y=2658.0 length=104
TACGCAACGCGAAGAACCTTACCTGGACTTGACATGCGAGAGAAAGCCCGGTGAAAGCCG
GGCCCCCCTTCGGGGCTCTCGCACAGGTGATGCATGGCTGTCGC
>S3216JXTE3 rank=0029964 x=3958.0 y=2461.0 length=104
TACGCAACGCGAAGAACCTTACCTGGACTTGACATGCTAGAGAAAGCCCGGTGAAAGCCG
GGCCCCCCTTCGGGGTTCTAGCACAGGTGCTGCATGGCTGTCGC
>S3216J1MZV rank=0009141 x=4002.0 y=537.0 length=103
TACGCAACGCGAAGAACCTTACCTGGACTTGACATGTCCGGAATCCAGCAGAGATGCAGG
AGTGCCTTCGGGAATCGGAACACAGGTGATGCATGGCTGTCGC
>S3216JWB1X rank=0027485 x=3941.0 y=2931.0 length=103
TACGCAACGCGAAGAACCTTACCTGGCCTTGACATCCAATGAACCTTGTAGAGATACGAG
GGTGCCTTCGGGAGCATTGAGACAGGTGTTGCATGGCTGTCGC
>S3216JYW20 rank=0023274 x=3971.0 y=618.0 length=103
TACGCAACGCGAAGAACCTTACCTGGCCTTGACATCCACAGAATTTTTTAGAAATAAAAA
AGTGCCTTCGGGAACTGTGAGACAGGTGTTGCATGGCTGTCGC
>S3216JYIPU rank=0020085 x=3966.0 y=2480.0 length=102
TACGCAACGCGAAGAACCTTACCTGGCCTTGACATCCACGGAACCCTTGAGAGATCGAGG
GGTGCCTTCGGGAACCGTGAGACAGGTGATGCAGGCTGTCGC
>S3216JZQSI rank=0027989 x=3980.0 y=2256.0 length=102
TACGCAACGCGAAGAACCTTACCTGGCCTTGACATCCACGGAACCCTTGAGAGATCGAGG
GGTGCCTTCGGGAACCGTGAGACAGGTTTGCATGGCTGTCGC
>S3216J4K8J rank=0017400 x=4035.0 y=3057.0 length=102
TACGCAACGCGAAGAACCTTACCTGGCCTTGACATCCACGGAACCCTTGAGAGATCGAGG
GTGCCTTCGGGAACCGTGAGACAGGTGCTGCATGGCTGTCGC
>S3216J23NI rank=0025870 x=4018.0 y=3244.0 length=103
TACGCAACGCGAAGAACCTTACCTGGCCTTGACATCCACGGAACCTTTCAGAGATGAGAG
GGTGCCTTCGGGAACCGTGAGACAGGTGTTGCATGGCTGTCGC
>S3216JT3DN rank=0028051 x=3916.0 y=777.0 length=103
TACGCAACGCGAAGAACCTTACCTGGCCTTGACATCCACGGAACTTACCAGAGATGGTTT
GGTGCCTTCGGGAACCGTGAGACAGGTGCTGCATGGCTGTCGC
>S3216JXI56 rank=0018931 x=3955.0 y=1468.0 length=103
TACGCAACGCGAAGAACCTTACCTGGCCTTGACATCCACGGAAGCCCTGAGAGATCGGGG
TGTGCCTTCGGGAACCGTGAGACAGGTGTTGCATGGCTGTCGC
>S3216J3I41 rank=0026436 x=4023.0 y=2835.0 length=104
TACGCAACGCGAAGAACCTTACCTGGCCTTGACATCCACGGAAGCCCTGAGAGATCGGGG
TGTGCCTTCGGGGAACCGTGAGACAGGTGTTGCATGGCTGTCGC
>S3216JVXU7 rank=0025105 x=3937.0 y=929.0 length=103
TACGCAACGCGAAGAACCTTACCTGGCCTTGACATCCACGGAAGTCTGCAGAGATGCGGA
TGTGCCTTCGGGAACCGTGAGACAGGTGCTGCATGGCTGTCGC
>S3216JZ7LX rank=0018984 x=3985.0 y=3571.0 length=103
TACGCAACGCGAAGAACCTTACCTGGCCTTGACATCCACGGAATCCTTCAGAGATGAGGG
AGTGCCTTCGGGAACCGTGAGACAGGTGATGCATGGCTGTCGC
>S3216JU3I3 rank=0014231 x=3927.0 y=2573.0 length=103
TACGCAACGCGAAGAACCTTACCTGGCCTTGACATCCACGGAATCCTTCAGAGATGAGGG
AGTGCCTTCGGGAACCGTGAGACAGGTGCTGCATGGCTGTCGC
>S3216J43XE rank=0022101 x=4041.0 y=2704.0 length=104
TACGCAACGCGAAGAACCTTACCTGGCCTTGACATCCACGGAATCCTTCAGAGATGAGGG
AGTGCCTTCGGGAACCGTGAGACAGGTGGATGCATGGCTGTCGC
>S3216JVUP9 rank=0022068 x=3936.0 y=959.0 length=103
TACGCAACGCGAAGAACCTTACCTGGCCTTGACATCCACGGAATCCTTCAGAGATGAGGG
AGTGCCTTCGGGAACCGTGAGACAGGTGTTGCATGGCTGTCGC
>S3216JYKDG rank=0029212 x=3967.0 y=530.0 length=103
TACGCAACGCGAAGAACCTTACCTGGCCTTGACATCCACGGAATCCTTTAGAGATAGAGG
AGTGCCTTCGGGAACCGTGAGACAGGTGATGCATGGCTGTCGC
>S3216J3985 rank=0022041 x=4032.0 y=1111.0 length=103
TACGCAACGCGAAGAACCTTACCTGGCCTTGACATCCACGGAATCCTTTAGAGATAGAGG
AGTGCCTTCGGGAACCGTGAGACAGGTGCTGCATGGCTGTCGC
>S3216JTDWA rank=0025837 x=3908.0 y=520.0 length=103
TACGCAACGCGAAGAACCTTACCTGGCCTTGACATCCACGGAATCCTTTAGAGATAGAGG
AGTGCCTTCGGGAACCGTGAGACAGGTGGTGCATGGCTGTCGC
>S3216JVITK rank=0024554 x=3932.0 y=1910.0 length=103
TACGCAACGCGAAGAACCTTACCTGGCCTTGACATCCACGGAATCCTTTAGAGATAGAGG
AGTGCCTTCGGGAACCGTGAGACAGGTGTTGCATGGCTGTCGC
>S3216J42W5 rank=0009561 x=4041.0 y=1399.0 length=103
TACGCAACGCGAAGAACCTTACCTGGCCTTGACATCCACGGAATCTTTGAGAGATCGAAG
AGTGCCTTCGGGAACCGTGAGACAGGTGATGCATGGCTGTCGC
>S3216JTQF4 rank=0012527 x=3912.0 y=402.0 length=103
TACGCAACGCGAAGAACCTTACCTGGCCTTGACATCCACGGAATTCGGCAGAGATGCCTT
AGTGCCTTCGGGAACCGTGAGACAGGTGCTGCATGGCTGTCGC
>S3216JV2XS rank=0019550 x=3938.0 y=3406.0 length=103
TACGCAACGCGAAGAACCTTACCTGGCCTTGACATCCACGGAATTCGGCAGAGATGCCTT
AGTGCCTTCGGGAACCGTGAGACAGGTGTTGCATGGCTGTCGC
>S3216JW8SR rank=0006263 x=3952.0 y=313.0 length=103
TACGCAACGCGAAGAACCTTACCTGGCCTTGACATCCACGGGAATCCTTCAGAGATGAGG
AGTGCCTTCGGGAACCGTGAGACAGGTGTTGCATGGCTGTCGC
>S3216JTHNX rank=0027173 x=3909.0 y=1307.0 length=97
TACGCAACGCGAAGAACCTTACCTGGCCTTGACATCCATGGGATCCCGAAGAGATTTGGG
AGTGCCGCAAGGAACCATGAGACAGGNGTTGCATGGC
>S3216J37VO rank=0031643 x=4031.0 y=2130.0 length=68
TACGCAACGCGAAGAACCTTACCTGGCCTTGACATCCCAGGAACCCCGAAGAGATTTGGG
GGTGCCGT
>S3216JZDIS rank=0010705 x=3976.0 y=1442.0 length=103
TACGCAACGCGAAGAACCTTACCTGGCCTTGACATCGCGAGACCGGTGCAGAGATGCATC
TTTCCCTTCGGGGACTCGTAGACAGGTGTTGCATGGCTGTCGC
>S3216JVBEP rank=0026959 x=3930.0 y=495.0 length=106
TACGCAACGCGAAGAACCTTACCTGGCCTTGACATGCAAGTAGTAGAACCATGAAAGTGG
GACGAGCCCGCAAGGGCAGCTTGCACAGGTGCTGCATGGCTGTCGC
>S3216JWGRG rank=0002778 x=3943.0 y=842.0 length=102
TACGCAACGCGAAGAACCTTACCTGGCCTTGACATGCAAGTAGTAGAACCATGAAGTGGA
CGAGCCGCAAGGCAGCTTGCACAGGTGCTGCATGGCTGTCGC
>S3216JV11Y rank=0021969 x=3938.0 y=2260.0 length=106
TACGCAACGCGAAGAACCTTACCTGGCCTTGACATGCAAGTAGTAGAACCCTGAAAGGGG
GACGAGGTAGCAATACCAGCTTGCACAGGTGTTGCATGGCTGTCGC
>S3216JT1K0 rank=0025090 x=3915.0 y=2546.0 length=108
TACGCAACGCGAAGAACCTTACCTGGCCTTGACATGCAAGTAGTAGGACCTTGAAAAGAG
GGGACGAGGTAGCAATACCAGCTTGCACAGGNGTTGCATGGCTGTCGC
>S3216J2J0C rank=0020060 x=4012.0 y=2362.0 length=106
TACGCAACGCGAAGAACCTTACCTGGCCTTGACATGCAAGTGGTAGAACCATGAAAAGTG
GGAGACCCCGCAAGGGGAGCTTGCACAGGTGCTGCATGGCTGTCGC
>S3216JUAON rank=0028854 x=3918.0 y=2053.0 length=108
TACGCAACGCGAAGAACCTTACCTGGCCTTGACATGCAAGTGGTAGAACCATGAAAGTGG
GACGACCCCCGCAAGGGGGAGCTTGCACAGGTGGTGCATGGCTGTCGC
>S3216J3XUN rank=0020848 x=4028.0 y=1421.0 length=106
TACGCAACGCGAAGAACCTTACCTGGCCTTGACATGCAAGTGGTAGAACCATGAAAGTGG
GACGACCCCGCAAGGGGAGCTTGCACAGGTGTTGCATGGCTGTCGC
>S3216J3LYL rank=0017757 x=4024.0 y=2395.0 length=106
TACGCAACGCGAAGAACCTTACCTGGCCTTGACATGCAAGTGGTAGAACCATGAAAGTGG
GACGACCCCGCAAGGGGAGCTTGCACAGGTGTTGCATGGCTGTCGC
>S3216JZ5J0 rank=0022090 x=3985.0 y=910.0 length=106
TACGCAACGCGAAGAACCTTACCTGGCCTTGACATGCAAGTGGTAGAACCATGAAAGTGG
GACGATCCCGCAAGGGAAGCTTGCACAGGTGTTGCATGGCTGTCGC
>S3216JZ9SQ rank=0013587 x=3986.0 y=2312.0 length=87
TACGCAACGCGAAGAACCTTACCTGGCCTTGACATGCAAGTGGTAGAACCATGAAATGGG
AGACCCCGCAAGGGGAGCTTGCACAGG
>S3216JT3M6 rank=0008732 x=3916.0 y=1120.0 length=106
TACGCAACGCGAAGAACCTTACCTGGCCTTGACATGCACATAGTAGAAGCCTGAGAGGGT
GACGAGGTAGCAATACCAGTGTGCACAGGTGTTGCATGGCTGTCGC
>S3216JT7CD rank=0029396 x=3917.0 y=1819.0 length=102
TACGCAACGCGAAGAACCTTACCTGGCCTTGACATGCACTAGACAGACGCTGAAAGGCGT
TCTCCCTTCGGGGCTGGTGCACAGGTGATGCATGGCTGTCGC
>S3216JVE11 rank=0027341 x=3931.0 y=1127.0 length=102
TACGCAACGCGAAGAACCTTACCTGGCCTTGACATGCACTAGACAGACGCTGAAAGGCGT
TCTCCCTTCGGGGCTGGTGCACAGGTGGTGCATGGCTGTCAC
>S3216JWZ19 rank=0013391 x=3949.0 y=1279.0 length=101
TACGCAACGCGAAGAACCTTACCTGGCCTTGACATGCACTAGACCGACGCTGAAAGGCGC
TTTCCTTCGGGACTGGTGCACAGGTGCTGCATGGCTGTCGC
>S3216J2VSP rank=0026522 x=4016.0 y=1255.0 length=106
TACGCAACGCGAAGAACCTTACCTGGCCTTGACATGCATCTCTAAGCTGGTGAAAGCCAG
TGAGTCCCGAAAGGGACAATTTGCACAGGTGATGCATGGCTGTCGC
>S3216JU8GJ rank=0002772 x=3929.0 y=769.0 length=106
TACGCAACGCGAAGAACCTTACCTGGCCTTGACATGCATCTCTAAGCTGGTGAAAGCCAG
TGAGTGTCGAAAGACACAATTTGCACAGGTGTTGCATGGCTGTCGC
>S3216JXJLS rank=0021652 x=3955.0 y=2030.0 length=106
TACGCAACGCGAAGAACCTTACCTGGCCTTGACATGCATGTGGTAGAGCCATGAAAGTGG
GACGATCCCGCAAGGGAAGCATGCACAGGTGGTGCATGGCTGTCGC
>S3216J2N1N rank=0006999 x=4013.0 y=3497.0 length=100
TACGCAACGCGAAGAACCTTACCTGGCCTTGACATGGCCGCAAAACTCGCAGAGATGTGA
GGTCCTTCGGGGGCGGTCACAGGTGGTGCATGGCTGTCGC
>S3216JZ4FY rank=0023590 x=3984.0 y=3564.0 length=103
TACGCAACGCGAAGAACCTTACCTGGCCTTGACATGTACGGAACTTTTCCAGAGATGGAT
TGGTGCCCAAGGGACCGTAACACAGGTGCTGCATGGCTGTCGC
>S3216J4M75 rank=0030492 x=4036.0 y=1539.0 length=106
TACGCAACGCGAAGAACCTTACCTGGCCTTGACATGTACGTAGTAGAAGCGTGAAAGCGT
AACGAGGTAGCAATACCAGCGTACACAGGTGTTGCATGGCTGTCGC
>S3216J4DGQ rank=0013357 x=4033.0 y=1176.0 length=107
TACGCAACGCGAAGAACCTTACCTGGCCTTGACATGTATCTCTAAGCACGTGAAAGCGTG
TGAGTGTCGAAAGACACAATTTTACACAGGTGTTGCATGGCTGTCGC
>S3216JYE5P rank=0025780 x=3965.0 y=1963.0 length=103
TACGCAACGCGAAGAACCTTACCTGGCCTTGACATGTCCGGAACCTTGCAGAGATGCGAG
GGTGCCTTCGGGAATCGGAACACAGGTGATGCATGGCTGTCGC
>S3216JWQSP rank=0017986 x=3946.0 y=1559.0 length=103
TACGCAACGCGAAGAACCTTACCTGGCCTTGACATGTCCGGAATCCAGCAGAGATGCAGG
AGTGCCTTCGGGAATCGGAACACAGGTGCTGCATGGCTGTCGC
>S3216JVLLI rank=0012327 x=3933.0 y=1412.0 length=103
TACGCAACGCGAAGAACCTTACCTGGCCTTGACATGTCCGGAATCCAGCAGAGATGCAGG
AGTGCCTTCGGGAATCGGAACACAGGTGGTGCATGGCTGTCGC
>S3216JWXST rank=0015974 x=3948.0 y=2443.0 length=103
TACGCAACGCGAAGAACCTTACCTGGCCTTGACATGTCCGGAATCCAGCAGAGATGCAGG
AGTGCCTTCGGGAATCGGAACACAGGTGTTGCATGGCTGTCGC
>S3216JTKVF rank=0027407 x=3910.0 y=1369.0 length=103
TACGCAACGCGAAGAACCTTACCTGGCCTTGACATGTCCGGAATCCTGCAGAGATGCGGG
AGTGCCTTCGGGAATCGGAACACAGGTGCTGCATGGCTGTCGC
>S3216J4HPU rank=0016949 x=4034.0 y=2592.0 length=100
TACGCAACGCGAAGAACCTTACCTGGCCTTGACATGTCCGGAATCCTGCAGAGATGCGGG
AGTGCCTTCGGGATCGGAACACAGGTGCTGCATGGCTGTC
>S3216J0C20 rank=0016279 x=3987.0 y=2474.0 length=103
TACGCAACGCGAAGAACCTTACCTGGCCTTGACATGTCGAGAATCCCGAAGAGATTTGGG
AGTGCCGCAAGGAACTCGAACACAGGNGTTGCATGGCTGTCGC
>S3216JYJ6W rank=0027511 x=3967.0 y=294.0 length=103
TACGCAACGCGAAGAACCTTACCTGGCCTTGACATGTCGAGAATCCCGAAGAGATTTGGG
AGTGCCGCAAGGAACTCGAACACAGGTGATGCATGGCTGTCGC
>S3216J2SPJ rank=0005636 x=4015.0 y=1349.0 length=102
TACGCAACGCGAAGAACCTTACCTGGCCTTGACATGTCGCGAACCCTGCAGAGATCGGGG
GTGCCTTCGGGAATGCGAACACAGGNGTTGCATGGCTGTCGC
>S3216JVII7 rank=0030318 x=3932.0 y=1537.0 length=103
TACGCAACGCGAAGAACCTTACCTGGCCTTGACATGTCGCGAATCCTGCAGAGATGCGGG
AGTGCCTTCGGGAATGCGAACACAGGTGCTGCATGGCTGTCGC
>S3216JZW0Q rank=0017605 x=3982.0 y=2136.0 length=103
TACGCAACGCGAAGAACCTTACCTGGCCTTGACATGTCGCGAATCCTGCAGAGATGCGGG
AGTGCCTTCGGGAATGCGAACACAGGTGCTGCATGGCTGTCGC
>S3216JZGDJ rank=0014920 x=3977.0 y=1045.0 length=103
TACGCAACGCGAAGAACCTTACCTGGCCTTGACATGTCGCGAATCCTGCAGAGATGCGGG
AGTGCCTTCGGGAATGCGAACACAGGTGTTGCATGGCTGTCGC
>S3216JUQG9 rank=0029491 x=3923.0 y=2043.0 length=103
TACGCAACGCGAAGAACCTTACCTGGCCTTGACATGTCGCGAATCCTGCAGAGATGCGGG
AGTGCCTTCGGGAATGCGAACACAGGTGTTGCATGGCTGTCGC
>S3216J10RR rank=0020146 x=4006.0 y=2005.0 length=79
TACGCAACGCGAAGAACCTTACCTGGCCTTGACATGTCGCGAATCCTGCAGAGATNCGGG
AGTGCCTTCGGGGAATGCG
>S3216JTXEW rank=0025438 x=3914.0 y=1238.0 length=103
TACGCAACGCGAAGAACCTTACCTGGCCTTGACATGTCTGGAATCCCGAAGAGATTTGGG
AGTGCCGCAAGGAACCAGAACACAGGTGTTGCATGGCTGTCGC
>S3216JWNOA rank=0012838 x=3945.0 y=1608.0 length=101
TACGCAACGCGAAGAACCTTACCTGGCCTTGACATGTCTGGAATCCCGAAGAGATTTGGG
AGTGCCGCAAGGAACCNGAACACAGGNGTTGCATGGCTNTC
>S3216JVFZL rank=0017557 x=3931.0 y=2335.0 length=86
TACGCAACGCGAAGAACCTTACCTGGCCTTGACATGTCTGGAATCCCGAAGAGATTTGGG
AGTGCCGTAAGGAACCNGAACACAGG
>S3216JX5T4 rank=0021926 x=3962.0 y=2170.0 length=103
TACGCAACGCGAAGAACCTTACCTGGCCTTGACATGTCTGGAATCCTGTAGAGATACGGG
AGTGCCTTCGGGAATCAGAACACAGGTGTTGCATGGCTGTCGC
>S3216J1G8I rank=0013555 x=4000.0 y=1264.0 length=86
TACGCAACGCGAAGAACCTTACCTGGCCTTGACATGTCTGGAATCCTGTAGAGATACGGG
AGTGCCTTCGGGGATCNGAACACAGG
>S3216JT9EP rank=0028751 x=3918.0 y=399.0 length=103
TACGCAACGCGAAGAACCTTACCTGGCCTTGACATGTCTGGAATCCTGTAGAGATACGGG
AGTGCCTTTGGGAATCAGAACACAGGTGATGCATGGCTGTCGC
>S3216J4JC9 rank=0008003 x=4035.0 y=635.0 length=103
TACGCAACGCGAAGAACCTTACCTGGCCTTGACATGTCTGGAATCCTTTAGAGATAGAGG
AGTGCCTTCGGGAACCAGAACACAGGTGCTGCATGGCTGTCGC
>S3216J3QSF rank=0000595 x=4026.0 y=461.0 length=105
TACGCAACGCGAAGAACCTTACCTGGCCTTGACGTGCAAGTAGTAGAAGCCTGAAAGGTG
ACGAGGTAGCAATACCAGCTTGCACAGGTGATGCATGGCTGTCGC
>S3216JYYN1 rank=0017750 x=3971.0 y=2671.0 length=102
TACGCAACGCGAAGAACCTTACCTGGCGTCGAAATGCAGTTGGACATCCGGTGAAAGCCG
GCTCCCGCAAGGGCAACTGTATAGGTGTTGCATGGCTGTCGC
>S3216J4CUP rank=0000787 x=4033.0 y=383.0 length=106
TACGCAACGCGAAGAACCTTACCTGGCTAGAATGCCTCTGACAACCCTAGAGATAGGGCC
TTCTGGGTAAAACCAGACAGAGTGCAAGGTGTTGCATGGCTGTCGC
>S3216J5IHL rank=0029351 x=4046.0 y=1095.0 length=105
TACGCAACGCGAAGAACCTTACCTGGCTAGAATGCCTCTGACAACCCTAGAGATAGGGCC
TTCTGGGTAAACCAGACAGAGTGCAAGGTGATGCATGGCTGTCGC
>S3216J3TXO rank=0002690 x=4027.0 y=442.0 length=104
TACGCAACGCGAAGAACCTTACCTGGCTAGAATGCCTTCGACAGCCGTAGAGATACGGTC
TCTTGGGTAAACCAGCGAAGTGCAAGGTGTTGCATGGCTGTCGC
>S3216JUSDH rank=0003291 x=3924.0 y=403.0 length=66
TACGCAACGCGAAGAACCTTACCTGGCTCGAAATGCACGGACCTGGCTGAAAGGCCGGGT
GCCCGC
>S3216J45D1 rank=0020733 x=4042.0 y=503.0 length=99
TACGCAACGCGAAGAACCTTACCTGGCTTGACATGTTCCTGACCGCTCTGGAAACAGGGC
TTTCCTTCGGGACAGGATCACAGGTGTTGCATGGCTGTC
>S3216J2V9Q rank=0029355 x=4016.0 y=1868.0 length=64
TACGCAACGCGAAGAACCTTACCTGGGCGTTGACATGCACCGGGTAAAGCCCGGTGGAAA
CNAT
>S3216JWAL7 rank=0015282 x=3941.0 y=1069.0 length=105
TACGCAACGCGAAGAACCTTACCTGGGCTAGAAAACACAGGAACCCGGGTGAAAACTCGG
GGTGCTCTTCGGAGAATCTGTGGTTAGGTGTTGCATGGCTGTCGC
>S3216J423Y rank=0022847 x=4041.0 y=1644.0 length=105
TACGCAACGCGAAGAACCTTACCTGGGCTAGAAAACACGCGAATCCCGGCGAAAGTTGGG
AGTGCCCTTCGGGGAACTCGTGGTTAGGTGTTGCATGGCTGTCGC
>S3216J1N71 rank=0027508 x=4002.0 y=2127.0 length=104
TACGCAACGCGAAGAACCTTACCTGGGCTAGAAAACGTCGGAACCTGGGAGAAGTCTCGG
GTGCCCTTCGGGGAGCCGGCGGTTAGGTGCTGCATGGCTGTCGC
>S3216JUMAM rank=0019969 x=3922.0 y=716.0 length=88
TACGCAACGCGAAGAACCTTACCTGGGCTAGAAAAGTACGGAACCCTTTAGAAATATCGG
GGTGCTCGCAAGAGAGCCGTAATCCAGG
>S3216J3BF2 rank=0012956 x=4021.0 y=1056.0 length=105
TACGCAACGCGAAGAACCTTACCTGGGCTAGAAAATGCAGGAACCTGGGAGAAGTCTCGG
GGTGCTCTTCGGAGAGCCTGTAGTTAGGTGCTGCATGGCTGTCGC
>S3216JXS0C rank=0029457 x=3958.0 y=1930.0 length=105
TACGCAACGCGAAGAACCTTACCTGGGCTAGAAAATGCAGGAACCTGGTTGAAAGATCGG
GGTGCCCTTCGGGGAGCCTGTAGTTAGGTGATGCATGGCTGTCGC
>S3216J1IO4 rank=0032649 x=4000.0 y=3158.0 length=105
TACGCAACGCGAAGAACCTTACCTGGGCTAGAAAATGCAGGAACCTGGTTGAAAGATCGG
GGTGCTCTTCGGAGAACCTGTAGTTAGGTGCTGCATGGCTGTCGC
>S3216J1CDI rank=0028821 x=3998.0 y=3156.0 length=105
TACGCAACGCGAAGAACCTTACCTGGGCTAGAAAATGCAGGAACCTGGTTGAAAGATCGG
GGTGCTCTTCGGAGAACCTGTAGTTAGGTGCTGCATGGCTGTCGC
>S3216J2F05 rank=0005726 x=4011.0 y=1303.0 length=105
TACGCAACGCGAAGAACCTTACCTGGGCTAGAAAGTACAGGAAGTCGGTCGAAAGGTCGA
TGTGCCCTTCGGGGAACCTGTGGTTAGGTGTTGCATGGCTGTCGC
>S3216J0PJQ rank=0014119 x=3991.0 y=2244.0 length=105
TACGCAACGCGAAGAACCTTACCTGGGCTAGAAAGTACAGGAAGTCGGTCGAAAGGTCGA
TGTGCCCTTCGGGGAACCTGTGGTTAGGTGTTGCATGGCTGTCGC
>S3216JS6GI rank=0031310 x=3905.0 y=3168.0 length=105
TACGCAACGCGAAGAACCTTACCTGGGCTAGAAAGTACAGGAAGTCGGTCGAAAGGTCGA
TGTGCCCTTCGGGGAACCTGTGGTTAGGTGTTGCATGGCTGTCGC
>S3216JWQGG rank=0014117 x=3946.0 y=1118.0 length=105
TACGCAACGCGAAGAACCTTACCTGGGCTAGAAAGTACAGGAAGTCGGTCGAAAGGTCGA
TGTGCCCTTCGGGGAACCTGTGGTTAGGTGTTGCATGGCTGTCGC
>S3216JVJQ3 rank=0021949 x=3932.0 y=3117.0 length=104
TACGCAACGCGAAGAACCTTACCTGGGCTAGAAAGTACGGAAACCCGAGCGAAAGTTCGG
GGTGCTCTTCGGAGAATCCGTGGTTAGGTGATGCATGGCGTCGC
>S3216J4WMX rank=0018281 x=4039.0 y=1447.0 length=105
TACGCAACGCGAAGAACCTTACCTGGGCTAGAAAGTACGGAAACCCGAGCGAAAGTTCGG
GGTGCTCTTCGGAGAATCCGTGGTTAGGTGCTGCATGGCTGTCGC
>S3216J5MFD rank=0030505 x=4047.0 y=2103.0 length=72
TACGCAACGCGAAGAACCTTACCTGGGCTAGAAAGTGCAAGAACTTGGTTGAAAATCGAG
GTGCTCTTCGGA
>S3216J1TWX rank=0002722 x=4004.0 y=1311.0 length=65
TACGCAACGCGAAGAACCTTACCTGGGCTAGAATGCCCTTGATGGGTCCGGAGACGGGAT
CGTTT
>S3216JZG3S rank=0023513 x=3977.0 y=1990.0 length=106
TACGCAACGCGAAGAACCTTACCTGGGCTAGAATGCCTCTGACAACCCTAGAGATAGGGC
CTCCAAGGTAAACTTGGCAGAGTGCAAGGTGTTGCATGGCTGTCGC
>S3216JVCMK rank=0025694 x=3930.0 y=2074.0 length=107
TACGCAACGCGAAGAACCTTACCTGGGCTAGAATGCCTCTGACAACCCTAGAGATAGGGC
CTTCTGGGTAAAACCAGACAGAGTGCAAGGTGCTGCATGGCTGTCCC
>S3216J14LC rank=0028272 x=4007.0 y=2862.0 length=106
TACGCAACGCGAAGAACCTTACCTGGGCTAGAATGCCTCTGACAACCCTAGAGATAGGGC
CTTCTGGGTAAAACCAGACAGAGTGCAAGGTGTGCATGGCTGTCGC
>S3216J1AH7 rank=0028722 x=3998.0 y=733.0 length=107
TACGCAACGCGAAGAACCTTACCTGGGCTAGAATGCCTCTGACAACCCTAGAGATAGGGC
CTTCTGGGTAAAACCAGACAGAGTGCAAGGTGTTGCATGGCTGTCGC
>S3216J1WD0 rank=0001133 x=4005.0 y=422.0 length=107
TACGCAACGCGAAGAACCTTACCTGGGCTAGAATGCCTCTGACAACCCTGGAGACAGGGC
CTTCTGGGTAAAACCAGACAGAGTGCAAGGTGCTGCATGGCTGTCGC
>S3216JUT8Y rank=0024292 x=3924.0 y=2832.0 length=107
TACGCAACGCGAAGAACCTTACCTGGGCTAGAATGCCTCTGACAACCCTGGAGACAGGGC
CTTCTGGGTAAAACCAGACAGAGTGCAAGGTGGTGCATGGCTGTCGC
>S3216J5LMY rank=0007977 x=4047.0 y=1080.0 length=107
TACGCAACGCGAAGAACCTTACCTGGGCTAGAATGCCTCTGACAGCCGTAGAGATACGGA
TTCCTGGGTAAAACCAGGCAGAGTGCAAGGTGATGCATGGCTGTCGC
>S3216JZ9UF rank=0023156 x=3986.0 y=2373.0 length=54
TACGCAACGCGAAGAACCTTACCTGGGCTAGAATGCCTCTGACCGCCCGAGAGA
>S3216JSW2T rank=0029605 x=3902.0 y=3299.0 length=107
TACGCAACGCGAAGAACCTTACCTGGGCTAGAATGCCTCTGACCGCCCGAGAGATCGGGT
TTCCTGGGTAAAACCAGGCAGAGTGCAAGGTGCTGCATGGCTGTCGC
>S3216JTNX6 rank=0031636 x=3911.0 y=1260.0 length=107
TACGCAACGCGAAGAACCTTACCTGGGCTAGAATGCCTCTGACCGCCCGAGAGATCGGGT
TTCCTGGGTAAAACCAGGCAGAGTGCAAGGTGGTGCATGGCTGTCGC
>S3216JYRSB rank=0019532 x=3969.0 y=1945.0 length=107
TACGCAACGCGAAGAACCTTACCTGGGCTAGAATGCCTCTGACCGCCCGAGAGATCGGGT
TTCCTGGGTAAAACCAGGCAGAGTGCAAGGTGTTGCATGGCTGTCGC
>S3216J40XG rank=0029589 x=4040.0 y=2914.0 length=107
TACGCAACGCGAAGAACCTTACCTGGGCTAGAATGCCTCTGACCGCCCGAGAGATCGGGT
TTCCTGGGTAAAACCAGGCAGAGTGCAAGGTGTTGCATGGCTGTCGC
>S3216JWV80 rank=0016684 x=3948.0 y=434.0 length=107
TACGCAACGCGAAGAACCTTACCTGGGCTAGAATGCCTCTGACCGCCCGAGAGATCGGGT
TTCCTGGGTAAAACCAGGCGGAGTGCAAGGTGATGCATGGCTGTCGC
>S3216J3X4H rank=0019952 x=4028.0 y=1775.0 length=106
TACGCAACGCGAAGAACCTTACCTGGGCTAGAATGCCTCTGACCGCCCTAGAGATAGGGC
TTCCTGGGTAAAACCAGGCAGAGTGCAAGGTGCTGCATGGCGTCGC
>S3216JVCI1 rank=0025101 x=3930.0 y=1947.0 length=107
TACGCAACGCGAAGAACCTTACCTGGGCTAGAATGCCTCTGACCGCCCTAGAGATAGGGC
TTCCTGGGTAAAACCAGGCAGAGTGCAAGGTGCTGCATGGCTGTCGC
>S3216JS9BR rank=0032414 x=3906.0 y=2789.0 length=106
TACGCAACGCGAAGAACCTTACCTGGGCTAGAATGCCTCTGACCGCCCTAGAGATAGGGC
TTCCTGGGTAAACCAGGCAGAGTGCAAGGTGTTGCATGGCTGTCGC
>S3216JW39H rank=0022218 x=3950.0 y=2627.0 length=106
TACGCAACGCGAAGAACCTTACCTGGGCTAGAATGCCTCTGACCGGCGTAGAGATACGCC
TTCCTGGGTAAAACCAGGCAGAGTGCAAGGNGTTGCATGGCTGTCG
>S3216J35CV rank=0021658 x=4030.0 y=2957.0 length=107
TACGCAACGCGAAGAACCTTACCTGGGCTAGAATGCCTCTGACCGGCGTAGAGATACGCC
TTCCTGGGTAAAACCAGGCAGAGTGCAAGGTGATGCATGGCTGTCGC
>S3216JVXKE rank=0019549 x=3937.0 y=540.0 length=107
TACGCAACGCGAAGAACCTTACCTGGGCTAGAATGCCTCTGACCGGCGTAGAGATACGCC
TTCCTGGGTAAAACCAGGCAGAGTGCAAGGTGCTGCATGGCTGTCGC
>S3216J4PZX rank=0015335 x=4037.0 y=1035.0 length=107
TACGCAACGCGAAGAACCTTACCTGGGCTAGAATGCCTCTGACCGGCGTAGAGATACGCC
TTCCTGGGTAAAACCAGGCAGAGTGCAAGGTGGTGCATGGCTGTCGC
>S3216J38K7 rank=0024841 x=4031.0 y=3049.0 length=107
TACGCAACGCGAAGAACCTTACCTGGGCTAGAATGCCTCTGACCGGCGTAGAGATACGCC
TTCCTGGGTAAAACCAGGCAGAGTGCAAGGTGGTGCATGGCTGTCGC
>S3216JT9T9 rank=0007109 x=3918.0 y=959.0 length=107
TACGCAACGCGAAGAACCTTACCTGGGCTAGAATGCCTCTGACCGGCGTAGAGATACGCT
TTCCTGGGTAAAACCAGGCAGAGTGCAAGGNGTTGCATGGCTGTCGC
>S3216J4AEO rank=0018751 x=4032.0 y=1310.0 length=107
TACGCAACGCGAAGAACCTTACCTGGGCTAGAATGCCTCTGANAACCCTAGAGATAGGGC
CTTCTGGGTAAAACCAGACAGAGTGCAAGGNGTTGCATGGCTGTCGC
>S3216JZTH7 rank=0026096 x=3981.0 y=1677.0 length=107
TACGCAACGCGAAGAACCTTACCTGGGCTAGAATGCCTCTGGCAACCCTGGAGGCAGGGC
CTTCTGGGTAAAACCAGACAAAGTGACAGGTGATGCATGGCTGTCGC
>S3216JVCJJ rank=0030289 x=3930.0 y=1965.0 length=107
TACGCAACGCGAAGAACCTTACCTGGGCTAGAATGCCTTCGACAGCCGTAGAGATACGGT
CTCTTGGGTAAAACCAAGCGAAGTGCAAGGTGGTGCATGGCTGTCGC
>S3216JUHI8 rank=0027183 x=3920.0 y=2738.0 length=101
TACGCAACGCGAAGAACCTTACCTGGGCTAGAATGCGAGTGACGTCCTGTGAAAGCAGGA
TTCCCTTCGGGGCACAAAGCAAGGTGTTGCATGGCTGTCGC
>S3216J2AGO rank=0005308 x=4009.0 y=2278.0 length=87
TACGCAACGCGAAGAACCTTACCTGGGCTAGAATGCGGTTTGACCGTCTGTGAAAGCAGA
TTTTATAGCAATATACGGATCNTAAGG
>S3216JUHTK rank=0029812 x=3920.0 y=3110.0 length=104
TACGCAACGCGAAGAACCTTACCTGGGCTAGAATGCTGGTGGACCGTGGGTGAAAGCTCA
CTTTGTAGCAATACACCGCCAGTAAGGTGCTGCATGGCTGTCGC
>S3216JXWAP rank=0024745 x=3959.0 y=2095.0 length=105
TACGCAACGCGAAGAACCTTACCTGGGCTAGAATGTGAGGGAATTCTGGGTAATGCCAGA
AGTCCGGGAAACCGGACCCAAAACAAGGTGTTGCATGGCTGTCGC
>S3216JSUVY rank=0027986 x=3902.0 y=460.0 length=104
TACGCAACGCGAAGAACCTTACCTGGGCTAGACAACAGTGGACCGTCCTAGAAATAGGAT
TTTCCCTTCGGGGACCGCTGGTTCAGGTGCTGCATGGCTGTCGC
>S3216J4Y8F rank=0004892 x=4040.0 y=717.0 length=104
TACGCAACGCGAAGAACCTTACCTGGGCTAGACAACGGCGGACCATCCTAGAAATAGGAT
CTTCCCTTCGGGGACTGCCGGTTCAGGTGATGCATGGCTGTCGC
>S3216JYO90 rank=0032709 x=3968.0 y=2790.0 length=104
TACGCAACGCGAAGAACCTTACCTGGGCTAGACAACGGCGGACCATCCTAGAAATAGGAT
CTTCCCTTCGGGGACTGCCGGTTCAGGTGCTGCATGGCTGTCGC
>S3216JYVLM rank=0027436 x=3970.0 y=2792.0 length=104
TACGCAACGCGAAGAACCTTACCTGGGCTAGACAACGGCGGACCATCCTAGAAATAGGAT
CTTCCCTTCGGGGACTGCCGGTTCAGGTGCTGCATGGCTGTCGC
>S3216JZ5ZJ rank=0012480 x=3985.0 y=1469.0 length=101
TACGCAACGCGAAGAACCTTACCTGGGCTCGAAATGCAGATGACATCCGATGAAAGTCGG
CTCCCGCAAGGGCATCTGTATAGGTGATGCATGGCTGTCGC
>S3216JYRZJ rank=0025556 x=3969.0 y=2205.0 length=101
TACGCAACGCGAAGAACCTTACCTGGGCTCGAAATGCAGATGACATCCGGTGAAAGCCGG
CTCCCGCAAGGGCATCTGTATAGGTGATGCATGGCTGTCGC
>S3216J2L0K rank=0025103 x=4013.0 y=866.0 length=101
TACGCAACGCGAAGAACCTTACCTGGGCTCGAAATGCAGATGACATCCGGTGAAAGCCGG
CTCCCGCAAGGGCATCTGTATAGGTGTTGCATGGCTGTCGC
>S3216JVYAP rank=0026866 x=3937.0 y=1487.0 length=101
TACGCAACGCGAAGAACCTTACCTGGGCTCGAAATGCAGTTGACATCCGGTGAAAGCCGG
CTCCCGCAAGGGCAACTGTATAGGTGCTGCATGGCTGTCGC
>S3216JV8FH rank=0025434 x=3940.0 y=2331.0 length=104
TACGCAACGCGAAGAACCTTACCTGGGCTCGAACGGCTAGTGACAGGGGTGGAAACATCC
TTTTCCCGCAAGGGACACTAGTCGAGGTGTTGCATGGCTGTCGC
>S3216JTR06 rank=0032129 x=3912.0 y=2456.0 length=105
TACGCAACGCGAAGAACCTTACCTGGGCTCGAACGGCTGGTCAACGGCAGTGGAAACATT
GCTACCCCGCAAGGGGGTCCAGTCGAGGTGATGCATGGCTGTCGC
>S3216J1N6Q rank=0026312 x=4002.0 y=2080.0 length=105
TACGCAACGCGAAGAACCTTACCTGGGCTCGAACGGCTTCCCAACGGCGCTGGAAACAGT
GCTATCCCGCAAGGGAGTGGAGTCGAGGTGATGCATGGCTGTCGC
>S3216J0KU3 rank=0004127 x=3990.0 y=269.0 length=66
TACGCAACGCGAAGAACCTTACCTGGGCTCGAACGGCTTCGTGACGCCGTCGTAGAACAG
TTCGCC
>S3216JWGJB rank=0030327 x=3943.0 y=549.0 length=105
TACGCAACGCGAAGAACCTTACCTGGGCTCGAACGGCTTCTCAACGTTCGTGGAAACACG
GATATCCCGCAAGGGAGTGGAGTCGAGGTGCTGCATGGCTGTCGC
>S3216JUZEP rank=0016597 x=3926.0 y=1327.0 length=106
TACGCAACGCGAAGAACCTTACCTGGGCTCGAACGGCTTTGGAAGGCCTTTGGAAACAGA
GGCTGTCCCGCAAGGGACTGAAGTCGAGGTGATGCATGGCTGTCGC
>S3216JYX0S rank=0030432 x=3971.0 y=1834.0 length=106
TACGCAACGCGAAGAACCTTACCTGGGCTCGAACGGCTTTGGACGGTCTTTGGAAACAGA
GGCTTTCTCGCAAGAGACTGAAGTCGAGGTGTTGCATGGCTGTCGC
>S3216JX7Q2 rank=0023342 x=3963.0 y=556.0 length=105
TACGCAACGCGAAGAACCTTACCTGGGCTCGAACGGCTTTGGCAAGCTCTTAGAAATAGG
AGCCCTCTCGCAAGAGACTGAAGTCGAGGTGCTCATGGCTGTCGC
>S3216JZ0UY rank=0017337 x=3983.0 y=3016.0 length=65
TACGCAACGCGAAGAACCTTACCTGGGCTCGAACGGCTTTGGCAAGCTCTTGGAAACAGG
AGTCT
>S3216J17J0 rank=0024645 x=4008.0 y=2606.0 length=88
TACGCAACGCGAAGAACCTTACCTGGGCTCGAACGGCTTTGGCAAGCTTTTTGGAAAACA
GAGGCCCTCCCGTAAGGGACTGAAGTCG
>S3216JWNFV rank=0017630 x=3945.0 y=1305.0 length=106
TACGCAACGCGAAGAACCTTACCTGGGCTCGAACGGCTTTGGCAAGTTCTTGGAAACAGG
AGCCCTCCCGCAAGGGACTGAAGTCGAGGTGATGCATGGCTGTCGC
>S3216JZZUT rank=0024735 x=3983.0 y=1715.0 length=68
TACGCAACGCGAAGAACCTTACCTGGGCTCGAAGCGCAGTGGAATCCGGTGGAAACATCG
GCGCCCGC
>S3216JXS8W rank=0025835 x=3958.0 y=2238.0 length=102
TACGCAACGCGAAGAACCTTACCTGGGCTCGAAGCGCAGTGGAATCCGGTGGAAACATCG
GCGCCCGCAAGGGCTGCTGCGGAGGTGATGCATGGCTGTCGC
>S3216JYINE rank=0025196 x=3966.0 y=2392.0 length=67
TACGCAACGCGAAGAACCTTACCTGGGCTCGAAGCGCCAGTGGAATCCGGTGGAAACATC
GGCGCCG
>S3216JTCT9 rank=0025009 x=3907.0 y=3247.0 length=100
TACGCAACGCGAAGAACCTTACCTGGGCTGAACTACGCGGGAAAAGCCGTAGAAATACGG
TGTCCTTCGGGGTCCGCGATAGGTGTTGCATGGCTGTCGC
>S3216J002X rank=0012449 x=3995.0 y=807.0 length=106
TACGCAACGCGAAGAACCTTACCTGGGCTGGAAAGTGTTCGGAAGTCCGATGAAAGTTGG
ATGTGCCCGCAAGGGAGCCGAGTGACAGGTGATGCATGGCTGTCGC
>S3216JVN4E rank=0025593 x=3934.0 y=588.0 length=106
TACGCAACGCGAAGAACCTTACCTGGGCTGGAAAGTGTTCGGAAGTCTGGTGAAAGCCGG
ATGTGCCCGCAAGGGAACCGAGTGACAGGTGCTGCATGGCTGTCGC
>S3216J5IAY rank=0026862 x=4046.0 y=856.0 length=104
TACGCAACGCGAAGAACCTTACCTGGGCTGGAAGTACAGGAAGTCGGTCGAAAGGTCGAT
GTGCCCTTCGGGGAACCTGTGGTTAGGTGTTGCATGGCTGTCGC
>S3216JUEAF rank=0026199 x=3919.0 y=2629.0 length=103
TACGCAACGCGAAGAACCTTACCTGGGCTTAACATCCCCTGACACCAACAGAAATGTTGG
GTTCCCTTCGGGGACAGGGAGATAGGTGTTGCATGGCTGTCGC
>S3216JW66M rank=0026556 x=3951.0 y=2316.0 length=101
TACGCAACGCGAAGAACCTTACCTGGGCTTGAAAGTTAGTGAATGATGTGGAAACATGTC
AGTCCGCAAGGACACGAAACTAGGTGATGCATGGCTGTCGC
>S3216J2SC3 rank=0005340 x=4015.0 y=901.0 length=106
TACGCAACGCGAAGAACCTTACCTGGGCTTGAACTACTCGTGGTAGGCCGGTGGAAACAT
TGGCTGACCCGCAAGGGAGCGAGCAGAGGTGCTGCATGGCTGTCGC
>S3216JWYIJ rank=0009894 x=3948.0 y=3369.0 length=106
TACGCAACGCGAAGAACCTTACCTGGGCTTGAACTGCAGATGGTACGGATCTGAAAAGTG
AAGGACCCCGCAAGGGGAGTCTGTGGAGGTGTTGCATGGCTGTCGC
>S3216J2ZG2 rank=0021087 x=4017.0 y=1924.0 length=117
TACGCAACGCGAAGAACCTTACCTGGGCTTGAACTGCGAGTGACCATCGGTGAAAAGCCG
ACTTCCGCAAGGACACTCGTAGAGGTGCTGCATGGCTGTCGCGTACTGAGCGNGTCG
>S3216J0TPW rank=0017334 x=3992.0 y=3554.0 length=104
TACGCAACGCGAAGAACCTTACCTGGGCTTGAACTGTGGTGGACCGGTCTGGAAACAGGC
CTTCTCCTTCGGGAGCCGCCATAGAGGTGTTGCATGGCTGTCGC
>S3216J2LN7 rank=0000136 x=4013.0 y=421.0 length=104
TACGCAACGCGAAGAACCTTACCTGGGCTTGAACTGTGGTGGACCGGTCTGGAAACAGTC
CTTCTCCTTCGGGAGCCGCCATAGAGGTGCTGCATGGCTGTCGC
>S3216JUBWT rank=0018736 x=3918.0 y=3643.0 length=104
TACGCAACGCGAAGAACCTTACCTGGGCTTGAACTGTGGTGGACCGTCCTGGAAACAGGG
CTTCCCCTTCGGGGGCCGCCATAGAGGTGCTGCATGGCTGTCGC
>S3216JZ44C rank=0012620 x=3985.0 y=346.0 length=105
TACGCAACGCGAAGAACCTTACCTGGGCTTGAACTGTGGTGGACCGTCCTGGAAACAGGG
CTTCCCCTTCGGGGGGCCGCCATAGAGGTGCTGCATGGCTGTCGC
>S3216JV8Y3 rank=0029817 x=3940.0 y=3037.0 length=83
TACGCAACGCGAAGAACCTTACCTGGGCTTGAACTGTGGTGGACCGTCTTGGAAACAAGG
CTTCTCCTTCGGGAGCCGCCATA
>S3216J2SAQ rank=0015222 x=4015.0 y=816.0 length=104
TACGCAACGCGAAGAACCTTACCTGGGCTTGAACTGTGGTGGCCGTGTCTGGAAACAGGC
ATTCTCCTTCGGGAGCCGCCATAGAGGTGATGCATGGCTGTCGC
>S3216JYU81 rank=0021071 x=3970.0 y=2339.0 length=65
TACGCAACGCGAAGAACCTTACCTGGGCTTGAACTGTTAGTGGTAGGACCCTGAAAGGGG
AACGA
>S3216JV1BZ rank=0008043 x=3938.0 y=1325.0 length=75
TACGCAACGCGAAGAACCTTACCTGGGCTTGACATACACCGGAAACATCCAGAGATGGGT
GCCCCCGCAAAGGTC
>S3216JX8QF rank=0030576 x=3963.0 y=1829.0 length=99
TACGCAACGCGAAGAACCTTACCTGGGCTTGACATACACCGGAAACATCCAGAGATGGGT
GCCCCGCAAGGTCGGTGTACAGGTGCTGCATGCTGTCGC
>S3216J4GID rank=0009462 x=4034.0 y=1027.0 length=104
TACGCAACGCGAAGAACCTTACCTGGGCTTGACATACACGGGAAACCCCGCAGAAACGCG
GGGCCCTCTTCGGAGCCCGTGCACAGGTGCTGCATGGCTGTCGC
>S3216JVZNB rank=0021906 x=3937.0 y=3237.0 length=103
TACGCAACGCGAAGAACCTTACCTGGGCTTGACATACTAGTGGTAGGGAACCGAAAGGGG
GACCGACCTTCGGGAGCTAGTACAGGTGATGCATGGCTGTCGC
>S3216JUVPT rank=0022429 x=3925.0 y=639.0 length=103
TACGCAACGCGAAGAACCTTACCTGGGCTTGACATACTAGTGGTAGGGAACCGAAAGGGG
GACCGACCTTCGGGAGCTAGTACAGGTGTTGCATGGCTGTCGC
>S3216JZS28 rank=0030675 x=3981.0 y=1138.0 length=105
TACGCAACGCGAAGAACCTTACCTGGGCTTGACATATACGTGGTAGGGATCCGAAAGGTG
ACCGACCCGCAAGGGGAGCGTATACAGGTGATGCATGGCTGTCGC
>S3216J45VZ rank=0029505 x=4042.0 y=1149.0 length=111
TACGCAACGCGAAGAACCTTACCTGGGCTTGACATCCTCGGAATCCCTTGGAAACAAGGG
AGTGCTACCCGCAAGGGTAGAGCCGGGAGACAGGTGTTGCATGGCTGTCGC
>S3216JWP0J rank=0012351 x=3946.0 y=545.0 length=104
TACGCAACGCGAAGAACCTTACCTGGGCTTGACATCTACGGGAAAGCCTCTGGAAACAGG
GGCCCCCCTTCGGGGCTCGTAGACAGGTGATGCATGGCTGTCGC
>S3216JTPHP rank=0030096 x=3911.0 y=3259.0 length=104
TACGCAACGCGAAGAACCTTACCTGGGCTTGACATCTACGGGAAAGCCTCTGGAAACAGG
GGCCCCCCTTCGGGGCTCGTAGACAGGTGCTGCATGGCTGTCGC
>S3216JWDGC rank=0003685 x=3942.0 y=650.0 length=104
TACGCAACGCGAAGAACCTTACCTGGGCTTGACATCTACGGGAAAGCCTCTGGAAACAGG
GGCCCCCCTTCGGGGCTCGTAGACAGGTGCTGCATGGCTGTCGC
>S3216JWRSB rank=0022153 x=3946.0 y=2841.0 length=104
TACGCAACGCGAAGAACCTTACCTGGGCTTGACATCTACGGGAAAGCTTTGTGAAAGCAG
AGCCCTCCTTCGGGACTCGTAGACAGGTGCTGCATGGCTGTCGC
>S3216JX4RX rank=0025143 x=3962.0 y=795.0 length=104
TACGCAACGCGAAGAACCTTACCTGGGCTTGACATCTAGTGGAAATCTCCGTGAAAGCGG
AGACCTCCTTCGGGACCGCTAGACAGGTGTTGCATGGCTGTCGC
>S3216JV2QL rank=0027896 x=3938.0 y=3147.0 length=104
TACGCAACGCGAAGAACCTTACCTGGGCTTGACATCTTAGAGAAATCCTCGTGAAAGCGG
GGACCTCCTTCGGGACTCTAAGACAGGTGCTGCATGGCTGTCGC
>S3216J2CLI rank=0004673 x=4010.0 y=948.0 length=106
TACGCAACGCGAAGAACCTTACCTGGGCTTGACATCTTAGNGAAATCCTCGTGAAANCGG
GGGACCTCCTTCGGGGACTCTAAGACAGGTGCTGCATGGCTGTCGC
>S3216JS6EO rank=0024200 x=3905.0 y=3102.0 length=63
TACGCAACGCGAAGAACCTTACCTGGGCTTGACATGACCCGTACGACCAAACCCTGGGAG
TAC
>S3216J0E8C rank=0014928 x=3988.0 y=1162.0 length=102
TACGCAACGCGAAGAACCTTACCTGGGCTTGACATGACCCTGACAACCCTGGAAACAGGG
CCTCCCTTCGGGGCAGGGCCACAGGTGGTGCATGGCTGTCGC
>S3216JW9L3 rank=0006049 x=3952.0 y=1369.0 length=99
TACGCAACGCGAAGAACCTTACCTGGGCTTGACATGACGGTGTAAGGCGTGGAAACAGCC
CCCCTTCGGGCACCGCCACAGGTGCTGCATGGCTGTCGC
>S3216J431I rank=0027856 x=4041.0 y=2852.0 length=102
TACGCAACGCGAAGAACCTTACCTGGGCTTGACATGCACAGGAATGTCGTAGAAATACGG
CAGCCCTTCGGGGCCTGTGCACAGGTGATGCATGGCTGTCGC
>S3216J13G3 rank=0022570 x=4007.0 y=1413.0 length=102
TACGCAACGCGAAGAACCTTACCTGGGCTTGACATGCACAGGAATGTCGTAGAAATACGG
CAGCCCTTCGGGGCCTGTGCACAGGTGATGCATGGCTGTCGC
>S3216JUTCR rank=0025148 x=3924.0 y=1673.0 length=102
TACGCAACGCGAAGAACCTTACCTGGGCTTGACATGCACAGGAATGTCGTAGAAATACGG
CAGCCCTTCGGGGCCTGTGCACAGGTGATGCATGGCTGTCGC
>S3216J49WL rank=0025928 x=4043.0 y=2259.0 length=103
TACGCAACGCGAAGAACCTTACCTGGGCTTGACATGCACAGGAATGTCGTAGAAATACGG
CAGCCCTTCGGGGNCCTGTGCACAGGTGCTGCATGGCTGTCGC
>S3216JUN55 rank=0009054 x=3922.0 y=3147.0 length=104
TACGCAACGCGAAGAACCTTACCTGGGCTTGACATGCACCGGAAAACGGCGGAAACGTCG
TCCTCCCGCAAGGGATCGGTGTGCAGGTGCTGCATGGCTGTCGC
>S3216J4MUL rank=0017213 x=4036.0 y=1051.0 length=101
TACGCAACGCGAAGAACCTTACCTGGGCTTGACATGCACCTGCAAGCTGCCGAAAAGCAG
TCGCTTTCGAAGGTGGTGCACAGGTGTTGCATGGCTGTCGC
>S3216J4W8C rank=0022762 x=4039.0 y=2218.0 length=59
TACGCAACGCGAAGAACCTTACCTGGGCTTGACATGCACGAGAAAGCCGGTGGAAACAT
>S3216JSUWA rank=0031910 x=3902.0 y=472.0 length=108
TACGCAACGCGAAGAACCTTACCTGGGCTTGACATGCACGGGAAAACGCCTCAGAAAAGG
GGGGCGCCCCTCTTCGGAGTCCGTGCACAGGTGTTGCATGGCTGTCGC
>S3216J5HXO rank=0011767 x=4046.0 y=378.0 length=104
TACGCAACGCGAAGAACCTTACCTGGGCTTGACATGCACGGGAAACCTCTCAGAAACGGG
GGGCCCTCTTCGGAGTCCGTGCACAGGTGATGCATGGCTGTCGC
>S3216JUE1P rank=0017080 x=3919.0 y=3611.0 length=104
TACGCAACGCGAAGAACCTTACCTGGGCTTGACATGCACGGGAAACGCCTCAGAAACGGG
GCGCCCTCTTCGGAGTCCGTGCACAGGTGTTGCATGGCTGTCGC
>S3216J251B rank=0022177 x=4019.0 y=2237.0 length=105
TACGCAACGCGAAGAACCTTACCTGGGCTTGACATGCACGGGAAACGCCTCAGAAACGGG
GCGGCCCTCTTCGGAGTCCGTGCACAGGTGTTGCATGGCTGTCGC
>S3216J4JGI rank=0002103 x=4035.0 y=752.0 length=60
TACGCAACGCGAAGAACCTTACCTGGGCTTGACATGCACGGGAAACGCCTCNAAAGGGGG

>S3216JZHCR rank=0027314 x=3977.0 y=2313.0 length=104
TACGCAACGCGAAGAACCTTACCTGGGCTTGACATGCACGGGAAAGCCGGTGGAAACATC
GGCCCCTCTTCGGAGTCCGTGCACAGGTGCTGCATGGCTGTCGC
>S3216JYBQY rank=0012179 x=3964.0 y=1640.0 length=104
TACGCAACGCGAAGAACCTTACCTGGGCTTGACATGCACGGGAAAGCCGGTGGAAACATC
GGCCCCTCTTCGGAGTCCGTGCACAGGTGCTGCATGGCTGTCGC
>S3216JVMG7 rank=0017328 x=3933.0 y=2553.0 length=104
TACGCAACGCGAAGAACCTTACCTGGGCTTGACATGCACGGGAAAGCCGGTGGAAACATC
GGCCCCTCTTCGGAGTCCGTGCACAGGTGGTGCATGGCTGTCGC
>S3216J1D8J rank=0009210 x=3999.0 y=1473.0 length=104
TACGCAACGCGAAGAACCTTACCTGGGCTTGACATGCACGGGAAAGCCGGTGGAAACATC
GGTTCCTCTTCGGAGTCCGTGCACAGGTGATGCATGGCTGTCGC
>S3216J2YHJ rank=0010924 x=4017.0 y=645.0 length=104
TACGCAACGCGAAGAACCTTACCTGGGCTTGACATGCACGGGAAAGCCGGTGGAAACATC
GGTTCCTCTTCGGAGTCCGTGCACAGGTGCTGCATGGCTGTCGC
>S3216JWB6W rank=0007039 x=3941.0 y=3110.0 length=104
TACGCAACGCGAAGAACCTTACCTGGGCTTGACATGCACGGGAAAGCCGGTGGAAACATC
GGTTCCTCTTCGGAGTCCGTGCACAGGTGTTGCATGGCTTTCGC
>S3216J4D3K rank=0028948 x=4033.0 y=1998.0 length=104
TACGCAACGCGAAGAACCTTACCTGGGCTTGACATGCACGGGAACTCGTGGGGAAACCTG
CGGGGCTCTTCGGAGCTCGTGCACAGGTGATGCATGGCTGTCGC
>S3216J3A89 rank=0010791 x=4021.0 y=811.0 length=104
TACGCAACGCGAAGAACCTTACCTGGGCTTGACATGCACGGGAACTCGTGGGGAAACCTG
CGGGGCTCTTCGGAGCTCGTGCACAGGTGCTGCATGGCTGTCGC
>S3216JUZAG rank=0013501 x=3926.0 y=1174.0 length=103
TACGCAACGCGAAGAACCTTACCTGGGCTTGACATGCACGGGAATGTCGTGGAAACACGG
CAGCCCTTCGGGGGCTCGTGCGCAGGTGCTGCATGGCTGTCGC
>S3216JW3S8 rank=0021786 x=3950.0 y=2042.0 length=104
TACGCAACGCGAAGAACCTTACCTGGGCTTGACATGCACGTGAAATCCTCGTGAAAGCGG
GGACCCTCTTCGGAGCGCGTGCACAGGTGTTGCATGGCTGTCGC
>S3216JU06O rank=0028886 x=3926.0 y=3630.0 length=105
TACGCAACGCGAAGAACCTTACCTGGGCTTGACATGCACGTGAAATCCTCGTGAAANCGG
GGGACCCTCTTCGGAGCACGTGCACAGGTGATGCTTGGCTGTCGC
>S3216JX7TY rank=0023202 x=3963.0 y=660.0 length=101
TACGCAACGCGAAGAACCTTACCTGGGCTTGACATGCACTGGAAACCAGTAGAGATATTG
GCCCCCTTGTGGCCGGTGTACAGGTGCTGCATGGCTGTCGC
>S3216JXAHH rank=0029276 x=3952.0 y=2499.0 length=104
TACGCAACGCGAAGAACCTTACCTGGGCTTGACATGCAGGGGAAACGCCCCAGAAACGGG
GCGCCCTCTTCGGAGTCCCTGCACAGGTGCTGCATGGCTGTCGC
>S3216JXZQ9 rank=0029880 x=3960.0 y=2483.0 length=99
TACGCAACGCGAAGAACCTTACCTGGGCTTGACATGCAGGGTGAAACCCGTGAAAGCGGG
TGCTCTTCGGAGCCTGCACAGGTGCTGCATGGCTGTCGC
>S3216JUWQ2 rank=0015734 x=3925.0 y=1980.0 length=106
TACGCAACGCGAAGAACCTTACCTGGGCTTGACATGCATCTCTAAGGCGGTGAAAGCCGT
CGAGTGTAGCAATACACAATTTGCACAGGTGATGCATGGCTGTCGC
>S3216JY6D9 rank=0013053 x=3974.0 y=399.0 length=106
TACGCAACGCGAAGAACCTTACCTGGGCTTGACATGCATCTCTCAGTCGGTGAAAGCCGG
CGAGTCCCGCAAGGGACAATTTGCACAGGTGGTGCATGGCTGTCGC
>S3216J5F2T rank=0024214 x=4045.0 y=2067.0 length=105
TACGCAACGCGAAGAACCTTACCTGGGCTTGACATGCATGAGTAAGCCGGTGGAAACACC
GGGCCTCCNTTCGGGACTCATGCACAGGTGCTGCATGGCTGTCGC
>S3216JVQ8A rank=0018754 x=3935.0 y=520.0 length=108
TACGCAACGCGAAGAACCTTACCTGGGCTTGACATGCCAGGATTATCCCCATGAAAGTGG
GGTAGGCCCTTCGGGGTACAACTGGTACAGGTGGTGCATGGCTGTCGC
>S3216JTL4W rank=0028382 x=3910.0 y=3006.0 length=108
TACGCAACGCGAAGAACCTTACCTGGGCTTGACATGCCTGGATTATCCCGGTGAAAGCCG
GGTAGGCCCTTCGGGGTACAACAGGCACAGGTGCTGCATGGCTGTCGC
>S3216JYW98 rank=0013981 x=3971.0 y=878.0 length=101
TACGCAACGCGAAGAACCTTACCTGGGCTTGACATGCGCCAGACATCCCCAGAGATGGGG
CTTCCCTTGTGGTTGGTGTACAGGTGATGCATGGCTGTCGC
>S3216JUNZ0 rank=0027057 x=3922.0 y=2926.0 length=101
TACGCAACGCGAAGAACCTTACCTGGGCTTGACATGCGCCAGACATCCCTAGAGATAGGG
CTTCCCTTGTGGTTGGTGTACAGGTGCTGCATGGCTGTCGC
>S3216JWGEA rank=0010090 x=3943.0 y=368.0 length=102
TACGCAACGCGAAGAACCTTACCTGGGCTTGACATGCGCCTGTAATCTCGGGAAACCGAG
CCCCTCTTCGGAGCGGGTGCACAGGTGCTGCATGGCTGTCGC
>S3216JXV29 rank=0010647 x=3959.0 y=1827.0 length=104
TACGCAACGCGAAGAACCTTACCTGGGCTTGACATGCGCGGGAAACGCCCCAGAAACGGG
GCGCCCTCTTCGGAGTCCGCGCACAGGTGCTGCATGGCTGTCGC
>S3216J046R rank=0028989 x=3996.0 y=2033.0 length=104
TACGCAACGCGAAGAACCTTACCTGGGCTTGACATGCGCGGGAAACGCCCCAGAAACGGG
GCGCCCTCTTCGGAGTCCGCGCACAGGTGTTGCATGGCTGTCGC
>S3216JWGCV rank=0021663 x=3943.0 y=317.0 length=104
TACGCAACGCGAAGAACCTTACCTGGGCTTGACATGCGCGGGAAACGCCCCAGAAAGGGG
GCGCCCTCCTCGGAGTCCGCGCACAGGTGGTGCATGGCTGTCGC
>S3216J0O9J rank=0001924 x=3991.0 y=1877.0 length=102
TACGCAACGCGAAGAACCTTACCTGGGCTTGACATGCGCGGGAATGTCGTGGAAACACGG
CAGCCCTTCGGGGCTCGTGCACAGGTGGTGCATGGCTGTCGC
>S3216JT2DY rank=0029375 x=3915.0 y=3588.0 length=101
TACGCAACGCGAAGAACCTTACCTGGGCTTGACATGCGGGGTGAAACCGTGGAAACACGG
CGCTCCTTCGGGAGCCCGCACAGGTGTTGCATGGCTGTCGC
>S3216JVE3I rank=0017620 x=3931.0 y=1180.0 length=104
TACGCAACGCGAAGAACCTTACCTGGGCTTGACATGCTAGAGAAAGCTCCGTGAAAGCGG
AGGCCCTCTTCGGAGCTCTAGCACAGGTGATGCATGGCTGTCGC
>S3216JVDB0 rank=0016888 x=3930.0 y=2990.0 length=104
TACGCAACGCGAAGAACCTTACCTGGGCTTGACATGCTAGAGAAAGCTCCGTGAAAGCGG
AGGCCCTCTTCGGAGCTCTAGCACAGGTGATGCATGGCTGTCGC
>S3216JYH0T rank=0016501 x=3966.0 y=1579.0 length=105
TACGCAACGCGAAGAACCTTACCTGGGCTTGACATGCTAGGAATCCTGCAGAGATGCGGG
AGTGCCCGCAAGGGAACCTAGACACAGGTGTTGCATGGCTGTCGC
>S3216JTUSH rank=0031968 x=3913.0 y=1935.0 length=111
TACGCAACGCGAAGAACCTTACCTGGGCTTGACATGCTAGGATTATCCCCGGTGAAAGCC
GGGTAGGCCCCGCAAGGGGTACAACTAGTACAGGTGTTGCATGGCTGTCGC
>S3216J5FAU rank=0016134 x=4045.0 y=1060.0 length=110
TACGCAACGCGAAGAACCTTACCTGGGCTTGACATGCTAGGATTATCCCTATGAAAGTAG
GGTAGGCCCCGCAAGGGGTACAACTAGTACAGGTGATGCATGGCTGTCGC
>S3216JZVX9 rank=0018034 x=3982.0 y=751.0 length=108
TACGCAACGCGAAGAACCTTACCTGGGCTTGACATGCTAGGATTATCTCCGTGAAAGCGG
AGTAGGCCCTTCGGGGTACAACTAGTACAGGTGCTGCATGGCTGTCGC
>S3216JS7WZ rank=0029120 x=3906.0 y=961.0 length=108
TACGCAACGCGAAGAACCTTACCTGGGCTTGACATGCTAGGATTATCTCCGTGAAAGCGG
AGTAGGCCCTTCGGGGTACAACTAGTACAGGTGCTGCATGGCTGTCGC
>S3216J3FXC rank=0031732 x=4022.0 y=2766.0 length=111
TACGCAACGCGAAGAACCTTACCTGGGCTTGACATGCTAGGATTATCTCGATGAAAGTCG
AGTAGGCCCCGCAAGGGGTACAACTAGTANCAGGTGTTGCATGGCTGTCGC
>S3216JYIEL rank=0027636 x=3966.0 y=2075.0 length=108
TACGCAACGCGAAGAACCTTACCTGGGCTTGACATGCTAGTGGTAGGAACCTGAAAGGGC
AACGACTCTCGAAAGAGAGAGCTAGCACAGGTGATGCATGGCTGTCGC
>S3216J24ZC rank=0009772 x=4019.0 y=870.0 length=108
TACGCAACGCGAAGAACCTTACCTGGGCTTGACATGCTCGGATTATCCCCGTGAAAGCGG
GGTAGGCCCTTCGGGGTACAACGAGTACAGGTGCTGCATGGCTGTCGC
>S3216JZ8TA rank=0021722 x=3986.0 y=1036.0 length=104
TACGCAACGCGAAGAACCTTACCTGGGCTTGACATGCTGGTGAAATCTCATGGAAACATG
GGACCTCCTTCGGGACACCAGCACAGGTGATGCATGGCTGTCGC
>S3216JWOK7 rank=0023191 x=3945.0 y=2793.0 length=80
TACGCAACGCGAAGAACCTTACCTGGGCTTGACATGCTTGGATTACCCCCGATGAAATCG
GGTAGGCCCCGCAAGGGGTC
>S3216J1AES rank=0025242 x=3998.0 y=610.0 length=102
TACGCAACGCGAAGAACCTTACCTGGGCTTGACATGGACTAGAAAGCTCTAGAGATAGAG
CCTCCCTTGTGGCTGGGTTCACAGGTGATGCATGGCTGTCGC
>S3216J28OV rank=0024881 x=4020.0 y=1581.0 length=101
TACGCAACGCGAAGAACCTTACCTGGGCTTGACATGGACTAGAAAGCTCTAGAGATAGAG
CCTCCCTTGTGGCTGGTTCACAGGTGCTGCATGGCTGTCGC
>S3216JUT2V rank=0028736 x=3924.0 y=2613.0 length=101
TACGCAACGCGAAGAACCTTACCTGGGCTTGACATGGACTAGAAAGCTCTAGAGATAGGG
CCTCCCTTGTGGCTGGTTCACAGGTGATGCATGGCTGTCGC
>S3216JWLCX rank=0011100 x=3944.0 y=2703.0 length=104
TACGCAACGCGAAGAACCTTACCTGGGCTTGACATGGCCGGGAAAGCCTCTGGAAACAGG
GGCCCTCCTTCGGGACTCGGTCACAGGTGTTGCATGGCTGTCGC
>S3216JXLIB rank=0001397 x=3956.0 y=401.0 length=104
TACGCAACGCGAAGAACCTTACCTGGGCTTGACATGGCCGGGAAAGCCTTGGGAAACCAG
GGCCCTCCTTCGGGATCCGGTCACAGGTGATGCATGGCTGTCGC
>S3216JY9N6 rank=0015300 x=3975.0 y=548.0 length=104
TACGCAACGCGAAGAACCTTACCTGGGCTTGACATGGCGGTGAAAGCCGGTGGAAACACC
GGCCCTCCTTCGGGACGCCGTCACAGGTGCTGCATGGCTGTCGC
>S3216JT3UD rank=0028000 x=3916.0 y=1379.0 length=103
TACGCAACGCGAAGAACCTTACCTGGGCTTGACATGTAAGTGACCGCCATAGAAATATGG
CTTTCCTTCGGGGACACTTTCACAGGTGCTGCATGGCTGTCGC
>S3216J483O rank=0022209 x=4043.0 y=1218.0 length=100
TACGCAACGCGAAGAACCTTACCTGGGCTTGACATGTACCGAAAAGCCATAGAGATATGG
TGTCCTTCGGGGCGGTACACAGGTGCTGCATGGCTGTCGC
>S3216J3FSN rank=0009674 x=4022.0 y=2597.0 length=100
TACGCAACGCGAAGAACCTTACCTGGGCTTGACATGTACCGAAAAGCCGTAGAGATACGG
TGTCCTTCGGGGCGGTACACAGGTGATGCATGGCTGTCGC
>S3216J5L2W rank=0010069 x=4047.0 y=1654.0 length=100
TACGCAACGCGAAGAACCTTACCTGGGCTTGACATGTACCGAAAAGCCGTAGAGATACGG
TGTCCTTCGGGGCGGTACACAGGTGCTGCATGGCTGTCGC
>S3216JU5C6 rank=0023103 x=3928.0 y=856.0 length=102
TACGCAACGCGAAGAACCTTACCTGGGCTTGACATGTACCTGACCGGTGTGGAAACACAC
CTTCCCTTCGGGGCAGGTTCACAGGTGGTGCATGGCTGTCGC
>S3216J4K43 rank=0012537 x=4035.0 y=2933.0 length=100
TACGCAACGCGAAGAACCTTACCTGGGCTTGACATGTAGGGAAAGGCCGCAGAGATGCGG
TGTCCGTAAGGGCCCTACACAGGTGGTGCATGGCTGTCGC
>S3216JZDW3 rank=0016514 x=3976.0 y=1957.0 length=103
TACGCAACGCGAAGAACCTTACCTGGGCTTGACATGTAGGTCATACCCGTGGAAACACGG
GGTCAGTTCGGCTGGACCTTCACAGGTGTTGCATGGCTGTCGC
>S3216JXDB1 rank=0028587 x=3953.0 y=2095.0 length=102
TACGCAACGCGAAGAACCTTACCTGGGCTTGACATGTGAGTGACCGCCGTGGAAACACGG
TTTCCCTTAGGGGCACTTTCACAGGTGTTGCATGGCTGTCGC
>S3216J0JJ3 rank=0020817 x=3989.0 y=2673.0 length=102
TACGCAACGCGAAGAACCTTACCTGGGCTTGACATGTGCCTGACCCCCTGGGAACAGGGG
TTCCCTTCGGGGCAGGTTCACGAGGTGGTGCATGGCTGTCGC
>S3216JX5HL rank=0009954 x=3962.0 y=1719.0 length=102
TACGCAACGCGAAGAACCTTACCTGGGCTTGACATGTGCCTGACCGCCCTGGAAACAGGG
CTTCCCTTCGGGGCAGGTTCACAGGTGATGCATGGCTGTCGC
>S3216JXW26 rank=0029131 x=3959.0 y=3120.0 length=102
TACGCAACGCGAAGAACCTTACCTGGGCTTGACATGTGGATGACCGGCCTGGAAACAGGT
CTTCCCTTCGGGGCATCTTCACAGGTGATGCATGGCTGTCGC
>S3216J1W68 rank=0004210 x=4005.0 y=1474.0 length=60
TACGCAACGCGAAGAACCTTACCTGGGCTTGACATGTGGATGACCGGCGTGGAAACACGT

>S3216J4ZB0 rank=0010973 x=4040.0 y=846.0 length=102
TACGCAACGCGAAGAACCTTACCTGGGCTTGACATGTTCCTGACAGCTCTGGAAACAGAG
TTTCCCTTCGGGGCAGGATCACAGGTGATGCATGGCTGTCGC
>S3216JT42I rank=0025014 x=3916.0 y=2968.0 length=102
TACGCAACGCGAAGAACCTTACCTGGGCTTGACATGTTCCTGACCGCCCTGGAAACAGGG
CTTCCCTTCGGGGCAGGATCACAGGTGGTGCATGGCTGTCGC
>S3216J4MNU rank=0012336 x=4036.0 y=808.0 length=102
TACGCAACGCGAAGAACCTTACCTGGGCTTGACATGTTCCTGACCGCTCTGGAAACAGAG
CTTCCCTTCGGGGCAGGATCACAGGTGTTGCATGGCTGTCGC
>S3216JUDEJ rank=0017425 x=3919.0 y=1481.0 length=102
TACGCAACGCGAAGAACCTTACCTGGGCTTGACATGTTCCTGACCGGCGTGGAAACACGT
CTTCCCTTCGGGGCAGGATCACAGGTGTTGCATGGCTGTCGC
>S3216J3D37 rank=0007739 x=4022.0 y=421.0 length=102
TACGCAACGCGAAGAACCTTACCTGGGCTTGACATGTTCCTGACCGTCCTGGAAACAGGG
CTTCCCTTCGGGGCAGGATCACAGGTGATGCATGGCTGTCGC
>S3216JWUNO rank=0025118 x=3947.0 y=2466.0 length=102
TACGCAACGCGAAGAACCTTACCTGGGCTTGACATGTTCCTGATCTCCCTGGAAACAGGG
CTTCCCTTCGGGGCAGGATCACAGGTGTTGCATGGCTGTCGC
>S3216J1YRM rank=0011996 x=4005.0 y=3504.0 length=102
TACGCAACGCGAAGAACCTTACCTGGGCTTGACATGTTCGTGACAGGTGTGGAAACACAC
TCTCCCTTCGGGGCACGATCACAGGTGATGCATGGCTGTCGC
>S3216J28WZ rank=0025336 x=4020.0 y=1873.0 length=104
TACGCAACGCGAAGAACCTTACCTGGGCTTGACATGTTCGTGACAGGTGTGGAAACACAC
TCTCCTTCGGGCACGATCACAGGTGTTGCATGGCTGTCGCGTAC
>S3216J293K rank=0019428 x=4020.0 y=3406.0 length=103
TACGCAACGCGAAGAACCTTACCTGGGCTTGACATGTTGGTGACAGCCGTGGAAACACGG
TCTCCCTTCGGGGGCACCTTCACAGGTGGTGCATGGCTGTCGC
>S3216JU902 rank=0024844 x=3929.0 y=2804.0 length=106
TACGCAACGCGAAGAACCTTACCTGGGCTTGACATGTTGGTGACCGCCGTGGAAACACGG
GTTTTTCCTTTCGGGGACACCATCACAGGTGCTGCATGGCTGTCGC
>S3216J2N9H rank=0005210 x=4013.0 y=3779.0 length=102
TACGCAACGCGAAGAACCTTACCTGGGCTTGACATGTTGTGGAAAGCCGTGGAAACACGG
TCCCTCTTCGGAGCCGCATCACAGGTGCTGCATGGCTGTCGC
>S3216JYG0K rank=0020847 x=3966.0 y=274.0 length=108
TACGCAACGCGAAGAACCTTACCTGGGGCTAGAATGCCTCTGACCGCCCGAGAGATCGGG
TTTCCTGGGTAAAACCAGGCAGAGTGCAAGGTGCTGCATGGCTGTCGC
>S3216JVRZ9 rank=0003212 x=3935.0 y=1527.0 length=66
TACGCAACGCGAAGAACCTTACCTGGGGTCTCGAAGTGTAGGAATCGACCATCGGCGAAA
GGGCCC
>S3216JTAZB rank=0030902 x=3907.0 y=837.0 length=104
TACGCAACGCGAAGAACCTTACCTGGGGTTTTGACATGGCCGCAAAACTGTCAGAGATGG
CAGGTCCTTCGGGGGGCGGGTCACAGGTGTTGCATGGCTGTCGC
>S3216J22U4 rank=0014487 x=4018.0 y=2222.0 length=62
TACGCAACGCGAAGAACCTTACCTGGGTACTAGAATGTGAGGGAATGTCGGGTAATGCCG
GC
>S3216JYME9 rank=0011239 x=3967.0 y=3187.0 length=103
TACGCAACGCGAAGAACCTTACCTGGGTCTTGACATGCAACTCGCAACACCCGAAAGGGT
GCCGTCCTTCGGGACGGGTGCACAGGTGCTGCATGGCTGTCGC
>S3216J2ER3 rank=0010604 x=4010.0 y=3777.0 length=103
TACGCAACGCGAAGAACCTTACCTGGGTTAAATCAAAGTTGTAAGGCTCAGAGATGAGTC
CCCCTAGCAATAGGCGGCTTTGAAGGTGATGCATGGCTGTCGC
>S3216J2LU5 rank=0010223 x=4013.0 y=671.0 length=103
TACGCAACGCGAAGAACCTTACCTGGGTTAAATCACTATTGAAAAGCTGAGAGATCAGTT
CCCCTCGCAAGAGGCGGTAGTGAAGGTGTTGCATGGCTGTCGC
>S3216JT1FT rank=0031217 x=3915.0 y=2359.0 length=104
TACGCAACGCGAAGAACCTTACCTGGGTTAAATCCACCAGAACCTGCCAGAGATGGCGGG
GTGCCCTTCGGGGAACTGGTGAGAAGGTGGTGCATGGCTGTCGC
>S3216J19RA rank=0012280 x=4009.0 y=1364.0 length=104
TACGCAACGCGAAGAACCTTACCTGGGTTAAATCCACCAGAACCTTGCAGAGATGCAGGG
GTGCCCTTCGGGGAACTGGTGAGAAGGTGATGCATGGCTGTCGC
>S3216J2FLU rank=0024034 x=4011.0 y=752.0 length=104
TACGCAACGCGAAGAACCTTACCTGGGTTAAATCCACCAGAACCTTGCAGAGATGCAGGG
GTGCCCTTCGGGGAACTGGTGAGAAGGTGGTGCATGGCTGTCGC
>S3216JVBHR rank=0010602 x=3930.0 y=605.0 length=104
TACGCAACGCGAAGAACCTTACCTGGGTTAAATCCACCAGAACCTTGCAGAGATGCAGGG
GTGCCCTTCGGGGAACTGGTGAGAAGGTGTTGCATGGCTGTCGC
>S3216JTXY0 rank=0031407 x=3914.0 y=1962.0 length=104
TACGCAACGCGAAGAACCTTACCTGGGTTAAATCCACCAGAATCTTGCAGAGATGCAGGG
GTGCCCTTCGGGGAACTGGTGAGAAGGTGATGCATGGCTGTCGC
>S3216J0BP6 rank=0014061 x=3987.0 y=716.0 length=104
TACGCAACGCGAAGAACCTTACCTGGGTTAAATCCACCAGAATCTTGCAGAGATGCAGGG
GTGCCCTTCGGGGAACTGGTGAGAAGGTGTTGCATGGCTGTCGC
>S3216J1AQQ rank=0028320 x=3998.0 y=1040.0 length=104
TACGCAACGCGAAGAACCTTACCTGGGTTAAATCCACTAGAAGATTGCAGAGATGCGATT
TTGCCTTTCGGGGAGCTAGTGAGAAGGTGCTGCATGGCTGTCGC
>S3216JTKZV rank=0031392 x=3910.0 y=1529.0 length=103
TACGCAACGCGAAGAACCTTACCTGGGTTAAATCCACTCAAAGCTGGCAGAGATGCCGGG
GTGCCCTTCGGGAATGAGTGAGAAGGTGATGCATGGCTGTCGC
>S3216JYOFL rank=0018969 x=3968.0 y=1695.0 length=104
TACGCAACGCGAAGAACCTTACCTGGGTTAAATCCACTCGAACCTTCTAGAGATAGAGGG
GTGCCCGCAAGGGAGCGAGTGAGAAGGTGCTGCATGGCTGTCGC
>S3216J0F87 rank=0028187 x=3988.0 y=2489.0 length=104
TACGCAACGCGAAGAACCTTACCTGGGTTAAATCCACTCGAACCTTCTAGAGATAGAGGG
GTGCCTTTCGGGGAGCGAGTGAGAAGGTGCTGCATGGCTGTCGC
>S3216JUOBF rank=0015000 x=3922.0 y=3337.0 length=81
TACGCAACGCGAAGAACCTTACCTGGGTTAAATCCACTCGAACCTTGCAGAGATGCAGGG
GTGCCCTTCGGGGAACGAGTG
>S3216J1TVR rank=0018353 x=4004.0 y=1269.0 length=104
TACGCAACGCGAAGAACCTTACCTGGGTTAAATCCACTCGAAGCTGGTAGAGATACCGGG
GTGCCCTTCGGGGAGCGAGTGAGAAGGTGATGCATGGCTGTCGC
>S3216J2IXT rank=0011400 x=4012.0 y=975.0 length=104
TACGCAACGCGAAGAACCTTACCTGGGTTAAATCCACTCGAAGCTGGTAGAGATACCGGG
GTGCCCTTCGGGGAGCGAGTGAGAAGGTGCTGCATGGCTGTCGC
>S3216JWZ4P rank=0023350 x=3949.0 y=1367.0 length=105
TACGCAACGCGAAGAACCTTACCTGGGTTAAATCCACTCGAATCCTGCAGAGATGCGGGA
GTGCCCTTCTGGGGAGCGAGTGAGAAGGTGCTGCATGGCTGTCGC
>S3216JS0KG rank=0015732 x=3903.0 y=3726.0 length=104
TACGCAACGCGAAGAACCTTACCTGGGTTAAATCCACTGGAACCTGGCTGAAAGGCTGGG
GTGCCCTTCGGGGAGCCGGTGAGAAGGTGTTGCATGGCTGTCGC
>S3216JYXUI rank=0012227 x=3971.0 y=1608.0 length=104
TACGCAACGCGAAGAACCTTACCTGGGTTAAATCCAGCGGAACCTGGCCGAAAAGCTGGG
GTGCCCTTCGGGGAATCGCTGCGAAGGTGTTGCATGGCTGTCGC
>S3216JZ29Z rank=0027526 x=3984.0 y=2053.0 length=101
TACGCAACGCGAAGAACCTTACCTGGGTTCGAACGGCACAGGACCGGTGCAGAGATGTAC
CCTCCCTTCGGGGCCTGTGTCGAGGTGTTGCATGGCGTCGC
>S3216JXS5K rank=0028313 x=3958.0 y=2118.0 length=102
TACGCAACGCGAAGAACCTTACCTGGGTTCGAACGGCAGTGGACCGGTGCAGAGATGTAC
CTTCCCTTCGGGGCCGCTGTCGAGGTGTTGCATGGCTGTCGC
>S3216J3HJE rank=0008574 x=4023.0 y=760.0 length=100
TACGCAACGCGAAGAACCTTACCTGGGTTCGAACTGTACCGGAAAGGCTCAGAGATGAGC
TCCCCTCTTCGGAGGTCGGTACAGAGGTGTTGGCTGTCGC
>S3216J40YP rank=0023994 x=4040.0 y=2959.0 length=106
TACGCAACGCGAAGAACCTTACCTGGGTTGGAACCCTCCAGAAGTCCGCAGAGATGTGGA
TGTGCCCGCAAGGGAATTGGATGTCCAGGTGCTGCATGGCTGTCGC
>S3216JVEG6 rank=0024131 x=3931.0 y=376.0 length=106
TACGCAACGCGAAGAACCTTACCTGGGTTGGAACCCTCCAGAAGTCCGCAGAGATGTGGA
TGTGCCCGCAAGGGAATTGGATGTCCAGGTGGTGCATGGCTGTCGC
>S3216JYKBK rank=0008807 x=3967.0 y=462.0 length=106
TACGCAACGCGAAGAACCTTACCTGGGTTGGAACCCTCCAGAAGTCCGCAGAGATGTGGA
TGTGCTCGCAAGAGAACTGGATGTCCAGGTGATGCATGGCTGTCGC
>S3216JWRC9 rank=0026546 x=3946.0 y=2299.0 length=106
TACGCAACGCGAAGAACCTTACCTGGGTTGGAACCCTCCAGAAGTCCGCAGAGATGTGGA
TGTGCTCGCAAGAGAACTGGATGTCCAGGTGATGCATGGCTGTCGC
>S3216J4V0W rank=0032402 x=4039.0 y=654.0 length=61
TACGCAACGCGAAGAACCTTACCTGGGTTGTACATACACCGGAACGATCCAGAGATGGGT
G
>S3216JY7BT rank=0019584 x=3974.0 y=1607.0 length=103
TACGCAACGCGAAGAACCTTACCTGGGTTTAACATCCCTTGACAGCCGTAGAGATACGGT
TTCCACTTCGGTGGCAAGGAGATAGGTGATGCATGGCTGTCGC
>S3216J156S rank=0021126 x=4008.0 y=834.0 length=104
TACGCAACGCGAAGAACCTTACCTGGGTTTGAACTGCACAGGAAAGCCTCAGAGATGAGG
TCCCCTCTTCGGAGGTCTGTGTAGAGGTGTTGCATGGCTGTCGC
>S3216J1LAT rank=0025627 x=4001.0 y=2435.0 length=104
TACGCAACGCGAAGAACCTTACCTGGGTTTGAACTGCACAGGAAAGTCTCAGAGATGAGA
GCCCCTCTTCGGAGGTCTGTGTAGAGGTGTTGCATGGCTGTCGC
>S3216J2AQ5 rank=0031490 x=4009.0 y=2655.0 length=85
TACGCAACGCGAAGAACCTTACCTGGGTTTGAACTGTACAGGAAAGTCTCAGAGATGAGA
GCCCCCCTCTTTCGGAGGGTCTGTA
>S3216J4UJZ rank=0008181 x=4038.0 y=2845.0 length=90
TACGCAACGCGAAGAACCTTACCTGGGTTTGAAGAGTGGTGGACCGGCGATGAAAGTCGC
CCTTCCCGCAAGGGGACCCGCCATTTTAGG
>S3216JVMRQ rank=0029932 x=3933.0 y=2932.0 length=100
TACGCAACGCGAAGAACCTTACCTGGGTTTGACATACACCCTGCCGCCTCAGAGATGGGG
CTTCCTTTTTGGGGGTGTACAGGTGCTGCATGGCTGTCGC
>S3216JZ96N rank=0016946 x=3986.0 y=2813.0 length=98
TACGCAACGCGAAGAACCTTACCTGGGTTTGACATACACCCTGCCGCCTCAGAGATGGGG
CTTCTTTTGGGGGTGTACAGGTGATGCATGGCTGTCGC
>S3216JYKBZ rank=0003181 x=3967.0 y=477.0 length=98
TACGCAACGCGAAGAACCTTACCTGGGTTTGACATACACCCTGCCGCTCCAGAGATGGGG
CTTCTTTTGGGGGTGTACAGGTGATGCATGGCTGTCGC
>S3216JY3O4 rank=0016627 x=3973.0 y=998.0 length=98
TACGCAACGCGAAGAACCTTACCTGGGTTTGACATACACCCTGCCGCTCCAGAGATGGGG
CTTCTTTTGGGGGTGTACAGGTGGTGCATGGCTGTCGC
>S3216JT4Z4 rank=0029501 x=3916.0 y=2882.0 length=98
TACGCAACGCGAAGAACCTTACCTGGGTTTGACATACACCCTGCCGCTCCAGAGATGGGG
CTTCTTTTGGGGGTGTACAGGTGGTGCATGGCTGTCGC
>S3216JT1BK rank=0031400 x=3915.0 y=2206.0 length=98
TACGCAACGCGAAGAACCTTACCTGGGTTTGACATACACCCTGCCGCTCCAGAGATGGGG
CTTCTTTTGGGGGTGTACAGGTGTTGCATGGCTGTCGC
>S3216JYCGE rank=0016806 x=3964.0 y=2556.0 length=92
TACGCAACGCGAAGAACCTTACCTGGGTTTGACATACACCGGAAACCTGCAGAGATGTAG
GCCCCCTTGTGGTCGGTGTACAGGTGATGCAT
>S3216J0KE1 rank=0000266 x=3989.0 y=3787.0 length=100
TACGCAACGCGAAGAACCTTACCTGGGTTTGACATACACCGGAAACCTGCAGAGATGTAG
GCCCCTTGTGGTCGGTGTACAGGTGTTGCATGGCTGTCGC
>S3216JWIRB rank=0009557 x=3943.0 y=3429.0 length=97
TACGCAACGCGAAGAACCTTACCTGGGTTTGACATACACCGGAAAGCCATAGAGATAAGG
CCCCTTTTGTCGGTGTACAGGTGCTGCTGGCTGTCGC
>S3216JZCX9 rank=0008930 x=3976.0 y=703.0 length=98
TACGCAACGCGAAGAACCTTACCTGGGTTTGACATACACCGGAAAGCCTCAGAGATGAGG
CCCCTTTTGTCGGTGTACAGGTGATGCATGGCTGTCGC
>S3216J0BTI rank=0013296 x=3987.0 y=836.0 length=98
TACGCAACGCGAAGAACCTTACCTGGGTTTGACATACACCGGAAAGCCTTAGAGATAAGG
CCCCTTTTGTCGGTGTACAGGTGATGCATGGCTGTCGC
>S3216JUTAW rank=0012104 x=3924.0 y=1606.0 length=98
TACGCAACGCGAAGAACCTTACCTGGGTTTGACATACACCGGAAAGCCTTAGAGATAAGG
CCCCTTTTGTCGGTGTACAGGTGATGCATGGCTGTCGC
>S3216J0OAO rank=0016077 x=3991.0 y=622.0 length=101
TACGCAACGCGAAGAACCTTACCTGGGTTTGACATACACCGGAAGCCCCTAGAGATAGGG
GTCTCTTTGATACTGGTGTACAGGTGATGCATGGCTGTCGC
>S3216JY3EV rank=0007639 x=3973.0 y=629.0 length=104
TACGCAACGCGAAGAACCTTACCTGGGTTTGACATACACGGGAAACCCCTCAGAAACGGG
GGGCCCTCTTCGGAGCCCGTGCACAGGTGGTGCATGGCTGTCGC
>S3216JX49G rank=0022174 x=3962.0 y=1426.0 length=98
TACGCAACGCGAAGAACCTTACCTGGGTTTGACATACGCCGGAAAGCATCAGAGATGGTG
CCCCTTTTGTCGGTGTACAGATGCTGCATGGCTGTCGC
>S3216J35AA rank=0014441 x=4030.0 y=2864.0 length=99
TACGCAACGCGAAGAACCTTACCTGGGTTTGACATACGCCGGAAAGCATCAGAGATGGTG
CCCCTTTTTGTCGGTGTACAGGTGGTGCATGGCTGTCGA
>S3216J4ODO rank=0025563 x=4036.0 y=3034.0 length=99
TACGCAACGCGAAGAACCTTACCTGGGTTTGACATACGCCGGAAAGCATCAGAGATGGTG
CCCCTTTTTGTCGGTGTACAGGTGTTGCATGGCTGTCGC
>S3216JYN8N rank=0022787 x=3968.0 y=1445.0 length=99
TACGCAACGCGAAGAACCTTACCTGGGTTTGACATACGCCGGAAAGCATCAGAGATGGTG
CCCCTTTTTGTCGGTGTACAGGTGTTGCATGGCTGTCGC
>S3216JU4A7 rank=0017712 x=3927.0 y=3585.0 length=99
TACGCAACGCGAAGAACCTTACCTGGGTTTGACATACGCCGGAAAGCATCAGAGATGGTG
CCCCTTTTTGTCGGTGTACAGGTGTTGCATGGCTGTCGC
>S3216J5LKV rank=0029258 x=4047.0 y=1005.0 length=99
TACGCAACGCGAAGAACCTTACCTGGGTTTGACATACGCCGGAAAGCCACAGAGATGTGG
CCCCTTTTAGTCGGTGTACAGGTGATGCATGGCTGTCGC
>S3216J2UGV rank=0012158 x=4015.0 y=3629.0 length=101
TACGCAACGCGAAGAACCTTACCTGGGTTTGACATACGCCGGAAAGCCTCAGAGATGAGG
CCCCCTTTATTGTCGGTGTACAGGTGATGCATGGCTGTCGC
>S3216J14UR rank=0018279 x=4007.0 y=3201.0 length=101
TACGCAACGCGAAGAACCTTACCTGGGTTTGACATATACCGGAAAGCCGTAGAGATACGG
CCCCCCTTGTGGTCGGTATACAGGTGTTGCATGGCTGTCGC
>S3216J04ZY rank=0009389 x=3996.0 y=1788.0 length=100
TACGCAACGCGAAGAACCTTACCTGGGTTTGACATATACCGGAAAGCTGCAGAGATGCAG
CCCCCGCAAGGTCGGTATACAGGNGTTGCATGGCTGTCGC
>S3216JWVH5 rank=0019901 x=3947.0 y=3563.0 length=100
TACGCAACGCGAAGAACCTTACCTGGGTTTGACATATACCGGAAAGCTGCAGAGATGTAG
CCCCCGCAAGGTCGGTATACAGGTGGTGCATGGCTGTCGC
>S3216JZ9F9 rank=0011333 x=3986.0 y=1863.0 length=100
TACGCAACGCGAAGAACCTTACCTGGGTTTGACATATACCGGAAAGCTGCAGAGATGTAG
CCCCCGCAAGGTCGGTATACAGGTGTTGCATGGCTGTCGC
>S3216J3NVK rank=0008087 x=4025.0 y=782.0 length=99
TACGCAACGCGAAGAACCTTACCTGGGTTTGACATATACCGGAAAGCTGCAGAGGTGCAG
CCCCGCAAGGTCGGTATACAGGTGATGCATGGCTGTCGC
>S3216JXG6S rank=0019761 x=3954.0 y=2994.0 length=101
TACGCAACGCGAAGAACCTTACCTGGGTTTGACATATACCGGATCGCTGTAGAGATACAG
TTTCCCTTGTGGTCGGTATACAGGTGATGCATGGCTGTCGC
>S3216J1RHT rank=0004545 x=4003.0 y=2271.0 length=101
TACGCAACGCGAAGAACCTTACCTGGGTTTGACATATACCGGATCGCTGTAGAGATACAG
TTTCCCTTGTGGTCGGTATACAGGTGATGCATGGCTGTCGC
>S3216JVNBG rank=0023528 x=3933.0 y=3642.0 length=101
TACGCAACGCGAAGAACCTTACCTGGGTTTGACATATACCGGATCGCTGTAGAGATACAG
TTTCCCTTGTGGTCGGTATACAGGTGTTGCATGGCTGTCGC
>S3216JY6LN rank=0009605 x=3974.0 y=665.0 length=100
TACGCAACGCGAAGAACCTTACCTGGGTTTGACATATAGGGAAATCCGGTAGAGATGCCG
GGTCCGTAAGGGTCCTATACAGGTGTTGCATGGCTATCGC
>S3216JXCJN rank=0009068 x=3953.0 y=1073.0 length=100
TACGCAACGCGAAGAACCTTACCTGGGTTTGACATATAGGGAAATCCTCCAGAGATGGGG
GGTCCGTAAGGGTCCTATACAGGTGTTGCATGGCTGTCGC
>S3216JVAAV rank=0029692 x=3929.0 y=3157.0 length=100
TACGCAACGCGAAGAACCTTACCTGGGTTTGACATATAGGGAAATCCTCCAGAGATGGGG
GGTCCGTAAGGGTCCTATACAGGTGTTGCATGGCTGTCGC
>S3216J3O3N rank=0027036 x=4025.0 y=2369.0 length=91
TACGCAACGCGAAGAACCTTACCTGGGTTTGACATATAGGGAAATCCTCCAGAGATGGGG
GGTCCTAAGGGTCCTATACAGGTNGCTGCAG
>S3216JZG50 rank=0010470 x=3977.0 y=2070.0 length=94
TACGCAACGCGAAGAACCTTACCTGGGTTTGACATATGCCCGGAAACACCTAGAGGATGG
GGTGCCCCTTTTTAGTCGGGTTACTTACAGGGTT
>S3216J0RDA rank=0025540 x=3992.0 y=508.0 length=69
TACGCAACGCGAAGAACCTTACCTGGGTTTGACATATGCCGGAAAAGCCCAGAGATGGGG
CCCCTTTTA
>S3216JT3HE rank=0029341 x=3916.0 y=912.0 length=99
TACGCAACGCGAAGAACCTTACCTGGGTTTGACATATGCCGGAAACACCTAGAGATGGGT
GCCCTTTTAGTCGGTATACAGGTGCTGCATGGCTGTCGC
>S3216JT9WC rank=0017893 x=3918.0 y=1034.0 length=99
TACGCAACGCGAAGAACCTTACCTGGGTTTGACATATGCCGGAAACACCTAGAGATGGGT
GCCCTTTTAGTCGGTATACAGGTGCTGCATGGCTGTCGC
>S3216J4XFU rank=0021888 x=4039.0 y=2488.0 length=99
TACGCAACGCGAAGAACCTTACCTGGGTTTGACATATGCCGGAAAGCTGCAGAGATGCAG
TCCCGCAAGGTCGGTATACAGGTGGTGCATGGCTGTCGC
>S3216JUTKU rank=0029076 x=3924.0 y=1964.0 length=100
TACGCAACGCGAAGAACCTTACCTGGGTTTGACATATGCCGGAAAGCTGCAGAGATGTGG
CCCCCGCAAGGTCGGTATACAGGTGTTGCATGGCTGTCGC
>S3216JUO41 rank=0023836 x=3923.0 y=307.0 length=100
TACGCAACGCGAAGAACCTTACCTGGGTTTGACATCACCGCTGTAGCCGTGGAGACACGG
TGTCCTTCGGGGGCGGTGACAGGTGTTGCATGGCTGTCGC
>S3216JSW7F rank=0007515 x=3902.0 y=3465.0 length=102
TACGCAACGCGAAGAACCTTACCTGGGTTTGACATCACGGTGGTAGGGAACCGAAAGGGG
ACCGACCTTCGGGAGCCGTGACAGGTGATGCATGGCTGTCGC
>S3216JVVS1 rank=0026027 x=3936.0 y=2355.0 length=99
TACGCAACGCGAAGAACCTTACCTGGGTTTGACATCACTCGAAAACTCGCAGAGATGCGG
GGTCCTTCGGGCGGGTGACAGGTGCTGCATGGCTGTCGC
>S3216JXI8F rank=0006969 x=3955.0 y=1549.0 length=100
TACGCAACGCGAAGAACCTTACCTGGGTTTGACATCACTCGAAAACTCGCAGAGATGCGG
GGTCCTTCGGGGCGGGTGACAGGTGCTGCATGGCTGTCGC
>S3216J3OAQ rank=0010120 x=4025.0 y=1328.0 length=100
TACGCAACGCGAAGAACCTTACCTGGGTTTGACATCACTCGAAAACTCGCAGAGATGCGG
GGTCCTTCGGGGCGGGTGACAGGTGCTGCATGGCTGTCGC
>S3216J3XSA rank=0030077 x=4028.0 y=1336.0 length=79
TACGCAACGCGAAGAACCTTACCTGGGTTTGACATCATCCGAAAAACTCGCAGAGATGTG
GGGTCCTTCGGGGCGGGGT
>S3216JUS0U rank=0008554 x=3924.0 y=1244.0 length=107
TACGCAACGCGAAGAACCTTACCTGGGTTTGACATCCCAAGAACTCTGTTGAAAGGCGGA
GGTGCCCCGCAAGGGGAGCTTGGAGACAGGTGATGCATGGCTGTCGC
>S3216J22VU rank=0016096 x=4018.0 y=2248.0 length=83
TACGCAACGCGAAGAACCTTACCTGGGTTTGACATCCCCGGAATCCTGATGAAAGTCGGG
AGTGTCCTCGCAAGAGGANACGG
>S3216JZATX rank=0028429 x=3975.0 y=2051.0 length=100
TACGCAACGCGAAGAACCTTACCTGGGTTTGACATCGCCGGAAAACTCGCAGGGATGTGG
GGTCCTTCGGGGCCGGTGACAGGTGCTGCATGGCTGTCGC
>S3216J1SBF rank=0030068 x=4003.0 y=3337.0 length=80
TACGCAACGCGAAGAACCTTACCTGGGTTTGACATCGCCGGAAAACTCGTAGAGATACGG
GGTCCTTCGGGGCCGGGTGA
>S3216JU0L0 rank=0029456 x=3926.0 y=2886.0 length=100
TACGCAACGCGAAGAACCTTACCTGGGTTTGACATCGCCGGAAAACTCGTAGAGATACGG
GGTCCTTCGGGGCCGGTGACAGGTGATGCATGGCTGTCGC
>S3216J2MM4 rank=0016974 x=4013.0 y=1678.0 length=100
TACGCAACGCGAAGAACCTTACCTGGGTTTGACATCGCCGGAAAACTCGTAGAGATACGG
GGTCCTTCGGGGCCGGTGACAGGTGATGCATGGCTGTCGC
>S3216JZVKQ rank=0028837 x=3982.0 y=264.0 length=100
TACGCAACGCGAAGAACCTTACCTGGGTTTGACATCGCCGGAAAACTCGTAGAGATACGG
GGTCCTTCGGGGCCGGTGACAGGTGCTGCATGGCTGTCGC
>S3216JT04B rank=0031074 x=3915.0 y=1945.0 length=100
TACGCAACGCGAAGAACCTTACCTGGGTTTGACATCGCCGGAAAACTCGTAGAGATACGG
GGTCCTTCGGGGCCGGTGACAGGTGCTGCATGGCTGTCGC
>S3216JYPSN rank=0021139 x=3968.0 y=3461.0 length=91
TACGCAACGCGAAGAACCTTACCTGGGTTTGACATCGCCGGAAAACTCGTAGAGATACGG
GGTCCTTCGGGGCCGGTGACAGGTGCTGCGC
>S3216JZVU0 rank=0019225 x=3982.0 y=634.0 length=100
TACGCAACGCGAAGAACCTTACCTGGGTTTGACATCGCCGGAAAACTCGTAGAGATACGG
GGTCCTTCGGGGCCGGTGACAGGTGGTGCATGGCTGTCGC
>S3216JXSZ9 rank=0027349 x=3958.0 y=1927.0 length=100
TACGCAACGCGAAGAACCTTACCTGGGTTTGACATCGCCGGAAAACTCGTAGAGATACGG
GGTCCTTCGGGGCCGGTGACAGGTGTTGCATGGCTGTCGC
>S3216J3AY6 rank=0011487 x=4021.0 y=448.0 length=99
TACGCAACGCGAAGAACCTTACCTGGGTTTGACATCGCCGGAAATCCTCCAGAGATGGGG
GTCCTTCGGGGCCGGTGACAGGTGATGCATGGCTGTCGC
>S3216JS072 rank=0026818 x=3904.0 y=480.0 length=100
TACGCAACGCGAAGAACCTTACCTGGGTTTGACATCGCCGGAAATCTTCCAGAGATGGGG
GGTCCTTCGGGGCCGGTGACAGGTGTTGCATGGCTGTCGC
>S3216J040V rank=0015584 x=3996.0 y=1821.0 length=100
TACGCAACGCGAAGAACCTTACCTGGGTTTGACATCGCCTGAAAACTCGTAGAGATACGG
GGTCCTTCGGGGCAGGTGACAGGTGTTGCATGGCTGTCGC
>S3216JZRUG rank=0016247 x=3980.0 y=3622.0 length=105
TACGCAACGCGAAGAACCTTACCTGGGTTTGACATCTCTGGACATCCGTAGAGATACGGC
TTTCGTAGCAATACGACCAGATGACAGGTGCTGCATGGCTGTCGC
>S3216JTMIL rank=0015843 x=3910.0 y=3499.0 length=101
TACGCAACGCGAAGAACCTTACCTGGGTTTGACATGCACAGGACGCCGGCAGAGATGTCG
GTTCCCTTGTGGCCTGTGTGCAGGTGCTGCATGGCTGTCGC
>S3216JW94F rank=0017512 x=3952.0 y=2029.0 length=98
TACGCAACGCGAAGAACCTTACCTGGGTTTGACATGCACAGGACGCTGGTAGAGATATCA
GTTCCCTTGTGGCCTGTGTGCAGGNGTTGCATGGCTGT
>S3216J2IP1 rank=0027555 x=4012.0 y=695.0 length=101
TACGCAACGCGAAGAACCTTACCTGGGTTTGACATGCACAGGACGCTGGTAGAGATATCA
GTTCCCTTGTGGCCTGTGTGCAGGTGATGCATGGCTGTCGC
>S3216JX5U4 rank=0022912 x=3962.0 y=2206.0 length=101
TACGCAACGCGAAGAACCTTACCTGGGTTTGACATGCACAGGACGCTGGTAGAGATATCA
GTTCCCTTGTGGCCTGTGTGCAGGTGGTGCATGGCTGTCGC
>S3216JXL0L rank=0011703 x=3956.0 y=1059.0 length=101
TACGCAACGCGAAGAACCTTACCTGGGTTTGACATGCACAGGACGCTGGTAGAGATATCA
GTTCCCTTGTGGCCTGTGTGCAGGTGTTGCATGGCTGTCGC
>S3216JWOZQ rank=0015026 x=3945.0 y=3316.0 length=101
TACGCAACGCGAAGAACCTTACCTGGGTTTGACATGCACCAGACGCATCCAGAGATGGGT
GTTCCCTTGTGGTTGGTGTGCAGGTGTTGCATGGCTGTCGC
>S3216JS0CH rank=0020560 x=3903.0 y=3439.0 length=101
TACGCAACGCGAAGAACCTTACCTGGGTTTGACATGCACCAGACGCGTCTAGAGATAGGC
GTTCCCTTGTGGTTGGTGTGCAGGTGTTGCATGGCTGTCGC
>S3216JVC38 rank=0010919 x=3930.0 y=2710.0 length=101
TACGCAACGCGAAGAACCTTACCTGGGTTTGACATGCACCAGACGCTGCCGGAGACGGTA
GTTCCCTTGTGGTTGGTGTGCAGGTGCTGCATGGCTGTCGC
>S3216JWLU7 rank=0024051 x=3944.0 y=3361.0 length=101
TACGCAACGCGAAGAACCTTACCTGGGTTTGACATGCACCAGACGCTGGTAGAGATATCA
GTTCCCTTGTGGTTGGTGTGCAGGTGATGCATGGCTGTCGC
>S3216JXVU0 rank=0006862 x=3959.0 y=1530.0 length=101
TACGCAACGCGAAGAACCTTACCTGGGTTTGACATGCACCAGACGCTGGTAGAGATATCA
GTTCCCTTGTGGTTGGTGTGCAGGTGTTGCATGGCTGTCGC
>S3216J2SFP rank=0020159 x=4015.0 y=995.0 length=102
TACGCAACGCGAAGAACCTTACCTGGGTTTGACATGCACGTGAAATCCTCGTGAAAGCGG
GGACCCTCTTCGGAGCACGTGCACAGGTGATGCATCTGTCGC
>S3216J38TD rank=0018482 x=4031.0 y=3343.0 length=104
TACGCAACGCGAAGAACCTTACCTGGGTTTGACATGCACGTGGTACCGAGCCGAGAGGCA
AGGGACCCGCAAGGGAGCGTGCACAGGTGATGCATGGCTGTCGC
>S3216J1812 rank=0001521 x=4009.0 y=456.0 length=100
TACGCAACGCGAAGAACCTTACCTGGGTTTGACATGCACTCAAAAGCCGCAGAGATGTGG
TGTCCTCGGGGGGTTGGCACAGGTGTTGCATGGCTGTTGC
>S3216JUKWX rank=0015220 x=3921.0 y=3023.0 length=100
TACGCAACGCGAAGAACCTTACCTGGGTTTGACATGCAGCTGCAAGCTTCTCAAAGGAAG
CTGCCTTCAGGGTGCTGCACAGGTGCTGCATGGCTGTCGC
>S3216J4OET rank=0015853 x=4036.0 y=3075.0 length=100
TACGCAACGCGAAGAACCTTACCTGGGTTTGACATGCAGGGAAATCTCATAGAGATATGA
GGTCCGCAAGGGTCCTGCACAGGTGTTGCATGGCTGTCGC
>S3216JW4OF rank=0031489 x=3950.0 y=3165.0 length=100
TACGCAACGCGAAGAACCTTACCTGGGTTTGACATGCAGGGAAATCTCGTAGAGATACGG
GGTCCGTAAGGGCCTTGCACAGGTGATGCATGGCTGTCGC
>S3216JYE00 rank=0021225 x=3965.0 y=1794.0 length=101
TACGCAACGCGAAGAACCTTACCTGGGTTTGACATGCGCCAGACGCGTTCAGAGATGGGC
GTTCCCTTGTGGTTGGTGTGCAGGTGATGCATGGCTGTCGC
>S3216JUG4T rank=0031353 x=3920.0 y=2219.0 length=101
TACGCAACGCGAAGAACCTTACCTGGGTTTGACATGCGCCAGACGCGTTCAGAGATGGGC
GTTCCCTTGTGGTTGGTGTGCAGGTGATGCATGGCTGTCGC
>S3216JZYVN rank=0003301 x=3983.0 y=449.0 length=101
TACGCAACGCGAAGAACCTTACCTGGGTTTGACATGCGCCAGACGCTGGTAGAGATATCA
GTTCCCTTGTGGTTGGTGTGCAGGTGATGCATGGCTGTCGC
>S3216J2C8H rank=0023152 x=4010.0 y=1775.0 length=101
TACGCAACGCGAAGAACCTTACCTGGGTTTGACATGCGCCAGACGCTGGTAGAGATATCA
GTTCCCTTGTGGTTGGTGTGCAGGTGCTGCATGGCTGTCGC
>S3216J339A rank=0012683 x=4030.0 y=1532.0 length=100
TACGCAACGCGAAGAACCTTACCTGGGTTTGACATGCGCCGGAAAGCTCTAGAGATAGAG
CCCCCTTTTAGTCGGTGTGCAGGTGATGCATGGCTGTCGC
>S3216JYDZD rank=0000376 x=3965.0 y=439.0 length=99
TACGCAACGCGAAGAACCTTACCTGGGTTTGACATGCGCCGGAAAGCTCTAGAGATAGAG
CCCCTTTTTGTCGGTGTACAGGTGTTGCATGGCTGTCGC
>S3216J3Y1I rank=0026892 x=4028.0 y=2964.0 length=102
TACGCAACGCGAAGAACCTTACCTGGGTTTGACATGCGCGTGGTAGGGAACCGAAAGGGG
ACCGACCCTCGGGAGCGCGCACAGGTGCTGCATGGCTGTCGC
>S3216JUDPC rank=0021588 x=3919.0 y=1870.0 length=100
TACGCAACGCGAAGAACCTTACCTGGGTTTGACATGCTAGGAAAAGCCGTAGAGATACGG
TGTCCTTCGAGGCTTAGCACAGGTGCTGCATGGCTGTCGC
>S3216JUGD3 rank=0027107 x=3920.0 y=1257.0 length=104
TACGCAACGCGAAGAACCTTACCTGGGTTTGACATGCTGGTGAAAGCCTCTGGAAGCAGG
GGCCCTTCTTCGGAACACCAGCACAGGTGATGCATGGCTGTCGC
>S3216J3EIQ rank=0012234 x=4022.0 y=944.0 length=104
TACGCAACGCGAAGAACCTTACCTGGGTTTGACATGCTGGTGTAAGCCCTGTGAAAGCAG
GGCCCTCCTTCGGGACACCAGTGCAGGTGCTGCATGGCTGTCGC
>S3216J2QVG rank=0017300 x=4014.0 y=3066.0 length=109
TACGCAACGCGAAGAACCTTACCTGGGTTTGACATGCTTGGATTAACTCCTGGAAACAGG
AGCCACACCCGCAAGGGTGGAACAAGCACAGGTGTTGCATGGCTGTCGC
>S3216JS9NW rank=0025119 x=3906.0 y=3226.0 length=109
TACGCAACGCGAAGAACCTTACCTGGGTTTGACATGCTTGGATTAACTCCTGGAAACAGG
AGCCACGCCCGCAAGGGTGGAACAAGCACAGGTGCTGCATGGCTGTCGC
>S3216JXOSA rank=0010766 x=3957.0 y=552.0 length=100
TACGCAACGCGAAGAACCTTACCTGGGTTTGACATGGCCGCAAAACTGTCAGAGATGGCA
GGTCCTTCGGGGCGGGTCACAGGNGTTGCATGGCTGTCGC
>S3216J330Y rank=0025718 x=4030.0 y=1232.0 length=99
TACGCAACGCGAAGAACCTTACCTGGGTTTGACATGGCCGCAAAACTGTCAGAGATGGCA
GGTCCTTCGGGGCGGTCACAGGTGATGCATGGCTGTCGC
>S3216JVYPY rank=0026195 x=3937.0 y=2036.0 length=99
TACGCAACGCGAAGAACCTTACCTGGGTTTGACATGGCCGCAAAACTGTCAGAGATGGCA
GGTCCTTCGGGGCGGTCACAGGTGATGCATGGCTGTCGC
>S3216JUPNV rank=0018650 x=3923.0 y=985.0 length=99
TACGCAACGCGAAGAACCTTACCTGGGTTTGACATGGCCGCAAAACTGTCAGAGATGGCA
GGTCCTTCGGGGGCGGTCACAGGTATGCATGGCTGTCGC
>S3216JUJNW rank=0021261 x=3921.0 y=1402.0 length=100
TACGCAACGCGAAGAACCTTACCTGGGTTTGACATGGCCGCAAAACTGTCAGAGATGGCA
GGTCCTTCGGGGGCGGTCACAGGTGCTGCATGGCTGTCGC
>S3216J2VUN rank=0010758 x=4016.0 y=1325.0 length=98
TACGCAACGCGAAGAACCTTACCTGGGTTTGACATGGCCGCAAACTGTCAGAGATGGCAG
GTCCTTCGGGGCGGTCACAGGTGCTGCATGGCTGTCGC
>S3216JT0FH rank=0026588 x=3915.0 y=1051.0 length=105
TACGCAACGCGAAGAACCTTACCTGGGTTTGACATGGCCGCTAAAGCCGCAGAGATGTGG
GTGTCCCTTTCGGGGGGCGGGTCACAGGTGTTGCATGGCTGTCGC
>S3216JW9HB rank=0026890 x=3952.0 y=1197.0 length=100
TACGCAACGCGAAGAACCTTACCTGGGTTTGACATGGGCGCTAAAACCACAGAGATGTGG
TGTCCTTCGGGGGCGTTCACAGGTGCTGCATGGCTGTCGC
>S3216J20BP rank=0022197 x=4017.0 y=3027.0 length=99
TACGCAACGCGAAGAACCTTACCTGGGTTTGACATGGGCGCTAAAACCGCAGAGATGCGG
TGTCCTTCGGGGCGTTCACAGGTGTTGCATGGCTGTCGC
>S3216J3BJG rank=0011494 x=4021.0 y=1178.0 length=99
TACGCAACGCGAAGAACCTTACCTGGGTTTGACATGGGCGCTAAAACCGCAGAGATGTGG
TGTCCTTCGGGGCGTTCACAGGTGTTGCATGGCTGTCGC
>S3216JTHEP rank=0026223 x=3909.0 y=975.0 length=100
TACGCAACGCGAAGAACCTTACCTGGGTTTGACATGGGCGCTAAAACCGCAGAGATGTGG
TGTCCTTCGGGGGCGTTCACAGGTGTTGCATGGCTGTCGC
>S3216J0WOP rank=0029133 x=3993.0 y=3303.0 length=100
TACGCAACGCGAAGAACCTTACCTGGGTTTGACATGGGCGCTAAAACCGCAGAGATGTGG
TGTCCTTCGGGGGCGTTCACAGGTGTTGCATGGCTGTCGC
>S3216JX5EX rank=0020065 x=3962.0 y=1623.0 length=100
TACGCAACGCGAAGAACCTTACCTGGGTTTGACATGGTAGGAAAGGCCACAGAGATGTGG
TGTCCTTTTGGGCCTATCACAGGTGTTGCATGGCTGTCGC
>S3216J2LYD rank=0007888 x=4013.0 y=787.0 length=100
TACGCAACGCGAAGAACCTTACCTGGGTTTGACATGTACCGAAAAGCTCTAGAGATAGGG
TGTCCTTCGGGGCGGTACACAGGTGCTGCATGGCTGTCGC
>S3216JUHQ2 rank=0015763 x=3920.0 y=3020.0 length=67
TACGCAACGCGAAGAACCTTACCTGGGTTTGACATGTAGGGAAAAGCCATAGAGATATGG
TGTCCTT
>S3216JZPUX rank=0026684 x=3980.0 y=1047.0 length=100
TACGCAACGCGAAGAACCTTACCTGGGTTTGACATGTAGGGAAAAGCCATAGAGATATGG
TGTCCTTCGGGGCCCTACACAGGTGATGCATGGCTGTCGC
>S3216J07E7 rank=0017482 x=3997.0 y=833.0 length=100
TACGCAACGCGAAGAACCTTACCTGGGTTTGACATGTAGGGAAAAGCCATAGAGATATGG
TGTCCTTCGGGGCCCTACACAGGTGATGCATGGCTGTCGC
>S3216JY5GJ rank=0024699 x=3973.0 y=3281.0 length=100
TACGCAACGCGAAGAACCTTACCTGGGTTTGACATGTAGGGAAAAGCCATAGAGATATGG
TGTCCTTCGGGGCCCTACACAGGTGTTGCATGGCTGTCGC
>S3216JUGJN rank=0022598 x=3920.0 y=1457.0 length=100
TACGCAACGCGAAGAACCTTACCTGGGTTTGACATGTAGGGAAAAGCCATAGAGATATGG
TGTCCTTCGGGGCCCTACACAGGTGTTGCATGGCTGTCGC
>S3216J2P9Z rank=0030310 x=4014.0 y=2293.0 length=101
TACGCAACGCGAAGAACCTTACCTGGGTTTGACATGTAGGGAAAAGCCGTAGAGATACGG
TGTCCTTTTGGGCCCCTACACAGGTGTTGCATGGCTGTCGC
>S3216JV7HI rank=0011800 x=3940.0 y=1108.0 length=100
TACGCAACGCGAAGAACCTTACCTGGGTTTGACATGTAGGGAAAAGCCGTAGAGATACGG
TGTCCTTTTGGGCCCTACACAGGTGGTGCATGGCTGTCGC
>S3216JTN79 rank=0031705 x=3911.0 y=1623.0 length=100
TACGCAACGCGAAGAACCTTACCTGGGTTTGACATGTCCGGAAAAGCTCTAGAGATAGGG
TGTCCTTCGGGGCCGGACACAGGTGTTGCATGGCTGTCGC
>S3216JZV27 rank=0027975 x=3982.0 y=929.0 length=103
TACGCAACGCGAAGAACCTTACCTGGGTTTGACATGTCTGGAATCCTGCAGAGATGCGGG
AGTGCCGCAAGGAACCAGAACACAGGTGATGCATGGCTGTCGC
>S3216JZP92 rank=0017580 x=3980.0 y=1592.0 length=102
TACGCAACGCGAAGAACCTTACCTGGGTTTGACATGTGCAGGATCGGTGATGAAAGTCAC
TCTCCCTTCGGGGCCTGTGCACAGGTGTTGCATGGCTGTCGC
>S3216J2PUI rank=0017989 x=4014.0 y=1736.0 length=100
TACGCAACGCGAAGAACCTTACCTGGGTTTGACATGTGCGCTAAAGCCGTAGAGATATGG
TGTCCTTCGGGGCGGTTCACAGGTGATGCATGGCTGTCGC
>S3216J3PEX rank=0031121 x=4025.0 y=2775.0 length=103
TACGCAACGCGAAGAACCTTACCTGGGTTTGACATGTTCCTGACCGCCCTGGAAACAGGG
TTTCCCCTTTGGGGCAGGATCACAGGTGTTGCATGGCTGTCGC
>S3216JWNUH rank=0006935 x=3945.0 y=1831.0 length=103
TACGCAACGCGAAGAACCTTACCTGGGTTTGACATGTTCCTGACCGCCGTGGAAACACGG
NTTCCCCTTGTGGGCAGGATCACAGGTGCTGCATGGCTGTCGC
>S3216JTHGS rank=0024684 x=3909.0 y=1050.0 length=100
TACGCAACGCGAAGAACCTTACCTGGGTTTGACATTTGGAGAAAACTCACAGAGATGTGA
GGTCCTTTTGGGCTCCAAACAGGTGGTGCATGGCTGTCGC
>S3216JUKUV rank=0029685 x=3921.0 y=2949.0 length=86
TACGCAACGCGAAGAACCTTACCTGGGTTTGTACATCGCCGGGAAAACTCGGTAGAGATA
CGGGGTCCTTCGGGGCCGGTGACGAC
>S3216JTNL5 rank=0028170 x=3911.0 y=827.0 length=104
TACGCAACGCGAAGAACCTTACCTGGTCTTGACATCCAAGGAACCTGCTAGAGATANCGG
GGTGCCCGCAAGGGAGCCTTGAGACAGTGGTGCATGGCTGTCGC
>S3216JWUH0 rank=0015781 x=3947.0 y=2262.0 length=105
TACGCAACGCGAAGAACCTTACCTGGTCTTGACATCCAAGGAACCTGTCAGAGATGACGG
GGTGCCCGCAAGGGAGCCTTGAGACAGGTGTTGCATGGCTGTCGC
>S3216J423V rank=0030634 x=4041.0 y=1641.0 length=106
TACGCAACGCGAAGAACCTTACCTGGTCTTGACATCCAAGGAACCTGTCAGAGATGACGG
GGTGCCCGCAAGGGGAGCCTTGAGACAGGTGTTGCATGGCTGTCGC
>S3216J0O94 rank=0023238 x=3991.0 y=1898.0 length=105
TACGCAACGCGAAGAACCTTACCTGGTCTTGACATCCAAGGAATCTGTCAGAGATGACGG
AGTGCTCGCAAGAGAACCTTGAGACAGGTGGTGCATGGCTGTCGC
>S3216J1RCM rank=0019103 x=4003.0 y=2084.0 length=102
TACGCAACGCGAAGAACCTTACCTGGTCTTGACATCCACAGAATTTTTTAGAAATAAAAA
GTGCCTTCGGGAACTGTGAGACAGGTGTTGCATGGCTGTCGC
>S3216JYUCM rank=0010593 x=3970.0 y=1172.0 length=86
TACGCAACGCGAAGAACCTTACCTGGTCTTGACATCCACGGAACCCTGCAGAGATNCGGG
GGTGCCTTCGGGAACCGTGAGACAGG
>S3216J306H rank=0013401 x=4029.0 y=1639.0 length=103
TACGCAACGCGAAGAACCTTACCTGGTCTTGACATCCACGGAACTTCCCAGAGATGGATT
GGTGCCTTCGGGAACCGTGAGACAGGTGATGCATGGCTGTCGC
>S3216J1BSF rank=0011404 x=3998.0 y=2397.0 length=104
TACGCAACGCGAAGAACCTTACCTGGTCTTGACATCCACGGAACTTTCCAGAGATGGATT
CCTTCCCTTACGGGACCTACACACAGGTGTTGCATGGCTGTCGC
>S3216JZV2M rank=0027380 x=3982.0 y=908.0 length=103
TACGCAACGCGAAGAACCTTACCTGGTCTTGACATCCACGGAACTTTCCAGAGATGGATT
GGTGCCTTCGGGAACCGTGAGACAGGTGATGCATGGCTGTCGC
>S3216J3BEB rank=0030880 x=4021.0 y=993.0 length=103
TACGCAACGCGAAGAACCTTACCTGGTCTTGACATCCACGGAACTTTCCAGAGATGGATT
GGTGCCTTCGGGAACCGTGAGACAGGTGCTGCATGGCTGTCGC
>S3216JTNQN rank=0025116 x=3911.0 y=989.0 length=103
TACGCAACGCGAAGAACCTTACCTGGTCTTGACATCCACGGAACTTTCCAGAGATGGATT
GGTGCCTTCGGGAACCGTGAGACAGGTGCTGCATGGCTGTCGC
>S3216J31J9 rank=0016774 x=4029.0 y=2135.0 length=103
TACGCAACGCGAAGAACCTTACCTGGTCTTGACATCCACGGAACTTTCCAGAGATGGATT
GGTGCCTTCGGGAACCGTGAGACAGGTGCTGCATGGCTGTCGC
>S3216J2NZ0 rank=0012767 x=4013.0 y=3438.0 length=103
TACGCAACGCGAAGAACCTTACCTGGTCTTGACATCCACGGAACTTTCCAGAGATGGATT
GGTGCCTTCGGGAACCGTGAGACAGGTGTTGCATGGCTGTCGC
>S3216J4N3U rank=0005305 x=4036.0 y=2680.0 length=104
TACGCAACGCGAAGAACCTTACCTGGTCTTGACATCCACGGAAGTTTTCAGAGATGAGAA
TGTGCCTTCGGGAACCGTGAGACAGGGTGCTGCATGGCTGTCGC
>S3216JWBVK rank=0019804 x=3941.0 y=2702.0 length=103
TACGCAACGCGAAGAACCTTACCTGGTCTTGACATCCACGGAAGTTTTCAGAGATGAGAA
TGTGCCTTCGGGAACCGTGAGACAGGTGATGCATGGCTGTCGC
>S3216JWODB rank=0021345 x=3945.0 y=2509.0 length=103
TACGCAACGCGAAGAACCTTACCTGGTCTTGACATCCACGGAAGTTTTCAGAGATGAGAA
TGTGCCTTCGGGAACCGTGAGACAGGTGATGCATGGCTGTCGC
>S3216JW1Z1 rank=0018496 x=3949.0 y=3791.0 length=101
TACGCAACGCGAAGAACCTTACCTGGTCTTGACATCCACGGAAGTTTTCAGAGATGAGAA
TGTGCCTTCGGGAACCGTGAGACAGGTGCTGCATGGCTGTC
>S3216JW2UW rank=0015559 x=3950.0 y=806.0 length=103
TACGCAACGCGAAGAACCTTACCTGGTCTTGACATCCACGGAAGTTTTCAGAGATGAGAA
TGTGCCTTCGGGAACCGTGAGACAGGTGGTGCATGGCTGTCGC
>S3216JVB6Z rank=0030319 x=3930.0 y=1513.0 length=61
TACGCAACGCGAAGAACCTTACCTGGTCTTGACATCCACGGAAGTTTTCCAGAGATGAGA
A
>S3216J49IN rank=0024678 x=4043.0 y=1757.0 length=103
TACGCAACGCGAAGAACCTTACCTGGTCTTGACATCCACGGAATCCTTCAGAGATGAGGG
AGTGCCTTCGGGAACCGTGAGACAGGTGGTGCATGGCTGTCGC
>S3216J3CXY rank=0028456 x=4021.0 y=2996.0 length=103
TACGCAACGCGAAGAACCTTACCTGGTCTTGACATCCACGGAATCCTTCAGAGATGAGGG
AGTGCCTTCGGGAACCGTGAGACAGGTGTTGCATGGCTGTCGC
>S3216JSZ30 rank=0023667 x=3903.0 y=3134.0 length=103
TACGCAACGCGAAGAACCTTACCTGGTCTTGACATCCACGGAATCCTTCAGAGATGAGGG
AGTGCCTTCGGGAACCGTGAGACAGGTGTTGCATGGCTGTCGC
>S3216J3R14 rank=0026527 x=4026.0 y=2106.0 length=70
TACGCAACGCGAAGAACCTTACCTGGTCTTGACATCCAGAGAACTTTCCAGAGATGGATT
GGTGCCCTTC
>S3216JZI3Z rank=0014485 x=3978.0 y=493.0 length=103
TACGCAACGCGAAGAACCTTACCTGGTCTTGACATCCATGGAACCCTGCAGAGATGCGGG
GGTGCCGTAAGGAACCATGAGACAGGTGCTGCATGGCTGTCGC
>S3216JWWPG rank=0004409 x=3948.0 y=1026.0 length=102
TACGCAACGCGAAGAACCTTACCTGGTCTTGACATCCATGGAACCCTGCAGAGATGCGGG
GTGCCGTAAGGAACCATGAGACAGGTGTTGCATGGCTGTCGC
>S3216JWOJ1 rank=0023249 x=3945.0 y=2751.0 length=100
TACGCAACGCGAAGAACCTTACCTGGTCTTGACATCCATGGAACCCTGCAGAGATGTGGG
GGTGCCGTAAGGAACCATGAGACAGGTGCTGCATGGCTGT
>S3216JZY5I rank=0026984 x=3983.0 y=804.0 length=103
TACGCAACGCGAAGAACCTTACCTGGTCTTGACATCCATGGAACCCTGCAGAGATGTGGG
GGTGCCGTAAGGAACCATGAGACAGGTGGTGCATGGCTGTCGC
>S3216JT7UG rank=0028639 x=3917.0 y=2470.0 length=103
TACGCAACGCGAAGAACCTTACCTGGTCTTGACATCCATGGAACCCTGCAGAGATGTGGG
GGTGCCGTAAGGAACCATGAGACAGGTGTTGCATGGCTGTCGC
>S3216J2LP4 rank=0024736 x=4013.0 y=490.0 length=103
TACGCAACGCGAAGAACCTTACCTGGTCTTGACATCCATGGAACCCTGCAGAGATGTGGG
GGTGCTGTAAGGAACCATGAGACAGGTGTTGCATGGCTGTCGC
>S3216J36HI rank=0000297 x=4031.0 y=324.0 length=103
TACGCAACGCGAAGAACCTTACCTGGTCTTGACATCCATGGAATCCCGCAGAGATGTGGG
AGTGCCGTAAGGAACCATGAGACAGGTGATGCATGGCTGTCGC
>S3216JY1W2 rank=0021064 x=3972.0 y=2788.0 length=103
TACGCAACGCGAAGAACCTTACCTGGTCTTGACATCCATGGAATCCCGCAGAGATGTGGG
AGTGCCGTAAGGAACCATGAGACAGGTGCTGCATGGCTGTCGC
>S3216JWU6Q rank=0023424 x=3947.0 y=3152.0 length=103
TACGCAACGCGAAGAACCTTACCTGGTCTTGACATCCATGGAATCCCGCAGAGATGTGGG
AGTGCCGTAAGGAACCATGAGACAGGTGCTGCATGGCTGTCGC
>S3216JU6H1 rank=0029751 x=3928.0 y=2327.0 length=103
TACGCAACGCGAAGAACCTTACCTGGTCTTGACATCCATGGAATCCCGCAGAGATGTGGG
AGTGCCGTAAGGAACCATGAGACAGGTGGTGCATGGCGGTCGC
>S3216JWLKG rank=0018642 x=3944.0 y=2974.0 length=103
TACGCAACGCGAAGAACCTTACCTGGTCTTGACATCCATGGAATCCCGCAGAGATGTGGG
AGTGCCGTAAGGAACCATGAGACAGGTGGTGCATGGCTGTCGC
>S3216J3QW9 rank=0007320 x=4026.0 y=635.0 length=103
TACGCAACGCGAAGAACCTTACCTGGTCTTGACATCCATGGAATCCCGCAGAGATGTGGG
AGTGCCGTAAGGAACCATGAGACAGGTGTTGCATGGCTGTCGC
>S3216JX4QF rank=0005586 x=3962.0 y=741.0 length=103
TACGCAACGCGAAGAACCTTACCTGGTCTTGACATCCATGGAATCCCGCAGAGATGTGGG
AGTGCCGTAAGGAACCATGAGACAGGTGTTGCATGGCTGTCGC
>S3216JXDH1 rank=0026604 x=3953.0 y=2311.0 length=103
TACGCAACGCGAAGAACCTTACCTGGTCTTGACATCCATGGAATCCCGCAGAGATGTGGG
AGTGCCGTAAGGAACCATGAGACAGGTGTTGCATGGCTGTCGC
>S3216J17GI rank=0026277 x=4008.0 y=2480.0 length=103
TACGCAACGCGAAGAACCTTACCTGGTCTTGACATCCATGGAATCCCGCAGAGATGTGGG
AGTGCCGTAAGGAACCATGAGACAGGTGTTGCATGGCTGTCGC
>S3216J0WAH rank=0007188 x=3993.0 y=2791.0 length=103
TACGCAACGCGAAGAACCTTACCTGGTCTTGACATCCATGGAATCCCGCAGAGATGTGGG
AGTGCCGTAAGGAACCATGAGANCAGGTGATGCATGGCTGTCC
>S3216JWPXE rank=0012062 x=3946.0 y=432.0 length=103
TACGCAACGCGAAGAACCTTACCTGGTCTTGACATCCATGGAATCCCGCAGAGATGTGGG
AGTGCCGTAAGGAGCCATGAGACAGGTGGTGCATGGCTGTCGC
>S3216JT4K1 rank=0031844 x=3916.0 y=2339.0 length=103
TACGCAACGCGAAGAACCTTACCTGGTCTTGACATCCATGGAATCCCGCAGAGATGTGGG
ATGCCGTTAAGGAACCATGAGACAGGTGCTGCATGGCTGTCGC
>S3216J2J9F rank=0029958 x=4012.0 y=2689.0 length=65
TACGCAACGCGAAGAACCTTACCTGGTCTTGACATCCATGGAATCCCGCAGAGATGTGGG
GAGTG
>S3216J5F1A rank=0027378 x=4045.0 y=2012.0 length=104
TACGCAACGCGAAGAACCTTACCTGGTCTTGACATCCATGGAATCCCGCAGAGATGTGGG
GAGTGCCGTAAGGAACCATGAGACAGGTGTTGCATGGCTGTCGC
>S3216J0Y3N rank=0026014 x=3994.0 y=2337.0 length=52
TACGCAACGCGAAGAACCTTACCTGGTCTTGACATCCATGGAATCCTGCAGA
>S3216JXKKL rank=0029936 x=3955.0 y=3283.0 length=103
TACGCAACGCGAAGAACCTTACCTGGTCTTGACATCCATGGAATCCTGCAGAGATGCGGG
AGTGCCGTAAGGAACCATGAGACAGGTGGTGCATGGCTGTCGC
>S3216JVI0W rank=0011157 x=3932.0 y=2174.0 length=103
TACGCAACGCGAAGAACCTTACCTGGTCTTGACATCCATGGAATCCTGCAGAGATGCGGG
AGTGCCGTAAGGAACCATGAGACAGGTGTTGCATGGCTGTCGC
>S3216JUHFA rank=0023125 x=3920.0 y=2596.0 length=103
TACGCAACGCGAAGAACCTTACCTGGTCTTGACATCCATGGAATCCTGCAGAGATGTGGG
AGTGCCGTAAGGAACCATGAGACAGGTGCTGCATGGCTGTCGC
>S3216JZEAU rank=0029177 x=3976.0 y=2452.0 length=103
TACGCAACGCGAAGAACCTTACCTGGTCTTGACATCCATGGAATCCTGCAGAGATGTGGG
AGTGCCGTAAGGAACCATGAGACAGGTGGTGCATGGCTGTCGC
>S3216J1G3G rank=0028723 x=4000.0 y=1082.0 length=103
TACGCAACGCGAAGAACCTTACCTGGTCTTGACATCCATGGAATCCTGCAGAGATGTGGG
AGTGCCGTAAGGAACCATGAGACAGGTGGTGCATGGCTGTCGC
>S3216JVRIZ rank=0007808 x=3935.0 y=905.0 length=103
TACGCAACGCGAAGAACCTTACCTGGTCTTGACATCCCAGGAACCCTGCAGAGATGTGGG
GGTGCCTTCGGGAACCTGGAGACAGGTGCTGCATGGCTGTCGC
>S3216J3CIW rank=0020350 x=4021.0 y=2454.0 length=104
TACGCAACGCGAAGAACCTTACCTGGTCTTGACATCCCAGGAAGCCTCCCGAAAAGGAGG
TGTGCCCTTCGGGAGCCTGGAGACAGGTGATGCATGGCTGTCGC
>S3216JZMPX rank=0029339 x=3979.0 y=1075.0 length=103
TACGCAACGCGAAGAACCTTACCTGGTCTTGACATCCCAGGAATCCTTCAGAGATGAGGG
AGTGCCTTCGGGAACCTGGAGACAGGTGGTGCATGGCTGTCGC
>S3216J3ES5 rank=0024667 x=4022.0 y=1319.0 length=103
TACGCAACGCGAAGAACCTTACCTGGTCTTGACATCCCAGGAATCTCGCAGAGATGTGAG
AGTGCCTTCGGGAACCTGGAGACAGGTGCTGCATGGCTGTCGC
>S3216JYMNM rank=0027917 x=3967.0 y=3488.0 length=102
TACGCAACGCGAAGAACCTTACCTGGTCTTGACATCCTAGGAACCCTGCAGAGATGTGGG
GGTGCCTTCGGGAGCCTGGAGACAGGTGCTGCATGCTGTCGC
>S3216JX5ZQ rank=0026897 x=3962.0 y=2372.0 length=104
TACGCAACGCGAAGAACCTTACCTGGTCTTGACATCCTAGGAACCCTTCAGAGATGAGGG
GTGCCCGCAAGGGAGCCTAGAGACAGGTGCTGCATGGCTGTCGC
>S3216J4ERH rank=0006195 x=4033.0 y=2859.0 length=62
TACGCAACGCGAAGAACCTTACCTGGTCTTGACATCCTAGGAACCTGCCAGAGATGGCGG
GT
>S3216JWK4H rank=0029654 x=3944.0 y=2399.0 length=105
TACGCAACGCGAAGAACCTTACCTGGTCTTGACATCCTAGGAACCTTCCAGAGATGGAGG
GGTGCCCGCAAGGGAGCCTAGAGACAGGTGTTGCATGGCTGTCGC
>S3216JYONW rank=0001464 x=3968.0 y=1994.0 length=58
TACGCAACGCGAAGAACCTTACCTGGTCTTGACATCCTAGGAATCCTACAGAGAGTGT
>S3216JT1TQ rank=0025727 x=3915.0 y=2860.0 length=103
TACGCAACGCGAAGAACCTTACCTGGTCTTGACATCCTAGGAATCCTGCAGAGATGCGGG
AGTGCCTTCGGGAACCTGGAGACAGGTGTTGCATGGCTGTCGC
>S3216J3Y83 rank=0009439 x=4028.0 y=3237.0 length=103
TACGCAACGCGAAGAACCTTACCTGGTCTTGACATCCTAGGAATCCTGCAGAGATGCGGG
AGTGCCTTCGGGAACCTGGAGACAGGTGTTGCATGGCTGTCGC
>S3216J3ZIL rank=0024079 x=4028.0 y=3579.0 length=103
TACGCAACGCGAAGAACCTTACCTGGTCTTGACATCCTAGGAATCCTGCAGAGATGTGGG
AGTGCCTTCGGGAGCCTGGAGACAGGTGTTGCATGGCTGTCGC
>S3216JUMYA rank=0004782 x=3922.0 y=1568.0 length=102
TACGCAACGCGAAGAACCTTACCTGGTCTTGACATCCTAGGAATCCTGCAGAGATNCGGG
AGTGCCTTGGGAACCTGGAGACAGGTGCTGCATGGCTGTCGC
>S3216J1M6Y rank=0024426 x=4002.0 y=792.0 length=59
TACGCAACGCGAAGAACCTTACCTGGTCTTGACATCCTAGGAATTCCGCAGAGATGTGG
>S3216J2LRD rank=0025589 x=4013.0 y=535.0 length=86
TACGCAACGCGAAGAACCTTACCTGGTCTTGACATCCTAGGAATTTGCCGGAAACGGTGA
AGTGCCCGCAAGGGAGCCTAGAGACA
>S3216J1A4B rank=0014461 x=3998.0 y=1529.0 length=102
TACGCAACGCGAAGAACCTTACCTGGTCTTGACATCCTCGGAACCCTGCAGCGATCGGGG
GTGCCTTCGGGAGCCGAGAGACAGGTGCTGCATGGCTGTCGC
>S3216JU9HZ rank=0030633 x=3929.0 y=2117.0 length=106
TACGCAACGCGAAGAACCTTACCTGGTCTTGACATCCTCGGAACCCTGCAGCGATGCGGG
GGTGCCCTTTCGGGAGCCCGAGAGACAGGTGTTGCATGGCTGTCGC
>S3216JYKOJ rank=0017626 x=3967.0 y=929.0 length=103
TACGCAACGCGAAGAACCTTACCTGGTCTTGACATCCTCGGAACCCTGCAGCGATGCGGG
GGTGCCTTCGGGAGCCGAGAGACAGGTGATGCATGGCTGTCGC
>S3216JY0UY rank=0027051 x=3972.0 y=1416.0 length=103
TACGCAACGCGAAGAACCTTACCTGGTCTTGACATCCTCGGAACCCTGCAGCGATGCGGG
GGTGCCTTCGGGAGCCGAGAGACAGGTGGTGCATGGCTGTCGC
>S3216JU3L5 rank=0025637 x=3927.0 y=2683.0 length=103
TACGCAACGCGAAGAACCTTACCTGGTCTTGACATCCTCGGAACCCTGCAGCGATGCGGG
GGTGCCTTCGGGAGCCGAGAGACAGGTGGTGCATGGCTGTCGC
>S3216JZPN5 rank=0019388 x=3980.0 y=803.0 length=103
TACGCAACGCGAAGAACCTTACCTGGTCTTGACATCCTCGGAACCCTGCAGCGATGCGGG
GGTGCCTTCGGGAGCCGAGAGACAGGTGTTGCATGGCTGTCGC
>S3216J3B66 rank=0027266 x=4021.0 y=2032.0 length=103
TACGCAACGCGAAGAACCTTACCTGGTCTTGACATCCTCGGAACCCTGCAGCGATGCGGG
GGTNCCTTCGGGAGCCGAGAGACAGGTGCTGCATGGCTGTCGC
>S3216J3739 rank=0029727 x=4031.0 y=2439.0 length=102
TACGCAACGCGAAGAACCTTACCTGGTCTTGACATCCTCGGAACCCTGCAGCGATGCGGG
GTGCCTTCGGGAGCCGAGAGACAGGTGCTGCATGGCTGTCGC
>S3216J30JT rank=0002083 x=4029.0 y=823.0 length=102
TACGCAACGCGAAGAACCTTACCTGGTCTTGACATCCTCGGAACCCTGCAGCGATGCGGG
GTGCCTTCGGGAGCCGAGAGACAGGTGCTGCATGGCTGTCGC
>S3216J4V28 rank=0021851 x=4039.0 y=738.0 length=104
TACGCAACGCGAAGAACCTTACCTGGTCTTGACATCCTCGGAACCTCTCAGAGATGAGGG
GTGCCCGCAAGGGAACCGAGAGACAGGTGATGCATGGCTGTCGC
>S3216J23X5 rank=0017305 x=4018.0 y=3627.0 length=104
TACGCAACGCGAAGAACCTTACCTGGTCTTGACATCCTCGGAACCTGTCAGAGATGACGG
GTGCCCGCAAGGGAACCGAGAGACAGGTGTTGCATGGCTGTCGC
>S3216J23JB rank=0028535 x=4018.0 y=3093.0 length=103
TACGCAACGCGAAGAACCTTACCTGGTCTTGACATCCTGGGAACCCTGAAGAGATTCGGG
GGTGCCGCAAGGAGCCCAGAGACAGGTGATGCATGGCTGTCGC
>S3216JW8YV rank=0004131 x=3952.0 y=533.0 length=105
TACGCAACGCGAAGAACCTTACCTGGTCTTGACATCCTTGGAATCCCTCAGAGATGAGGG
AGTGCCCGCAAGGGAACCAAGAGACAGGTGCTGCATGGCTGTCGC
>S3216JTXHO rank=0030808 x=3914.0 y=1338.0 length=105
TACGCAACGCGAAGAACCTTACCTGGTCTTGACATCCTTGGAATCTGTCAGAGATGACGG
AGTGCCCGCAAGGGAACCAAGAGACAGGTGCTGCATGGCTGTCGC
>S3216J09K8 rank=0004338 x=3997.0 y=3642.0 length=106
TACGCAACGCGAAGAACCTTACCTGGTCTTGACATCGAAGGAGTCCTGTAGAAATACGGG
AGTACCCCGCAAGGGGACCTGAAGACAGGTGGTGCATGGCTGTCGC
>S3216J06FJ rank=0032908 x=3996.0 y=3645.0 length=104
TACGCAACGCGAAGAACCTTACCTGGTCTTGACATCGAAGGAGTCCTGTAGAATACGGGA
GTACCCGCAAGGGGACCTGAAGACAGGTGGTGCATGGCTGTCGC
>S3216JY61V rank=0009904 x=3974.0 y=1249.0 length=103
TACGCAACGCGAAGAACCTTACCTGGTCTTGACATCGTGAGACATCCGCAGAGATGCGGC
TTTCCCTTCGGGGACTCATAGACAGGTGTTGCATGGCTGTCGC
>S3216JYTOS rank=0015236 x=3970.0 y=314.0 length=104
TACGCAACGCGAAGAACCTTACCTGGTCTTGACATGTAGGTGACAGCCGTGGAAACACGG
GCCTCCCTTCGGGGGCACCTTCACAGGTGATGCATGGCTGTCGC
>S3216JTNLQ rank=0020773 x=3911.0 y=812.0 length=105
TACGCAACGCGAAGAACCTTACCTGGTCTTGACATGTCTGGAAGACCGCAGAGATGTGGT
TGTGCCCGAAAGGGAACCAGAACACAGGTGTTGCATGGCTGTCGC
>S3216JVJPU rank=0023133 x=3932.0 y=3072.0 length=103
TACGCAACGCGAAGAACCTTACCTGGTCTTGACATGTCTGGAATCCTGCAGAGATGCGGG
AGTGCCTTCGGGAACCAGAACACAGGTGCTGCATGGCTGTCGC
>S3216J4WBZ rank=0018884 x=4039.0 y=1053.0 length=103
TACGCAACGCGAAGAACCTTACCTGGTCTTGACATGTTGGGAATCCCGAAGAGATTTGGG
AGTGCCGCAAGGAGCCCAAACACAGGTGATGCATGGCTGTCGC
>S3216J49FW rank=0025913 x=4043.0 y=1658.0 length=82
TACGCAACGCGAAGAACCTTACCTGGTTAATCCACCAGAACCTTACAGAGATGTAGGGGT
GCCTTTCGGGGAACCTGGTGAG
>S3216J1GVC rank=0032416 x=4000.0 y=790.0 length=104
TACGCAACGCGAAGAACCTTACCTGGTTCTTGACATCCTAGGAATTCCGCAGAGATGTGG
AAGTGCCTTCGGGAACCTGGAGACAGGTGCTGCATGGCTGTCGC
>S3216J4MLI rank=0026149 x=4036.0 y=724.0 length=99
TACGCAACGCGAAGAACCTTACCTGGTTGAACTACGCAGGAAAAGCCACAGAGATGTGGT
GTCCTTCGGGGCCTGTGATAGGTGCTGCATGGCTGTCGC
>S3216J2TQW rank=0021452 x=4015.0 y=2694.0 length=111
TACGCAACGCGAAGAACCTTATCAGCGTTTGACATCCCGGTCGCGGGATCCAGAGATGGA
TCCCCTTCAGTTCGGCTGACCGGGTACGAGCAGGTGTTGCATGGCTGTCGC
>S3216JYVTV rank=0029764 x=3970.0 y=3089.0 length=107
TACGCAACGCGAAGAACCTTGCCTGGGCTAGAATGCCTCTGACAACCCTAGAGATAGGGC
CTCCAAGGTAAAACTTGGCAGAGTGCAAGGTGCTGCATGGCTGTCGC
>S3216J2SZL rank=0017089 x=4015.0 y=1711.0 length=62
TACGCAACGCGAAGAACNCTTACCAGCGCTTGACATGGTAGGTACGGTTTCCAGAGATGG
AC
>S3216JWC83 rank=0001673 x=3942.0 y=389.0 length=100
TACGCAACGCGAAGAACTTACCAAGGCTTGACATGCATCAGATCGCCGTAGAGATACGGT
TTCCTTTTGGGCTGGTGTACAGGTGTTGCATGGCTGTCGC
>S3216JUYPF rank=0009429 x=3926.0 y=417.0 length=102
TACGCAACGCGAAGAACTTACCAAGGCTTGACATGTAATTGAATGTCGTGGAAACACGGC
AGCCCTTCGGGGGCAATTACACAGGTGCTGCATGGCTGTCGC
>S3216J4EFJ rank=0023045 x=4033.0 y=2429.0 length=106
TACGCAACGCGAAGAACTTACCAGCCCTTGACATCCCGGTCGCGGATTCCAGAGACGGAG
TCCTTCAGTTCGGCTGGACCGGATACAGGTGGTGCATGGCTGTCGC
>S3216J46TO rank=0028325 x=4042.0 y=2362.0 length=102
TACGCAACGCGAAGAACTTACCAGCCCTTGACATGCCGTGCTACCTCCAGAGATGGAGGG
TTCCCTTCGGGGGCGCGGACACAGGTGATGCATGGCTGTCGC
>S3216J0APE rank=0026298 x=3986.0 y=3488.0 length=106
TACGCAACGCGAAGAACTTACCAGCCTTTGACATCCTGGTCGCGGTTAGAGGAGACTCTT
TCCTTCAGTTCGGCTGGACCAGTGACAGGTGATGCATGGCTGTCGC
>S3216J2QDA rank=0024720 x=4014.0 y=2412.0 length=104
TACGCAACGCGAAGAACTTACCAGCCTTTGACATGGGAAGTATAGGGACCAGAGATGGTT
TCTTTCAGTTCGGCTGGCTTCCACACAGGTGCTGCATGGCTGTC
>S3216JTYYW rank=0023143 x=3914.0 y=3254.0 length=106
TACGCAACGCGAAGAACTTACCAGCGTTTGACATCCTCATCGCGGGTTCCAGAGATGGAT
CCCTTCAGTTCGGCTGGATGAGTGACAGGTGTTGCATGGCTGTCGC
>S3216JXO6A rank=0018925 x=3957.0 y=1056.0 length=104
TACGCAACGCGAAGAACTTACCAGCGTTTGACATGGTAGGACGGCTTCCAGAGATGGATT
CCTTCCCTTACGGGACCTACACACAGGTGTTGCATGGCTGTCGC
>S3216J3Q2F rank=0022204 x=4026.0 y=821.0 length=103
TACGCAACGCGAAGAACTTACCAGGGCTTGACATGCGGCGGAAAACGGCGGAAACGTCGT
CCTCCCGCAAGGGACCGTCATGCAGGTGTTGCATGGCTGTCGC
>S3216J4SVY rank=0016110 x=4038.0 y=684.0 length=68
TACGCAACGCGAAGAACTTACCCAGGCTTGAACAGCGAGTGACATCCGGCGAAAGTCGGC
TTCCGCAA
>S3216J17C6 rank=0028649 x=4008.0 y=2360.0 length=104
TACGCAACGCGAAGAACTTACCTACCCTTGACATGGATGGAATCCCGGAGAGATCTGGGA
GTGCTCGAAAGAGAACCATTACACAGGTGATGCATGGCTGTCGC
>S3216JZ2Q5 rank=0024748 x=3984.0 y=1375.0 length=103
TACGCAACGCGAAGAACTTACCTAGGCTTGACATGCATGGGAAACTCCTCAGAAACGAGG
AGCCTCCTTCGGGATCCATGCACAGGTGATGCATGGCTGTCGC
>S3216J5OO9 rank=0004858 x=4048.0 y=955.0 length=102
TACGCAACGCGAAGAACTTACCTGGGCTTGACATGCGCGGGAAACGCCCCCNAAAGGGGG
CGCCCTCTTCGGAGTCCGCGCACAGGTGATGCATGGCTGTCG
>S3216JW5NH rank=0004381 x=3951.0 y=331.0 length=85
TACGCAACGCGAAGAACTTCACCTGGATTTGACATATAGGGAAAACTGTCAGAGATGGCA
GGTCCGTAAGGGCCCTATACAGGTG
>S3216JXKM8 rank=0016744 x=3955.0 y=3378.0 length=107
TACGCAACGCGAAGAACTTTACCAGGGCTAGAATGCCTCTGACCGCCCGAGAGATCGGGT
TTCCTGGGTAAAACCAGGCAGAGTGCAAGGTGGTGCATGGCTGTCGC
>S3216JYTN7 rank=0004599 x=3970.0 y=293.0 length=102
TACGCAACGCGAAGAACTTTACCTGGGTTTGACATGGCCGCAAAACTCGCAGAGATGCGG
GGTCCTTCCGGGGGCGGGTCACAGGTGATGCATGGCTGTCGC
>S3216JW06N rank=0016794 x=3949.0 y=2733.0 length=107
TACGCAACGCGAAGAATCTTACCTACCCTTGACATGGATGGAAGCCTGCAGAGATGCGGG
CGTGCCCGAAAAGGGGAGCCATCACACAGGTGCTGCATGGCTGTCGC
>S3216JV8Y9 rank=0028554 x=3940.0 y=3043.0 length=107
TACGCAACGCGAAGAATCTTACCTGGGCTAGAATGCCTCTGACAGCCCGAGAGATCGGGT
TTCCTGGGTAAAACCAGGCAGAGTGCAAGGTGATGCATGGCTGTCGC
>S3216JU6HE rank=0022629 x=3928.0 y=2304.0 length=104
TACGCAACGCGAAGACCCTTACCAGCGTTTGACATGGTAGGACGGTTTCCAGAGATGGAT
TCCTTCCCTTACGGACCTACACACAGGTGCTGCATGGCTGTCGC
>S3216JT8M8 rank=0026799 x=3917.0 y=3506.0 length=105
TACGCAACGCGAAGACCCTTACCTACCCTTGACATGTCCCGAAGGCTCCTGAGAGGGGGC
TGTGCCCGAAAGGGAACGGGAACACAGGTGCTGCATGGCTGTCGC
>S3216J3VFZ rank=0025166 x=4027.0 y=2397.0 length=105
TACGCAACGCGAAGACCCTTACCTACCCTTGACATGTCTGGAACCTCGCAGAGACGCGAG
GGTGCCCGAAAGGGAGCCAGAACACAGGTGATGCATGGCTGTCGC
>S3216J1CG6 rank=0019116 x=3998.0 y=3288.0 length=104
TACGCAACGCGAAGACCCTTACCTGGGCTTGAACTGTGGTGGACCGTCCTAGAAATAGGA
TCTCTCCTTCGGGAGCCGCCACAGAGGTGTTGCATGGCTGTCGC
>S3216JU6BX rank=0026634 x=3928.0 y=2107.0 length=99
TACGCAACGCGAAGACCCTTACCTGGGTTTGACATATGCCGGAAAGCCGTAGAGATACGG
CCCCTTTTAGTCGGTATACAGGTGTTGCATGGCTGTCGC
>S3216JTFL7 rank=0031571 x=3908.0 y=2749.0 length=106
TACGCAACGCGAAGACCTTACCAACCTTTGACATGTCCCGTATGAGCAACAGAGATGTAG
CTCTTCAGTTCGGCTGGCGGGAACACAGGTGCTGCATGGCTGTCGC
>S3216J189Z rank=0020045 x=4009.0 y=741.0 length=100
TACGCAACGCGAAGACCTTACCAAGGCTTGACATATACCGGAAAGCATCAGAGATGGTGC
CCCCCTTGTGGTCGGTATACAGGTGTTGCATGGCTGTCGC
>S3216J2ZQM rank=0022937 x=4017.0 y=2268.0 length=105
TACGCAACGCGAAGACCTTACCAGCGTTTGACATCCCGATCGCGGATTCCAGAGATGGAT
TCCTTCAGTTAGGCTGGATCGGTGACAGGTGTTGCATGGTGTCGC
>S3216JTXTP rank=0031133 x=3914.0 y=1771.0 length=104
TACGCAACGCGAAGACCTTACCAGCGTTTGACATGCCAGGACGGTTTCCAGAGATGGATT
CCTCCCCTTACGGGGCCTGGACACAGGTGCTGCATGGCTGTCGC
>S3216JTOTT rank=0032954 x=3911.0 y=2399.0 length=55
TACGCAACGCGAAGACCTTACCAGCGTTTGACATGGTAGGACGGTTTCCAGAGAT
>S3216J38MN rank=0017000 x=4031.0 y=3101.0 length=104
TACGCAACGCGAAGACCTTACCAGCGTTTGACATGGTAGGACGGTTTCCAGAGATGGATT
CCTTCCCTTACGGGACCTACACACAGGTGATGCATGGCTGTCGC
>S3216JX08T rank=0021718 x=3961.0 y=315.0 length=105
TACGCAACGCGAAGACCTTACCAGCGTTTGACATGGTAGGACGGTTTCCAGAGATGGATT
CCTTCCCTTACGGGGACCTACACACAGGTGGTGCATGGCTGTCGC
>S3216JX91O rank=0026602 x=3963.0 y=3530.0 length=105
TACGCAACGCGAAGACCTTACCCAGGCTGGACAAGCAGGGCGTACAACCCTGAAAGGGGA
CGGAGCCCGAAAGGGCATCCTGCTCAGGTGCTGCATGGCTGTCGC
>S3216JTGW6 rank=0021599 x=3909.0 y=344.0 length=103
TACGCAACGCGAAGACCTTACCCAGGCTTGACATGCATAGGAAGTACGTCAGAAACGATG
TACGCTCTTCGGAGTCTATGCACAGGTGCTGCATGGCTGTCGC
>S3216JY1AK rank=0005671 x=3972.0 y=1978.0 length=108
TACGCAACGCGAAGACCTTACCCAGTCTTGACATCCAGAGAACCTTGCCGAAAGGCGAGG
GTGCCTTCGCAAGAAGGAGCCCTGAGACAGGTGTTGCATGGCTGTCGC
>S3216JS23W rank=0031875 x=3904.0 y=2922.0 length=104
TACGCAACGCGAAGACCTTACCTACCCTTGACATGTCTGGAAGGCCCCTGAGAGGGGGTT
GTGCCCGAAAGGGAACCGGAACACAGGTGATGCATGGCTGTCGC
>S3216JU663 rank=0024704 x=3928.0 y=3229.0 length=103
TACGCAACGCGAAGACCTTACCTAGGCTTGACATAGCCGAGAAAGCCTCCAGAAAGGGAG
GCCCCTCTTCGGAGTTCGGTTACAGGTGGTGCATGGCTGTCGC
>S3216J1T7B rank=0014610 x=4004.0 y=1685.0 length=101
TACGCAACGCGAAGACCTTACCTAGGCTTGACATGCACTGGAATGTCGTAGAAATACGCC
AGCCCTTCGGGGCCGGTGCACAGGTGCTGCATGGCTGTCGC
>S3216JZBEC rank=0010810 x=3975.0 y=2786.0 length=103
TACGCAACGCGAAGACCTTACCTAGGCTTGACATGCATGTGGTACTGACCCGAAAGGGAA
GGGACCCGCAAGGGAGCATGCACAGGTGGTGCATGGCTGTCGC
>S3216JTF7V rank=0009635 x=3908.0 y=3529.0 length=103
TACGCAACGCGAAGACCTTACCTAGGCTTGACATGGGAGTGGTAGGGAACGGAAACGGGA
CCGACCCTTCGGGGAGCTTCCACAGGTGGTGCATGGCTGTCGC
>S3216J1XS9 rank=0029412 x=4005.0 y=2267.0 length=105
TACGCAACGCGAAGACCTTACCTGGCCTTGACATGCAAGTAGTAGAACCTTGAAAGAGGG
ACGAGGTAGCAATACCAGCTTGCACAGGTGTTGCATGGCTGTCGC
>S3216J1D3Q rank=0027213 x=3999.0 y=1300.0 length=101
TACGCAACGCGAAGACCTTACCTGGGCTAGAATGTGCAGTGACCGCTCCGGAAACGGGGC
TTCCCTTCGGGGCACTGTACAAGGTGTTGCATGGCTGTCGC
>S3216JVPCZ rank=0026749 x=3934.0 y=2193.0 length=84
TACGCAACGCGAAGACCTTACCTGGGCTCGAACGGCTTTGGAAGGCCTTTGGAAACAGAG
GCTGTCCCGCAAGGGACTGAAGTC
>S3216J1GV2 rank=0014939 x=4000.0 y=816.0 length=103
TACGCAACGCGAAGACCTTACCTGGGCTTGAACTGTGGTGGACCGGCTTGGAAACAGGTC
TTCCCCTTCGGGGGCCGCCATAGAGGTGATGCATGGCTGTCGC
>S3216JXS5H rank=0026090 x=3958.0 y=2115.0 length=101
TACGCAACGCGAAGACCTTACCTGGGCTTGACATGTTGGTGACCGCCGTGGAAACACGGT
TTTCCTTCGGGACACCATCACAGGTGTTGCATGGCTGTCGC
>S3216JUUK9 rank=0008620 x=3924.0 y=3275.0 length=98
TACGCAACGCGAAGACCTTACCTGGGTTTGACATACGCCGGAAAGCATCAGAGATGGTGC
CCCTTTTTGTCGGTGTACAGGTGGTGCATGGCTGTCGC
>S3216JXM8C rank=0014693 x=3956.0 y=2634.0 length=98
TACGCAACGCGAAGACCTTACCTGGGTTTGACATATGCCGGAAAGCCGTAGAGATACGGC
CCCTTTTAGTCGGTATACAGGTGATGCATGGCTGTCGC
>S3216JYD09 rank=0018312 x=3965.0 y=507.0 length=74
TACGCAACGCGAAGACCTTACCTGGGTTTGACATGGCTTCCAAAACCTCAGAGATGGGGG
TGTCCTTCGGGGGG
>S3216J0RUT rank=0029678 x=3992.0 y=1139.0 length=101
TACGCAACGCGAAGACTTACCTGGCCTTGACATCCAGTGAACTTTCCAGAGATGGATTGG
TGCCTTCGGGAACACTGAGACAGGTGGTGCATGGCTGTCGC
>S3216JVO7R rank=0023642 x=3934.0 y=2005.0 length=104
TACGCAACGCGAAGATCCTTACCTGGACTTGACATGCATATGAAAGCCCTGTGAAAGCAG
GGTCCTCCTTCGGGACATATGCACAGGTGCTGCATGGCTGTCGC
>S3216J2LS4 rank=0028637 x=4013.0 y=598.0 length=104
TACGCAACGCGAAGTACCTTACCTAGGTTTGACATGGCTCTGGTAGCGAGGGGAAACCCA
AGCGACCCGCAAGGGAGGAGTCACAGGTGTTGCATGGCTGTCGC
>S3216JT6IU rank=0030515 x=3917.0 y=756.0 length=101
TACGCAACGCGAGAACCTTACCAAGGCTTGACATACACGAGAACGCTGCAGAAATGTAGA
ACTCTTTGGACACTCGTGAACAGGTGCTGCATGGCTGTCGC
>S3216J2TFD rank=0028391 x=4015.0 y=2279.0 length=100
TACGCAACGCGAGAACCTTACCAAGGCTTGACATACGCCGGAAAACCCTGGAGACAGGGT
CCCCCTTGTGGTCGGTGTACAGGTGATGCATGGCTGTCGC
>S3216JUHQW rank=0027864 x=3920.0 y=3014.0 length=99
TACGCAACGCGAGAACCTTACCAAGGCTTGACATCGCCGGAAAACTCGCAGAGATGCGGG
GTCCTTTTGGGCCGGTGACAGGTGCTGCATGGCTGTCGC
>S3216J37SL rank=0025172 x=4031.0 y=2019.0 length=101
TACGCAACGCGAGAACCTTACCAAGGCTTGACATGAACCGGAAAGACCTGGAAACAGGTG
CCCCGCTTGCGGTCGGTTTACAGGTGTTGCATGGCTGTCGC
>S3216J11OK rank=0020513 x=4006.0 y=3186.0 length=101
TACGCAACGCGAGAACCTTACCAAGGCTTGACATGGTCGGGAAAGCCGTAGAAATACGGC
CCTCCTTCGGGACTCGATCACAGGTGCTGCATGGCTGTCGC
>S3216J0RFV rank=0017966 x=3992.0 y=601.0 length=106
TACGCAACGCGAGAACCTTACCAGCCCTTGACATGTCCCGTATGGGCAGGGGAGACCCTG
TCCTTCAGTTCGGCTGGCGGGAACACAGGTGTTGCATGGCTGTCGC
>S3216JW3HD rank=0020751 x=3950.0 y=1615.0 length=106
TACGCAACGCGAGAACCTTACCAGCCCTTGACATGTCCCGTATGGGTTTCAGAGATGAGA
CCCTTCAGTTCGGCTGGCGGGAACACAGGTGATGCATGGCTGTCGC
>S3216JWM8F rank=0022258 x=3945.0 y=1037.0 length=106
TACGCAACGCGAGAACCTTACCAGCCCTTGACATGTCCGGTTTGGGTTTCAGAGATGGGA
CCCTTCAGTTCGGCTGGCCGGAACACAGGTGATGCATGGCTGTCGC
>S3216JUTLQ rank=0030226 x=3924.0 y=1996.0 length=106
TACGCAACGCGAGAACCTTACCAGCCTTTGACATGTCCCGTGTGGATCCTGGAGACAGGA
TCCTTCAGTTCGGCTGGCGGGAACACAGGTGGTGCATGGCTGTCGC
>S3216JTKSR rank=0031602 x=3910.0 y=1273.0 length=55
TACGCAACGCGAGAACCTTACCAGCGTTTGACATGCCAGGACGGTTTCCAGAGAT
>S3216JZBWC rank=0032089 x=3975.0 y=3434.0 length=104
TACGCAACGCGAGAACCTTACCAGCGTTTGACATGCCAGGACGGTTTCCAGAGATGGATT
CCTCCCCTTACGGGGCCTGGACACAGGTGATGCATGGCTGTCGC
>S3216JZAHF rank=0023910 x=3975.0 y=1601.0 length=104
TACGCAACGCGAGAACCTTACCAGCGTTTGACATGGCAGGACGACTTCCAGAGATGGATT
TCTTCCCTTCGGGGACCTGCACACAGGTGCTGCATGGCTGTCGC
>S3216J2EEJ rank=0025814 x=4010.0 y=3289.0 length=104
TACGCAACGCGAGAACCTTACCAGCGTTTGACATGGTAGGACGGTTTCCAGAGATGGATT
CCTTCCCTTACGGGACCTACACACAGGTGCTGCATGGCTGTCGC
>S3216JW6EN rank=0015450 x=3951.0 y=1309.0 length=104
TACGCAACGCGAGAACCTTACCAGCGTTTGACATGTCCGGACGACTTCGAGAGATCGATT
TCTTCCCTTCGGGGACTGGAACACAGGTGCTGCATGGCTGTCGC
>S3216JVWQ6 rank=0011948 x=3936.0 y=3584.0 length=85
TACGCAACGCGAGAACCTTACCAGGCCTTGACATCCAATGAATCTGCTAGAGATANCGGA
GTGCCTTCGGGAACATTGAGACAGT
>S3216J2XNK rank=0004677 x=4016.0 y=3662.0 length=101
TACGCAACGCGAGAACCTTACCAGGCCTTGACATGCACTAGACAGACGCTGAAAGGCGTT
CTCCCTTCGGGGCTGGTGCACAGGTGCTGCATGGCTGTCGC
>S3216J4UG9 rank=0021820 x=4038.0 y=2747.0 length=105
TACGCAACGCGAGAACCTTACCAGGCCTTGACATGCATCTCTAAGTTGGTGAAAGCCAGC
GAGTCCCGAAAGGGACAATTTGCACAGGTGGTGCATGGCTGTCGC
>S3216JZQKB rank=0029770 x=3980.0 y=1961.0 length=71
TACGCAACGCGAGAACCTTACCCACCTTTGACATGTACGGAATCCTCCAGAGATGGAGGA
GTGCTCGAAAG
>S3216JX2K5 rank=0021750 x=3961.0 y=2055.0 length=100
TACGCAACGCGAGAACCTTACCCAGGCTTGAACTGCAGATGACATCCTACGAAAGTAGGC
TTCCGCAAGGACATCTGTAGAGGTGTTGCATGGCTGTCGC
>S3216JW7S2 rank=0023595 x=3951.0 y=3124.0 length=78
TACGCAACGCGAGAACCTTACCTACCCTTGACATGCCAGAGATCCTGCAGAGATGTGGGG
AGTGCTCGAAAGAGAATC
>S3216JTCRF rank=0029898 x=3907.0 y=3145.0 length=104
TACGCAACGCGAGAACCTTACCTACCCTTGACATGTCAGGAACTCTGCAGAAATGCAGAG
GTGCTCGAAAGAGAACCTGAACACAGGTGATGCATGGCTGTCGC
>S3216JX2TR rank=0027409 x=3961.0 y=2365.0 length=65
TACGCAACGCGAGAACCTTACCTACCCTTGACATGTCCGGAACCCTGCTGAGAGCGGGGG
TGCCC
>S3216J1W4M rank=0014505 x=4005.0 y=1380.0 length=89
TACGCAACGCGAGAACCTTACCTACCCTTGACATGTCCGGAAGCCTTGAGAGATCAGGGT
GTGCCCCGAAAGGGAACCGGGAACACAGG
>S3216JUYTI rank=0021167 x=3926.0 y=564.0 length=104
TACGCAACGCGAGAACCTTACCTACCCTTGACATGTCTGGAATTTCGCAGAGATGTGAAA
GTGCCCGAAAGGGAGCCAGAACACAGGTGTTGCATGGCTGTCGC
>S3216JUDP0 rank=0024691 x=3919.0 y=1894.0 length=104
TACGCAACGCGAGAACCTTACCTACCCTTGACATGTCTGGAATTTCGCAGAGATGTGAAA
GTGCCCGAAAGGGAGCCAGAACACAGGTGTTGCATGGCTGTCGC
>S3216J1E19 rank=0008304 x=3999.0 y=2543.0 length=104
TACGCAACGCGAGAACCTTACCTAGGCTTGACATGCATGGGAAACTCCTCAGAAACGAGG
AGCCTCCTTCGGGANTCCATGCACAGGTGGTGCATGGCTGTCGC
>S3216J1EK1 rank=0015050 x=3999.0 y=1923.0 length=101
TACGCAACGCGAGAACCTTACCTGGCCTTGACATGTCGAGAATCCCTGAGAGATCGGGAG
TGCCTTCGGGAACTCGAACACAGGTGATGCATGGCTGTCGC
>S3216JW1LZ rank=0029488 x=3949.0 y=3285.0 length=104
TACGCAACGCGAGAACCTTACCTGGGCTCGAACGGCTCACGAACGACTGTGGAAACACGG
TTTTCCCGCAAGGGACGGGAGTCGAGGTGGTGCATGGCTGTCGC
>S3216JWKO9 rank=0007440 x=3944.0 y=1851.0 length=82
TACGCAACGCGAGAACCTTACCTGGGCTTGAACTGTGGTGGACCGTCGTGGAAACACGGC
TTCTCCTTCGGGAGCCGCCATA
>S3216JVK6P rank=0030172 x=3933.0 y=879.0 length=103
TACGCAACGCGAGAACCTTACCTGGGCTTGACATGCACGGGAACTCGTGGGGAAACCCGC
GGGGCTCTTCGGAGCTCGTGCACAGGTGATGCATGGCTGTCGC
>S3216J0U7C rank=0017159 x=3993.0 y=1382.0 length=101
TACGCAACGCGAGAACCTTACCTGGGCTTGACATGCACGGGAATGTCGTAGAAATACGGC
AGCCCTTCGGGGCTCGTGCACAGGTGCTGCATGGCTGTCGC
>S3216J254Y rank=0030128 x=4019.0 y=2368.0 length=103
TACGCAACGCGAGAACCTTACCTGGGCTTGACATGCACGTGGTAAAAGCCTGAAAGGGCG
ATGACCCGCAAGGGAGCGTGCACAGGTGCTGCATGGCTGTCGC
>S3216J4BKP rank=0022971 x=4032.0 y=2823.0 length=107
TACGCAACGCGAGAACCTTACCTGGGCTTGACATGCCAGGATTATCCCCATGAAAGTGGG
GTAGGCCCTTCGGGGTACAACTGGTACAGGTGATGCATGGCTGTCGC
>S3216JUDZR rank=0028543 x=3919.0 y=2245.0 length=104
TACGCAACGCGAGAACCTTACCTGGGTTAAATCCACCAGAACCTGGCCCAAAANCCGGGG
TGCCCTTCGGGGGAATTGGTGCGAAGGTGCTGCATGGCTGTCGC
>S3216J105B rank=0029652 x=4006.0 y=2493.0 length=97
TACGCAACGCGAGAACCTTACCTGGGTTTGACATATGCCGGAAAGCTCCAGAGATGGAGC
CCCTTTTGTCGGTATACAGGTGTTGCATGGCTGTCGC
>S3216JUKW7 rank=0013193 x=3921.0 y=3033.0 length=101
TACGCAACGCGAGAACCTTACCTGGGTTTGACATCACTCGAAAACTCGCAGAGATGCGGG
GGTCCTTCGGGGCGGGGTGACAGGTGCTGCATGGCTGTCGC
>S3216J5IHX rank=0010427 x=4046.0 y=1107.0 length=99
TACGCAACGCGAGAACCTTACCTGGGTTTGACATCGCCGGAAAACTCGTAGAGATACGGG
GTCCTTCGGGGCCGGTGACAGGTGATGCATGGCTGTCGC
>S3216J1QH2 rank=0019985 x=4003.0 y=984.0 length=99
TACGCAACGCGAGAACCTTACCTGGGTTTGACATCGCCGGAAAACTCGTAGAGATACGGG
GTCCTTCGGGGCCGGTGACAGGTGGTGCATGGCTGTCGC
>S3216JS075 rank=0023568 x=3904.0 y=483.0 length=99
TACGCAACGCGAGAACTTACCTGGGCTCGAAATGCAGATGACATCCGGTGAAAGCCGGCT
CCCGCAAGGGCATCTGTATAGGTGATGCATGGCTGTCGC
>S3216JTJ9H rank=0031303 x=3910.0 y=579.0 length=72
TACGCAACGCGAGAACTTACCTGGGTTTGACATGGCGCAAACTGGCAGAGATGTCGGTCC
TTCGGGGCGTCG
>S3216JXF6K rank=0026399 x=3954.0 y=1690.0 length=99
TACGCAACGCGAGACCTTACCTGGGCTTGACATGGACTAGAAAGCTCTAGAGATAGAGCC
TCCCTTGTGGCTGGTTCACAGGTGGTGCATGGCTGTCGC
>S3216JYY64 rank=0022374 x=3971.0 y=3358.0 length=111
TACGCAACGCGATGAACCTTACCTGGCCTTGACATGCTTGGATTAGTCCCGTGAAAGCGG
GATGACTGCTCTTCGGAGCCGGAACAAGCACAGGTGTTGCATGGCTGTCGC
>S3216JVT7I rank=0031312 x=3936.0 y=284.0 length=106
TACGCAACGCGATGAACCTTACCTGGGCTTGACATGCNCGGGGAAAACTTCCCNAAACGG
GAGGCCCTCTTCGGAGTCCCGTGCACAGGTGCTGCATGGCTGTCGC
>S3216JXGV2 rank=0009819 x=3954.0 y=2608.0 length=105
TACGCAACGCGGAAGAACCTTACCTGGCCTTGACATGCAAGTAGTAGAACCCTGAAAAGG
GGACGAGGTAGCAATACCAGCTTGCACAGGTGATGCATGGCTGTC
>S3216JVGY8 rank=0029547 x=3931.0 y=3618.0 length=102
TACGCAACGCGNAAGAACCTTACCAGGCCTTGACATCCAATGAACTTTCCAGAGATGGAT
TGGTGCCTTCGGGAACATTGAGACAGGTGTTGCATGGCTGTC
>S3216J1CM3 rank=0000872 x=3998.0 y=3501.0 length=106
TACGCAACGCGTAGAACCTTACCTGGACTAGAATGCCTCTGACAACCCTAGAGATAGGGC
CTTCTGGGTAAACCAGACAGAGTGCAAGGTGGTGCATGGCTGTCGC
>S3216JW3HP rank=0026082 x=3950.0 y=1627.0 length=101
TACGCAACGGAAGAACCTTACCAAGGCTTGACATATACGAGAACGCTGCAGAAATGCAGA
ACTCTTTGGACACTCGTAAACAGGTGATGCATGGCTGTCGC
>S3216JS7OO rank=0023959 x=3906.0 y=662.0 length=104
TACGCAACGGAAGAACCTTACCAGCGTTTGACATGCCAGGACGGTTTCCAGAGATGGATT
CCTCCCCTTACGGGGCCTGGACACAGGTGCTGCATGGCTGTCGC
>S3216JV34Y rank=0008905 x=3939.0 y=864.0 length=104
TACGCAACGGAAGAACCTTACCAGCGTTTGACATGCCAGGACGGTTTCCAGAGATGGATT
CCTTCCCTTACGGGACCTGGACACAGGTGTTGCATGGCTGTCGC
>S3216JZ485 rank=0022446 x=3985.0 y=519.0 length=104
TACGCAACGGAAGAACCTTACCAGCGTTTGACATGGTAGGACGGTTTCCAGAGATGGATT
CCTTCCCTTACGGGACCTACACACAGGTGCTGCATGGCTGTCGC
>S3216J2JM1 rank=0014252 x=4012.0 y=1883.0 length=70
TACGCAACGGAAGAACCTTACCAGGCCTTGACATCCAATGAACTTTCCAGAGATGGATTG
GTGCCTTCGG
>S3216JWLJB rank=0030472 x=3944.0 y=2933.0 length=100
TACGCAACGGAAGAACCTTACCCAGGCTCGAAATGCAGGGGACAGACGGTGAAAGCCGTT
TTCCGCAAGGACTCCTGTATAGGTGATGCATGGCTGTCGC
>S3216JY6RN rank=0026957 x=3974.0 y=881.0 length=103
TACGCAACGGAAGAACCTTACCTAGGCTTGACATGCATGGGAAACTCCTGAGAAACCAGG
AGCCTCCTTCGGGATCCATGCACAGGTGTTGCATGGCTGTCGC
>S3216JT4A3 rank=0031721 x=3916.0 y=1981.0 length=102
TACGCAACGGAAGAACCTTACCTGGCCTTGACATCCACGGAAGTCTGCAGAGATGCGGAT
GTGCCTTCGGGAACCGTGAGACAGGTGCTGCATGGCTGTCGC
>S3216JVK2D rank=0025296 x=3933.0 y=723.0 length=101
TACGCAACGGAAGAACCTTACCTGGGCTTGACATGTTCCTGACCGTCCTGGAAACAGGGC
TTCCCTTCGGGGCAGGATCACAGGTGCTGCATGGCTGTCGC
>S3216JZ2CT rank=0029434 x=3984.0 y=859.0 length=103
TACGCAACGGAAGAACCTTACCTGGGTTAAATCCACCAGAAGCTGCCAGAGATGGCGGGG
TGCCCTTCGGGGAACTGGTGAGAAGGTGATGCATGGCTGTCGC
>S3216JUNK2 rank=0021767 x=3922.0 y=2388.0 length=97
TACGCAACGGAAGAACCTTACCTGGGTTTGACATATGGAGAAAACTGTCAGAGATGGCAG
GTCCTTACGGGCTCTATACAGGTGCTGCATGGCTGTC
>S3216JTG1G rank=0029227 x=3909.0 y=498.0 length=103
TACGCAACGGAAGAACCTTACCTGGTCTTGACATCCTAGGAACCCCGCAGAGATGTGGGG
GTGCCTTCGGGAACCTGGGAGACAGGTGGTGCATGGCTGTCGC
>S3216JZZJW rank=0011552 x=3983.0 y=1322.0 length=80
TACGCAACGTGAAGAACCTTACCTGGGCTAGAAAATGCAAGAACCTGGTTGAAAGATCGG
GGTGCTCTTCGGAGAGCTTG
>S3216JT610 rank=0022486 x=3917.0 y=1446.0 length=102
TACGCAAGCAAGAACCTTACCAGCCCTTGACATGGGCGTCGCGGGCGCAGAGATGCGTCC
TCGGTTCGGCCGGACGCCGCACAGGTGTTGCATGGCTGTCGC
>S3216JVC17 rank=0025485 x=3930.0 y=2637.0 length=101
TACGCAAGCGAAGAACCTTACCAAGGCTTGACATGGTCGGGAAAGCCGTAGAAATACGGC
CCTCCTTCGGGACTCAATCACAGGTGATGCATGGCTGTCGC
>S3216JU6QL rank=0032937 x=3928.0 y=2635.0 length=101
TACGCAAGCGAAGAACCTTACCAAGGCTTGACATGGTCGGGAAAGCCGTAGAAATACGGC
CCTCCTTCGGGACTCAATCACAGGTGATGCATGGCTGTCGC
>S3216J1JXI rank=0007640 x=4001.0 y=660.0 length=71
TACGCAAGCGAAGAACCTTACCAGGGCTTGACATGCCGCGAATCCTCTTGAAAGANAGGG
GTGCCTTCGGG
>S3216J2DZ7 rank=0024915 x=4010.0 y=2773.0 length=103
TACGCAAGCGAAGAACCTTACCTAGGCTTGACATAGCCGAGAAAGCCTCCAGAAAGGGAG
GCCCCTCTTCGGAGTTCGGTTACAGGTGGTGCATGGCTGTCGC
>S3216JUL6S rank=0020589 x=3922.0 y=578.0 length=106
TACGCAAGCGAAGAACCTTACCTGGGCTAGAATGCCTCTGACCGCCCGAGAGATCGGGTT
TCCTGGGTAAAACCAGGCAGAGTGCAAGGTGGTGCATGGCTGTCGC
>S3216J3W4M rank=0001525 x=4028.0 y=484.0 length=109
TACGCAAGCGAAGAACCTTACCTGGGCTTGACATGCTAGGATTATCCGGGTGAAAGTCCG
GTAGGCCCCGCAAGGGGTACAACTAGTACAGGTGTTGAATGGCTGTCGC
>S3216JV0N0 rank=0021692 x=3938.0 y=462.0 length=102
TACGCAAGCGAAGAACCTTACCTGGGCTTGACATGTTCCTGACCGCCCTGGAAACAGGGT
TTCCCCTTTGGGGCAGGATCACAGGTGTTGCATGGCTGTCGC
>S3216JY2PK rank=0024336 x=3972.0 y=3814.0 length=79
TACGCAAGCGAAGAACCTTACCTGGGTTTGACATCACGGGAAATCTCGCAGAGATGCGGG
TCCGTTCGGGCGTCGTGAC
>S3216JWMUX rank=0025568 x=3945.0 y=551.0 length=102
TACGCAAGCGAAGAACCTTACCTGGTCTTGACATCCATGGAATCCCGCAGAGATGTGGGA
GTGCCGTAAGGAACCATGAGACAGGTGTTGCATGGCTGTCGC
>S3216JZ69M rank=0013965 x=3985.0 y=3128.0 length=98
TACGCAAGCGAGAACCTTACCTAGACTTGACATGACCCTGCAAGCCGGGGAAACTCGGCC
CCCTTCGGGCAGGGCCACAGGTGCTGCATGGCTGTCGC
>S3216J461K rank=0018226 x=4042.0 y=2646.0 length=96
TACGCACGCAAGAACCTTACCAGCTCTTGACATGTCCCGTATGGGTTCCGGAGACGGGAT
CCTTCAGTTCGGCTGGCGGGAACACGAGGTGCTGCA
>S3216JSW2Z rank=0030980 x=3902.0 y=3305.0 length=106
TACGCACGCGAAGAACCTTACCAACCCTTGACATGTGTATCGCGGAAACCAGAGACGGTT
TCCTTCAGTTCGGCTGGATACAACACAGGTGCTGCATGGCTGTCGC
>S3216JZWHW rank=0014531 x=3982.0 y=1458.0 length=106
TACGCACGCGAAGAACCTTACCAACCTTTGACATGTCCCGTATGGGCACCAGAGATGGAG
CCCTTCAGTTCGGCTGGCGGGAACACAGGTGTTGCATGGCTGTCGC
>S3216J4UG6 rank=0011086 x=4038.0 y=2744.0 length=105
TACGCACGCGAAGAACCTTACCAAGGCTTGACATAACCGAGAACGCCGCAGAAATGTGGA
ACTCTTTGGACACTCGGTTTACAGGTGTTTGNCATGGCTGTCGCC
>S3216JYLVY rank=0019682 x=3967.0 y=2492.0 length=100
TACGCACGCGAAGAACCTTACCAAGGCTTGACATACGCCGGAAAACCCTGGAGACAGGGC
CCCCCTTGTGGTCGGTGTACAGGTGTTGCATGGCTGTCGC
>S3216JV4HJ rank=0008378 x=3939.0 y=1317.0 length=100
TACGCACGCGAAGAACCTTACCAAGGCTTGACATACGCCGGAAAACCCTGGAGACAGGGT
CCCCCTTGTGGTCGGTGTACAGGTGGTGCATGGCTGTCGC
>S3216JT6RU rank=0029287 x=3917.0 y=1080.0 length=74
TACGCACGCGAAGAACCTTACCAAGGCTTGACATGACCAGGATCCCGGCGGAAACGTCGG
TTCCCCGCAAGGGG
>S3216J5H8S rank=0014948 x=4046.0 y=778.0 length=103
TACGCACGCGAAGAACCTTACCAAGGCTTGACATGGTAGTGGTACCAATTCGAAAGATGC
GGGACCCTTCGGGGAGCTATCACAGGTGTTGCATGGCTGTCGC
>S3216JUHRM rank=0031086 x=3920.0 y=3040.0 length=100
TACGCACGCGAAGAACCTTACCAAGGCTTGACATGGTCGGGAAAGCCGTAGAATACGGCC
CTCCTTCGGGACTCGATCACAGGTGTTGCATGGCTGTCGC
>S3216JS4LO rank=0030713 x=3905.0 y=762.0 length=105
TACGCACGCGAAGAACCTTACCAGCGTTTGACATCCTCATCGCGGATTTCAGAGATGATT
TCCTTCAGTTCGGCTGGATGAGTGACAGGTGCTGCATGGCGTCGC
>S3216JTRFQ rank=0031339 x=3912.0 y=1684.0 length=106
TACGCACGCGAAGAACCTTACCAGCGTTTGACATGGTAGGACGGCTTCCAGAGATGGATT
CCTCCCCCTTACGGGGGCCTACACACAGGTGCTGCATGGCTGTCGC
>S3216JWUFH rank=0027015 x=3947.0 y=2171.0 length=104
TACGCACGCGAAGAACCTTACCAGCGTTTGACATGGTAGGACGGTTTCCAGAGATGGATT
CCTTCCCTTACGGGACCTACACACAGGTGTTGCATGGCTGTCGC
>S3216J2FX3 rank=0018787 x=4011.0 y=1193.0 length=102
TACGCACGCGAAGAACCTTACCAGGCCTTGACATCCAATGAACTTTCCAGAGATGGATCG
GTGCCTTCGGGAACATTGAGACAGGTGCTGCATGGCTGTCGC
>S3216JX3HR rank=0028373 x=3961.0 y=3229.0 length=102
TACGCACGCGAAGAACCTTACCAGGCCTTGACATCCAATGAACTTTCCAGAGATGGATTG
GTGCCTTCGGGAACATTGAGACAGGTGCTGCATGGCTGTCGC
>S3216J126K rank=0019855 x=4007.0 y=1034.0 length=102
TACGCACGCGAAGAACCTTACCAGGCCTTGACATCCAATGAACTTTCTAGAGATAGATTG
GTGCCTTCGGGAACATTGAGACAGGTGATGCATGGCTGTCGC
>S3216J13ZB rank=0021431 x=4007.0 y=2069.0 length=102
TACGCACGCGAAGAACCTTACCAGGCCTTGACATCCAATGAACTTTCTAGAGATAGATTG
GTGCCTTCGGGAACATTGAGACAGGTGATGCATGGCTGTCGC
>S3216JVUHO rank=0030502 x=3936.0 y=650.0 length=101
TACGCACGCGAAGAACCTTACCAGGCCTTGACATGCACTAGACAGACGCTGAAAGGCGTT
CTCCCTTCGGGGCTGGTGCACAGGTGATGCATGGCTGTCGC
>S3216J1JT6 rank=0017881 x=4001.0 y=540.0 length=101
TACGCACGCGAAGAACCTTACCAGGCCTTGACATGCACTAGACAGACGCTGAAAGGCGTT
CTCCCTTCGGGGCTGGTGCACAGGTGTTGCATGGCTGTCGC
>S3216JT0O4 rank=0028806 x=3915.0 y=1398.0 length=50
TACGCACGCGAAGAACCTTACCAGGCCTTGACATGCACTAGACCGGCGCT
>S3216JVMUK rank=0019201 x=3933.0 y=3034.0 length=105
TACGCACGCGAAGAACCTTACCAGGCCTTGACATGCATCTCTAAGTTGGTGAAAGCCAGC
GAGTCCCGAAAGGGACAATTTGCACAGGTGTTGCATGGCTGTCGC
>S3216JWEJT rank=0029765 x=3942.0 y=2071.0 length=104
TACGCACGCGAAGAACCTTACCAGGCCTTGACTCGCCCTCTATGGCTTCCAGAAAGGAGC
CTTCACTTCGGGTGGGAGGAGCACAGGTGGTGCATGGCTTTCGC
>S3216JUGR4 rank=0025898 x=3920.0 y=1762.0 length=100
TACGCACGCGAAGAACCTTACCAGGGCTTGACATGCACCTGCAAGCTGCCGAAAAGCAGT
CGCTTTCGAAGGTGGTGCACAGGTGCTGCATGGCTGTCGC
>S3216JZ8EL rank=0014936 x=3986.0 y=507.0 length=109
TACGCACGCGAAGAACCTTACCAGGTCTTGACATACCGGGATTAGTTCCGTGAAAGCGGG
ATGATTACTGTAACAGGTGTAACCGGAACAGGTGATGCATGGCTGTCGC
>S3216JUQQ6 rank=0019124 x=3923.0 y=2400.0 length=84
TACGCACGCGAAGAACCTTACCAGGTCTTGACATCCTCTGACAATCCTAGAGATAGGAGT
CCCCTTCGGGGGCAGAGTGACAGG
>S3216J4M26 rank=0015570 x=4036.0 y=1360.0 length=100
TACGCACGCGAAGAACCTTACCCAGGCTCGAAATGCAGATGACCGTCGGTGAAAGCCGAC
TCCCGCAAGGGCAACTGTATAGGTGTTGCATGGCTGTCGC
>S3216JVRZ2 rank=0019086 x=3935.0 y=1520.0 length=78
TACGCACGCGAAGAACCTTACCCAGGCTTGAACTGCAGATGACATCCTCGAAAGTAGGCT
TCCGCAAGGACATCTGTA
>S3216J2Y7K rank=0028607 x=4017.0 y=1582.0 length=105
TACGCACGCGAAGAACCTTACCCAGGTTTGACATGTACGTAGTAGTGAAGCGAAAGCGGA
ACGACCCCTTCGGGGGAGCGTACACAGGTGATGCATGGCTGTCGC
>S3216JWAYI rank=0024257 x=3941.0 y=1512.0 length=103
TACGCACGCGAAGAACCTTACCCGGGCTAGACAACAGTGGACCGTCCTAGAAATAGGATT
TTCCCTTCGGGGACCGCTGGTTCAGGTGTTGCATGGCTGTCGC
>S3216JWJK4 rank=0013872 x=3944.0 y=406.0 length=50
TACGCACGCGAAGAACCTTACCGCCTTGCCAGGTGTTGCATGGCTGTCGC
>S3216JUS0R rank=0028332 x=3924.0 y=1241.0 length=69
TACGCACGCGAAGAACCTTACCTACCCTTGACATGTACCGAAGCCCGCTGAGAGGTGGGT
GTGCCCGAA
>S3216JS1A5 rank=0006301 x=3904.0 y=591.0 length=104
TACGCACGCGAAGAACCTTACCTACCCTTGACATGTACGGAAGCCACGAGAGATCGAGGT
GTGCTCGAAAGAGAACCGTAACACAGGTGTTGCATGGCTGTCGC
>S3216JXB94 rank=0013546 x=3953.0 y=730.0 length=104
TACGCACGCGAAGAACCTTACCTACCCTTGACATGTACGGAATCCTGGAGAGATCTAGGA
GTGCTCGAAAGAGAGCCGTAACACAGGTGTTGCATGGCTGTCGC
>S3216JVO6D rank=0024182 x=3934.0 y=1955.0 length=104
TACGCACGCGAAGAACCTTACCTACCCTTGACATGTCTGGAATCCCGCAGAGATGTGGGA
GTGCTCGAAAGAGAGCCAGAACACAGGTGCTGCATGGCTGTCGC
>S3216J3ZL1 rank=0024636 x=4028.0 y=3703.0 length=50
TACGCACGCGAAGAACCTTACCTAGCCTTGACATGCATTAGACCGAGCCT
>S3216JT7W9 rank=0031143 x=3917.0 y=2571.0 length=100
TACGCACGCGAAGAACCTTACCTAGGCTTGAACTGCAGATGACATCCTACGAAAGTAGGC
TTCCGCAAGGACATCTGTAGAGGTGATGCATGGCTGTCGC
>S3216JTXKM rank=0015112 x=3914.0 y=1444.0 length=101
TACGCACGCGAAGAACCTTACCTAGGCTTGACATGCACGGGAATGTCGTGGAAACACGGC
AGCCCTTCGGGGCTCGTGCACAGGTGTTGCATGGCTGTCGC
>S3216JUZRL rank=0025505 x=3926.0 y=1791.0 length=103
TACGCACGCGAAGAACCTTACCTAGGCTTGACATGCATGGGAAACTCCTCAGAAACGAGG
AGCCTCCTTCGGGATCCATGCACAGGTGCTGCATGGCTGTCGC
>S3216J02R8 rank=0029478 x=3995.0 y=3014.0 length=103
TACGCACGCGAAGAACCTTACCTAGGCTTGACATGCATGGGAAACTCCTCAGAAACGAGG
AGCCTCCTTCGGGATCCATGCACAGGTGGTGCATGGCTGTCGC
>S3216J2M6G rank=0019092 x=4013.0 y=2374.0 length=103
TACGCACGCGAAGAACCTTACCTAGGCTTGACATGTACTGGAAGACTGGCAGAAATGTCG
TCGCCCGCAAGGGGCCGGTACACAGGTGATGCATGGCTGTCGC
>S3216JZGXM rank=0022229 x=3977.0 y=1768.0 length=100
TACGCACGCGAAGAACCTTACCTAGGTTTGACATATAGAGAAAACTTATAGAGATATAAA
GGTCCTTTTGGGCTCTATACAGGTGCTGCATGGCTGTCGC
>S3216JTQEP rank=0026715 x=3912.0 y=351.0 length=105
TACGCACGCGAAGAACCTTACCTGGACTAGAATGCGAGGGAAGCTTGGGTAACGCCAAGC
GTCCCGGGCAACCGGACCCGAAGCAAGGTGGTGCATGGCTGTCGC
>S3216J37LB rank=0018902 x=4031.0 y=1757.0 length=103
TACGCACGCGAAGAACCTTACCTGGATTAAATCCCATTCAAAGCCGCCAGAGATGGTGGG
GTGCCCTTCGGGAATGAATGAGAAGGTGTTGCATGGCTGTCGC
>S3216JZ0EU rank=0025240 x=3983.0 y=2436.0 length=102
TACGCACGCGAAGAACCTTACCTGGCCTTGACATCCACGGAATTTGGCAGAGATGCCTTA
GTGCCTTCGGGAACCGTGGGACAGGTGTTGCATGGCTGTCGC
>S3216JTXAG rank=0024738 x=3914.0 y=1078.0 length=57
TACGCACGCGAAGAACCTTACCTGGCCTTGACATCTGACCGGAAGACCGTGGACGAG
>S3216JTZ74 rank=0025086 x=3915.0 y=786.0 length=105
TACGCACGCGAAGAACCTTACCTGGCCTTGACATGCATTGTGTCGTTGGTGAAAGCCAGC
TAGTGTAGCAATACACGCTTTGCACAGGTGATGCATGGCTGTCGC
>S3216JVRBH rank=0022091 x=3935.0 y=635.0 length=105
TACGCACGCGAAGAACCTTACCTGGCCTTGACATGTACGTAGTAGAAGGGTGAAAGCCTG
ACGAGGTAGCAATACCAGCGTACACAGGTGTTGCATGGCTGTCGC
>S3216J4KPO rank=0028761 x=4035.0 y=2378.0 length=106
TACGCACGCGAAGAACCTTACCTGGCCTTGACATGTAGCGAACTTTCCAGAGATAGGATT
GGTCGCCCGAAAGGGAACGCTAACACAGGTGTTGCATGGCTGTCGC
>S3216J30UC rank=0020240 x=4029.0 y=1202.0 length=102
TACGCACGCGAAGAACCTTACCTGGCCTTGACATGTCCGGAATCCTGCAGAGATGCGGGA
GTGCCTTCGGGAATCGGAACACAGGTGATGCATGGCTGTCGC
>S3216JUNBW rank=0030041 x=3922.0 y=2058.0 length=102
TACGCACGCGAAGAACCTTACCTGGCCTTGACATGTCGAGAATCCCTGAGAGATCGGGGA
GTGCCTTCGGGAACTCGAACACAGGTGCTGCATGGCTGTCGC
>S3216J3SW6 rank=0026425 x=4026.0 y=3224.0 length=102
TACGCACGCGAAGAACCTTACCTGGCCTTGACATGTCTGGAACCCCTGAGAGATCGGGGG
GTGCCTTCGGGAACCAGAACACAGGTGCTGCATGGCTGTCGC
>S3216JY71N rank=0021678 x=3974.0 y=2537.0 length=106
TACGCACGCGAAGAACCTTACCTGGGCTAGAATGCCTCTGACAACCCTAGAGATAGGGCC
TTCTGGGTAAAACCAGACAGAGTGCAAGGTGATGCATGGCTGTCGC
>S3216J13L2 rank=0029920 x=4007.0 y=1592.0 length=107
TACGCACGCGAAGAACCTTACCTGGGCTAGAATGCCTCTGACAGCCGTAGAGATACGGAT
TCCTGGGTAAAAACCAGGCAGAGTGCAAGGTGGTGCATGGCTGTCGC
>S3216J1VKJ rank=0022032 x=4004.0 y=3457.0 length=102
TACGCACGCGAAGAACCTTACCTGGGCTAGAATGTCAGTGGACCGTGGGTGAAAGCTCAT
TTGTAGCAATACACCGCTGATAAGGTGTTGCATGGCTGTCGC
>S3216JZJUZ rank=0003498 x=3978.0 y=1465.0 length=100
TACGCACGCGAAGAACCTTACCTGGGCTCGAAATGCAGATGACATCCGGTGAAAGCCGGC
TCCCGCAAGGGCATCTGTATAGGTGTTGCATGGCTGTCGC
>S3216JZ5D6 rank=0021169 x=3985.0 y=700.0 length=105
TACGCACGCGAAGAACCTTACCTGGGCTCGAACGGCTGCAGATCGGTCTTGGAAACAGGG
CCTTTCCCGCAAGGGACTGTAGTCGAGGTGGTGCATGACTGTCGC
>S3216JYZ97 rank=0026427 x=3972.0 y=669.0 length=105
TACGCACGCGAAGAACCTTACCTGGGCTCGAACGGCTTTGGAAGGCCTTTGGAAACAGAG
GCTGTCCCGCAAGGGACTGAAGTCGAGGTGCTGCATGGCTGTCGC
>S3216JXGE3 rank=0014436 x=3954.0 y=1997.0 length=103
TACGCACGCGAAGAACCTTACCTGGGCTTGACATGCACGAGAAAGCCGGTGGAAACATCG
GCCCCTCTTCGGAGTTCGTGCACAGGTGTTGCATGGCTGTCGC
>S3216JYEN8 rank=0019014 x=3965.0 y=1334.0 length=103
TACGCACGCGAAGAACCTTACCTGGGCTTGACATGCGCGTGGTACGACTCCGAAAGGGGG
AGGACCCGCAAGGGAGCGCGCACAGGTGCTGCATGGCTGTCGC
>S3216JTXDB rank=0026464 x=3914.0 y=1181.0 length=101
TACGCACGCGAAGAACCTTACCTGGGCTTGACATGTCCGTGACAGCCGTGGAAACACGGT
CTCCCTTCGGGGCACGGTCACAGGTGTTGCATGGCTGTCGC
>S3216J3HWC rank=0020314 x=4023.0 y=1226.0 length=57
TACGCACGCGAAGAACCTTACCTGGGCTTGACATGTGCGGAAATCCTCGAAAGTAGG
>S3216JYSSY rank=0027281 x=3969.0 y=3264.0 length=101
TACGCACGCGAAGAACCTTACCTGGGCTTGACATGTTCCTGACCGCTCTGGAAACAGAGC
TTCCCTTCGGGGCAGGATCACAGGTGCTGCATGGCTGTCGC
>S3216JUKV4 rank=0028295 x=3921.0 y=2994.0 length=101
TACGCACGCGAAGAACCTTACCTGGGCTTGACATGTTCCTGATCGGCGTGGAAACGCGTC
TTCTCTTCGGAGCAGGATCACAGGTGATGCATGGCTGTCGC
>S3216JS4JE rank=0031151 x=3905.0 y=680.0 length=59
TACGCACGCGAAGAACCTTACCTGGGCTTGACATGTTCCTGATCTCCCTGGAAACAGGG
>S3216JZJOA rank=0027959 x=3978.0 y=1224.0 length=101
TACGCACGCGAAGAACCTTACCTGGGCTTGACATGTTCCTGATCTCCCTGGAAACAGGGC
TTCCCTTCGGGGTAGGATCACAGGTGCTGCATGGCTGTCGC
>S3216JWQE9 rank=0028697 x=3946.0 y=1075.0 length=102
TACGCACGCGAAGAACCTTACCTGGGGCCTTGACATGCAGGGAAATCTCGTAGAGATACG
GGGGTCCGTAAGGGCCTTGCACAGGTGCTGCATGGCTGTCGC
>S3216J19Q0 rank=0009995 x=4009.0 y=1354.0 length=98
TACGCACGCGAAGAACCTTACCTGGGTTTGACATACACCGGAAAGCTGCAGAGATGTGGC
CCCTTTTAGTCGGTGTACAGGTGTTGCATGGCTGTCGC
>S3216JYZFP rank=0019492 x=3971.0 y=3667.0 length=97
TACGCACGCGAAGAACCTTACCTGGGTTTGACATACGCCGGAAAGCATCAGAGATGGTGC
CCCTTTTGTCGGTGTACAGGTGCTGCATGGCTGTCGC
>S3216J0FWN rank=0010847 x=3988.0 y=2037.0 length=99
TACGCACGCGAAGAACCTTACCTGGGTTTGACATATACCGGAAAGCTGCAGAGATGCAGC
CCCCGCAAGGTCGGTATACAGGTGTTGCATGGCTGTCGC
>S3216JZYWW rank=0010738 x=3983.0 y=494.0 length=98
TACGCACGCGAAGAACCTTACCTGGGTTTGACATATGCCGGAAAGCCCCAGAGATGGGGC
CCCTTTTAGTCGGTATACAGGTGTTGCATGGCTGTCGC
>S3216J17LW rank=0017481 x=4008.0 y=2674.0 length=109
TACGCACGCGAAGAACCTTACCTGGGTTTGACATGCATGTGGTAGAACCATGAAAGTGGG
ACGACCCCGGCAAGGGGAGCATGGCGTACAGGTGCTGCATGGCTGTCGC
>S3216J33K6 rank=0013351 x=4030.0 y=664.0 length=70
TACGCACGCGAAGAACCTTACCTGGGTTTGACATGCGCCAGACGCGTTCAGAGATGGGNG
TCCCCCTTGT
>S3216JT9OA rank=0011466 x=3918.0 y=744.0 length=99
TACGCACGCGAAGAACCTTACCTGGGTTTGACATGTAGGGAAAAGCCATAGAGATATGGT
GTCCTTCGGGGCCCTACACAGGTGTTGCATGGCTGTCGC
>S3216J2ALN rank=0026387 x=4009.0 y=2457.0 length=104
TACGCACGCGAAGAACCTTACCTGGTCTTGACATCCAAGGAACCTGCTAGAGATAGCGGG
GTGCCCGCAAGGGAGCCTTGAGACAGGTGATGCATGGCTGTCGC
>S3216JT3ZN rank=0026085 x=3916.0 y=1569.0 length=102
TACGCACGCGAAGAACCTTACCTGGTCTTGACATCCATGGAACCCTGCAGAGATGTGGGG
GTGCCGTAAGGAACCATGAGACAGGTGTTGCATGGCTGTCGC
>S3216JXDCX rank=0030659 x=3953.0 y=2127.0 length=102
TACGCACGCGAAGAACCTTACCTGGTCTTGACATCCATGGAATCCCGCAGAGATGTGGGA
GTGCTGTAAGGAACCATGAGACAGGTGTTGCATGGCTGTCGC
>S3216J1UMK rank=0018300 x=4004.0 y=2234.0 length=102
TACGCACGCGAAGAACCTTACCTGGTCTTGACATCCTAGGAATCCTGCAGAGATGCGGGA
GTGCCTTCGGGAACCTGGAGACAGGTGTTGCATGGCTGTCGC
>S3216J3B41 rank=0020267 x=4021.0 y=1955.0 length=79
TACGCACGCGAAGAACCTTACCTGGTCTTGACATCCTGGGAATCCCGAAGAGATTTGGGA
GTCGCCGACGAACGGAACC
>S3216JTKVC rank=0012290 x=3910.0 y=1366.0 length=102
TACGCACGCGAAGAACTTACCAGGCCTTGACATGCATCTCTAAGTTGGTGAAAGCCAGCG
AGTCCCAAAGGGACAATTTGCACAGGTGCTGCATGGCTGTGC
>S3216J1REO rank=0032379 x=4003.0 y=2158.0 length=104
TACGCACGCGAAGACCTTACCAGGGGTTTTGACATCCTGCGACCGCTCCGTAATGGGAGT
TTTTCCCGCAAGGGACGCAGAGACAGGTGATGCATGGCTGTCGC
>S3216JTURI rank=0031436 x=3913.0 y=1900.0 length=102
TACGCACGCGAAGACCTTACCTGGCCTTGACATCCACGGAACTTTTCCAGAGATGGATTG
GTGCCTTCGGGAACCGTGAGACAGATGTTGCATGGCTGTCGC
>S3216JUN4K rank=0029439 x=3922.0 y=3090.0 length=102
TACGCACGCGAGAACCTTACCAGGGCTTGACATGACCAGGATCCCGGCGGAAACGTCGGT
TCCCCGCAAGGGGCCTGGCCACAGGTGTTGCATGGCTGTCGC
>S3216JUXC0 rank=0024803 x=3925.0 y=2770.0 length=101
TACGCACGGAAGAACCTTACCGCCCCTTGACATCCTGGGAACTCGCTAGAGATAGCTTGG
TGCCGAAAGGAACCCAGAGACAGGTGATGCATGGCTGTCGC
>S3216JVF8K rank=0012927 x=3931.0 y=2658.0 length=100
TACGCACGGAAGAACCTTACCTACCCTTGACATCCTGAGAATCTGGCTGAGAGGCTGGAG
TGCCGCAAGGAGCTCAGAGACAGGTGATGCATGGCTGTCG
>S3216JUEVM rank=0029837 x=3919.0 y=3392.0 length=103
TACGCACGGAAGAACCTTACCTACCCTTGACATGTCTGGAAGCCTGCTGAAAGGCGGGTG
TGCCCGAAAGGGAACCGGAACACAGGTGTTGCATGGCTGTCGC
>S3216JVMRT rank=0021320 x=3933.0 y=2935.0 length=103
TACGCAGCGAAGAACCTTACCTACCCTTGACATGTCCGAGAGCCCGGAGAGATCCGGGTG
TGCCCGAAAGGGAATCGGAACACAGGTGGTGCATGGCTGTCGC
>S3216J2GMQ rank=0012730 x=4011.0 y=2080.0 length=100
TACGCAGCGAAGAACCTTACCTGGCCTTGACATGTCGCGAATCCTGCAGAGATGCGGGAG
TGCCTTCGGGAATGCGAACACAGGTGCTGCATGGCTTCGC
>S3216J3QT9 rank=0013629 x=4026.0 y=527.0 length=99
TACGCATCGCGAAGACCTTACCTAGGCTTGACATACACCGGAATCACTCAGAGATGGGTG
CGTCTTCGGACTGGTGTACAGGTGTTGCATGGCTGTCGC
>S3216JYRAN rank=0027169 x=3969.0 y=1309.0 length=101
TACGCCGCGAAGAACCTTACCAGGCCCTGACATCCAATGAACTTTCCAGAGATGGATTGG
TGCCTTCGGGAGCATTGAGACAGGTGTTGCATGGCTGTCGC
>S3216JS7KI rank=0031224 x=3906.0 y=512.0 length=104
TACGCCGCGAAGAACCTTACCTGGGCTTGACATGCACGTGAAATCCTCGTGAAAGCGGGG
GACCCCTCTTCGGAGCGCGTGCACAGGTGGTGCATGGCTGTCGC
>S3216J38X8 rank=0020039 x=4031.0 y=3518.0 length=107
TACGGCAACGCGAAGAACCTTACCAGCGTTTGACATGCCAGGACGGTTTTCCAGAGATGG
ATTCCTTCCCTTACGGGACCTGGACACAGGTGCTGCATGGCTGTCGC
>S3216JXLXX rank=0022610 x=3956.0 y=963.0 length=105
TACGTAACGCGAAGAACCTTACCTACCCTTGACATGGCAGGAATCCCGGAGAGATTCGGG
AGTGCTCGAAAGAGAACCTGCACACAGGTGCTGCATGGCTGTCGC
>S3216JYZ6S rank=0004442 x=3972.0 y=546.0 length=98
TACGTAACGCGAAGAACCTTACCTGGGTTTGACATACACCGGAAACATCCAGAGATGGGT
GCCCTTTTGTCGGTGTACAGGTGCTGCATGGCTGTCGC
>S3216J2AW7 rank=0010275 x=4009.0 y=2873.0 length=84
TAGCAACGCGAAGAACCTTACCAAGGCTTGACATGCACGGGAATGTCGTGAAATACGGCA
GCCCTTCGGGGCTCGTGCACAGGT
>S3216JX734 rank=0012796 x=3963.0 y=1026.0 length=102
TAGCAACGCGAAGAACCTTACCAGGCCTTGACATCCAATGAACTTTCCAGAGATGGATTG
GTGCCTTCGGGAGCATTGAGACAGGTGCTGCATGGCTGTCGC
>S3216J2I2Y rank=0025002 x=4012.0 y=1160.0 length=90
TAGCAACGCGAAGAACCTTACCAGGGCTTGACATGACCAGGACGCCGGCGGAAAACGCCG
GTTTCCCCCGCAAGGGGGCCTGGCCACAGG
>S3216JUARB rank=0031457 x=3918.0 y=2149.0 length=55
TAGCAACGCGAAGAACCTTACCCGGGCTTGACATCCTGGGAACCTGCTAGAGATA
>S3216J0QCQ rank=0028236 x=3991.0 y=3288.0 length=104
TAGCAACGCGAAGAACCTTACCTACCCTTGACATGCTAGGAATCCTGCAGAGATGTGGGA
GTGCTCGAAAGGGAACCTAGACACAGGTGATGCATGGCTGTCGC
>S3216JVSRH rank=0024526 x=3935.0 y=2507.0 length=104
TAGCAACGCGAAGAACCTTACCTACCCTTGACATGTACGGAATCCTTGAGAGATCAGGGA
GTGCTCGAAAGAGAACCGTAACACAGGTGGTGCATGGCTGTCGC
>S3216JVJ2N rank=0005123 x=3932.0 y=3533.0 length=102
TAGCAACGCGAAGAACCTTACCTGGCCTTGACATCCACGGAATCCTTCAGAGATGAGGGA
GTGCCTTCGGGAACCGTGAGACAGGTGTTGCATGGCTGTCGC
>S3216JTK0W rank=0031596 x=3910.0 y=1566.0 length=104
TAGCAACGCGAAGAACCTTACCTGGGCTAGAAAACACAGGAAGCCGTACGAAAGTTCGGG
GTGCCCTTCGGGGAACCTGTGGTTAGGTGCTGCATGGCTGTCGC
>S3216J04D7 rank=0019673 x=3996.0 y=1005.0 length=103
TAGCAACGCGAAGAACCTTACCTGGGCTAGACAACGGCGGACCATCCTAGAAATAGGATC
TTCCCTTCGGGGACTGCCGGTTCAGGTGATGCATGGCTGTCGC
>S3216JYQ2N rank=0025691 x=3969.0 y=1021.0 length=99
TAGCAACGCGAAGAACCTTACCTGGGCTTGACATACACCGGAAACATCCAGAGATGGGTG
CCCCGCAAGGTCGGTGTACAGGTGATGCATGGCTGTCGC
>S3216JV1ST rank=0013337 x=3938.0 y=1931.0 length=101
TAGCAACGCGAAGAACCTTACCTGGGCTTGACATGTTCCTGACCGCTCTGGAAACAGAGC
TTCCCTTCGGGGCAGGATCACAGGTGGTGCATGGCTGTCGC
>S3216JVYZV rank=0025731 x=3937.0 y=2393.0 length=100
TAGCAACGCGAAGAACCTTACCTGGGTTTGACATACACCAGAAAGCCATAGAGATATGGC
CCCCCTTGTGGTTGGTGTACAGGTGATGCATGGCTGTCGC
>S3216JYK3W rank=0005350 x=3967.0 y=1482.0 length=99
TAGCAACGCGAAGAACCTTACCTGGGTTTGACATGGGCGCTAAAACCACAGAGATGTGGT
GTCCTTCGGGGGCGTTCACAGGTGATGCATGGCTGTCGC
>S3216JVL3U rank=0028529 x=3933.0 y=2072.0 length=102
TAGCAACGCGAAGAACCTTACCTGGTCTTGACATGTCGCGAACCCTGCAGAGATGCGGGG
GTGCCTTCGGGAACGCGAACACAGGTGGTGCATGGCTGTCGC
>S3216JT63W rank=0030885 x=3917.0 y=1514.0 length=102
TAGCACGCGAAGAACCTTACCTAGGTTTGACATATAGAGAAAACTTATAGAGATATAAGG
GTCCCTTTTTGGGGCTCTATACAGGTGGTGCATGGCTGTCGC
>S3216JT57Y rank=0024781 x=3917.0 y=364.0 length=100
TAGCACGCGAAGAACCTTACCTGGGCTTGACATGTTCGTGACAGCTGTGGAAACACAGTC
TCCCTTCGGGGCACGATCACAGGTGCTGCATGGCTGTCGC
>S3216JY7NS rank=0023083 x=3974.0 y=2038.0 length=103
TATGCAACGCGAAGAACCTTACCTGGGCTTGACATCTACGGGAAGGCCTCTGGAAACAGG
GGCCCCCTTCGGGGCTCGTAGACAGGTGCTGCATGGCTGTCGC
>S3216JXFNQ rank=0023316 x=3954.0 y=1012.0 length=103
TGCAACGCGAAGAACCTTACCTAGGCTTGACATAGCCGAGAAAGCCTCCAGAAAGGGAGG
CCCCCTCTTCGGAGTTCGGTTACAGGTGTTGCATGGCTGTCGC
>S3216JY0PC rank=0031443 x=3972.0 y=1214.0 length=100
TGCAACGCGAAGAACTTACCCAGGCTCGAACGGCAGATGACATCCTACGAAAGTAGGCTC
CCGCAAGGGCATCTGTCGAGGTGCTGCATGGCTGTCGCGA
>S3216J4F22 rank=0000352 x=4034.0 y=476.0 length=107
TGTCCAACGCGAAGAACCTTACCAAGGCTTGACATCCCTCTGACCGGTCTAGAGATAGGC
CTTTCCCTTCGGGGACAGAGGTGACAGGTGATGCCTGGCTGTCGGAC
>S3216JY9JJ rank=0003216 x=3975.0 y=381.0 length=103
TGTCCAACGCGAAGAACCTTACCTGGGTTTGACATGCACAGGACGTGCCTAGAGATAGGT
ATTCCCTTGTGGCCTGTGTGCAGGTGTTGCATGGCTGTCGGAC
