# Supplementary material for: Estimation of bacterial diversity using next generation sequencing of 16S rDNA: a comparison of different workflows
Source: BMC Bioinformatics. 2011 Dec 14;12:473. doi: 10.1186/1471-2105-12-473 (PMC3258296; doi:10.1186/1471-2105-12-473)
Supplement: Additional file 3 — This file contains the FASTA formatted sequences of all the datasets used in this study. Zip file contents are briefly described in the included README file. [file 1471-2105-12-473-S3.ZIP › dset/Hao_skin_axillary_hv5.fas]

>embl|GQ063744|GQ063744
gatgaacgctggcggcgtgcttaacacatgcaagtcgaacggaaaggcccctgcttgcag
gggtgctcgagtggcgaacgggtgagtaacacgtgggtgatctgccctgcactttgggat
aagcctgggaaactgggtctaataccggataggaccatcgtttagtgtcggtggtggaaa
gttttttcggtgtgggatgagctcgcggcctatcagcttgttggtggggtaatggcctac
caaggcgtcgacgggtagccggcctgagagggtgtacggccacattgggactgagatacg
gcccagactcctacgggaggcagcagtggggaatattgcacaatgggcgcaagcctgatg
cagcgacgccgcgtgggggatgacggccttcgggttgtaaactcctttcgccaaggacga
agcgttatgtgacggtacttggagaagaagcaccggctaactacgtgccagcagccgcgg
taatacgtagggtgcgagcgttgtccggaattactgggcgtaaagagctcgtaggtggtt
tgtcgcgtcgtttgtggaataccgcagcttaactgtggggttgcaggcgatacgggcata
acttgagtgctgtaggggagactggaattcctggtgtagcggtggaatgcgcagatatca
ggaggaacaccgatggcgaaggcaggtctctgggcagtaactgacgctgaggagcgaaag
catgggtagcgaacaggattaggtaccctggtagtccatgccgtaaacggtgggcgctag
gtgtgagtcccttccacggggttcgtgccgtagctaacgcattaagcgccccgcctgggg
agtacggccgcaaggctaaaacccaaaggaattgacgggggcccgcacaagcggcggagc
atgtggattgattcgatgcaacgcgaagaaccttacctgggcttgacatacaccagatgg
ctgtagagatacagtgtcccttgtggttggtgtacaggtggtgcatggttgtcgtcagct
cgtgtcgtgagatgttgggttaagtcccgcaacgagcgcaacccttgtcttatgttgcca
gcggttcggccggggactcatgagagactgccggggttaactcggaggaaggtggggatg
acgtcaaatcatcatgccccttatgtccagggcttcacacatgctacaatggtcggtaca
acgcgtgacgacaccgtgaggtgaagtggatcgctgaaagccggtcgtagttcggattgg
ggtctgcaactcgaccccatgaagtcggagtcgctagtaatcgcagatcagcaacgctgc
ggtgaatacgttcccgggcct
>embl|GQ063745|GQ063745
gatgaacgctagcgggaggcctaacacatgcaagccgtgcgggatcccttcggggtgaga
gcggcgtacgggtgcgtaacacgtgtgcaacctgcccttgtctgggggatagccctccga
aaggaggattaacaccccatatcacgggattcggcatcgggtctcgttgaaaggcgacgg
acaaggatgggcacgcgcaggattaggtagttggtagggtaacggcctaccaagcctgtg
atccttagggggcctgagagggtgatcccccacactggtactgagacacggaccagactc
ctacgggaggcagcagtgaggaatattggacaatgggtgagagcctgatccagccatccc
gcgtgaaggactaagggcctatggcttgtaaacttcttttgtacggggataaacctatct
acgtgtagatagctgaaggtaccgtacgaataagcaccggctagctccgtgccagcagcc
gcggtaatacggagggtgcgagcgttatccggatttattgggtttaaagggtccgtaggc
gggcccgtaagtcggaggtgaaatcccgcggctcaaccgcggaaccgccttcgatactgc
gggtcttgagtgggcttgaggcggccggaatgagtggtgtagcggtgaaatgcatagata
tcactcagaacaccgattgcggaggcaggtcgccaaggccttactgacgctgatggacga
aagcgtggggagcgaacaggattagataccctggtagtccacgccgtaaacgatgctcac
tcgttctcgggtttatgactcgggggccaagcgaaagtgataagtgagccacctggggag
tacgggcgcaagcctgaaactcaaaggaattgacgggggcccgcacaagcggtggattat
gtggtttaattcgatgatacgcgaggaaccttaccagggcttaaatggggatcgaccggc
gcagagatgtgcctttcttcggacggtcttcaaggtgctgcatggttgtcgtcagctcgt
gccgtgaggtgttaggttaagtcctgcaacgagcgcaacccctgccgccagttgccatca
ttaagttggggactctggcgggactgcctacgcaagtagcgaggaaggcggggacgacgt
caaatcatcacggcccttacgccctgggccacacacgtaatacaatggccggtacagagg
gcagccacgcggcgacgcggagcgaatctcgaaagccggtctcagttcggattggagtct
gcaactcgactctatgaagctggaatcgctagtaatcgcgcatcagccatggcgcggtga
atacgttcccgggcct
>embl|GQ063746|GQ063746
gacgaacgctggcggcgtgcttaacacatgcaagtcgagcggtaaggccccttcgggggt
acacgagcggcgaacgggtgagtaacgcgtgagtaacctgcccctcacactgggataaca
gttggaaacggctgctaataccggatactcaggtgactaggcatctagtcccctggaaag
gtccgccggtgagggatggactcgcgtcctatcagctagttggtgaggtaacggctcacc
aaggcgacgacgggtagccggcctgagagggcgaccggccacattgggactgagatacgg
cccagactcctacgggaggcagcagtggggaatattgcacaatgggcgaaagcctgatgc
agcaacgccgcgtgcgggatgacggccttcgggttgtaaaccgctttcagcagggacgaa
gtgaaaatgacggtacctgcagaagaagcaccggctaactacgtgccagcagccgcggtg
atacgtagggtgcgagcgttgtccggaattattgggcgtaaagagctcgtaggcggctcg
tcacgtcgtaagtgcaaacccagggcttaaccctgggcctgcttgcgatacgggcgagct
agaggtaggtaggggagaatggaattcccggtggagcggtggaatgcgcagatatcggga
ggaacaccagtggcgaaggcggttctctggaccttacctgacgctgaggagcgaaagcgt
ggggagcaaacaggcttagataccctggtagtccacgccgtaaacggtgggtactaggtg
tgggggacattccacgttctctgtgccgtagctaacgcattaagtaccccgcctggggag
tacggccgcaaggctaaaactcaaaggaattgacggggccccgcacaggcggcggagcat
gcggattaattcgatgcaacgcgaagaaccttacctgggtttgaaatataccggaaacac
ctagaggtaggtgccccgcaaggtcggtatacaggtggtgcatggctgtcgtcagctcgt
gtcgtgagatgttgggttaagtcccgcaacgagcgcaaccctcgtccaatgttgccagcg
ggtaatgccggggactcattggagaccgccggggtcaactcggaggaaggtgaggacgac
gtcaagtcatcatgccccttatgtccagggcttcacgcatgctacaatggccggtacaaa
gagctgcaatcctgcaagggggagcgaatctcaaaaagccggtctcagttcggattgggg
tctgcaactcgaccccatgaagtcggagtcgctagtaatcgcagatcagcaacgctgcgg
tgaatacgttcccggggct
>embl|GQ063747|GQ063747
gatgaacgctggcggcgctgcttaacacatgatagtcgaacagaaaggcccctgcttgca
tgggtgctcgagtggcaaacgggtgagaaacacgagggtgatctgacctgctctttggga
taagcctgggaaactgggtctaataccggatatgaccatcgtttaatgtccgtggtggaa
agttttttctgagtggaatgagctcgcgcgtctatcagcattgttggtggggtaatggcc
taccaaggcctccacggggatccggactgaaaaggtgtacggccaccttgggactgatat
accgcccatactcctacgggaggtaacaatggggaatattgcactgtgggcgcaagcctg
atgcaactactcctctgtgggggatgacggccttcgggttgtaaactcctttctccaagg
acgaaccgttatgtgacggtacttggacaatagtcaccggctaactacatgccatcagac
tcgataatacctagggtgctagcgttgtccggaattactgggcgtaagagctcgtaggtg
gtttgtcgcgtcgtttgtggaataccgcagcttaactgtggggttgcaggcgatacgggc
ataacttgagtgctgtaggggagactggaattcctggtgtagcggtggaatgcgctgata
tcaggaggaacaccgatggcgaaggcaggtctctgggcagtaactgacgctgaggagcga
aagcatgggtagcgaacaggattagataccctggtagtccatgccgtaaacggtgggcgc
taggtgtgagtcccttccacggggttcgtgccgtagctaacgcattaagcgccccgcctg
gggagtacggccgcaaggctaaaactcaaaggaattgacgggggcccgcacaagcggcgg
agcatgtggattaattcgatgcaacgcgaagaaccttacctgggcttgacatacaccaga
tggctgtagagatacagtgtcccttgtggttggtgtacaggtggtgcatggttgtcgtca
gctcgtgtcgtgagatgttgggttaagtcccgcaacgagcgcaacccttgtcttatgttg
ccagcggttcggccggggagtcatgagagactgccggggttaactcggaggaaggtgggg
atgatgtcaaatcatcatgccccttatgtccagggcttcacacatgctacaatggtcggt
acaacgcgtgacgacaccgtgaggtgaagtggatcgctgaaagccggtcgtagttcggat
tggggtctgcaactcgaccccatgaagtcggagtcgctagtaatcgcagatcagcaacgc
tgcggtgaatacgttcccgggcct
>embl|GQ063748|GQ063748
gatgaacgctggcggcgtgcttagcacatgcaagtcgaacggaaaggcccctgcttgcag
gggtgctcgagtggcgaacgggtgagtaacacgtgggtgatctgccctgcactttgggat
aagcctgggaaactgggtctaataccggataagaccatcgtttagtgtcggtggtggaaa
gttttttcggtgtgggatgagctcgcggcctatcagcttgttggtggggtaatggcctac
caaggcgtcgacgggtagccggcctgagagggtgtacggccacattgggactgagatacg
gcccagactcctacgggaggcagcagtggggaatattgcacaatgggcgcaagcctgatg
cagcgacgccgcgtgggggatgacggccttcgggttgtaaactcctttcgccaaggacga
agcgttatgtgacggtacttggagaagaagcaccggctaactacgtgccagcagccgcgg
taatacgtagggtgcgagcgttgtccggaattactgggcgtaaagagctcgtaggtggtt
tgtcgcgtcgtttgtggaataccgcagcttaactgtggggttgcaggcgatacgggcata
acttgagtgctgtaggggagactggaattcctggtgtagcggtggaatgcgcagatatca
ggaggaacaccgatggcgaaggcaggtctctgggcagtaactgacgctgaggagcgaaag
catgggtagcgaacaggattagataccctggtagtccatgccgtaaacggtgggcgctag
gtgtgagtcccttccacggggttcgtgccggagctaacgcattaagcgccccgcctgggg
agtacggccgcaaggctaaaactcaaaggaattgacgggggcccgcacaagcggcggagc
atgtggattaattcgatgcaacgcgaagaaccttacctgggcttgacatacaccagatgg
ctgtagagatacagtgtcccttgtggttggtgtacaggtggtgcatggttgtcgtcagct
cgtgtcgtgagatgttgggttaagtcccgcaacgagcgcaacccttgtcttatgttgcca
gcggttcggccggggactcatgagagactgccggggttaactcggaggaaggtggggatg
acgtcaaatcatcatgccccttatgtccagggcttcacacatgctacaatggtcggtaca
acgcgtgacgacaccgtgaggtgaagtggatcgctgaaagccggtcgtagttcggattgg
ggtctacaactcgaccccatgaagtcggagtcgctagtaatcgcagatcagcaacgctgc
ggtgaatacgttcccgggcct
>embl|GQ063749|GQ063749
gatgaacgctggcggcgtgcttaacacatgcaagtcgagcggaaaggctcaagcttgctt
gggtactcgagtggcgaacgggtgagtaacacgtgggtgatctgccctgcactttgggat
aagcctgggaaactgggtctaataccggataggaccatcgtttagtgtcggtggtggaaa
gttttttcggtgtgggatgagctcgcggcctatcagcttgttggtggggtaatggcctac
caaggcgtcgacgggtagccggcctgagagggtgtacggccacattgggactgagatacg
gcccagactcctacgggaggcagcagtggggaatattgcacaatgggcgcaagcctgatg
cagcgacgccgcgtgggggatgacggccttcgggttgtaaactcctttcgccaaggacga
agaggaattgacggtacttggataagaagcaccggctaactacgtgccagcagccgcggt
aatacgtagggtgcgagcgttgtccggaattactgggcgtaaagagctcgtaggtggttt
gtcgcgtcgtttgtggaataccgcagcttaactgtggggttgcaggcgatacgggcataa
cttgagtgctgtaggggagactggaattcctggtgtagcggtgaaatgcgcagatatcag
gaggaacaccgatggcgaaggcaggtctctgggcagtaactgacgctgaggagcgaaagc
atgggtagcgaacaggattagataccctggtagtccatgccgtaaacggtgggcgctagg
tgtgagtcccttccacggggttcgtgccgtagctaacgcattaagcgccccgcctgggga
gtacggccgcaaggctaaaactcaaaggaattgacgggggcccgcacaagcggcggagca
tgtggattaattcgatgcaacgcgaagaaccttacctgggcttgacatacaccggatcgg
gctagagatagtctttcccttgtggctggtgtacaggtggtgcatggttgtcgtcagctc
gtgtcgtgagatgttgggttaagtcccgcaacgagcgcaacccttgtcttatgttgccag
cacgtgatggtggggactcatgagagactgccggggttaactcggaggaaggtggggatg
acgtcaaatcatcatgccccttatgtccagggcttcacacatgctacaatggtcggtaca
acgcgcagcttccctgtgagggggtgcgaatcgctgaaagccggtcgtagttcggattgg
ggtctgcaactcgaccccatgaagtcggagtcgctagtaatcgcagatcagcaacgctgc
ggtgaatacgttcccgggcct
>embl|GQ063750|GQ063750
gatgaacgctggcggcgtgcttaacacatgcaagtcgaacggaaaggcccctgcttgcag
gggtgctcgagtggcgaacgggtgagtaacacgtgggtgatctgccctgcactttgggat
aagcctgggaaactgggtctaataccggataggaccatcgtttagtgtcggtggtggaaa
gttttttcggtgtgggatgagctcgcggcctatcagcttgttggtggggtaatggcctac
caaggcgtcgacgggtagccggcctgagagggtgtacggccacattgggactgagatacg
gcccagactcctacgggaggcagcagtggggaatattgcacaatgggcgcaagcctgatg
cagcgacgccgcgtgggggatgacggccttcgggttgtaaactcctttcgccaaggacga
agcgttatgtgacggtacttggagaagaagcaccggctaactacgtgccagcagccgcgg
taatacgtagggtgcgagcgttgtccggaattactgggcgtaaagagctcgtaggtggtt
tgtcgcgtcgtttgtggaataccgcagcttaactgtggggttgcaggcgatacgggcata
acttgagtgctgtaggggagactggaattcctggtgtagcggtggaatgcgcagatatca
ggaggaacaccgatggcgaaggcaggtctctgggcagtaactgacgctgaggagcgaaag
catgggtagcgaacaggattagataccctggtagtccatgccgtaaacggtgggcgctag
gtgtgagtcccttccacggggttcgtgccgtagctaacgcattaagcgccccgcctgggg
agtacggccgcaaggctaaaactcaaaggaattgacgggggcccgcacaagcggcggagc
atgtggattaattcgatgcaacgcgaagaaccttacctgggcttgacatacaccagatgg
ctgtagagatacagtgtcccttgtggttggtgtacaggtggtgcatggttgtcgtcagct
cgtgtcgtgagatgttgggttaagtcccgcaacgagcgcaacccttgtcttatgttgcca
gcggttcggccggggactcatgagagactgccggggttaactcggaggaaggtggggatg
acgtcaaatcatcatgccccttatgtccagggcttcacacatgctacaatggtcggtaca
acgcgtgacgacaccgtgaggtgaagtggatcgctgaaagccggtcgtagttcggattgg
ggtctgcaactcgaccccatgaagtcggagtcgctagtaatcgtagatcagcaacgctgc
ggtgaatacgttcccgggcct
>embl|GQ063751|GQ063751
gatgaacgctggcggcgtgcttaacacatgcaagtcgaacggaaaggcccctgcttgcag
gggtgcccgagtggcgaacgggtgagtaacacgtgggtgatctgccctgcactttgggat
aagcctgggaaactgggtctaataccggataggaccatcgtttagtgtcggtggtggaaa
gttttttcggtgtgggatgagctcgcggcctatcagcttgttggtggggtaatggcctac
caaggcgtcgacgggtagccggcctgagagggtgtacggccacattgggactgagatacg
gcccagactcctacgggaggcagcagtggggaatattgcacaatgggcgcaagcctgatg
cagcgacgccgcgtgggggatgacggccttcgggttgtaaactcctttcgccaaggacga
agcgttatgtgacggtacttggagaagaagcaccggctaactacgtgccagcagccgcgg
taatacgtagggtgcgagcgttgtccggaattactgggcgtaaagagctcgtaggtggtt
tgtcgcgtcgtttgtggaataccgcagcttaactgtggggttgcaggcgatacgggcata
acttgagtgctgtaggggagactggaattcctggtgtagcggtggaatgcgcagatatca
ggaggaacaccgatggcgaaggcaggtctctgggcagtaactgacgctgaggagcgaaag
catgggtagcgaacaggattagataccctggtagtccatgccgtaaacggtgggcgctag
gtgtgagtcccttccacggggttcgtgccgtagctaacgcattaagcgccccgcctgggg
agtacggccgcaaggctaaaactcaaaggaattgacgggggcccgcacaagcggcggagc
atgtggattaattcgatgcaacgcgaagaaccttacctgggcttgacatacaccagatgg
ctgtagagatacagtgtcccttgtggttggtgtacaggtggtgcatggttgtcgtcagct
cgtgtcgtgagatgttgggttaagtcccgcaacgagcgcaacccttgtcttatgttgcca
gcggttcggccggggactcatgagagactgccggggttaactcggaggaaggtggggatg
acgtcaaatcatcatgccccttatgtccagggcttcacacatgctacaatggtcggtaca
acgcgtgacgacaccgtgaggtgaagtggatcgctgaaagccggtcgtagttcggattgg
ggtctgcaactcgaccccatgaagtcggagtcgctagtaatcgcagatcagcaacgctgc
ggtgaatacgttcccgggcct
>embl|GQ063752|GQ063752
gatgaacgctggcggcgtgcttaacacatgcaagtcgaacggaaaggctcaagcttgctt
gggtactcgagtggcgaacgggtgagtaacacgtgggtgatctgccctgcactttgggat
aagcctgggaaactgggtctaataccggataggaccatcgtttagtgtcggtggtggaaa
gtttttcggtgtgggatgagctcgcggcctatcagcttgttggtggggtaatggcctacc
aaggcgtcgacgggtagccggcctgagagggtgtacggccacattgggactgagatacgg
cccagactcctacgggaggcagcagtggggaatattgcacaatgggcgcaagcctgatgc
agcgacgccgcgtgggggatgacggccttcgggttgtaaactcccttcgccaaggacgaa
gaggaattgacggtacttggataagaagcaccggctaactacgtgccagcagccgcggta
atacgtagggtgcgagcgttgtccggaattactgggcgtaaagagctcgtaggtggtttg
tcgcgtcgtttgtggaataccgcagcttaactgtggggttgcaggcgatacgggcataac
ttgagtgctgtaggggagactggaattcctggtgtagcggtgaaatgcgcagatatcagg
aggaacaccgatggcgaaggcaggtctctgggcagtaactgacgctgaggagcgaaagca
tgggtagcgaacaggattagataccctggtagtccatgccgtaaacggtgggcgctaggt
gtgagtcccttccacggggttcgtgccgtagctaacgcattaagcgccccgcctggggag
tacggccgcaaggctaaaactcaaaggaattgacgggggcccgcacaagcggcggagcat
gtggattaattcgatgcaacgcgaagaaccttacctgggcttgacatacaccggatcggg
ctagagatagtctttcccttgtggctggtgtacaggtggtgcatggttgtcgtcagctcg
tgtcgtgagatgttgggttaagtcccgcaacgagcgcaacccttgtcttatgttgccagc
acgtgatggtggggactcatgagagactgccggggttaactcggaggaaggtggggatga
cgtcaaatcatcatgccccttatgtccagggcttcacacatgctacaatggtcggtacaa
cgcgcagcttccctgtgagggggtgcgaatcgctgaaagccggtcgaagttcggattggg
gtctgcaactcgaccccatgaagtcggagtcgctagtaatcgcagatcagcaacgctgcg
gtgaatacgttcccgggcct
>embl|GQ063753|GQ063753
gatgaacgctggcggcgtgcttaacacatgcaagtcgaacggaaaggatccttcgggatt
actcgagtggcgaacgggtgagtaacacgtgggcgatctgccctgcactttgggataagc
ctgggaaactgggtctaataccggataggaccatcgtttagtgtcggtggtggaaagttt
tttcggtgtgggatgagctcgcggcctatcagcttgttggtggggtaatggcctaccaag
gcgtcgacgggtagccggcctgagagggtgtacggccacattgggactgagatacggccc
agactcctacgggaggcagcagtggggaatattgcacaatgggcgcaagcctgatgcagc
gacgccgcgtgggggatgacggccttcgggttgtaaactcctttcgccaaagacgaattt
ttgacggtatttggagaagaagcaccggctaactacgtgccagcagccgcggtaatacgt
agggtgcgagcgttgtccggaattactgggcgtaaagagctcgtaggtggtttgtcgcgt
cgtttgtggaataccgcagcttaactgtggggttgcaggcgatacgggcataacttgagt
gctgtaggggagactggaattcctggtgtagcggtggaatgcgcagatatcaggaggaac
accgatggcgaaggcaggtctctgggcagtaactgacgccgaggagcgaaagcatgggga
gcgaacaggattagataccctggtagtccatgccgtaaacggtgggcgctaggtgtgagt
cccttccacggggttcgtgccgtagctaacgcattaagcgccccgcctggggagtacggc
cgcaaggctaaaactcaaaggaattgacgggggcccgcacaagcggcggagcatgtggat
taattcgatgcaacgcgaagaaccttacctgggcttgacatacaccagatcgggctagag
atagtctttcccttgtggttggtgtacaggtggtgcatggttgtcgtcagctcgtgtcgt
gagatgttgggttaagtcccgcaacgagcgcaacccttgtcttatgttgccagcacgtaa
tggtggggactcatgagagactgccggggttaactcggaggaaggtggggatgacgtcaa
atcatcatgccccttatgtccagggcttcacacatgctacaatggtcggtacaacgcgca
gcttccctgtgagggggtgcgaatcgctctaaagccggtcgtagttcggattggggtctg
caactcgaccccatgaagtcggagtcgctagtaatcgcagatcagcaacgctgcggtgaa
tacgttcccgggcct
>embl|GQ063754|GQ063754
gatgaacgctggtggcgtgcttaacacatgcaagtcgaacggaaaggctcctgcttgcag
gggtactcgagtggcgaacgggtgagtaacacgtgggtgatctgccctgcactttgggat
aagcctgggaaactgggtctaataccggataggacttgagtttagatgcttgagtggaaa
gtttttcggtgtgggatgagctcgcggcctatcagcttgttggtggggtaatggcctacc
aaggcgtcgacgggtagccggcctgagagggtgtacggccacattgggactgagatacgg
cccagactcctacgggaggcagcagtggggaatattgcacaatgggcgcaagcctgatgc
agcgacgccgcgtgggggatgacggccttcgggttgtaaactcctttcgccagggacgaa
gcggaagtgacggtacctggacaagaagcaccggctaactacgtgccagcagccgcggta
atacgtagggtgcaagcgttgtccggaattactgggcgtaaagagctcgtaggtggtttg
tcgcgtcgtttgtggaataccgcagcttaactgtggggctgcaggcgatacgggcataac
ttgagtgctgtaggggagactggaattcctggtgtagcggtggaatgcgcagatatcagg
aggaacaccgatggcgaaggcaggtctctgggcagtaactgacgctgaggagcgaaagca
tgggtagcgaacaggattagataccctggtagtccatgccgtaaacggtgggcgctaggt
gtgagtcccttccacggggttcgtgccgtagctaacgcattaagcgccccgcctggggag
tacggccgcaaggctaaaactcaaaggaattgacgggggcccgcacaagcggcggagcat
gtggattaattcgatgcaacgcgaagaaccttacctgggcttgacatgcaccggatcggg
ctagagatagtctttcccttgtggctggtgtacaggtggtgcatggttgtcgtcagctcg
tgtcgtgagatgttgggttaagtcccgcaacgagcgcaacccttgtcttatgttgccagc
atttggttggggactcatgagagactgccggggttaactcggaggaaggtggggatgacg
tcaaatcatcatgccccttatgtccagggcttcacacatgctacaatggtcggtacaacg
cgcagcgacactgtgaggtggagcgaatcgcttaaagccggtcttagttcggattggggt
ctgcaactcgacctcatgaagtcggagtcgctagtaatcgtagatcagcaacgctgcggt
gaatacgttcccgggcct
>embl|GQ063755|GQ063755
gatgaacgctggcggcgtgcttaacacatgcaagtcgaacggaaaggcccctgcttgcag
gggtgctcgagtggcgaacgggtgagtaacacgtgggtgatctgccctgcactttgggat
aagcctgggaaactgggtctaataccggataggaccatcgtttagtgtcggtggtggaaa
gttttttcggtgtgggatgagctcgcggcctatcagcttgttggtggggtaatggcctac
caaggcgtcgacgggtagccggcctgagagggtgtacggccacattgggactgagatacg
gcccagactcctacgggaggcagcagtggggaatattgcacaatgggcgcaagcctgatg
cagcgacgccgcgtgggggatgacggccttcgggttgtaaactcctttcgccaaggacga
agcgttatgtgacggtacttggagaagaagcaccggctaactacgtgccagcagccgcgg
taatacgtagggtgcgagcgttgtccggaattactgggcgtaaagagctcgtaggtggtt
tgtcgcgtcgtttgtggaataccgcagcttaactgtggggttgcaggcgatacgggcata
acttgagtgctgtaggggagactggaattcctggtgtagcggtggaatgcgcagatatca
ggaggaacaccgatggcgaaggcaggtctctgggcagtaactgacgctgaggagcgaaag
catgggtagcgaacaggattagataccctggtagtccatgccgtaaacggtgggcgctag
gtgtgagtcccttccacggggttcgtgccgtagctaacgcattaagcgccccgcctgggg
agtacggccgcaaggctaaaactcaaaggaattgacgggggcccgcacaagcggcggagc
atgtggattaattcgatgcaacgcgaagaaccttacctgggcttgacatacaccagatgg
ctgtagagatacagtgtcccttgtggttggtgtacaggtggtgcatggttgtcgtcagct
cgtgtcgtgagatgttgggttaagtcccgcaacgagcgcaacccttgtcttatgttgcca
gcggttcggccggggactcatgagagactgccggggttaactcggaggaaggtggggatg
acgtcaaatcatcatgccccttatgtccagggcttcacacatgctacaatggtcggtaca
acgcgtgacgacaccgtgaggtgaagtggatcgctgaaagccggtcgtagttcggattgg
ggtctgcaactcgaccccatgaagtcggagtcgctagtaatcgcagatcagcaacgctgc
ggtgaatacgttcccgggcct
>embl|GQ063756|GQ063756
gacgaacgctggcggcgtgcttaacacatgcaagtcgagcggtaaggccccttcgggggt
acacgagcggcgaacgggtgagtaacgcgtgagtaacctgcccctcacactgggataaca
gttggaaacggctgctaataccggatactcaggtgactaggcatctagtcccctggaaag
gtccgccggtgagggatggactcgcgtcctatcagctagttggtgaggtaacggctcacc
aaggcgacgacgggtagccggcctgagagggcgaccggccacattgggactgagatacgg
cccagactcctacgggaggcagcagtggggaatattgcacaatgggcgaaagcctgatgc
agcaacgccgcgtgcgggatgacggccttcgggttgtaaaccgctttcagcagggacgaa
gtgaaaatgacggtacctgcagaagaagcaccggctaactacgtgccagcagccgcggtg
atacgtagggtgcgagcgttgtccggaattattgggcgtaaagagctcgtaggcggctcg
tcacgtcgtaagtgcaaacccagggcttaaccctgggcctgcttgcgatacgggcgagct
agaggtaggtaggggagaatggaattcccggtggagcggtggaatgcgcagatatcggga
ggaacaccagtggcgaaggcggttctctggaccttacctgacgctgaggagcgaaagcgt
ggggagcaaacaggcttagataccctggtagtccacgccgtaaacggtgggtactaggtg
tgggggacattccacgttctctgtgccgtagctaacgcattaagtaccccgcctggggag
tacggccgcaaggctaaaactcaaaggaattgacggggccccgcacaagcggcggagcat
gcggattaattcgatgcaacgcgaagaaccttacctgggtttgaaatataccggaaacac
ctagagataggtgccccgcaaggtcggtatacaggtgctgcatggctgtcgtcagctcgt
gtcgtgagatgttgggttgagtcccgcaacgagcgcaaccctcgtccaatgttgccagcg
ggtaatgccggggactcattggagaccgccggggtcaactcggaggaaggtgaggacgac
gtcaagtcatcatgccccttatgtccagggcttcacgcatgctacaatggccggtacaaa
gagctgcaatcctgcaagggggagcgaatctcaaaaagccggtctcagttcggattgggg
tctgcaactcgaccccatgaagtcggagtcgctagtaatcgcagatcagcaacgctgcgg
tgaatacgttcccggggct
>embl|GQ063757|GQ063757
gatgaacgctggcggcgtgcttaacacatgcaagtcgaacggaaaggcccctgcttgcag
gggtgctcgagtggcgaacgggtgagtaacacgtgggtgatctgccctgcactttgggat
aagcctgggaaactgggtctaataccggataggaccatcgtttagtgtcggtggtggaaa
gttttttcggtgtgggatgagctcgcggcctatcagcttgttggtggggtaatggcctac
caaggcgtcgacgggtagccggcctgagagggtgtacggccacattgggactgagatacg
gcccagactcctacgggaggcagcagtggggaatattgcacaatgggcgcaagcctgatg
cagcgacgccgcgtgggggatgacggccttcgggttgtaaactcctttcgccaaggacga
agcgttatgtgacggtacttggagaagaagcaccggctaactacgtgccagcagccgcgg
taatacgtagggtgcgagcgttgtccggaattactgggcgtaaagagctcgtaggtggtt
tgtcgcgtcgtttgtggaataccgcagcttaactgtggggttgcaggcgatacgggcata
acttgagtgctgtaggggagactggaattcctggtgtagcggtggaatgcgcagatatca
ggaggaacaccgatggcgaaggcaggtctctgggcagtaactgacgctgaggagcgaaag
catgggtagcgaacaggattagataccctggtagtccatgccgtaaacggtgggcgctag
gtgtgagtcccttccacggggttcgtgccgtagctaacgcattaagcgccccgcctgggg
agtacggccgcaaggctaaaactcaaaggaattgacgggggcccgcacaagcggcggagc
atgtggattaattcgatgcaacgcgaagaaccttacctgggcttgacatacaccagatgg
ctgtagagatacagtgtcccttgtggttggtgtacaggtggtgcatggttgtcgtcagct
cgtgtcgtgaggtgttgggttaagtcccgcaacgagcgcaacccttgtcttatgttgcca
gcggttcggccggggactcatgagagactgccggggttaactcggaggaaggtggggatg
acgtcaaatcatcatgccccttatgtccagggcttcacacatgctacaatggtcggtaca
acgcgtgacgacaccgtgaggtgaagtggatcgctgaaagccggtcgtagttcggattgg
ggtctgcaactcgaccccatgaagtcggagtcgctagtaatcgcagatcagcaacgctgc
ggtgaatacgttcccgggcct
>embl|GQ063758|GQ063758
gatgaacgctggcggcgtgcttaacacatgcaagtcgaacggaaaggcccctgcttgcag
gggtgctcgagtggcgaacgggtgagtaacacgtgggtgatctgccctgcactttgggat
aagcctgggaaactgggtctaataccggataggaccatcgtttagtgtcggtggtggaaa
gttttttcggtgtgggatgagctcgcggcctatcagcttgttggtggggtaatggcctac
caaggcgtcgacgggtagccggcctgagagggtgtacggccgcattgggactgagatacg
gcccagactcctacgggaggcagcagtggggaatattgcacaatgggcgcaagcctgatg
cagcgacgccgcgtgggggatgacggccttcgggttgtaaactcctttcgccaaggacga
agcggaagtgacggtacttggagaagaagcaccggctaactacgtgccagcagccgcggt
aatacgtagggtgcgagcgttgtccggaattactgggcgtaaagagctcgtaggtggttt
gtcgcgtcgtttgtggaataccgcagcttaactgtggggttgcaggcgatacgggcataa
cttgagtgctgtaggggagactggaattcctggtgtagcggtggaatgcgcagatatcag
gaggaacaccgatggcgaaggcaggtctctgggcagtaactgacgctgaggagcgaaagc
atgggtagcgaacaggattagataccctggtagtccatgccgtaaacggtgggcgctagg
tgtgagtcccttccacggggttcgtgccgtagctaacgcattaagcgccccgcctgggga
gtacggccgcaaggctaaaactcaaaggaattgacgggggcccgcacaagcggcggagca
tgtggattaattcgatgcaacgcgaagaaccttacctgggcttgacatacaccagatggc
tgtagagatacagtgtcccttgtggttggtgtacaggtggtgcatggttgtcgtcagctc
gtgtcgtgagatgttgggttaagtcccgcaacgagcgcaacccttgtcttatgttgccag
cggttcggccggggactcatgagagactgccggggttaactcggaggaaggtggggatga
cgtcaaatcatcatgccccttatgtccagggcttcacacatgctacaatggtcggtacaa
cgcgtgacgacaccgtgaggtgaagtggatcgctgaaagccggtcgtagttcggattggg
gtctgcaactcgaccccatgaagtcggtgccgctagtaatcgcagatcagcaacgctgcg
gtgaatacgttcccgggcct
>embl|GQ063759|GQ063759
gatgaacgctggcggcgtgcttaacacatgcaagtcgaacggaaaggctcaagcttgctt
gggtactcgagtggcgaacgggtgagtaacacgtgggtgatctgccctgcactttgggat
aagcctgggaaactgggtctaataccggataggaccatcgtttagtgtcggtggtggaaa
gttttttcggtgtgggatgagctcgcggcctatcagcttgttggtggggtaatggcctac
caaggcgtcgacgggtagccggcctgagagggtgtacggccacattgggactgagatacg
gcccagactcctacgggaggcagcagtggggaatattgcacaatgggcgcaagcctgatg
cagcgacgccgcgtgggggatgacggccttcgggttgtaaactcctttcgccaaggacga
agaggaattgacggtacttggataagaagcaccggctaactacgtgccagcagccgcggt
aatacgtagggtgcgagcgttgtccggaattactgggcgtaaagagctcgtaggtggttt
gtcgcgtcgtttgtggaataccgcagcttaactgtggggttgcaggcgatacgggcataa
cttgagtgctgtgggggagactggaattcctggtgtagcggtgaaatgcgcagatatcag
gaggaacaccgatggcgaaggcaggtctctgggcagtaactgacgctgaggagcgaaagc
atgggtagcgaacaggattagataccctggtagtccatgccgtaaacggtgggcgctagg
tgtgagtcccttccacggggttcgtgccgtagctaacgcattaagcgccccgcctgggga
gtacggccgcaaggctaaaactcaaaggaattgacgggggcccgcacaagcggcggagca
tgtggattaattcgatgcaacgcgaagaaccttacctgggcttgacatacaccggatcgg
gctagagatagtctttccctcgtggctggtgtacaggtggtgcatggttgtcgtcagctc
gtgtcgtgagatgttgggttaagtcccgcaacgagcgcaacccttgtcttatgttgccag
cacgtgatggtggggactcatgagagactgccggggttaactcggaggaaggtggggatg
acgtcaaatcatcatgccccttatgtccagggcttcacacatgctacaatggtcggtaca
acgcgcagcttccctgtgagggggtgcgaatcgctgaaagccggtcgtagttcggattgg
ggtctgcaactcgaccccatgaagtcggagtcgctagtaatcgcagatcagcaacgctgc
ggtgaatacgttcccgggcct
>embl|GQ063760|GQ063760
gatgaacgctggcggcgtgcttaacacatgcaagtcgaacggaaaggccgaagcttgctt
cggtactcgagtggcgaacgggtgagtaacacgtgggtgatctgccctgcactttgggat
aagcctgggaaactgggtctaataccagataggacccttacttggatgtttgggtggaaa
gttttttcggtgtgggatgagctcgcggcctatcagcttgttggtggggtaatggcctac
caaggcgccgacgggtagccggcctgagagggtgtacggccacattgggactgagatacg
gcccagactcctacgggaggcagcagtggggaatattgcacaatgggcgcaagcctgatg
cagcgacgccgcgtgggggatgacggccttcgggttgtaaactcctttcgccaaagacga
attttggacggtatttggagaagaagcaccggctaactacgtgccagcagccgcggtaat
acgtagggtgcgagcgttgtccggaattactgggcgtaaagagctcgtaggtggtttgtc
gcgtcgtttgtggaataccggggcttaacttcggggttgcatacgatacgggcataactt
gagtgctgtaggggagactggaattcctggtgtagcggtgaaatgcgcagatatcaggag
gaacaccgatggcgaaggcaggtctctgggcagtaactgacgctgaggagcgaaagcatg
gggagcgaacaggattagataccctggtagtccatgccgtaaacggtgggcgctaggtgt
gagtcccttccacggggttcgtgccgtagctaacgcattaagcgccccgcctggggagta
cggccgcaaggctaaaactcaaaggaattgacgggggcccgcacaagcggcggagcatgt
ggattaattcgatgcaacgcgaagaaccttacctgggcttgacatacaccagatcgccgc
agagatgtggtttcccttgtggttggtgtacaggtggtgcatggttgtcgtcagctcgtg
tcgtgggatgttgggttaagtcccgcaacgagcgcaacccttgtcttatgttgccagcac
gttatggtggggactcatgagagactgccggggttaactcggaggaaggtggggatgacg
tcaaatcatcatgccccttatgtccagggcttcacacatgctacaatggtcggtacaacg
cgcagcttccctgtgagggggtgcgaatcgctctaaagccggtcgtagttcggattgggg
tctgcaactcgaccccatgaagtcggagtcgctagtaatcgcagatcagcaacgctgcgg
tgaatacgttcccgggcct
>embl|GQ063761|GQ063761
gatgaacgctggcggcgtgcttaacacatgcaagtcgaacggaaaggcccctgcttgcag
gggtgctcgagtggcgaacgggtgagtaacacgtgggtgatctgccctgcactttgggat
aagcctgggaaactgggtctaataccggataggaccatcgtttagtgtcggtggtggaaa
gttttttcggtgtgggatgagctcgcggcctatcagcttgttggtggggtaatggcctac
caaggcgtcgacgggtagccggcctgagagggtgtacggccacattgggactgggatacg
gcccagactcctacgggaggcagcagtggggaatattgcacaatgggcgcaagcctgatg
cagcgacgccgcgtgggggatgacggccttcgggttgtaaactcctttcgccaaggacga
agcgttatgtgacggtacttggagaagaagcaccggctaactacgtgccagcagccgcgg
taatacgtagggtgcgagcgttgtccggaattactgggcgtaaagagctcgtaggtggtt
tgtcgcgtcgtttgtggaataccgcagcttaactgtggggttgcaggcgatacgggcata
acttgagtgctgtaggggagactggaatccctggtgtagcggtggaatgcgcagatatca
ggaggaacaccgatggcgaaggcaggtctctgggcagtaactgacgctgaggagcgaaag
catgggtagcgaacaggattagataccctggtagtccatgccgtaaacggtgggcgctag
gtgtgagtcccttccacggggttcgtgccgtagctaacgcattaagcgccccgcctgggg
agtacggccgcaaggctaaaactcaaaggaattgacgggggcccgcacaagcggcggagc
atgtggattaattcgatgcaacgcgaagaaccttacctgggcttgacatacaccagatgg
ctgtagagatacagtgtcccttgtggttggtgtacaggtggtgcatggttgtcgtcagct
cgtgtcgtgagatgttgggttaagtcccgcaacgagcgcaacccttgtcttatgttgcca
gcggttcggccggggactcatgagagactgccggggttaactcggaggaaggtggggatg
acgtcaaatcatcatgccccttatgtccaggacttcacacatgctacaatggtcggtaca
acgcgtgacgacaccgtgaggtgaagtggatcgctgaaagccggtcgtagttcggattgg
ggtctgcaactcgaccccatgaagtcggagtcgctagtaatcgcagatcagcaacgctgc
ggtgaatacgttcccgggcct
>embl|GQ063762|GQ063762
gatgaacgctggcggcgtgcttaacacatgcaagtcgaacggaaaggcccctgcttgcag
gggtgctcgagtggcgaacgggtgagtaacacgtgggtgatctgccctgcactttgggat
aagcctgggaaactgggtctaataccggataggaccatcgtttagtgtcggtggtggaaa
gttttttcggtgtgggatgagctcgcggcctatcagcttgttggtggggtaatggcctac
caaggcgtcgacgggtagccggcctgagagggtgtacggccacattgggactgagatacg
gcccagactcctacgggaggcagcagtggggaatattgcacaatgggcgcaagcctgatg
cagcgacgccgcgtgggggatgacggccttcgggttgtaaactcctttcgccaaggacga
agcgttatgtgacggtacttggagaagaagcaccggctaactacgtgccagcagccgcgg
taatacgtagggtgcgagcgttgtccggaattactgggcgtaaagagctcgtaggtggtt
tgtcgcgtcgtttgtggaataccgcagcttaactgtggggttgcaggcgatacgggcata
acttgagtgctgtaggggagactggaattcctggtgtagcggtggaatgcgcagatatca
ggaggaacaccgatggcgaaggcaggtctctgggcagtaactgacgctgaggagcgaaag
catgggtagcgaacaggattagataccctggtagtccatgccgtaaacggtgggcgctag
gtgtgagtcccttccacggggttcgtgccgtagctaacgcattaagcgccccgcctgggg
agtacggccgcaaggctaaaactcaaaggaattgacgggggcccgcacaagcggcggagc
atgtggattaattcgatgcaacgcgaagaaccttacctgggcttgacacacaccggatcg
ggctagagatagtctttcccttgtggctggtgtacaggtggtgcatggttgtcgtcagct
cgtgtcgtgagatgttgggttaagtcccgcaacgagcgcaacccttgtcttatgttgcca
gcacgtgatggtggggactcatgagagactgccggggttaactcggaggaaggtggggat
gacgtcaaatcatcatgccccttatgtccagggcttcacacatgctacaatggtcggtac
aacgcgcagcttccctgtgagggggtgcgaatcgctctaaagccggtcgtagttcggatt
ggggtctgcaactcgaccccatgaagtcggagtcgctagtaatcgcagatcagcaacgct
gcggtgaatacgttcccgggcct
>embl|GQ063763|GQ063763
gatgaacgctggcggcgtgcttaacacatgcaagtcgaacggaaaggcccaagcttgctt
gggtgctcgagtggcgaacgggtgagtaacacgtgggtgatctgccctgcactttgggat
aagcctgggaaactgggtctaataccggataggaccatcgtttagtgtcggtggtggaga
gttttttcggtgtgggatgagctcgcggcctatcagcttgttggtggggtaatggcctac
caaggcgtcgacgggtagccggcctgagagggtgtacggccacattgggactgagatacg
gcccagactcctacgggaggcagcagtggggaatattgcacaatgggcgcaagcctgatg
cagcgacgccgcgtgggggatgacggccttcgggttgtaaactcctttcgccaaggacga
agcgttatgtgacggtacttggagaagaagcaccggctaactacgtgccagcagccgcgg
taatacgtagggtgcgagcgttgtccagaattactgggcgtaaagagctcgtaggtggtt
tgtcgcgtcgtttgtggaataccgcagcttaactgtggggttgcaggcgatacgggcata
acttgagtgctgtaagggagactggaattcctggtgtagcggtggaatgcgcagatatca
ggaggaacaccgatggcgaaggcaggtctctgggcagtaactgacgctgaggagcgaaag
catgggtagcgaacaggattagataccctggtagtccatgccgtaaacggtgggcgctag
gtgtgagtcccttccacggggttcgtgccgtagctaacgcattaagcgccccgcctgggg
agtacggccgcaaggctaaaactcaaaggaattgacgggggcccgcacaagcggcggagc
atgtggattaattcgatgcaacgcgaagaaccttacctgggcttgacatacaccagatgg
ctgtagagatacagtgtcccttgtggttggtgtacaggtggtgcatggttgtcgtcagct
cgtgtcgtgagatgttgggttaagtcccgcaacgagcgcaacccttgtcttatgttgcca
gcggttcggccggggactcatgagagactgccggggttaactcggaggaaggtggggatg
acgtcaaatcatcatgccccttatgtccagggcttcacacatgctacaatggtcggtaca
acgcgtgacgacaccgtgaggtgaagtggatcgctgaaagccggtcgtagttcggattgg
ggtctgcaactcgaccccatgaagtcggagtcgctagtaatcgcagatcagcaacgctgc
ggtgaatacgttcccgggcct
>embl|GQ063764|GQ063764
gatgaacgctggcggcgtgcttaacacatgcaagtcgaacggaaaggcccctgcttgcag
gggtgctcgagtggcgaacgggtgagtaacacgtgggtgatctgccctgcactttgggat
aagcctgggaaactgggtctaataccggataggaccatcgtttagtgtcggtggtggaaa
gttttttcggtgtgggatgagctcgcggcctatcagcttgttggtggggtaatggcctac
caaggcgtcgacgggtagccggcctgagagggtgtacggccacattgggactgagatacg
gcccagactcctacgggaggcggcagtggggaatattgcacaatgggcgcaagcctgatg
cagcgacgccgcgtgggggatgacggccttcgggttgtaaactcctttcgccaaggacga
agaggaattgacggtacttggataagaagcaccggctaactacgtgccagcagccgcggt
aatacgtagggtgcgagcgttgtccggaattactgggcgtaaagagctcgtaggtggttt
gtcgcgtcgtttgtggaataccgcagcttaactgtggggttgcaggcgatacgggcataa
cttgagtgctgtaggggagactggaattcctggtgtagcggtgaaatgcgcagatatcag
gaggaacaccgatggcgaaggcaggtctctgggcagtaactgacgctgaggagcgaaagc
atgggtagcgaacaggattagataccctggtagtccatgccgtaaacggtgggcgctagg
tgtgagtcccttccacggggttcgtgccgtagctaacgcattaagcgccccgcctgggga
gtacggccgcaaggctaaaactcaaaggaattgacgggggcccgcacaagcggcggagca
tgtggattaattcgatgcaacgcgaagaaccttacctgggcttgacatacaccggatcgg
gctagagatagtctttcccttgtggctggtgtacaggtggtgcatggttgtcgtcagctc
gtgtcgtgagatgttgggttaagtcccgcaacgagcgcaacccttgtcttatgttgccag
cacgtgatggtggggactcatgagagactgccggggttaactcggaggaaggtggggata
acgtcaaatcatcatgccccttatgtccagggcttcacacatgctacaatggtcggtaca
acgcgcagcttccctgtgagggggtgcgaatcgctctaaagccggtcgtagttcggattg
gggtctgcaactcgaccccatgaagtcggagtcgctagtaatcgcagatcagcaacgctg
cggtgaatacgttcccgggcct
>embl|GQ063765|GQ063765
gatgaacgctggcggcgtgcttaacacatgcaagtcgaacggaaaggccccgctcgcggg
gtgctcgagtggcgaacgggtgagtaacacgtgggtgatctgccctgcactttgggataa
gcctgggaaactgggtctaataccggataggaccatcgtttagtgtcggtggtggaaagt
tttttcggtgtgggatgagctcgcggcctatcagcttgttggtggggtaatggcctacca
aggcgtcgacgggtagccggcctgagagggtgtacggccacattgggactgagatacggc
ccagactcctacgggaggcagcagtggggaatattgcacaatgggcgcaagcctgatgca
gcgacgccgcgtgggggatgacggccttcgggttgtaaactcctttcgccaaggacgaag
cgttatgtgacggtacttggagaagaagcaccggctaactacgtgccagcagccgcggta
atacgtagggtgcgagcgttgtccggaattactgggcgtaaagagctcgtaggtggtttg
tcgcgtcgtttgtggaataccgcagcttaactgtggggttgcaggcgatacgggcataac
ttgagtgctgtaggggagactggaattcctggtgtagcggtggaatgcgcagatatcagg
aggaacaccgatggcgaaggcaggtctctgggcagtaactgacgctgaggagcgaaagca
tgggtagcgaacaggattagataccctggtagtccatgccgtaaacggtgggcgctaggt
gtgagtcccttccacggggttcgtgccgtagctaacgcattaagcgccccgcctggggag
tacggccgcaaggctaaaactcaaaggaattgacgggggcccgcacaagcggcggagcat
gtggattaattcgatgcaacgcgaagaaccttacctgggcttgacatacaccagatggct
gtagagatacagtgtcccttgtggttggtgtacaggtggtgcatggttgtcgtcagctcg
tgtcgtgagatgttgggttaagtcccgcaacgagcgcaacccttgtcttatgttgccagc
ggttcggccggggactcatgagagactgccggggttaactcggaggaaggtggggatgac
gtcaaatcatcatgccccttatgtccagggcttcacacatgctacaatggtcggtacaac
gcgtgacgacaccgtgaggtgaagtggatcgctgaaagccggtcgtagttcggattgggg
tctgcaactcgaccccatgaagtcggagtcgctagtaatcgcagatcagcaacgctgcgg
tgaatacgttcccgggcct
>embl|GQ063766|GQ063766
gatgaacgctggcggcgtgcttaacacatgcaagtcgaacggaaaggcccctgcttgcag
gggtgctcgagtggcgaacgggtgagtaacacgtgggtgatctgccctgcactttgggat
aagcctgggaaactgggtctaataccggataggaccatcgtttagtgtcggtggtggaaa
gttttttcggtgtgggatgagctcgcggcctatcagcttgttggtggggtaatggcctac
caaggcgtcgacgggtagccggcctgagagggtgtacggccacattgggactgagatacg
gcccagactcctacgggaggcggcagtggggaatattgcacaatgggcgcaagcctgatg
cagcgacgccgcgtgggggatgacggccttcgggttgtaaactcctttcgccaaggacga
agcgttatgtgacggtacttggagaagaagcaccggctaactacgtgccagcagccgcgg
taatacgtagggtgcgagcgttgtccggaattactgggcgtaaagagctcgtaggtggtt
tgtcgcgtcgtttgtggaataccgcagcttaactgtggggttgcaggcgatacgggcata
acttgagtgctgtaggggagactggaattcctggtgtagcggtggaatgcgcagatatca
ggaggaacaccgatggcgaaggcaggtctctgggcagtaactgacgctgaggagcgaaag
catgggtagcgaacaggattagataccctggtagtccatgccgtaaacggtgggcgctag
gtgtgagtcccttccacggggttcgtgccgtagctaacgcattaagcgccccgcctgggg
agtacggccgcaaggctaaaactcaaaggaattgacgggggcccgcacaagcggcggagc
atgtggattaattcgatgcaacgcgaagaaccttacctgggcttgacatacaccagatgg
ctgtagagatacagtgtcccttgtggttggtgtacaggtggtgcatggttgtcgtcagct
cgtgtcgtgagatgttgggttaagtcccgcaacgagcgcaacccttgtcttatgttgcca
gcggttcggccggggactcatgagagactgccggggttaactcggaggaaggtggggatg
acgtcaaatcatcatgccccttatgtccagggcttcacacatgctacaatggtcggtaca
acgcgtgacgacaccgtgaggtgaagtggatcgctgaaagccggtcgtagttcggattgg
ggtctgcaactcgaccccatgaagtcggagtcgctagtaatcgcagatcagcaacgctgc
ggtgaatacgttcccgggcct
>embl|GQ063767|GQ063767
gacgaacgctggcggcgtgcttaacacatgcaagtcgagcggtaaggccccttcgggggt
acacgagcggcgaacgggtgagtaacgcgtgagtaacctgcccctcacactgggataaca
gttggaaacgactgctaataccggatactcaggtgactaggcatctagtcccctggaaag
gtccgccggtgagggatggactcgcgtcctatcagctagttggtgaggtaacggctcacc
aaggcgacgacgggtagccggcctgagagggcgaccggccacattgggactgagatacgg
cccagactcctacgggaggcagcagtggggaatattgcacaatgggcgaaagcctgatgc
agcaacgccgcgtgcgggatgacggccttcgggttgtaaaccgctttcagcagggacgaa
gtgaaaatgacggtacctgcagaagaagcaccggctaactacgtgccagcagccgcggtg
atacgtagggtgcgagcgttgtccggaattattgggcgtaaagagctcgtaggcggcctg
tcacgtcgtaagtgcaaacccagggcttaaccctgggcctgcttgcgatacgggctggct
agaggaaggtaggggagaatggaattcccggtggagcggtggaatgcgcagatatcggga
ggaacaccagtggcgaaggcggttctctggacctttcctgacgctgaggagcgaaagcgt
gggtagcaaacaggcttagataccctggtagtccacgccgtaaacggtgggtactaggtg
tgggggacattccacgttctctgtgccgtagctaacgcattaagtaccccgcctggggag
tacggccgcaaggctaaaactcaaaggaattgacggggccccgcacaagcggcggagcat
gcggattaattcgatgcaacgcgaagaaccttacctgggtttgaaatataccggaaacac
ctagagataggtgccccgcaaggtcggtatacaggtggtgcatggctgtcgtcagctcgt
gtcgtgagatgttgggttaagtcccgcaacgagcgcaaccctcgtccaatgttgccagcg
gataatgccggggactcattggagaccgccggggtcaactcggaggaaggtgaggacgac
gtcaagtcatcacgccccttatgtccagggcttcacgcatgctacaatggccggtacaaa
gagctgcaatcctgtaaaggtgagcgaatctcaaaaagccggtctcagttcggattgggg
tctgcaactcgaccccatgaagtcggagtcgctagtaatcgcagatcagcaacgctgcgg
tgaatacgttcccggggct
>embl|GQ063768|GQ063768
gatgaacgctggcggcgtgcttaacacatgcaagtcgaacggaaaggcccctgcttgcag
gggtgctcgagtggcgaacgggtgagtaacacgtgggtgatctgccctgcactttgggat
aagcctgggaaactgggtctaataccggataggaccatcgtttagtgtcggtggtggaaa
gttttttcggtgtgggatgagctcgcggcctatcagcttgttggtggggtaatggcctac
caaggcgtcgacgggtagccggcctgagagggtgtacggccacattgggactgagatacg
gcccagactcctacgggaggcagcagtgggggatattgcacaatgggcgcaagcctgatg
cagcgacgccgcgtgggggatgacggccttcgggttgtaaactcctttcgccaaggacga
agcgttatgtgacggtacttggagaagaagcaccggctaactacgtgccagcagccgcgg
taatacgtagggtgcgagcgttgtccggaattactgggcgtaaagagctcgtaggtggtt
tgtcgcgtcgtttgtggaataccgcagcttaactgtggggttgcaggcgatacgggcata
acttgagtgctgtaggggagactggaattcctggtgtagcggtggaatgcgcagatatca
ggaggagcaccgatggcgaaggcaggtctctgggcagtaactgacgctgaggagcgaaag
catgggtagcgaacaggattagataccctggtagtccatgccgtaaacggtgggcgctag
gtgtgagtcccttccacggggttcgtgccgtagctaacgcattaagcgccccgcctgggg
agtacggccgcaaggctaaaactcaaaggaattgacgggggcccgcacaagcggcggagc
atgtggattaattcgatgcaacgcgaagaaccttacctgggcttgacatacaccagatgg
ctgtagagatacagtgtcccttgtggttggtgtacaggtggtgcatggttgtcgtcagct
cgtgtcgtgagatgttgggttaagtcccgcaacgagcgcaacccttgtcttatgttgcca
gcggttcggccggggactcatgagagactgccggggttaactcggaggaaggtggggatg
acgtcaaatcatcatgccccttatgtccagggcttcacacatgctacaatggtcggtaca
acgcgtgacgacaccgtgaggtgaagtggatcgctgaaagccggtcgtagttcggattgg
ggtctgcaactcgaccccatgaagtcggagtcgctagtaatcgcagatcagcaacgctgc
ggtgaatacgttcccgggcct
>embl|GQ063769|GQ063769
gatgaacgctggcggcgtgcttaacacatgcaagtcgaacggaaaggcccctgcttgcag
gggtgttcgagtggcgaacgggtgagtaacacgtgggtgatctgccctgcactttgggat
aagcctgggaaactgggtctaataccggataggaccatcgtttagtgtcggtggtggaaa
gttttttcggtgtgggatgagctcgcggcctatcagcttgttggtggggtaatggcctac
caaggcgtcgacgggtagccggcctgagagggtgtacggccacattgggactgagatacg
gcccagactcctacgggaggcagcagtggggaatattgcacaatgggcgcaagcctgatg
cagcgacgccgcgtgggggatgacggccttcgggttgtaaactcctttcgccaaggacga
agcgttatgtgacggtacttggagaagaagcaccggctaactacgtgccagcagccgcgg
taatacgtagggtgcgagcgttgtccggaattactgggcgtaaagagctcgtaggtggtt
tgtcgcgtcgtttgtggaataccgcagcttaactgtggggttgcaggcgatacgggcata
acttgagtgctgtaggggagactggaattcctggtgtagcggtggaatgcgcagatatca
ggaggaacaccgatggcgaaggcaggtctctgggcagtaactgacgctgaggagcgaaag
catgggtagcgaacaggattagataccctggtagtccatgccgtaaacggtgggcgctag
gtgtgagtcccttccacggggttcgtgccgtagctaacgcattaagcgccccgcctgggg
agtacggccgcaaggctaaaactcaaaggaattgacgggggcccgcacaagcggcggagc
atgtggattaattcgatgcaacgcgaagaaccttacctgggcttgacatacaccagatgg
ctgtagagatacagtgtcccttgtggttggtgtacaggtggtgcatggttgtcgtcagct
cgtgtcgtgagatgttgggttaagtcccgcaacgagcgcaacccttgtcttatgttgcca
gcggttcggccggggactcatgagagactgccggggttaactcggaggaaggtggggatg
acgtcaaatcatcatgccccttatgtccagggcttcacacatgctacaatggtcggtaca
acgcgtgacgacaccgtgaggtgaagtggatcgctgaaagccggtcgtagttcggattgg
ggtctgcaactcgaccccatgaagtcggagtcgctagtaatcgcagatcagcaacgctgc
ggtgaatacgttcccgggcct
>embl|GQ063770|GQ063770
gatgaacgctggcggcgtgcttaacacatgcaagtcgaacggaaaggcccctgcttgcag
gggtgctcgagtggcgaacgggtgagtaacacgtgggtgatctgccctgcactttgggat
aagcctgggaaactgggtctaataccggataggaccatcgtttagtgtcggtggtggaaa
gttttttcggtgtgggatgagctcgcggcctatcagcttgttggtggggtaatggcctac
caaggcgtcgacgggtagccggcctgagagggtgtacggccacattgggactgagatacg
gcccagactcctacgggaggcagcagtggggaatattgcacaatgggcgcaagcctgatg
cagcgacgccgcgtgggggatgacggccttcgggttgtaaactcctttcgccaaggacga
agcgttatgtgacggtacttggagaagaagcaccggctaactacgtgccagcagccgcgg
taatacgtagggtgcgagcgttgtccggaattactgggcgtaaagagctcgtaggtggtt
tgtcgcgtcgtttgtggaataccgcagcttaactgtggggttgcaggcgatacgggcata
acttgagtgctgtaggggagactggaattcctggtgtagcggtggaatgcgcagatatca
ggaggaataccgatggcgaaggcaggtctctgggcagtaactgacgctgaggagcgaaag
catgggtagcgaacaggattagataccctggtagtccatgccgtaaacggtgggcgctag
gtgtgagtcccttccacggggttcgtgccgtagctaacgcattaagcgccctgcctgggg
agtacggccgcaaggctaaaactcaaaggaattgacgggggcccgcacaagcggcggagc
atgtggattaattcgatgcaacgcgaagaaccttacctgggcttgacatacaccagatcg
ggctagagatagtctttcccttgtggttggtgtacaggtggtgcatggttgtcgtcagct
cgtgtcgtgagatgttgggttaagtcccgcaacgagcgcaacccttgtcttatgttgcca
gcggtttggccggggactcatgagagactgccggggttaactcggaggaaggtggggatg
acgtcaaatcatcatgccccttatgtccagggcttcacacatgctacaatggtcggtaca
acgcgtgacgacaccgtgaggtgaagtggatcgctgaaagccggtcgtagttcggattgg
ggtctgcaactcgaccccatgaagtcggagtcgctagtaatcgcagatcagcaacgctgc
ggtgaatacgttcccgggcct
>embl|GQ063771|GQ063771
gatgaacgctggcggcgtgcttaacacatgcaagtcgaacggaaaggcccctgcttgcag
gggtgctcgagtggcgaacgggtgagtaacacgtgggtgatctgccctgcactttgggat
aagcctgggaaactgggtctaataccggataggaccatcgtttagtgtcggtggtggaaa
gttttttcggtgtgggatgagctcgcggcctatcagcttgttggtggggtaatggcctac
caaggcgtcgacgggtagccggcctgagagggtgtacggccacattgggactgagatacg
gcccagactcctacgggaggcagcagtggggaatattgcacagtgggcgcaagcctgatg
cagcgacgccgcgtgggggatgacggccttcgggttgtaaactcccttcgccaaggacga
agcgttatgtgacggtacttggaggagaagcaccggctaactacgtgccagcagccgcgg
taatacgtagggtgcgagcgttgtccggaattactgggcgtaaagagctcgtaggtggtt
tgtcgcgtcgtttgtggaataccgcagcttaactgtggggttgcaggcgatacgggcata
acttgagtgctgtaggggagactggaattcctggtgtagcggtggaatgcgcagatatca
ggaggaacaccgatggcgaaggcaggtctctgggcagtaactgacgctgaggagcgaaag
catgggtagcgaacaggattagataccctggtagtccatgccgtaaacggtgggcgctag
gtgtgagtcccttccacggggttcgtgccgtagctaacgcattaagcgccccgcctgggg
agtacggccgcaaggctaaaactcaaaggaattgacgggggcccgcacaagcggcggagc
atgtggattaattcgatgcaacgcgaagaaccttacctgggcttgacatacaccagatgg
ctgtagagatacagtgtcccttgtggttggtgtacaggtggtgcatggttgtcgtcagct
cgtgtcgtgagatgttgggttaagtcccgcaacgagcgcaacccttgtcttatgttgcca
gcggttcggccggggactcatgagagactgccggggttaactcggaggaaggtggggatg
acgtcaaatcatcatgccccttatgtccagggcttcacacatgctacaatggtcggtaca
acgcgtgacgacaccgtgaggtgaagtggatcgctgaaagccggtcgtagttcggattgg
ggtctgcaactcgaccccatgaagtcggagtcgctagtaatcgcagatcagcaacgctgc
ggtgaatacgttcccgggcct
>embl|GQ063772|GQ063772
gatgaacgctggcggcgtgcttaacacatgcaagtcgaacggaaaggatccttcgggatt
actcgagtggcgaacgggtgagtaacacgtgggtgatctgccctgcactttgggataagc
ctgggaaactgggtctaataccggataggaccatcgtttagtgtcggtggtggaaagttt
tttcggtgtgggatgagctcgcggcctatcagcttgttggtggggtaatggcctaccaag
gcgtcgacgggtagccggcctgagagggtgtacggccacattgggactgagatacggccc
agactcctacgggaggcagcagtggggaatattgcacaatgggcgcaagcctgatgcagc
gacgccgcgtgggggatgacggccttcgggttgtaaactcctttcgccaaagacgaattt
ttgacggtatttggagaagaagcaccggctaactacgtgccagcagccgcggtaatacgt
agggtgcgagcgttgtccggaattactgggcgtaaagagctcgtaggtggtttgccgcgt
cgtttgtggaataccgcagcttaactgtggggttgcaggcgatacgggcataacttgagt
gctgtaggggagactggaattcctggtgtagcggtggaatgcgcagatatcaggaggaac
accgatggcgaaggcaggtctctgggcagtaactgacgctgaggagcgaaagcatgggga
gcgaacaggattagataccctggtagtccatgccgtaaacggtgggcgctaggtgtgagt
cccttccacggggttcgtgccgtagctaacgcattaagcgccccgcctggggagtacggc
cgcaaggctaaaactcaaaggaattgacgggggcccgcacaagcggcggagcatgtggat
taattcgatgcaacgcgaagaaccttacctgggcttgacatacaccagatcgggctagag
atagtctttcccttgtggttggtgtacaggtggtgcatggttgtcgtcagctcgtgtcgt
gagatgttgggttaagtcccgcaacgagcgcaacccttgtcttatgttgccagcacataa
tggtggggactcatgagagactgccggggttaactcggaggaaggtggggatgacgtcaa
atcatcatgccccttatgtccagggcttcacacatgctacaatggtcggtacaacgcgca
gcttccctgtgagggggtgcgaatcgctctaaagccggtcgtagttcggattggggtctg
caactcgaccccatgaagtcggagtcgctagtaatcgcagatcagcaacgctgcggtgaa
tacgttcccgggcct
>embl|GQ063773|GQ063773
gatgaacgctggcggcgtgcttaacacatgcaagtcgaacggaaaggcccctgcttgcag
gggtgctcgagtggcgaacgggtgagtaacacgtgggtgatctgccctgcactttgggat
aagcctgggaaactgggtctaataccggataggaccatcgtttagtgtcggtggtggaaa
gttttttcggtgtgggatgagctcgcggcctatcagcttgttggtggggtaatggcctac
caaggcgtcgacgggtagccggcctgagagggtgtacggccacattgggactgagatacg
gcccagactcctacgggaggcagcagtggggaatattgcacaatgggcgcaagcctgatg
cagcgacgccgcgtgggggatgacggccttcgggttgtaaactcctttcgccaaggacga
agcgttatgtgacggtacttggagaagaagcaccggctaactacgtgccagcagccgcgg
taatacgtagggtgcgagcgttgtccggaattactgggcgtaaagagctcgtaggtggtt
tgtcgcgtcgtttgtggaataccgcagcttaactgtggggttgcaggcgatacgggcata
acttgagtgctgtaggggagactggaattcctggtgtagcggtggaatgcgcagatatca
ggaggaacaccgatggcgaaggcaggtctctgggcagtaactgacgctgaggagcgaaag
catgggtagcgaacaggattagataccctggtagtccatgccgtaaacggtgggcgctag
gtgtgagtcccttccacggggttcgtgccgtagctaacgcattaagcgccccgcctgggg
agtacggccgcaaggctaaaactcaaaggaattgacgggggcccgcacaagcggcggagc
atgtggattaattcgatgcaacgcgaagaaccttacctgggcttgacatacaccagatgg
ctgtagagatacagtgtcccttgtggttggtgtacaggtggtgcatggttgtcgtcagct
cgtgtcgtgagatgttgggttaagtcccgcaacgagcgcaacccttgtcttatgttgcca
gcggttcggccggggactcatgagagactgccggggttaactcggaggaaggtggggatg
acgtcaaatcatcatgccccttatgtccagggcttcacacatgctacaatggtcggtaca
acgcgtgacgacaccgtgaggtgaagtggatcgctgaaagccggtcgtagttcggattgg
ggtctgcaactcgaccccatgaagtcggagtcgctagtaatcgcagatcagcaacgctgc
ggtgaatacgttcccgggcct
>embl|GQ063774|GQ063774
gatgaacgctggcggcgtgcttaacacatgcaagtcgaacggaaaggctcctgcttgcag
gggtactcgagtggcgaacgggtgagtaacacgtgggtgatctgccctgcactttgggat
aagcctgggaaactgggtctaataccgaataggacttgagtttagatgcttgagtggaaa
gtttttcggtgtgggatgagctcgcggcctatcagcttgttggtggggtaatggcctacc
aaggcgtcgacgggtagccggcctgagagggtgtacggccacattgggactgagatacgg
cccagactcctacgggaggcagcagtggggaatattgcacaatgggcgcaagcctgatgc
agcgacgccgcgtgggggatgacggccttcgggttgtaaactcctttcgccagggacgaa
gcggaagtgacggtacctggataagaagcaccggctaactacgtgccagcagccgcggta
atacgtagggtgcaagcgttgtccggaattaccgggcgtaaagagctcgtaggtggtttg
tcgcgtcgtttgtggaataccgcagcttaactgtggggttgcaggcgatacgggcataac
ttgagtgctgtaggggagactggaattcctggtgtagcggtggaatgcgcagatatcagg
aggaacaccgatggcgaaggcaggtctctgggcagtaactgacgctgaggagcgaaagca
tgggtagcgaacaggattagataccctggtagtccatgccgtaaacggtgggcgctaggt
gtgagtcccttccacggggttcgtgccgtagctaacgcattaagcgccccgcctggggag
tacggccgcaaggctaaaactcaaaggaattgacgggggcccgcacaagcggcggagcat
gtggattaattcgatgcaacgcgaagaaccttacctgggcttgacatgcaccggatcggg
ctagagatagtctttcccttgtggctggtgtacaggtggtgcatggttgtcgtcagctcg
tgtcgtgagatgttgggttaagtcccgcaacgagcgcaacccttgtcttatgttgccagc
atttggttggggactcatgagagactgccggggttaactcggaggaaggtggggatgacg
tcaaatcatcatgccccttatgtccagggcttcacacatgctacaatggtcggtacaacg
cgcagcgacactgtgaggtggagcgaatcgcttaaagccggtcttagttcggattggggt
ctgcaactcgacctcatgaagtcggagtcgctagtaatcgtagatcagcaacgctgcggt
gaatacgttcccgggcct
>embl|GQ063775|GQ063775
gatgaacgctggcggcgtgcttaacacatgcaagtcgaacggaaaggctcaagcttgctt
gggtactcgagtggcgaacgggtgagtaacacgtgggtgatctgccctgcactttgggat
aagcctgggaaactgggtctaataccggataggaccatcgtttagtgtcggtggtggaaa
gttttttcggtgtgggatgagctcgcggcctatcagcttgttggtggggtaatggcctac
caaggcgtcgacgggtagccggcctgagagggtgtacggccacattgggactgagatacg
gcccagactcctacgggaggcagcagtggggaatattgcacaatgggcgcaagcctgatg
cagcgacgccgcgtgggggatgacggccttcgggttgtaaactcctttcgccaaggacga
agaggaattgacggtacttggataagaagcaccggctaactacgtgccagcagccgcggt
aatacgtagggtgcgagcgttgtccggaattactgggcgtaaagagctcgtaggtggttt
gtcgcgtcgtttgtggaataccgcagcttaactgtggggttgcaggcgatacgggcataa
cttgagtgctgtaggggagactggaattcctggtgtagcggtgaaatgcgcagatatcag
gaggaacaccgatggcgaaggcaggtctctgggcagtaactgacgctgaggagcgaaagc
atgggtagcgaacaggattagataccctggtagtccatgccgtaaacggtgggcgctagg
tgtgagtcccttccacggggttcgtgccgtagctaacgcattaagcgccccgcctgggga
gtacggccgcaaggctaaaactcaaaggaattgacgggggcccgcacaagcggcggagca
tgtggattaattcgatgcaacgcgaagaaccttacctgggcttgacatacaccggatcgg
gctagagatagtctttcccttgtggctggtgtacaggtggtgcatggttgtcgtcagctc
gtgtcgtgagatgttgggttaagtcccgcaacgagcgcaacccttgtcttatgttgccag
cacgtgatggtggggactcatgagagactgccggggttaactcggaggaaggtggggatg
acgtcaaatcatcatgccccttatgtccagggcttcacacatgctacaatggtcggtaca
acgcgcagcttccctgtgagggggtgcgaatcgctgaaagccgatcgtagttcggattgg
ggtctgcaactcgaccccatgaagtcggagtcgctagtaatcgcagatcagcaacgctgc
ggtgaatacgttcccgggcct
>embl|GQ063776|GQ063776
gatgaacgctggcggcgtgcttaacacatgcaagtcgaacggaaaggcccctgcttgcag
gggtgctcgagtggcgaacgggtgagtaacacgtgggtgatctgccctgcactttgggat
aagcctgggaaactgggtctaataccggataggaccatcgtttagtgtcggtggtggaga
gttttttcggtgtgggatgagctcgcggcctatcagcttgttggtggggtaatggcctac
caaggcgtcgacgggtagccggcctgagagggtgtacggccacattgggactgagatacg
gcccagactcctacgggaggcagcagtggggaatattgcacaatgggcgcaagcctgatg
cagcgacgccgcgtgggggatgacggccttcgggttgtaaactcctttcgccaaggacga
agcggaagtgacggtacttggagaagaagcaccggctaactacgtgccagcagccgcggt
aatacgtagggtgcgagcgttgtccggaattactgggcgtaaagagctcgtaggtggttt
gtcgcgtcgtttgtggaataccgcagcttaactgtggggttgcaggcgatacgggcataa
cttgagtgctgtaggggagactggaattcctggtgtagcggtggaatgcgcagatatcag
gaggaacaccgatggcgaaggcaggtctctgggcagtaactgacgctgaggagcgaaagc
atgggtagcgaacaggattagataccctggtagtccatgccgtaaacggtgggcgctagg
tgtgagtcccttccacggggttcgtgccgtagctaacgcattaagcgccccgcctgggga
gtacggccgcaaggctaaaactcaaaggaattgacgggggcccgcacaagcggcggagca
tgtggattaattcgatgcaacgcgaagaaccttacctgggcttgacatacaccagatggc
tgtagagatacagtgtcccttgtggttggtgtacaggtggtgcatggttgtcgtcagctc
gtgtcgtgagatgttgggttaagtcccgcaacgagcgcaacccttgtcttatgttgccag
cggtttggccggggactcatgagagactgccggggttaactcggaggaaggtggggatga
cgtcaaatcatcatgccccttatgtccagggcttcacacatgctacaatggtcggtacaa
cgcgtgacgacaccgtgaggtgaagtggatcgctgaaagccggtcgtagttcggattggg
gtctgcaactcgaccccatgaagtcggagtcgctagtaatcgcagatcagcaacgctgcg
gtgaatacgttcccgggcct
>embl|GQ063777|GQ063777
gatgaacgctggcggcgtgcttaacacatgcaagtcgaacggaaaggcccctgcttgcag
gggtgctcgagtggcgaacgggtgagtaacacgtgggtgatctgccctgcactttgggat
aagcctgggaaaccgggtctaataccggataggaccatcgtttagtgtcggtggtggaaa
gttttttcggtgtgggatgagctcgcggcctatcagcttgttggtggggtaatggcctac
caaggcgtcgacgggtagccggcctgagagggtgtacggccacattgggactgagatacg
gcccagactcctacgggaggcagcagtggggaatattgcacaatgggcgcaagcctgatg
cagcgacgccgcgtgggggatgacggccttcgggttgtaaactcctttcgccaaggacga
agcgttatgtgacggtacttggagaagaagcaccggctaactacgtgccagcagccgcgg
taatacgtagggtgcgagcgttgtccggaattactgggcgtaaagagctcgtaggtggtt
tgtcgcgtcgtttgtggaataccgcagcttaactgtggggttgcaggcgatacgggcata
acttgaatgctgtaggggagactggaattcctggtgtagcggtggaatgcgcagatatca
ggaggaacaccgatggcgaaggcaggtctctgggcagtaactgacgctgaggagcgaaag
catgggtagcgaacaggattagataccctggtagtccatgccgtaaacggtgggcgctag
gtgtgagtcccttccacggggttcgtgccgtagctaacgcattaagcgccccgcctgggg
agtacggccgcaaggctaaaactcaaaggaattgacgggggcccgcacaagcggcggagc
atgtggattaattcgatgcaacgcgaagaaccttacctgggcttgacatacaccagatgg
ctgtagagatacagtgtcccttgtggttggtgtacaggtggtgcatggttgtcgtcagct
cgtgtcgtgagatgttgggttaagtcccgcaacgagcgcaacccttgtcttatgttgcca
gcggttcggccggggactcatgagagactgccggggttaactcggaggaaggtggggatg
acgtcaaatcatcatgccccttatgtccagggcttcacacatgctacaatggtcggtaca
acgcgtgacgacaccgtgaggtgaagtggatcgctgaaagccggtcgtagttcggattgg
ggtctgcaactcgaccccatgaagtcggagtcgctagtaatcgcagatcagcaacgctgc
ggtgaatacgttcccgggcct
>embl|GQ063778|GQ063778
gatgaacgctggcggcgtgcttaacacatgcaagtcgaacggaaaggcccctgcttgcag
gggtgctcgagtggcgaacgggtgagtaacacgtgggtggtctgccctgcactttgggat
aagcctgggaaactgggtctaataccggataggaccatcgtttagtgtcggtggtggaaa
gttttttcggtgtgggatgagctcgcggcctatcagcttgttggtggggtaatggcctac
caaggcgtcgacgggtagccggcctgagggggtgtacggccacattgggactgagatacg
gcccagactcctacgggaggcagcagtggggaatattgcacaatgggcgcaagcctgatg
cagcgacgccgcgtgggggatgacggccttcgggttgtaaactcctttcgccaaggacga
agcgttatgtgacggtacttggagaagaagcaccggctaactacgtgccagcagccgcgg
taatacgtagggtgcgagcgttgtccggaattactgggcgtaaagagctcgtaggtggtt
tgtcgcgtcgtttgtggaataccgcagcttaactgtggggttgcaggcgatacgggcata
acttgagtgctgtaggggagactggaattcctggtgtagcggtggaatgcgcagatatca
ggaggaacaccgatggcgaaggcaggtctctgggcagtaactgacgctgaggagcgaaag
catgggtagcgaacaggattagataccctggtagtccatgccgtaaacggtgggcgctag
gtgtgagtcccttccacggggttcgtgccgtagctaacgcattaagcgccccgcctgggg
agtacggccgcaaggctaaaactcaaaggaattgacgggggcccgcacaagcggcggagc
atgtggattaattcgatgcaacgcgaagaaccttacctgggcttgacatacaccagatgg
ctgtagagatacagtgtcccttgtggttggtgtacaggtggtgcatggttgtcgtcagct
cgtgtcgtgagatgttgggttaagtcccgcaacgagcgcaacccttgtcttatgttgcca
gcggttcggccggggactcatgagagactgccggggttaactcggaggaaggtggggatg
acgtcaaatcatcgtgccccttatgtccagggcttcacacatgctacaatggtcggtaca
acgcgtgacgacaccgtgaggtgaagtggatcgctgaaagccggtcgtagttcggattgg
ggtctgcaactcgaccccatgaagtcggagtcgctagtaatcgcagatcagcaacgctgc
ggtgaatacgttcccgggcct
>embl|GQ063779|GQ063779
gatgaacgctggttgcgtgcttaacacatgcaagtcgaacggaaaggctcaagcttgctt
gggtactcgagtggcgaacgggtgagtaacacgtgggtgatctgccctgcactttgggat
aagcctgggaaactgggtctaataccggataggaccatcgtttagtgtcggtggtggaaa
gtttttcggtgtgggatgagctcgcggcctatcagcttgttggtggggtaatggcctacc
aaggcgtcgacgggtagccggcctgagagggtgtacggccacattgggactgagatacgg
cccagactcctacgggaggcagcagtggggaatattgcacaatgggcgcaagcctgatgc
agcgacgccgcgtgggggatgacggccttcgggttgtaaactcctttcgccaaggacgaa
gaggaattgacggtacttggataagaagcaccggctaactacgtgccagcagccgcggta
atacgtagggtgcgagcgttgtccggaattactgggcgtaaagagctcgtaggtggtttg
tcgcgtcgtttgtggaataccgcagcttaactgtggggttgcaggcgatacgggcataac
ttgagtgctgtaggggagactggaattcctggtgtagcggtgaaatgcgcagatatcagg
aggaacaccgatggcgaaggcaggtctctggggcagtaacttgacgctgaggagcgaaag
catgggtagcgaacaggattagataccctggtagtccatgccgtaaacggtgggcgctag
gtgtgagtcccttccacggggttcgtgccgtagctaacgcattaagcgccccgcctgggg
agtacggccgcaaggctaaaactcaaaggaattgacgggggcccgcacaagcggcggagc
atgtggattaattcgatgcaacgcgaagaaccttacctgggcttgacatacaccggatcg
ggctagagatagtctttcccttgtggctggtgtacaggtggtgcatggttgtcgtcagct
cgtgtcgtgagatgttgggttaagtcccgcaacgagcgcaacccttgtcttatgttgcca
gcacgtgatggtggggactcatgagagactgccggggttaactcggaggaaggtggggat
gacgtcaaatcatcatgccccttatgtccagggcttcacacatgctacaatggtcggtac
aacgcgcagcttccctgtgagggggtgcgaatcgctgaaagccggtcgtagttcggattg
gggtctgcaactcgaccccatgaagtcggagtcgctagtaatcgcagatcagcaacgctg
cggtgaatacgttcccgggcct
>embl|GQ063780|GQ063780
gatgaacgctggcggcgtgcttaacacatgcaagtcgaacggaaaggcccctgcttgcag
gggtgctcgagtggcgaacgggtgagtaacacgtgggtgatctgccctgcactttgggat
aagcctgggaaactgggtctaataccggataggaccatcgtttagtgtcggtggtggaaa
gttttttcggtgtgggataagctcgcggcctatcagcttgttggtggggtaatggcctac
cagggcgtcgacgggtagccggcctgagagggtgtacggccacattgggactgagatacg
gcccagactcctacgggaggcagcagtggggaatattgcacaatgggcgcaagcctgatg
cagcgacgccgcgtgggggatgacggccttcgggttgtaaactcctttcgccaaggacga
agcgttatgtgacggtatttggagaagaagcaccggctaactacgtgccggcagccgcgg
taatacgtagggtgcgagcgttgtccggaattactgggcgtaaagagctcgtaggtggtt
tgtcgcgtcgtttgtggaataccgcagcttaactgtggggttgcaggcgatacgggcata
acttgagtgctgtaggggagactggaattcctggtgtagcggtggaatgcgcagatatca
ggaggaacaccgatggcgaaggcaggtctctgggcagtaactgacgctgaggagcgaaag
catgggtagcgaacaggattagataccctggtagtccatgccgtaaacggtgggcgctag
gtgtgagtcccttccacggggttcgtgccgtagctaacgcattaagcgccccgcctgggg
agtacggccgcaaggctaaaactcaaaggaattgacgggggcccgcacaagcggcggagc
atgtggattaattcgatgcaacgcgaagaaccttacctgggcttgacatacaccagatgg
ctgtagagatacagtgtcccttgtggttggtgtacaggtggtgcatggttgtcgtcagct
cgtgtcgtgagatgttgggttaagtcccgcaacgagcgcaacccttgtcttatgttgcca
gcggttcggccggggactcatgagagactgccggggttaactcggaggaaggtggggatg
acgtcaaatcatcatgccccttatgtccagggcttcacacatgctacaatggtcggtaca
acgcgtgacgacaccgtgaggtgaagtggatcgctgaaagccggtcgtagttcggattgg
ggtctgcaactcgaccccatgaagtcggagtcgctagtaatcgcagatcagcaacgctgc
ggtgaatacgttcccgggcct
>embl|GQ063781|GQ063781
gatgaacgctggcggcgtgcttaacacatgcaagtcgaacggaaaggccccgctcgcggg
gtgctcgagtggcgaacgggtgagtaacacgtgggtgatctgccctgcactttgggataa
gcctgggaaactgggtctaataccggataggaccatcgtttagtgtcggtggtggaaagt
tttttcggtgtgggatgagctcgcggcctatcagcttgttggtggggtaatggcctacca
aggcgtcgacgggtagccggcctgagagggtgtacggccacattgggactgagatacggc
ccagactcctacgggaggcagcagtggggaatattgcacaatgggcgcaagcctgatgca
gcgacgccgcgtgggggatgacggccttcgggttgtaaactcctttcgccaaggacgaag
cgttatgtgacggtacttggagaagaagcaccggctaactacgtgccagcagccgcggta
atacgtagggtgcgagcgttgtccggaattactgggcgtaaagagctcgtaggtggtttg
tcgcgtcgtttgtggaataccgcagcttaactgtggggttgcaggcgatacgggcataac
ttgagtgctgtaggggagactggaattcctggtgtagcggtggaatgcgcagatatcagg
aggaacaccgatggcgaaggcaggtctctgggcagtaactgacgctgaggagggaaagca
tgggtagcgaacaggattagataccctggtagtccatgccgtaaacggtgggcgctaggt
gtgagtcccttccacggggttcgtgccgtagctaacgcattaagcgccccgcctggggag
tacggccgcaaggctaaaactcaaaggaattgacgggggcccgcacaagcggcggagcat
gtggattaattcgatgcaacgcgaagaaccttacctgggcttgacatacaccagatggct
gtagagatacagtgtcccttgtggttggtgtacaggtggtgcatggttgtcgtcagctcg
tgtcatgagatgttgggttaagtcccgcaacgagcgcaacccttgtcttatgttgccagc
ggttcggccggggactcatgagagactgccggggttaactcggaggaaggtggggatgac
gtcaaatcatcatgccccttatgtccagggcttcacacatgctacaatggtcggtacaac
gcgtgacgacaccgtgaggtgaagtggatcgctgaaagccggtcgtagttcggattgggg
tctgcaactcgaccccatgaagtcggagtcgctagtaatcgcagatcagcaacgctgcgg
tgaatacgttcccgggcct
>embl|GQ063782|GQ063782
gatgaacgctggctgcgtgcttaacacatgcaagtcgaacggaaaggcccctgcttgcag
gggtgctcgagtggcgaacgggtgagtaacacgtgggtgatctgccctgcactttgggat
aagcctgggaaactgggtctaataccggataggaccatcgtttagtgtcggtggtggaaa
gttttttcggtgtgggatgagctcgcggcctatcagcttgttggtggggtaatggcctac
caaggcgtcgacgggtagccggcctgagagggtgtacggccacattgggactgagatacg
gcccagactcctacgggaggcagcagtggggaatattgcacaatgggcgcaagcctgatg
cagcgacgccgcgtgggggatgacggccttcgggttgtaaactcctttcgccaaggacga
agcgttatgtgacggtacttggagaagaagcaccggctaactacgtgccagcagccgcgg
taatacgtagggtgcgagcgttgtccggaattactgggcgtaaagagctcgtaggtggtt
tgtcgcgtcgtttgtggaataccgcagcttaactgtggggttgcaggcgatacgggcata
acttgagtgctgtaggggagactggaattcctggtgtagcggtggaatgcgcagatatca
ggaggaacaccgatggcgaaggcaggtctctgggcagtaactgacgctgaggagcgaaag
catgggtagcgaacaggattagataccctggtagtccatgccgtaaacggtgggcgctag
gtgtgagtcccttccacggggttcgtgccgtagctaacgcattaagcgccccgcctgggg
agtacggccgcaaggctaaaactcaaaggaattgacgggggcccgcacaagcggcggagc
atgtggattaattcgatgcaacgcgaagaaccttacctgggcttgacatacaccagatgg
ctgtagagatacagtgtcccttgtggttggtgtacaggtggtgcatggttgtcgtcagct
cgtgtcgtgagatgttgggttaagtcccgcaacgagcgcaacccttgtcttatgttgccg
gcggttcggccggggactcatgagagactgccggggttaactcggaggaaggtggggatg
acgtcaaatcatcatgccccttatgtccagggcttcacacatgctacaatggtcggtaca
acgcgtgacgacaccgtgaggtgaagtggatcgctgaaagccggtcgtagttcggattgg
ggtctgcaactcgaccccatgaagtcggagtcgctagtaatcgcagatcagcaacgctgc
agtgaatacgttcccgggcct
>embl|GQ063783|GQ063783
gatgaacgctggcggcgtgcttaacacatgcaagtcgaacggaaaggctcaagcttgctt
gggtactcgagtggcgaacgggtgagtaacacgtgggtgatctgccctgcactttgggat
aagcctgggaaactgggtctaataccggataggaccatcgtttagtgtcggtggtggaaa
gttttttcggtgtgggatgagctcgcggcctatcagcttgttggtggggtaatggcctac
caaggcgtcgacgggtagccggcctgagagggtgtacggccacattgggactgagatacg
gcccagactcctacgggaggcagcagtggggaatattgcacaatgggcgcaagcctgatg
cagcgacgccgcgtgggggatgacggccttcgggttgtaaactcctttcgccaaggacga
agaggaattgacggtacttggataagaagcaccggctaactacgtgccagcagccgcggt
aatacgtagggtgcgagcgttgtccggaattactgggcgtaaagagctcgtaggtggttt
gtcgcgtcgtttgtggaataccgcagcttaactgtggggttgcaggcgatacgggcataa
cttgagtgctgtaggggagactggaattcctggtgtagcggtgaaatgcgcagatatcag
gaggaacaccgatggcgaaggcaggtctctgggcagtaactgacgctgaggagcgaaagc
atgggtagcgaacaggattagataccctggtagtccatgccgtaaacggtgggcgctagg
tgtgagtcccttccacggggttcgtgccgtagctaacgcattaagcgccccgcctgggga
gtacggccgcaaggctaaaactcaaaggaattgacgggggcccgcacaagcggcggagca
tgtggattaattcgatgcaacgcgaagaaccttacctgggcttgacatacaccggatcgg
gctagagatagtctttcccttgtggctggtgtacaggtggtgcatggttgtcgtcagctc
gtgtcgtgagatgttgggttaagtcccgcaacgagcgcaacccttgtcttatgttgccag
cacgtgatggtggggactcatgagagactgccggggttaactcggaggaaggtggggatg
acgtcaaatcatcatgccccttatgtccagggcttcacacatgctacaatggtcggtaca
acgcgcagcttccctgtgagggggtgcgaatcgctgaaagccggtcgtagttcggattgg
ggtctgcaactcgaccccatgaagtcggagtcgctagtaatcgcagatcagcaacgctgc
ggtgaatacgttcccgggcct
>embl|GQ063784|GQ063784
gatgaacgctggcggcgtgcttaacacatgcaagtcgaacggaaaggatccttcgggatt
actcgagtggcgaacgggtgagtaacacgtgggtgatctgccctgcactttgggataagc
ctgggaaactgggtctaataccggataggaccatcgtttagtgtcggtggtggaaagttt
tttcggtgtgggatgagctcgcggcctatcagcttgttggtggggtaatggcctaccaag
gcgtcgacgggtagccggcctgagagggtgtacggccacattgggactgagatacggccc
agactcctacgggaggcagcagtggggaatattgcacaatgggcgcaagcctgatgcagc
gacgccgcgtgggggatgacggccttcgggttgtaaactcctttcgccaaagacgaattt
ttgacggtatttggagaagaagcaccggctaactacgtgccagcagccgcggtaatacgt
agggtgcgagcgttgtccggaattactgggcgtaaagagctcgtaggtggtttgtcgcgt
cgtttgtggaataccgcagcttaactgtggggttgcaggcgatacgggcataacttgagt
gctgtaggggagactggaattcctggtgtagcggtggaatgcgcagatatcaggaggaac
accgatggcgaaggcaggtctctgggcagtaactgacgctgaggagcgaaagcatgggga
gcgaacaggattagataccctggtagtccatgccgtaaacggtgggcgctaggtgtgagt
cccttccacggggttcgtgccgtagctaacgcattaagcgccccgcctggggagtacggc
cgcaaggctaaaactcaaaggaattgacgggggcccgcacaagcggcggagcatgtggat
taattcgatgcaacgcgaagaaccttacctgggcttgacatacaccagatcgggctagag
atagtctttcccttgtggttggtgtacaggtggtgcatggttgtcgtcagctcgtgtcgt
gagatgttgggttaagtcccgcaacgagcgcaacccttgtcttatgttgccagcacgtaa
tggtggggactcatgagagactgccggggttaactcggaggaaggtggagatgacgtcaa
atcatcatgccccttatgtccagggcttcacacatgctacaatggtcggtacaacgcgca
gcttccctgtgagggggtgcgaatcgctctaaagccggtcgtagttcggattggggtctg
caactcgaccccatgaagtcggagtcgctagtaatcgcagatcagcaacgctgcggtgaa
tacgttcccgggcct
>embl|GQ063785|GQ063785
gatgaacgctggcggcgtgcttaacacatgcaagtcgaacggaaaggcccctgcttgcag
gggtgctcgagtggcgaacgggtgagtaacacgtgggtgatctgccctgcactttgggat
aagcctgggaaactgggtctaataccggataggaccatcgtttagtgtcggtggtggaaa
gttttttcggtgtgggatgagctcgcggcctatcagcttgttggtggggtaatggcctac
caaggcgtcgacgggtagccggcctgagagggtgtacggccacattgggactgagatacg
gcccagactcctacgggaggcagcagtggggaatattgcacaatgggcgcaagcctgatg
cagcgacgccgcgtgggggatgacggccttcgggttgtaaactcctttcgccaaggacga
agcgttatgtgacggtacttggagaagaagcaccggctaactacgtgccagcagccgcgg
taatacgtagggtgcgagcgttgtccggaattactgggcgtaaagagctcgtaggtggtt
tgtcgcgtcgtttgtggaataccgcagcttaactgtggggttgcaggcgatacgggcata
acttgagtgctgtaggggagactggaattcctggtgtagcggtggaatgcgcagatatca
ggaggaacaccgatggcgaaggcaggtctctgggcagtaactgacgctgaggagcgaaag
catgggtagcgaacaggattagataccctggtagtccatgccgtaaacggtgggcgctag
gtgtgagtcccttccacggggttcgtgccgtagctaacgcattaagcgccccgcctgggg
agtacggccgcaaggctaaaactcaaaggaattgacgggggcccgcacaagcggcggagc
atgtggattaattcgatgcaacgcgaagaaccttacctgggcttgacatacaccagatgg
ctgtagagatacagtgtcccttgtggttggtgtacaggtggtgcatggttgtcgtcagct
cgtgtcgtgagatgttgggttaagtcccgcaacgagcgcaacccttgtcttatgttgcca
gcggttcggccggggactcatgagagactgccggggttaactcggaggaaggtggggatg
acgtcaaatcatcatgccccttatgtccagggcttcacacatgctacaatggtcggtaca
acgcgtgacgacaccgtgaggtgaagtggatcgctgaaagccggtcgtagttcggattgg
ggtctgcaactcgaccccatgaagtcggagtcgctagtaatcgcagatcagcaacgctgc
ggtgaatacgttcccgggcct
>embl|GQ063786|GQ063786
gatgaacgctggcggcgtgcttaacacatgcaagtcgaacggaaaggctcaagcttgctt
gggtactcgagtggcgaacgggtgagtaacacgtgggtgatctgccctgcactttgggat
aagcctgggaaactgggtctaataccggataggaccatcgtttagtgtcggtggtggaaa
gttttttcggtgtgggatgagctcgcggcctatcagcttgttggtggggtaatggcctac
caaggcgtcgacgggtagccggcctgagagggtgtacggccacattgggactgagatacg
gcccagactcctacgggaggcagcggtggggaatattgcacaatgggcgcaagcctgatg
cagcgacgccgcgtgggggatgacggccttcgggttgtaaactcctttcgccaaggacga
agaggaattgacggtacttggataagaagcaccggctaactacgtgccagcagccgcggt
aatacgtagggtgcgagcgctgtccggaattactgggcgtaaagagctcgtaggtggttt
gtcgcgtcgtttgtggaataccgcagcttaactgtggggttgcaggcgatacgggcatta
cttgagtgctgtaggggagactggaattcctggtgtagcggtgaaatgcgcagatatcag
gaggaacaccgatggcgaaggcaggtctctgggcagtaactgacgctgaggagcgaaagc
atgggtagcgaacaggattagataccctggtagtccatgccgtaaacggtgggcgctagg
tgtgagtcccttccacggggttcgtgccgtagctaacgcattaagcgccccgcctgggga
gtacggccgcaaggctaaaactcaaaggaattgacgggggcccgcacaagcggcggagca
tgtggattaattcgatgcaacgcgaagaaccttacctgggcttgacatacaccggatcgg
gctagagatagtctttcccttgtggctggtgtacaggtggtgcatggttgtcgtcagctc
gtgtcgtgagatgttgggttaagtcccgcaacgagcgcaacccttgtcttatgttgccag
cacgtgatggtggggactcatgagagactgccggggttaactcggaggaaggtggggatg
acgtcaaatcatcatgccccttatgtccagggcttcacacatgctacaatggtcggtaca
acgcgcagcttccctgtgagggggtgcgaatcgctgaaagccggtcgtagttcggattgg
ggtctgcaactcgaccccatgaagtcggagtcgctagtaatcgcagatcagcaacgctgc
ggtgaatacgttcccgggcct
>embl|GQ063787|GQ063787
gatgaacgctggcggcgtgcttaacacatgcaagtcgaacggaaaggcccctgcctgcag
gggtgctcgagtggcgaacgggtgagtaacacgtgggtgatctgccctgcactttgggat
aagcctgggaaactgggtctaataccggataggaccatcgtttagtgtcggtggtggaaa
gttttttcggtgtgggatgagctcgcggcctatcagcttgttggtggggtaatggcctac
caaggcgtcgacgggtagccggcctgagagggtgtacggccacattgggactgagatacg
gcccagactcctacgggaggcagcagtggggaatattgcacaatgggcgcaagcctgatg
cagcgacgccgcgtgggggatgacggccttcgggttgtaaactcctttcgccaaggacga
agcgttatgtgacggtacttggagaagaagcaccggctaactacgtgccagcagccgcgg
taatacgtagggtgcgagcgttgtccggaattactgggcgtaaagagctcgtaggtggtt
tgtcgcgtcgtttgtggaataccgcagcttaactgtggggttgcaggcgatacgggcata
acttgagtgctgtaggggagactggaattcctggtgtagcggtggaatgcgcagatatca
ggaggaacaccgatggcgaaggcaggtctctgggcagtaactgacgctgaggagcgaaag
catgggtagcgaacaggattagataccctggtagtccatgccgtaaacggtgggcgctag
gtgtgagtcccttccacggggttcgtgccgtagctaacgcattaagcgccccgcctgggg
agtacggccgcaaggctaaaactcaaaggaattgacgggggcccgcacaagcggcggagc
atgtggattaattcgatgcaacgcgaagaaccttacctgggcttgacatacaccagatgg
ctgtagagatacagtgtcccttgtggttggtgtacaggtggtgcatggttgtcgtcagct
cgtgtcgtgagatgttgggttaagtcccgcaacgagcgcaacccttgtcttatgttgcca
gcggttcggccggggactcatgagagactgccggggttaactcggaggaaggtggggatg
acgtcaaatcatcatgccccttatgtccagggcttcacacatgctacaatggtcggtaca
acgcgtgacgacaccgtgaggtgaagtggatcgctgaaagccggtcgtagttcggatagg
ggtctgcaactcgaccccatgaagtcggagtcgctagtaatcgcagatcagcaacgctgc
ggtgaatacgttcccgggcct
>embl|GQ063788|GQ063788
gatgaacgctggcggcgtgcttaacacatgcaagtcgaacggaaaggcccctgcttgcag
gggtgctcgagtggcgaacgggtgagtaacacgtgggtgatctgccctgcactttgggat
aagcctgggaaactgggtctaataccggataggaccatcgtttagtgtcggtggtggaaa
gttttttcggtgtgggatgagctcgcggcctatcagcttgttggtggggtaatggcctac
caaggcgtcgacgggtagccggcctgagagggtgtacggccacattgggactgagatacg
gcccagactcctacgggaggcagcagtggggaatattgcacaatgggcgcaagcctgatg
cagcgacgccgcgtgggggatgacggccttcgggttgtaaactcctttcgccaaggacga
agcgttatgtgacggtacttggagaagaagcaccggctaactacgtgccagcagccgcgg
taatacgtagggtgcgagcgttgtccggaattactgggcgtaaagagctcgtaggtggtt
tgtcgcgtcgtttgtggaataccgcagcttaactgtggggttgcaggcgatacgggcata
acttgagtgctgtaggggagactggaattcctggtgtagcggtggaatgcgcagatatca
ggaggaacaccgatggcgaaggcaggtctctgggcagtaactgacgctgaggagcgaaag
catgggtagcgaacaggattagataccctggtagtccatgccgtaaacggtgggcgctag
gtgtgagtcccttccacggggttcgtgccgtagctaacgcattaagcgccccgcctgggg
agtacggccgcaaggctgaaactcaaaggaattgacgggggcccgcacaagcggcggagc
atgtggattaattcgatgcaacgcgaagaaccttacctgggcttgacatacaccagatgg
ctgtagagatacagtgtcccttgtggttggtgtacaggtggtgcatggttgtcgtcagct
cgtgtcgtgagatgttgggttaagtcccgcaacgagcgcaacccttgtcttatgttgcca
gcggttcggccggggactcatgagagactgccggggttaactcggaggaaggtggggatg
acgtcaaatcatcatgccccttatgtccagggcttcacacatgctacaatggtcggtaca
acgcgtgacgacaccgtgaggtgaagtggatcgctgaaagccggtcgtagttcggattgg
ggtctgcaactcgaccccatgaagtcggagtcgctagtaatcgcagatcagcaacgctgc
ggtgaatacgttcccgggcct
>embl|GQ063789|GQ063789
gatgaacgctggcggcgtgcttaacacatgcaagtcgaacggaaaggctcaagcttgctt
gggtactcgagtggcgaacgggtgagtaacacgtgggtgatctgccctgcactttgggat
aagcctgggaaactgggtctaataccggataggaccatcgtttagtgtcggtggtggaaa
gttttttcggtgtgggatgagctcgcggcctatcagcttgttggtggggtaatggcctac
caaggcgtcgacgggtagccggcctgagagggtgtacggccacattgggactgagatacg
gcccagactcctacgggaggcagcagtggggaatattgcacaatgggcgcaagcctgatg
cagcgacgccgcgtgggggatgacggccttcgggttgtaaactcctttcgccaaggacga
agaggaattgacggtacttggataagaagcaccggctaactacgtgccagcagccgcggt
aatacgtagggtgcgagcgttgtccggaattactgggcgtaaagagctcgtaggtggttt
gtcgcgtcgtttgtggagtaccgcagcttaactgtggggttgcaggcgatacgggcataa
cttgagtgctgtaggggagactggaattcctggtgtagcggtgaaatgcgcagatatcag
gaggaacaccgatggcgaaggcaggtctctggacagtaactgacgctgaggagcgaaagc
atgggtagcgaacaggattagataccctggtagtccatgccgtaaacggtgggcgctagg
tgtgagtcccttccacggggttcgtgccgtagctaacgcattaagcgccccgcctgggga
gtacggccgcaaggctaaaactcaaaggaattgacgggggcccgcacaagcggcggagca
tgtggattaattcgatgcaacgcgaagaaccttacctgggcttgacatacaccggatcgg
gctagagatagtctttcccttgtggctggtgtacaggtggtgcatggttgtcgtcagctc
gtgtcgtgagatgttgggttaagtcccgcaacgagcgcaacccttgtcttatgttgccag
cacgtgatggtgggggctcatgagagactgccggggttaactcggaggaaggtggggatg
acgtcaaatcatcatgccccttatgtccagggcttcacacatgctacaatggtcggtaca
acgcgcagcttccctgtgagggggtgcgaatcgctgaaagccggtcgtagttcggattgg
ggtctgcaactcgaccccatgaagtcggagtcgctagtaatcgcagatcagcaacgctgc
ggtgaatacgttcccgggcct
>embl|GQ063790|GQ063790
gatgaacgctggcggcgtgcttaacacatgcaagtcgaacggaaaggctcaagcttgctt
gggtactcgagtggcgaacgggtgagtaacacgtgggtgatctgccctgcactttgggat
aagcctgggaaactgggtctaataccggataggaccatcgtttagtgtcggtggtggaaa
gttttttcggtgtgggatgagctcgcggcctatcagcttgttggtggggtaatggcctac
caaggcgtcgacgggtagccggcctgagagggtgtacggccacattgggactgagatacg
gcccagactcctacgggaggcagcagtggggaatattgcacaatgggcgcaagcctgatg
cagcgacgccgcgtgggggatgacggccttcgggttgtaaactcctttcgccaaggacga
agaggaattgacggtacttggataagaagcaccggctaactacgtgccagcagccgcggt
aatacgtagggtgcgagcgttgtccggaattactgggcgtaaagagctcgtaggtggttt
gtcgcgtcgtttgtggaataccgcagcttaactgtggggttgcaggcgatacgggcataa
cttgagtgctgtaggggagactggaattcctggtgtagcggtgaaatgcgcagatatcag
gaggaacaccgatggcgaaggcaggtctctgggcagtaactgacgctgaggagcgaaagc
atgggtagcgaacaggattagataccctggtagtccatgccgtaaacggtgggcgctagg
tgtgagtcccttccacggggttcgtgccgtagctaacgcattaagcgccccgcctgggga
gtacggccgcaaggctaaaactcaaaggaattgacgggggcccgcacaagcggcggagca
tgtggattaattcgatgcaacgcgaagaaccttacctgggcttgacatacaccggatcgg
gctagagatagtctttcccttgtggctggtgtacaggtggtgcatggttgtcgtcagctc
gtgtcgtgagatgttgggttaagtcccgcaacgagcgcaacccttgtcttatgttgccag
cacgtgatggtggggactcatgagagactgccggggttaactcggaggaaggtggggatg
acgtcaaatcatcatgccccttatgtccagggcttcacacatgctacaatggtcggtaca
acgcgcagcttccctgtgagggggtgcgaatcgctctaaagccggtcgtagttcggattg
gggtctgcaactcgaccccatgaagtcggagtcgctagtaatcgcagatcagcaacgctg
cggtgaatacgttcccgggcct
>embl|GQ063791|GQ063791
gatgaacgctggcggcgtgcttaacacatgcaagtcgaacggaaaggccagtgcttgcac
tggtactcgagtggcgaacgggtgagtaacacgtgggtgatctgccctgcacttcgggat
aagcttgggaaactgggtctaataccggataggaccatcgtttagtgtcggtggtggaaa
gttttttcggtgtgggatgagctcgcggcctatcagcttgttggtggggtaatggcctac
caaggcgtcgacgggtagccggcctgagagggtgtacggccacattgggactgagatacg
gcccagactcctacgggaggcagcagtggggaatattgcacaatgggcgcaagcctgatg
cagcgacgccgcgtgggggatgacggccttcgggttgtaaactcctttcgccagggacga
agcgttatgtgacggtacctggataagaagcaccggctaactacgtgccagcagccgcgg
taatacgtagggtgcgagcgttgtccggaattactgggcgtaaagagctcgtaggtggtt
tgtcgcgtcgtttgtggaataccgcagcttaactgcggggttgcaggcgatacgggcata
acttgagtgctgtaggggagactggaattcctggtgtagcggtggaatgcgcagatatca
ggaggaacaccgatggcgaaggcaggtctctgggcagtaactgacgctgaggagcgaaag
catgggtagcgaataggattagataccctggtagtccatgccgtaaacggtgggcgctag
gtgtgagtcccttccacggggttcgtgccgtagctaacgcattaagcaccccgcctgggg
agtacggccgcaaggctaaaactcaaaggaattgacgggggcccgcacaagcggcggagc
atgtggattaattcgatgcaacgcgaagaaccttacctgggcttgacatgcacgagatcg
ctgcagagatgtagtttcccttgtggctggtgcacaggtggtgcatggttgtcgtcagct
cgtgtcgtgagatgttgggttaagtcccgcaacgagcgcaacccttgtcctatgttgcca
gcatttggttggggactcatgagagactgccggggttaactcggaggaaggtggggatga
cgtcaaatcatcatgccccttatgtccagggcttcacacatgctacaatggtcggtacaa
cgcgcagcgacactgtgaggtggagctaatcgcttaaagccggccttagttcggattggg
gtctgcaactcgaccccatgaagtcggagtcgctagtaatcgtagatcagcaacgctgcg
gtgaatacgttcccgggcct
>embl|GQ063792|GQ063792
gatgaacgctggcggcgtgcttaacacatgcaagtcgaacggaaaggccccgctcgcggg
gtgctcgagtggcgaacgggtgagtaacacgtgggtgatctgccctgcactttgggataa
gcctgggaaactgggtctaataccggataggaccatcgtttagtgtcggtggtggaaagt
tttttcggtgtgggatgagctcgcggcctatcagcttgttggtggggtaatggcctacca
aggcgtcgacgggtagccggcctgagagggtgtacggccacattgggactgagatacggc
ccagactcctacgggaggcagcagtggggaatattgcacaatgggcgcaagcctgatgca
gcgacgccgcgtgggggatgacggccttcgggttgtaaactcctttcgccaaggacgaag
cgttatgtgacggtacttggagaagaagcaccggctaactacgtgccagcagccgcggta
atacgtagggtgcgagcgttgtccggaattactgggcgtaaagagctcgtaggtggtttg
tcgcgtcgtttgtggaataccgcagcttaactgtggggttgcaggcgatacgggcataac
ttgagtgctgtaggggagactggaattcctggtgtagcggtggaatgcgcagatatcagg
aggaacaccgatggcgaaggcaggtctctgggcagtaactgacgctgaggagcgaaagca
tgggtagcgaacaggattagataccctggtagtccatgccgtaaacggtgggcgctaggt
gtgagtcccttccacggggttcgtgccgtagctaacgcattaagcgccccgcctggggag
tacggccgcaaggctaaaactcaaaggaattgacgggggcccgcacaagcggcggagcat
gtggattaattcgatgcaacgcgaagaaccttacctgggcttgacatacaccagatggct
gtagagatacagtgtcccttgtggttggtgtacaggtggtgcatggttgtcgtcagctcg
tgtcgtgagatgttgggttaagtcccgcaacgagcgcaacccttgtcttatgttgccagc
ggttcggccggggactcatgagagactgccggggttaactcggaggaaggtggggatgac
gtcaaatcatcatgccccttatgtccagggcttcacacatgctacaatggtcggtacaac
gcgtgacgacaccgtgaggtgaagtggatcgctgaaagccggtcgtagttcggattgggg
tctgcaactcgaccccatgaagtcggagtcgctagtaatcgcagatcagcaacgctgcgg
tgaatacgttcccgggcct
>embl|GQ063793|GQ063793
gatgaacgctggcggcgtgcttaacacatgcaagtcgaacggaaaggcccctgcttgcag
gggtgctcgagtggcgaacgggtgagtaacacgtgggtgatctgccctgcactttgggat
aagcctgggaaactgggtctaataccggataggaccatcgtttagtgtcggtggtggaaa
gttttttcggtgtgggatgagctcgcggcctatcagcttgttggtggggtaatggcctac
caaggcgtcgacgggtagccggcctgagagggtgtacggccacattgggactgagatacg
gcccagactcctacgggaggcagcagtggggaatattgcacaatgggcgcaagcctgatg
cagcgacgccgcgtgggggatgacggccttcgggttgtaaactcctttcgccaaggacga
agcgttatgtgacggtacttggagaagaagcaccggctaactacgtgccagcagccgcgg
taatacgtagggtgcgagcgttgtccggaattactgggcgtaaagagctcgtaggtggtt
tgtcgcgtcgtttgtggaataccgcagcttaactgtggggttgcaggcgatacgggcata
acttgagtgctgtaggggagactggaattcctggtgtagcggtggaatgcgcagatatca
ggaggaacaccgatggcgaaggcaggtctctgggcagtaactgacgctgaggagcgaaag
catgggtagcgaacaggattagataccctggtagtccatgccgtaaacggtgggcgctag
gtgtgagtcccttccacggggttcgtgccgtagctaacgcattaagcgccccgcctgggg
agtacggccgcaaggctaaaactcaaaggaattgacgggggcccgcacaagcggcggagc
atgtggattaattcgatgcaacgcgaagaaccttacctgggcttgacatacaccagatgg
ctgtagagatacagtgtcccttgtggttggtgtacaggtggtgcatggttgtcgtcagct
cgtgtcgtgagatgttgggttaagtcccgcaacgagcgcaacccttgtcttatgttgcca
gcggttcggccggggactcatgagagactgccggggttaactcggaggaaggtggggatg
acgtcaaatcatcatgccccttatgtccagggcttcacacatgctacaatggtcggtaca
acgcgtgacgacaccgtgaggtgaagtggatcgctgaaagccggtcgtagttcggattgg
ggtctgcaactcgaccccatgaagtcggagtcgctagtaatcgcagatcagcaacgctgc
ggtgaatacgttcccgggcct
>embl|GQ063794|GQ063794
gatgaacgctggcggcgtgcttaacacatgcaagtcgaacggaaaggcccctgcttgcag
gggtgctcgagtggcgaacgggtgagtaacacgtgggtgatctgccctgcactttgggat
aagcctgggaaactgggtctaataccggataggaccatcgtttagtgtcggtggtggaaa
gttttttcggtgtgggatgagctcgcggcctatcagcttgttggtggggtaatggcctac
caaggcgtcgacgggtagccggcctgagagggtgtacggccacattgggactgagatacg
gcccagactcctacgggaggcagcagtggggaatattgcacaatgggcgcaagcctgatg
cagcgacgccgcgtgggggatgacggccttcgggttgtaaactcctttcgccaaggacga
agcgttatgtgacggtacttggagaagaagcaccggctaactacgtgccagcagccgcgg
taatacgtagggtgcgagcgttgtccggaattactgggcgtaaagagctcgtaggtggtt
tgtcgcgtcgtttgtggaataccgcagcttaactgtggggttgcaggcgatacgggcata
acttgagtgctgtaggggagactggaattcctggtgtagcggtggaatgcgcagatatca
ggaggaacaccgatggcgaaggcaggtctctgggcagtaactgacgctgaggagcgaaag
catgggtagcgaacaggattagataccctggtagtccatgccgtaaacggtgggcgctag
gtgtgagtcccttccacggggttcgtgccgtagctaacgcattaagcgccccgcctgggg
agtacggccgcaaggctaaaactcaaaggaattgacgggggcccgcacaagcggcggagc
atgtggattaattcgatgcaacgcgaagaaccttacctgggcttgacatacaccagatgg
ctgtagagatacagtgtcccttgtggttggtgtacaggtggtgcatggttgtcgtcagct
cgtgtcgtgagatgttgggttaagtcccgcaacgagcgcaacccttgtcttatgttgcca
gcggttcggccggggactcatgagagactgccggggttaactcggaggaaggtggggatg
acgtcaaatcatcatgccccttatgtccagggcttcacacatgctacaatggtcggtaca
acgcgtgacgacaccgtggggtgaagtggatcgctgaaagccggtcgtagttcggattgg
ggtctgcaactcgaccccatgaagtcggagtcgctagtaatcgcagatcagcaacgctgc
agtgaatacgttcccgggcct
>embl|GQ063795|GQ063795
gatgaacgctggcggcgtgcttaacacatgcaagtcgaacggaaaggctcaagcttgctt
gggtactcgagtggcgaacgggtgagtaacacgtgggtgatctgccctgcactttgggat
aagcctgggaaactgggtctaataccggataggaccatcgtttagtgtcggtggtggaaa
gttttttcggtgtgggatgagctcgcggcctatcagcttgttggtggggtaatggcctac
caaggcgtcgacgggtagccggcctgagagggtgtacggccacattgggactgagatacg
gcccagacccctacgggaggcagcagtggggaatattgcacaatgggcgcaagcctgatg
cagcgacgccgcgtgggggatgacggccttcgggttgtaaactcctttcgccaaggacga
agaggaattgacggtacttggataagaagcaccggctaactacgtgccagcagccgcggt
aatacgtagggtgcgagcgttgtccggaattactgggcgtaaagagctcgtaggtggttt
gtcgcgtcgtttgtggaataccgcagcttaactgtggggttgcaggcgatacgggcatta
cttgagtgctgtaggggagactggaattcctggtgtagcggtgaaatgcgcagatatcag
gaggaacaccgatggcgaaggcaggtctctgggcagtaactgacgctgaggagcgaaagc
atgggtagcgaacaggattagataccctggtagtccatgccgtaaacggtgggcgctagg
tgtgagtcccttccacggggttcgtgccgtagctaacgcattaagcgccccgcctgggga
gtacggccgcaaggctaaaactcaaaggaattgacgggggcccgcacaagcggcggagca
tgtggattaattcgatgcaacgcgaagaaccttacctgggcttgacatacaccggatcgg
gctagagatagtctttcccttgtggctggtgtacaggtggtgcatggttgtcgtcagctc
gtgtcgtgagatgttgggttaagtcccgcaacgagcgcaacccttgtcttatgttgccag
cacgtgatggtggggactcatgagagactgccggggttaactcggaggaaggtggggatg
acgtcaaatcatcatgccccttatgtccagggcttcacacatgctacaatggtcggtaca
acgcgcagcttccctgtgagggggtgcgaatcgctctaaagccggtcgtagttcggattg
gggtctgcaactcgaccccatgaagtcggagtcgctagtaatcgcagatcagcaacgctg
cggtgaatacgttcccgggcct
>embl|GQ063796|GQ063796
gatgaacgctggcggcgtgcttaacacatgcaagtcgaacggaaaggccctttcgggggt
actcgagtggcgaacgggtgagtaacacgtgggtgatctgccctgcactttgggataagc
ctgggaaactgggtctaataccggataggaccatcgtttagtgtcggtggtggaaagttt
tttcggtgtgggatgagctcgcggcctatcagcttgttggtggggtaatggcctaccaag
gcgtcgacgggtagccggcctgagagggtgtacggccacattgggactgagatacggccc
agactcctacgggaggcagcagtggggaatattgcacaatgggcgcaagcctgatgcagc
gacgccgcgtgggggatgacggccttcgggttgtaaactcctttcgccaaagacgaattt
ttgacggtatttggagaagaagcaccggctaactacgtgccagcagccgcggtaatacgt
agggtgcgagcgttgtccggaattactgggcgtaaagagctcgtaggtggtttgtcgcgt
cgtttgtggaataccgcagcttaactgtggggttgcaggcgatacgggcataacttgagt
gctgtaggggagactggaattcctggtgtagcggtggaatgcgcagatatcaggaggaac
accgatggcgaaggcaggtctctgggcagtaactgacgctgaggagcgaaagcatgggga
gcgaacaggattagataccctggtagtccatgccgtaaacggtgggcgctaggtgtgagt
cccttccacggggttcgtgccgtagctaacgcattaagcgccccgcctggggagtacggc
cgcaaggctaaaactcaaaggaattgacgggggcccgcacaagcggcggagcatgtggat
taattcgatgcaacgcgaagaaccttacctgggcttgacatacaccagatcgggctagag
atagtctttcccttgtggttggtgtacaggtggtgcatggttgtcgtcagctcgtgtcgt
gagatgttgggttaagtcccgcaacgagcgcaacccttgtcttatgttgccagcacataa
tggtggggactcatgagagactgccggggttaactcggaggaaggtggggatgacgtcaa
atcatcacgccccttatgtccagggcttcacacatgctacaatggtcggtacaacgcgca
gcttccctgtgagggggtgcgaatcgctctaaagccggtcgtagttcggattggggtctg
caactcgaccccatgaagtcggagtcgctagtaatcgcagatcagcaacgctgcggtgaa
tacgttcccgggcct
>embl|GQ063797|GQ063797
gatgaacgctggcggcgtgcttaacacatgcaagtcgaacggaaaggccccgctcgcggg
gtgctcgagtggcgaacgggtgagtaacacgtgggtgatctgccctgcactttgggataa
gcctgggaaactgggtctaataccggataggaccatcgtttagtgtcggtggtggaaagt
tttttcggtgtgggatgagctcgcggcctatcagcttgttggtggggtaatggcctacca
aggcgtcgacgggtagccggcctgagagggtgtacggccacattgggactgagatacggc
ccagactcctacgggaggcagcagtggggaatattgcacaatgggcgcaagcctgatgca
gcgacgccgcgtgggggatgacggccttcgggttgtaaactcctttcgccaaggacgaag
cgttatgtgacggtacttggagaagaagcaccggctaactacgtgccagcagccgcggta
atacgtagggtgcgagcgttgtccggaattactgggcgtaaagagctcgtaggtggtttg
tcgcgtcgtttgtggaataccgcagcttaactgtggggttgcaggcgatacgggcataac
ttgagtgctgtaggggagactggaattcctggtgtagcggtggaatgcgcagatatcagg
aggaacaccgatggcgaaggcaggtctctgggcagtaactgacgctgaggagcgaaagca
tgggtagcgaacaggattagataccctggtagtccatgccgtaaacggtgggcgctaggt
gtgagtcccttccacggggttcgtgccgtagctaacgcattaagcgccccgcctggggag
tacggccgcaaggctaaaactcaaaggaattgacgggggcccgcacaagcggcggagcat
gtggattaattcgatgcaacgcgaagaaccttacctgggcttgacatacaccagatggct
gtagagatacagtgtcccttgtggttggtgtacaggtggtgcatggttgtcgtcagctcg
tgtcgtgagatgttgggttaagtcccgcaacgagcgcaacccttgccttatgttgccagc
ggttcggccggggactcatgagagactgccggggttaactcggaggaaggtggggatgac
gtcaaatcatcatgccccttatgtccagggcttcacacatgctacaatggtcggtacaac
gcgtgacgacaccgtgaggtgaagtggatcgctgaaagccggtcgtagttcggattgggg
tctgcaactcgaccccatgaagtcggagtcgctagtaatcgcagatcagcaacgctgcgg
tgaatacgttcccgggcct
>embl|GQ063798|GQ063798
gatgaacgctggcggcgtgcttaacacatgcaagtcgaacggaaaggcccctgcttgcag
gggtgctcgagtggcgaacgggtgagtaacacgtgggtgatctgccctgcactttgggat
aagcctgggaaactgggtctaataccggataggaccatcgtttagtgtcggtggtggaaa
gttttttcggtgtgggatgagctcgcggcctatcagcttgttggtggggtaatggcctac
caaggcgtcgacgggtagccggcctgagagggtgtacggccacattgggactgagatacg
gcccagactcctacgggaggcagcagtggggaatattgcacaatgggcgcaagcctgatg
cagcgacgccgcgtgggggatgacggccttcgggttgtaaactcctttcgccaaggacga
agcgttatgtgacggtacttggagaagaagcaccggctaactacgtgccagcagccgcgg
taatacgtagggtgcgagcgttgtccggaattactgggcgtaaagagctcgtaggtggtt
tgtcgcgtcgtttgtggaataccgcagcttaactgtggggttgcaggcgatacgggcata
acttgagtgctgtaggggagactggaattcctggtgtagcggtggaatgcgcagatatca
ggaggaacaccgatggcgaaggcaggtctctgggcagtaactgacgctgaggagcgaaag
catgggtagcgaacaggattagataccctggtagtccatgccgtaaacggtgggcgctag
gtgtgagtcccttccacggggttcgtgccgtagctaacgcattaagcgccccgcctgggg
agtacggccgtaaggctaaaactcaaaggaattgacgggggcccgcacaagcggcggagc
atgtggattaattcgatgcaacgcgaagaaccttacctgggcttgacatacaccagatgg
ctgtagagatacagtgtcccttgtggttggtgtacaggtggtgcatggttgtcgtcagct
cgtgtcgtgagatgttgggttaagtcccgcaacgagcgcaacccttgtcttatgttgcca
gcggttcggccggggactcatgagagactgccggggttaactcggaggaaggtggggatg
acgtcaaatcatcatgccccttatgtccagggcttcacacatgctacaatggtcggtaca
acgcgtgacgacaccgtgaggtgaagtggatcgctgaaagccggtcgtagttcggattgg
ggtctgcaactcgaccccatgaagtcggagtcgctagtaatcgcagatcagcaacgctgc
ggtgaatacgttcccgggcct
>embl|GQ063799|GQ063799
gatgaacgctggttgcgtgcttaacacatgcaagtcgaacggaaaggccccagcttgcag
gggtgctcgagtggcaaacgggtgagtaacacgtgggtgatctgccctgcactttgggat
aagcctgggaaactgggtctaataccggataggaccatcgtttagtgtcggtggtggaaa
gttttttcggtgtgggatgagctcgcggcctatcagcttgttggtggggtaatggcctac
caaggcgtcgacgggtagccggcctgagagggtgtacggccacattgggactgatatacg
gcccatactcctacgggaggcagcagtggggaatattgcacaatgggcgcaagcctgatg
cagcgacgccgcgtgggggatgacggccttcgggttgtaaactcctttcgccaaggacga
agcgttatgtgacggtacttggagaagaagcaccggctaactacgtgccagcagccgcgg
taatacgtagggtgcgagcgttgtccggaattactgggcgtaaagagctcgtaggtggtt
tgtcgcgtcgttgtggaataccgcagcttaactgtggggttgcaggcgatacgggcataa
cttgagtgctgtaggggagactggaattcctggtgtagcggtggaatgcgcagatatcag
gaggaacaccgatggcgaaggcaggtctctgggcagtaactgacgctgaggagcgaaagc
atgggtagcgaacaggattagataccctggtagtccatgccgtaaacggtgggcgctagg
tgtgagtcccttccacggggttcgtgccgtagctaacgcattaagcgccccgcctgggga
gtacggccgcaaggctaaaactcaaaggaattgacgggggcccgcacaagcggcggagca
tgtggattaattcgatgcaacgcgaagaaccttacctgggcttgacatacaccagatggc
tgtagagatacagtgtcccttgtggttggtgtacaggtggtgcatggttgtcgtcagctc
gtgtcgtgagatgttgggttaagtcccgcaacgagcgcaacccttgtcttatgttgccag
cggttcggccggggactcatgagagactgccggggttaactcggaggaaggtggggatga
cgtcaaatcatcatgccccttatgtccagggcttcacacatgctacaatggtcggtacaa
cgcgtgacgacaccgtgaggtgaagtggatcgctgaaagccggtcgtagttcggattggg
gtctgcaactcgaccccatgaagtcggagtcgctagtaatcgcagatcagcaacgctgcg
gtgaatacgttcccgggcct
>embl|GQ063800|GQ063800
gatgaacgctggcggcgtgcttaacacatgcaagtcgaacggaaaggctcaagcttgctt
gggtactcgagtggcgaacgggtgagtaacacgtgggtgatctgccctgcactttgggat
aagcctgggaaactgggtctaataccggataggaccatcgtttagtgtcggtggtggaaa
gttttttcggtgtgggatgagctcgcggcctatcagcttgttggtggggtaatggcctac
caaggcgtcgacgggtagccggcctgagagggtgtacggccacattgggactgagatacg
gcccagactcctacgggaggcagcagtggggaatattgcacaatgggcgcaagcctgatg
cagcgacgccgcgtgggggatgacggccttcgggttgtaaactcctttcgccaaggacga
agaggaattgacggtacttggataagaagcaccggctaactacgtgccagcagccgcggt
aatacgtagggtgcgagcgttgtccggaattactgggcgtaaagagctcgtaggtggttt
gtcgcgtcgtttgtggaataccgcagcttaactgtggggttgcaggcgatacgggcataa
cttgagtgctgtaggggagactggaattcctggtgtagcggtgaaatgcgcagatatcag
gaggaacaccgatggcgaaggcaggtctctgggcagtaactgacgctgaggagcgaaagc
atgggtagcgaacaggattagataccctggtagtccatgccgtaaacggtgggcgctagg
tgtgagtcccttccacggggttcgtgccgtagctaacgcattaagcgccccgcctgggga
gtacggccgcaaggctaaaactcaaaggaattgacgggggcccgcacaagcggcggagca
tgtggattaattcgatgcaacgcgaagaaccttacctgggcttgacatacaccggatcgg
gctagagatagtctttcccttgtggctggtgtacaggtggtgcatggttgtcgtcagctc
gtgtcgtgagatgttgggttaagtcccgcaacgagcgcaacccttgtcttatgttgccag
cacgtgatggtggggactcatgagagactgccggggttaactcggaggaaggtggggatg
acgtcaaatcatcatgccccttatgtccagggcttcacacatgctacaatggtcggtaca
acgcgcagcttccctgtgagggggtgcgaatcgctgaaagccggtcgtagttcggattgg
ggtctgcaactcgaccccatgaagtcggagtcgctagtaatcgcagatcagcaacgctgc
ggtgaatacgttcccgggcct
>embl|GQ063801|GQ063801
gatgaacgctggcggcgtgcttaacacatgcaagtcgaacggaaaggccagtgcttgcgc
tggtactcgagtggcgaacgggtgagtaacacgtgggtgatctgccctgcacttcgggat
aagcttgggaaactgggtctaataccggataggaccatcgtttagtgtcggtggtggaaa
gttttttcggtgtgggatgagctcgcggcctatcagcctgttggtggggtaatggcctac
caaggcgtcaacgggtagccggcctgagagggtgtacggccacattgggactgaaatacg
gcccacactcctacgggaggcagcagtggggaatattgcacaatgggcgcaagcctgatg
catcgactccgcgtgggggatgacggccttcgggttgtaaactcctttcgccagggacga
agcgttatgtgacggtacctggataagaagcaccggctaactacgtgccagcagccgccg
taatacgtagggtgcgagcgttgtccataattactgggcttaaacagctcgtaggtggtt
tgtcgcgtcgtttgtggaataccgcagcttaactgcgggggttgcaggcgatacgggcat
aacttgagtgctgtaggggagactggaattcctggtgtagcggtggaatgcgcagatatc
aggaggaacaccgatggcgaaggcaggtctctgggcagtaactgacgctgaggagcgaaa
gcatgggtagcgaacaggattagataccctggtagtccatgccgtaaacggtgggcgcta
ggtgtgagtcccttccacggggttcgtgccgtagctaacgcattaagcgccccgcctggg
gagtacggccgcaaggctaaaactcaaaggaattgacgggggcccgcacaagcggcggag
catgtggattaattcgatgcaacgcgaagaaccttacctgggcttgacatgcacgagatc
gctgcagagatgtagtttcccttgtggctggtgcacaggtggtgcatggttgtcgtcagc
tcgtgtcgtgagatgttgggttaagtcccgcaacgagcgcaacccttgtcttatgttgcc
agcatttggttggggactcatgagagactgccggggttaactcggaggaaggtggggatg
acgtcaaatcatcatgccccttatgtccagggcttcacacatgctacaatggtcggtaca
acgcgcagcgacactgtgaggtggagctaatcgcttaaagccggccttagttcggattgg
ggtctgcaactcgaccccatgaagtcggagtcgctagtaatcgtagatcagcaacgctgc
ggtgaatacgttcccgggcct
>embl|GQ063802|GQ063802
gatgaacgctgcgctgcgatgcttaacacatgcaagtcgaacggaaaggctcaagcttgc
ttgggtactcgagtggcgaacgggtgagtaacacgtgggtgatctgccctgcactttggg
ataagcctgggaaactgggtctaataccggataggaccatcgtttagtgtcggtggtgga
aagttttttcggtgtgggatgagctcgcggcctatcagcttgtcggtggggtaatggcct
accaaggcgtcgacgggtagccggcctgagagggtgtacggccacattgggactgagata
cggcccagactcctacgggaggcagcagtggggaatattgcacaatgggcgcaagcctga
tgcagcgacgccgcgtgggggatgacggccttcgggttgtaaactcctttcgccaaggac
gaagaggaattgacggtacttggataagaagcaccggctaactacgtgccagcagccgcg
gtaatacgtagggtgcgagcgttgtccggaattactgggcgtaaagagctcgtaggtggt
ttgtcgcgtcgtttgtggaataccgcagcttaactgtggggttgcaggcgatacgggcat
aacttgagtgctgtaggggagactggaattcctggtgtagcggtgaaatgcgcagatatc
aggaggaacaccgatggcgaaggcaggtctctgggcagtaactgacgctgaggagcgaaa
gcatgggtagcgaacaggattagataccctggtagtccatgccgtaaacggtgggcgcta
ggtgtgagtcccttccacggggttcgtgccgtagctaacgcattaagcgccccgcctggg
gagtacggccgcaaggctaaaactcaaaggaattgacgggggcccgcacaagcggcggag
catgtggattaattcgatgcaacgcgaagaaccttacctgggcttgacatacaccggatc
gggctagagatagtctttcccttgcggctggtgtacaggtggtgcatggttgtcgtcagc
tcgtgtcgtgagatgttgggttaagtcccgcaacgagcgcaacccttgtcttatgttgcc
agcacgtgatggtggggactcatgagagactgccggggttaactcggaggaaggtgggga
tgacgtcaaatcatcatgccccttatgtccagggcttcacacatgctacaatggtcggta
caacgcgcagcttccctgtgagggggtgcgaatcgctgaaagccggtcgtagttcggatt
ggggtctgcaactcgaccccatgaagtcggagtcgctagtaatcgcagatcagcaacgct
gcggtgaatacgttcccgggcct
>embl|GQ063803|GQ063803
gatgaacgctagcgggaggcctaacacatgcaagccgtgcgggatcccttcggggtgaga
gcggcgtacgggtgcgtaacacgtgtgcaacctgcccttgtctgggggatagccctccga
aaggaggattaacaccccatatcacgggattcggcatcgggtctcgttgaaaggcgacgg
acaaggatgggcacgcgcaggattaggtagttggtagggtaacggcctaccaagcctgtg
atccttagggggcctgagagggtgatcccccacactggtactgagacacggaccagactc
ctacgggaggcagcagtgaggaatattggacaatgggtgagagcctgatccagccatccc
gcgtgaaggactaagggcctatggcttgtaaacttcttttgtacggggataaacctatct
acgtgtagatagctgaaggtaccgtacgaataagcaccggctaactccgtgccagcagcc
gcggtaatacggagggtgcgagcgttatccggatttattgggtttaaagggtccgtaggc
gggcccgtaagtcggaggtgaaatcccgcggctcaaccgcggaaccgccttcgatactgc
gggtcttgagtgggcttgaggcggccggaatgagcggtgtagcggtgaaatgcatagata
tcactcagaacaccgattgcggaggcaggtcgccaaggccttactgacgctgatggacga
aagcgtggggagcgaacaggattagataccctggtagtccacgccgtaaacgatgctcac
tcgttctcgggtttatgactcgggggccaagcgaaagtgataagtgagccacctggggag
tacgggcgcaagcctgaaactcaaaggaattgacgggggcccgcacaagcggtggattat
gtggtttaattcgatgatacgcgaggaaccttaccagggcttaaatggggatcgaccggc
gcagagatgtgcctttcttcggacggtcttcaaggtgctgcatggttgtcgtcagctcgt
gccgtgaggtgttaggttaagtcctgcaacgagcgcaacccctgccgccagttgccatca
ttaagttggggactctggcgggactgcctacgcaagtagcgaggaaggcggggacgacgt
caaatcatcacggcccttacgccctgggccacacacgtaatacaatggccggtacagagg
gcagccacgcggcgacgcggagcgaatctcgaaagccggtctcagttcggattggagtct
gcaactcgactctatgaagctggaatcgctagtaatcgcgcatcagccatggcgcggtga
atacgttcccgggcct
>embl|GQ063804|GQ063804
gatgaacgctggcggcgtgcttaacgcatgcaagtcgaacggaaaggcccctgcttgcag
gggtgctcgagtggcgaacgggtgagtaacacgtgggtgatctgccctgcactttgggat
aagcctgggaaactgggtctaataccggataggaccatcgtttagtgtcggtggtggaaa
gttttttcggtgtgggatgagctcgcggcctatcagcttgttggtggggtaatggcctac
caaggcgtcgacgggtagccggcctgagagggtgtacggccacattgggactgagatacg
gcccagactcctacgggaggcagcagtggggaatattgcacaatgggcgcaagcctgatg
cagcgacgccgcgtgggggatgacggccttcgggttgtaaactcctttcgccaaggacga
agcgttatgtgacggtacttggagaagaagcaccggctaactacgtgccagcagccgcgg
taatacgtagggtgcgagcgttgtccggaattactgggcgtaaagagctcgtaggtggtt
tgtcgcgtcgtttgtggaataccgcagcttaactgtggggttgcaggcgatacgggcata
acttgagtgctgtaggggagactggaattcctggtgtagcggtggaatgcgcagatatca
ggaggaacaccgatggcgaaggcaggtctctgggcagtaactgacgctgaggagcgaaag
catgggtagcgaacaggattagataccctggtagtccatgccgtaaacggtgggcgctag
gtgtgagtcccttccacggggttcgtgccgtagctaacgcattaagcgccccgcctgggg
agtacggccgcaaggctaaaactcaaaggaattgacgggggcccgcacaagcggcggagc
atgtggattaattcgatgcaacgcgaagaaccttacctgggcttgacatacaccagatgg
ctgtagagatacagtgtcccttgtggttggtgtacaggtggtgcatggttgtcgtcagct
cgtgtcgtgagatgttgggttaagtcccgcaacgagcgcaacccttgtcttatgttgcca
gcggttcggccggggactcatgagagactgccggggttaactcggaggaaggtggggacg
acgtcaaatcatcatgccccttatgtccagggcttcacacatgctacaatggtcggtaca
acgcgtgacgacaccgtgaggtgaagtggatcgctgaaagccggtcgtagttcggattgg
ggtctgcaactcgaccccatgaagtcggagtcgctagtaatcgcagatcagcaacgctgc
ggtgaatacgttcccgggcct
>embl|GQ063805|GQ063805
gatgaacgctggcggcgtgcttaacacatgcaagtcgaacggaaaggccagtgcttgcac
tggtactcgagtggcgaacgggtgagtaacacgtgggtgatctgccctgcactttgggat
aagcctgggaaactgggtctaataccggataggacttgagtttagatgcttgagtggaaa
gtttttcggtgtgggatgagctcgcggcctatcagcttgttggtggggtaatggcctacc
aaggcgtcgacgggtagccggcctgagagggtgtacggccacattgggactgagatacgg
cccagactcctacgggaggcagcagtggggaatattgcacaatgggcgcaagcctgatgc
agcgacgccgcgtgggggatgacggccttcgggttgtaaactcctttcgccagggacgaa
gcggaagtgacggtacctggataagaagcaccggctaactacgtgccagcagccgcggta
atacgtagggtgcaagcgttgtccggaattactgggcgtaaagagctcgtaggtggtttg
tcgcgtcgtttgtggaataccgcagcttaactgtggggttgcaggcgatacgggcataac
ttgagtgctgtaggggagactggaattcctggtgtagcggtggaatgcgcagatatcagg
aggaacaccgatggcgaaggcaggtctctgggcagtaactgacgctgaggagcgaaagca
tgggtagcgaacaggattagataccctggtagtccatgccgtaaacggtgggcgctaggt
gtgagtcccttccacggggttcgtgccgtagctaacgcattaagcgccccgcctggggag
tacggccgcaaggctaaaactcaaaggaattgacgggggcccgcacaagcggcggagcat
gtggattaattcgatgcaacgcgaagaaccttacctgggcttgacatgcaccggatcggg
ctagagatagtctttcccttgtggctggtgtacaggtggtgcatggttgtcgtcagctcg
tgtcgtgagatgttgggttaagtcccgcaacgagcgcaacccttgtcttatgttgccagc
atttggttggggactcatgagagactgccggggttaactcggaggaaggtggggatgacg
tcaaatcatcatgccccttatgtccagggcttcacacatgctacaatggtcggtacaacg
cgcagcgacactgtgaggtggagcgaatcgcttaaagccggtcttagttcggattggggt
ctgcaactcgacctcatgaagtcggagtcgctagtaatcgtagatcagcaacgctgcggt
gaatacgttcccgggcct
>embl|GQ063806|GQ063806
gatgaacgctggcggcgtgcttaacacatgcaagtcgaacggaaaggcccctgcttgcag
gggtgctcgagtggcgaacgggtgagtaacacgtgggtgatctgccctgcactttgggat
aagcctgggaaactgggtctaataccggataggaccatcgtttagtgtcggtggtggaaa
gttttttcggtgtgggatgagctcgcggcctatcagcttgttggtggggtaatggcctac
caaggcgtcgacgggtagccggcctgagagggtgtacggccacattgggactgagatacg
gcccagactcctacgggaggcagcagtggggaatattgcacaatgggcgcaagcctgatg
cagcgacgccgcgtgggggatgacggccttcgggttgtaaactcctttcgccaaggacga
agcgttatgtgacggtacttggagaagaagcaccggctaactacgtgccagcagccgcgg
taatacgtagggtgcgagcgttgtccggaattactgggcgtaaagagctcgtaggtggtt
tgtcgcgtcgtttgtggaataccgcagcttaactgtggggttgcaggcgatacgggcata
acttgagtgctgtaggggagactggaattcctggtgtagcggtggaatgcgcagatatca
ggaggaacaccgatggcgaaggcaggtctctgggcagtaactgacgctgaggagcgaaag
catgggtagcgaacaggattagataccctggtagtccatgccgtaaacggtgggcgctag
gtgtgagtcccttccacggggttcgtgccgtagctaacgcattaagcgccccgcctgggg
agtacggccgcaaggctaaaactcaaaggaattgacgggggcccgcacaagcggcggagc
atgtggattaattcgatgcaacgcgaagaaccttacctgggcttgacatacaccagatgg
ctgtagagatacagagtcccttgtggttggtgtacaggtggtgcatggttgtcgtcagct
cgtgtcgtgagatgttgggttaagtcccgcaacgagcgcaacccttgtcttatgttgcca
gcggttcggccggggactcatgagagactgccggggttaactcggaggaaggtggggatg
acgtcaaatcatcatgccccttatgtccagggcttcacacatgctacaatggtcggtaca
acgcgtgacgacaccgtgaggtgaagtggatcgctgaaagccggtcgtagttcggattgg
ggtctgcaactcgaccccatgaagtcggagtcgctagtaatcgcagatcagcaacgctgc
ggtgaatacgttcccgggcct
>embl|GQ063807|GQ063807
gatgaacgctggcggcgtgcttaacacatgcaagtcgaacggaaaggcccctgcttgcag
gggtgctcgagtggcgaacgggtgagtaacacgtgggtgatctgccctgcactttgggat
aagcctgggaaactgggtctaataccggataggaccatcgtttagtgtcggtggtggaaa
gttttttcggtgtgggatgagctcgcggcctatcagcttgttggtggggtaatggcctac
caaggcgtcgacgggtagccggcctgagagggtgtacggccacattgggactgagatacg
gcccagactcctacgggaggcagcagtggggaatattgcacaatgggcgcaagcctgatg
cagcgacgccgcgtgggggatgacggccttcgggttgtaaactcctttcgccaaggacga
agcgttatgtgacggtacttggagaagaagcaccggctaactacgtgccagcagccgcgg
taatacgtagggtgcgagcgttgtccggaattactgggcgtaaagagctcgtaggtggtt
tgtcgcgtcgtttgtggaataccgcagcttaactgtggggttgcaggcgatacgggcata
acttgagtgctgtaggggagactggaattcctggtgtagcggtggaatgcgcagatatca
ggaggaacaccgatggcgaaggcaggtctctgggcagtaactgacgctgaggagcgaaag
catgggtagcgaacaggattagataccctggtagtccatgccgtaaacggtgggcgctag
gtgtgagtcccttccacggggttcgtgccgtagctaacgcattaagcgccccgcctgggg
agtacggccgcaaggctaaaactcaaaggaattgacgggggcccgcacaagcggcggagc
atgtggattaattcgatgcaacgcgaagaaccttacctgggcttgacatacaccagatgg
ctgtagagatacagtgtcccttgtggttggtgtacaggtggtgcatggttgtcgtcagct
cgtgtcgtgagatgttgggttaagtcccgcaacgagcgcaacccttgtcttatgttgcca
gcggttcggccggggactcatgagagactgccggggttaactcggaggaaggtggggatg
acgtcaaatcatcatgccccttatgtccagggcttcacacatgctacaatggtcggtaca
acgcgtgacgacaccgtgaggtgaagtggatcgctgaaagccggtcgcagttcggattgg
ggtctgcaactcgaccccatgaagtcggagtcgctagtaatcgcagatcagcaacgctgc
ggtgaatacgttcccgggcct
>embl|GQ063808|GQ063808
gatgaacgctggcggcgtgcttaacacatgcaagtcgaacggaaaggccgaagcttgctt
cggtactcgagtggcgaacgggtgagtaacacgtgggtgatctgccctgcactttgggat
aagcctgggaaactgggtctaataccggatatgaccgctatttagtgttggtggttgaaa
gttttttcggtgtgggatgagctcgcggcctatcagcttgttggtggggtaatggcctac
caaggcgtcgacgggtagccggcctgagagggtgtacggccacattgggactgagatacg
gcccagactcctacgggaggcagcagtggggaatattgcacaatgggcgcaagcctgatg
cagcgacgccgcgtgggggatgacggccttcgggttgtaaactcctttcgccaaggacga
agagaaattgacggtacttggataagaagcaccggctaactacgtgccagcagccgcggt
aatacgtagggcgcaagcgttgtccggaattactgggcgtaaagagctcgtaggtggttt
gtcgcgtcgtttgtggaataccgcagcttaactgtggggttgcaggcgatacgggcataa
cttgagtgctgtaggggagactggaattcctggtgtagcggtggaatgcgcagatatcag
gaggaacaccgatggcgaaggcaggtctctgggcagtaactgacgctgaggagcgaaagc
atgggtagcgaacaggattagataccctggtagtccatgccgtaaacggtgggcgctagg
tgtgagtcccttccacggggttcgtgccgtagctaacgcattaagcgccccgcctgggga
gtacggccgcaaggctaaaactcaaaggaattgacgggggcccgcacaagcggcggagca
tgtggattaattcgatgcaacgcgaagaaccttacctgggcttgacatacaccggatcgg
gctagagatagtctttcccttgtggctggtgtgcaggtggtgcatggttgtcgtcagctc
gtgtcgtgagatgttgggttaagtcccgcaacgagcgcaacccttgtcttatgttgccag
cggtttggccggggactcatgagagactgccggggttaactcggaggaaggtggggatga
cgtcaaatcatcatgccccttatgtccagggcttcacacatgctacaatggtcggtacaa
cgcgcagcgacactgtgaggtggagcgaatcgctgaaagccggccttagttcggattggg
gtctgcaactcgaccccatgaagtcggagtcgctagtaatcgcagatcagcaacgctgcg
gtgaatacgttcccgggcct
>embl|GQ063809|GQ063809
gatgaacgctggcggcgtgcttaacacatgcaagtcgaacggaaaggcccctgcttgcag
gggtgctcgagtggcgaacgggtgagtaacacgtgggtgatctgccctgcactttgggat
aagcctgggaaactgggtctaataccggataggaccatcgtttagtgtcggtggtggaaa
gttttttcggtgtgggatgagctcgcggcctatcagcttgttggtggggtaatggcctac
caaggcgtcgacgggtagccggcctgagagggtgtacggccacattgggactgagatacg
gcccagacccctacgggaggcagcagtggggaatattgcacaatgggcgcaagcctgatg
cagcgacgccgcgtgggggatgacggccttcgggttgtaaactcctttcgccaaggacga
agcgttatgtgacggtacttggagaagaagcaccggctaactacgtgccagcagccgcgg
taatacgtagggtgcgagcgttgtccggaattactgggcgtaaagagctcgtaggtggtt
tgtcgcgtcgtttgtggaataccgcagcttaactgtggggttgcaggcgatacgggcata
acttgagtgctgtaggggagactggaattcctggtgtagcggtggaatgcgcagatatca
ggaggaacaccgatggcgaaggcaggtctctgggcagtaactgacgctgaggagcgaaag
catgggtagcgaacaggattagataccctggtagtccatgccgtaaacggtgggcgctag
gtgtgagtcccttccacggggttcgtgccgtagctaacgcattaagcgccccgcctgggg
agtacggccgcaaggctaaaactcaaaggaattgacgggggcccgcacaagcggcggagc
atgtggattaattcgatgcaacgcgaagaaccttacctgggcttgacatacaccagatgg
ctgtagagatacagtgtcccttgtggttggtgtacaggtggtgcatggttgtcgtcagct
cgtgtcgtgagatgttgggttaagtcccgcaacgagcgcaacccttgtcttatgttgcca
gcggttcggccggggactcatgagagactgccggggttaactcggaggaaggtggggatg
acgtcaaatcatcatgccccttatgtccagggcttcacacatgctacaatggtcggtaca
acgcgtgacgacaccgtgaggtgaagtggatcgctgaaagccggtcgtagttcggattgg
ggtctgcaactcgaccccatgaagtcggagtcgctagtaatcgcagatcagcaacgctgc
ggtgaatacgttcccgggcct
>embl|GQ063810|GQ063810
gatgaacgctggcggcgtgcttaacacatgcaagtcgaacggaaaggcccctgcttgcag
gggtgctcgagtggcgaacgggtgagtaacacgtgggtgatctgccctgcactttgggat
aagcctgggaaactgggtctaataccggataggaccatcgtttagtgtcggtggtggaaa
gttttttcggtgtgggatgagctcgcggcctatcagcttgttggtggggtaatggcctac
caaggcgtcgacgggtagccggcctgagagggtgtacggccacattgggactgagatacg
gcccagactcctacgggaggcagcagtggggaatattgcacaatgggcgcaagcctgatg
cagcgacgccgcgtgggggatgacggccttcgggttgtaaactcctttcgccaaggacga
agcgttatgtgacggtacttggagaagaagcaccggctaactacgtgccagcagccgcgg
taatacgtagggtgcgagcgttgtccggaattactgggcgtaaagagctcgtaggtggtt
tgtcgcgtcgtttgtggaataccgcagcttaactgtggggttgcaggcgatacgggcata
acttgagtgctgtaggggagactggaattcctggtgtagcggtggaatgcgcagatatca
ggaggaacaccgatggcgaaggcaggtctctgggcagtaactgacgctgaggagcgaaag
catgggtagcgaacaggattagataccctggtagtccatgccgtaaacggtgggcgctag
gtgtgagtcccttccacggggttcgtgccgtagctaacgcattaagcgccccgcctgggg
agtacggccgcaaggctaaaactcaaaggaattgacgggggcccgcacaagcggcggagc
atgtggattaattcgatgcaacgcgaagaaccttacctgggcttgacatacaccagatcg
ggctagagatagtctttcccttgtggttggtgtacaggtggtgcatggttgtcgtcagct
cgtgtcgtgagatgttgggttaagtcccgcaacgagcgcaacccttgtcttatgttgcca
gcggtttggccggggactcatgagagactgccggggttaactcggaggaaggtggggatg
acgtcaaatcatcatgccccttatgtccagggcttcacacatgctacaatggtcggtaca
acgcgtgacgacaccgtgaggtgaagtggatcgctgaaagccggtcgtagttcggattgg
ggtctgcaactcgaccccatgaagtcggagtcgctagtaatcgcagatcagcaacgctgc
ggtgaatacgttcccgggcct
>embl|GQ063811|GQ063811
gatgaacgctggcggcgtgcttaacacatgcaagtcgaacggaaaggcccctgcttgcag
gggtgctcgagtggcgaacgggtgagtaacacgtgggtgatctgccctgcactttgggat
aagcctgggaaactgggtctaataccggataggaccatcgtttagtgtcggtggtggaaa
gttttttcggtgtgggatgagctcgcggcctatcagcttgttggtggggtaatggcctac
caaggcgtcgacgggtagccggcctgagagggtgtacggccacattgggactgggatacg
gcccagactcctacgggaggcagcagtggggaatattgcacaatgggcgcaagcctgatg
cagcgacgccgcgtgggggatgacggccttcgggttgtaaactcctttcgccaaggacga
agcgttatgtgacggtacttggagaagaagcaccggctaactacgtgccagcagccgcgg
taatacgtagggtgcgagcgttgtccggaattactgggcgtaaagagctcgtaggtggtt
tgtcgcgtcgtttgtggaataccgcagcttaactgtggggttgcaggcgatacgggcata
acttgagtgctgtaggggagactggaattcctggtgtagcggtggaatgcgcagatatca
ggaggaacaccgatggcgaaggcaggtctctgggcagtaactgacgctgaggagcgaaag
catgggtagcgaacaggattagataccctggtagtccatgccgtaaacggtgggcgctag
gtgtgagtcccttccacggggttcgtgccgtagctaacgcattaagcgccccgcctgggg
agtacggccgcaaggctaaaactcaaaggaattgacgggggcccgcacaagcggcggagc
atgtggattaattcgatgcaacgcgaagaaccttacctgggcttgacatacaccagatgg
ctgtagagatacagtgtcccttgtggttggtgtacaggtggtgcatggttgtcgtcagct
cgtgtcgtgagatgttgggttaagtcccgcaacgagcgcaacccttgtcttatgttgcca
gcggttcggccggggactcatgagagactgccggggttaactcggaggaaggtggggatg
acgtcaaatcatcatgccccttatgtccagggcttcacacatgctacaatggtcggtaca
acgcgtgacgacaccgtgaggtgaagtggatcgctgaaggccggtcgtagttcggattgg
ggtctgcaactcgaccccatgaagtcggagtcgctagtaatcgcagatcagcaacgctgc
ggtgaatacgttcccgggcct
>embl|GQ063812|GQ063812
gatgaacgctggcggcgtgcttaacacatgcaagtcgaacggaaaggcccctgcttgcag
gggtgctcgagtggcgaacgggtgagtaacacgtgggtgatctgccctgcactttgggat
aagcctgggaagctgggtctaataccggataggaccatcgtttagtgtcggtggtggaaa
gttttttcggtgtgggatgagctcgcggcctatcagcttgttggtggggtaatggcctac
caaggcgtcgacgggtagccggcctgagagggtgtacggccacattgggactgagatacg
gcccagactcctacgggaggcagcagtggggaatattgcacaatgggcgcaagcctgatg
cagcgacgccgcgtgggggatgacggccttcgggttgtaaactcctttcgccaaggacga
agcgttatgtgacggtacttggagaagaagcaccggctaactacgtgccagcagccgcgg
taatacgtagggtgcgagcgttgtccggaattactgggcgtaaagagctcgtaggtggtt
tgtcgcgtcgtttgtggaataccgcagcttaactgcggggttgcaggcgatacgggcata
acttgagtgctgtaggggagactggaattcctggtgtagcggtggaatgcgcagatatca
ggaggaacaccgatggcgaaggcaggtctctgggcagtaactgacgctgaggagcgaaag
catgggtagcgaacaggattagataccctggtagtccatgccgtaaacggtgggcgctag
gtgtgagtcccttccacggggttcgtgccgtagctaacgcattaagcgccccgcctgggg
agtacggccgcaaggctaaaactcaaaggaattgacgggggcccgcacaagcggcggagc
atgtggattaattcgatgcaacgcgaagaaccttacctgggcttgacatacaccagatgg
ctgtagagatacagtgtcccttgtggttggtgtacaggtggtgcatggttatcgtcagct
cgtgtcgtgagatgttgggttaagtcccgcaacgagcgcaacccttgtcttatgttgcca
gcggttcggccggggactcatgggagactgccggggttaactcggaggaaggtggggatg
acgtcaaatcatcatgccccttatgtccagggcttcacacatgctacaatggtcggtaca
acgcgtgacgacaccgtgaggtgaagtggatcgctgaaggccggtcgtagttcggattgg
ggtctgcaactcgaccccatgaagtcggagtcgctagtaatcgcagatcagcaacgctgc
ggtgaatacgttcccgggcct
>embl|GQ063813|GQ063813
gatgaacgctggcggcgtgcttaacacatgcaagtcgaacggaaaggccgaagcttgctt
cggtactcgagtggcgaacgggtgagtaacacgtgggtgatctgccctgcactttgggat
aagcctgggaaactgggtctaataccggatatgaccgctatttagtgttggtggttgaaa
gttttttcggtgtgggatgagctcgcggcctatcagcttgttggtggggtaatggcctac
caaggcgtcgacgggtagccggcctgagagggtgtacggccacattgggactgagatacg
gcccagactcctacgggaggcagcagtggggaatattgcacaatgggcgcaagcctgatg
cagcgacgccgcgtgggggatgacggccttcgggttgtaaactcctttcgccaaggacga
agagaaattgacggtacttggataagaagcaccggctaactacgtgccagcagccgcggt
aatacgtagggtgcaagcgttgtccggaattactgggcgtaaagagctcgtaggtggttt
gtcgcgtcgtttgtggaataccgcagcttaactgtggggttgcaggcgatacgggcataa
cttgagtgctgtaggggagactggaattcctggtgtagcggtggaatgcgcagatatcag
gaggaacaccgatggcgaaggcaggtctctgggcagtaactgacgctgaggagcgaaagc
atgggtagcgaacaggattagataccctggtagtccatgccgtaaacggtgggcgctagg
tgtgagtcccttccacggggttcgtgccgtagctaacgcattaagcgccccgcctgggga
gtacggccgcaaggctaaaactcaaaggaattgacgggggcccgcacaagcggcggagca
tgtggattaattcgatgcaacgcgaagaaccttacctgggcttgacatacaccggatcgg
gctagagatagtctttcccttgtggctggtgtgcaggtggtgcatggttgtcgtcagctc
gtgtcgtgagatgttgggttaagtcccgcaacgagcgcaacccttgtcttatgttgccag
cacgtaatggtggggactcatgagagactaccggggttaactcggaggaaggtggggatg
acgtcaaatcatcatgccccttatgtccagggcctcacacatgctacaatggtcggtaca
acgcgcagcgacactgtgaggtggagcgaatcgctgaaagccggccttagttcggattgg
ggtctgcaactcgaccccatgaagtcggagtcgctagtaatcgcagatcagcaacgctgc
ggtgaatacgttcccgggcct
>embl|GQ063814|GQ063814
gatgaacgctggcggcgtgcttaacacatgcaagtcgaacggaaaggccgaagcttgctt
cggtactcgagtggcgaacgggtgagtaacacgtgggtgatctgccctgcactttgggat
aagcctgggaaactgggtctaataccggatatgaccgctatttagtgttggtggttgaaa
gttttttcggtgtgggatgagctcgcggcctatcagcttgttggtggggtaatggcctac
caaggcgtcgacgggtagccggcctgagagggtgtacggccacattgggactgagatacg
gcccagactcctacgggaggcagcagtggggaatattgcacaatgggcgcaagcctgatg
cagcgacgccgcgtgggggatgacggccttcgggttgtaaactcctttcgccaaggacga
agagaaattgacggtacttggataagaagcaccggctaactacgtgccagcagccgcggt
aatacgtagggtgcaagcgttgtccggaattactgggcgtaaagagctcgtaggcggttt
gtcgcgtcgtttgtggaataccgcagcttaactgtggggttgcaggcgatacgggcataa
cttgagtgctgtaggggagactggaattcctggtgtagcggtggaatgcgcagatatcag
gaggaacaccgatggcgaaggcaagtctctgggcagtaactggcgctgaggagcgaaagc
atgggtagcgaacaggattagataccctggtagtccatgccgtaaacggtgggcgctagg
tgtgagtcccttccacggggttcgtgccgtagctaacgcattaagcgccccgcctgggga
gtacggccgcaaggctaaaactcaaaggaattgacgggggcccgcacaagcggcggagca
tgtggattaattcgatgcaacgcgaagaactttacctgggcttgacatacaccggatcgg
gctagagatagtctttcccctgtggctggtgtgcaggtggtgcatggttgtcgtcagctc
gtgtcgtgagatgttgggttaagtcccgcaacgagcgcaacccttgtcttatgttgccag
cggtttggccggggactcatgagagactgccggggttaactcggaggaaggtggggatga
cgtcaaatcatcatgccccttatgtccagggcttcacacatgctacaatggtcggtacaa
cgcgcagcgacactgtgaggtggagcgaatcgctgaaagccggccttagttcggattggg
gtctgcaactcgaccccatgaagtcggagtcgctagtaatcgcagatcagcaacgctgcg
gtgaatacgttcccgggcct
>embl|GQ063815|GQ063815
gatgaacgctggcggcgtgcttaacacatgcaagtcgaacggaaaggcccctgcttgcag
gggtgctcgagtggcgaacgggtgagtaacacgtgggtgatctgccctgcactttgggat
aagcctgggaaactgggtctaataccggataggaccatcgtttagtgtcggtggtggaaa
gttttttcggtgtgggatgagctcgcggcctatcagcttgttggtggggtaatggcctac
caaggcgtcgacgggtagccggcctgagagggtgtacggccacattgggactgagatacg
gcccagactcctacgggaggcagcagtggggaatattgcacaatgggcgcaagcctgatg
cagcgacgccgcgtgggggatgacggccttcgggttgtaaactcctttcgccaaggacga
agcgttatgtgacggtacttggagaagaagcaccggctaactacgtgccagcagccgcgg
taatacgtagggtgcgagcgttgtccggaattactgggcgtaaagagctcgtaggtggtt
tgtcgcgtcgtttgtggaataccgcagcttaactgtggggttgcaggcgatacgggcata
acttgagtgctgtaggggagactggaattcctggtgtagcggtggaatgcgcagatatca
ggaggaacaccgatggcgaaggcaggtctctgggcagtaactgacgctgaggagcgaaag
catgggtagcgaacaggattagataccctggtagtccatgccgtaaacggtgggcgctag
gtgtgagtcccttccacggggttcgtgccgtagctaacgcattaagcgccccgcctgggg
agtacggccgcaaggctaaaactcaaaggaattgacgggggcccgcacaagcggcggagc
atgtggattaattcgatgcaacgcgaagaaccttacctgggcttgacatacaccagatgg
ctgtagagatacagtgtcccttgtggttggtgtacaggtggtgcatggttgtcgtcagct
cgtgtcgtgagatgttgggttaagtcccgcaacgagcgcaacccttgtcttatgttgcca
gcggttcggccggggactcatgagagactgccggggttaactcggaggaaggtggggacg
acgtcaaatcatcatgccccttatgtccagggcttcacacatgctacaatggtcggtaca
acgcgtgacgacaccgtgaggtgaagtggatcgctgaaagccggtcgtagttcggattgg
ggtctgcaactcgaccccatgaagtcggagtcgctagtaatcgcagatcagcaacgctgc
ggtgaatacgttcccgggcct
>embl|GQ063816|GQ063816
gatgaacgctggcggcgtgcttaacacatgcaagtcgaacggaaaggctcctgcttgcag
gagtgctcgagtggcgaacgggtgagtaacacgtgggtgatctgccctgcactttgggat
aagcctgggaaactgggtctaataccagataggaccacggtgtggtgatcgtggtggaaa
gttttttcggtgtgggatgagctcgcggcctatcagcttgttggtggggtaatggcctac
caaggcgtcgacgggtagccggcctgagagggtgtacggccacattgggactgagatacg
gcccagactcctacgggaggcagcagtggggaatattgcacaatgggcgcaagcctgatg
cagcgacgccgcgtgggggatgacggccttcgggtcgtaaactcctttcgccaaagacga
atttggacggtatttggagaagaagcaccggctaactacgtgccagcagccgcggtaata
cgtagggtgcgagcgttgtccggaattactgggcgtaaagagctcgtaggtggtttgtcg
cgtcgtttgtggaataccggggcttaacttcggggttgcatacgatacgggcataacttg
agtgctgtaggggagactggaattcctggtgtagcggtgaaatgcgcagatatcaggagg
aacaccgatggcgaaggcaggtctctgggcagtaactgacgctgaggagcgaaagcatgg
ggagcgaacaggattagataccctggtagtccatgccgtaaacggtgggcgctaggtgtg
agtcccttccacggggttcgtgccgtagctaacgcattaagcgccccgcctggggagtac
ggccgcaaggctaaaactcaaaggaattgacgggggcccgcacaagcggcggagcatgtg
gattaattcgatgcaacgcgaagaaccttacctgggcttgacatacaccagatcgccgca
gagatgtggtttcccttgtggttggtgtacaggtggtgcatggttgtcgtcagctcgtgt
cgtgagatgttgggttgagtcccgcaacgagcgcaacccttgtcttatgttgccagcacg
ttatggtggggactcatgagagactgccggggttaactcggaggaaggtggggatgacgt
caaatcatcatgccccttatgtccagggcttcacacatgctacaatggtcggtacaacgc
gcagcttccctgtgagggggtgcgaatcgcttaaagccggtcgtagttcggattggggtc
tgcaactcgaccccatgaagtcggagtcgctagtaatcgcagatcagcaacgctgcggtg
aatacgttcccgggcct
>embl|GQ063817|GQ063817
gatgaacgctggcggcgtgcttaacacatgcaagtcgaacggaaaggccagtgcttgcac
tggtactcgagtggcgaacgggtgagtaacacgtgggtgatctgccctgcacttcgggat
aagcttgggaaactgggtctaataccggataggaccatcgtttagtgtcggtggtggaaa
gttttttcggtgtgggatgagctcgcggcctatcagcttgttggtggggtaatggcctac
caaggcgtcgacgggtagccggcctgagagggtgtacggccacattgggactgagatacg
gcccagactcctacgggaggcagcagtggggaatattgcacaatgggcgcaagcctgatg
cagcgacgccgcgtgggggatgacggccttcgggttgtaaactcctttcgccagggacga
agcgttatgtgacggtacctggataagaagcaccggctaactacgtgccagcagccgcgg
taatacgtagggtgcgagcgttgtccggaattactgggcgtaaagagctcgtaggcggtt
tgtcgcgtcgtttgtggaataccgcagcttaactgcggggttgcaggcgatacgggcata
acttgagtgctgtaggggagactggaattcctggtgtagcggtggaatgcgcagatatca
ggaggaacaccgatggcgaaggcaggtctctgggcagtaactgacgctgaggagcgaaag
catgggtagcgaacaggattagataccctggtagtccatgccgtaaacggtgggcgctag
gtgtgagtcccttccacggggttcgtgccgaagctaacgcattaagcgccccgcctgggg
agtacggccgcaaggctaaaactcaaaggaattgacgggggcccgcacaagcggcggagc
atgtggattaattcgatgcaacgcgaagaaccttacctgggcttgacatgcacgagatcg
ctgcagagatgtagtttcccttgtggctggtgcacaggtggtgcatggttgtcgtcagct
cgtgtcgtgagatgttgggttaagtcccgcaacgagcgcaacccttgtcttatgttgcca
gcatttggttggggactcatgagagactgccggggttaactcggaggaaggtggggatga
cgtcaaatcatcatgccccttatgtccagggcttcacacatgctacaatggtcggtacaa
cgcgcagcgacactgtgaggtggagctaatcgcttaaagccggccttagttcggattggg
gtctgcaactcgaccccatgaggtcggagtcgctagtaatcgtagatcagcaacgctgcg
gtgaatacgttcccgggcct
>embl|GQ063818|GQ063818
gatgaacgctagcgggaggcctaacacatgcaagccgtgcgggatcccttcggggtgaga
gcggcgtacgggtgcgtaacacgtgtgcaacctgcccttgtctgggggatagccctccga
aaggaggattaacaccccatatcacgggattcggcatcgggtctcgttgaaaggcgacgg
acaaggatgggcacgcgcaggattaggtagttggtagggtaacggcctaccaagcctgtg
atccttagggggcctgagagggtgatcccccacactggtactgagacacggaccagactc
ctacgggaggcagcagtgaggaatattggacaatgggtgagagcctgatccagccatccc
gcgtgaaggactaagggcctatggcttgtaaacttcttttgtacggggataaacctatct
acgtgtagatagctgaaggtaccgtacgaataagcaccggctaactccgtgccagcagcc
gcggtaatacggagggtgcgagcgttatccggatttattgggtttaaagggtccgtaggc
gggcccgtaagtcggaggtgaaatcccgcggctcaaccgcggaaccgccttcgatactgc
gggtcttgagtgggcttgaggcggccggaatgagtggtgtagcggtgaaatgcatagata
tcactcagaacaccgattgcggaggcaggtcgccaaggccttactgacgctgatggacga
aagcgtggggagcgaacaggattagataccctggtagtccacgccgtaaacgatgctcac
tcgttctcgggtttatgactcgggggccaagcgaaagtgataagtgagccacctggggag
tacgggcgcaagcctgaaactcaaaggaattgacgggggcccgcacaagcggtggattat
gtggtttaattcgatgatacgcgaggaaccttaccagggcttaaatggggatcgaccggc
gcagagatgtgcctttcttcggacggtcttcaaggtgctgcatggttgtcgtcagctcgt
gccgtgaggtgttaggttaagtcctgcaacgagcgcaacccctgccgccagttgccatca
ttaagttggggactctggcgggactgcctacgcaagtagcgaggaaggcggggacgacgt
caaatcatcacggcccttacgccctgggccacacacgtaatacaatggccggtacagagg
gcagccacgcggcgacgcggagcgaatctcgaaagccggtctcagttcggattggagtct
gcaactcgactctatgaagctggaatcgctagtaatcgcgcatcagccatggcgcggtga
atacgttcccgggcct
>embl|GQ063819|GQ063819
gatgaacgctggcggcgtgcttaacacatgcaagtcgaacggaaaggcccctgcttgcag
gggtgctcgagtggcgaacgggtgagtaacacgtgggtgatctgccctgcactttgggat
aagcctgggaaactgggtctaataccggataggaccatcgtttagtgtcggtggtggaaa
gttttttcggtgtgggatgagctcgcggcctatcagcttgttggtggggtaatggcctac
caaggcgtcgacgggtagccggcctgagggggtgtacggccacattgggactgagatacg
gcccagactcctacgggaggcagcagtggggaatattgcacaatgggcgcaagcctgatg
cagcgacgccgcgtgggggatgacggccttcgggttgtaaactcctttcgccaaggacga
agcgttatgtgacggtacttggagaagaagcaccggctaactacgtgccagcagccgcgg
taatacgtagggtgcgagcgttgtccggaattactgggcgtaaagagctcgtaggtggtt
tgtcgcgtcgtttgtggaataccgcagcttaactgtggggttgcaggcgatacgggcata
acttgggtgctgtaggggagactggaattcctggtgtagcggtggaatgcgcagatatca
ggaggaacaccgatggcgaaggcaggtctctgggcagtaactgacgctgaggagcgaaag
catgggtagcgaacaggattagataccctggtagtccatgccgtaaacggtgggcgctag
gtgtgagtcccttccacggggttcgtgccgtagctaacgcattaagcgccccgcctgggg
agtacggccgcaaggctaaaactcaaaggaattgacgggggcccgcacaagcggcggagc
atgtggattaattcgatgcaacgcgaagaaccttacctgggcttgacatacaccagatgg
ctgtagagatacagtgtcccttgtggttggtgtacaggtggtgcatggttgtcgtcagct
cgtgtcgtgagatgttgggttaagtcccgcaacgagcgcaacccttgtcttatgttgcca
gcggttcggccggggactcatgagagactgccggggttaactcggaggaaggtggggatg
acgtcaaatcatcatgccccttatgtccagggcttcacacatgctacaatggtcggtaca
acgcgtgacgacaccgtgaggtgaagtggatcgctgaaagccggtcgtagttcggattgg
ggtctgcaactcgaccccatgaagtcggagtcgctagtaatcgcagatcagcaacgctgc
ggtgaatacgttcccgggcct
>embl|GQ063820|GQ063820
gatgaacgctggcggcgtgcttaacacatgcaagtcgaacggaaaggcccctgcttgcag
gggtgctcgagtggcgaacgggtgagtaacacgtgggtgatctgccccgcactttgggat
aagcctgggaaactgggtctaataccggataggaccatcgtttagtgtcggtggtggaaa
gttttttcggtgtgggattagctcgcggcctatcagcttgttggtggggtaatggcctac
caaggcgtcgacgggtagccggcctgagagggtgtacggccacattgggactgagatacg
gcccagactcctacgggaggcagcagtggggaatattgcacaatgggcgcaagcctgatg
cagcgacgccgcgtgggggatgacggccttcgggttgtaaactcctttcgccaaggacga
agcgttatgtgacggtacttggagaagaagcaccggctaactacgtgccagcagccgcgg
taatacgtagggtgcgagcgttgtccggaattactgggcgtaaagagctcgtaggtggtt
tgtcgcgtcgtttgtggaataccgcagcttaactgtggggttgcaggcgatacgggcata
acttgagtgctgtaggggagactggaattcctggtgtagcggtggaatgcgcagatatca
ggaggaacaccgatggcgaaggcaggtctctgggcagtaactgacgctgaggagcgaaag
catgggtagcgaacaggattagataccctggtagtccatgccgtaaacggtgggcgctag
gtgtgagtcccttccacggggttcgtgccgcagctaacgcattaagcgccccgcctgggg
tgtacggccgcaaggctaaaactcaaaggaattgacgggggcccgcacaagcggcggagc
atgtggattaattcgatgcaacgcgaagaaccttacctgggcttgacatacaccagatgg
ctgtagagatacagtgtcccttgtggttggtgtacaggtggtgcatggttgtcgtcagct
cgtgtcgtgagatgttgggttaagtcccgcaacgagcgcaacccttgtcttatgttgcca
gcggttcggccggggactcatgagagactgccggggttaactcggaggaaggtggggatg
acgtcaaatcatcatgccccttatgtccagggcttcacacatgctacaatggtcggtaca
acgcgtgacgacaccgtgaggtgaagtggatcgctgaaagccggtcgtagttcggattgg
ggtctgcaactcgaccccatgaagtcggagtcgctagtaatcgcagatcagcaacgctgc
ggtgaatacgttcccgggcct
>embl|GQ063821|GQ063821
gatgaacgctggcggcgtgcttaacacatgcaagtcgaacggaaaggcccctgcttgcag
gggtgctcgagtggcgaacgggtgagtaacacgtgggtgatctgccctgcactttgggat
aagcctgggaaactgggtctaataccggataggaccatcgtttagtgtcggtggtggaaa
gttttttcggtgtgggatgagctcgcggcctatcagcttgttggtggggtaatggcctac
caaggcgtcgacgggtagccggcctgagagggtgtacggccacattggggctgagatacg
gcccagactcctacgggaggcagcagtggggaatattgcacaatgggcgcaagcctgatg
cagcgacgccgcgtgggggatgacggccttcgggttgtaaactcctttcgccaaggacga
agcgttatgtgacggtacttggagaagaagcaccggctaactacgtgccagcagccgcgg
taatacgtagggtgcgagcgttgtccggaattactgggcgtaaagagctcgtaggtggtt
tgtcgcgtcgtttgtggaataccgcagcttaactgtggggttgcaggcgatacgggcata
acttgagtgctgtaggggagactggaattcctggtgtagcggtggaatgcgcagatatca
ggaggaacaccgatggcgaaggcaggtctctgggcagtaactgacgctgaggagcgaaag
catgggtagcgaacaggattagataccctggtagtccatgccgtaaacggtgggcgctag
gtgtgagtcccttccacggggttcgtgccgtagctaacgcattaagcgccccgcctgggg
agtacggccgcaaggctaaaactcaaaggaattgacgggggcccgcacaagcggcggagc
atgtggattaattcgatgcaacgcgaagaaccttacctgggcttgacatacaccagatgg
ctgtagagatacagtgtcccttgtggttggtgtacaggtggtgcatggttgtcgtcagct
cgtgtcgtgagatgttgggttaagtcccgcaacgagcgcaacccttgtcttatgttgcca
gcggttcggccggggactcatgagagactgccggggttaactcggaggaaggtggggatg
acgtcaaatcatcatgccccttatgtccagggcttcacacatgctacaatggtcggtaca
acgcgtgacgacaccgtgaggtgaagtggatcgctgaaagccggtcgtagttcggattgg
ggtctgcaactcgaccccatgaagtcggagtcgctagtaatcgcagatcagcaacgctgc
ggtgaatacgttcccgggcct
>embl|GQ063822|GQ063822
gatgaacgctggcggcgtgcttaacacatgcaagtcgaacggaagggatccttcgggatt
actcgagtggcgaacgggtgagtaacacgtgggtgatctgccctgcactttgggataagc
ctgggaaactgggtctaataccggataggatcatcgtttagtgtcggtggtggaaagttt
tttcggtgtgggatgagctcgcggcctgtcagcttgttggtggggtaatggcctaccaag
gcgtcgacgggtagccggcctgagagggtgtacggccacattgggactgagatacggccc
agactcctacgggaggcagcagtggggaatattgcacaatgggcgcaagcctgatgcagc
gacgccgcgtgggggatgacggccttcgggttgtaaactcctttcgccaaagacgaattt
ttgacggtatttggagaagaagcaccggctaactacgtgccagcagccgcggtaatacgt
agggtgcgagcgttgtccggaattactgggcgtaaagagctcgtaggtggtttgtcgcgt
cgtttgtggaataccgcagcttaactgtggggttgcaggcgatacgggcataacttgagt
gctgtaggggagactggaattcctggtgtagcggtggaatgcgcagatatcaggaggaac
accgatggcgaaggcaggtctctgggcagtaactgacgctgaggagcgaaagcatgggga
gcgagcaggattagataccctggtagtccatgccgtaaacggtgggcgctaggtgtgagt
cccttccacggggttcgtgccgtagctaacgcattaagcgccccgcctggggagtacggc
cgcaaggctaaaactcaaaggaattgacgggggcccgcacaagcggcggagcatgtggat
taattcgatgcaacgcgaagaaccttacctgggcttgacatacaccagatcgggctagag
atagtctttcccttgtggttggtgtacaggtggtgcatggttgtcgtcagctcgtgtcgt
gagatgttgggttaagtcccgcaacgagcgcaacccttgtcttatgttgccagcacataa
tggtggggactcatgggagactgccggggttaactcggaggaaggtggggatgacgtcaa
atcatcatgccccttatgtccagggcttcacgcatgctacaatggtcggtacaacgcgca
gcttccctgtgagggggtgcgaatcgctctaaagccggtcgtagttcggattggggtctg
caactcgaccccatgaagtcggagtcgctagtaatcgcagatcagcaacgctgcggtgaa
tacgttcccgggcct
>embl|GQ063823|GQ063823
gatgaacgctggcggcgtgcttaacacatgcaagtcgaacggaaaggatccttcgggatt
actcgagtggcgaacgggtgagtaacacgtgggtgatctgccctgcactttgggataagc
ctgggaaactgggtctaataccggataggaccatcgtttagtgtcggtggtggaaagttt
tttcggcgtgggatgagctcgcggcctatcagcttgttggtggggtaatggcctaccaag
gcgtcgacgggtagccggcctgagagggtgtacggccacattgggactgagatacggccc
agactcctacgggaggcagcagtggggaatattgcacaatgggcgcaagcctgatgcagc
gacgccgcgtgggggatgacggccttcgggttgtaaactcctttcgccaaagacgaattt
ttgacggtatttggagaagaagcaccggctaactacgtgccagcagccgcggtaatacgt
agggtgcgagcgttgtccggaattactgggcgtaaagagctcgtaggtggtttgtcgcgt
cgtttgtggaataccgcagcttaactgtggggttgcaggcgatacgggcataacttgagt
gctgtaggggagactggaattcctggtgtagcggtggaatgcgcagatatcaggaggaac
accgatggcgaaggcaggtctctgggcagtaactgacgctgaggagcgaaagcatgggga
gcgaacaggattagataccctggtagtccatgccgtaaacggtgggcgctaggtgtgagt
cccttccacggggttcgtgccgtagctaacgcattaagcgccccgcctggggagtacggc
cgcaaggctaaaactcaaaggaattgacgggggcccgcacaagcggcggagcatgtggat
taattcgatgcaacgcgaagaaccttacctgggcttgacatacaccagatcgggctagag
atagtctttcccttgtggttggtgtacaggtggtgcatggttgtcgtcagctcgtgtcgt
gagatgttgggttaagtcccgcaacgagcgcaacccttgtcttatgttgccagcacataa
tggtggggactcatgagagactgccggggttaactcggaggaaggtggggatgacgtcaa
atcatcatgccccttatgtccagggcttcacacatgctacaatggtcggtacaacgcgca
gcttccctgtgagggggtgcgaatcgctctaaagccggtcgtagttcggattggggtctg
caactcgaccccatgaagtcggagtcgctagtaatcgcagatcagcaacgctgcggtgaa
tacgttcccgggcct
>embl|GQ063824|GQ063824
gatgaacgctggcggcgtgcttaacacatgcaagtcgaacggaaaggcccctgcttgcag
gggtgctcgagtggcgaacgggtgagtaacacgtgggtgatctgccctgcactttgggat
aagcctgggaaactgggtctaataccggataggaccatcgtttagtgtcggtggtggaaa
gttttttcggtgtgggatgagctcgcggcctatcagcttgttggtggggtaatggcctac
caaggcgtcgacgggtagccggcctgagagggtgtacggccacattgggactgagatacg
gcccagactcctacgggaggcagcagtggggaatattgcacaatgggcgcaagcctgatg
cagcgacgccgcgtgggggatgacggccttcgggttgtaaactcctttcgccaaggacga
agcgttatgtgacggtacttggagaagaagcaccggctaactacgtgccagcagccgcgg
taatacgtagggtgcgagcgttgtccggaattactgggcgtaaagagctcgtaggtggtt
tgtcgcgtcgtttgtggaataccgcagcttaactgtggggttgcaggcgatacgggcata
acttgagtgctgtaggggagactggaattcctggtgtagcggtggaatgcgcagatatca
ggaggaacaccgatggcgaaggcaggtctctgggcagtaactgacgctgaggagcgaaag
catgggtagcgaacaggattagataccctggtagtccatgccgtaaacggtgggcgctag
gtgtgagtcccttccacggggttcgtgccgtagctaacgcattaagcgccccgcctgggg
agtacggccgcaaggctaaaactcaaaggaattgacgggggcccgcacaagcggcggagc
atgtggattaattcgatgcaacgcgaagaaccttacctgggcttgacatacaccagatgg
ctgtagagatacagtgtcccttgtggttggtgtacaggtggtgcatggttgtcgtcagct
cgtgtcgtgagatgttgggttaagtcccgcaacgagcgcaacccttgtcttatgttgcca
gcggttcggccggggactcatgagagactgccggggttaactcggaggaaggtggggatg
acgtcaaatcatcatgccccttatgtccagggcttcacacatgctacaatggtcggtaca
acgcgtgacgacaccgtgaggtgaagtggatcgctgaaagccggtcgtagttcggattgg
ggtctgcaactcgaccccatgaagtcggagtcgctagtaatcgcagatcagcaacgctgc
ggtgaatacgttcccgggcct
>embl|GQ063825|GQ063825
gatgaacgctggcggcgtgcttaacacatgcaagtcgaacggaaaggctcaagcttgctt
gggtactcgagtggcgaacgggtgagtaacacgtgggtgatctgccctgcactttgggat
aagcctgggaaactgggtctaataccggataggaccatcgtttagtgtcggtggtggaaa
gtttttcggtgtgggatgagctcgcggcctatcagcttgttggtggggtaatggcctacc
aaggcgtcgacgggtagccggcctgagagggtgtacggccacattgggactgagatacgg
cccagactcctacgggaggcagcagtggggaatattgcacaatgggcgcaagcctgatgc
agcgacgccgcgtgggggatgacggccttcgggttgtaaactcctttcgccaaggacgaa
gaggaattgacggtacttggataagaagcaccggctaactacgtgccagcagccgcggta
atacgtagggtgcgagcgttgtccggaattactgggcgtaaagagctcgtaggtggtttg
tcgcgtcgtttgtggaataccgcagcttaactgtggggttgcaggcgatacgggcataac
ttgagtgctgtaggggagactggaattcctggtgtagcggtgaaatgcgcagatatcagg
aggaacaccgatggcgaaggcaggtctctgggcagtaactgacgctgaggagcgaaagca
tgggtagcgaacaggattagataccctggtagtccatgccgtaaacggtgggcgctaggt
gtgagtcccttccacggggttcgtgccgtagctaacgcattaagcgccccgcctggggag
tacggccgcaaggctaaaactcgaaggaattgacgggggcccgcacaagcggcggagcat
gtggattaattcgatgcaacgcgaagaaccttacctgggcttgacatacaccggatcggg
ctagagatagtctttcccttgtggctggtgtacaggtggtgcatggttgtcgtcagctcg
tgtcgtgagatgttgggttaagtcccgcaacgagcgcaacccttgtcttatgttgccagc
acgtgatggtggggactcatgagagactgccggggttaactcggaggaaggtggggatga
cgtcaaatcatcatgccccttatgtccagggcttcacacatgctacaatggtcggtacaa
cgcgcagcttccctgtgagggggtgcgaatcgctctaaagccggtcgtagttcggattgg
ggtctgcaactcgaccccatggagtcggagtcgctagtaatcgcagatcagcaacgctgc
ggtgaatacgttcccgggcct
>embl|GQ063826|GQ063826
gatgaacgctggcggcgtgcttaacacatgcaagtcgaacggaaaggcccctgcttgcag
gggtgctcgagtggcaaacgggtgagtaacacgtgggtgatctgccctgcactttgggat
aagcctgggaaactgggtctaataccggataggaccatcgtttaatgcctgtggtggaaa
gttttttcggtgtgggatgagctcccggcctatcagcttgttggtggggtaatggcctac
caaggcgtcgactggtagccggcctgagagggtgaacggccacattgggactgaaatacg
gcccacactcctacaggaggcatcagtggggaatattgcacaatgggcgcaagcctgatg
cagcgactccgcgtgggggatgacggccttcgggttgtaaactcctttcgccaaggacga
agcgttatgtgacggtacttggagaagaatcaccggctaactacgtgccaccatccgcgg
taatacttagggtgcgagcgttgtccggaattactgggcgtaaagagctcgtaggtggtt
tgtcgcgtcgtttgtggaataccgcagcttaactgtggggttgcaggcgatacgggcata
acttgagtgctgtaggggagactggaattcctggtgtagcggtggaatgcgcagatatca
ggaggaacaccgatggcgaaggcaggtctctgggcagtaactgacgctgaggagcgaaag
catgggtagcgaacaggattagataccctggtagtccatgccgtaaacggtgggcgctag
gtgtgagtcccttccacggggttcgtgccgtagctaacgcattaagcgccccgcctgggg
agtacggccgcaaggctaaaactcaaaggaattgacgggggcccgcacaagcggcggagc
atgtggattaattcgatgcaacgcgaagaaccttacctgggcttgacatacaccagatgg
ctgtagagatacagtgtcccttgtggttggtgtacaggtggtgcatggttgtcgtcagct
cgtgtcgtgagatgttgggttaagtcccgcaacgagcgcaacccttgtcttatgttgcca
gcggttcggccggggactcatgagagactgccggggttaactcggaggaaggtggggatg
acgtcaaatcatcatgccccttatgtccagggcttcacacatgctacaatggtcggtaca
acgcgtgacgacaccgtgaggtgaagtggatcgctgaaagccggtcgtagttcggattgg
ggtctgcaactcgaccccatgaggtcggagtcgctagtaatcgcagatcagcaacgctgc
ggtgaatacgttcccggccct
>embl|GQ063827|GQ063827
gatgaacgctggcggcgtgcttaacacatgcaagtcgaacggaaaggccagtgcttgcac
tggtactcgagtggcgaacgggtgagtaacacgtgggtgatctgccctgcacttcgggat
aagcttgggaaactgggtctaataccggataggaccatcgtttagtgtcggtggtggaaa
gttttttcggtgtgggatgagctcgcggcctatcagcttgttggtggggtaatggcctac
caaggcgtcgacgggtagccggcctgagagggtgtacggccacattgggactgagatacg
gcccagactcctacggggggcagcagtggggaatattgcacaatgggcgcaagcctgatg
cagcgacgccgcgtgggggatgacggccttcgggttgtaaactcctttcgccagggacga
agcgttatgtgacggtacctggataagaagcaccggctaactacgtgccagcagccgcgg
taatacgtagggtgcgagcgttgtccggaattactgggcgtaaagagctcgtaggcggtt
tgtcgcgtcgtttgtggaataccgcagcttaactgcggggttgcaggcgatacgggcata
acttgagtgctgtaagggagactggaattcctggtgtagcggtggaatgcgcagatatca
ggaggaacaccgatggcgaaggcaggtctctgggcagtaactgacgctgaggagcgaaag
catgggtagcgaacaggattagataccctggtagtccatgccgtaaacggtgggcgctag
gtgtgagtcccttccacggggttcgtgccgtagctaacgcattaagcgccccgcctgggg
agtacggccgcaaggctaaaactcaaaggaattgacgggggcccgcacaagcggcggagc
atgtggattaattcgatgcaacgcgaagaaccttacctgggcttgacatacaccagatgg
ctgtagagatacagtgtcccttgtggttggtgtacaggtggtgcatggttgtcgtcagct
cgtgtcgtgagatgttgggttaagtcccgcaacgagcgcaacccttgtcttatgttgcca
gcggttcggccggggactcatgagagactgccggggttaactcggaggaaggtggggatg
acgtcaaatcatcatgccccttatgtccagggcttcacacatgctacaatggtcggtaca
acgcgtgacgacaccgtgaggtgaagtggatcgctgaaagccggtcgtagttcggattgg
ggtctgcaactcgaccccatgaagtcggagtcgctagtaatcgcagatcagcaacgctgc
ggtgaatacgttcccgggcct
>embl|GQ063828|GQ063828
gatgaacgctggcggcgtgcttaacacatgcaagtcgaacggaaaggatccttcgggatt
actcgagtggcgaacgggtgagtaacacgtgggtgatctgccctgcactttgggataagc
ctgggaaactgggtctaataccggataggaccatcgtttagtgtcggtggtggaaagttt
tttcggtgtgggatgagctcgcggcctatcagcttgttggtggggtaatggcctaccaag
gcgtcgacgggtagccggcctgagagggtgtacggccacattgggactgagatacggccc
agactcctacgggaggcagcagtggggaatattgcacaatgggcgcaagcctgatgcagc
gacgccgcgtgggggatgacggccttcgggttgtaaactcctttcgccaaagacgaattt
ttgacggtatttggagaagaagcaccggctaactacgtgccagcagccgcggtaatacgt
agggtgcgagcgttgtccggaattactgggcgtaaagagctcgtaggtggtttgtcgcgt
cgtttgtggaataccgcagcttaactgtggggttgcaggcgatacgggcataacttgagt
gctgtaggggagactggaattcctggtgtagcggtggaatgcgcagatatcaggaggaac
accgatggcgaaggcaggtctctgggcagtaactgacgctgaggagcgaaagcatgggga
gcgaacaggattagataccctggtagtccatgccgtaaacggtgggcgctaggtgtgagt
cccttccacggggttcgtgccgtagctaacgcattaagcgccccgcctggggagtacggc
cgcaaggctaaaactcaaaggaattgacgggggcccgcacaagcggcggagcatgtggat
taattcgatgcaacgcgaagaaccttacctgggcttgacatacaccagatcgggctagag
atagtctttcccttgtggttggtgtacaggtggtgcatggttgtcgtcagctcgtgtcgt
gagatgttgggttaagtcccgcaacgagcgcaacccttgtcttatgttgccagcacataa
tggtggggactcatgagagactgccggggttaactcggaggaaggtggggatgacgtcaa
atcatcatgccccttatgtccagggcttcacacatgctacaatggtcggtacaacgcgca
gcttccctgtgagggggtgcgaatcgctctaaagccggtcgtagttcggattggggtctg
caactcgaccccatgaagtcggagtcgctagtaatcgcagatcagcaacgctgcggtgaa
tacgttcccgggcct
>embl|GQ063829|GQ063829
gatgaacgctggcggcgtgcttaacacatgcaagtcgaacggaaaggccagtgcttgcac
tggtactcgagtggcgaacgggtgagtaacacgtgggtgatctgccctgcacttcgggat
aagcttgggaaactgggtctaataccggataggaccatcgtttagtgtcggtggtggaaa
gttttttcggtgtgggatgagctcgcggcctatcagcttgttggtggggtaatggcctac
caaggcgtcgacgggtagccggcctgagagggtgtacggccacattgggactgagatacg
gcccagactcctacgggaggcagcagtggggaatattgcacaatgggcgcaagcctgatg
cagcgacgccgcgtgggggatgacggccttcgggttgtaaactcctttcgccagggacga
agcgttatgtgacggtacctggataagaagcaccggctaactacgtgccagcagccgcgg
taatgcgtagggtgcgagcgttgtccggaattactgggcgtaaagagctcgtaggtggtt
tgtcgcgtcgtttgtggaataccgcagcttaactgcggggttgcaggcgatacgggcata
acttgagtgctgtaggggagactggaattcctggtgtagcggtggaatgcgcagatatca
ggaggagcaccgatggcgaaggcaggtctctgggcagtaactgacgctgaggagcgaaag
catgggtagcgaacaggattagataccctggtagtccatgccgtaaacggtgggcgctag
gtgtgagtcccttccacggggttcgtgccgtagctaacgcattaagcgccccgcctgggg
agtacggccgcaaggctaaaactcaaaggaattgacgggggcccgcacaagcggcggagc
atgtggattaattcgatgcaacgcgaagaaccttacctgggcttgacatgcacgagatcg
ctgcagagatgtagtttcccttgtggctggtgcacaggtggtgcatggttgccgtcagct
cgtgtcgtgagatgttgggttaagtcccgcaacgagcgcaacccttgtcttatgttgcca
gcatttggttggggactcatgagagactgccggggttaactcggaggaaggtggggatga
cgtcaaatcatcatgccccttatgtccagggcttcacacatgctacaatggtcggtacaa
cgcgcagcgacactgtgaggtggagctaatcgcttaaagccggccttagttcggattggg
gtctgcaactcgaccccatgaagtcggagtcgctagtaatcgtagatcagcaacgctgcg
gtgaatacgttcccgggcct
>embl|GQ063830|GQ063830
gatgaacgctggctgcgtgcttaacacatgcaagtcgaacggaaaggcccctgcttgcag
gggtgctcgagtggcaaacgggtgagtaacacgtgggtgatctgccctgcactttgggat
aagcctgggaaactgggtctaataccggataggaccatcgtttaatgtcggtggtggaaa
gttttttcggtgtgggatgagctcgcggcctatcagcttgttggtggggtaatggcctac
caaggcgtcgacgggtagccggcctgagagggtgtacggccacattgggactgaaatacg
gcccacactcctacgggaggcagcagtggggaatattgcacaatgggcgcaagcctgatg
caacgacgccgcgtgggggatgacggccttcgggttgtaaactcctttcgccaaggacga
agcgttatgtgacggtacttggagaagaagcaccggctaactacgtgccagcagccgcgg
taatacgtagggtgcgagcgttgtccggaattactgggcgtaaagagctcgtaggtggtt
tgtcgcgtcgtttgtggaataccgcagcttaactgtggggttgcaggcgatacgggcata
acttgagtgctgtaggggagactggaattcctggtgtagcggtggaatgcgcagatatca
ggaggaacaccgatggcgaaggcaggtctctgggcagtaactgacgctgaggagcgaaag
catgggtagcgaacaggattagataccctggtagtccatgccgtaaacggtgggcgctag
gtgtgagtcccttccacggggttcgtgccgtagctaacgcattaagcgccccgcctgggg
agtacggccgcaaggctaaaactcaaaggaattgacgggggcccgcacaagcggcggagc
atgtggattaattcgatgcaacgcgaagaaccttacctgggcttgacatacaccagatgg
ctgtagagatacagtgtcccttgtggttggtgtacaggtggtgcatggttgtcgtcagct
cgtgtcgtgagatgttgggttaagtcccgcaacgagcgcaacccttgtcttatgttgcca
gcggttcggccggggactcatgagagactgccggggttaactcggaggaaggtggggatg
acgtcaaatcatcatgccccttatgtccagggcttcacacatgctacaatggtcggtaca
acgcgtgacgacaccgtgaggtgaagtggatcgctgaaagccggtcgtagttcggattgg
ggtctgcaactcgaccccatggagtcggagtcgctagtaatcgcagatcagcaacgctgc
ggtgaatacgttcccgggcct
>embl|GQ063831|GQ063831
gatgaacgctggcggcgtgcttaacacatgcaagtcgaacggaaaggccgaagcttgctt
cggtactcgagtggcgaacgggtgagtaacacgtgggtgatctgccctgcactttgggat
aagcctgggaaactgggtctaataccggatatgaccgctatttagtgttggtggttgaaa
gttttttcggtgtgggatgagctcgcggcctatcagcttgttggtggggtaatggcctac
caaggcgtcgacgggtagccggcctgagagggtgtacggccacattgggactgagatacg
gcccagactcctacgggaggcagcagtggggaatattgcacaatgggcgcaagcctgatg
cagcgacgccgcgtgggggatgacggccttcgggttgtaaactcctttcgccaaggacga
agagaaattgacggtacttggataagaagcaccggctaactacgtgccagcagccgcggt
aatacgtagggtgcaagcgttgtccggaattactgggcgtaaagagctcgtaggtggttt
gtcgcgtcgtttgtggaataccgcagcttaactgtggggttgcaggcgatacgggcataa
cttgagtgctgtaggggagactggaattcctggtgtagcggtggagtgcgcagatatcag
gaggaacaccgatggcgaaggcaggtctctgggcagtaactgacgctgaggagcgaaagc
atgggtagcgaacaggattagataccctggtagtccatgccgtaaacggtgggcgctagg
tgtgagtcccttccacggggttcgtgccgtagctaacgcattaagcgccccgcctgggga
gtacggccgcaaggctaaaactcaaaggaattgacgggggcccgcacaagcggcggagca
tgtggattaattcgatgcaacgcgaagaaccttacctgggcttgacatacaccggatcgg
gctagagatagtctttcccttgtggctggtgtgcaggtggtgcatggttgtcgtcagctc
gtgtcgtgagatgttgggttaagtcccgcaacgagcgcaacccttgtcttatgttgccag
cggtttggccggggactcatgagagactgccggggttaactcggaggaaggtggagatga
cgtcaaatcatcatgccccttatgtccagggcttcacacatgctacaatggtcggtacaa
cgcgcagcgacactgtgaggtggagcgaatcgctgaaagccggccttagttcggattggg
gtctgcaactcgaccccatgaagtcggagtcgctagtaatcgcagatcagcaacgctgcg
gtgaatacgttcccgggcct
>embl|GQ063832|GQ063832
gatgaacgctggcggcgtgcttaacacatgcaagtcgaacggaaaggcccctgcttgcag
gggtgctcgagtggcgaacgggtgagtaacacgtgggtgatctgccctgcactttgggat
aagcctgggaaactgggtctaataccggataggaccatcgtttagtgtcggtggtggaaa
gttttttcggtgtgggatgagctcgcggcctatcagcttgttggtggggtaatggcctac
caaggcgtcgacgggtagccggcctgagagggtgtacggccacattgggactgagatacg
gcccagactcctacgggaggcagcagtggggaatattgcacaatgggcgcaagcctgatg
cagcgacgccgcgtgggggacgacggccttcgggttgtaaactcctttcgccaaggacga
agcgttatgtgacggtacttggagaagaagcaccggctaactacgtgccagcagccgcgg
taatacgtagggtgcgagcgttgtccggaattactgggcgtaaagagctcgtaggtggtt
tgtcgcgtcgtttgtggaataccgcagcttaactgtggggttgcaggcgatacgggcata
acttgagtgctgtaggggagactggaattcctggtgtagcggtggaatgcgcagatatca
ggaggaacaccgatggcgaaggcaggtctctgggcagtaactgacgctgaggagcgaaag
catgggtagcgaacaggattagataccctggtagtccatgccgtaaacggtgggcgctag
gtgtgagtcccttccacggggttcgtgccgtagctaacgcattaagcgccccgcctgggg
agtacggccgcaaggctaaaactcaaaggaattgacgggggcccgcacaagcggcggagc
atgtggattaattcgatgcaacgcgaagaaccttacctgggcttgacatacaccagatgg
ctgtagagatacagtgtcccttgtggttggtgtacaggtggtgcatggttgtcgtcagct
cgtgtcgtgagatgttgggttaagtcccgcaacgagcgcaacccttgtcttatgttgcca
gcggttcggccggggactcatgagagactgccggggttaactcggaggaaggtggggatg
acgtcaaatcatcatgccccttatgtccagggcctcacacatgctacaatggtcggtaca
acgcgtgacgacaccgtgaggtgaagtggatcgctgaaagccggtcgtagttcggattgg
ggtctgcaactcgaccccatgaagtcggagtcgctagtaatcgcagatcagcaacgctgc
ggtgaatacgttcccgggcct
>embl|GQ063833|GQ063833
gatgaacgctggcggcgtgcttaacacatgcaagtcgaacggaaaggcccctgcttgcag
gggtgctcgagtggcgaacgggtgagtaacacgtgggtgatctgccctgcactttgggat
aagcctgggaaactgggtctaataccggataggaccatcgtttagtgtcggtggtggaaa
gttttttcggtgtgggatgagctcgcggcctatcagcttgttggtggggtaatggcctac
caaggcgtcgacgggtagccggcctgagagggtgtacggccacattgggactgagatacg
gcccagactcctacgggaggcagcagtggggaatattgcacaatgggcgcaagcctgatg
cagcgacgccgcgtgggggatgacggccttcgggttgtaaactcctttcgccaaggacga
agcgttatgtgacggtacttggagaagaagcaccggctaactacgtgccagcagccgcgg
taatacgtagggtgcgagcgttgtccggaattactgggcgtaaagagctcgtaggtggtt
tgtcgcgtcgtttgtggaataccgcagcttaactgtggggttgcaggcgatacgggcata
acttgagtgctgtaggggagactggaattcctggtgtagcggtggaatgcgcagatatca
ggaggaacaccgatggcgaaggcaggtctctgggcagtaactgacgctgaggagcgaaag
catgggtagcgaacaggattagataccctggtagtccatgccgtaaacggtgggcgctag
gtgtgagtcccttccacggggttcgtgccgtagctaacgcattaagcgccccgcctgggg
agtacggccgcaaggctaaaactcaaaggaattgacgggggcccgcacaagcggcggagc
atgtggattaattcgatgcaacgcgaagaaccttacctgggcttgacatacaccagatgg
ccgtagagatacagtgtcccttgtggttggtgtacaggtggtgcatggttgtcgtcagct
cgtgtcgtgagatgttgggttaagtcccgcaacgagcgcaacccttgtcttatgttgcca
gcggttcggccggggactcatgagagactgccggggttaactcggaggaaggtggggatg
acgtcaaatcatcatgccccttatgtccagggcttcacacatgctacaatggtcggtaca
acgcgtgacgacaccgtgaggtgaagtggatcgctgaaagccggtcgtagttcggattgg
ggtctgcaactcgaccccatgaagtcggagtcgctagtagtcgcagatcagcaacgctgc
ggtgaatacgttcccgggcct
>embl|GQ063834|GQ063834
gatgaacgctggcggcgtgcttaacacatgcaagtcgaacggaaaggcccctgcttgcag
gggtgctcgagtggcgaacgggtgagtaacacgtgggtgatctgccctgcactttgggat
aagcctgggaaactgggtctaataccggataggaccatcgtttagtgtcggtggtggaaa
gttttttcggtgtgggatgagctcgcggcctatcagcttgttggtggggtaatggcctac
caaggcgtcgacgggtagccggcctgagagggtgtacggccacattgggactgagatacg
gcccagactcctacgggaggcagcagcggggaatattgcacaatgggcgcaagcctgatg
cagcgacgccgcgtgggggatgacggccttcgggttgtaaactcctttcgccaaggacga
agcggaagtgacggtacttggagaagaagcaccggctaactacgtaccagcagccgcggt
aatacgtagggtgcgagcgttgtccggaattactgggcgtaaagagctcgtaggtggttt
gtcgcgtcgtttgtggaataccgcagcttaactgtggggttgcaggcgatacgggcataa
cttgagtgctgtaggggagactggaattcctggtgtagcggtggaatgcgcagatatcag
gaggaacaccgatggcgaaggcaggtctctgggcagtaactgacgctgaggagcgaaagc
atgggtagcgaacaggattagataccctggtagtccatgccgtaaacggtgggcgctagg
tgtgagtcccttccacggggttcgtgccgtagctaacgcattaggcgccccgcctgggga
gtacggccgcaaggctaaaactcaaaggaattgacgggggcccgcacaagcggcggagca
tgtggattaattcgatgcaacgcgaagaaccttacctgggcttgacatacaccggatcgg
gctagagatagtctttcccttgtggctggtgtacaggtggtgcatggttgtcgtcagctc
gtgtcgtgagatgttgggttaagtcccgcaacgagcgcaacccttgtcttatgttgccag
cacgtgatggtggggactcatgagagactgccggggttaactcggaggaaggtggggatg
acgtcaaatcatcatgccccttatgtccagggcttcacacatgctacaatggtcggtaca
acgcgcagcttccctgtgagggggtgcgaatcgctctaaagccggtcgtagttcggattg
gggtctgcaactcgaccccatgaagtcggagtcgctagtaatcgcagatcagcaacgctg
cggtgaatacgttcccgggcct
>embl|GQ063835|GQ063835
gatgaacgctggtggcgtgcttaacacatgcaagtcgaacggaaaggccctttcgggggt
actcgagtggcgaacgggtgagtaacacgtgggtgatctgccctgcactttgggataagc
ctgggaaactgggtctaataccggataggaccatcgtttagtgtcggtggtggaaagttt
tttcggtgtgggatgagctcgcggcctatcagcttgttggtggggtaatggcctaccaag
gcgtcgacgggtagccggcctgagagggtgtacggccacattgggactgagatacggccc
agactccgacgggaggcagcagtggggaatattgcacaatgggcgcaagcctgatgcagc
gacgccgcgtgggggatgacggccttcgggttgtaaactcctttcgccaatgacgaattt
ttgacggtatttggagaagaagcaccggctaactacgtgccagcagccgcggtaatacgt
agggtgcgagcgttgtccggaattactgggcgtaaagagctcgtaggtggtttgtcgcgt
cgtttgtggaataccgcagcttaactgtggggttgcaggcgatacgggcataacttgagt
gctgtaggggagactggaattcctggtgtagcggtggaatgcgcagatatcaggaggaac
accgatggcgaaggcaggtctctgggcagtaactgacgctgaggagcgaaagcatgggga
gcgaacaggattagataccctggtagtccatgccgtaaacggtgggcgctaggtgtgagt
cccttccacggggttcgtgccgtagctaacgcattaagcgccccgcctggggagtacggc
cgcaaggctaaaactcaaaggaattgacgggggcccgcacaagcggcggagcatgtggat
taattcgatgcaacgcgaagaaccttacctgggcttgacatacaccagatcgggctagag
atagtctttcccttgtggttggtgtacaggtggtgcatggttgtcgtcagctcgtgtcgt
gagatgttgggttaagtcccgcaacgagcgcaacccttgtcttatgttgccagcacataa
tggtggggactcatgagagactgccggggttaactcggaggaaggtggggatgacgtcaa
atcatcatgccccttatgcccagggcttcacacatgctacaatggtcggtacaacgcgca
gcttccctgtgagggggtgcgaatcgctctaaagccggtcgtagttcggattggggtctg
caactcgaccccatgaagtcggagtcgctagtaatcgcagatcagcaacgctgcggtgaa
tacgttcccgggcct
>embl|GQ063836|GQ063836
gatgaacgctggcggcgtgcttaacacatgcaagtcgaacggaaaggctcaagcttgctt
gggtactcgagtggcgaacgggtgagtaacacgtgggtgatctgccctgcactttgggat
aagcctgggaaactgggtctaataccggataggaccatcgtttagtgtcggtggtggaaa
gttttttcggtgtgggatgagctcgcggcctattagcttgttggtggggtaatggcctac
caaggcgtcgacgggtagccggcctgagagggtgtacggccacattgggactgagatacg
gcccagactcctacgggaggcagcagtggggaatattgcacaatgggcgcaagcctgatg
cagcgacgccgcgtgggggatgacggccttcgggttgtaaactcctttcgccaaggacga
agaggaattgacggtacttggataagaagcaccggctaactacgtgccagcagccgcggt
aatacgtagggtgcgagcgttgtccggaattactgggcgtaaagagctcgtaggtggttt
gtcgcgtcgtttgtggaataccgcagcttaactgtggggttgcaggcgatacgggcataa
cttgagtgctgtaggggagactggaattcctggtgtagcggtgaaatgcgcagatatcag
gaggaacaccgatggcgaaggcaggtctctgggcagtaactgacgctgaggagcgaaagc
atgggtagcgaacaggattagataccctggtagtccatgccgtaaacggtgggcgctagg
tgtgagtcccttccacggggttcgtgccgtagctaacgcattaagcgccccgcctgggga
gtacggccgcaaggctaaaactcaaaggaattgacgggggcccgcacaagcggcggagca
tgtggattaattcgatgcaacgcgaagaaccttacctgggcttgacatacaccggatcgg
gctagagatagtctttcccttgtggctggtgtacaggtggtgcatggttgtcgtcagctc
gtgtcgtgagatgttgggttaagtcccgcaacgagcgcaacccttgtcttatgttgccag
cacgtgatggtggggactcatgagagactgccggggttaactcggaggaaggtggggatg
acgtcaaatcatcatgccccttatgtccagggcttcacacatgctacaatggtcggtaca
acgcgcagcttccccgtgagggggcgcgaatcgctctaaagccggtcgtagttcggattg
gggtctgcaactcgaccccatgaagtcggagtcgctagtaatcgcagatcagcaacgctg
cggtgaatacgttcccgggcct
>embl|GQ063837|GQ063837
gatgaacgctggcggcgtgcttaacacatgcaagtcgaacggaaaggccagtgcttgcac
tggtactcgagtggcgaacgggtgagtaacacgtgggtgatctgccctgcactttgggat
aagcctgggaaactgggtctaataccggataggacttgagtttagatgcttgagtggaaa
gtttttcggtgtgggatgagctcgcggcctatcagcttgttggtggggtaatggcctacc
aaggcgtcgacgggtagccggcctgagagggtgtacggccacattgggactgagatacgg
cccagactcctacaggaggcagcagtggggaatattgcacaatgggcgcaagcctgatgc
agcgacgccgcgtgggggatgacggccttcgggttgtaaactcctttcgccagggacgaa
gcggaagtgacggtacctggataagaagcaccggctaactacgtgccagcagccgcggta
atacgtagggtgcaagcgttgtccggaattactgggcgtaaagagctcgtaggtggtttg
tcgcgtcgtttgtggaataccgcagcttaactgtggggttgcaggcgatacgggcataac
ttgagtgctgtaggggagactggaattcctggtgtagcggtggaatgcgcagatatcagg
aggaacaccgatggcgaaggcaggtctctgggcagtaactgacgctgaggagcgaaagca
tgggtagcgaacaggattagataccctggtagtccatgccgtaaacggtgggcgctaggt
gtgagtcccttccacggggttcgtgccgtagctaacgcattaagcgccccgcctggggag
tacggccgcaaggctaaaactcaaaggaattgacgggggcccgcacaagcggcggagcat
gtggattaattcgatgcaacgcgaagaaccttacctgggcttgacatgcaccggatcggg
ctagagatagtctttcccttgtggctggtgtacaggtggtgcatggttgtcgtcagctcg
tgtcgtgagatgttgggttaagtcccgcaacgagcgcaacccttgtcttatgttgccagc
atttggttggggactcatgagagactgccggggttaactcggaggaaggtggggatgacg
tcaaatcatcatgccccttatgtccagggcttcacacatgctacaatggtcggtacaacg
cgcagcgacactgtgaggtggagcgaatcgcttaaagccggtcttagttcggattggggt
ctgcaactcgacctcatgaagtcggagtcgctagtaatcgtagatcagcaacgctgcggt
gaatacgttcccgggcct
>embl|GQ063838|GQ063838
gatgaacgctggcggcgtgcttaacacatgcaagtcgaacggaaaggcccctgcttgcag
gggtgctcgagtggcgaacgggtgagtaacacgtgggtgatctgccctgcactttgggat
aagcctgggaaactgggtctaataccggataggaccatcgtttagtgtcggtggtggcaa
gttttttcggtgtgggatgagctcgcggcctatcagcttgttggtggggtaatggcctac
caaggcgtcgacgggtagccggcctgagagggtgtacggccacattgggactgagatacg
gcccagactcctacgggaggcagcagtggggaatattgcacaatgggcgcaagcctgatg
cagcgacgccgcgtgggggatgacggccttcgggttgtaaactcctttcgccaaggacga
agcgttatgtgacggtacttggagaagaagcaccggctaactacgtgccagcagccgcgg
taatacgtagggtgcgagcgttgtccggaattactgggcgtaaagagctcgtaggtggtt
tgtcgcgtcgtttgtggaataccgcagcttaactgtggggttgcaggcgatacgggcata
acttgagtgctgtaggggagactggaattcctggtgtagcggtggaatgcgcagatatca
ggaggaacaccgatggcgaaggcaggtctctgggcagtaactgacgctgaggagcgaaag
catgggtagcgaacaggattagataccctggtagtccatgccgtaaacggtgggcgctag
gtgtgagtcccttccacggggttcgtgccgtagctaacgcattaagcgccccgcctgggg
agtacggccgcaaggctaaaactcaaaggaattgacgggggcccgcacaagcggcggagc
atgtggattaattcgatgcagcgcgaagaaccttacctgggcttgacatacaccagatgg
ctgtagagatacagtgtcccttgtggttggtgtacaggtggtgcatggttgtcgtcagct
cgtgtcgtgagatgttgggttaagtcccgcaacgagcgcaacccttgtcttatgttgcca
gcggttcggccggggactcatgagagactgccggggttaactcggaggaaggtggggatg
acgtcaaatcatcatgccccttatgtccagggcttcacacatgctacaatggtcggtaca
acgcgtgacgacaccgtgaggtgaagtggatcgctgaaagccggtcgtagttcggattgg
ggtctgcaactcgaccccatgaagtcggagtcgctagtaatcgcagatcagcaacgctgc
ggtgaatacgttcccgggcct
>embl|GQ063839|GQ063839
gatgaacgctggcggcgtgcttaacacatgcaagtcgaacggaaaggcccctgcttgcag
gggtgctcgagtggcgaacgggtgagtaacacgtgggtgatctgccctgcactttgggat
aagcctgggaaactgggtctaataccggataggaccatcgtttagtgtcggtggtggaaa
gttttttcggtgtgggatgagctcgcggcctatcagcttgttggtggggtaatggcctac
caaggcgtcgacgggtagccggcctgagagggtgtacggccacattgggactgagatacg
gcccagactcctacgggaggcggcagtggggaatattgcacaatgggcgcaagcctgatg
cagcgacgccgcgtgggggatgacggccttcgggttgtaaactcctttcgccaaggacga
agcgttatgtgacggtacttggagaagaagcaccggctaactacgtgccagcagccgcgg
taatacgtagggtgcgagcgttgtccggaattactgggcgtaaagagctcgtaggtggtt
tgtcgcgtcgtttgtggaataccgcagcttaactgtggggttgcaggcgatacgggcata
acttgagtgctgtaggggagactggaattcctggtgtagcggtggaatgcgcagatatca
ggaggaacaccgatggcgaaggcaggtctctgggcagtaactgacgctgaggagcgaaag
catgggtagcgaacaggattagataccctggtagtccatgccgtaaacggtgggcgctag
gtgtgagtcccttccacggggttcgtgccgtagctaacgcattaagcgccccgcctgggg
agtacggccgcaaggctaaaactcaaaggaattgacgggggcccgcacaagcggcggagc
atgtggattaattcgatgcaacgcgaagaaccttacctgggcttgacatacaccagatgg
ctgtagagatacagtgtcccttgtggttggtgtacaggtggtgcatggttgtcgtcagct
cgtgtcgtgagatgttgggttaagtcccgcaacgagcgcaacccttgtcttatgttgcca
gcggttcggccggggactcatgagagactgccggggttaactcggaggaaggtggggatg
acgtcaaatcatcatgccccttatgtccagggcttcacacatgctacaatggtcggtaca
acgcgtgacgacaccgtgaggtgaagtggatcgctgaaagccggtcgtagttcggattgg
ggtctgcaactcgaccccatgaagtcggagtcgctagtaatcgcagatcagcaacgctgc
ggtgaatacgttcccgggcct
>embl|GQ063840|GQ063840
gatgaacgctggcggcgtgcttaacacatgcaagtcgaacggaaaggcccctgcttgcag
gggtgctcgagtggcgaacgggtgagtaacacgtgggtgatctgccctgcactttgggat
aagcctgggaaactgggtctaataccggataggaccatcgtttagtgtcggtggtggaaa
gttttttcggtgtgggatgagctcgcggcctatcagcttgttggtggggtaatggcctac
caaggcgtcgacgggtagccggcctgagagggtgtacggccacattgggactgagatacg
gcccagactcctacgggaggcagcagtggggaatattgcacaatgggcgcaagcctgatg
cagcgacgccgcgtgggggatgacggccttcgggttgtaaactcctttcgccaaggacga
agcgttatgtgacggtacttggagaagaagcaccggctaactacgtgccagcagccgcgg
taatacgtagggtgcgagcgttgtccggaattactgggcgtaaagagctcgtaggtggtt
tgtcgcgtcgtttgtggaataccgcagcttaactgtggggttgcaggcgatacgggcata
acttgagtgctgtaggggagactggaattccgggtgtagcggtggaatgcgcagatatca
ggaggaacaccgatggcgaaggcaggtctctgggcagtaactgacgctgaggagcgaaag
catgggtagcgaacaggattagataccctggtagtccatgccgtaaacggtgggcgctag
gtgtgagtcccttccacggggttcgtgccgtagctaacgcattaagcgccccgcctgggg
agtacggccgcaaggctaaaactcaaaggaattggcgggggcccgcacaagcggcggagc
atgtggattaattcgatgcaacgcgaagaaccttacctgggcttgacatacaccagatgg
ctgtagagatacagtgtcccttgtggttggtgtacaggtggtgcgtggttgtcgtcagct
cgtgtcgtgagatgttgggttaagtcccgcaacgagcgcaacccttgtcttatgttgcca
gcggttcggccggggactcatgagagactgccggggttaactcggaggaaggtggggatg
acgtcaaatcatcatgccccttatgtccagggcttcacacatgctacaatggtcggtaca
acgcgtgacgacaccgtgaggtgaagtggatcgctgaaagccggtcgtagttcggattgg
ggtctgcaactcgaccccatgaagtcggagtcgctagtaatcgcagatcagcaacgctgc
ggtggatacgttcccgggcct
>embl|GQ063841|GQ063841
gatgaacgctggcggcgtgcttaacacatgcaagtcgaacggaaaggccctttcgggggt
actcgagtggcgaacgggtgagtaacacgtgggtgatctgccctgcactttgggataagc
ctgggaaactgggtctaataccggataggaccatcgtttagtgtcggtggtggaaagttt
tttcggtgtgggatgagctcgcggcctatcagcttgttggtggggtaatggcctaccaag
gcgtcgacgggtagccggcctgagagggtgtacggccacattgggactgagatacggccc
agactcctacgggaggcagcagtggggaatattgcacaatgggcgcaagcctgacgcagc
gacgccgcgtgggggatgacggccttcgggttgtaaactcctttcgccaaagacgaattt
ttgacggtatttggagaagaagcaccggctaactacgtgccagcagccgcggtaatacgt
agggtgcgagcgttgtccggaattactgggcgtaaagagctcgtaggtggtttgtcgcgt
cgtttgtggaataccgcagcttaactgtggggttgcaggcgatacgggcataacttgagt
gctgtaggggagactggaattcctggtgtagcggtggaatgcgcagatatcaggaggaac
accgatggcgaaggcaggtctctgggcagtaactgacgctgaggagcgaaagcatgggga
gcgaacaggattagataccctggtagtccatgccgtaaacggtgggcgctaggtgtgagt
cccttccacggggttcgtgccgtagctaacgcattaagcgccccgcctggggagtacggc
cgcaaggctaaaactcaaaggaattgacgggggcccgcacaagcggcggagcatgtggat
taattcgatgcaacgcgaagaaccttacctgggcttgacatacaccagatcgggctagag
atagtctttcccttgtggttggtgtacaggtggtgcatggttgtcgtcagctcgtgtcgt
gagatgttgggttaagtcccgcaacgagcgcaacccttgtcttatgttgccagcacataa
tggtggggactcatgagagactgccggggttaactcggaggaaggtggggatgacgtcaa
atcatcatgccccttatgtccagggcttcacacatgctacaatggtcggtacaacgcgca
gcttccctgtgagggggtgcgaatcgctctaaagccggtcgtagttcggattggggtctg
caactcgaccccatgaagtcggagtcgctagtaatcgcagatcagcaacgctgcggtgaa
tacgttcccgggcct
>embl|GQ063842|GQ063842
gacgaacgctggcggcgtgcttaacacatgcaagtcgagcggtaaggccccttcgggggt
acacgagcggcgaacgggtgagtaacgcgtgagtaacctgcccctcacactgggataaca
gttggaaacgactgctaataccggatactcaggtgactaggcatctagtcccctggaaag
gtccgccggtgagggatggactcgcgtcctatcagctagttggtgaggtaacggctcacc
aaggcgacgacgggtagccggcctgagagggcgaccggccacattgggactgagatacgg
cccagactcctacgggaggcagcagtggggaatattgcacaatgggcgaaagcctgatgc
agcaacgccgcgtgcgggatgacggccttcgggttgtaaaccgctttcagcagggacgaa
gtgaaaatgacggtacctgcagaagaagcaccggctaactacgtgccagcagccgcggtg
atacgtagggtgcgagcgttgtccggaattattgggcgtaaagagctcgtaggcggcctg
tcacgtcgtaagtgcaaacccagggcttaaccctgggcctgcttgcgatacgggctggct
agaggaaggtaggggagaatggaattcccggtggagcggtggaatgcgcagatatcggga
ggaacaccagtggcgaaggcggttctctggacctttcctgacgctgaggagcgaaagcgt
gggtagcaaacaggcttagataccctggtagtccacgccgtaaacggtgggtactaggcg
tgggggacattccacgttctctgtgccgtagctaacgcattaagtaccccgcctggggag
tacggccgcaaggctaaaactcaaaggaattgacggggccccgcacaagcggcggagcat
gcggattaattcgatgcaacgcgaagaaccttacctgggtttgaaatataccggaaacac
ctagagataggtgccccgcaaggtcggtatacaggtggtgcatggctgtcgtcagctcgt
gtcgtgagatgttgggttaagtcccgcaacgagcgcaaccctcgtccaatgttgccagcg
gataatgccggggactcattggagaccgccggggtcaactcggaggaaggtgaggacgac
gtcaagtcatcatgccccttatgtccagggcttcacgcatgctacaatggccggtacaaa
gagctgcaatcctgtaaaggtgagcgaatctcaaaaagccggtctcagttcggatcgggg
tctgcaactcgaccccatgaagtcggagtcgctagtaatcgcagatcagcaacgctgcgg
tgaatacgttcccggggct
>embl|GQ063843|GQ063843
gacgaacgctggcggcgtgcttaacacatgcaagtcgaacggaaaggctcaagcttgctt
gggtactcgagtggcgaacgggtgagtaacacgtgggtgatctgccctgcactttgggat
aagcctgggaaactgggtctaataccggataggaccatcgtttagtgtcggtggtggaaa
gttttttcggtgtgggatgagcccgcggcctatcagcttgttggtggggtaatggcctac
caaggcgtcgacgggtagccggcctgagagggtgtacggccacattgggactgagatacg
gcccagactcctacgggaggcagcagtggggaatattgcacaatgggcgcaagcctgatg
cagcgacgccgcgtgggggatgacggccttcgggttgtaaactcctttcgccaaggacga
agaggaattgacggtacttggataagaagcaccggctaactacgtgccagcagccgcggt
aatacgtagggtgcgagcgttgtccggaattactgggcgtaaagagctcgtaggtggttt
gtcgcgtcgtttgtggaataccgcagcttaactgtggggttgcaggcgatacgggcataa
cttgagtgctgtaggggagactggaattcctggtgtagcggtgaaatgcgcagatatcag
gaggaacaccgatggcgaaggcaggtctctgggcagtaactgacgctgaggagcgaaagc
atgggtagcgaacaggattagataccctggtagtccatgccgtaaacggtgggcgctagg
tgtgagtcccttccacggggttcgtgccgtagctaacgcattaagcgccccgcctgggga
gtacggccgcaaggctaaaactcaaaggaattgacgggggcccgcacaagcggcggagca
tgtggattaattcgatgcaacgcgaagaaccttacctgggcttgacatacaccggatcgg
gctagagatagtctttcccttgtggctggtgtacaggtggtgcatggttgtcgtcagctc
gtgtcgtgagatgttgggttaagtcccgcaacgagcgcaacccttgtcttatgttgccag
cacgtgatggtggggactcatgagagactgccggggttaactcggaggaaggtggggatg
acgtcaaatcatcatgccccttatgtccagggcttcacacatgctacaatggtcggtaca
acgcgcagcttccctgtgagggggtgcgaatcgctgaaagccggtcgtagttcggattgg
ggtctgcaactcgaccccatgaagtcggagtcgctagtaatcgcagatcagcaacgctgc
ggtgaatacgttcccgggcct
>embl|GQ063844|GQ063844
gatgaacgctggcggcgtgcttaacacacgcaagtcgaacggaaaggccagtgcttgcac
tggtactcgagtggcgaacgggtgagtaacacgtgggtgatctgccctgcacttcgggat
aagcttgggaaactgggtctaataccggataggaccactgtttagtgtcggtggtggaaa
gttttttcggtgtgggatgagctcgcggcctatcagcttgttggtggggtaatggcctac
caaggcgtcgacgggtagccggcctgagagggtgtacggccacattgggactgagatacg
gcccagactcctacgggaggcagcagtggggaatattgcacaatgggcgcaagcctgatg
cagcgacgccgcgtgggggatgacggccttcgggttgtaaactcctttcgccagggacga
agcgttatgtgacggtacctggataagaagcaccggctaactacgtgccagcagccgcgg
taatacgtagggtgcgagcgttgtccggaattactgggcgtaaagagctcgtaggtggtt
tgtcgcgtcgtttgtggaataccgcagcttaactgcggggttgcaggcgatacgggcata
acttgagtgctgtaggggagactggaattcctggtgtagcggtggaatgcgcagatatca
ggaggaacaccgatggcgaaggcaggtctctgggcagtaactgacgctgaggagcgaaag
catgggtagcgaacaggattagataccctggtagtccatgccgtaaacggtgggcgctag
gtgtgagtcccttccacggggttcgtgccgtagctaacgcattaagcgccccgcctgggg
agtacggccgcaaggctaaaactcaaaggaattgacgggggcccgcacaagcggcggagc
atgtggattaattcgatgcaacgcgaagaaccttacctgggcttgacatgcacgagatcg
ctgcagagatgtagtttcccttgtggctggtgcacaggtggtgcatggttgtcgtcagct
cgtgtcgtgagatgttgggttaagtcccgcaacgagcgcaacccttgtcttatgttgcca
gcatttggttggggactcatgagagactgccggggttaactcggaggaaggtggggatga
cgtcaaatcatcatgccccttatgtccagggcttcacacatgctacaatggtcggtacaa
cgcgcagcgacactgtgaggtggagctaatcgcttaaagccggccttagttcggattggg
gtctgcaactcgaccccatgaagtcggagtcgctagtaatcgtagatcagcaacgctgcg
gtgaatacgttcccgggcct
>embl|GQ063845|GQ063845
gatgaacgctggcggcgtgcttaacacatgcaagtcgaacggaaaggccaagcttgcttg
gtgctcgagtggcgaacgggtgagtaacacgtgggtgatctgccctgcacttcgggataa
gcctgggaaactgggtctaataccggataggaccacttcttggaggttgtggtggaaagt
ttttcggtgtgggatgagctcgcggcctatcagcttgttggtggggtaatggcctaccaa
ggcgtcgacgggtagccggcctgagagggtgtacggccacattgggactgagatacggcc
cagactcctacgggaggcagcagtggggaatattgcacaatgggcgcaagcctgatgcag
cgacgccgcgtgggggatgacggccttcgggttgtaaactcctttcgccagggacgaagc
ggaagtgacggtacctggataagaagcaccggctaactacgtgccagcagccgcggtaat
acgtagggtgcaagcgttgtccggaattactgggcgtaaagagctcgtaggtggtttgtc
gcgtcgtttgtggaataccgcagcttaactgtggggttgcaggcgatacgggcataactt
gagtgctgtaggggagactggaattcctggtgtagcggtggaatgcgcagatatcaggag
gaacaccgatggcgaaggcaggtctctgggcagtaactgacgctgaggagcgaaagcatg
ggtagcgaacaggattagataccctggtagtccatgccgtaaacggtgggcgctaggtgt
gagtcccttccacggggttcgtgccgtagctaacgcattaagcgccccgcctggggagta
cggccgcaaggctaaaactcaaaggaattgacgggggcccgcacaagcggcggagcatgt
ggattaattcgatgcaacgcgaagaaccttacctgggcttgacatgcaccggatcgggct
agagatagtctttcccttgtggctggtgtacaggtggtgcatggttgtcgtcagctcgtg
tcgtgagatgttgggttaagtcccgcaacgagcgcaacccttgtcttatgttgccagcat
ttggttggggactcatgagagactgccggggttaactcggaggaaggtggggatgacgtc
aaatcatcatgccccttatgtccagggcttcacacatgctacaatggtcggtacaacgcg
cagcgacactgtgaggtggagcgaatcgcttaaagccggtcttagctcggattggggtct
gcaactcgacctcatgaagtcggagtcgctagtaatcgtagatcagcaacgctgcggtga
atacgttcccgggcct
>embl|GQ063846|GQ063846
gatgaacgctggcggcgtgcttaacacatgcaagtcgaacggaaaggatccttcgggatt
actcgagtggcgaacgggtgagtaacacgtgggtgatctgccctgcactttgggataagc
ctgggaaactgggtctaataccggataggaccatcgtttagtgtcggtggtggaaagttt
tttcggtgtgggatgagctcgcggcctatcagcttgttggtggggtaatggcctaccaag
gcgtcgacgggtagccggcctgagagggtgtacggccacattgggactgagatacggccc
agactcctacgggaggcagcagtggggaatattgcacaatgggcgcaagcctgatgcagc
gacgccgcgtgggggatgacggccttcgggttgtaaactcctttcgccaaagacgaattt
ttgacggtatttggagaagaagcaccggctaactacgtgccagcagccgcggtaatacgt
agggtgcgagcgttgtccggaattactgggcgtaaagagctcgtaggtggtttgtcgcgt
cgtttgtggaataccgcagcttaactgtggagttgcaggcgatacgggcataacttgagt
gctgtaggggagactggaattcctggtgtagcggtggaatgcgcagatatcagggggaac
accgatggcgaaggcaggtctctgggcagtaactgacgctgaggagcgaaagcatgggga
gcgaacaggattaggtaccctggtagtccatgccgtaaacggtgggcgctaggtgtgagt
cccttccacggggttcgtgccgtagctaacgcattaagcgccccgcctggggagtacggc
cgcaaggctaaaactcaaaggaactgacgggggcccgcacaagcggcggagcatgtggat
taattcgatgcaacgcgaagaaccttacctgggcttgacatacaccagatcgggctagag
atagtctttcccttgtggttggtgtacaggtggtgcatggttgtcgtcagctcgtgtcgt
gagatgttgggttaagtcccgcaacgagcgcaacccttgtcttatgttgccagcacataa
tggtggggactcatgagagactgccggggttaactcggaggaaggtggggatgacgtcaa
atcatcatgccccttatgtccagggcttcacacatgctacaatggtcggtacaacgcgca
gcttccctgtgagggggtgcgaatcgctctaaagccggtcgtagttcggattggggtctg
caactcgaccccatgaagtcggagtcgctagtaatcgcagatcagcaacgctgcggtgaa
tacgttcccgggcct
>embl|GQ063847|GQ063847
gatgaacgctttttgcgtgcttaacacatgcaagtcgaacggaaaggcccctgcttgcag
gggtgctcgagtggcgaacgggtgagtaacacgtgggtgatctgccctgcactttgggat
aagcctgggaaactgggtctaataccggataggaccatcgtttagtgtcggtggtggaaa
gttttttcggtgtgggatgagctcgcggcctatcagcttgttggtggggtaatggcctac
caaggcgtcgacgggtagccggcctgagagggtgtacggccacattgggactgagatacg
gcccagactcctacgggaggcagcagtggggaatattgcacaatgggcgcaagcctgatg
cagcgacgccgcgtgggggatgacggccttcgggttgtaaactcctttcgccaaggacga
agcgttatgtgacggtacttggagaagaagcaccggctaactacgtgccagcagccgcgg
taatacgtagggtgcgagcgttgtccggaattactgggcgtaaagagctcgtaggtggtt
tgtcgcgtcgtttgtggaataccgcagcttaactgtggggttgcaggcgatacgggcata
acttgagtgctgtaggggagactggaattcctggtgtagcggtggaatgcgcagatatca
ggaggaacaccgatggcgaaggcaggtctctgggcagtaactgacgctgaggagcgaaag
catgggtagcgaacaggattagataccctggtagtccatgccgtaaacggtgggcgctag
gtgtgagtcccttccacggggttcgtgccgtagctaacgcattaagcgccccgcctgggg
agtacggccgcaaggctaaaactcaaaggaattgacgggggccgcacaagcggcggagca
tgtggattaattcgatgcaacgcgaagaaccttacctgggcttgacatacaccagatggc
tgtagagatacagtgtcccttgtggttggtgtacaggtggtgcatggttgtcgtcagctc
gtgtcgtgagatgttgggttaagtcccgcaacgagcgcaacccttgtcttatgttgccag
cggttcggccggggactcatgagagactgccggggttaactcggaggaaggtggggatga
cgtcaaatcatcatgccccttatgtccagggcttcacacatgctacaatggtcggtacaa
cgcgtgacgacaccgtgaggtgaagtggatcgctgaaagccggtcgtagttcggattggg
gtctgcaactcgaccccatgaagtcggagtcgctagtaatcgcagatcagcaacgctgcg
gtgaatacgttcccgggcct
>embl|GQ063848|GQ063848
gatgaacgctggtggcgtgctttacacatgcaagtcgaacggaaaggcccctgcttgcag
gggtgctcgagtggcgaacgggtgagtaacacgtgggtgatctgccctgcactttgggat
aagcctgggaaactgggtctaataccggataggaccatcgtttagtgtcggtggtggaaa
gttttttcggtgtgggatgagctcgcggcctatcagcttgttggtggggtaatggcctac
caaggcgtcgacgggtagccggcctgagagggcgtacggccacattgggactgagatacg
gcccagactcctacgggaggcagcagtggggaatattgcacaatgggcgcaagcctgatg
cagcgacgccgcgtgggggatgacggccttcgggttgtaaactcctttcgccaaggacga
agcgttatgtgacggtacttggagaagaagcaccggctaactacgtgccagcagccgcgg
taatacgtagggtgcgagcgttgtccggaattactgggcgtaaagagctcgtaggtggtt
tgtcgcgtcgtttgtggaataccgcagcttaactgtggggttgcaggcgatacgggcata
acttgagtgctgtaggggagactggaattcctggtgtagcggtggaatgcgcagatatca
ggaggaacaccgatggcgaaggcaggtctctgggcagtaactgacgctgaggagcgaaag
catgggtagcgaacaggattagataccctggtagtccatgccgtaaacggtgggcgctag
gtgtgagtcccttccacggggttcgtgccgtagctaacgcattaagcgccccgcctgggg
agtacggccgcaaggctaaaactcaaaggaattgacgggggcccgcacaagcggcggagc
atgtggattaattcgatgcaacgcgaagaaccttacctgggcttgacatacaccagatgg
ctgtagagatacagtgtcccttgtggttggtgtacaggtggtgcatggttgtcgtcagct
cgtgtcgtgagatgttgggttaagtcccgcaacgagcgcaacccttgtcttatgttgcca
gcggttcggccggggactcatgagagactgccggggttaactcggaggaaggtggggatg
acgtcaaatcatcatgccccttatgtccagggcttcacacatgctacaatggtcggtaca
acgcgtgacgacaccgtgaggtgaagtggatcgctgaaagccggtcgtagttcggattgg
ggtctgcaactcgaccccatgaagtcggagtcgctagtaatcgcagatcagcaacgctgc
ggtgaatacgttcccgggcct
>embl|GQ063849|GQ063849
gatgaacgctggcggcgtgcttaacacatgcaagtcgaacggaaaggccgaagcttgctt
cggtgctcgagtggcgaacgggtgagtaacacgtgggtgatctgccctgcacttcgggat
aagcctgggaaactgggtctaataccggataggaccacttcttggaggttgtggtggaaa
gttttttcggtgtgggatgagctcgcggcctatcagcttgttggtggggtaatggcctac
caaggcgtcgacgggtagccggcctgagagggtgtacggccacattgggactgagatacg
gcccagactcctacgggaggcagcagtggggaatattgcacaatgggcgcaagcctgatg
cagcgacgccgcgtgggggatgacggccttcgggttgtaaactcctttcgccagggacga
agaggaattgacggtacctggataagaagcaccggctaactacgtgccagcagccgcggt
aatacgtagggtgcgagcgttgtccggaattactgggcgtaaagagctcgtaggtggttt
gtcgcgtcgtttgtgtaataccggggcttaacttcggggttgcaggcgatacgggcataa
cttgagtgctgtaggggagactggaattcctggtgtagcggtggaatgcgcagatatcag
gaggaacaccgatggcgaaggcaggtctctgggcagtaactgacgctgaggagcgaaagc
atgggtagcgaacaggattagataccctggtagtccatgccgtaaacggtgggcgctagg
tgtgagtcccttccacggggttcgtgccgtagctaacgcattaagcgccccgcctgggga
gtacggccgcaaggctaaaactcaaaggaattgacgggggcccgcacaagcggcggagca
tgtggattaattcgatgcaacgcgaagaaccttacctgggcttgacatacaccggatcgc
tgcagagatgtagtttcccttgtggctggtgtacaggtggtgcatggttgtcgtcagctc
gtgtcgtgagatgttgggttaagtcccgcaacgagcgcaacccttgtcttatgttgccag
catttggttggggactcatgagagactgccggggttaactcggaggaaggtggggatgac
gtcaaatcatcatgccccttatgtccagggcttcacacatgctacaatggtcggtacaac
gcgttgctactccgtgagggggcgcgaatcgctgaaagccggccttagttcggattgggg
tctgcaactcgaccccatgaagtcggagtcgctagtaatcgcagatcagcaacgctgcgg
tgaatacgttcccgggcct
>embl|GQ063850|GQ063850
gatgaacgctggcggcgtgcttaacacatgcaagtcgaacggaaaggctcaagcttgctt
gggtactcgagtggcgaacgggtgagtaacacgtgggtgatctgccctgcactttgggat
aagcctgggaaactgggtctaataccggataggaccatcgtttagtgtcggtggtggaaa
gtttttcggtgtgggatgagctcgcggcctatcagcttgttggtggggtaatggcctacc
aaggcgtcgacgggtagccggcctgagagggtgtacggccacattgggactgagatacgg
cccagactcctacgggaggcagcagtggggaatattgcacaatgggcgcaagcctgatgc
agcgacgccgcgtgggggatgacggccttcgggttgtaaactcctttcgccaaggacgaa
gaggaattgacggtacttggataagaagcaccggctaactacgtgccagcagccgcggta
atacgtagggtgcgagcgttgtccggaattactgggcgtaaagagctcgtaggtggtttg
tcgcgtcgtttgtggaataccgcagcttaactgtggggttgcaggcgatacgggcataac
ttgagtgctgtaggggagactggaattcctggtgtagcggtgaaatgcgcagatatcagg
aggaacaccgatggcgaaggcaggtctctgggcagtaactgacgctgaggagcgaaagca
tgggtagcgaacaggattagataccctggtagtccatgccgtaaacggtgggcgctaggt
gtgagtcccttccacggggttcgtgccgtagctaacgcattaagcgccccgcctggggag
tacggccgcaaggctaaaactcaaaggaattgacgggggcccgcacaagcggcggagcat
gtggattaattcgatgcaacgcgaagaaccttacctgggcttgacatacaccggatcggg
ctagagatagtctttcccttgtggctggtgtacaggtggtgcatggttgtcgtcagctcg
tgtcgtgagatgttgggttaagtcccgcaacgagcgcaacccttgtcttatgttgccagc
acgtgatggtggggactcatgagagactgccggggttaactcggaggaaggtggggatga
cgtcaaatcatcatgccccttatgtccagggcttcacacatgctacaatggtcggtacaa
cgcgcagcttccctgtgagggggtgcgaatcgctctaaagccggtcgtagttcggattgg
ggtctgcaactcgaccccatgaagtcggagtcgctagtaatcgcagatcagcaacgctgc
ggtgaatacgttcccgggcct
>embl|GQ063851|GQ063851
gatgaacgctggcggcgtgcttaacacatgcaagtcgaacggaaaggcccctgcttgcag
gggtgctcgagtggcgaacgggtgagtaacacgtgggtgatctgccctgcactttgggat
aagcctgggaaactgggtctaataccggataggaccatcgtttagtgtcggtggtggaaa
gttttttcggtgtggggtgagctcgcggcctatcagcttgttggtggggtaatggcctac
caaggcgtcgacgggtagccggcctgagagggtgtacggccacattgggactgagatacg
gcccagactcctacgggaggcagcagtggggaatattgcacaatgggcgcaagcctgatg
cagcgacgccgcgtgggggatgacggccttcgggttgtaaactcctttcgccaaggacga
agcgttatgtgacggtacttggagaagaagcaccggctaactacgtgccagcagccgcgg
taatacgtagggtgcgagcgttgtccggaattactgggcgtaaagagctcgtaggtggtt
tgtcgcgtcgtttgtggaataccgcagcttaactgtggggttgcaggcgatacgggcata
acttgagtgctgtaggggagactggaattcctggtgtagcggtggaatgcgcagatatca
ggaggaacaccgatggcgaaggcaggtctctgggcagtaactgacgctgaggagcgaaag
catgggtagcgaacaggattagataccctggtagtccatgccgtaaacggtgggcgctag
gtgtgagtcccttccacggggttcgtgccgtagctaacgcattaagcgccccgcctgggg
agtacggccgcaaggctaaaactcaaaggaattgacgggggcccgcacaagcggcggagc
atgtggattaattcgatgcaacgcgaagaaccttacctgggcttgacatacaccagatgg
ctgtagagatacagtgtcccttgtggttggtgtacaggtggtgcatggttgtcgtcagct
cgtgtcgtgagatgttgggttaagtcccgcaacgagcgcaacccttgtcttatgttgcca
gcggttcggccggggactcatgagagactgccggggttaactcggaggaaggtggggatg
acgtcaaatcatcatgccccttatgtccagggcttcacacatgctacaatggtcggtaca
acgcgtgacgacaccgtgaggtgaagtggatcgctgaaagccggtcgtagttcggattgg
ggtctgcaactcgaccccatgaagtcggagtcgctagtaatcgcagatcagcaacgctgc
ggtgaatacgttcccgggcct
>embl|GQ063852|GQ063852
gatgaacgctggcggcgtgcttaacacatgcaagtcgaacggaaaggcccctgcttgcag
gggtgctcgagtggcgaacgggtgagtaacacgtgggtgatctgccctgcactttgggat
aagcctgggaaactgggtctaataccggataggaccatcgtttagtgtcggtggtggaaa
gttttttcggtgtgggatgagctcgcggcctatcagcttgttggtggggtaatggcctac
caaggcgtcgacgggtagccggcctgagagggtgtacggccacattgggactgagatacg
gcccagactcctacgggaggcagcagtggggaatattgcacaatgggcgcaagcctgatg
cagcgacgccgcgtgggggatgacggccttcgggttgtaaactcctttcgccaaggacga
agcgttatgtgacggtacttggagaagaagcaccggctaactacgtgccagcagccgcgg
taatacgtagggtgcgagcgttgtccggaattactgggcgtaaagagctcgtaggtggtt
tgtcgcgtcgtttgtggaataccgcagcttaactgtggggttgcaggcgatacgggcata
acttgagtgctgtaggggagactggaattcctggtgtagcggtggaatgcgcagatatca
ggaggaacaccgatggcgaaggcaggtctctgggcagtaactgacgctgaggagcgaaag
catgggtagcgaacaggattagataccctggtagtccatgccgtaaacggtgggcgctag
gtgtgtgtcccttccacggggttcgtgccgtagctaacgcattaagcgccccgcctgggg
agtacggccgcaaggctaaaactcaaaggaattgacgggggcccgcacaagcggcggagc
atgtggattaattcgatgcaacgcgaagaaccttacctgggcttgacatacaccagatgg
ctgtagagatacagtgtcccttgtggttggtgtacaggtggtgcatggttgtcgtcagct
cgtgtcgtgagatgttgggttaagtcccgcaacgagcgcaacccttgtcttatgttgcca
gcggttcggccggggactcatgagagactgccggggttaactcggaggaaggtggggatg
acgtcaaatcatcatgccctttatgtccagggcttcacacatgctacaatggtcggtaca
acgcgtgacgacaccgtgaggtgaagtggatcgctgaaagccggtcgtagttcggattgg
ggtctgcaactcgaccccatgaagtcggagtcgctagtaatcgcagatcagcaacgctgc
ggtgaatacgttcccgggcct
>embl|GQ063853|GQ063853
gatgaacgctggcggcgtgcttaacacatgcaagtcgaacggaaaggctcaagcttgctt
gggtactcgagtggcgaacgggtgagtaacacgtgggtgatctgccctgcactttgggat
aagcctgggaaactgggtctaataccggataggaccatcgtttagtgtcggtggtggaaa
gtttttcggtgtgggatgagctcgcggcctatcagcttgttggtggggtaatggcctacc
aaggcgtcgacgggtagccggcctgagagggtgtacggccacattgggactgagatacgg
cccagactcctacgggaggcagcagtggggaatattgcacaatgggcgcaagcctgatgc
agcgacgccgcgtgggggatgacggccttcgggttgtaaactcctttcgccaaggacgaa
gaggaattgacggtacttggataagaagcaccggctaactacgtgccagcagccgcggta
atacgtagggtgcgagcgttgtccggaattactgggcgtaaagagctcgtaggtggtttg
tcgcgtcgtttgtggaataccgcagcttaactgtggggttgcaggcgatacgggcataac
ttgagtgctgtaggggagactggaattcctggtgtagcggtgaaatgcgcagatatcagg
aggaacaccgatggcgaaggcaggtctctgggcagtaactgacgctgaggagcgaaagca
tgggtagcgaacaggattagataccctggtagtccatgccgtaaacggtgggcgctaggt
gtgagtcccttccacggggttcgtgccgtagctaacgcattaagcgccccgcctggggag
tacggccgcaaggctaaaactcaaaggaattgacgggggcccgcacaagcggcggagcat
gtggattaattcgatgcaacgcgaagaaccttacctgggcttgacatacaccggatcggg
ctagagatagtctttcccttgtggctggtgtacaggtggtgcatggttgtcgtcagctcg
tgtcgtgagatgttgggttaagtcccgcaacgagcgcaacccttgtcttatgttgccagc
acgtgatggtggggactcatgagagactgccggggttaactcggaggaaggtggggatga
cgtcaaatcatcatgccccttatgtccagggcttcacacatgctacaatggtcggtacaa
cgcgcagcttccctgtgagggggtgcgaatcgctgaaagccggtcgtagttcggattggg
gtctgcaactcgaccccatgaagtcggagtcgctagtaatcgcagatcagcaacgctgcg
gtgaatacgttcccgggcct
>embl|GQ063854|GQ063854
gatgaacgctggcggcgtgcttaacacatgcaagtcgaacggaaaggcccctgcttgcag
gggtgctcgagtggcgaacgggtgagtaacacgtgggtgatctgccctgcactttgggat
aagcctgggaaactgggtctaataccggataggaccatcgtttagtgtcggtggtggaaa
gttttttcggtgtgggatgagctcgcggcctatcagcttgttggtggggtaatggcctac
caaggcgtcgacgggtagccggcctgagagggtgtacggccacattgggactgagatacg
gcccagactcctacgggaggcagcagtggggaatattgcacaatgggcgcaagcctgatg
cagcgacgccgcgtgggggatgacggccttcgggttgtaaactcctttcgccaaggacga
agcgttatgtgacggtacttggagaagaagcaccggctaactacgtgccagcagccgcgg
taatacgtagggtgcgagcgttgtccggaattactgggcgtaaagagctcgtaggtggtt
tgtcgcgtcgtttgtggaataccgcagcttaactgtggggttgcaggcgatgcgggcata
acttgagtgctgtaggggagactggaattcctggtgtagcggtggaatgcgcagatatca
ggaggaacaccgatggcgaaggcaggtctctgggcagtaactgacgctgaggagcgaaag
catgggtagcgaacaggattagataccctggtagtccatgccgtaaacggtgggcgctag
gtgtgagtcccttccacggggttcgtgccgtagctaacgcattaagcgccccgcctgggg
agtacggccgcaaggctaaaactcaaaggaattgacgggggcccgcacaagcggcggagc
atgtggattaattcgatgcaacgcgaagaaccttacctgggcttgacatacaccagatgg
ctgtagagatacagtgtcccttgtggttggtgtacaggtggtgcatggttgtcgtcagct
cgtgtcgtgagatgttgggttaagtcccgcaacgagcgcaacccttgtcttatgttgcca
gcggttcggccggggactcatgagagactgccggggttaactcggaggaaggtggggatg
acgtcaaatcatcatgccccttatgtccagggcttcacacatgctacaatggtcggtaca
acgcgtgacgacaccgcgaggtgaagtggatcgctgaaagccggtcgtagttcggattgg
ggtctgcaactcgaccccatgaagtcggagtcgctagtaatcgcagatcagcaacgctgc
ggtgaatacgttcccgggcct
>embl|GQ063855|GQ063855
gatgaacgctggcggcgtgcttaacacatgcaagtcgaacggaaaggccgaagcttgctt
cggtactcgagtggcgaacgggtgagtaacacgtgggtgatctgccctgcactttgggat
aagcctgggaaactgggtctaataccggatatgaccattatttagtgttggtggttgaaa
gttttttcggtgtgggatgagctcgcggcctatcagcttgttggtggggtaatggcctac
caaggcgtcgacgggtagccggcctgagagggtgtacggccacattgggactgagatacg
gcccagactcctacgggaggcagcagtggggaatattgcacaatgggcgcaagcctgatg
cagcgacgccgcgtgggggatgacggccttcgggttgtaaactcctttcgccaaggacga
agagaaattgacggtacttggataagaagcaccggctaactacgtgccagcagccgcggt
aatacgtagggtgcaagcgttgtccggaattactgggcgtaaagagctcgtaggtggttt
gtcgcgtcgtttgtggaataccgcagcttaactgtggggttgcaggcgatacgggcataa
cttgagtgctgtaggggagactggaattcctggtgtagcggtggaatgcgcagatatcag
gaggaacaccgatggcgaaggcaggtctctgggcagtaactgacgctgaggagcgaaagc
atgggtagcgaacaggattagataccctggtagtccatgccgtaaacggtgggcgctagg
tgtgagtcccttccacggggttcgtgccgtagctaacgcattaagcgccccgcctgggga
gtacggccgcaaggctaaaactcaaaggaattgacgggggcccgcacaagcggcggagca
tgtggattaattcgatgcaacgcgaagaaccttacctgggcttgacatacaccggatcgg
gctagagatagtctttcccttgtggctggtgtgcaggtggtgcatggttgtcgtcagctc
gtgtcgtgagatgttgggttaagtcccgcaacgagcgcaacccttgtcttatgttgccag
cggtttggccggggactcatgagagactgccggggttaactcggaggaaggtggggatga
cgtcaaatcatcatgccccttatgtccagggcttcacacatgctacaatggtcggtacaa
cgcgcagcgacactgtgaggtggagcgaatcgctgaaagccggccttagttcggattggg
gtctgcaactcgaccccatgaagtcggagtcgctagtaatcgcagatcagcaacgctgcg
gtgaatacgttcccgggcct
>embl|GQ063856|GQ063856
gatgaacgctggcggcgtgcttaacacatgcaagtcgaacggaaaggccaagcttgcttg
gtgctcgagtggcgaacgggtgagtaacacgtgggtgttctgccctgcacttcgggataa
gcctgggaaactgggtctaataccggataggaccacttcttggaggttgtggtggaaagt
tttttcggtgtgggatgagctcgcggcctatcagcttgttggtggggtaatggcctacca
aggcgtcgacgggtagccggcctgagagggtgtacggccacattgggactgagatacggc
ccagactcctacgggaggcagcagtggggaatattgcacaatgggcggaagcctgatgca
gcgacgccgcgtgggggatgacggccttcgggttgtaaactcctttcgccaaagacgaat
ttggacggtatttggagaagaagcaccggctaactacgtgccagcagccgcggtaatacg
tagggtgcgagcgttgtccggaattactgggcgtaaagagcccgtaggtggtttgtcgcg
tcgtttgtgcaagtccacggcttaactgtgggactgcaggcgatacgggcataacttgag
tgctgtaggggagactggaattcctggtgtagcggtgaaatgcgcagatatcaggaggaa
caccgatggcgaaggcaggtctctgggcagtaactgacgctgaggagcgaaagcatgggg
agcgaacaggattagataccctggtagtccatgccgtaaacggtgggcgctaggtgtgag
tcccttccacggggttcgtgccgtagctaacgcattaagcgccccgcctggggagtacgg
ccgcaaggctaaaactcaaaggaattgacgggggcccgcacaagcggcggagcatgtgga
ttaattcgatgcaacgcgaagaaccttacctgggcttgacatacaccagatcgccgcaga
gatgtggtttcccttgtggttggtgtacaggaggtgcatggttgtcgtcagctcgtgtcg
tgagatgttgggttaagtcccgcaacgagcgcaacccttgtcttatgttgccagcacata
atggtggggactcatgagagactgccggggttaactcggaggaaggtggggatgacgtca
aatcatcatgccccttatgtccagggcttcacacatgctacaatggtcggtacaacgcgc
agcgacactgtgaggtggagcgaatcgctgtaaagccggccttagttcggattggggtct
gcaactcgaccccatgaagtcggagtcgctagtaatcgcagatcagcaacgctgcggtga
atacgttcccgggcct
>embl|GQ063857|GQ063857
gatgaacgctggcggcgtgcttaacacatgcaagtcgaacggaaaggctcctgcttgcag
gggtactcgagtggcgaacgggtgagtaacacgtgggtgatctgccctgcactttgggat
gagcctgggaaactgggtctaataccggataggacttgagtttagatgcttgagtggaga
gtttttcggtgtgggatgagctcgcggcctatcagcttgttggtggggtaatggcctacc
aaggcgtcgacgggtagccggcctgagagggtgtacggccacattgggactgagatacgg
cccagactcctacgggaggcagcagtggggaatattgcacaatgggcgcaagcctgatgc
agcgacgccgcgtgggggatgacggccttcgggttgtaaactcctttcgccagggacgaa
gcggaagtgacggtacctggataagaagcaccggctaactacgtgccagcagccgcggta
atacgtagggtgcaagcgttgtccggaattactgggcgtaaagagctcgtaggtggtttg
tcgcgtcgtttgtggaataccgcagcttaactgtggggttgcaggcgatacgggcataac
ttgagtgctgtaggggagactggaattcctggtgtagcggtggaatgcgcagatatcagg
aggaacaccgatggcgaaggcaggtctctgggcagtaactgacgctgaggagcgaaagca
tgggtagcgaacaggattagataccctggtagtccatgccgtaaacggtgggcgctaggt
gtgagtcccttccacggggttcgtgccgtagctaacgcattaagcgccccgcctggggag
tacggccgcaaggctaaaactcaaaggaattgacgggggcccgcacaagcggcggagcat
gtggattaattcgatgcaacgcgaagaaccttacctgggcttgacatgcaccggatcggg
ctagagatagtctttcccttgtggctggtgtacaggtggtgcatggttgtcgtcagctcg
tgtcgtgagatgttgggttaagtcccgcaacgagcgcaacccttgtcttatgttgccagc
atttggttggggactcatgagagactgccggggttaactcggaggaaggtggggatgacg
tcaaatcatcatgccccttatgtccagggcttcacacatgctacaatggtcggtacaacg
cgcagcgacactgtgaggtggagcgaatcgcttaaagccggtcttagttcggattggggt
ctgcaactcgacctcatgaagtcggagtcgctagtaatcgtagatcagcaacgctgcggt
gaatacgttcccgggcct
>embl|GQ063858|GQ063858
gatgaacgctggcggcgtgcttaacacatgcaagtcgaacggaaaggctcaagcttgctt
gggtactcgagtggcgaacgggtgagtaacacgtgggtgatctgccctgcactttgggat
aagcctgggaaactgggcctaataccggataggaccatcgtttagtgtcggtggtggaaa
gttttttcggtgtgggatgagctcgcggcctatcagcttgttggtggggtaatggcctac
caaggcgtcgacgggtagccggcctgagagggtgtacggccacattgggactgagatacg
gcccagactcctacgggaggcagcagtggggaatattgcacaatgggcgcaagcctgatg
cagcgacgccgcgtgggggatgacggccttcgggttgtaaactcctttcgccaaggacga
agaggaattgacggtacttggataagaagcaccggctaactacgtgccagcagccgcggt
aatacgtagggtgcgagcgttgtccggaattactgggcgtaaagagctcgtaggtggttt
gtcgcgtcgtttgtggaataccgcagcttaactgtggggttgcaggcgatacgggcataa
cttgagtgctgtaggggagactggaattcctggtgtagcggtgaaatgcgcagatatcag
gaggaacaccgatggcgaaggcaggtctctgggcagtaactgacgctgaggagcgaaagc
atgggtagcgaacaggattagataccctggtagtccatgccgtaaacggtgggcgctagg
tgtgagtcccttccacggggttcgtgccgtagctaacgcattaagcgccccgcctggggt
gtacggccgcaaggctaaaactcaaaggaattgacgggggcccgcacaagcggcggagca
tgtggattaattcgatgcaacgcgaagaaccttacctgggcttgacatacaccggatcgg
gctagagatggtctttcccttgtggctggtgtacaggtggtgcatggttgtcgtcagctc
gtgtcgtgagatgttgggttaagtcccgcaacgagcgcaacccttgtcttatgttgccag
cacgtgatggtggggactcatgagagactgccggggttaactcggaggaaggtggggatg
acgtcaaatcatcatgccccttatgtccagggcttcacacatgctacaatggtcggtaca
acgcgcagcttccctgtgagggggtgcgaatcgctctaaagccggtcgtagttcggattg
gggtctgcaactcgaccccatgaagtcggagtcgctagtaatcgcagatcagcaacgctg
cggtgaatacgttcccgggcct
>embl|GQ063859|GQ063859
gatgaacgctggcggcgtgcttaacacatgcaagtcgaacggaaaggcccctgcttgcag
gggtgctcgagtggcgaacgggtgagtaacacgtgggtgatctgccctgcactttgggat
aagcctgggaaactgggtctaataccggataggaccatcgtttagtgtcggtggtggaaa
gttttttcggtgtgggatgagctcgcggcctatcagcttgttggtggggtaatggcctac
caaggcgtcgacgggtagccggcctgagagggtgtacggccacattgggactgagatacg
gcccagactcctacgggaggcagcagtggggaatattgcacaatgggcgcaagcctgatg
cagcgacgccgcgtgggggatgacggccttcgggttgtaaactcctttcgccaaggacga
agcgttatgtgacggtacttggagaagaagcaccggctaactacgtgccagcagccgcgg
taatacgtagggtgcgagcgttgtccggaattactgggcgtaaagagctcgtaggtggtt
tgtcgcgtcgtttgtggaataccgcagcttaactgtggggttgcaggcgatacgggcata
acttgagtgctgtaggggagactggaattcctggtgtagcggtggaatgcgcagatatca
ggaggaacaccgatggcgaaggcaggtctctgggcagtaactgacgctgaggagcgaaag
catgggtagcgaacaggattagataccctggtagtccatgccgtaaacggtgggcgctag
gtgtgagtcccttccacggggttcgtgccgtagctaacgcattaagcgccccgcctgggg
agtacggccgcaaggctaaaactcaaaggaattgacgggggcccgcacaagcggcggagc
atgtggattaattcgatgcaacgcgaagaaccttacctgggcttgacatacaccagatgg
ctgtagagatacagtgtcccttgtggttggtgtacaggtggtgcatggttgtcgtcagct
cgtgtcgtgagatgttgggttaagtcccgcaacgagcgcaacccttgtcttatgttgcca
gcggttcggccggggactcatgagagactgccggggttaactcggaggaaggtggggatg
acgtcaaatcatcatgccccttatgtccagggcttcacacatgctacaatggtcggtaca
acgcgtgacgacaccgtgaggtgaagtggatcgctgaaagccggtcgtagttcggattgg
ggtctgcaactcgaccccatgaagtcggagtcgctagtaatcgcagatcagcaacgctgc
ggtgaatacgttcccgggcct
>embl|GQ063860|GQ063860
gatgaacgctggcggcgtgcttaacacatgcaagtcgaacggaaaggcccctgcttgcag
gggtgctcgagtggcgaacgggtgagtaacacgtgggtgatctgccctgcactttgggat
aagcctgggaaactgggtctaataccggataggaccatcgtttagtgtcggtggtggaaa
gttttttcggtgtgggatgagctcgcggcctatcagcttgttggtggggtaatggcctac
caaggcgtcgacgggtagccggcctgagagggtgtacggccacattgggactgagatacg
gcccagactcctacgggaggcagcagtggggaatattgcacaatgggcgcaagcctgatg
cagcgacgccgcgtgggggatgacggccttcgggttgtaaactcctttcgccaaggacga
agcgttatgtgacggtacttggagaagaagcaccggctaactacgtgccagcagccgcgg
taatacgtagggtgcgagcgttgtccggaattactgggcgtaaagagctcgtaggtggtt
tgtcgcgtcgtttgtggaataccgcagcttaactgtggggttgcaggcgatacgggcata
acttgagtgctgtaggggagactggaattcctggtgtagcggtggaatgcgcagatatca
ggaggaacaccgatggcgaaggcaggtctctgggcagtaactgacgctgaggagcgaaag
catgggtagcgaacaggattagataccctggtagtccatgccgtaaacggtgggcgctag
gtgtgagtcccttccacggggttcgtgccgtagctaacgcattaagcgccccgcctgggg
agtacggccgcaaggctaaaactcaaaggaattgacgggggcccgcacaagcggcggagc
atgtggattaattcgatgcaacgcgaagaaccttacctgggcttgacatacaccagatgg
ctgtagagatacagtgtcccttgtggttggtgtacaggtggtgcatggttgtcgtcagct
cgtgtcgtgagatgttgggttaagtcccgcaacgagcgcaacccttgtcttatgttgcca
gcggttcggccggggactcatgagagactgccggggttaactcggaggaaggtggggatg
acgtcaaatcatcatgccccttatgtccagggcttcacacatgctacaatggtcggtaca
acgcgtgacgacaccgtgaggtgaagtggatcgctgagagccggtcgtagttcggattgg
ggtctgcaactcgaccccatgaagtcggagtcgctagtaatcgcagatcagcaacgctgt
ggtgaatacgttcccgggcct
>embl|GQ063861|GQ063861
gatgaacgctggcggcgtgcttaacacatgcaagtcgaacggaaaggctcaagcttgctt
gggtactcgagtggcgaacgggtgagtaacacgtgggtgatctgccctgcactttgggat
aagcctgggaaactgggtctaataccggataggaccatcgtttagtgtcggtggtggaaa
gtttttcggtgtgggatgagctcgcggcctatcagcttgttggtggggtaatggcctacc
aaggcgtcgacgggtagccggcctgagagggtgtacggccacattgggactgagatacgg
cccagactcctacgggaggcagcagtggggaatattgcacaatgggcgcaagcctgatgc
agcgacgccgcgtgggggatgacggccttcgggttgtaaactcctttcgccaaggacgaa
gaggaattgacggtacttggataagaagcaccggctaactacgtgccagcagccgcggta
atacgtagggtgcgagcgttgtccggaattactgggcgtaaagagctcgtaggtggtttg
tcgcgtcgtttgtggaataccgcagcttaactgtggggttgcaggcgatacgggcataac
ttgagtgctgtaggggagactggaattcctggtgtagcggtgaaatgcgcagatatcagg
aggaacaccgatggcgaaggcaggtctctgggcagtaactgacgctgaggagcgaaagca
tgggtagcgaacaggattagataccctggtagtccatgccgtaaacggtgggcgctaggt
gtgagtcccttccacggggttcgtgccgtagctaacgcattaagcgccccgcctggggag
tacggccgcaaggctaaaactcaaaggaattgacgggggcccgcacaagcggcggagcat
gtggattaattcgatgcaacgcgaagaaccttacctgggcttgacatacaccggatcggg
ctagagatagtctttcccttgtggctggtgtacaggtggtgcatggttgtcgtcagctcg
tgtcgtgagatgttgggttaagtcccgcaacgagcgcaacccttgtcttatgttgccagc
acgtgatggtggggactcatgagagactgccggggttaactcggaggaaggtggggatga
cgtcaaatcatcatgccccttatgtccagggcttcacacatgctacaatggtcggtacaa
cgcgcagcttccctgtgagggggtgcgaatcgctgaaagccggtcgtagttcggattggg
gtctgcaactcgaccccatgaagtcggagtcgctagtaatcgcagatcagcaacgctgcg
gtgaatacgttcccgggcct
>embl|GQ063862|GQ063862
gatgaacgctggcggcgtgcttaacacatgcaagtcgaacggaaaggatccttcgggatt
actcgagtggcgaacgggtgagtaacacgtgggtgatctgccctgcactttgggataagc
ctgggaaactgggtctaataccggataggaccatcgtttagtgtcggtggtggaaagttt
tttcggtgtgggatgagctcgcggcctatcagcttgttggtggggtaatggcctaccaag
gcgtcgacgggtagccggcctgagagggtgtacggccacattgggactgagatacggccc
agactcctacgggaggcagcagtggggaatattgcacaatgggcgcaagcctgatgcagc
gacgccgcgtgggggatgacggccttcgggttgtgaactcctttcgccaaagacgaattt
ttgacggtatttggagaagaagcaccggctaactacgtgccagcagccgcggtaatacgt
agggtgcgagcgttgtccggaattactgggcgtaaagagctcgtaggtggtttgtcgcgt
cgtttgtggaataccgcagcttaactgcggggttgcaggcgatacgggcataacttgagt
gctgtaggggagactggaattcctggtgtagcggtggaatgcgcagatatcaggaggaac
accgatggcgaaggcagatctctgggcagtaactgacgctgaggagcgaaagcatgggga
gcgaacaggattagataccctggtagtccatgccgtaaacggtgggcgctaggtgtgagt
cccttccacggggttcgtgccgtagctaacgcattaagcgccccgcctggggagtacggc
cgcaaggctaaaactcaaaggaattgacgggggcccgcacaagcggcggagcatgtggat
taattcgatgcaacgcgaagaaccttacctgggcttgacatacaccagatcgggctagag
atagtctttcccttgtggttggtgtacaggtggtgcatggttgtcgtcagctcgtgtcgt
gagatgttgggttaagtcccgcaacgagcgcaacccttgtcttatgttgccagcacataa
tggtggggactcatgagagactgccggggttgactcggaggaaggtggggatgacgtcaa
atcatcatgccccttatgtccagggcttcacacatgctacaatggtcggtacaacgcgca
gcttccctgtgagggggtgcgaatcgctctaaagccggtcgtagttcggattggggtctg
caactcgaccccatgaagtcggagtcgctagtaatcgcagatcagcaacgctgcggtgaa
tacgttcccgggcct
>embl|GQ063863|GQ063863
gatgaacgctggcggcgtgcttaacacatgcaagtcgaacggaaaggccgaagcttgctt
cggtactcgagtggcgaacgggtgagtaacacgtgggtgatctgccctgcactttgggat
aagcctgggaaactgggtctaataccaaataggaccacggtgtggtgatcgtggtggaaa
gttttttcggtgtgggatgagctcgcggcctatcagcttgttggtggggtaatggcctac
caaggcgtcgacgggtagccggcctgagagggtgtacggccacattgggactgagatacg
gcccagactcctacgggaggcagcagtggggaatattgcacaatgggcgcaagcctgatg
cagcgacgccgcgtgggggatgacggccttcgggttgtaaactcctttcgccaaagacga
attttggacggtatttggagaagaagcaccggctaactacgtgccagcagccgcggtaat
acgtagggtgcgagcgttgtccggaattactgggcgtaaagagctcgtaggtggtttgtc
gcgtcgtttgtggaataccggggcttaacttcggggttgcatacgatacgggcataactt
gagtgctgtaggggagactggaattcctggtgtagcggtgaaatgcgcagatatcaggag
gaacaccgatggcgaaggcaggtctctgggcagtaactgacgctgaggagcgaaagcatg
gggagcgaacaggattagataccctggtagtccatgccgtaaacggtgggcgctaggtgt
gagtcccttccacggggttcgtgccgtagctaacgcattaagcgccccgcctggggagta
cggccgcaaggctaaaactcaaaggaattgacgggggcccgcacaagcggcggagcatgt
ggattaattcgatgcaacgcgaagaaccttacctgggcttgacatacaccagatcgccgc
agagatgtggtttcccttgtggttggtgtacaggtggtgcatggttgtcgtcagctcgtg
tcgtgagatgttgggttaagtcccgcaacgagcgcaacccttgtcttatgttgccagcac
gttatggtggggactcatgggagactgccggggttaactcggaggaaggtggggatgacg
tcaaatcatcatgccccttatgtccagggcttcacacatgctacaatggtcggtacaacg
cgcagcttccctgtgagggggtgcgaatcgctctaaagccggtcgtagttcggattgggg
tctgcaactcgaccccatgaagtcggagtcgctggtaatcgcagatcagcaacgctgcgg
tgaatacgttcccgggcct
>embl|GQ063864|GQ063864
gatgaacgctggcggcgtgcttaacacatgcaagtcgaacggaaaggccctttcgggggt
actcgagtggcgaacgggtgagtaacacgtgggtgatctgccctgcactttgggataagc
ctgggaaactgggtctaataccggataggaccatcgtttagtgtcggtggtggaaagttt
tttcggtgtgggatgagctcgcggcctatcagcttgttggtggggtaatggcctaccaag
gcgtcgacgggtagccggcctgagagggtgtacggccacattgggactgagatacggccc
agactcctacgggaggcagcagtggggaatattgcacaatgggcgcaagcctgatgcagc
gacgccgcgtgggggatgacggccttcgggttgtaaactcctttcgccaaagacgaattt
ttgacggtatttggagaagaagcaccggctaactacgtgccagcagccgcggtaatacgt
agggtgcgagcgttgtccggaattactgggcgtaaagagctcgtaggtggtttgtcgcgt
cgtttgtggaataccgcagcttaactgtggggttgcaggcgatacgggcataacttgagt
gctgtaggggagactggaattcctggtgtagcggtggaatgcgcagatatcaggaggaac
accgatggcgaaggcaggtctctgggcagtaactgacgctgaggagcgaaagcatgggga
gcgaacaggattagataccctggtagtccatgccgtaaacggtgggcgctaggtgtgagt
cccttccacggggttcgtgccgtagctaacgcattaagcgccccgcctggggagtacggc
cgcaaggctaaaactcaaaggaattgacgggggcccgcacaagcggcggagcatgtggat
taattcgatgcaacgcgaagaaccttacctgggcttgacatacaccagatcgggctagag
atagtctttcccttgtggttggtgtacaggtggtgcatggttgtcgtcagctcgtgtcgt
gagatgttgggttaagtcccgcaacgagcgcaacccttgtcttatgttgccagcacataa
tggtggggactcatgagagactgccggggttaactcggaggaaggtggggatgacgtcaa
atcatcatgccccttatgtccagggcttcacacatgctacaatggtcggtacaacgcgca
gcttccctgtgagggggtgcgaatcgctctaaagccggtcgtagttcggattggggtctg
caactcgaccccatgaagtcggagtcgctagtaatcgcagatcagcaacgctgcggtgaa
tacgttcccgggcct
>embl|GQ063865|GQ063865
gatgaacgctggcggcgtgcttaacacatgcaagtcgaacggaaaggccgaagcttgctt
cggtactcgagtggcgaacgggtgagtaacacgtgggtgatctgccctgcactttgggat
aagcctgggaaactgggtctaataccggatatgaccgctatttagtgttggtggttgaaa
gttttttcggtgtgggatgagctcgcggcctatcagcttgttggtggggtaatggcctac
caaggcgtcgacgggtagccggcctgagagggtgtacggccacattgggactgagatacg
gcccagactcctacgggaggcagcagtggagaatattgcacaatgggcgcaagcctgatg
cagcgacgccgcgtgggggatgacggccttcgggttgtaaactcctttcgccaaggacga
agagaaattgacggtacttggataaaaagcaccggctaactacgtgccagcagccgcggt
aatacgtagggtgcaagcgttgtccggaattactgggcgtaaagagctcgtaggtggttt
gtcgcgtcgtttgtggaataccgcagcttaactgtggggttgcaggcgatacgggcataa
cttgagtgctgtaggggagactggaattcctggtgtagcggtggaatgcacagatatcag
gaggaacaccgatggcgaaggcaggtctctgggcagtaactgacgctgaggagcgaaagc
atgggtagcgaacaggattagataccctggtagtccatgccgtaaacggtgggcgctagg
tgtgagtcccttccacggggttcgtgccgtagctaacgcattaagcgccccgcctgggga
gtacggccgcaaggctaaaactcaaaggaattgacgggggcccgcgcaagcggcggagca
tgtggattaattcgatgcaacgcgaagaaccttacctgggcttgacatacaccggatcgg
gctagagatagtctttcccttgtggctggtgtgcaggtggtgcatggttgtcgtcagctc
gtgtcgtgagatgttgggttaagtcccgcaacgagcgcaacccttgtcttatgttgccag
cggtttggccggggactcaagagagactgccggggttaactcggaggaaggtggggatga
cgtcaaatcatcatgccccttatgtccagggcttcacacatgctacaatggtcggtacaa
cgcgcagcgacactgtgaggtggagcgaatcgctgaaagccggccttagttcggattggg
gtctgcaactcgaccccatgaagtcggagtcgctagtaatcgcagatcagcaacgctgcg
gtgaatacgttcccgggcct
>embl|GQ063866|GQ063866
gatgaacgctggcggcgtgcttaacacatgcaagtcgaacggaaaggccagtgcttgcac
tggtactcgagtggcgaacgggtgagtaacacgtgggtgatctgccctgcacttcgggat
aagcttgggaaactgggtctaataccggataggaccatcgtttggtgtcggtggtggaaa
gttttttcggtgtgggatgagctcgcggcctatcagcttgttggtggggtaatggcctac
caaggcgtcgacgggtagccggcctgagagggtgtacggccacattgggactgagatacg
gcccagactcctacgggaggcagcagtggggaatattgcacaatgggcgcaagcctgatg
cagcgacgccgcgtgggggatgacggccttcgggttgtaaactcctttcgccagggacga
agcgttatgtgacggtacctggataagaagcaccggctaactacgtgccagcagccgcgg
taatacgtagggtgcgagcgttgtccggaattactgggcgtaaagagctcgtaggcggtt
tgtcgcgtcgtttgtggaataccgcagcttaactgcggggttgcaggcgatacgggcata
acttgagtgctgtaggggagactggaattcctggtgtagcggtggaatgcgcagatatca
ggaggaacaccgatggcgaaggcaggtctctgggcagtaactgacgctgaggagcgaaag
catgggtagcgaacaggattagataccctggtagtccatgccgtaaacggtgggcgctag
gtgtgagtcccttccacggggttcgtgccgtagctaacgcattaagcgccccgcctgggg
agtacggccgcaaggctaaaactcaaaggaattgacgggggcccgcacaagcggcggagc
atgtggattaattcgatgcaacgcgaagaaccttacctgggcttgacatgcacgagatcg
ctgcagagatgtagtttcccttgtggctggtgcacaggtggtgcatggttgtcgtcagct
cgtgtcgtgagatgttgggttaagtcccgcaacgagcgcaacccttgtcttatgttgcca
gcatttggttggggactcatgagagactgccggggttaactcggaggaaggtggggatga
cgtcaaatcatcatgccccttatgtccagggcttcacacatgctacaatggtcggtacaa
cgcgcagcgacactgtgaggtggagctaatcgcttaaagccggccttagttcggattggg
gtctgcaactcgaccccataaagtcggagtcgctagtaatcgtagatcagcaacgctgcg
gtgaatacgttcccgggcct
>embl|GQ063867|GQ063867
gatgaacgctggcggcgtgcttaacacatgcaagtcgaacggaaaggccctttcgggggt
actcgagcggcgaacgggtgagtaacacgtgggtgatctgccctgcactttgggataagc
ctgggaaactgggtctaataccggataggaccatcgtttagtgtcggtggtggaaagttt
tttcggtgtgggatgagctcgcggcctatcagcttgttggtggggtaatggcctaccaag
gcgtcgacgggtagccggcctgagagggtgtacggccacattgggactgagatacggccc
agactcctacgggaggcagcagtggggaatattgcacaatgggcgcaagcctgatgcagc
gacgccgcgtgggggatgacggccttcgggttgtaaactcctttcgccaaagacgaattt
ttgacggtatttggagaagaagcaccggctaactacgtgccagcagccgcggtaatacgt
agggtgcgagcgttgtccggaattactgggcgtaaagagctcgtaggtggtttgtcgcgt
cgtttgtggaataccgcagcttaactgtggggttgcaggcgatacgggcataacttgagt
gctgtaggggagactgggattcctggtgtagcggtggaatgcgcagatatcaggaggaac
accgatggcgaaggcaggtctctgggcagtaactgacgctgaggagcgaaagcatgggga
gcgaacaggattagataccctggtagtccatgccgtaaacggtgggcgctaggtgtgagt
cccttccacggggttcgtgccgtagctaacgcattaagcgccccgcctggggagtacggc
cgcaaggctaaaactcaaaggaattgacgggggcccgcacaagcggcggagcatgtggat
taattcgatgcaacgcgaagaaccttacctgggcttgacatacaccagatcgggctagag
atagtctttcccttgtggttggtgtacaggtggtgcatggttgtcgtcagctcgtgtcgt
gagatgttgggttaagtcccgcaacgagcgcaacccttgtcttatgttgccagcacataa
tggtggggactcatgagagactgccggggttaactcggaggaaggtggggatgacgtcaa
atcatcatgccccttatgtccagggcttcacacatgctacaacggtcggtacaacgcgca
gcttccctgtgagggggtgcggatcgctctaaagccggtcgtagttcggattggggtctg
caactcgaccccatgaagtcggagtcgctagtaatcgcagatcagcaacgctgcggtgaa
tacgttcccgggcct
>embl|GQ063868|GQ063868
gatgaacgctggcggcgtgcttaacacatgcaagtcgaacggaaaggccgaagcttgctt
cggtactcgagtggcgaacgggtgagtaacacgtgggtgatctgccctgcactttgggat
aagcctgggaaactgggtctaataccggatatgaccattatttagtgttggtggttgaaa
gttttttcggtgtgggatgagctcgcggcctatcagcttgttggtggggtaatggcctac
caaggcgtcgacgggtagccggcctgagagggtgtacggccacattgggactgagatacg
gcccagactcctacgggaggcagcagtggggaatattgcacaatgggcgcaagcctgatg
cagcgacgccgcgtgggggatgacggccttcgggttgtaaactcctttcgccaaggacga
agagaaattgacggtacttggataagaagcaccggctaactacgtgccagcagccgcggt
aatacgtagggtgcaagcgttgtccggaattactgggcgtaaggagctcgtaggtggttt
gtcgcgtcgtttgtggaataccgcagcttaactgtggggttgcaggcgatacgggcataa
cttgagtgctgtaggggagactggaattcctggtgtagcggtggaatgcgcagatatcag
gaggaacaccgatggcgaaggcaggtctctgggcagtaactgacgctgaggagcgaaagc
atgggtagcgaacaggattagataccctggtagtccatgccgtaaacggtgggcgctagg
tgtgagtcccttccacggggttcgtgccgtagctaacgcattaagcgccccgcctgggga
gtacggccgcaaggctaaaactcaaaggaattgacgggggcccgcacaagcggcggagca
tgtggattaattcgatgcaacgcgaagaaccttacctgggcttgacatacaccggatcgg
gctagagatagtctttcccttgtggctggtgtgcaggtggtgcatggttgtcgtcagctc
gtgtcgtgagatgttgggttaagtcccgcaacgagcgcaacccttgtcttatgttgccag
cggtttggccggggactcatgagagactgccggggttaactcggaggaaggtggggatga
cgtcaaatcatcatgccccttatgtccagggcttcacacatgctacaatggtcggtacaa
cgcgcagcgacactgtgaggtggagcgaatcgctgaaagccggccttagttcggattggg
gtctgcaactcgaccccatgaagtcggagtcgctagtaatcgcagatcagcaacgctgcg
gtgaatacgttcccgggcct
>embl|GQ063869|GQ063869
gatgaacgctggcggcgtgcttaacacatgcaagtcgaacggaaaggctcaagcttgctt
gggtactcgagtggcgaacgggtgagtaacacgtgggtgatctgccctgcactttgggat
aagcctgggaaactgggtctaataccggataggaccatcgtttagtgtcggtggtggaaa
gttttttcggtgtgggatgagctcgcggcctatcagcttgttggtggggtaatggcctac
caaggcgtcgacgggtagccggcctgagagggtgtacggccacattgggactgagatacg
gcccagactcctacgggaggcagcagtggggaatattgcacaatgggcgcaagcctgatg
cagcgacgccgcgtgggggatgacggccttcgggttgtaaactcctttcgccaaggacga
agaggaattgacggtacttggataagaagcaccggctaactacgtgccagcagccgcggt
aatacgtagggtgcgagcgttgtccggaattactgggcgtaaagagctcgtaggtggttt
gtcgcgtcgtttgtggaataccgcagcttaactgtggggttgcaggcgatacgggcataa
cttgagtgctgtaggggagactggaattcctggtgtagcggtgaaatgcgcagatatcag
gaggaacaccgatggcgaaggcaggtctctgggcagtaactgacgctgaggagcgaaagc
atgggtagcgaacaggattagataccctggtagtccatgccgtaaacggtgggcgctagg
tgtgagtcccttccacggggttcgtgccgtagctaacgcattaagcgccccgcctgggga
gtacggccgcaaggctaaaactcaaaggaattgacgggggcccgcacaagcggcggagca
tgtggattaattcgatgcaacgcgaagaaccttacctgggcttgacatacaccggatcgg
gctagagatagtctttcccttgtggctggtgtacaggtggtgcatggttgtcgtcagctc
gtgtcgtgagatgttgggttaagtcccgcaacgagcgcaacccttgtcttatgttgccag
cacgtgatggtggggactcatgagagactgccggggttaactcggaggaaggtggggatg
acgtcaaatcatcatgccccttatgtccagggcttcacacatgctacaatggtcggtaca
acgcgcagcttccctgtgagggggtgcgaatcgctgaaagccggtcgtagttcggattgg
ggtctgcaactcgaccccatgaagtcggagtcgctagtaatcgcagatcagcaacgctgc
ggtgaatacgttcccgggcct
>embl|GQ063870|GQ063870
gatgaacgctggcggcgtgcttaacacatgcaagtcgaacggaaaggcccctgcttgcag
gggtgctcgagtggcgaacgggtgagtaacacgtgggtgatctgccctgcactttgggat
aagcctgggaaactgggtctaataccggataggaccatcgtttagtgtcggtggtggaaa
gttttttcggtgtgggatgagctcgcggcctatcagcttgttggtggggtaatggcctac
caaggcgtcgacgggtagccggcctgagagggtgtacggccacattgggactgagatacg
gcccagactcctacgggaggcagcagtggggaatattgcacaatgggcgcaagcctgatg
cagcgacgccgcgtgggggatgacggccttcgggttgtaaactcctttcgccaaggacga
agcgttatgtgacggtacttggagaagaagcaccggctaactacgtgccagcagccgcgg
taatacgtagggtgcgagcgttgtccggaattactgggcgtaaagagctcgtaggtggtt
tgtcgcgtcgtttgtggaataccgcagcttaactgtggggtagcaggcgatacgggcata
acttgagtgctgtaggggagactggaattcctggtgtagcggtggaatgcgcagatatca
ggaggaacaccgatggcgaaggcaggtctctgggcagtaactgacgctgaggagcgaaag
catgggtagcgaacaggattagataccctggtagtccatgccgtaaacggtgggcgctag
gtgtgagtcccttccacggggttcgtgccgtagctaacgcattaagcgccccgcctgggg
agtacggccgcaaggctaaaactcaaaggaattgacgggggcccgcacaagcggcggagc
atgtggattaattcgatgcaacgcgaagaaccttacctgggcttgacatacaccagatgg
ctgtagagatacagtgtcccttgtggttggtgtacaggtggtgcatggttgtcgtcagct
cgtgtcgtgagatgttgggttaagtcccgcaacgagcgcaacccttgtcttatgttgcca
gcggttcggccggggactcatgagagactgccggggttaactcggaggaaggtggggatg
acgtcaaatcatcatgccccttatgtccagggcttcacacatgctacaatggtcggtaca
acgcgtgacgacaccgtgaggtgaagtggatcgctgaaagccggtcgtagttcggattgg
ggtctgcaactcgaccccatgaagtcggagtcgctagtaatcgcagatcagcaacgctgc
ggtgaatacgttcccgggcct
>embl|GQ063871|GQ063871
gatgaacgctggcggcgtgcttaacacatgcaagtcgaacggaaaggcccctgcttgcag
gggtgctcgagtggcgaacgggtgagtaacacgtgggtgatctgccctgcactttgggat
aagcctgggaaactgggtctaataccggataggaccatcgtttagtgtcggtggtggaaa
gttttttcggtgtgggatgagctcgcggcctatcagcttgttggtggggtaatggcctac
caaggcgtcgacgggtagccggcctgagagggtgtacggccacattgggactgagatacg
gcccagactcctacgggaggcagcagtggggaatattgcacaatgggcgcaagcctgatg
cagcgacgccgcgtgggggatgacggccttcgggttgtaaactcctttcgccaaggacga
agcgttatgtgacggtacttggagaagaagcaccggctaactacgtgccagcagccgcgg
taatacgtagggtgcgagcgttgtccggaattactgggcgtaaagagctcgtaggtggtt
tgtcgcgtcgtttgtggaataccgcagcttaactgtggggttgcaggcgatacgggcata
acttgagtgctgtaggggagactggaattcctggtgtagcggtggaatgcgcagatatca
ggaggaacaccgatggcgaaggcaggtctctgggcagtaactgacgctgaggagcgaaag
catgggtagcgaacaggattagataccctggtagtccatgccgtaaacggtgggtgctag
gtgtgagtcccttccacggggttcgtgccgtagctaacgcattaagcgccccgcctgggg
agtacggccgcaaggctgaaactcaaaggaattgacgggggcccgcacaagcggcggagc
atgtggattaattcgatgcaacgcgaagaaccttacctgggcttgacatacaccagatgg
ctgtagagatacagtgtcccttgtggttggtgtacaggtggtgcatggttgtcgtcagct
cgtgtcgtgagatgttgggttaagtcccgcaacgagcgcaacccttgtcttatgttgcca
gcggttcggccggggactcatgagagactgccggggttaactcggaggaaggtggggatg
acgtcaaatcatcatgccccttatgtccagggcttcacacatgctacaatggtcggtaca
acgcgtgacgacaccgtgaggtgaagtggatcgctgaaagccggtcgtagttcggattgg
ggtctgcaactcgaccccatgaagtcggagtcgctagtaatcgcagatcagcaacgctgc
ggtgaatacgttcccgggcct
>embl|GQ063872|GQ063872
gatgaacgctggcggcgtgcttaacacatgcaagtcgaacggaaaggcccctgcttgcag
gggtgctcgagtggcgaacgagtgagtaacacgtgggtgatctgccctgcactttgggat
aagcctgggaaactgggtctaataccggataggaccatcgtttagtgtcggtggtggaaa
gttttttcggtgtgggatgagctcgcggcctatcagcttgttggtggggtaatggcctac
caaggcgtcgacgggtagccggcctgagagggtgtacggccacattgggactgagatacg
gcccagactcctacgggaggcagcagtggggaatattgcacaatgggcgcaagcctgatg
cagcgacgccgcgtgggggatgacggccttcgggttgtaaactcctttcgccaaggacga
agcgttatgtgacggtacttggagaagaagcaccggctaactacgtgccagcagccgcgg
taatacgtagggtgcgagcgttgtccggaactactgggcgtaaagagctcgtaggtggtt
tgtcgcgtcgtttgtggaataccgcagcttaactgtggggttgcaggcgatacgggcata
acttgagtgctgtaggggagactggaattcctggtgtagcggtggaatgcgcagatatca
ggaggaacaccgatggcgaaggcaggtctctgggcagtaactgacgctgaggagcgaaag
catgggtagcgaacaggattagataccctggtagtccatgccgtaaacggtgggcgctag
gtgtgagtcccttccacggggttcgtgccgtagctaacgcattaagcgccccgcctgggg
agtacggccgcaaggctaaaactcaaaggaattgacgggggcccgcacaagcggcggagc
atgtggattaattcgatgcaacgcgaagaaccttacctgggcttgacatacaccagatgg
ctgtagagatacagtgtcccttgtggttggtgtacaggtggtgcatggttgtcgtcagct
cgtgtcgtgagatgttgggttaagtcccgcaacgagcgcaacccttgtcttatgttgcca
gcggttcggccggggactcatgagagactgccggggttaactcggaggaaggtggggatg
acgtcaaatcatcatgccccttatgtccagggcttcacacatgctacaatggtcggtaca
acgcgtgacgacaccgtgaggtgaagtggatcgctgaaagccggtcgtagttcggattgg
ggtctgcaactcgaccccatgaagtcggagtcgctagtaatcgcagatcagcaacgctgc
ggtgaatacgttcccgggcct
>embl|GQ063873|GQ063873
gatgaacgctggcggcgtgcttaacacatgcaagtcgaacggaaaggcccctgcttgcag
gggtgctcgagtggcgaacgggtgagtaacacgtgggtgatctgccctgcactttgggat
aagcctgggaaactgggtctaataccggataggaccatcgtttagtgtcggtggtggaaa
gttttttcggtgtgggatgagctcgcggcctatcagcttgttggtggggtaatggcctac
caaggcgtcgacgggtagccggcctgagagggtgtacggccacattgggactgagatacg
gcccagactcctacgggaggcagcagtggggaatattgcacaatgggcgcaagcctgatg
cagcgacgccgcgtgggggatgacggccttcgggttgtaaactcctttcgccaaggacga
agcgttatgtgacggtacttggggaagaagcaccggctaactacgtgccagcagccgcgg
taatacgtagggtgcgagcgttgtccggaattactgggcgtaaagagctcgtaggtggtt
tgtcgcgtcgtttgtggaataccgcagcttaactgtggggttgcaggcgatacgggcata
acttgagtgctgtaggggagactggaattcctggtgtagcggtggaatgcgcagatgtca
ggaggaacaccgatggcgaaggcaggtctctgggcagtaactgacgctgaggagcgaaag
catgggtagcgaacaggattagataccctggtagtccatgccgtaaacggtgggcgctag
gtgtgagtcccttccacggggttcgtgccgtagctaacgcattaagcgccccgcctgggg
agtacggccgcaaggctaaaactcaaaggaattgacgggggcccgcacaagcggcggagc
atgtggattaattcgatgcaacgcgaagaaccttacctgagcttgacatacaccagatgg
ctgtagagatacagtgtcccttgtggttggtgtacaggtggtgcatggttgtcgtcagct
cgtgtcgtgagatgttgggttaagtcccgcaacgagcgcaacccttgtcttatgttgcca
gcggttcggccggggactcatgagagactgccggggttaactcggaggaaggtggggatg
acgtcaaatcatcatgccccttatgtccagggcttcacacatgctacaatggtcggtaca
acgcgtgacgacaccgtgaggtgaagtggatcgctgaaagccggtcgtagttcggattgg
ggtctgcaactcgaccccatgaagtcggagtcgctagtaatcgcagatcagcaacgctgc
ggtgaatacgttcccgggcct
>embl|GQ063874|GQ063874
gatgaacgctggcggcgtgcttaacacatgcaagtcgaacggaaaggccagtgcttgcac
tggtactcgagtggcgaacgggtgagtaacacgtgggtgatctgccctgcactttgggat
aagcctgggaaactgggtctaataccggataggacttgagtttagatgcttgagtggaaa
gtttttcggtgtgggatgagctcgcggcctatcagcttgttggtggggtaatggcctacc
aaggcgtcgacgggtagccggcctgagagggtgtacggccacattgggactgagatacgg
cccagactcctacgggaggcagcagtggggaatattgcacaatgggcgcaagcctgatgc
agcgacgccgcgtgggggatgacggccttcgggttgtaaactcctttcgccagggacgaa
gcggaagtgacggtacctggataagaagcaccggctaactacgtgccagcagccgcggta
atacgtagggtgcaagcgttgtccggaattactgggcgtaaagagctcgtaggtggtttg
tcgcgtcgtttgtggaataccgcagcttaactgtggggttgcaggcgatacgggcataac
ttgagtgctgtaggggagactggaattcctggtgtagcggtggaatgcgcagatatcagg
aggaacaccgatggcgaaggcaggtctctgggcagtaactgacgctgaggagcgaaagca
tgggtagcgaacaggattagataccctggtagtccatgccgtaaacggtgggcgctaggt
gtgagtcccttccacggggttcgtgccgtagctaacgcattaagcgccccgcctggggag
tacggccgcaaggctaaaactcaaaggaattgacgggggcccgcacaagcggcggagcat
gtggattaattcgatgcaacgcgaagaaccttacctgggcttgacatgcaccggatcggg
ctagagatagtctttcccttgtggctggtgtacaggtggtgcatggttgtcgtcagctcg
tgtcgtgagatgttgggttaagtcccgcaacgagcgcaacccttgtcttatgttgccagc
atttggttggggactcatgagagactgccggggttaactcggaggaaggtggggatgacg
tcaaatcatcatgccccttatgtccagggcttcacacatgctacaatggtcggtacaacg
cgcagcgacactgtgaggtggagcgaatcgcttaaagccggtcttagttcggattggggt
ctgcaactcgacctcatgaagtcggagtcgctagtaatcgtagatcagcgacgctgcggt
gaatacgttcccgggcct
>embl|GQ063875|GQ063875
gatgaacgctggcggcgtgcttaacacatgcaagtcgaacggaaaggctcaagcttgctt
gggtactcgagtggcgaacgggtgagtaacacgtgggtgatctgccctgcactttgggat
aagcctgggaaactgggtctaataccggataggaccatcgtttagtgtcggtggtggaaa
gttttttcggtgtgggatgagctcgcggcctatcagcttgttggtggggtaatggcctac
caaggcgtcgacgggtagccggcctgagagggtgtacggccacattgggactgagatacg
gcccagactcctacgggaggcagcagtggggaatattgcacaatgggcgcaagcctgatg
cagcgacgccgcgtgggggatgacggccttcgggttgtaaactcctttcgccaaggacga
agaggaattgacggtacttggataagaagcaccggctaactacgtgccagcagccgcggt
aatacgtagggtgcgagcgttgtccggaattactgggcgtaaagagctcgtaggtggttt
gtcgcgtcgtttgtggaataccgcagcttaactgtggggttgcaggcgatacgggcataa
cttgagtgctgtaggggagactggaattcctggtgtagcggtgaaatgcgcagatatcag
gaggaacaccgatggcgaaggcaggtctctgggcagtaactgacgctgaggagcgaaagc
atgggtagcgaacaggattagataccctggtagtccatgccgtaaacggtgggcgctagg
tgtgagtcccttccacggggttcgtgccgtagctaacgcattaagcgccccgcctgggga
gtacggccgcaaggctaaaactcaaaggaattgacgggggcccgcacaagcggcggagca
tgtggattaatccgatgcaacgcgaagaaccttacctgggcttgacatacaccggatcgg
gctagagatagtctttcccttgtggctggtgtacaggtggtgcatggttgtcgtcagctc
gtgtcgtgagatgttgggttaagtcccgcaacgagcgcaacccttgtcttatgttgccag
cacgtgatggtggggactcatgagagactgccggggttaactcggaggaaggtggggatg
acgtcaaatcatcatgccccttatgtccagggcttcacacatgctacaatggtcggtaca
acgcgcagcttccctgtgagggggtgcgaatcgctctaaagccggtcgtagttcggattg
gggtctgcaactcgaccccatgaagtcggagtcgctagtaatcgcagatcagcaacgctg
cggtgaatacgttcccgggcct
>embl|GQ063876|GQ063876
gatgaacgctggcggcgtgcttaacacatgcaagtcgaacggaaaggcccctgcttgcag
gggtgctcgagtggcgaacgggtgagtaacacgtgggtgatctgccctgcactttgggat
aagcctgggaaactgggtctaataccggataggaccatcgtttagtgtcggtggtggaaa
gttttttcggtgtgggatgagctcgcggcctatcagcttgttggtggggtaatggcctac
caaggcgtcgacgggtagccggcctgagagggtgtacggccacattgggactgagatacg
gcccagactcctacgggaggcagcagtggggaatattgcacaatgggcgcaagcctgatg
cagcgacgccgcgtgggggatgacggccttcgggttgtaaactcctttcgccaaggacga
agcgttatgtgacggtacttggagaagaagcaccggctaactacgtgccagcagccgcgg
taatacgtagggtgcgagcgttgtccggaattactgggcgtaaagagctcgtaggtggtt
tgtcgcgtcgtttgtggaataccgcagcttaactgtggggttgcaggcgatacgggcata
acttgagtgctgtaggggagactggaattcctggtgtagcggtggaatgcgcagatatca
ggaggaacaccgatggcgaaggcaggtctctgggcagtaactgacgctgaggagcgaaag
catgggtagcgaacaggattagataccctggtagtccatgccgtaaacggtgggcgctag
gtgtgagtcccttccacggggttcgtgccgtagctaacgcattaagcgccccgcctgggg
agtacggccgcaaggctaaaactcaaaggaattgacgggggcccgcacaagcggcggagc
atgtggattaattcgatgcaacgcgaagaaccttacctgggcttgacatacaccagatgg
ctgtagagatacagtgtcccttgtggttggtgtacaggtggtgcatggttgtcgtcagct
cgtgtcgtgagatgttgggttaagtcccgcaacgagcgcaacccttgtcttatgttgcca
gcggttcggccggggactcatgagagactgccggggttaactcggaggaaggtggggatg
acgtcaaatcatcatgccccttatgtccagggcttcacacatgctacaatggtcggtaca
acgcgtgacgacaccgtgaggtgaagtggatcgctgaaagccggtcgtagttcggattgg
ggtctgcaactcgaccccatgaagtcggagtcgctagtaatcgcagatcagcaacgctgc
ggtgaatacgttcccgggcct
>embl|GQ063877|GQ063877
gatgaacgctggcggcgtgcttaacacatgcaagtcgaacggaaaggctcaagcttgctt
gggtactcgagtggcgaacgggtgagtaacacgtgggtgatctgccctgcactttgggat
aagcctgggaaactgggtctaataccggataggaccatcgtttagtgtcggtggtggaaa
gttttttcggtgtgggatgagctcgcggcctatcagcttgttggtggggtaatggcctac
caaggcgtcgacgggtagccggcctgagagggtgtacggccacattgggactgagatacg
gcccagactcctacgggaggcagcagtggggaatattgcacaatgggcgcaagcctgatg
cagcgacgccgcgtgggggatgacggccttcgggttgtaaactcctttcgccaaggacga
agaggaattgacggtacttggataagaagcaccggctaactacgtgccagcagccgcggt
aatacgtagggtgcgagcgttgtccggaattactgggcgtaaagagctcgtaggtggttt
gtcgcgtcgtttgtggaataccgcagcttaactgtggggttgcaggcgatacgggcataa
cttgagtgctgtaggggagactggaattcctggtgtagcggtgaaatgcgcagatatcag
gaggaacaccgatggcgaaggcaggtctctgggcagtaactgacgctgaggagcgaaagc
atgggtagcgaacaggattagataccctggtagtccatgccgtaaacggtgggcgctagg
tgtgagtcccttccacggggttcgtgccgtagctaacgcattaagcgccccgcctgggga
gtacggccgcaaggctaaaactcaaaggaattgacgggggcccgcacaagcggcggagca
tgtggattaattcgatgcaacgcgaagaaccttacctgggcttgacatacaccggatcgg
gctagagatagtctttcccttgtggctggtgtacaggtggtgcatggttgtcgtcagctc
gtgtcgtgagatgttgggttaagtcccgcaacgagcgcaacccttgtcttatgttgccag
cacgtgatggtggggactcatgagagactgccggggttaactcggaggaaggtggggatg
acgtcaaatcatcatgccccttatgtccagggcttcacacatgctacaatggtcggtaca
acgcgcagcttccctgtgagggggtgcgaatcgctgaaagccggtcgtagttcggattgg
ggtctgcaactcgaccccatgaagtcggagtcgctagtaatcgcagatcagcaacgctgc
ggtgaatacgttcccgggcct
>embl|GQ063878|GQ063878
gatgaacgctggcggcgtgcttaacacatgcaagtcgaacggaaaggccctttcgggggt
actcgagtggcgaacgggtgagtaacacgtgggtgatctgccctgcactttgggataagc
ctgggaaactgggtctaataccggataggaccatcgtttagtgtcggtggtggaaagttt
tttcggtgtgggatgagctcgcggcctatcagcttgttggtggggtaatggcctaccaag
gcgtcgacgggtagccggcctgagagggtgtacggccacattgggactgagatacggccc
agactcctacgggaggcagcagtggggaatattgcacaatgggcgcaagcctgatgcagc
gacgccgcgtgggggatgacggccttcgggttgtaaactcctttcgccaaagacgaattt
ttgacggtatttggagaagaagcaccggctaactacgtgccagcagccgcggtaatacgt
agggtgcgagcgttgtccggaattactgggcgtaaagagctcgtaggtggtttgtcgcgt
cgtttgtggaataccgcagcttaactgtggggttgcaggcgatacgggcataacttgagt
gctgtaggggagactggaattcctggtgtagcggtggaatgcgcagatatcaggaggaac
accgatggcgaaggcaggtctctgggcagtaactgacgctgaggagcgaaagcatgggga
gcgaacaggattagataccctggtagtccatgccgtaaacggtgggcgctaggtgtgagt
cccttccacggggttcgtgccgtagctaacgcattaagcgccccgcctggggagtacggt
cgcaaggctaaaactcaaaggaattgacgggggcccgcacaagcggcggagcatgtggat
taattcgatgcaacgcgaagaaccttacctgggcttgacatacaccagatcgggctagag
atagtctttcccttgtggttggtgtacaggtggtgcatggttgtcgtcagctcgtgtcgt
gagatgttgggttaagtcccgcaacgagcgcaacccctgtcttatgttgccagcacataa
tggtggggactcatgagagactgccggggttaactcggaggaaggtggggatgacgtcaa
atcatcatgccccttatgtccagggcttcacacatgctacaatggtcggtacaacgcgca
gcttccctgtgagggggtgcgaatcgctctaaagccggtcgtagttcggattggggtctg
caactcgaccccatgaagtcggagtcgctagtaatcgcagatcagcaacgctgcggtgaa
tacgttcccgggcct
>embl|GQ063879|GQ063879
gatgaacgctggcggcgtgcttaacacgtgcaagtcgaacggaaaggcccctgcttgcag
gggtgctcgagtggcgaacgggtgagtaacacgtgggtgatctgccctgcactttgggat
aagcctgggaaactgggtctaataccggataggaccatcgtttagtgtcggtggtggaaa
gttttttcggtgtgggatgagctcgcggcctatcagcttgttggtggggtaatggcctac
caaggcgtcgacgggtagccggcctgagagggtgtacggccacattgggactgagatacg
gcccagactcctacgggaggcagcagtggggaatattgcacaatgggcgcaagcctgatg
cagcgacgccgcgtgggggatgacggccttcgggttgtaaactcctttcgccaaggacga
agcgttatgtgacggtacttggagaagaagcaccggctaactacgtgccagcagccgcgg
taatacgtagggtgcgagcgttgtccggaattactgggcgtaaagagctcgtaggtggtt
tgtcgcgtcgtttgtggaataccgcagcttaactgtggggttgcaggcgatacgggcata
acttgagtgctgtaggggagactggaattcctggtgtagcggtggaatgcgcagatatca
ggaggaacaccgatggcgaaggcaggtctctgggcagtaactgacgctgaggagcgaaag
catgggtagcgaacaggattagataccctggtagtccatgccgtaaacggtgggcgctag
gtgtgagtcccttccacggggttcgtgccgtagctaacgcattaagcgccccgcctgggg
agtacggccgcaaggctaaaactcaaaggaattgacgggggcccgcacaagcggcggagc
atgtggattaattcgatgcaacgcgaagaaccttacctgggcttgacatacaccagatgg
ctgtagagatacagtgtcccttgtggttggtgtacaggtggtgcatggttgtcgtcagct
cgtgtcgtgagatgttgggttaagtcccgcaacgagcgcaacccttgtcttatgttgcca
gcggttcggccggggactcatgagagactgccggggttaactcggaggaaggtggggatg
acgtcaaatcatcatgccccttatgtccagggcttcacacatgctacaatggtcggtaca
acgcgtgacgacaccgtgaggtgaagtggatcgctgaaagccggtcgtagttcggattgg
ggtctgcaactcgaccccatgaagtcggagtcgctagtaatcgcagatcagcaacgctgc
ggtgaatacgttcccgggcct
>embl|GQ063880|GQ063880
gatgaacgctggcggcgtgcttaacacatgcaagtcgaacggaaaggcccctgcttgcag
gggtgctcgagtggcgaacgggtgagtaacacgtgggtgatctgccctgcactttgggat
aagcctgggaaactgggtctaataccggataggaccatcgtttagtgtcggtggtggaaa
gttttttcggtgtgggatgagctcgcggcctatcagcttgttggtggggtaatggcctac
caaggcgtcgacgggtagccggcctgagagggtgtacggccacattgggactgagatacg
gcccagactcctacgggaggcagcagtggggaatattgcacaatgggcgcaagcctgatg
cagcgacgccgcgtgggggatgacggccttcgggttgtaaactcctttcgccaaggacga
agcgttatgtgacggtacttggagaagaagcaccggctaactacgtgccagcagccgcgg
taatacgtagggtgcgagcgttgtccggaattactgggcgtaaagagctcgtaggtggtt
tgtcgcgtcgtttgtggaataccgcagcttaactgtggggttgcaggcgatacgggcata
acttgagtgctgtaggggagactggaattcctggtgtagcggtggaatgcgcagatatca
ggaggaacaccgatggcgaaggcaggtctctgggcagtaactgacgctgaggagcgaaag
catgggtagcgaacaggattagataccctggtagtccatgccgtaaacggtgggcgctag
gtgtgagtcccttccacggggttcgtgccgtagctaacgcattaagcgccccgcctgggg
agtacggccgcaaggctaaaactcaaaggaattgacgggggcccgcacaagcggcggagc
atgtggattaattcgatgcaacgcgaagaaccttacctgggcttgacatacaccagatgg
ctgtagagatacagtgtcccttgtggttggtgtacaggtggtgcatggttgtcgtcagct
cgtgtcgtgagatgttgggttaagtcccgcaacgagcgcaacccttgtcttatgttgcca
gcggttcggccggggactcatgagagactgccggggttaactcggaggaaggtggggatg
acgtcaaatcatcatgccccttatgtccagggcttcacacatgctacaatggtcggtaca
acgcgtgacgacaccgtgaggtgaagtggatcgctgaaagccggtcgtagttcggattgg
ggtctgcaactcgaccccatgaagtcggagtcgctagtaatcgcagatcagcaacgctgc
ggtgaatacgttcccgggcct
>embl|GQ063881|GQ063881
gatgaacgctggcggcgtgcttaacacatgcaagtcgaacggaaaggcccctgcttgcag
gggtgctcgagtggcgaacgggtgagtaacacgtgggtgatctgccctgcactttgggat
aagcctgggaaactgggtctaataccggataggaccatcgtttagtgtcggtggtggaaa
gttttttcggtgtgggatgagctcgcggcctatcagcttgttggtggggtaatggcctac
caaggcgtcgacgggtagccggcctgagagggtgtacggccacattgggactgagatacg
gcccagactcctacgggaggcagcagtggggaatattgcacaatgggcgcaagcctgatg
cagcgacgccgcgtgggggatgacggccttcgggttgtaaactcctttcgccaaggacga
agcgttatgtgacggtacttggagaagaagcaccggctaactacgtgccagcagccgcgg
taatacgtagggtgcgagcgttgtccggaattactgggcgtaaagagctcgtaggtggtt
tgtcgcgtcgtttgtggaataccgcagcttaactgtggggttgcaggcgatacgggcata
acttgagtgctgtaggggagactggaattcctggtgtagcggtggaatgcgcagatatca
ggaggaacaccgatggcgaaggcaggtctctgggcagtaactgacgctgaggagcgaaag
catgggtagcgaacaggattagataccctggtagttcatgccgtaaacggtgggcgctag
gtgtgagtcccttccacggggttcgtgccgtagctaacgcattaagcgccccgcctgggg
agtacggccgcaaggctaaaactcaaaggaattgacgggggcccgcacaagcggcggagc
atgtggattaattcgatgcaacgcgaagaaccttacctgggcttgacatacaccagatgg
ctgtagagatacagtgtcccttgtggttggtgtacaggtggtgcatggttgtcgtcagct
cgtgtcgtgagatgttgggttaagtcccgcaacgagcgcaacccttgtcttatgttgcca
gcggttcggccggggactcatgagagactgccggggttaactcggaggaaggtggggatg
acgtcaaatcatcatgccccttatgtccagggcttcacacatgctacaatggtcggtaca
acgcgtgacgacaccgtgaggtgaagtggatcgctgaaagccggtcgtagttcggattgg
ggtctgcaactcgaccccatgaagtcggagtcgctagtaatcgcagatcagcaacgctgc
ggtgaatacgttcccgggcct
>embl|GQ063882|GQ063882
gatgaacgctggttgcgtgcttaacacatgcaagtcgaacggaaaggctcaagcttgctt
gggtactcgagtggcgaacgggtgagtaacacgtgggtgatccgccctgcactttgggat
gagcctgggaaactgggtctaataccggataggaccatcgtttagtgtcggtggtggaaa
gttttttcggtgtgggatgagctcgcggcctatcagcttgttggtggggtaatggcctac
caaggcgtcgacgggtagccggcctgagagggtgtacggccacattgggactgagatacg
gcccagactcctacgggaggcagcagtggggaatattgcacaatgggcgcaagcctgatg
cagcgacgccgcgtgggggatgacggccttcgggttgtaaactcctttcgccaaggacga
agaggaattgacggtacttggataagaagcaccggctaactacgtgccagcagccgcggt
aatacgtagggtgcgagcgttgtccggaattactgggcgtaaagagctcgtaggtggttt
gtcgcgtcgtttgtggaataccgcagcttaactgtggggttgcaggcgatacgggcataa
cttgagtgctgtaggggagactggaattcctggtgtagcggtgaaatgcgcagatatcag
gaggaacaccgatggcgaaggcaggtctctgggcagtaactgacgctgaggagcgaaagc
atgggtagcgaacaggattagataccctggtagtccatgccgtaaacggtgggcgctagg
tgtgagtcccttccacggggttcgtgccgtagctaacgcattaagcgccccgcctgggga
gtacggccgcaaggctaaaactcaaaggaattgacgggggcccgcacaagcggcggagca
tgtggattaattcgatgcaacgcgaagaaccttacctgggcttgacatacaccggatcgg
gctagagatagtctttcccttgtggctggtgtacaggtggtgcatggttgtcgtcagctc
gtgtcgtgagatgttgggttaagtcccgcaacgagcgcaacccttgtcttatgttgccag
cacgtgatggtggggactcatgagagactgccggggttaactcggaggaaggtggggatg
acgtcaaatcatcatgccccttatgtccagggcttcacacatgctacaatggtcggtaca
acgcgcagcttccctgtgagggggtgcgaatcgctgaaagccggtcgtagttcggattgg
ggtctgcaactcgaccccatgaagtcggagtcgctagtaatcgcagatcagcaacgctgc
ggtgaatacgttcccgggcct
>embl|GQ063883|GQ063883
gatgaacgctggcggcgtgcttaacacatgcaagtcgaacggaaaggcccctgcttgcag
gggtgctcgagtggcgagcgggtgagtaacacgtgggtgatctgccctgcactttgggat
aagcctgggaaactgggtctaataccggataggaccatcgtttagtgtcggtggtggaaa
gttttttcggtgtgggatgagctcgcggcctatcagcttgttggtggggtaatggcctac
caaggcgtcgacgggtagccggcctgagagggtgtacggccacattgggactgagatacg
gcccagactcctacgggaggcagcagtggggaatattgcacaatgggcgcaagcctgatg
cagcgacgccgcgtgggggatgacggccttcgggttgtaaactcctttcgccaaggacga
agcgttatgtgacggtacttggagaagaagcaccggctaactacgcgccagcagccgcgg
taatacgtagggtgcgagcgttgtccggaattactgggcgtaaagagctcgtaggtggtt
tgtcgcgtcgtttgtggaataccgcagcttaactgtggggttgcaggcgatacgggcata
acttgagtgctgtaggggagactggaattcctggtgtagcggtggaatgcgcagatatca
ggaggaacaccgatggcgaaggcaggtctctgggcagtaactgacgctgaggagcgaaag
catgggtagcgaacaggattagataccctggtagtccatgccgtaaacggtgggcgctag
gtgtgagtcccttccacggggttcgtgccgtagctaacgcattaagcgccccgcctgggg
agtacggccgcaaggctaaaactcaaaggaattgacgggggcccgcacaagcggcggagc
atgtggattaattcgatgcaacgcgaagaaccttacctgggcttgacatacaccagatgg
ctgtagagatacagtgtcccttgtggttggtgtacaggtggtgcatggttgtcgtcagct
cgtgtcgtgagatgttgggttaagtcccgcaacgagcgcaacccttgtcttatgttgcca
gcggttcggccggggactcatgagagactgccggggttaactcggaggaaggtggggatg
acgtcaaatcatcatgccccttatgtccagggcttcacacatgctacaatggtcggtaca
acgcgtgacgacaccgtgaggtgaagtggatcgctgaaagccggtcgtagttcggattgg
ggtctgcaactcgaccccacgaagtcggagtcgctagtaatcgcagatcagcaacgctgc
ggtgaatacgttcccgggcct
>embl|GQ063884|GQ063884
gatgaacgctggcggcgtgcttaacacatgcaagtcgaacggaaaggccccgctcgcggg
gtgctcgagtggcgaacgggtgagtaacacgtgggtgatctgccctgcactttgggataa
gcctgggaaactgggtctaataccggataggaccatcgtttagtgtcggtggtggaaagt
tttttcggtgtgggatgagctcgcggcctatcagcttgttggtggggtaatggcctacca
aggcgtcgacgggtagccggcctgagagggtgtacggccacattgggactgagatacggc
ccagactcctacgggaggcagcagtggggaatattgcacaatgggcgcaagcctgatgca
gcgacgccgcgtgggggatgacggccttcgggttgtaaactcctttcgccaaggacgaag
cgttatgtgacggtacttggagaagaagcaccggctaactacgtgccagcagccgcggta
atacgtagggtgcgagcgttgtccggaattactgggcgtaaagagctcgtaggtggtttg
tcgcgtcgtttgtggaataccgcagcttaactgtggggttgcaggcgatacgggcataac
ttgagtgctgtaggggagactggaattcctggtgtagcggtggaatgcgcagatatcagg
aggaacaccgatggcgaaggcaggtctctgggcagtaactgacgctgaggagcgaaagca
tgggtagcgaacaggattagataccctggtagtccatgccgtaaacggtgggcgctaggt
gtgagtcccttccacggggttcgtgccgtagctaacgcattaagcgccccgcctggggag
tacggccgcaaggctaaaactcaaaggaattgacgggggcccgcacaagcggcggagcat
gtggattaattcgatgcaacgcgaagaaccttacctgggcttgacatacaccagatggct
gtagagatacagtgtcccttgtggttggtgtacaggtggtgcatggttgtcgtcagctcg
tgtcgtgagatgttgggttaagtcccgcaacgagcgcaacccttgtcttatgttgccagc
ggttcggccggggactcatgagagactgccggggttaactcggaggaaggtggggatgac
gtcaaatcatcatgccccttatgtccagggcttcacacatgctacaatggtcggtacaac
gcgtgacgacaccgtgaggtgaagtggatcgctgaaagccggtcgtagttcggattgggg
tctgcaactcgaccccatgaagtcggagtcgctagtaatcgcagatcagcaacgctgcgg
tgaatacgttcccgggcct
>embl|GQ063885|GQ063885
gatgaacgctggcggcgtgcttaacacatgcaagtcgaacggaaaggctcaagcttgctt
gggtactcgagtggcgaacgggtgagtaacacgtgggtgatctgccctgcactttgggat
aagcctgggaaactgggtctaataccggataggaccatcgtttagtgtcggtggtggaaa
gttttttcggtgtgggatgagctcgcggcctatcagcttgttggtggggtaatggcctac
caaggcgtcgacgggtagccggcctgagagggtgtacggccacattgggactgagatacg
gcccagactcctacgggaggcagcagtggggaatattgcacaatgggcgcaagcctgatg
cagcgacgccgcgtgggggatgacggccttcgggttgtaaactcctttcgccaaggacga
agaggaattgacggtacttggataagaagcaccggctaactacgtgccagcagccgcggt
aatacgtagggtgcgagcgttgtccggaattactgggcgtaaagagctcgtaggtggttt
gtcgcgtcgtttgtggaataccgcagcttaactgtggggttgcaggcgatacgggcataa
cttgagtgctgtaggggagactggaattcctggtgtagcggtgaaatgcgcagatatcag
gaggaacaccgatggcgaaggcaggtctctgggcagtaactgacgctgaggagcgaaagc
atgggtagcgaacaggattagataccctggtagtccatgccgtaaacggtgggcgctagg
tgtgagtcccttccacggggttcgtgccgtagctaacgcattaagcgccccgcctgggga
gtacggccgcaaggctaaaactcaaaggaattgacgggggcccgcacaagcggcggagca
tgtggattaattcgatgcaacgcgaagaaccttacctgggcttgacatacaccggatcgg
gctagagatagtctttcccttgtggctggtgtacaggtggtgcatggttgtcgtcagctc
gtgtcgtgagatgttgggttaagtcccgcaacgagcgcaacccttgtcttatgttgccag
cacgtgatggtggggactcatgagagactgccggggttaactcggaggaaggtggggatg
acgtcaaatcatcatgccccttatgtccagggcttcacacatgctacaatggtcggtaca
acgcgcagcttccctgtgagggggtgcgaatcgctgaaagccggtcgtagttcggattgg
ggtctgcaactcgaccccatgaagtcggagtcgctagtaatcgcagatcagcaacgctgc
ggtgaatacgttcccgggcct
>embl|GQ063886|GQ063886
gatgaacgctggttgcgtgcttaacacatgcaagtcgaacggaaaggcccctgcttgcag
gggtgctcgagtggcgaacgggtgagtaacacgtgggtgatctgccctgcactttgggat
aagcctgggaaactgggtctaataccggataggaccatcgtttagtgtcggtggtggaaa
gttttttcggtgtgggatgagctcgcggcctatcagcttgttggtggggtaatggcctac
caaggcgtcgacgggtagccggcctgagagggtgtacggccacattgggactgagatacg
gcccagactcctacgggaggcagcagtggggaatattgcacaatgggcgcaagcctgatg
cagcgacgccgcgtgggggatgacggccttcgggttgtaaactcctttcgccaaggacga
agcgttatgtgacggtacttggagaagaagcaccggctaactacgtgccagcagccgcgg
taatacgtagggtgcgagcgttgtccggaattactgggcgtaaagagctcgtaggtggtt
tgtcgcgtcgtttgtggaataccgcagcttaactgtggggttgcaggcgatacgggcata
acttgagtgctgtaggggagactggaattcctggtgtagcggtggaatgcgcagatatca
ggaggaacaccgatggcgaaggcaggtctctgggcagtaactgacgctgaggagcgaaag
catgggtagcgaacaggattagataccctggtagtccatgccgtaaacggtgggcgctag
gtgtgagtcccttccacggggttcgtgccgtagctaacgcattaagcgccccgcctgggg
agtacggccgcaaggctaaaactcaaaggaattgacgggggcccgcacaagcggcggagc
atgtgggttaattcgatgcaacgcgaagaaccttacctgggcctgacatacaccagatgg
ctgtagagatacagtgtcccttgtggttggtgtacaggtggtgcatggttgtcgtcagct
cgtgtcgtgagatgttgggttaagtcccgcaacgagcgcaacccttgtcttatgttgcca
gcggttcggccggggactcatgagagactgccggggttaactcggaggaaggtggggatg
acgtcaaatcatcatgccccttatgtccagggcttcacacatgctacaatggtcggtaca
acgcgtgacgacaccgtgaggtgaagtggatcgctgaaagccggtcgtagttcggattgg
ggtctgcaactcgaccccatgaagtcggagtcgctagtaatcgcagatcagcaacgctgc
ggtgaatacgttcccgggcct
>embl|GQ063887|GQ063887
gatgaacgctggcggcgtgcttaacacatgcaagtcgaacggaaaggcccctgcttgcag
gggtgctcgagtggcgaacgggtgagtaacacgtgggtgatctgccctgcactttgggat
aagcctgggaaactgggtctaataccggataggaccatcgtttagtgtcggtggtggaaa
gttttttcggtgtgggatgagctcgcggcctatcagcttgttggtggggtaatggcctac
caaggcgtcgacgggtagccggcctgagagggtgtacggccacattgggactgagatacg
gcccagactcctacgggaggcagcagtggggaatattgcacaatgggcgcaagcctgatg
cagcgacgccgcgtgggggatgacggccttcgggttgtaaactcctttcgccaaggacga
agcgttatgtgacggtacttggagaagaagcaccggctaactacgtgccagcagccgcgg
taatacgtagggtgcgagcgttgtccggaattactgggcgtaaagagctcgtaggtggtt
tgtcgcgtcgtttgtggaataccgcagcttaactgtggggttgcaggcgatacgggcata
acttgagtgctgtaggggagactggaattcctggtgtagcggtggaatgcgcagatatca
ggaggaacaccgatggcgaaggcaggtctctgggcagtaactgacgctgaggagcgaaag
catgggtagcgaacaggattagataccctggtagtccatgccgtaaacggtgggcgctag
gtgtgagtcccttccacggggttcgtgccgtagctaacgcattaagcgccccgcctgggg
agtacggccgcaaggctaaaactcaaaggaattgacgggggcccgcacaagcggcggagc
atgtggattaattcgatgcaacgcgaagaaccttacctgggcttgacatacaccagatgg
ctgtagagatacagtgtcccttgtggttggtgtacaggtggtgcatggttgtcgtcagct
cgtgtcgtgagatgttgggttaagtcccgcaacgagcgcaacccttgtcttatgttgcca
gcggttcggccggggactcatgagagactgccggggttaactcggaggaaggtggggatg
acgtcaaatcatcatgccccttatgtccagggcttcacacatgctacaatggtcggtaca
acgcgtgacgacaccgtgaggtgaagtggatcgctgaaagccggtcgtagttcggattgg
ggtctgcaactcgaccccatgaagtcggagtcgctagtaatcgcagatcagcaacgctgc
ggtgaatacgttcccgggcct
>embl|GQ063888|GQ063888
gatgaacgctggcggcgtgcttaacacatgcaagtcgaacggaaaggctcctgcttgcag
gggtactcgagtggcgaacgggtgagtaacacgtgggtgatctgccctgcactttgggat
aagcctgggaaactgggtctaataccggataggacttgagtttagatgcttgagtggaaa
gtttttcggtgtgggatgagctcgcggcctatcagcttgttggtggggtaatggcctacc
aaggcgtcgacgggtagccggcctgagagggtgtacggccacattgggactgagatacgg
cccagactcctacgggaggcagcagtggggaatattgcacaatgggcgcaagcctgatgc
agcgacgccgcgtgggggatgacggccttcgggttgtaaactcctttcgccagggacgaa
gcggaagtgacggtacctggataagaagcaccggctaactacgtgccagcagccgcggta
atacgtagggtgcaagcgttgtccggaattactgggcgtaaagagctcgtaggtggtttg
tcgcgtcgtttgtggaataccgcagcttaactgtggggttgcaggcgatacgggcataac
ttgagtgctgtaggggagactggaattcctggtgtagcggtggaatgcgcagatatcagg
aggaacaccgatggcgaaggcaggtctctgggcagtaactgacgctgaggagcgaaagca
tgggtagcgaacaggattagataccctggtagtccatgccgtaaacggtgggcgctaggt
gtgagtcccttccacggggttcgtgccgtagctaacgcattaagcgccccgcctggggag
tacggccgcaaggctaaaactcaaaggaattgacgggggcccgcacaagcggcggagcat
gtggattaattcgatgcaacgcgaagaaccttacctgggcttgacatgcaccggatcggg
ctagagatagtctttcccttgtggctggtgtacaggtggtgcatggttgtcgtcagctcg
tgtcgtgagatgttgggttaagtcccgcaacgagcgcaacccttgtcttatgttgccagc
atttggttggggactcatgagagactgccggggttaactcggaggaaggtggggatgacg
tcaaatcatcatgccccttatgtccagggcttcacacatgctacaatggtcggtacaacg
cgcagcgacactgtgaggtggagcgaatcgcttaaagccggtcttagttcggattggggt
ctgcaactcgacctcatgaagtcggagtcgctagtaatcgtagatcagcaacgctgcggt
gaatacgttcccgggcct
>embl|GQ063889|GQ063889
gatgaacgctggcggcgtgcttaacacatgcaagtcgaacggaaaggcccctgcttgcag
gggtgctcgagtggcgaacgggtgagtaacacgtgggtgatctgccctgcactttgggat
aagcctgggaaactgggtctaataccggataggaccatcgtttagtgtcggtggtggaaa
gttttttcggtgtgggatgagctcgcggcctatcagcttgttggtggggtaatggcctac
caaggcgtcgacgggtagccggcctgagagggtgtacggccacattgggactgagatacg
gcccagactcctacgggaggcagcagtggggaatattgcacaatgggcgcaagcctgatg
cagcgacgccgcgtgggggatgacggccttcgggttgtaaactcctttcgccaaggacga
agcgttatgtgacggtacttggagaagaagcaccggctaactacgtgccagcagccgcgg
taatacgtagggtgcgagcgttgtccggaattactgggcgtaaagagctcgtaggtggtt
tgtcgcgtcgtttgtggaataccgcagcttaactgtggggttgcaggcgatacgggcata
acttgagtgctgtaggggagactggaattcctggtgtagcggtggaatgcgcagatatca
ggaggaacaccgatggcgaaggcaggtctctgggcagtaactgacgctgaggagcgaaag
catgggtagcgaacaggattagataccctggtagtccatgccgtaaacggtgggcgctag
gtgtgagtcccttccacggggttcgtgccgtagctaacgcattaagcgccccgcctgggg
agtacggccgcaaggctaaaactcaaaggaattgacgggggcccgcacaagcggcggagc
atgtggattaattcgatgcaacgcgaagaaccttacctgggcttgacatacaccagatgg
ctgtagagatacagtgtcccttgtggttggtgtacaggtggtgcatggttgtcgtcagct
cgtgtcgtgagatgttgggttaagtcccgcaacgagcgcaacccttgtcttatgttgcca
gcggttcggccggggactcatgagagactgccggggttaactcggaggaaggtggggatg
acgtcaaatcatcatgccccttatgtccagggcttcacacatgctacaatggtcggtaca
acgcgtgacgacaccgtgaggtgaagtggatcgctgaaagccggtcgtagttcggattgg
ggtctgcaactcgaccccatgaagtcggagtcgctagtaatcgcagatcagcaacgctgc
ggtgaatacgttcccgggcct
>embl|GQ063890|GQ063890
gatgaacgctggcggcgtgcttaacacatgcaagtcgaacggaaaggctcaagcttgctt
gggtactcgagtggcgaacgggtgagtaacatgtgggtgatctgccctgcactttgggat
aagcctgggaaactgggtctaataccggattggaccatcgtttagtgtcggtggtggaaa
gttttttcggtgtgggatgagctcgcggcctatcagcttgttggtggggtaatggcctac
caaggcgtcgacgggtagccggcctgagagggtgtacggccacattgggactgagatacg
gcccagactcctacgggaggcagcagtggggaatattgcacaatgggcgcaagcctgatg
cagcgacgccgcgtgggggatgacggccttcgggttgtaaactcctttcgccaaggacga
agaggaattgacggtacttggataagaagcaccggctaactacgtgccagcagccgcggt
aatacgtagggtgcgagcgttgtccggaattactgggcgtaaagagctcgtaggtggttt
gtcgcgtcgtttgtggaataccgcagcttaactgtggggttgcaggcgatacgggcataa
cttgagtgctgtaggggagactggaattcctggtgtagcggtgaaatgcgcagatatcag
gaggaacaccgatggcgaaggcaggtctctgggcagtaactgacgctgaggagcgaaagc
atgggtagcgaacaggattagataccctggtagtccatgccgtaaacggtgggcgctagg
tgtgagtcccttccacggggttcgtgccgtagctaacgcattaagcgccccgcctgggga
gtacggccgcaaggctaaaactcaaaggaattgacgggggcccgcacaagcggcggagca
tgtggattaattcgatgcaacgcgaagaaccttacctgggcttgacatacaccggatcgg
gctagagatagtctttcccttgtggctggtgtacaggtggtgcatggttgtcgtcagctc
gtgtcgtgagatgttgggttaagtcccgcaacgagcgcaacccttgtcttatgttgccag
cacgtgatggtggggactcatgagagactgccggggttaactcggaggaaggtggggatg
acgtcaaatcatcatgccccttatgtccagggcttcacacatgctacaatggtcggtaca
acgcgcagcttccctgtgagggggtgcgaatcgctctaaagccggtcgtagttcggattg
gggtctgcaactcgaccccatgaagtcggagtcgctagtaatcgcagatcagcaacgctg
cggtgaatacgttcccgggcct
>embl|GQ063891|GQ063891
gatgaacgctggcggcgtgcttaacacatgcaagtcgaacggaaaggatccttcgggatt
actcgagtggcgaacgggtgagtaacacgtgggtgatctgccctgcactttgggataagc
ctgggaaactgggtctaataccggataggaccatcgtttagtgtcggtggtggaaagttt
tttcggcgtgggatgagctcgcggcctatcagcttgttggtggggtaatggcctaccaag
gcgtcgacgggtagccggcctgagagggtgtacggccacattgggactgagatacggccc
agactcctacgggaggcagcagtggggaatattgcacaatgggcgcaagcctgatgcagc
gacgccgcgtgggggatgacggccttcgggttgtaaactcctttcgccaaagacgaattt
ttgacggtatttggagaagaagcaccggctaactacgtgccagcagccgcggtaatacgt
agggtgcgagcgttgtccggaattactgggcgtaaagagctcgtaggtggtttgtcgcgt
cgtttgtggaataccgcagcttaactgtggggttgcaggcgatacgggcataacttgagt
gctgtaggggagactggaattcctggtgtagcggtggaatgcgcagatatcaggaggaac
accgatggcgaaggcaggtctctgggcagtaactgacgctgaggagcgaaagcatgggga
gcgaacaggattagataccctggtagtccatgccgtaaacggtgggcgctaggtgtgagt
cccttccacggggttcgtgccgtagctaacgcattaagcgccccgcctggggagtacggc
cgcaaggctaaaactcaaaggaattgacgggggcccgcacaagcggcggagcatgtggat
taattcgatgcaacgcgaagaaccttacctgggcttgacatacaccagatcgggctagag
atagtctttcccttgtggttggtgtacgggtggtgcatggttgtcgtcagctcgtgtcgt
gaggtgttgggttaagtcccgcaacgagcgcaacccttgtcttatgttgccagcacgtaa
tggtggggactcatgagagactgccggggttaactcggaggaaggtggggatgacgtcaa
atcatcatgccccttatgtccagggcttcacacatgctacaatggtcggtacaacgcgca
gcttccctgtgagggggtgcgaatcgctctaaagccggtcgtagttcggattggggtctg
caactcgaccccatgaagtcggagtcgctagtaatcgcagatcagcaacgctgcggtgaa
tacgttcccgggcct
>embl|GQ063892|GQ063892
gatgaacgctggcggcgtgcttaacacatgcaagtcgaacggaaaggcccctgcttgcag
gggtgctcgagtggcgaacgggtgagtaacacgtgggtgatctgccctgcactttgggat
aagcctgggaaactgggtctaataccggataggaccatcgtttagtgtcggtggtggaaa
gttttttcggtgtgggatgagctcgcggcctatcagcttgttggtggggtaatggcctac
caaggcgtcgacgggtagccggcctgagagggtgtacggccacattgggactgagatacg
gcccagactcctacgggaggcagcagtggggaatattgcacaatgggcgcaagcctgatg
cagcgacgccgcgtgggggatgacggccttcgggttgtaaactcctttcgccaaggacga
agcgttatgtgacggtacttggagaagaagcaccggctaactacgtgccagcagccgcgg
taatacgtagggtgcgagcgttgtccggaattactgggcgtaaagagctcgtaggtggtt
tgtcgcgtcgtttgtggaataccgcagcttaactgtggggttgcaggcgatacgggcata
acttgagtgctgtaggggagactggaattcctggtgtagcggtggaatgcgcagatatca
ggaggaacaccgatggcgaaggcaggtctctgggcagtaactgacgctgaggagcgaaag
catgggtagcgaacaggattagataccctggtagtccatgccgtaaacggtgggcgctag
gtgtgagtcccttccacggggttcgtgccgtagctaacgcattaagcgccccgcctgggg
agtacggccgcaaggctaaaactcaaaggaattgacgggggcccgcacaagcggcggagc
atgtggattaattcgatgcaacgcgaagaaccttacctgggcttgacatacaccagatgg
ctgtagagatacagtgtcccttgtggttggtgtacaggtggtgcatggttgtcgtcagct
cgtgtcgtgagatgttgggttaagtcccgcaacgagcgcaacccttgtcttatgttgcca
gcggttcggccggggactcatgagagactgccggggttaactcggaggaaggtggggatg
acgtcaaatcatcatgccccttatgtccagggcttcacacatgctacaatggtcggtaca
acgcgtgacgacaccgtgaggtgaagtggatcgctgaaagccggtcgtagttcggattgg
ggtctgcaactcgaccccatgaagtcggagtcgctagtaatcgcagatcagcaacgctgc
ggtgaatacgttcccgggcct
>embl|GQ063893|GQ063893
gatgaacgctggcggcgtgcttaacacatgcaagtcgaacggaaaggatccttcgggatt
actcgagtggcgaacgggtgagtaacacgtgggtgatctgccctgcactttgggataagc
ctgggaaactgggtctaataccggataggaccatcgtttagtgtcggtggtggaaagttt
tttcggtgtgggatgagctcgcggcctatcagcttgttggtggggtaatggcctaccaag
gcgtcgacgggtagccggcctgagggggtgtacggccacattgggactgagatacggccc
agactcctacggggggcagcagtggggaatattgcacaatgggcgcaagcctgatgcagc
gacgccgcgtgggggatgacggccttcgggttgtaaactcctttcgccaaagacgaattt
ttgacggtatttggagaagaagcaccggctaactacgtgccagcagccgcggtaatacgt
agggtgcgagcgttgtccggaattactgggcgtaaagagctcgtaggtggtttgtcgcgt
cgtttgtggaataccgcagcttaactgtggggttgcaggcgatacgggcataacttgagt
gctgtaggggagactggaattcctggtgtagcggtggaatgcgcagatatcaggaggaac
accgatggcgaaggcaggtctctgggcagtaactgacgctgaggagcgaaagcatgggga
gcgaacaggattagataccctggtagtccatgccgtaaacggtgggcgctaggtgtgagt
cccttccacggggttcgtgccgtagctaacgcattaagcgccccgcctggggagtacggc
cgcaaggctaaaactcaaaggaattgacgggggcccgcacaagcggcggagcatgtggat
taattcgatgcaacgcgaagaaccttacctgggcttgacatacaccagatcgggctagag
atagtctttcccttgtggttggtgtacaggtggtgcatggttgtcgtcagctcgtgtcgt
gagatgttgggttaagtcccgcaacgagcgcaacccttgtcttatgttgccagcacataa
tggtggggactcatgagagactgccggggttaactcggaggaaggtggggatgacgtcaa
atcatcatgccccttatgtccagggcttcacacatgctacaatggtcggtacaacgcgca
gcttccctgtgagggggtgcgaatcgctctaaagccggtcgtagttcggatcggggtctg
caactcgaccccatgaagtcggagtcgctagtaatcgcagatcagcaacgctgcggtgaa
tacgttcccgggcct
>embl|GQ063894|GQ063894
gatgaacgctggcggcgtgcttaacacatgcaagtcgaacgggaaggccagtgcttgcac
tggtactcgagtggcgaacgggtgagtaacacgtgggtgatctgccctgcacttcgggat
aagcttgggaaactgggtctaataccggataggaccatcgtttagtgtcggtggtggaaa
gttttttcggtgtgggatgagctcgcggcctatcagcttgttggtggggtaatggcctac
caaggcgtcgacgggtagccggcctgagagggtgtacggccacattgggactgagatacg
gcccagactcctacgggaggcagcagtggggaatattgcacaatgggcgcaagcctgatg
cagcgacgccgcgtgggggatgacggccttcgggttgtaaactcctttcgccagggacga
agcgttatgtgacggtacctggataagaagcaccggctaactacgtgccagcagccgcgg
taatacgtagggtgcgagcgttgtccggaattactgggcgtaaagagctcgtaggtggtt
tgtcgcgtcgtttgtggaataccgcagcttaactgcggggttgcaggcgatacgggcata
acttgagtgctgtaggggagactggaattcctggtgtagcggtggaatgcgcagatatca
ggaggaacaccgatggcgaaggcaggtctctgggcagtaactgacgctgaggagcgaaag
catgggtagcgaacaggattagataccctggtagtccatgccgtaaacggtgggcgctag
gtgtgagtcccttccacggggttcgtgccgtagctaacgcattaagcgccccgcctgggg
agtacggccgcaaggctaaaactcaaaggaattgacgggggcccgcacaagcggcggagc
atgtggattaattcgatgcaacgcgaagaaccttacctgggcttgacatgcacgagatcg
ctgcagagatgtagtttcccttgtggctggtgcacaggtggtgcatggttgtcgtcagct
cgtgtcgtgagatgttgggttaagtcccgcaacgagcgcaacccttgtcttatgttgcca
gcatttggttggggactcatgagagactgccggggttaactcggaggaaggtggggatga
cgtcaaatcatcatgccccttatgtccagggcttcacacatgctacaatggtcggtacaa
cgcgcagcgacactgtgaggtggagctaatcgcttaaagccggccttagttcggattggg
gtctgcaactcgaccccatgaagtcggagtcgctagtaatcgtagatcagcaacgctgcg
gtgaatacgttcccgggcat
>embl|GQ063895|GQ063895
gatgaacgctggcggcgtgcttaacacatgcaagtcgaacggaaaggcccctgcttgcag
gggtgctcgagtggcgaacgggtgagtaacacgtgggtgatctgccctgcactttgggat
aagcctgggaaactgggtctaataccggataggaccatcgtttagtgtcggtggtggaaa
gttttttcggtgtgggatgagctcgcggcctatcagcttgttggtggggtaatggcctac
caaggcgtcgacgggtagccggcctgagagggcgtacggccacattgggactgagatacg
gcccagactcctacgggaggcagcagtgggaaatattgcacaatgggcgcaagcctgatg
cagcgacgccgcgtgggggatgacggccttcgggttgtaaactcctttcgccaaggacga
agcgttatgtgacggtacttggagaagaagcaccggctaactacgtgccagcagccgcgg
taatacgtagggtgcgagcgttgtccggaattactgggcgtaaagagctcgtaggtggtt
tgtcgcgtcgtttgtggaataccgcagcttaactgtggggttgcaggcgatacgggcata
acttgagtgctgtaggggagactggaattcctggtgtagcggtggaatgcgcagatatca
ggaggaacaccgatggcgaaggcaggtctctgggcagtaactgacgctgaggagcgaaag
catgggtagcgaacaggattagataccctggtagtccatgccgtaaacggtgggcgctag
gtgtgagtcccttccacggggttcgtgccgtagctaacgcattaagcgccccgcctgggg
agtacggccgcaaggctaaaactcaaaggaattgacgggggcccgcacaagcggcggagc
atgtggattaattcgatgcaacgcgaagaaccttacctgggcttgacatacaccagatgg
ctgtagagatacagtgtcccttgtggttggtgtacaggtggtgcatggttgtcgtcagct
cgtgtcgtgagatgttgggttaagtcccgcaacgagcgcaacccttgtcttatgttgcca
gcggttcggccggggactcatgagagactgccggggttaactcggaggaaggtggggatg
acgtcaaatcatcatgccccttatgtccagggcttcacacatgctacaatggtcggtaca
acgcgtgacgacaccgtgaggtgaagtggatcgctgaaagccggtcgtagttcggattgg
ggtctgcaactcgaccccatgaagtcggagtcgctagtaatcgcagatcagcaacgctgc
ggtgaatacgttcccgggcct
>embl|GQ063896|GQ063896
gatgaacgctggcggcgtgcttaacacatgcaagtcgaacggaaaggcccctgcttgcag
gggtgctcgagtggcgaacgggtgagtaacacgtgggtgatctgccctgcactttgggat
aagcctgggaaactgggtctaataccggataggaccatcgtttagtgtcggtggtggaaa
gttttttcggtgtgggatgagctcgcggcctatcagcttgttggtggggtaatggcctac
caaggcgtcgacgggtagccggcctgagagggtgtacggccacattgggactgagatacg
gcccagactcctacgggaggcagcagtggggaatattgcacaatgggcgcaagcctgatg
cagcgacgccgcgtgggggatgacggccttcgggttgtaaactcctttcgccaaggacga
agcgttatgtgacggtacttggagaagaagcaccggctaactacgtgccagcagccgcgg
taatacgtagggtgcgagcgttgtccggaattactgggcgtaaagagctcgtaggtggtt
tgtcgcgtcgtttgtggaataccgcagcttaactgtggggttgcaggcgatacgggcata
acttgagtgctgtaggggagactggaattcctggtgtagcggtggaatgcgcagatatca
ggaggaacaccgatggcgaaggcaggtctctgggcagtaactgacgctgaggagcgaaag
catgggtagcgaacaggattagataccctggtagtccatgccgtaaacggtgggcgctag
gtgtgagtcccttccacggggttcgtgccgtagctaacgcattaagcgccccgcctgggg
agtacggccgcaaggctaaaactcaaaggaattgacgggggcccgcacaagcggcggagc
atgtggattaattcgatgcaacgcgaagaaccttacctgggcttgacatacaccagatgg
ctgtagagatacagtgtcccttgtggttggtgtacaggtggtgcatggttgtcgtcagct
cgtgtcgtgagatgttgggttaagtcccgcaacgagcgcaacccttgtcttatgttgcca
gcggttcggccggggactcatgagagactgccggggttaactcggaggaaggtggggatg
acgtcaaatcatcatgccccttatgtccagggcttcacacatgctacaatggtcggtaca
acgcgtgacgacaccgtgaggtgaagtggatcgctgaaagccggtcgtagttcggattgg
ggtctgcaactcgaccccatgaagtcggagtcgctagtaatcgcagatcagcaacgctgc
ggtgaatacgttcccgggcct
>embl|GQ063897|GQ063897
gatgaacgctggcggcgtgcttaacacatgcaagtcgaacggaaaggctcctgcttgcag
gggtactcgagtggcgaacgggtgagtaacacgtgggtgatctgccctgcactttgggat
aagcctgggaaactgggtctaataccgaataggacttgagtttagatgcttgagtggaaa
gtttttcggtgtgggatgagctcgcggcctatcagcttgttggtggggtaatggcctacc
aaggcgtcgacgggtagccggcctgagagggtgtacggccacattgggactgagatacgg
cccagactcctacgggaggcagcagtggggaatattgcacaatgggcgcaagcctgatgc
agcgacgccgcgtgggggatgacggccttcgggttgtaaactcctttcgccagggacgaa
gcggaagtgacggtacctggataagaagcaccggctaactacgtgccagcagccgcggta
atacgtagggtgcaagcgttgtccggaattactgggcgtaaagagctcgtaggtggtttg
tcgcgtcgtttgtggaataccgcagcttaactgtggggttgcaggcgatacgggcataac
ttgagtgctgtaggggagactggaattcctggtgtagcggtggaatgcgcagatatcagg
aggaacaccgatggcgaaggcaggtctctgggcagtaactgacgctgaggagcgaaagca
tgggtagcgaacaggattagataccctggtagtccatgccgtaaacggtgggcgctaggt
gtgagtcccttccacggggttcgtgccgtagctaacgcattaagcgccccgcctggggag
tacggccgcaaggctaaaactcaaaggaattgacgggggcccgcacaagcggcggagcat
gtggattaattcgatgcaacgcgaagaaccttacctgggcttgacatgcaccggatcggg
ctagagatagtctttcccttgtggctggtgtacaggtggtgcatggttgtcgtcagctcg
tgtcgtgggatgttgggttaagtcccgcaacgagcgcaacccttgtcttatgttgccagc
atttggtcggggactcatgagagactgccggggttaactcggaggaaggtggggatgacg
tcaaatcatcatgccccttatgtccagggcttcacacatgctacaatggtcggtacaacg
cgcagcgacactgtgaggtggagcgaatcgcttaaagccggtcttagttcggattggggt
ctgcaactcgacctcatgaagtcggagtcgctagtaatcgtagatcagcaacgctgcggt
gaatacgttcccgggcct
>embl|GQ063898|GQ063898
gatgaacgctggcggcgtgcttaacacatgcaagtcgaacggaaaggcccctgcttgcag
gggtgctcgagtggcgaacgggtgagtaacacgtgggtgatctgccctgcactttgggat
aagcctgggaaactgggtctaataccggataggaccatcgtttagtgtcggtggtggaaa
gttttttcggtgtgggatgagctcgcggcctatcagcttgttggtggggtaatggcctac
caaggcgtcgacgggtagccggcctgagggggtgtacggccacattgggactgagatacg
gcccagactcctacgggaggcagcagtggggaatattgcacaatgggcgcaagcctgatg
cagcgacgccgcgtgggggatgacggccttcgggttgtaaactcctttcgccaaggacga
agcgttatgtgacggtacttggagaagaagcaccggctaactacgtgccagcagccgcgg
taatacgtagggtgcgagcgttgtccggaattactgggcgtaaagagctcgtaggtggtt
tgtcgcgtcgtttgtggaataccgcagcttaactgtggggttgcaggcgatacgggcata
acttgagtgctgtaggggagactggaattcctggtgtagcggtggaatgcgcagatatca
ggaggaacaccgatggcgaaggcaggtctctgggcagtaactgacgctgaggagcgaaag
catgggtagcgaacaggattagataccctggtagtccatgccgtaaacggtgggcgctag
gtgtgagtcccttccacggggttcgtgccgtagctaacgcattaagcgccccgcctgggg
agtacggccgcaaggctaaaactcaaaggaattgacgggggcccgcacaagcggcggagc
atgtggattaattcgatgcaacgcgaagaaccttacctgggcttgacatacaccagatgg
ctgtagagatacagtgtcccttgtggttggtgtacaggtggtgcatggttgtcgtcagct
cgtgtcgtgagatgttgggttaagtcccgcaacgagcgcaacccttgtcttatgttgcca
gcggttcggccggggactcatgagagactgccggggttaactcggaggaaggtggggatg
acgtcaaatcatcatgccccttatgtccagggcttcacacatgctacaatggtcggtaca
acgcgtgacgacaccgtgaggtgaagtggatcgctgaaagccggtcgtagttcggattgg
ggtctgcaactcgaccccatgaagtcggagtcgctagtaatcgcagatcagcaacgctgc
ggtgaatacgttcccgggcct
>embl|GQ063899|GQ063899
gatgaacgctggcggcgtgcttaacacatgcaagtcgaacggaaaggatccttcgggatt
actcgagtggcgaacgggtgagtaacacgtgggtgatctgccctgcactttgggataagc
ctgggaaactgggtctaataccggataggaccatcgtttagtgtcggtggtggaaagttt
tttcggtgtgggatgagctcgcggcctatcagcttgttggtggggtaatggcctaccaag
gcgtcgacgggtagccggcctgagagggtgtacggccacattgggactgaaatacggccc
agactcctacgggaggcagcagtggggaatattgcacaatgggcgcaagcctgatgcagc
gacgccgcgtgggggatgacggcctccgggttgtaaactcctttcgccaaagacgaattt
ttgacggtatttggagaagaagcaccggctaactacgtgccagcagccgcggtaatacgt
agggtgcaagcgttgtccggaattactgggcgtaaagagctcgtaggtggtttgtcgcgt
cgtttgtggaataccgcagcttaactgtggggttgcaggcgatacgggcataacttgagt
gctgcaggggagactggaattcctggtgtagcggtggaatgcgcagatatcaggaggaac
accgatggcgaaggcaggtctctgggcagtaactgacgctgaggagcgaaagcatgggga
gcgaacaggattagataccctggtagtccatgccgtaaacggtgggcgctaggtgtgagt
cccttccacggggttcgtgccgtagctaacgcattaagcgccccgcctggggagtacggc
cgcaaggctaaaactcaaaggaattgacgggggcccgcacaagcggcggagcatgtggat
taattcgatgcaacgcgaagaaccttacctgggcttgacatacaccagatcgggctagag
atagtctttcccttgtggttggtgtacaggtggtgcatggttgtcgtcagctcgtgtcgt
gagatgttgggttaagtcccgcaacgagcgcaacccttgccttatgttgccagcacataa
tggtggggactcatgagagactgccggggttaactcggaggaaggtggggatgacgtcaa
atcatcatgccccttatgtccagggcttcacacatgctacaatggtcggtacaacgcgca
gcttccctgtgagggggtgcgaatcgctctaaagccggtcgtagttcggattggggtctg
caactcgaccccatgaagtcggagtcgctagtaatcgcagatcagcaacgctgcggtgaa
tacgttcccgggcct
>embl|GQ063900|GQ063900
gatgaacgctggcggcgtgcttaacacatgcaagtcgaacggaaaggatccttcgggatt
actcgagtggcgaacgggtgagtaacacgtgggtgatctgccctgcactttgggataagc
ctgggaaactgggtctaataccggataggaccatcgtttagtgtcggtggtggaaagatt
ttttggtgtgggatgagctcgcggcctatcagcttgttggtggggtaatggcctaccaag
gcgtcgacgggtagccggcctgagagggtgtacggccacattgggactgagatacggccc
agactcctacgggaggcagcagtggggaatattgcacaatgggcgcaagcctgatgcagc
gacgccgcgtgggggatgacggccttcgggttgtaaactcctttcgccaaggacgaattt
ttgacggtacttggagaagaagcaccggctaactacgtgccagcagccgcggtaatgcgt
agggtgcgagcgttgtccggaattactgggcgtaaagagctcgtaggtggtttgtcgcgt
cgtttgtggaataccgcagcttaactgtggggttgcaggcgatacgggcataacttgagt
gctgtaggggagactggaattcctggtgtagcggtgaaatgcgcagatatcaggaggaac
accgatggcgaaggcaggtctctgggcagtaactgacgctgaggagcgaaagcatgggga
gcgaacaggattagataccctggtagtccatgccgtaaacggtgggcgctaggtgtgagc
ctcttccacggggttcgtgccgtagctaacgcattaagcgccccgcctggggagtacggc
cgcaaggctaaaactcaaaggaattgacgggggcccgcacaagcggcggagcatgtggat
taattcgatgcaacgcgaagaaccttacctgggcttgacatacaccagatcgggctagag
atagtctttcccttgtggttggtgtacaggtggtgcatggttgtcgtcagctcgtgtcgt
gagatgttgggttaagtcccgcaacgagcgcaacccttgtcttatgttgccagcacgttg
tggtggggactcatgagagactgccggggttaactcggaggaaggtggggatgacgtcaa
atcatcatgccccttatgtccagggcttcacacatgctacaatggtcggtacaacgcgca
gcttccctgtgagggggtgcgaatcgctctaaagccggtcgtagttcggattggggtctg
caactcgaccccatgaagtcggagtcgctagtaatcgcagatcagcaacgctgcggtgaa
tacgttcccgggcct
>embl|GQ063901|GQ063901
gatgaacgctggcggcgtgcttaacacatgcaagtcgaacggaaaggcccctgcttgcag
gggtgctcgagtggcgaacgggtgagtaacacgtgggtgatctgccctgcactttgggat
aagcctgggaaactgggtctaataccggataggaccatcgtttagtgtcggtggtggaaa
gttttttcggtgtgggatgagctcgcggcctatcagcttgttggtggggtaatggcctac
caaggcgtcgacgggtagccggcctgagagggtgtacggccacattgggactgagatacg
gcccagactcctacgggaggcagcagtggggaatattgcacaatgggcgcaagcctgatg
cagcgacgccgcgtgggggatgacggccttcgggttgtaaactcctttcgccaaggacga
agcgttatgtgacggtacttggagaagaagcaccggctaactacgtgccagcagccgcgg
taatacgtagggtgcgagcgttgtccggaattactgggcgtaaagagctcgtaggtggtt
tgtcgcgtcgtttgtggaataccgcagcttaactgtggggttgcaggcgatacgggcata
acttgagtgctgtaggggagactggaattcctggtgtagcggtggaatgcgcagatatca
ggaggaacaccgatggcgaaggcaggtctctgggcagtaactgacgctgaggagcgaaag
catgggtagcgaacaggattagataccctggtagtccatgccgtaaacggtgggcgctag
gtgtgagtcccttccacggggttcgtgccgtagctaacgcattaagcgccccgcctgggg
agtacggccgcaaggctaaaactcaaaggaattgacgggggcccgcacaagcggcggagc
atgtggattaattcgatgcaacgcgaagaaccttacctgggcttgacatacaccagatgg
ctgtagagatacagtgtcccttgtggttggtgtacaggtggtgcatggttgtcgtcagct
cgtgtcgtgagatgttgggttaagtcccgcaacgagcgcaacccttgtcttatgttgcca
gcggttcggccggggactcatgagagactgccggggttaactcggaggaaggtggggatg
acgtcaaatcatcatgccccttatgtccagggcttcacacatgctacaatggtcggtaca
acgcgtgacgacaccgtgaggtgaagtggatcgctgaaagccggtcgtagttcggattgg
ggtctgcaactcgaccccatgaagtcggagtcgctagtaatcgcagatcagcaacgctgc
ggtgaatacgttcccgggcct
>embl|GQ063902|GQ063902
gatgaacgctagcgggaggcctaacacatgcaagccgtgcgggatcccttcggggtgaga
gcggcgtacgggtgcgtaacacgtgtgcaacctgcccttgtctgggggatagccctccga
aaggaggattaacaccccatatcacgggattcggcatcgggtctcgttgaaaggcgacgg
acaaggatgggcacgcgcaggattaggtagttggtagggtaacggcctaccaagcctgtg
atccttagggggcctgagagggtgatcccccacactggtactgagacacggaccagactc
ctacgggaggcagcagtgaggaatattggacaatgggtgagagcctgatccagccatccc
gcgtgaaggactaagggcctatggcttgtaaacttcttttgtacggggataaacctatct
acgtgtagatagctgaaggtaccgtacgaataagcaccggctaactccgtgccagcagcc
gcggtaatacggagggtgcgagcgttatccggatttattgggtttaaagggtccgtaggc
gggcccgtaagtcggaggtgaaatcccgcggctcaaccgcggaaccgccttcgatactgc
gggtcttgagtgggcttgaggcggccggaatgagtggtgtagcggtgaaatgcatagata
tcactcagaacaccgattgcggaggcaggtcgccaaggccttactgacgctgatggacga
aagcgtggggagcgaacaggattagataccctggtagtccacgccgtaaacgatgctcac
tcgttctcgggtttatgactcgggggccaagcgaaagtgataagtgagccacctggggag
tacgggcgcaagcctgaaactcaaaggaattgacgggggcccgcacaagcggtggattat
gtggtttaattcgatgatacgcgaggaaccttaccagggcttaaatggggatcgaccggc
gcagagatgtgcctttcttcggacggtcttcaaggtgctgcatggttgtcgtcagctcgt
gccgtgaggtgttaggttaagtcctgcaacgagcgcaacccctgccgccagttgccatca
ttaagttggggactctggcgggactgcctacgcaagtagcgaggaaggcggggacgacgt
caaatcatcacggcccttacgccctgggccacacacgtaatacaatggccggtacagagg
gcagccacgcggcgacgcggagcgaatctcgaaagccggtctcagttcggattggagtct
gcaactcgactctatgaagctggaatcgctagtaatcgcgcatcagccatggcgcggtga
atacgttcccgggcct
>embl|GQ063903|GQ063903
gatgaacgctggcggcgtgcttaacacatgcaagtcgaacggaaaggatccttcgggatt
actcgagtggcgaacgggtgagtaacacgtgggtgatctgccctgcactttgggataagc
ctgggaaactgggtctaataccggataggaccatcgtttagtgtcggtggtggaaagttt
tttcggtgtgggatgagctcgcggcctatcagcttgttggtggggtaatggcctaccaag
gcgtcgacgggtagccggcctgagagggtgtacggccacattgggactgagatacggccc
agactcctacgggaggcagcagtggggaatattgcacaatgggcgcaagcctgatgcagc
gacgccgcgtgggggatgacggccttcgggttgtaaactcctttcgccaaagacgaattt
ttgacggtatttggagaagaagcaccggctaactacgtgccagcagccgcggtaatacgt
agggtgcgagcgttgtccggaattactgggcgtaaagagctcgtaggtggtttgtcgcgt
cgtttgtggaataccgcagcttaactgtggggttgcaggcgatacgggcataacttgagt
gctgtaggggagactggaattcctggtgtagcggtggaatgcgcagatatcaggaggaac
accgatggcgaaggcaggtctctgggcagtaactgacgctgaggagcgaaagcatgggga
gcgaacaggattagataccctggtagtccatgccgtaaacggtgggcgctaggtgtgagt
cccttccacggggttcgtgccgtagctaacgcattaagcgccccgcctggggagtacggc
cgcaaggctaaaactcaaaggaattgacgggggcccgcacaagcggcggagcatgtggat
taattcgatgcaacgcgaagaaccttacctgggcttgacatacaccagatcgggctagag
atagtctttcccttgtggttggtgtacaggtggtgcatggttgtcgtcagctcgtgtcgt
gagatgttgggttaagtcccgcaacgagcgcaacccttgtcttatgttgccagcacataa
tggtggggactcatgagagactgccggggttaactcggaggaaggtggggatgacgtcaa
atcatcatgccccttatgtccagggcttcacacatgctacaatggtcggtacaacgcgca
gcttccctgtgagggggtgcgaatcgctctaaagccggtcgtagttcggattggggtctg
caactcgaccccatgaagtcggagtcgctagtaatcgcagatcagcaacgctgcggtgaa
tacgttcccgggcct
>embl|GQ063904|GQ063904
gatgaacgctagcgggaggcctaccacatgcaagccgtgcgggatcccttcggggtgaga
gcggcgtacgggtgcgtaacacgtgtgcaacctgcccttgtctgggggatagccctccga
aaggaggattaacaccccatatcacgggattcggcatcgggtctcgttgaaaggcgacgg
acaaggatgggcacgcgcaggattaggtagttggtagggtaacggcctaccaagcctgtg
atccttagggggcctgagagggtgatcccccacactggtactgagacacggaccagactc
ctacgggaggcagcagtgaggaatattggacaatgggcgagagcctgatccagccatccc
gcgtgaaggactaagggcctatggcttgtaaacttcttttgtacggggataaacctatct
acgtgtagatagctgaaggtaccgtacgaataagcaccggctaactccgtgccagcagcc
gcggtaatacggagggtgcgagcgttatccggatttattgggtttaaagggtccgtaggc
gggcccgtaagtcggaggtgaaatcccgcggctcaaccgcggaaccgccttcgatactgc
gggtcttgagtgggcttgaggcggccggaatgagtggtgtagcggtgaaatgcatagata
tcactcagaacaccgattgcggaggcaggtcgccaaggccttactgacgctgatggacga
aagcgtggggagcgaacaggattagataccctggtagtccacgccgtaaacgatgctcac
tcgttctcgggtttatgactcgggggccaagcgaaagtgataagtgagccacctggggag
tacgggcgcaagcctgaaactcaaaggaattgacgggggcccgcacaagcggtggattat
gtggtttaattcgatgatacgcgaggaaccttaccagggcttaaatggggatcgaccggc
gcagagatgtgcctttcttcggacggtcttcaaggtgctgcatggttgtcgtcagctcgt
gccgtgaggtgttaggttaagtcctgcaacgagcgcaacccctgccgccagttgccatca
ttaagttggggactctggcgggactgcctacgcaagtagcgaggaaggcggggacgacgt
caaatcatcacggcccttacgccctgggccacacacgtaatacaatggccggtacagagg
gcagccacgcggcgacgcggagcgaatctcgaaagccggtctcagttcggattggagtct
gcaactcgactctatgaagctggaatcgctagtaatcgcgcatcagccatggcgcggtga
atacgttcccgggcct
>embl|GQ063905|GQ063905
gatgaacgctggcggcgtgcttaacacatgcaagtcgaacggaaaggcccctgcttgcag
gggtgctcgagtggcgaacgggtgagtaacacgtgggtgatctgccctgcactttgggat
aagcctgggaaactgggtctaataccggataggaccatcgtttagtgtcggtggtggaaa
gttttttcggtgtgggatgagctcgcggcctatcagcttgttggtggggtaatggcctac
caaggcgtcgacgggtagccggcctgagagggtgtacggccacattgggactgagatacg
gcccagactcctacgggaggcagcagtggggaatattgcacaatgggcgcaagcctgatg
cagcgacgccgcgtgggggatgacggccttcgggttgtaaactcctttcgccaaggacga
agcgttatgtgacggtacttggagaagaagcaccggctaactacgtgccagcagccgcgg
taatacgtagggtgcgagcgttgtccggaattactgggcgtaaagagctcgtaggtggtt
tgtcgcgtcgtttgtggaataccgcagcttaactgtggggttgcaggcgatacgggcata
acttgagtgctgtaggggagactgggattcctggtgtagcggtggaatgcgcagatatca
ggaggaacaccgatggcgaaggcaggtctctgggcagtaactgacgctgaggagcgaaag
catgggtagcgaacaggtttagataccctggtagtccatgccgtaaacggtgggcgctag
gtgtgagtcccttccacggggttcgtgccgtagctaacgcattaagcgccccgcctgggg
agtacggccgcaaggctaaaactcaaaggaattgacgggggcccgcacaagcggcggagc
atgtggattaattcgatgcaacgcgaagaaccttacctgggcttgacatacacctgatgg
ctgtagagatacagtgtcccttgtggttggtgtacaggtggtgcatggttgtcgtcagct
cgtgtcgtgagatgttgggttaagtcccgcaacgagcgcaacccttgtcttatgttgcca
gcggttcggccggggactcatgagagactgccggggttaactcggaggaaggtggggatg
acgtcaaatcatcatgccccttatgtccagggcttcacacatgctacaatggtcggtaca
acgcgtgacgacaccgtgaggtgaagtggatcgctgaaagccggtcgtagttcggattgg
ggtctgcaactcgaccccatgaagtcggagtcgctagtaatcgcagatcagcaacgctgc
ggtgaatacgttcccgggcct
>embl|GQ063906|GQ063906
gatgaacgctggcggcgtgcttaacacatgcaagtcgaacggaaaggccctttcgggggt
gctcgagtggcgaacgggtgagtaacacgtgggtgatctgccctgcactttgggataagc
ctgggaaactgggtctaatgccggataggaccatcgtttagtgtcggtggtggaaagatt
ttttggtgtgggatgagctcgcggcctatcagcttgttggtggggtaatggcctaccaag
gcgtcgacgggtagccggcctgagagggtgtacggccacattgggactgagatacggccc
agactcctacgggaggcagcagtggggaatattgcacaatgggcgcaagcctgatgcagc
gacgccgcgtgggggatgacggccttcgggttgtagactcctttcgccaaggacgaattt
tgacggtacttggagaagaagcaccggctaactacgtgccagcggccgcggtaatacgta
gggtgcgagcgttgtccggaattactgggcgtaaagagctcgtaggtggtttgtcgcgtc
gtttgtggaataccgcagcttaactgtggggttgtaggcgatacgggcataacttgagtg
ctgtaggggagactggaattcctggtgtagcggtgaaatgcgcagatatcaggaggaaca
ccgatggcgaaggcaggtctctgggcagtaactgacgctgaggagcgaaagcatggggag
cgaacaggattagataccctggtagtccatgccgtaaacggtgggcgctaggtgtgagcc
tcttccacggggttcgtgccgtagctaacgcattaagcgccccgcctggggagtacggcc
gcaaggctaaaactcaaaggaattgacgggggcccgcacaagcggcggagcatgtggatt
aattcgatgcaacgcgaagaaccttacctgggcttgacatacaccagatcgggctagaga
tagtctttcccttgtggttggtgtacaggtggtgcatggttgtcgtcagctcgtgtcgtg
agatgttgggttaagtcccgcaacgagcgcaacccttgtcttatgttgccagcatgttgt
ggtggggactcatgagagactgccggggttaactcggaggaaggtggggatgacgtcaaa
tcatcatgccccttatgtccagggcttcacacatgctacaatggtcggtacaacgcgcag
cttccctgtgagggggtgcgaatcgctctaaagccggtcgtagttcggattggggtctgc
aactcgaccccatgaagtcggagtcgctagtaatcgcagatcagcaacgctgcggtgaat
acgttcccgggcct
>embl|GQ063907|GQ063907
gatgaacgctggcggcgtgcttaacacatgcaagtcgaacggaaaggctcaagcttgctt
gggtactcgagtggcgaacgggtgagtaacacgtgggtgatctgccctgcactttgggat
aagcctgggaaactgggtctaataccggataggaccatcgtttagtgtcggtggtggaaa
gttttttcggtgtgggatgagctcgcggcctatcagcttgttggtggggtaatggcctac
caaggcgtcgacgggtagccggcctgagagggtgtacggccacattgggactgagatacg
gcccagactcctacgggaggcagcagtggggaatattgcacaatgggcgcaagcctgatg
cagcgacgccgcgtgggggatgacggccttcgggttgtaaactcctttcgccaaggacga
agaggaattgacggtacttggataagaagcaccggctaactacgtgccagcagccgcggt
aatacgtagggtgcgagcgttgtccggaattactgggcgtaaagagctcgtaggtggttt
gtcgcgtcgtttgtggaataccgcagcttaactgtggggtggcaggcgatacgggcataa
cttgagtgctgtaggggagactggaattcctggtgtagcggtgaaatgcgcagatatcag
gaggaacaccgatggcgaaggcaggtctctgggcagtaactgacgctgaggagcgaaagc
atgggtagcgaacaggattagataccctggtagtccatgccgtaaacggtgggcgctagg
tgtgagtcccttccacggggttcgtgccgtagctaacgcattaagcgccccgcctgggga
gtacggccgcaaggctaaaactcaaaggaattgacgggggcccgcacaagcggcggagca
tgtggattaattcgatgcaacgcgaagaaccttacctgggcttgacatacaccggatcgg
gctagagatagtctttcccttgtggctggtgtacaggtggtgcatggttgtcgtcagctc
gtgtcgtgagatgttgggttaagtcccgcaacgagcgcaacccttgtcttatgttgccag
cacgtgatggtggggactcatgagagactgccggggttaactcggaggaaggtggggatg
acgtcaaatcatcatgccccttatgtccagggcttcacacatgctacaatggtcggtaca
acgcgcagcttccctgtgagggggtgcgaatcgctgaaagccggtcgtagttcggattgg
ggtctgcaactcgaccccatgaagtcggagtcgctagtaatcgcagatcagcaacgctgc
ggtgaatacgttcccgggcct
>embl|GQ063908|GQ063908
gatgaacgctggcggcgtgcttaacacatgcaagtcgaacggaaaggctccagcttgctg
gggtactcgagtggcgaacgggtgagtaacacgtgggtgatctgccctgcacttcgggat
aagcttgggaaactgggtctaataccggataggaccactgtttagtgtcggtggtggaaa
gttttttcggtgtgggatgagctcgcggcctatcagcttgttggtggggtaatggcctac
caaggcgtcgacgggtagccggcctgagagggtgtacggccacattgggactgagatacg
gcccagactcctacgggaggcagcagtggggaatattgcacgatgggcgcaagcctgatg
cagcgacgccgcgtgggggatgacggccttcgggttgtaaactcctttcgccagggacga
agcgttatgtgacggtacctggataagaagcaccggctaactacgtgccagcagccgcgg
taatacgtagggtgcgagcgttgtccggaattactgggcgtaaagagctcgtaggtggtt
tgtcgcgtcgtttgtggaataccgcagcttaactgcggggttgcaggcgatacgggcata
acttgagtgctgtaggggagactggaattcctggtgtagcggtggaatgcgcagatatca
ggaggaacaccgatggcgaaggcaggtctctgggcagtaactgacgctgaggagcgaagg
catgggtagcgaacaggattagttaccctggtagtccatgccgtaaacggtgggcgctag
gtgtgagtcccttccacggggttcgtgccgtagctaacgcattaagcgccccgcctgggg
agtacggccgcaaggctaaaactcaaaggaattgacgggggcccgcacaagcggcggagc
atgtggattaattcgatgcaacgcgaagaaccttacctgggcttgacatgcacgagatcg
ctgcagagatgtagtttcccttgtggctggtgcacaggtggtgcatggttgtcgtcagct
cgtgtcgtgagatgttgggttaagtcccgcaacgagcgcaacccttgtcttatgttgcca
gcatttggttggggactcatgagagactgccggggttaactcggaggaaggtggggatga
cgtcaaatcatcatgccccttatgtccagggcttcacacacgctacaatggtcggtacaa
cgcgcagcgacactgtgaggtggagctaatcgcttaaagccggccttagttcggattggg
gtctgcaactcgaccccatgaagtcggagtcgctagtaatcgtagatcagcaacgctgcg
gtgaatacgttcccgggcct
>embl|GQ063909|GQ063909
gatgaacgctggcggcgtgcttaacacatgcaagtcgaacggaaaggccagtgcttgcac
tggtactcgagtggcgaacgggtgagtaacacgtgggtgatctgccctgcacttcgggat
aagcttgggaaactgggtctaataccggataggaccatcgtttagtgtcggtggtggaaa
gttttttcggtgtgggatgagctcgcggcctatcagcttgttggtggggtaatggcctac
caaggcgtcgacgggtagccggcctgagagggtgtacggccacattgggactgagatacg
gcccagactcctacgggaggcagcagtggggaatattgcacaatgggcgcaagcctgatg
cagcgacgccgcgtgggggatgacggccttcgggttgtaaactcctttcgccagggacga
agcgttatgtgacggtacctgaataaaaagcaccggctaactacgtgccagcagccgcgg
taatacgtagggtgcgagcgttgtccggaattactgggcgtaaagagctcgtaggcggtt
tgtcgcgtcgtttgtggaataccgcaccttaactgcggggttgcaggcgatacgggcata
acttgagtgctgtaggggagactggaattcctggtgtagcggtggaatgcgcagatatca
ggaggaacaccgatggcgaaggcaggtctctgggcagtaactgacgctgaggagcgaaag
catgggtagcgaacaggattagataccctggtagtccatgccgtaaacggtgggcgctag
gtgtgagtcccttccacggggttcgtgccgtagctaacgcgctaagcgccccgcctgggg
agtacggccgcaaggctaaaactcaaaggaattgacgggggcccgcacaagcggcggagc
atgtggattaattcgatgcaacgcgaagaaccttacctgggcttgacatgcacgagatcg
ctgcagagatgtagtttcccttgtggctggtgcacaggtggtgcatggttgtcgtcagct
cgtgtcgtgagatgttgggttaagtcccgcaacgagcgcaacccttgtcttatgttgcca
gcatttggttggggactcatgagagactgccggggttaactcggaggaaggtggggatga
cgtcaaatcatcatgccccttatgtccagggcttcacacatgctacaatggtcggtacaa
cgcgcagcgacgctgtgaggtggagctaatcgcttaaagccggccttagttcggattggg
gtctgcaactcgaccccatgaagtcggagtcgctagtaatcgtagatcagcaacgctgcg
gtgaatacgttcccgggcct
>embl|GQ063910|GQ063910
gatgaacgctggcggcgtgcttaacacatgcaagtcgaacggaaaggctcaagcttgctt
gggtactcgagtggcgaacgggtgagtaacacgtgggtgatctgccctgcactttgggat
aagcctgggaaactgggtctaataccggataggaccatcgtttagtgtcggtggtggaaa
gttttttcggtgtgggatgagctcgcggcctatcagcttgttggtggggtaatggcctac
caaggcgtcgacgggtagccggcctgagagggtgtacggccacattgggactgagatacg
gcccagactcctacgggaggcagcagtggggaatattgcacaatgggcgcaagcctgatg
cagcgacgccgcgtgggggatgacggccttcgggttgtaaactcctttcgccaaggacga
agaggaattgacggtacttggataagaagcaccggctaactacgtgccagcagccgcggt
aatacgtagggtgcgagcgttgtccggaattactgggcgtaaagagctcgtaggtggttt
gtcgcgtcgtttgtggaataccgcagcttaactgtggggttgcaggcgatacgggcataa
cttgagtgctgtaggggagactggaattcctggtgtagcggtgaaatgcgcagatatcag
gaggaacaccgatggcgaaggcaggtctctgggcagtaactgacgctgaggagcgaaagc
atgggtagcgaacaggattagataccctggtagtccatgccgtaaacggtgggcgctagg
tgtgagtcccttccacggggttcgtgccgtagctaacgcattaagcgccccgcctgggga
gtacggccgcaaggctaaaactcaaaggaattgacgggggcccgcacaagcggcggagca
tgtggattaattcgatgcaacgcgaagaaccttacctgggcttgacatacaccggatcgg
gctagagatagtctttcccttgtggctggtgtacaggtggtgcatggttgtcgtcagctc
gtgtcgtgagatgttgggttaagtcccgcaacgagcgcaacccttgtcttatgttgccag
cacgtgatggtggggactcatgagagactgccggggttaactcggaggaaggtggggatg
acgtcaaatcatcatgccccttatgtccagggcttcacacatgctacaatggtcggtaca
acgcgcagcttccctgtgagggggtgcgaatcgctctaaagccggtcgtagttcggattg
gggtctgcaactcgaccccatgaagtcggagtcgctagtaatcgcagatcagcaacgctg
cggtgaatacgttcccgggcct
>embl|GQ063911|GQ063911
gatgaacgctggcggcgtgcttaacacatgcaagtcgaacggaaaggcccctgctcgcag
gggtgctcgggtggcgaacgggtgagtaacacgtgggtgatctgccctgcactttgggat
aagcctgggaaactgggtctaataccggataggaccatcgtttagtgtcggtggtggaaa
gttttttcggtgtgggatgagctcacggcctatcagcttgttggtggggtaatggcctac
caaggcgtcgacgggtagccggcctgagagggtgtacggccacattgggactgagatacg
gcccagactcctacgggaggcagcagtggggaatattgcacaatgggcgcaagcctgatg
cagcgacgccgcgtgggggatgacggccttcgggttgtaaactcctttcgccaaggacga
agcgttatgtgacggtacttggagaagaagcaccggctaactacgtgccagcagccgcgg
taatacgtagggtgcgagcgttgtccggaattactgggcgtaaagagctcgtaggtggtt
tgtcgcgtcgtttgtggaataccgcagcttaactgtggggttgcaggcgatacgggcata
acttgagtgctgtaggggagactggaattcctggtgtagcggtggaatgcgcagatatca
ggaggaacaccgatggcgaaggcaggtctctgggcagtaactgacgctgaggagcgaaag
catgggtagcgaacaggattagataccctggtagtccatgccgtaaacggtgggcgctag
gtgtgagtcccttccacggggttcgtgccgtagctaacgcattaagcgccccgcctgggg
agtacggccgcaaggctaaaactcaaaggaattgacgggggcccgcacaagcggcggagc
atgtggattaattcgatgcaacgcgaagaaccttacctgggcttgacatacaccagatgg
ctgtagagatacagtgtcccttgtggttggtgtacaggtggtgcatggttgtcgtcagct
cgtgtcgtgagatgttgggttaagtcccgcaacgagcgcaacccttgtcttatgttgcca
gcggttcggccggggactcatgagagactgccggggttaactcggaggaaggtggggatg
acgtcaaatcatcatgccccttatgtccagggcttcacacatgctacaatggtcggtaca
acgcgtgacgacaccgtgaggtgaagtggatcgctgaaagccggtcgtagttcggattgg
ggtctgcaactcgaccccatgaagtcggagtcgctagtaatcgcagatcagcaacgctgc
ggtgaatacgttcccgggcct
>embl|GQ063912|GQ063912
gatgaacgctggcggcgtgcttaacacatgcaagtcgaacggaaaggcccctgcttgcag
gggtgctcgagtggcgaacgggtgagtaacacgtgggtgatctgccctgcactttgggat
aagcctgggaaactgggtctaataccggataggaccatcgtttagtgtcggtggtggaaa
gttttttcggtgtgagatgagctcgcggcctatcagcttgttggtggggtaatggcctac
caaggcgtcgacgggtagccggcctgagagggtgtacggccacattgggactgagatacg
gcccagactcctacgggaggcagcagtggggaatattgcacaatgggcgcaagcctgatg
cagcgacgccgcgtgggggatgacggccttcgggttgtaaactcctttcgccaaggacga
agcgttatgtgacggtacttggagaagaagcaccggctaactacgtgccagcagccgcgg
taatacgtagggtgcgagcgttgtccggaattactgggcgtaaagagctcgtaggtggtt
tgtcgcgtcgtttgtggaataccgcagcttaactgtggggttgcaggcgatacgggcata
acttgagtgctgtaggggagactggaattcctggtgtagcggtggaatgcgcagatatca
ggaggaacaccgatggcgaaggcaggtctctgggcagtaactgacgctgaggagcgaaag
catgggtagcgaacaggattagataccctggtagtccatgccgtaaacggtgggcgctag
gtgtgagtcccttccacggggttcgtgccgtagctaacgcattaagcgccccgcctgggg
agtacggccgcaaggctaaaactcaaaggaattgacgggggcccgcacaagcggcggagc
atgtggattaattcgatgcaacgcgaagaaccttacctgggcttgacgtacaccagatgg
ctgtagagatacagtgtcccttgtggttggtgtacaggtggtgcatggttgtcgtcagct
cgtgtcgtgagatgttgggttaagtcccgcaacgagcgcaacccttgtcttatgttgcca
gcggttcggccggggactcatgagagactgccggggttaactcggaggaaggtggggatg
acgtcaaatcatcatgccccttatgtccagggcttcacacatgctacaatggtcggtaca
acgcgtgacgacaccgtgaggtgaagtggatcgctgaaagccggtcgtagttcggattgg
ggtctgcaactcgaccccatgaagtcggagtcgctagtaatcgcagatcagcaacgctgc
ggtgaatacgttcccgggcct
>embl|GQ063913|GQ063913
gatgaacgctggcggcgtgcttaacacatgcaagtcgaacggaaaggctcaagcttgctt
gggtactcgagtggcgaacgggtgagtaacacgtgggtgatctgccctgcactttgggat
aagcctgggaaactgggtctaataccggataggaccatcgtttagcgtcggtggtggaaa
gttttttcggtgtgggatgagctcgcggcctatcagcttgttggtggggtaatggcctac
caaggcgtcgacgggtagccggcctgagagggtgtacggccacattgggactgagatacg
gcccagactcctacgggaggcagcagtggggaatattgcacaatgggcgcaagcctgatg
cggcgacgccgcgtgggggatgacggccttcgggttgtaaactcctttcgccaaggacga
agaggaattgacggtacttggataagaagcaccggctaactacgtgccagcagccgcggt
aatacgtagggcgcgagcgttgtccggaattactgggcgtaaagagctcgtaggtggttt
gtcgcgtcgtttgtggaataccgcagcttaactgtggggttgcaggcgatacgggcataa
cttgagtgctgtaggggagactggaattcctggtgtagcggtgaaatgcgcagatatcag
gaggaacaccgatggcgaaggcaggtctctgggcagtaactgacgctgaggagcgaaagc
atgggtagcgaacaggattagataccctggtagtccatgccgtaaacggtgggcgctagg
tgtgagtcccttccacggggttcgtgccgtagctaacgcattaagcgccccgcctgggga
gtacggccgcaaggctaaaactcaaaggaattgacgggggcccgcacaagcggcggagca
tgtggattaattcgatgcaacgcgaagaaccttacctgggcttgacatacaccggatcgg
gctagagatagtctttcccttgtggctggtgtacaggtggtgcatggttgtcgtcagctc
gtgtcgtgagatgttgggttaagtcccgcaacgagcgcaacccttgtcttatgttgccag
cacgtgatggtggggactcatgagagactgccggggttaactcggaggaaggtggggatg
acgtcaaatcatcatgccccttatgtccggggcttcacacatgctacaatggtcggtaca
acgcgcagcttccctgtgagggggtgcgaatcgctgaaagccggtcgtagttcggattgg
ggtctgcaactcgaccccatgaagtcggagtcgctagtaatcgcagatcagcaacgctgc
ggtgaatacgttcccgggcct
>embl|GQ063914|GQ063914
gatgaacgctggcggcgtgcttaacacatgcaagtcgaacggaaaggctcctgcttgcag
gggtactcgagtggcgaacgggtgagtaacacgtgggtgatctgccctgcactttgggat
aagcctgggaaactgggtctaataccgaataggacttgagtttagatgcttgagtggaaa
gtttttcggtgtgggatgagctcgcggcctatcagcttgttggtggggtaatggcctacc
aaggcgtcgacgggtagccggcctgagagggtgtacggccacattgggactgagatacgg
cccagactcctacgggaggcagcagtggggaatattgcacaatgggcgcaagcctgatgc
agcggcgccgcgtgggggatgacggccttcgggttgtaaactcctttcgccagggacgaa
gcggaagtgacggtacctggataagaagcaccggctaactacgtgccagcagccgcggta
atacgtagggtgcaagcgttgtccggaattactgggcgtaaagagctcgtaggtggtttg
tcgcgtcgtttgtggaataccgcagcttaactgtggggttgcaggcgatacgggcataac
ttgagtgctgtaggggagactggaattcctggtgtagcggtggaatgcgcagatatcagg
aggaacaccgatggcgaaggcaggtctctgggcagtaactgacgctgaggagcgaaagca
tggggagcgaacaggattagataccctggtagtccatgccgtaaacggtgggcgctaggt
gtgagtcccttccacggggttcgtgccgtagctaacgcattaagcgccccgcctggggag
tacggccgcaaggctaaaactcaaaggaattgacgggggcccgcacaagcggcggagcat
gtggattaattcgatgcaacgcgaagaaccttacctgggcttgacatacaccagatcgcc
gcagagatgtggtttcccttgtggttggtgtacaggtggtgcatggttgtcgtcagctcg
tgtcgtgagatgttgggttaagtcccgcaacgagcgcaacccttgtcttatgttgccagc
acataatggtggggactcatgagagactgccggggttaactcggaggaaggtggggatga
cgtcaaatcatcatgccccttatgtccagggcttcacacatgctacaatggtcggtacaa
cgcgcagcgacactgtgaggtggagcgaatcgctgtaaagccggccttagttcggattgg
ggtctgcaactcgaccccatgaagtcggagtcgctagtaatcgcagatcagcaacgctgc
ggtgaatacgttcccgggcct
>embl|GQ063915|GQ063915
gatgaacgctggcggcgtgcttaacacatgcaagtcgaacggaaaggctcaagcttgctt
gggtactcgagtggcgaacgggtgagtaacacgtgggtgatctgccctgcactttgggat
aagcctgggaaactgggtctaataccggataggaccatcgtttagtgtcggtggtggaaa
gttttttcggtgtgggatgagctcgcggcctatcagcttgttggtggggtaatggcctac
caaggcgtcgacgggtagccggcctgagagggtgtacggccacattgggactgagatacg
gcccagactcctacgggaggcagcagtggggaatattgcacaatgggcgcaagcctaatg
cagcgacgccgcgtgggggatgacggccttcgggttgtaaactcctttcgccaaggacga
agaggaattgacggtacttggataagaagcaccggctaactacgtgccagcagccgcggt
aatacgtagggtgcgagcgttgtccggaattactgggcgtaaagagctcgtaggtggttt
gtcgcgtcgtttgtggaataccgcagcttaactgtggggttgcaggcgatacgggcataa
cttgagtgctgtaggggagactggaattcctggtgtagcggtgaaatgcgcagatatcag
gaggaacaccgatggcgaaggcaggtctctgggcagtaactgacgctgaggagcgaaagc
atgggtagcgaacaggattagataccctggtagtccatgccgtaaacggtgggcgctagg
tgtgagtcccttccacggggttcgtgccgtagctaacgcattaagcgccccgcctgggga
gtacggccgcaaggctaaaactcaaaggaattgacgggggcccgcacaagcggcggagca
tgtggattaattcgatgcaacgcgaagaaccttacctgggcttgacatacaccggatcgg
gctagagatagtctttcccttgtggctggtgtacaggtggtgcatggttgtcgtcagctc
gtgtcgtgagatgttgggttaagtcccgcaacgagcgcaacccttgtcttatgttgccag
cacgtgatggtggggactcatgagagactgccggggttaactcggaggaaggtggggatg
acgtcaaatcatcatgccccttatgtccagggcttcacacatgctacaatggtcggtaca
acgcacagcttccctgtgagggggtgcgaatcgctgaaagccggtcgtagttcggattgg
ggtctgcaactcgaccccatgaagtcggagtcgctagtaatcgcagatcagcaacgctgc
ggtgaatacgttcccgggcct
>embl|GQ063916|GQ063916
gatgaacgctggcggcgtgcttaacacatgcaagtcgaacggaaaggccgaagcttgctt
cggtactcgagtggcgaacgggtgagtaacacgtgggtgatctgccctgcactttgggat
aagcctgggaaactgggtctaataccagataggacccttacttggatgtttgggtggaaa
gttttttcggtgtgggatgagctcgcggcctatcagcttgttggtggggtaatggcctac
caaggcgtcgacgggtagccggcctgagagggtgtacggccacattgggactgagatacg
gcccagactcctacgggaggcagcagtggggaatattgcacaatgggcgcaagcctgatg
cagcgacgccgcgtgggggatgacggccttcgggttgtaaactcctttcgccaaagacga
attttggacggtatttggagaagaagcaccggctaactacgtgccagcagccgcggtaat
acgtagggtgcgagcgttgtccggaattactgggcgtaaagagctcgtaggtggtttgtc
gcgtcgtttgtggaataccggggcttaacttcggggttgcatacgatacgggcataactt
gagtgctgtaggggagactggaattcctggtgtagcggtgaaatgcgcagatatcaggag
gaacaccgatggcgaaggcaggtctctgggcagtaactgacgctgaggagcgaaagcatg
gggagcgaacaggattagataccctggtagtccatgccgtaaacggtgggcgctaggtgt
gagtcccttccacggggttcgtgccgtagctaacgcattaagcgccccgcctggggagta
cggccgcaaggctaaaactcaaaggaattgacgggggcccgcacaagcggcggagcatgt
ggattaattcgatgcaacgcgaagaaccttacctgggcttgacatacaccagatcgccgc
agagatgtggtttcccttgtggttggtgtacaggtggtgcatggttgtcgtcagctcgtg
tcgtgagatgttgggttaagtcccgcaacgagcgcaacccttgtcttatgttgccagcac
gttatggtggggactcatgagagactgccggggttaactcggaggaaggtggggatgacg
tcaaatcatcatgccccttatgtccagggcttcacacatgctacaatggtcggtacaacg
cgcagcttccctgtgagggggtgcgaatcgctctaaagccggtcgtagttcggattgggg
tctgcaactcgaccccatgaagtcggagtcgctagtaatcgcagatcagcaacgctgcgg
tgaatacgttcccgggcct
>embl|GQ063917|GQ063917
gatgaacgctggcggcgtgcttaacacatgcaagtcgaacggaaaggccagtgcttgcac
tggtactcgagtggcgaacgggtgagtaacacgtgggtgatctgccctgcacttcgggat
aagcttgggaaactgggtctaataccggataggaccatcgtttagtgtcggtggtggaaa
gttttttcggtgtgggatgagctcgcggcctatcagcttgttggtggggtaatggcctac
caaggcgtcgacgggtagccggcctgagagggtgtacggccacattgggactgagatacg
gcccagactcctacgggaggcagcagtggggaatattgcacaatgggcgcaagcctgatg
cagcgacgccgcgtgggggatgacggccttcgggttgtaaactcctttcgccagggacga
agcgttatgtgacggtacctggataagaagcaccggctaactacgtgccagcagccgcgg
taatacgtagggtgcgagcgttgtccggaattactgggcgtaaagagctcgtaggtggtt
tgtcgcgtcgtttgtggaataccgcagcttaactgcggggttgcaggcgatacgggcata
acttgagtgctgtaggggagactggaattcctggtgtagcggtggaatgcgcagatatca
ggaggaacaccgatggcgaaggcaggtctctgggcagtaactgacgctgaggagcgaaag
catgggtagcgaacaggattagataccctggtagtccatgccgtaaacggtgggcgctag
gtgtgagtcccttccacggggttcgtgccgtagctaacgcattaagcgccccgcctgggg
agtacggccgcaaggctaaaactcgaaggaattgacgggggcccgcacaggcggcggagc
atgtggattaattcgatgcaacgcgaagaaccttacctgggcttgacatgcacgagatcg
ctgcagagatgtagtttcccttgtggctggtgcacaggtggtgcatggttgtcgtcagct
cgtgtcgtgagatgttgggttaagtcccgcaacgagcgcaacccttgtcttatgttgcca
gcatttggttggggactcatgagagactgccggggttaactcggaggaaggtggggatga
cgtcaaatcatcatgccccttatgtccagggcttcacacatgctacaatggtcggtacaa
cgcgcagcgacactgtgaggtggagctaatcgcttaaagccggccttagttcggattggg
gtctgcaactcgaccccatgaagtcggagtcgctagtaatcgtagatcagcaacgctgcg
gtgaatacgttcccgggcct
>embl|GQ063918|GQ063918
gatgaacgctggcggcgtgcttaacacatgcaagtcgaacggaaaggccgaagcttgctt
cggtactcgagtggcgaacgggtgagtaacacgtgggtgatctgccctgcactttgggat
aagcctgggaaactgggtctaataccggatatgaccgctatttagtgttggtggttgaaa
gttttttcggtgtgggatgagctcgcggcctatcagcttgttggtggggtaatggcctac
caaggcgtcgacgggtagccggcctgagagggtgtacggccacattgggactgggatacg
gcccagactcctacgggaggcagcagtggggaatattgcacaatgggcgcaagcctgatg
cagcgacgccgcgtgggggatgacggccttcgggttgtaaactcctttcgccaaggacga
agagaaattgacggtacttggataagaagcaccggctaactacgtgccagcagccgcggt
aatacgtagggtgcaagcgttgtccggaattactgggcgtaaagagctcgtaggtggttt
gtcgcgtcgtttgtggaataccgcagcttaactgtggggttgcaggcgatacgggcataa
cttgagtgctgtaggggagactggaattcctggtgtagcggtggaatgcgcagatatcag
gaggaacaccgatggcgaaggcaggtctctgggcagtaactgacgctgaggagcgaaagc
atgggtagcgaacaggattagataccctggtagtccatgccgtaaacggtgggcgctagg
tgtgagtcccttccacggggttcgtgccgtagctaacgcattaagcgccccgcctgggga
gcacggccgcaaggctaaaactcaaaggaattgacgggggcccgcacaagcggcggagca
tgtggattaattcgatgcaacgcgaagaaccttacctgggcttgacatacaccggatcgg
gctagagatagtctttcccttgtggctggtgtgcaggtggtgcatggttgtcgtcagctc
gtgtcgtgagatgttgggttaagtcccgcaacgagcgcaacccttgtcttatgttgccag
cggtttggccggggactcatgagagactgccggggttaactcggaggaaggtggggatga
cgtcaaatcatcatgccccttatgtccagggcttcacacatgctacaatggtcggtacaa
cgcgcagcgacactgtgaggtggagcgaatcgctgaaagccggccttagttcggattggg
gtctgcaactcgaccccatgaagtcggagtcgctagtaatcgcagatcagcaacgctgcg
gtgaatacgttcccgggcct
>embl|GQ063919|GQ063919
gatgaacgctggcggcgtgcttaacacatgcaagtcgaacggaaaggccagtgcttgcac
tggtactcgagtggcgaacgggtgagtaacacgtgggtgatctgccctgcacttcgggat
aagcttgggaaactgggtctaataccggataggaccatcgtttagtgtcggtggtggaaa
gttttttcggtgtgggatgagctcgcggcctatcagcttgttggtggggtaatggcctac
caaggcgtcgacgggtagccggcctgagagggtgtacggccacattgggactgagatacg
gcccagactcctacgggaggcagcagtggggaatattgcacaatgggcgcaagcctgatg
cagcgacgccgcgtgggggatgacggccttcgggttgtaaactcctttcgccagggacga
agcgttatgtgacggtacctggataagaagcaccggctaactacgtgccagcagccgcgg
taatacgtagggtgcgagcgttgtccggaattactgggcgtaaagagctcgtaggtggtt
tgtcgcgtcgtttgtggaataccgcagcttaactgcggggttgcaggcgatacgggcata
acttgagtgctgtaggggagactggaattcctggtgtagcggtggaatgcgcagatatca
ggaggaacaccgatggcgaaggcaggtctctgggcagtaactgacgctgaggagcgaaag
catgggtagcgaacaggattagataccctggtagtccatgccgtaaacggtgggcgctag
gtgtgagtcccttccacggggttcgtgccgtagctaacgcattaagcgccccgcctgggg
agtacggccgcaaggctaaaactcaaaggaattgacgggggcccgcacaagcggcggagc
atgtggattaattcgatgcaacgcgaagaaccttacctgggcttgacatgcacgagatcg
ctgcagagatgtagtttcccttgtggctggtgcacaggtggtgcatggttgtcgtcagct
cgtgtcgtgagatgttgggttaagtcccgcaacgagcgcaacccttgtcttatgttgcca
gcatttggttggggactcatgagagactgccggggttaactcggaggaaggtggggatga
cgtcaaatcatcatgccccttatgtccagggcttcacacatgctacaatggtcggtacaa
cgcgcagcgacactgtgaggtggagctaatcgcttaaagccggccttagttcggattggg
gtctgcaactcgaccccatgaagtcggagtcgctagtaatcgtagatcagcaacgctgcg
gtgaatacgttcccgggcct
>embl|GQ063920|GQ063920
gatgaacgctggcggcgtgcttaacacatgcaagtcgaacggaaaggcccctgcttgcag
gggtgctcgagtggcgaacgggtgagtaacacgtgggtgatctgccctgcactttgggat
aagcctgggaaactgggtctaataccggataggaccatcgtttagtgtcggtggtggaaa
gttttttcggtgtgggatgagctcgcggcctatcagcttgttggtggggtaatggcctac
caaggcgtcgacgggtagccggcctgagagggtgtacggccacattgggactgagatacg
gcccagactcctacgggaggcagcagtggggaatattgcacaatgggcgcaagcctgatg
cagcgacgccgcgtgggggatgacggccttcgggttgtaaactcctttcgccaaggacga
agcgttatgtgacggtacttggagaagaagcaccggctaactacgtgccagcagccgcgg
taatacgtagggtgcgagcgttgtccggaattactgggcgtaaagagctcgtaggtggtt
tgtcgcgtcgtttgtggaataccgcagcttaactgtggggttgcaggcgatacgggcata
acttgagtgctgtaggggagactggaattcctggtgtagcggtggaatgcgcagatatca
ggaggaacaccgatggcgaaggcaggtctctgggcagtaactgacgctgaggagcgaaag
catgggtagcgaacaggattagataccctggtagtccatgccgtaaacggtgggcgctag
gtgtgagtcccttccacggggttcgtgccgtagctaacgcattaagcgccccgcctgggg
agtacggccgcaaggctaaaactcaaaggaattgacgggggcccgcacaaacggcggagc
atgtggattaattcgatgcaacgcgaagaaccttacctgggcttgacatacaccagatgg
ctgtagagatacagtgtcccttgtggttggtgtacaggtggtgcatggttgtcgtcagct
cgtgtcgtgagatgttgggttaagtcccgcaacgagcgcaacccttgtcttatgttgcca
gcggttcggccggggactcatgagagactgccggggttaactcggaggaaggtggggatg
acgtcaaatcatcatgccccttatgtccagggcttcacacatgctacaatggtcggtaca
acgcgtgacgacaccgtgaggtgaagtggatcgctgaaagccggtcgtagttcggattgg
ggtctgcaactcgaccccatgaagtcggagtcgctagtaatcgcagatcagcaacgctgc
ggtgaatacgttcccgggcct
>embl|GQ063921|GQ063921
gatgaacgctagcgggaggcctaacacatgcaagccgtgcgggatcccttcggggtgaga
gcggcgtacgggtgcgtaacacgtgtgcaacctgcccttgtctgggggatagccctccga
aaggaggattaacaccccatatcacgggattcggcatcgggtctcgttgaaaggcgacgg
acaaggatgggcacgcgcaggattaggtagttggtagggtaacggcctaccaagcctgtg
atccttagggggcctgagagggtgatcccccacactggtactgagacacggaccagactc
ctacgggaggcagcagtgaggaatattggacaatgggtgagagcctgatccagccatccc
gcgtgaaggactaagggcctatggcttgtaaacttcttttgtacggggataaacctatct
acgtgtagatagctgaaggtaccgtacgaataagcaccggctaactccgtgccagcagcc
gcggtaatacggagggtgcgagcgttatccggatttattgggtttaaagggtccgtaggc
gggcccgtaagtcggaggtgaaatcccgcggctcaaccgcggaaccgccttcgatactgc
gggtcttgagtgggcttgaggcggccggaatgagtggtgtagcggtgaaatgcatagata
tcactcagaacaccgattgcggaggcaggtcgccaaggccttactgacgctgatggacga
aagcgtggggagcgaacaggattagataccctggtagtccacgccgtaaacgatgctcac
tcgttctcgggtttatgactcgggggccaagcgaaagtgataagtgagccacctggggag
tacgggcgcaagcctgaaactcaaaggaattgacgggggcccgcacaagcggtggattat
gtggtttaattcgatgatacgcgaggaaccttaccagggcttaaatggggatcgaccggc
gcagagatgtgcctttcttcggacggtcttcaaggtgctgcatggttgtcgtcagctcgt
gccgtgaggtgttaggttaagtcctgcaacgagcgcaacccctgccgccagttgccatca
ttaagttggggactctggcgggactgcctacgcaagtagcgaggaaggcggggacgacgt
caaatcatcacggcccttacgccctgggccacacacgtaatacaatggccggtacagagg
gcagccacgcggcgacgcggagcgaatctcgaaagccggtctcagttcggattggagtct
gcaactcgactctatgaagctggaatcgctagtaatcgcgcatcagccatggcgcggtga
atacgttcccgggcct
>embl|GQ063922|GQ063922
gatgaacgctggcggcgtgcttaacacatgcaagtcgaacggaaaggcccctgcttgcag
gggtgctcgagtggcgaacgggtgagtaacacgtgggtgatctgccctgcactttgggat
aagcctgggaaactgggtctaataccggataggaccatcgtttagtgtcggtggtggaaa
gtttttcggtgtgggatgagctcgcggcctatcagcttgttggtggggtaatggcctacc
aaggcgtcgacgggtagccggcctgagagggtgtacggccacattgggactgagatacgg
cccagactcctacgggaggcagcagtggggaatattgcacaatgggcgcaagcctgatgc
agcgacgccgcgtgggggatgacggccttcgggttgtaaactcctttcgccaaggacgaa
gcgttatgtgacggtacttggagaagaagcaccggctaactacgtgccagcagccgcggt
aatacgtagggtgcgagcgttgtccggaattactgggcgtaaagagctcgtaggtggttt
gtcgcgtcgtttgtggaataccgcagcttaactgtggggttgcaggcgatacgggcataa
cttgagtgctgtaggggagactggaattcctggtgtagcggtggaatgcgcagatatcag
gaggaacaccgatggcgaaggcaggtctctgggcagtaactgacgctgaggagcgaaagc
atgggtagcgaacaggattagataccctggtagtccatgccgtaaacggtgggcgctagg
tgtgagtcccttccacggggttcgtgccgtagctaacgcattaagcgccccgcctgggga
gtacggccgcaaggctaaaactcaaaggaattgacgggggcccgcacaagcggcggagca
tgtggattaattcgatgcaacgcgaagaaccttacctgggcttgacatacaccagatcgg
gctagagatagtctttcccttgtggttggtgtacaggtggtgcatggttgtcgtcagctc
gtgtcgtgagatgttgggttaagtcccgcaacgagcgcaacccttgtcttatgttgccag
cggtttggccggggactcatgagagactgccggggttaactcggaggaaggtggggatga
cgtcaaatcatcatgccccttatgtccagggcttcacacatgctacaatggtcggtacaa
cgcgtgacgacaccgtgaggtgaagtggatcgctgaaagccggtcgtagttcggattggg
gtctgcaactcgaccccatgaagtcggagtcgctagtaatcgcagatcagcaacgctgcg
gtgaatacgttcccgggcct
>embl|GQ063923|GQ063923
gatgaacgctggctgcgtgcttaacacatgcaagtcgaacggaaaggcccctgcttgcag
gggtgctcgagtggcgaacgggtgagtaacacgtgggtgatctgccctgcactttgggat
aagcctgggaaactgggtctaataccagataggaccatcgtttagtgtcggtggtggaaa
gttttttcggtgtgggatgagctcgcggcctatcagcttgttggtggggtaatggcctac
caaggcgtcgacgggtagccggcctgagagggtgtacggccacattgggactgagatacg
gcccagactcctacgggaggcagcagtggggaatattgcacaatgggcgcaagcctgatg
cagcgacgccgcgtgggggatgacggccttcgggttgtaaactcctttcgccaaggacga
agcgttatgtgacggtacttggagaagaagcaccggctaactacgtgccagcagccgcgg
taatacgtagggtgcgagcgttgtccggaattactgggcgtaaagagctcgtaggtggtt
tgtcgcgtcgtttgtggaataccgcagcttaactgtggggttgcaggcgatacgggcata
acttgagtgctgtaggggagactggaattcctggtgtagcggtggaatgcgcagatatca
ggaggaacaccgatggcgaaggcaggtctctgggcagtaactgacgctgaggagcgaaag
catgggtagcgaacaggattagataccctggtagtccatgccgtaaacggtgggcgctag
gtgtgagtcccttccacggggttcgtgccgtagctaacgcattaagcgccccgcctgggg
agtacggccgcaaggctaaaactcaaaggaattgacgggggcccgcacaagcggcggagc
atgtggattaattcgatgcaacgcgaagaaccttacctgggcttgacatacaccagatgg
ctgtagagatacagtgtcccttgtggttggtgtacaggtggtgcatggttgtcgtcagct
cgtgtcgtgagatgttgggttaagtcccgcaacgagcgcaacccttgtcttatgttgcca
gcggttcggccggggactcatgagagactgccggggttaactcggaggaaggtggggatg
acgtcaaatcatcatgccccttatgtccagggcttcacacatgctacaatggtcggtaca
acgcgtgacgacaccgtgaggtgaagtggatcgctgaaagccggtcgtagttcggattgg
ggtctgcaactcgaccccatgaagtcggagtcgctagtaatcgcagatcagcaacgctgc
ggtgaatacgttcccgggcct
>embl|GQ063924|GQ063924
gatgaacgctggcggcgtgcttaacacatgcaagtcgaacggaaaggctcaagcttgctt
gggtactcgagtggcgaacgggtgagtaacacgtgggtgatctgccctgcactttgggat
aagcctgggaaactgggtctaataccggataggaccatcgtttagtgtcggtggtggaaa
gtttttcggtgtgggatgagctcgcggcctatcagcttgttggtggggtaatggcctacc
aaggcgtcgacgggtagccggcctgagagggtgtacggccacattgggactgagatacgg
cccagactcctacgggaggcagcagtggggaatattgcacaatgggcgcaagcctgatgc
agcgacgccgcgtgggggatgacggccttcgggttgtaaactcctttcgccaaggacgaa
gaggaattgacggtacttggataagaagcaccggctaactacgtgccagcagccgcggta
atacgtagggtgcgagcgttgtccggaattactgggcgtaaagagctcgtaggtggtttg
tcgcgtcgtttgtggaataccgcagcttaactgtggggttgcaggcgatacgggcataac
ttgagtgctgtaggggagactggaattcctggtgtagcggtgaaatgcgcagatatcagg
aggaacaccgatggcgaaggcaggtctctgggcagtaactgacgctgaggagcgaaagca
tgggtagcgaacaggattagataccctggtagtccatgccgtaaacggtgggcgctaggt
gtgagtcccttccacggggttcgtgccgtagctaacgcattaagcgccccgcctggggag
tacggccgcaaggctaaaactcaaaggaattgacgggggcccgcacaagcggcggagcat
gtggattaattcgatgcaacgcgaagaaccttacctgggcttgacatacaccggatcggg
ctagagatagtctttcccttgtggctggtgtacaggtggtgcatggttgtcgtcagctcg
tgtcgtgagatgttgggttaagtcccgcaacgagcgcaacccttgtcttatgttgccagc
acgtgatggtggggactcatgagagactgccggggttaactcggaggaaggtggggatga
cgtcaaatcatcatgccccttatgtccagggcttcacacatgctacaatggtcggtacaa
cgcgcagcttccctgtgagggggtgcgaatcgctctaaagccggtcgtagttcggattgg
ggtctgcgactcgaccccatgaagtcggagtcgctagtaatcgcagatcagcaacgctgc
ggtgaatacgttcccgggcct
>embl|GQ063925|GQ063925
gatgaacgctggcggcgtgcttaacccatgcaagtcgaacggaaaggctcaagcttgctt
gggtactcgagtggcgaacgggtgagtaacacgtgggtgatctgccctgcactttggggt
aagcctgggaaactgggtctaataccggataggaccatcgtttagtgtcggtggtggaaa
gttttttcggtgtgggatgagctcgcggcctatcagcttgttggtggggtaatggcctac
caaggcgtcgacgggtagccggcctgagagggtgtacggccacattgggactgagatacg
gcccagactcctacgggaggcagcagtggggaatattgcacaatgggcgcaagcctgatg
cagcgacgccgcgtgggggatgacggccttcgggttgtaaactcctttcgccaaggacga
agaggaattgacggtactcggataagaagcaccggctaactacgtgccagcagccgcggt
aatacgtagggtgcgagcgttgtccgaaattactgggcgtaaagagctcgtaggtggttt
gtcgcgtcgtttgtggaataccgcagcttaactgtggggttgcaggcgatacgggcataa
cttgagtgctgtaggggagactggaattcctggtgtagcggtgaaatgcgcagatatcag
gaggaacaccgatggcgaaggcaggtctctgggcagtaactgacgctgaggagcgaaagc
atgggtagcgaacaggattagataccctggtagtccatgccgtaaacggtgggcgctagg
tgtgagtcccttccacggggttcgtgccgtagctaacgcattaagcgccccgcctgggga
gtacggccgcaaggctaaaactcaaaggaattgacgggggcccgcacaagcggcggagca
tgtggattaattcgatgcaacgcgaagaaccttacctgggcttgacatacaccggatcgg
gctagagatagtctttcccttgtggctggtgtacaggtggtgcatggttgtcgtcagctc
gtgtcgtgagatgttgggttaagtcccgcaacgagcgcaacccttgtcttatgttgccag
cacgtgatggtggggactcatgagagactgccggggttaactcggaggaaggtggggatg
acgtcaaatcatcatgccccttatgtccagggcttcacacatgctacaatggtcggtaca
acgcgcagcttccctgtgagggggtgcgaatcgctctaaagccggtcgtagttcggattg
gggtctgcaactcgaccccatgaagtcggagtcgctagtaatcgcagatcagtaacgctg
cggtgaatacgttcccgggcct
>embl|GQ063926|GQ063926
gatgaacgctggcggcgtgcttaacacatgcaagtcgaacggaaaggcccctgcttgcag
gggtgctcgagtggcgaacgggtgagtaacacgtgggtgatctgccctgcactttgggat
aagcctgggaaactgggtctaataccggataggaccatcgtttagtgtcggtggtggaaa
gttttttcggtgtgggatgagctcgcggcctatcagcttgttggtggggtaatggcctac
caaggcgtcgacgggtagccggcctgagagggtgtacggccacattgggactgagatacg
gcccagactcctacgggaggcagcagtggggaatattgcacaatgggcgcaagcctgatg
cagcgacgccgcgtgggggatgacggccttcgggttgtaaactcctttcgccaaggacga
agcgttatgtgacggtacttggagaagaagcaccggctaactacgtgccagcagccgcgg
taatacgtagggtgcgagcgttgtccggaattactgggcgtaaagagctcgtaggtggtt
tgtcgcgtcgtttgtggaataccgcagcttaactgtggggttgcaggcgatacgggcata
acttgagtgctgtaggggagactggaattcctggtgtagcggtggaatgcgcagatatca
ggaggaacaccgatggcgaaggcaggtctctgggcagtaactgacgctgaggagcgaaag
catgggtagcgaacaggattagataccctggtagtccatgccgtaaacggtgggcgctag
gtgtgagtcccttccacggggttcgtgccgtagctaacgcattaagcgccccgcctgggg
agtacggccacaaggctaaaactcaaaggaattgacgggggcccgcacaagcggcggagc
atgtggattaattcgatgcaacgcgaagaaccttacctgggcttgacatacaccagatgg
ctgtagagatacagtgtcccttgtggttggtgtacaggtggtgcatggttgtcgtcagct
cgtgtcgtgagatgttgggttaagtcccgcaacgagcgcaacccttgtcttatgttgcca
gcggttcggccggggactcatgagagactgccggggttaactcggaggaaggtggggatg
acgtcaaatcatcatgccccttatgtccagggcttcacacatgctacaatggtcggtaca
acgcgtgacgacaccgtgaggtgaagtggatcgctgaaagccggtcgtagttcggattgg
ggtctgcaactcgaccccatgaagtcggagtcgctagtaatcgcagatcagcaacgctgc
ggtgaatacgttcccgggcct
>embl|GQ063927|GQ063927
gatgaacgctggcggcgtgcttaacacatgcaagtcgaacggaaaggccgaagcttgctt
cggtactcgagtggcgaacgggtgagtaacacgtgggtgatctgccctgcactttgggat
aagcctgggaaactgggtctaataccggatatgaccgctatttagtgttggtggttgaaa
gttttttcggtgtgggatgagctcgcggcctatcagcttgttggtggggtaatggcctac
caaggcgtcgacgggtagccggcctgagagggtgtacggccacattgggactgagatacg
gcccagactcctacgggaggcagcagtggggaatattgcacaatgggcgcaagcctgatg
cagcgacgccgcgtgggggatgacggccttcgggttgtaaactcctttcgccaaggacga
agagaaattgacggtacttggataagaagcaccggctaactacgtgccagcagccgcggt
aatacgtagggtgcaagcgttgtccggaattactgggcgtaaagagctcgtaggtggttt
gtcgcgtcgtttgtggaataccgcagcttaactgtggggttgcaggcgatacgggcataa
cttgagtgctgtaggggagactggaattcctggtgtagcggtggaatgcgcagatatcag
gaggaacaccgatggcgaaggcaggtctctgggcagtaactgacgctgaggagcgaaagc
atgggtagcgaacaggattagataccctggtagtccatgccgtaaacggtgggcgctagg
tgtgagtcccttccacggggttcgtgccgtagctaacgcattaagcgccccgcctgggga
gtacggccgcaaggctaaaactcaaaggaattgacgggggcccgcacaagcggcggagca
tgtggattaattcgatgcaacgcgaagaaccttacctgggcttgacatacaccggatcgg
gctagagatagtctttcccttgtggctggtgtgcaggtggtgcatggttgtcgtcagctc
gtgtcgtgagatgttgggttaagtcccgcaacgagcgcaacccttgtcttatgttgccag
cggtttggccggggactcatgagagactgccggggttaactcggaggaaggtggggatga
cgtcaaatcatcatgccccttatgtccagggcttcacacatgctacaatggtcggtacaa
cgcgcagcgacactgtgaggtggagcgaatcgctgaaagccggccttagttcggattggg
gtctgcaactcgaccccatgaagtcggagtcgctagtaatcgcagatcagcaacgctgcg
gtgaatacgttcccgggcct
>embl|GQ063928|GQ063928
gatgaacgctggcggcgtgcttaacacatgcaagtcgaacggaaaggccgaagcttgctt
cggtactcgagtggcgaacgggtgagtaacacgtgggtgatctgccctgcactttgggat
aagcctgggaaactgggtctaataccggatatgaccgctatttagtgttggtggttgaaa
gttttttcggtgtgggatgagctcgcggcctatcagcttgttggtggggtaatggcctac
caaggcgtcgacgggtagccggcctgagagggtgtacggccacattgggactgagatacg
gcccagactcctacgggaggcagcagtggggaatattgcacaatgggcgcaagcctgatg
cagcgacgccgcgtgggggatgacggccttcgggttgtaaactcctttcgccaaggacga
agagaaattgacggtacttggataagaagcaccggctaactacgtgccagcagccgcggt
aatacgtagggtgcaagcgttgtccggaattactgggcgtaaagagctcgtaggtggttt
gtcgcgtcgtttgtggaataccgcagcttaactgtggggttgcaggcgatacgggcataa
cttgagtgctgtaggggagactggaattcctggtgtagcggtggaatgcgcagatatcag
gaggaacaccgatggcgaaggcaggtctctgggcagtaactgacgctgaggagcgaaagc
atgggtagcgaacaggattagataccctggtagtccatgccgtaaacggtgggcgctagg
tgtgagtcccttccacggggttcgtgccgtagctaacgcattaagcgccccgcctgggga
gtacggccgcaaggctaaaactcaaaggaattgacgggggcccgcacaagcggcggagca
tgtggattaattcgatgcaacgcgaagaaccttacctgggcttgacatacaccggatcgg
gctagagatagtctttcccttgtggctggtgtgcaggtggtgcatggttgtcgtcagctc
gtgtcgtgagatgttgggttaagtcccgcaacgagcgcaacccttgtcttatgttgccag
cggtttggccggggactcatgagagactgccggggttaactcggaggaaggtggggatga
cgtcaaatcatcatgccccttatgtccagggcttcacacatgctacaatggtcggtacaa
cgcgcagcgacactgtgaggtggagcgaatcgctgaaagccggccttagttcggattggg
gtctgcaactcgaccccatgaagtcggagtcgctagtaatcgcagatcagcaacgctgcg
gtgaatacgttcccgggcct
>embl|GQ063929|GQ063929
gatgaacgctggcggcgtgcttaacacatgcaagtcgaacggaaaggcccctgcttgcag
gggtgctcgagtggcgaacgggtgagtaacacgtgggtgatctgccctgcactttgggat
aagcctgggaaactgggtctaataccggataggaccatcgtttagtgtcggtggtggaaa
gttttttcggtgtgggatgagctcgcggcctatcagcttgttggtggggtaatggcctac
caaggcgtcgacgggtagccggcctgagagggtgtacggccacattggggctgagatacg
gcccagactcctacgggaggcagcagtggggaatattgcacaatgggcgcaagcctgatg
cagcgacgccgcgtgggggatgacggccttcgggttgtaaactcctttcgccaaggacga
agcgttatgtgacggtacttggagaagaagcaccggctaactacgtgccagcagccgcgg
taatacgtagggtgcgagcgttgtccggaattactgggcgtaaagagctcgtaggtggtt
tgtcgcgtcgtttgtggaataccgcagcttaactgtggggttgcaggcgatacgggcata
acttgagtgctgtaggggagactggaattcctggtgtagcggtggaatgcgcagatatca
ggaggaacaccgatggcgaaggcaggtctctgggcagtaactgacgctgaggagcgaaag
catgggtagcgaacaggattagataccctggtagtccatgccgtaaacggtgggcgctag
gtgtgagtcccttccacggggttcgtgccgtagctaacgcattaagcgccccgcctgggg
agtacggccgcaaggctaaaactcaaaggaattgacgggggcccgcacaagcggcggagc
atgtggattaattcgatgcaacgcgaagaaccttacctgggcttgacatacaccagatgg
ctgtagagatacagtgtcccttgtggtcggtgtacaggtggtgcatggttgtcgtcagct
cgtgtcgtgagatgttgggttaagtcccgcaacgagcgcaacccttgtcttatgttgcca
gcggttcggccggggactcatgagagactgccggggttaactcggaggaaggtggggatg
acgtcaaatcatcatgccccttatgtccagggcttcacacatgctacaatggtcggtaca
acgcgtgacgacaccgtgaggtgaagtggatcgctgaaagccggtcgtagttcggattgg
ggtctgcaactcgaccccatgaagtcggagtcgctagtaatcgcagatcagcaacgctgc
ggtgaatacgttcccgggcct
>embl|GQ063930|GQ063930
gatgaacgctggcggcgtgcttaacacatgcaagtcgaacggaaaggctcaagcttgctt
gggtactcgagtggcgaacgggtgagtaacacgtgggtgatctgccctgcactttgggat
aagcctgggaaactgggtctaataccggataggaccatcgtttagtgtcggtggtggaaa
gtttttcggtgtgggatgagctcgcggcctatcagcttgttggtggggtaatggcctacc
aaggcgtcgacgggtagccggcctgagagggtgtacggccacattgggactgagatacgg
cccagactcctacgggaggcagcagtggggaatattgcacaatgggcgcaagcctgatgc
agcgacgccgcgtgggggatggcggccttcgggttgtaaactcctttcgccaaggacgaa
gaggaattgacggtacttggataagaagcaccggctaactacgtgccagcagccgcggta
atacgtagggtgcgagcgttgtccggaattactgggcgtaaagagctcgtaggtggtttg
tcgcgtcgtttgtggaataccgcagcttaactgtggggttgcagggcgatacgggcataa
cttgagtgctgtaggggagactggaattcctggtgtagcggtgaaatgcgcagatatcag
gaggaacaccgatggcgaaggcaggtctctgggcagtaactgacgctgaggagcgaaagc
atgggtagcgaacaggattagataccctggtagtccatgccgtaaacggtgggcgctagg
tgtgagtcccttccacggggttcgtgccgtagctaacgcattaagcgccccgcctgggga
gtacggccgcaaggctaaaactcaaaggaattgacgggggcccgcacaagcggcggagca
tgtggattaattcgatgcaacgcgaagaaccttacctgggcttgacatacaccggatcgg
gctagagatagtctttcccttgtggctggtgtacaggtggtgcatggttgtcgtcagctc
gtgtcgtgagatgttgggttaagtcccgcaacgagcgcaacccttgtcttatgttgccag
cacgtgatggtggggactcatgagagactgccggggttaactcggaggaaggtggggatg
acgtcaaatcatcatgccccttatgtccagggcttcacacatgctacaatggtcggtaca
acgcgcagcttccctgtgagggggtgcgaatcgctgaaagccggtcgtagttcggattgg
ggtctgcaactcgaccccatgaagtcggagtcgctagtaatcgcagatcagcaacgctgc
ggtgaatacgttcccgggcct
>embl|GQ063931|GQ063931
gatgaacgctgccttcgtgcttaacacatgcaagtcgaacggaaaggcccctgcttgcag
gggtgctcgagtggcgaacgggtgagtaacacgtgggtgatctgccctgcactttgggat
aagcctgggaaactgggtctaataccggataggaccatcgtttagtgtcggtggtggaaa
gttttttcggtgtgggatgagctcgcggcctatcagcttgttggtggggtaatggcctac
caaggcgtcgacgggtagccggcctgagagggtgtacggccacattgggactgagatacg
gcccagactcctacgggaggcagcagtggggaatattgcacaatgggcgcaagcctgatg
cagcgacgccgcgtgggggatgacggccttcgggctgtaaactcctttcgccaaggacga
agcgttatgtgacggtacttggagaagaagcaccggctaactacgtgccagcagccgcgg
taatacgtagggtgcgagcgttgtccggaattactgggcgtaaagagctcgtaggtggtt
tgtcgcgtcgtttgtggaataccgcagcttaactgtggggttgcaggcgatacgggcata
acttgagtgctgtaggggagactggaattcctggtgtagcggtggaatgcgcagatatca
ggaggaacaccgatggcgaaggcaggtctctgggcagtaactgacgctgaggagcgaaag
catgggtagcgaacaggattagataccctggtagtccatgccgtaaacggtgggcgctag
gtgtgagtcccttccacggggttcgtgccgtagctaacgcattaagcgccccgcctgggg
agtacggccgcaaggctaaaactcaaaggaattgacgggggcccgcacaagcggcggagc
atgtggattaattcgatgcaacgcgaagaaccttacctgggcttgacatacaccagatgg
ctgtagagatacagtgtcccttgtggttggtgtacaggtggtgcatggttgtcgtcagct
cgtgtcgtgagatgttgggttaagtcccgcaacgagcgcaacccttgtcttatgttgcca
gcggttcggccggggactcatgagagactgccggggttaactcggaggaaggtggggatg
acgtcaaatcatcatgccccttatgtccagggcttcacacatgctacaatggtcgataca
acgcgtgacgacaccgtgaggtgaagtggatcgctgaaagccggtcgtagttcggattgg
ggtctgcaactcgaccccatgaagtcggagtcgctagtaatcgcagatcagcaacgctgc
ggtgaatacgttcccgggcct
>embl|GQ063932|GQ063932
gatgaacgctggctgcgtgcttaacacatgcaagtcgaacggaaaggctcctgcttgcag
gggtactcgagtggcgaacgggcgagtaacacgtgggtgatctgccctgcactttgggat
aagcctgggaaactgggtctaataccggataggacttgagtttagatgcttgagtggaaa
gtttttcggtgtgggatgagctcgcggcctatcagcttgttggtggggtaatggcctacc
aaggcgtcgacgggtagccggcccgagagggtgtacggccacattgggactgagatacgg
cccagactcctacgggaggcagcagtggggaatattgcacaatgggcgcaagcctgatgc
agcgacgccgcgtgggggatgacggccttcgggttgtaaactcctttcgccagggacgaa
gcggaagtgacggtacctggataagaagcaccggctaactacgtgccagcagccgcggta
atacgtagggtgcaagcgttgtccggaattactgggcgtaaagagctcgtaggtggtttg
tcgcgtcgtttgtggaataccgcagcttaactgtggggttgcaggcgatacgggcataac
ttgagtgctgtaggggagactggaattcctggtgtagcggtggaatgcgcagatatcagg
aggaacaccgatggcgaaggcaggtctctgggcagtaactgacgctgaggagcgaaagca
tgggtagcgaacaggattagataccctggtagtccatgccgtaaacggtgggcgctaggt
gtgagtcccttccacggggttcgtgccgtagctaacgcattaagcgccccgcctggggag
tacggccgcaaggctaaaactcaaaggaattgacgggggcccgcacaagcggcggagcat
gtggattaattcgatgcaacgcgaagaaccttacctgggcttgacatgcaccggatcggg
ctagagatggtctttcccttgtggctggtgtacaggtggtgcatggttgtcgtcagctcg
tgtcgtgagatgttgggttaagtcccgcaacgagcgcaacccttgtcttatgttgccagc
atttggttggggactcatgagagactgccggggttaactcggaggaaggtggggatgacg
tcaaatcatcatgccccttatgtccagggcttcacacatgctacaatggtcggtacaacg
cgccgcgacactgtgaggtggagcgaatcgcttaaagccggtcttagttcggattggggt
ctgcaactcgacctcatgaagtcggagtcgctagtaatcgtagatcagcaacgctgcggt
gaatacgttcccgggcct
>embl|GQ063933|GQ063933
gatgaacgctggctgcgtgcttaacacatgcaagtcgaacggaaaggctcaagcttgctt
gggtactcgagtggcgaacgggtgagtaacacgtgggtgatctgccctgcactttgggat
aagcctgggaaactgggtctaataccggataggaccatcgtttagtgtcggtggtggaaa
gttttttcggtgtgggatgagctcgcggcctatcagcttgttggtggggtaatggcctac
caaggcgtcgacgggtagccggcctgagagggtgtacggccacattgggactgagatacg
gcccagactcctacgggaggcagcagtggggaatattgcgcaatgggcgcaagcctgatg
cagcgacgccgcgtgggggatgacggccttcgggttgtaaactcctttcgccaaggacga
agaggaattgacggtacttggataagaagcaccggctaactacgtgccagcagccgcggt
aatacgtagggtgcgagcgttgtccggaattactgggcgtaaagagctcgtaggtggttt
gtcgcgtcgtttgtggaataccgcagcttaactgtggggttgcaggcgatacgggcataa
cttgagtgctgtaggggagactggaattcctggtgtagcggtgaaatgcgcagatatcag
gaggaacaccgatggcgaaggcaggtctctgggcagtaactgacgctgaggagcgaaagc
atgggtagcgaacaggattagataccctggtagtccatgccgtaaacggtgggcgctagg
tgtgagtcccttccacggggttcgtgccgtagctaacgcattaagcgccccgcctgggga
gtacggccgcaaggctaaaactcaaaggaattgacgggggcccgcacaagcggcggagca
tgtggattaattcgatgcaacgcgaagaaccttacctgggcttgacatacaccggatcgg
gctagagatagtctttcccttgtggctggtgtacaggtggtgcatggttgtcgtcagctc
gtgtcgtgagatgttgggttaagtcccgcaacgagcgcaacccttgtcttatgttgccag
cacgtgatggtggggactcatgagagactgccggggttaactcggaggaaggtggggatg
acgtcaaatcatcatgccccttatgtccagggcttcacacatgctacaatgggcggtaca
acgcgcagcttccctgtgagggggtgcgaatcgctgaaagccggtcgtagttcggattgg
ggtctgcaactcgaccccatgaggtcggagtcgctagtaatcgcagatcagcaacgctgc
ggtgaatacgttcccgggcct
>embl|GQ063934|GQ063934
gatgaacgctggcggcgtgcttaacacatgcaagtcgaacggaaaggcccctgcttgcag
gggtgctcgagtggcgaacgggtgagtaacacgtgggtgatctgccctgcactttgggat
aagcctgggaaactgggtctaataccggataggaccatcgtttagtgtcggtggtggaaa
gttttttcggtgtgggatgagctcgcggcctatcagcttgttggtggggtaatggcctac
caaggcgtcgacgggtagccggcctgagagggtgtacggccacattgggactgagatacg
gcccagactcctacgggaggcagcagtggggaatattgcacaatgggcgcaagcctgatg
cagcgacgccgcgtgggggatgacggccttcgggttgtaaactcctttcgccaaggacga
agcgttatgtgacggtacttggagaagaagcaccggctaactacgtgccagcagccgcgg
taatacgtagggtgcgagcgttgtccggaattactgggcgtaaagagctcgtaggtggtt
tgtcgcgtcgtttgtggaataccgcagcttaactgtggggttgcaggcgatacgggcata
acttgagtgctgtaggggagactggaattcctggtgtagcggtggaatgcgcagatatca
ggaggaacaccgatggcgaaggcaggtctctgggcagtaactgacgctgaggagcgaaag
catgggtagcgaacaggattagataccctggtagtccatgccgtaaacggtgggcgctag
gtgtgagtcccttccacggggttcgtgccgtagctaacgcattaagcgccccgcctgggg
agtacggccgcaaggctaaaactcaaaggaattgacgggggcccgcacaagcggcggagc
atgtggattaattcgatgcaacgcgaagaaccttacctgggcttgacatacaccagatgg
ctgtagagatacagtgtcccttgtggttggtgtacaggtggtgcatggttgtcgtcagct
cgtgtcgtgagatgttgggttaagtcccgcaacgagcgcaacccttgtcttatgttgcca
gcggttcggccggggactcatgagagactgccggggttaactcggaggaaggtggggatg
acgtcaaatcatcatgccccttatgtccagggcttcacacatgctacaatggtcggtaca
acgcgtgacgacaccgtgaggtgaagtggatcgctgaaagccggtcgtagttcggattgg
ggtctgcaactcgaccccatgaagtcggagtcgctggtaatcgcagatcagcaacgctgc
ggtgaatacgttcccgggcct
>embl|GQ063935|GQ063935
gatgaacgctggcggcgtgcttaacacatgcaagtcgaacggaaaggcccctgcttgcag
gggtgctcgagtggcgaacgggtgagtaacacgtgggtgatctgccctgcactttgggat
aagcctgggaaactgggtctaataccggatagaaccatcgtttagtgtcggtggtggaaa
gttttttcggtgtgggatgagctcgcggcctatcagcttgttggtggggtaatggcctac
caaggcgtcgacgggtagccggcctgagagggtgtacggccacattgggactgagatacg
gcccagactcctacgggaggcagcagtggggaatattgcacaatgggcgcaagcctgatg
cagcgacgccgcgtgggggatgacggccttcgggttgtaaactcctttcgccaaggacga
agcgttatgtgacggtacttggagaagaagcaccggctaactacgtgccagcagccgcgg
taatacgtagggtgcgagcgttgtccggaattactgggcgtaaagagctcgtaggtggtt
tgtcgcgtcgtttgtggaataccgcagcttaactgtggggttgcaggcgatacgggcata
acttgagtgctgtaggggagactggaattcctggtgtagcggtggaatgcgcagatatca
ggaggaacaccgatggcgaaggcaggtctctgggcagtaactgacgctgaggagcgaaag
catgggtagcgaacaggattagataccctggtagtccatgccgtaaacggtgggcgctag
gtgtgagtcccttccacggggttcgtgccgtagctaacgcattaagcgccccgcctgggg
agtacggccgcaaggctaaaactcaaaggaattgacgggggcccgcacaagcggcggagc
atgtggattaattcgatgcaacgcgaagaaccttacctgggcttgacatacaccagatgg
ctgtagagatacagtgtcccttgtggttggtgtacaggtggtgcatggttgtcgtcagct
cgtgtcgtgagatgttgggttaagtcccgcaacgagcgcaacccttgtcttatgttgcca
gcggttcggccggggactcatgagagactgccggggttaactcggaggaaggtggggatg
acgtcaaatcatcatgccccttatgtccagggcttcacacatgctacaatggtcggtaca
acgcgtgacgacaccgtgaggtgaagtggatcgctgaaagccggtcgtagttcggattgg
ggtctgcaactcgaccccatgaagtcggagtcgctagtaatcgcagatcagcaacgctgc
ggtgaatacgttcccgggcct
>embl|GQ063936|GQ063936
gatgaacgctggcggcgtgcttaacacatgcaagtcgaacggaaaggcccctgcttgcag
gggtgctcgagtggcgaacgggtgagtaacacgtgggtgatctgccctgcactttgggat
aagcctgggaaactgggtctaataccggataggaccatcgtttagtgtcggtggtggaaa
gttttttcggtgtgggatgagctcgcggcctatcagcttgttggtggggtaatggcctac
caaggcgtcgacgggtagccggcctgagagggtgtacggccacattgggactgagatacg
gcccagactcctacgggaggcagcagtggggaatattgcacaatgggcgcaagcctgatg
cagcgacgccgcgtgggggatgacggccttcgggttgtaaactcctttcgccaaggacga
agcgttatgtgacggtacttggagaagaagcaccggctaactacgtgccagcagccgcgg
taatacgtagggtgcgagcgttgtccggaattactgggcgtaaagagctcgtaggtggtt
tgtcgcgtcgtttgtggaataccgcagcttaactgtggggttgcaggcgatacgggcata
acttgagtgctgtaggggagactggaattcctggtgtagcggtggaatgcgcagatatca
ggaggaacaccgatggcgaaggcaggtctctgggcagtaactgacgctgaggagcgaaag
catgggtagcgaacaggattagataccctggtagtccatgccgtaaacggtgggcgctag
gtgtgagtcccttccacggggttcgtgccgtagctaacgcattaagcgccccgcctgggg
agtacggccgcaaggctaaaactcaaaggaattgacgggggcccgcacaagcggcggagc
atgtggattaattcgatgcaacgcgaagaaccttacctgggcttgacatacaccagatgg
ctgtagagatacagtgtcccttgtggttggtgtacaggtggtgcatggttgtcgtcagct
cgtgtcgtgagatgttgggttaagtcccgcaacgagcgcaacccttgtcttatgttgcca
gcggttcggccggggactcatgagagactgccggggttaactcggaggaaggtggggatg
acgtcaaatcatcatgccccttatgtccagggcttcacacatgctacaatggtcggtaca
acgcgtgacgacaccgtgaggtgaagtggatcgctgaaagccggtcgtagttcggattgg
ggtctgcaactcgaccccatgaagtcggagtcgctagtaatcgcagatcagcaacgctgc
ggtgaatacgttcccgggcct
>embl|GQ063937|GQ063937
gatgaacgctggcggcgtgcttaacacatgcaagtcgaacggaaaggcccctgcttgcag
gggtgctcgagtggcgaacgggtgagtaacacgtgggtgatctgccctgcactttgggat
aagcctgggaaactgggtctaataccggataggaccatcgtttagtgtcggtggtggaaa
gttttttcggtgtgggatgagctcgcggcctatcagcttgttggtggggtaatggcctac
caaggcgtcgacgggtagccggcctgagagggtgtacggccacattgggactgagatacg
gcccagactcctacgggaggcagcagtggggaatattgcacaatgggcgcaagcctgatg
cagcgacgccgcgtgggggatgacggccttcgggttgtaaactcctttcgccaaggacga
agcgttatgtgacggtacttggagaagaagcaccggctaactacgtgccagcagccgcgg
taatacgtagggtgcgagcgttgtccggaattactgggcgtaaagagctcgtaggtggtt
tgtcgcgtcgtttgtggaataccgcagcttaactgtggggttgcaggcgatacgggcata
acttgagtgctgtaggggagactggaattcctggtgtagcggtggaatgcgcagatatca
ggaggaacaccgatggcgaaggcaggtctctgggcagtaactgacgctgaggagcgaaag
catgggtagcgaacaggattagataccctggtagtccatgccgtaaacggtgggcgctag
gtgtgagtcccttccacggggttcgtgccgtagctaacgcattaagcgccccgcctgggg
agtacggccgcaaggctaaaactcaaaggaattgacgggggcccgcacaagcggcggagc
atgtggattaattcgatgcaacgcgaagaaccttacctgggcttgacatacaccagatgg
ctgtagagatacagtgtcccttgtggttggtgtacaggtggtgcatggttgtcgtcagct
cgtgtcgtgagatgttgggttaagtcccgcaacgagcgcaacccttgtcttatgttgcca
gcggtttggccggggactcatgagagactgccggggttaactcggaggaaggtggggatg
acgtcaaatcatcatgccccttatgtccagggcttcacacatgctacaatggtcggtaca
acgcgtgacgacaccgtgaggtgaagtggatcgctgaaagccggtcgtagttcggattgg
ggtctgcaactcgaccccatgaagtcggagtcgctagtaatcgcagatcagcaacgctgc
ggtgaatacgttcccgggcct
>embl|GQ063938|GQ063938
gatgaacgctggcggcgtgcttaacacatgcaagtcgaacggaaaggctcaagcctgctt
gggtactcgagtggcgaacgggtgagtaacacgtgggtgatctgccctgcactttgggat
aagcctgggaaactgggtctaataccggataggaccatcgtttagtgtcggtggtggaaa
gttttttcggtgtgggatgagctcgcggcctatcagcttgttggtggggtaatggcctac
caaggcgtcgacgggtagccggcctgagagggtgtacggccacattgggactgagatacg
gcccagactcctacgggaggcagcagtggggaatattgcacaatgggcgcaagcctgatg
cagcgacgccgcgtgggggatgacggccttcgggttgtaaactcctttcgccaaggacga
agaggaattgacggtacttggataagaagcaccggctaactacgtgccagcagccgcggt
aatacgtagggtgcgagcgttgtccggaattactgggcgtaaagagctcgtaggtggttt
gtcgcgtcgtttgtggaataccgcagcttaactgtggggttgcaggcgatacgggcataa
cttgagtgctgtaggggagactggaattcctggtgtagcggtgaaatgcgcagatatcag
gaggaacaccgatggcgaaggcaggtctctgggcagtaactgacgctgaggagcgaaagc
atgggtagcgaacaggattagataccctggtagtccatgccgtaaacggtgggcgctagg
tgtgagtcccttccacggggttcgtgccgtagctaacgcattaagcgccccgcctgggga
gtacggccgcaaggctaaaactcaaaggaattgacgggggcccgcacaagcggcggagca
tgtggattaattcgatgcaacgcgaagaaccttacctgggcttgacatacaccggatcgg
gctagagatagtctttcccttgtggctggtgtacaggtggtgcatggttgtcgtcagctc
gtgtcgtgagatgttgggttaagtcccgcaacgagcgcaacccttgtcttatgttgccag
cacgtgatggtggggactcatgagagactgccggggttaactcggaggaaggtggggatg
acgtcaaatcatcatgccccttatgtccagggcttcacacatgctacaatggtcggtaca
acgcgcagcttccctgtgagggggtgcgaatcgctctaaagccggtcgtagttcggattg
gggtctgcaactcgaccccatgaagtcggagtcgctagtaatcgcagatcagcaacgctg
cggtgaatacgttcccgggcct
>embl|GQ063939|GQ063939
gatgaacgctggcggcgtgcttaacacatgcaagtcgaacggaaaggatccttcgggatt
actcgagtggcgaacgggtgagtaacacgtgggtgatctgccttgcactttgggataagc
ctgggaaactgggtctaataccggataggaccatcgtttagtgtcggtggtggaaagttt
tttcggtgtgggatgagctcgcggcctatcagcttgttggtggggtaatggcctaccaag
gcgtcgacgggtagccggcctgagagggtgtacggccacattgggactgagatacggccc
agactcctacgggaggcagcagtggggaatattgcacaatgggcgcaagcctgatgcagc
gacgccgcgtgggggatgacggccttcgggttgtaaactcctttcgccaaagacgaattt
ttgacggtatttggagaagaagcaccggctaactacgtgccagcagccgcggtaatacgt
agggtgcgagcgttgtccggaattactgggcgtaaagagctcgtaggtggtttgtcgcgt
cgtttgtggaataccgcagcttaactgtggggttgcaggcgatacgggcataacttgagt
gctgtaggggagactggaattcctggtgtagcggtggaatgcgcagatatcaggaggaac
accgatggcgaaggcaggtctctgggcagtaactgacgctgaggagcgaaagcatgggga
gcgaacaggattagataccctggtagtccatgccgtaaacggtgggcgctaggtgtgagt
cccttccacggggttcgtgccgtagctaacgcattaagcgccccgcctggggagtacggc
cgcaaggctaaaactcaaaggaattgacgggggcccgcacaagcggcggagcatgtggat
taattcgatgcaacgcgaagaaccttacctgggcttgacatacaccagatcgggctagag
atagtctttcccttgtggttggtgtacaggtggtgcatggttgtcgtcagctcgtgtcgt
gagatgttgggttaagtcccgcaacgagcgcaacccttgtcttatgttgccagcacgttg
tggtggggactcatgagagactgccggggttaactcggaggaaggtggggatgacgtcaa
atcatcatgccccttacgtccagggcttcacacatgctacaatggtcggtacaacgcgca
gcttccctgtgagggggtgcgaatcgctctaaagccggtcgtagttcggattggggtctg
caactcgaccccatgaagtcggagtcgctagtaatcgcagatcagcaacgctgcggtgaa
tacgttcccgggcct
>embl|GQ063940|GQ063940
gacgaacgctggcggcgtgcttaacacatgcaagtcgagcggtaaggtcccttcgggggt
acacgagcggcgaacgggtgagtaacgcgtgagtaacctgcccctcacactgggataaca
gttggaaacgactgctaataccggatactcaggtgactaggcatctagtcccctggaaag
gtccgccggtgagggatggactcgcgtcctatcagctagttggtgaggtaacggctcacc
aaggcgacgacgggtagccggcctgagagggcgaccggccacattgggactgagatacgg
cccagactcctacgggaggcagcagtggggaatattgcacaatgggcgaaagcctgatgc
agcaacgccgcgtgcgggatgacggccttcgggttgtaaaccgctttcagcagggacgaa
gtgaaaatgacggtacctgcagaagaagcaccggctaactacgtgccagcagccgcggtg
atacgtagggtgcgagcgttgtccggaattattgggcgtaaagagctcgtaggcggcctg
tcacgtcgtaagtgcaaacccagggctcaaccctgggcctgcttgcgatacgggctggct
agaggaaggtaggggagaatggaattcccggtggagcggtggaatgcgcagatatcggga
ggaacaccagtggcgaaggcggttctctggacctttcctgacgctgaggagcgaaagcgt
gggtagcaaacaggcttagataccctggtagtccacgccgtaaacggtgggtactaggtg
tgggggacattccacgttctctgtgccgtagctaacgcattaagtaccccgcctggggag
tacggccgcaaggctaaaactcaaaggaattgacggggccccgcacaagcggcggagcat
gcggattaattcgatgcaacgcgaagaaccttacctgggtttgaaatataccggaaacac
ctagagataggtgccccgcaaggtcggtatacaggtggtgcatggctgtcgtcagctcgt
gtcgtgagatgttgggttaagtcccgcaacgagcgcaaccctcgtccaatgttgccagcg
gataatgccggggactcattggagaccgccggggtcaactcggaggaaggtgaggacgac
gtcaagtcatcatgccccttatgtccagggcttcacgcatgctacaatggccggtacaaa
gagctgcaatcctgtaaaggtgagcgaatctcaaaaagccggtctcagttcggattgggg
tctgcaactcgaccccatgaagtcggagtcgctagtaatcgcagatcagcaacgctgcgg
tgaatacgttcccggggct
>embl|GQ063941|GQ063941
gatgaacgctggcggcgtgcttaacacatgcaagtcgaacggaaaggccagtgcttgcac
tggtactcgagtggcgaacgggtgagtaacacgtgggtgatctgccctgcacttcgggat
aagtttgggaaactgggtctaataccggataggaccatcgtttagtgtcggtggtggaaa
gttttttcggtgtgggatgagctcgcggcctatcagcttgttggtggggtaatggcctac
caaggcgtcgacgggtagccggcctgggagggtgtacggccacattgggactgagatacg
gcccagactcctacgggaggcagcagtggggaatattgcacaatgggcgcaagcctgatg
cagcgacgccgcgtgggggatgacggccttcgggttgtaaactcctttcgccagggacga
agcgttatgtgacggtacctggataagaagcaccggctaactacgtgccagcagccgcgg
taatacgtagggtgcgagcgttgtccggaattactgggcgtaaagagctcgtaggtggtt
tgtcgcgtcgtttgtggaataccgcagcttaactgcggggttgcaggcgatacgggcata
acttgagtgctgtaggggagactggaattcctggtgtagcggtggaatgcgcagatatca
ggaggaacaccgatggcgaaggcaggtctctgggcagtaactgacgctgaggagcgaaag
catgggtagcgaacaggattagataccctggtagtccatgccgtaaacggtgggcgctag
gtgtgagtcccttccacggggttcgtgccgtagctaacgcattaagcgccccgcctgggg
agtacggccgcaaggctaaaactcaaaggaattgacgggggcccgcacaagcggcggagc
atgtggattaattcgatgcaacgcgaagaaccttacctgggcttgacatgcacgagatcg
ctgcagagatgtagtttcccttgtggctggtgcacaggtggtgcatggttgtcgtcagct
cgtgtcgtgagatgttgggttaagtcccgcaacgagcgcaacccttgtcttatgttgcca
gcatttggttggggactcatgagagactgccggggttaactcggaggaaggtggggatga
cgtcaaatcatcatgccccttatgtccagggcttcacacgtgctacaatggtcggtacaa
cgcgcagcgacactgtgaggtggagctaatcgcttaaagccggccttagttcggattggg
gtctgcaactcgaccccatgaagtcggagtcgctagtaatcgtagatcagcaacgctgcg
gtgaatacgttcccgggcct
>embl|GQ063942|GQ063942
gatgaacgctggcggcgtgcttaacacatgcaagtcgaacggaaaggcccctgcttgcag
gggtgctcgagtggcgaacgggtgagtaacacgtgggtgatctgccctgcactttgggat
aagcctgggaaactgggtctaataccggataggaccatcgtttagtgtcggtggtggaaa
gttttttcggtgtgggatgagctcgcggcctatcagcttgttggtggggtaatggcctac
caaggcgtcgacgggtagccggcctgagagggtgtacggccacattgggactgagatacg
gcccagactcctacgggaggcagcagtggggaatattgcacaatgggcgcaagcctgatg
cagcgacgccgcgtgggggatgacggccttcgggttgtaaactcctttcgccaaggacga
agcgttatgtgacggtacttggagaagaagcaccggctaactacgtgccagcagccgcgg
taatacgtagggtgcgagcgttgtccggaattactgggcgtaaagagctcgtaggtggtt
tgtcgcgtcgtttgtggaataccgcagcttaactgtggggttgcaggcgatacgggcata
acttgagtgctgtaggggagactggaattcctggtgtagcggtggaatgcgcagatatca
ggaggaacaccgatggcgaaggcaggtctctgggcagtaactgacgctgaggagcgaaag
catgggtagcgaacaggattagataccctggtagtccatgccgtaaacggtgggcgctag
gtgtgagtcccttccacggggttcgtgccgtagctaacgcattaagcgccccgcctgggg
agtacggccgcaaggctaaaactcaaaggaattgacgggggcccgcacaagcggcggagc
atgtggattaattcgatgcgacgcgaagaaccttacctgggcttgacatacaccagatgg
ctgtagagatacagtgtcccttgtggttggtgtacaggtggtgcatggttgtcgtcagct
cgtgtcgtgagatgttgggttaagtcccgcaacgagcgcaacccttgtcttatgttgcca
gcggttcggccggggactcatgagagactgccggggttaactcggaggaaggtggggatg
acgtcaaatcatcatgccccttatgtccagggcttcacacatgctacaatggtcggtaca
acgcgtgacgacaccgtgaggtgaagtggatcgctgaaagccggtcgtagttcggattgg
ggtctgcaactcgaccccatgaagtcggagtcgctagtaatcgcagatcagcaacgctgc
ggtgaatacgttcccgggcct
>embl|GQ063943|GQ063943
gatgaacgctggctgtgtgcttaacacatgcaagtcgaacggaaaggatccttcgggatt
actcgagtggcgaacgggtgagtaacacgtgggtgatctgccctgcactttgggataagc
ctgggaaactgggtctaataccggataggaccatcgtttagtgtcggtggtggaaagttt
tttcggtgcgggatgagctcgcggcctatcagcttgttggtggggtaatggcctaccaag
gcgtcgacgggtagccggcctgagagggtgtacggccacattgggactgagatacggccc
agactcctacgggaggcagcagtggggaatattgcacaatgggcgcaagcctgatgcagc
gacgccgcgtgggggatgacggccttcgggttgtaaactcctttcgccaaagacgaattt
ttgacggtatttggagaagaagcaccggctaactacgtgccagcagccgcggtaatacgt
agggtgcgagcgttgtccggaattactgggcgtaaagagctcgtaggtggtttgtcgcgt
cgtttgtggaataccgcagcttaactgtggggttgcaggcgatacgggcataacttgagt
gctgtaggggagactggaattcctggtgtagcggtggaatgcgcagatatcaggaggaac
accgatggcgaaggcaggtctccgggcagtaactgacgctgaggagcgaaagcatgggga
gcgaacaggattagataccctggtagtccatgccgtaaacggtgggcgctaggtgtgagt
cccttccacggggttcgtgccgtagctaacgcattaagcgccccgcctggggagtacggc
cgcaaggctaaaactcaaaggaattgacgggggcccgcacaagcggcggagcatgtggat
taattcgatgcaacgcgaagaaccttacctgggcttgacatacaccagatcgggctagag
atagtctttcccttgtggttggtgtacaggtggtgcatggttgtcgtcagctcgtgtcgt
gagatgttgggttaagtcccgcaacgagcgcaacccttgtcttatgttgccagcacataa
tggtggggactcatgagagactgccggggttaactcggaggaaggtggggatgacgtcaa
atcatcatgccccttatgtccagggcttcacacatgctacaatggtcggtacaacgcgca
gcttccctgcgagggggtgcgaatcgctctaaagccggtcgtagttcggattggggtctg
caactcgaccccatgaagtcggagtcgctagtaatcgcagatcagcaacgctgcggtgaa
tacgttcccgggcct
>embl|GQ063944|GQ063944
gatgaacgctggcttcgtgcttaacacatgcaagtcgaacggaaaggcccctgcttgcag
gggtgctcgagtggcgaacgggtgagtaacacgtgggtggtctgccctgcactttgggat
aagcctgggaaactgggtctaataccggataggaccatcgtttagtgtcggtggtggaaa
gttttttcggtgtgggatgagctcgcggcctatcagcttgttggtggggtaatggcctac
caaggcgtcgacgggtagccggcctgagagggtgtacggccacattgggactgagatacg
gcccagactcctacgggaggcagcagtggggaatattgcacaatgggcgcaagcctgatg
cagcgacgccgcgtgggggatgacggccttcgggttgtaaactcctttcgccaaggacga
agcgttatgtgacggtacttggagaagaagcaccggctaactacgtgccagcagccgcgg
taatacgtagggtgcgagcgttgtccggaattactgggcgtaaagagctcgtaggtggtt
tgtcgcgtcgtttgtggaataccgcagcttaactgtggggttgcaggcgatacgggcata
acttgagtgctgtaggggagactggaattcctggtgtagcggtggaatgcgcagatatca
ggaggaacaccgatggcgaaggcaggtctctgggcagtaactgacgctgaggagcgaaag
catgggtagcgaacaggattagataccctggtagtccatgccgtaaacggtgggcgctag
gtgtgagtcccttccacggggttcgtgccgtagctaacgcattaagcgccccgcctgggg
agtacggccgcaaggctaaaactcaaaggaattgacgggggcccgcacaagcggcggagc
atgtggattaattcgatgcaacgcgaagaaccttaccagggcttgacatacaccagatgg
ctgtagagatacagtgtcccttgtggttggtgtacaggtggtgcatggttgtcgtcagct
cgtgtcgtgagatgttgggttaagtcccgcaacgagcgcaacccttgtcttatgttgcca
gcggttcggccggggactcatgagagactgccggggttaactcggaggaaggtggggatg
acgtcaaatcatcatgccccttatgtccagggcttcacacatgctacaatggtcggtaca
acgcgtgacgacaccgtgaggtgaagtggatcgctgaaagccggtcgtagttcggattgg
ggtctgcaactcgaccccatgaagtcggagtcgctagtaatcgcagatcagcaacgctgc
ggtgaatacgttcccgggcct
>embl|GQ063945|GQ063945
gatgaacgctggcggcgtgcttaacacatgcaagtcgaacggaaaggccgaagcttgctt
cggtactcgagtggcgaacgggtgagtaacacgtgggtgatctgccctgcactttgggat
aagcctgggaaactgggtctaataccggatatgaccattatttagtgttggtggttgaaa
gttttttcggtgtgggatgagctcgcggcctatcagcttgttggtggggtaatggcctac
caaggcgtcgacgggtagccggcctgagagggtgtacggccacattgggactgagatacg
gcccagactcctacgggaggcagcagtggggaatattgcacaatgggcgcaagcctgatg
cagcgacgccgcgtgggggatgacggccttcgggttgtaaactcctttcgccaaggacga
agagaaattgacggtacttggataagaagcaccggctaactacgtgccagcagccgcggt
aatacgtagggtgcaagcgttgtccggaattactgggcgtaaagagctcgtaggtggttt
gtcgcgtcgtttgtggaataccgcagcttaactgtggggttgctggcgatacgggcataa
cttgagtgctgtaggggagactggaattcctggtgtagtggtggaatgcgcagatatcag
gaggaacaccgatggcgaaggcaggtctctgggcagtaactgacgctgaggagcgaaagc
atgggtagcgaacaggattagataccctggtagtccatgccgtaaacggtgggcgctagg
tgtgagtcccttccacggggttcgtgccgtagctaacgcattaagcgccccgcctgggga
gtacggccgcaaggctaaaactcaaaggaattgacgggggcccgcacaagcggcggagca
tgtggattaattcgatgcaacgcgaagaaccttacctgggcttgacatgcactagaccgg
gccagagatggtctttcccttgtggctggtgtgcaggtggtgcatggttgtcgtcagctc
gtgtcgtgagatgttgggttaagtcccgcaacgagcgcaacccttgtcttatgttgccag
cacgtggtggtggggactcatgagagactgccggggttaactcggaggaaggtggggacg
acgtcaaatcatcatgccccttatgtccagggcttcacacatgctacaatggtcggtaca
acgcgcagcgagcctgtgagggtgagcgaatcgctgaaagccggccttagttcggattgg
ggtctgcaactcgaccccatgaagtcggagtcgctagtaatcgcagatcagcaacgctgc
ggtgaatacgttcccgggcct
>embl|GQ063946|GQ063946
gatgaacgctggcggcgtgcttaacacatgcaagtcgaacggaaaggcccctgcttgcag
gggtgctcgagtggcgaacgggtgagtaacacgtgggtgatctgccctgcactttgggat
aagcctgggaaactgggtctaataccggataggaccatcgtttagtgtcggtggtggaaa
gttttttcggtgtgggatgagctcgcggcctatcagcttgttggtggggtaatggcctac
caaggcgtcgacgggtagccggcctgagagggtgtacggccacattgggactgagatacg
gcccagactcctacgggaggcagcagtggggaatattgcacaatgggcgcaagcctgatg
cagcgacgccgcgtgggggatgacggccttcgggttgtaaactcctttcgccaaggacga
agcgttatgtgacggtacttggagaagaagcaccggctaactacgtgccagcagccgcgg
taatacgtagggtgcgagcgttgtccggaattactgggcgtaaagagctcgtaggtggtt
tgtcgcgtcgtttgtggaataccgcagcttaactgtggggttgcaggcgatacgggcata
acttgagtgctgtaggggagactggaattcctggtgtagcggtggaatgcgcagatatca
ggaggaacaccgatggcgaaggcaggtctctgggcagtaactgacgctgaggagcgaaag
catgggtagcgaacaggattagataccctggtagtccatgccgtaaacggtgggcgctag
gtgtgagtcccttccacggggttcgtgccgtagctaacgcattaagcgccccgcctgggg
agtacggccgcaaggctaaaactcaaaggaattgacgggggcccgcacaagcggcggagc
atgtggattaattcgatgtaacgcgaagaaccttacctgggcttgacatacaccagatgg
ctgtagagatacagtgtcccttgtggttggtgtacaggtggtgcatggttgtcgtcagct
cgtgtcgtgagatgttgggttaagtcccgcaacgagcgcaacccttgtcttatgttgcca
gcggttcggccggggactcatgagagactgccggggttaactcggaggaaggtggggatg
acgtcaaatcatcatgccccttatgtccagggcttcacacatgctacaatggtcggtaca
acgcgtgacgacaccgtgaggtgaagtggatcgctgaaagccggtcgtagttcggattgg
ggtctgcaactcgaccccatgaagtcggagtcgctagtaatcgcagatcagcaacgctgc
ggtgaatacgttcccgggcct
>embl|GQ063947|GQ063947
gatgaatgctggcggcgtgcttaacacatgcaagtcgaacggaaaggccctttcgggggt
actcgagtggcgaacgggtgagtaacacgtgggtgatctgccctgcactttgggataggc
ctgggaaactgggtctaataccggataggaccatcgtttagtgtcggtggtggaaagttt
tttcggtgtgggatgagctcgcggcctatcagcttgttggtggggtaatggcctaccaag
gcgtcgacgggtagccggcctgagagggtgtacggccacattgggactgagatacggccc
agactcctacgggaggcagcagtggggaatattgcacaatgggcgcaagcctgatgcagc
gacgccgcgtgggggatgacggccttcgggttgtaaactcctttcgccaaagacgaattt
ttgacggtatttggagaagaagcaccggctaactacgtgccagcagccgcggtaatacgt
agggtgcgagcgttgtccggaattactgggcgtaaagagctcgtaggtggtttgtcgcgt
cgtttgtggaataccgcagcttaactgtggggttgcaggcgatacgggcataacttgagt
gctgtaggggagactggaattcctggtgtagcggtggaatgcgcagatatcaggaggaac
accgatggcgaaggcaggtctctgggcagtaactgacgctgaggagcgaaagcatgggga
gcgaacaggattagataccctggtagtccatgccgtaaacggtgggcgctaggtgtgagt
cccttccacggggttcgtgccgtagctaacgcattaagcgccccgcctggggagtacggc
cgcaaggctaaaactcaaaggaattgacgggggcccgcacaagcggcggagcatgtggat
taattcgatgcaacgcgaagaaccttacctgggcttgacatacaccagatcgggctagag
atagtctttcccttgtggttggtgtacaggtggtgcatggttgtcgtcagctcgtgtcgt
gagatgttgggttaagtcccgcaacgagcgcaacccttgtcttatgttgccagcacataa
tggtggggactcatgagagactgccggggttaactcggaggaaggtggggatgacgtcaa
atcatcatgccccttatgtccagggcttcacacatgctacaatggtcggtacaacgcgca
gcttccctgtgagggggtgcgaatcgctctaaagccggtcgtagttcggattggggtctg
caactcgaccccatgaagtcggagtcgctagtaatcgcagatcagcaacgctgcggtgaa
tacgttcccgggcct
>embl|GQ063948|GQ063948
gatgaacgctggcggcgtgcttaacacatgcaagtcgaacggaaaggccagtgcttgcac
tggtactcgagtggcgaacgggtgagtaacacgtgggtgatctgccctgcacttcgggat
aagcttgggaaactgggtctaataccggataggaccatcgtttagtgtcggtggtggaaa
gttttttcggtgtgggatgagctcgcggcctatcagcttgttggtggggtaatggcctgc
caaggcgtcgacgggtagccggcctgagagggtgtacggccacattgggactgagatacg
gcccagactcctacgggaggcagcagtggggaatattgcacaatgggcgcaagcctgatg
cagcgacgccgcgtgggggatgacggccttcgggttgtaaactcctttcgccagggacga
agcgttatgtgacggtacctggataagaagcaccggctaactacgtgccagcagccgcgg
taatacgtagggtgcgagcgttgtccggaattactgggcgtaaagagctcgtaggtggtt
tgtcgcgtcgtttgtggaataccgcagcttaactgcggggttgcaggcgatacgggcata
acttgagtgctgtaggggagactggaattcctggtgtagcggtggaatgcgcagatatca
ggaggaacaccgatggcgaaggcaggtctctgggcagtaactgacgctgaggagcgaaag
catgggtagcgaacaggattagataccctggtagtccatgccgtaaacggtgggcgctag
gtgtgagtcccttccacggggttcgtgccgtagctaacgcattaagcgccccgcctgggg
agtacggccgcaaggctaaaactcaaaggaattgacgggggcccgcacaagcggcggagc
atgtggattaattcgatgcaacgcgaagaaccttacctgggcttgacatgcacgagatcg
ctgcagagatgtagtttcccttgtggctggtgcacaggtggtgcatggttgtcgtcagct
cgtgtcgtgagatgttgggttaagtcccgcaacgagcgcaacccttgtcttatgttgcca
gcatttggttgggggctcatgagagactgccggggttaactcggaggaaggtggggatga
cgtcaaatcatcatgccccttatgtccagggcttcacacatgctacaatggtcggtacaa
cgcgcagcgacactgtgaggtggagctaatcgcttaaagccggccttagttcggattggg
gtctgcaactcgaccccatgaagtcggagtcgctagtaatcgtagatcagcaacgctgcg
gtgaatacgttcccgggcct
>embl|GQ063949|GQ063949
gatgaacgctggcggcgtgcttaacacatgcaagtcgaacggaaaggccagtgcttgcac
tggtactcgagtggcgaacgggtgagtaacacgtgggtgatctgccctgcacttcgggat
aagcttgggaaactgggtctaataccggataggaccactgtttagtgtcggtggtggaaa
gttttttcggtgtgggatgagctcgcggcctatcagcttgttggtggggtaatggcctac
caaggcgtcgacgggtagccggcctgagagggtgtacggccacattgggactgagatacg
gcccagactcctacgggaggcagcagtggggaatattgcacaatgggcgcaagcctgatg
cagcgacgccgcgtgggggatgacggccttcgggttgtaaactcctttcgccagggacga
agcgttatgtgacggtacctggataagaagcaccggctaactacgtgccagcagccgcgg
taatacgtagggtgcgagcgttgtccggaattactgggcgtaaagagctcgtaggtggtt
tgtcgcgtcgtttgtggaataccgcagcttaactgcggggttgcaggcgatacgggcata
acttgagtgctgtaggggagactggaattcctggtgtagcggtggaatgcgcagatatca
ggaggaacaccgatggcgaaggcaggtctctgggcagtaactgacgctgaggagcgaaag
catgggtagcgaacaggattagataccctggtagtccatgccgtaaacggtgggcgctag
gtgtgagtcccttccacggggttcgtgccgtagctaacgcattaagcgccccgcctgggg
agtacggccgcaaggctaaaactcaaaggaattgacaggggcccgcacaagcggcggagc
atgtggattaattcgatgcaacgcgaagaaccttacctgggcttgacatgcacgagatcg
ctgcagagatgtagtttcccttgtggctggtgcacaggtggtgcatggttgtcgtcagct
cgtgtcgtgagatgttgggttaagtcccgcaacgagcgcaacccttgtcttatgttgcca
gcatttggttggggactcatgagagactgccggggttaactcggaggaaggtggggatga
cgtcaaatcatcatgccccttatgtccagggcttcacacatgctacaatggtcggtacaa
cgcgcagcgacactgtgaggtggagctaatcgcttaaagccggccttagttcggattggg
gtctgcaactcgaccccatgaagtcggagtcgctagtaatcgtagatcagcaacgctgcg
gtgaatacgttcccgggcct
>embl|GQ063950|GQ063950
gatgaacgctggcggcgtgcttaacacatgcaagtcgaacggaaaggccagtgcttgcac
tggtactcgagtggcgaacgggtgagtaacacgtgggtgatctgccctgcactttgggat
aagcctgggaaactgggtctaataccggataggacttgagtttagatgcttgagtggaaa
gtttttcggtgtgggatgagctcgcggcctatcagcttgttggtggggtaatggcctacc
aaggcgtcgacgggtagccggcctgagagggtgtacggccacattgggactgagatacgg
cccagactcctacgggaggcagcagtggggaatattgcacaatgggcgcaagcctgatgc
agcgacgccgcgtgggggatgacggccttcgggttgtaaactcctttcgccagggacgaa
gcggaagtgacggtacctggataagaagcaccggctaactacgtgccagcagccgcggta
atacgtagggtgcaagcgttgtccggaattactgggcgtaaagagctcgtaggtggtttg
tcgcgtcgtttgtggaataccgcagcttaactgtggggttgcaggcgatacgggcataac
ttgagtgctgtaggggagactggaattcctggtgtagcggtggaatgcgcagatatcagg
aggaacaccgatggcgaaggcaggtctctgggcagtaactgacgctgaggagcgaaagca
tgggtagcgaacaggattagataccctggtagtccatgccgtaaacggtgggcgctaggt
gtgagtcccttccacggggttcgtgccgtagctaacgcattaagcgccccgcctggggag
tacggccgcaaggctaaaactcaaaggaattgacgggggcccgcacaagcggcggagcat
gtggattaattcgatgcaacgcgaagaaccttacctgggcttgacatgcaccggatcggg
ctagagatagtctttcccttgtggctggtgtacaggtggtgcatggttgtcgtcagctcg
tgtcgtgagatgttgggttaagtcccgcaacgagcgcaacccttgtcttatgttgccagc
atttggttggggactcatgagagactgccggggttaactcggaggaaggtggggatgacg
tcaaatcatcatgccccttatgtccagggcttcacacatgctacaatggtcggtacaacg
cgcagcgacactgtgaggtggagcgaatcgcttaaagccggtcttagttcggattggggt
ctgcaactcgacctcatgaagtcggagtcgctagtaatcgtagatcagcaacgctgcggt
gaatacgttcccgggcct
>embl|GQ063951|GQ063951
gatgaacgctagcgggaggcctaacacatgcaagccgtgcgggatcccttcggggtgaga
gcggcgtacgggtgcgtaacacgtgtgcaacctgcccttgtctgggggatagccctccga
aaggaggattaacaccccatatcacgggattcggcatcgggtctcgttgaaaggcgacgg
acaaggatgggcacgcgcaggattaggtagttggtagggtaacggcctaccaagcctgtg
atccttagggggcctgagagggtgatcccccacactggtactgagacacggaccagactc
ctacgggaggcagcagtgaggaatattggacaatgggtgagagcctgatccagccatccc
gcgtgaaggactaagggcctatggcttgtaaacttcttttgtacggggataaacctatct
acgtgtagatagctgaaggtaccgtacgaataagcaccggctaactccgtgccagcagcc
gcggtaatacggagggtgcgagcgttatccggatttattgggtttaaagggtccgtaggc
gggcccgtaagtcggaggtgaaatcccgcggctcaaccgcggaaccgccttcgatactgc
gggtcttgagtgggcttgaggcggccggaatgagtggtgtagcggtgaaatgcatagata
tcactcagaacaccgattgcggaggcaggtcgccaaggccttactgacgctgatggacga
aagcgtggggagcgaacaggattagataccctggtagtccacgccgtaaacgatgctcac
tcgttctcgggtttatgactcgggggccaagcgaaagtgataagtgagccacctggggag
tacgggcgcaagcctgaaactcaaaggaattgacgggggcccgcacaagcggtggattat
gtggtttaattcgatgatacgcgaggaaccttaccagggcttaaatggggatcgaccggc
gcagagatgtgcctttcttcggacggtcttcaaggtgctgcatggttgtcgtcagctcgt
gccgtgaggtgttaggttaagtcctgcaacgagcgcaacccctgccgccagttgccatca
ttaagttggggactctggcgggactgcctacgcaagtagcgaggaaggcggggacgacgt
caaatcatcacggcccttacgccctgggccacacacgtaatacaatggccggtacagagg
gcagccacgcggcgacgcggagcgaatctcgaaagccggtctcagttcggattggagtct
gcaactcgactctatgaagctggaatcgctagtaatcgcgcatcagccatggcgcggtga
atacgttcccgggcct
>embl|GQ063952|GQ063952
gatgaacgctggcggcgtgcttaacacatgcaagtcgaacggaaaggccgaagcttgctt
cggtgctcgagtggcgaacgggtgagtaacacgtgggtgatctgccctgcactttgggat
aagcctgggaaactgggtctaataccggataggaccatcgtttagtgtcggtggtggaaa
gttttttcggtgtgggatgagctcgcggcctatcagcttgttggtggggtaatggcctac
caaggcgtcgacgggtagccggcctgagagggtgtacggccacattgggactgagatacg
gcccagactcctacgggaggcagcagtggggaatattgcacaatgggcgcaagcctgatg
cagcgacgccgcgtgggggatgacggccttcgggttgtaaactcctttcgccagggacga
agcgtaagtgacggtacctggataagaagcaccggctaactacgtgccagcagccgcggt
aatacgtagggtgcgagcgttgtccggaattactgggcgtaaagagctcgtaggtggttt
gtcgcgtcgtttgtggaataccgcagcttaactgcggggttgcaggcgatacgggcataa
cttgagtgctgtaggggagactggaattcctggtgtagcggtggaatgcgcagatatcag
gaggaacaccgatggcgaaggcaggtctctgggcagtaactgacgctgaggagcgaaagc
atgggtagcgaacaggattagataccctggtagtccatgccgtaaacggtgggcgctagg
tgtgagtcccttccacggggttcgtgccgtagctaacgcattaagcgccccgcctgggga
gtacggccgcaaggctaaaactcaaaggaattgacgggggcccgcacaagcggcggagca
tgtggattaattcgatgcaacgcgaagaaccttacctgggcttgacatgcactggatcgg
gctagagatagtctttcccttgtggctggtgtacaggtggtgcatggttgtcgtcagctc
gtgtcgtgagatgttgggttaagtcccgcaacgagcgcaacccttgtcttatgttgccag
catttggttggggactcatgagagactgccggggttaactcggaggaaggtggggatgac
gtcaaatcatcatgccccttatgtccagggcttcacacatgctacaatggtcggtacaac
gcgcagcgacactgtgaggtggagctaatcgctcgaaagccggtcttagttcggattggg
gtctgcaactcgaccccatgaagtcggagtcgctagtaatcgtaggtcagcaatgctgcg
gtgaatacgttcccgggcct
>embl|GQ063953|GQ063953
gatgaacgctggcggcgtgcttaacacatgcaagtcgaacggaaaggcccctgcttgcag
gggtgctcgagtggcgaacgggtgagtaacacgtgggtgatctgccctgcactttgggat
aagcctgggaaactgggtctaataccggataggaccatcgtttagtgtcggtggtggaaa
gttttttcggtgtgggatgagctcgcggcctatcagcttgttggtggggtaatggcctac
caaggcgtcgacgggtagccggcctgagagggtgtacggccacattgggactgagatacg
gcccagactcctacgggaggcagcagtggggaatattgcacaatgggcgcaagcctgatg
cagcgacgccgcgtgggggatgacggccttcgggttgtaaactcctttcgccaaggacga
agcgttatgtgacggtacttggagaagaagcaccggctaactacgtgccagcagccgcgg
taatacgtagggtgcgagcgttgtccggaattactgggcgtaaagagctcgtaggtggtt
tgtcgcgtcgtttgtggaataccgcagcttaactgtggggttgcaggcgatacgggcata
acttgagtgctgtaggggagactggaattcctggtgtagcggtggaatgcgcagatatca
ggaggaacaccgatggcgaaggcaggtctctgggcagtaactgacgctgaggagcgaaag
catgggtagcgaacaggattagataccctggtagtccatgccgtaaacggtgggcgctag
gtgtgagtcccttccacggggttcgtgccgtagctaacgcattaagcgccccgcctgggg
agtacggccgcaaggctaaaactcaaaggaattgacgggggcccgcacaagcggcggagc
atgtggattaattcgatgcaacgcgaagaaccttacctgggcttgacatacaccagatgg
ctgtagagatacagtgtcccttgtggttggtgtacaggtggtgcatggttgtcgtcagct
cgtgtcgtgagatgttgggttaagtcccgcaacgagcgcaacccttgtcttatgttgcca
gcggttcggccggggactcatgagagactgccggggttaactcggaggaaggtggggatg
acgtcaaatcatcatgccccttatgtccagggcttcacacatgctacaatggtcggtaca
acgcgtgacgacaccgtgaggtgaagtggatcgctgaaagccggtcgtagttcggattgg
ggtctgcaactcgaccccatgaagtcggagtcgctagtaatcgcagatcagcaacgctgc
ggtgaatacgttcccgggcct
>embl|GQ063954|GQ063954
gatgaacgctggcggcgtgcttaacacatgcaagtcgaacggaaaggcccctgcttgcag
gggtgctcgagtggcgaatgggtgagtaacacgtgggtgatctgccctgcactttgggat
aagcctggggaactgggtctaataccggataggaccatcgtttactgtcggtggtggaaa
gttttttcggtgtgggatgagctcgcggcctatcagcttgttggtggggtaatggcctac
caaggcgtcgacgggtagccggcctgagagggtgtatggccacattgggactgagatacg
gcccacactcctacgggaggcagcagtggggaatattgcacaatgggcgcaagcctgatg
cacctaccccccgtgggggatgacggccttcgggttgtaaactcctttcgccaaggacga
agcgttatgtgacggtacttggagaagaagcaccggctaactacgtgcccagcagccgcg
ggaatacgtacggtgcgagcggtgtcctgaattactggccgtaaagagctcgtaggtggt
ttgtcgcgtcgtttgtggaataccgcagcttaactggggggttgcaggcgatacgggcat
aacttgagtgctgtaggggagactggaattcctggtgtagcggtggaatgcgcagatatc
aggaggaacaccgatggcgaaggcaggtctctgggcagtaactgacgctgaggagcgaaa
gcatgggtagcgaacaggattagataccctggtagtccatgccgtaaacggtgggcgcta
ggtgtgagtcccctccacggggttcgtgccgtagctaacgcattaagcgccccgcctggg
gagtacggccgcaaggctaaaactcaaaggaatcgacgggggcccgcacaagcggcggag
catgtggattaattcgatgcaacgcgaagaaccttacctgggcttgacatacaccagatg
gctgtagagatacagtgtcccttgtggttggtgtacaggtggtgcacggttgtcgtcagc
tcgtgtcgtgagatgttgggttaagtcccgcaacgagcgcaacccttgtcttatgttgcc
agcggttcggccggggactcatgagagactgccggggttaactcggaggaaggtggggat
gacgtcaaatcatcatgccccttatgtccagggcttcacacatgctacaatggtcggtac
aacgcgtgacgacaccgtgaggtgaagtggatcgctgaaagccggtcgtagttcggattg
gggtctgcaactcgaccccatgaagtcggagtcgctagtaatcgcagatcagcaacgctg
cggtgaatacgttcccgggcct
>embl|GQ063955|GQ063955
gatgaacgctggctgcgtgcttaacacatgcaagtcgaacggaaaggctcctgcttgcag
gggtactcgagtggcgaacgggtgagtaacacgtgggtgatctgccctgcactttgggat
aagcctgggaaactgggtctaataccggataggacttgagtttagatgcttgagtggaaa
gtttttcggtgtgggatgagctcgcggcctatcagcttgttggtggggtaatggcctacc
aaggcgtcgacgggtagccggcctgagagggtgtacggccacattgggactgagatacgg
cccagactcctacgggaggcagcagtggggaatattgcacaatgggcgcaagcctgatgc
agcgacgccgcgtgggggatgacggccttcgggttgtaaactcctttcgccagggacgaa
gcggaagtgacggtacctggataagaagcaccggctaactacgtgccagcagccgcggta
atacgtagggtgcaagcgttgtccggaattactgggcgtaaagagctcgtaggtggtttg
tcgcgtcgtttgtggaataccgcagcttaactgtggggttgcaggcgatacgggcataac
ttgagtgctgtaggggagactggaattcctggtgtagcggtggaatgcgcagatatcagg
aggaacaccgatggcgaaggcaggtctctgggcagtaactgacgctgaggagcgaaagca
tgggtagcgaacaggattagataccctggtagtccatgccgtaaacggtgggcgctaggt
gtgagtcccttccacggggttcgtgccgtagctaacgcattaagcgccccgcctggggag
tacggccgcaaggctaaaactcaaaggaattgacgggggcccgcacaagcggcggagcat
gtggattaattcgatgcaacgcgaagaaccttacctgggcttgacatgcaccggatcggg
ctagagatagtctttcccttgtggctggtgtacaggtggtgcatggttgtcgtcagctcg
tgtcgtgagatgttgggttaagtcccgcaacgagcgcaacccttgtcttatgttgccagc
atttggttggggactcatgagagactgccggggttaactcggaggaaggtggggatgacg
tcaaatcatcatgccccttatgtccagggcttcacacatgctacaatggtcggtacaacg
cgcagcgacactgtgaggtggagcgaatcgcttaaagccggtcttagttcggattggggt
ctgcaactcgacctcatgaagtcggagtcgctagtaatcgtagatcagcaacgctgcggt
gaatacgttcccgggcct
>embl|GQ063956|GQ063956
gatgaacgctggcggcgtgcttaacacatgcaagtcgaacggaaaggcccctgcttgcag
gggtgctcgagtggcgaacgggtgagtaacacgtgggtgatctgccctgcactttgggat
aagcctgggaaactgggtctaataccggataggaccatcgtttagtgtcggtggtggaaa
gttttttcggtgtgggatgagctcgcggcctatcagcttgttggtggggtaatggcctac
caaggcgtcgacgggtagccggcctgagagggtgtacggccacattgggactgagatacg
gcccagactcctacgggaggcagcagtggggaatattgcacaatgggcgcaagcctgatg
cagcgacgccgcgtgggggatgacggccttcgggttgtaaactcctttcgccaaggacga
agcgttatgtgacggtacttggagaagaagcaccggctaactacgcgccagcagccgcgg
taatacgtagggtgcgagcgttgtccggaattactgggcgtaaagagcccgtaggtggtt
tgtcgcgtcgtttgtggaataccgcagcttaactgtggggttgcaggcgatacgggcata
acttgagtgctgtaggggagactggaattcctggtgtagcggtggaatgcgcagatatca
ggaggaacaccgatggcgaaggcaggtctctgggcagtaactgacgctgaggagcgaaag
catgggtagcgaacaggattagataccctggtagtccatgccgtaaacggtgggcgctag
gtgtgagtcccttccacggggttcgtgccgtagctaacgcattaagcgccccgcctgggg
agtacggccgcaaggctaaaactcaaaggaattgacgggggcccgcacaagcggcggagc
atgtggattaattcgatgcaacgcgaagaaccttacctgggcttgacatacaccagatgg
ctgtagagatacagtgtcccttgtggttggtgtacaggtggtgcatggttgtcgtcagct
cgtgtcgtgagatgttgggttaagtcccgcaacgagcgcaacccttgtcttatgttgcca
gcggttcggccggggactcatgagagactgccggggttaactcggaggaaggtggggatg
acgtcaaatcatcatgccccttatgtccagggcttcacacatgctacaatggtcggtaca
acgcgtgacgacaccgtgaggtgaagtggatcgctgaaagccggtcgtagttcggattgg
ggtctgcaactcgaccccatgaagtcggagtcgctagtaatcgcagatcagcaacgctgc
ggtgaatacgttcccgggcct
>embl|GQ063957|GQ063957
gatgaacgctggcggcgtgcttaacacatgcaagtcgaacggaaaggctcaagcttgctt
gggtactcgagtggcgaacgggtgagtaacacgtgggtgatctgccctgcactttgggat
aagcctgggaaactgggtctaataccggataggaccatcgtttagcgtcggtggtggaaa
gttttttcggtgtgggatgagctcgcggcctatcagcttgttggtggggtaatggcctac
caaggcgtcgacgggtagccggcctgaaagggtgtacggccacattgggactgagatacg
gcccagactcctacgggaggcagcagtggggaatattgcacaatgggcgcaagcctgatg
cagcgacgccgcgtgggggatgacggccttcgggttgtaaactcctttcgccaaggacga
agaggaattgacggtacttggataagaagcaccggctaactacgtgccagcagccgcggt
aatacgtagggtgcgagcgttgtccggaattactgggcgtaaagagctcgtaggtggttt
gtcgcgtcgtttgtggaataccgcagcttaactgtggggttgcaggcgatacgggcataa
cttgagtgctgtaggggagactggaattcctggtgtagcggtgaaatgcgcagatatcag
gaggaacaccgatggcgaaggcaggtctctgggcagtaactgacgctgaggagcgaaagc
atgggtagcgaacaggattagataccctggtagtccatgccgtaaacggtgggcgctagg
tgtgagtcccttccacggggttcgtgccgtagctaacgcattaagcgccccgcctgggga
gtacggccgcaaggctaaaactcaaaggaattgacgggggcccgcacaagcggcggagca
tgtggattaattcgatgcaacgcgaagaaccttacctgggcttgacatacaccggatcgg
gctagagatagtctttcccttgtggctggtgtacgggtggtgcatggttgtcgtcagctc
gtgtcgtgagatgttgggttaagtcccgcaacgagcgcaacccttgtcttatgttgccag
cacgtgatggtggggactcatgagagactgccgggattaactcggaggaaggtggggatg
acgtcaaatcatcatgccccttatgtccagggcttcacacatgctacaatggtcggtaca
acgcgcagcttccctgtgagggggtgcgaatcgctgaaagccggtcgtagttcggattgg
ggtctgcaactcgaccccatgaagtcggagtcgctagtaatcgcagatcagcaacgctgc
ggtgaatacgttcccgggcct
>embl|GQ063958|GQ063958
gatgaacgctagcgggaggcctaacacatgcaagccgtgcgggatcccttcggggtgaga
gcggcgtacgggtgcgtaacacgtgtgcaacctgcccttgtctgggggatagccctccga
aaggaggattaacaccccatatcacgggattcggcatcgggtctcgttgaaaggcgacgg
acaaggatgggcacgcgcaggattaggtagttggtagggtaacggcctaccaagcctgtg
atccttagggggcctgagagggtgatcccccacactggtactgagacacggaccagactc
ctacgggaggcagcagtgaggaatattggacaatgggtgagagcctgatccagccatccc
gcgtgaaggactaagggcctatggcttgtaaacttcttttgtacggggataaacctatct
acgtgtagatagctgaaggtaccgtacgaataagcaccggctaactccgtgccagcagcc
gcggtaatacggagggtgcgagcgttatccggatttattgggtttaaagggtccgtaggc
gggcccgtaagtcggaggtgaaatcccgcggctcaaccgcggaaccgccttcgatactgc
gggtcttgagtgggcttgaggcggccggaatgagtggtgtagcggtgaaatgcatagata
tcactcagaacaccgattgcggaggcaggtcgccaaggccttactgacgctgatggacga
aagcgtggggagcgaacaggattagataccctggtagtccacgccgtaaacgatgctcac
tcgttctcgggtttatgactcgggggccaagcgaaagtgataagtgagccacctggggag
tacgggcgcaagcctgaaactcaaaggaattgacgggggcccgcacaagcggtggattat
gtggtttaattcgatgatacgcgaggaaccttaccagggcttaaatggggatcgaccggc
gcagagatgtgcctttcttcggacggtcttcaaggtgctgcatggttgtcgtcagctcgt
gccgtgaggtgttaggttaagtcctgcaacgagcgcaacccctgccgccagttgccatca
ttaagttggggactctggcgggactgcctacgcaagtagcgaggaaggcggggacgacgt
caaatcatcacggcccttacgccctgggccacacacgtaatacaatggccggtacagagg
gcagccacgcggcgacgcggagcgaatctcgaaagccggtctcagttcggattggagtct
gcaactcgactctatgaagctggaatcgctagtaatcgcgcatcagccatggcgcggtga
atacgttcccgggcct
>embl|GQ063959|GQ063959
gatgaacgctggcggcgtgcttaacacatgcaagtcgaacggaaaggcccctgcttgcag
gggtgctcgagtggcgaacgggtgagtaacacgtgggtgatctgccctgcactttgggat
aagcctgggaaactgggtctaataccggatagggccatcgtttagtgtcggtggtggaaa
gttttttcggtgtgggatgagctcgcggcctatcagcttgttggtggggtaatggcctac
caaggcgtcgacgggtagccggcctgagagggtgtacggccacattgggactgagatacg
gcccagactccaacgggaggcagcagtggggaatattgcacaatgggcgcaagcctgatg
cagcgacgccgcgtgggggatgacggccttcgggttgtaaactcctttcgccaaggacga
agcgttatgtgacggtacttggagaagaagcaccggctaactacgtgccagcagccgcgg
taatacgtagggtgcgagcgttgtccggaattactgggcgtaaagagctcgtaggtggtt
tgtcgcgtcgtttgtggaataccgcagcttaactgtggggttgcaggcgatacgggcata
acttgagtgctgtaggggagactggaattcctggtgtagcggtggaatgcgcagatatca
ggaggaacaccgatggcgaaggcaggtctctgggcagtaactgacgctgaggagcgaaag
catgggtagcgaacaggattagataccctggtagtccatgccgtaaacggtgggcgctag
gtgtgagtcccttccacggggttcgtgccgtagctaacgcattaagcgccccgcctgggg
agtacggccgcaaggctaaaactcaaaggaattgacgggggcccgcacaagcggcggagc
atgtggattaattcgatgcaacgcgaagaaccttacctgggcttgacatacaccagatgg
ctgtagagatacagtgtcccttgtggttggtgtacaggtggtgcatggttgtcgtcagct
cgtgtcgtgagatgttgggttaagtcccgcaacgagcgcaacccttgtcttatgttgcca
gcggttcggccggggactcatgagagactgccggggttaactcggaggaaggtggggatg
acgtcaaatcatcatgccccttatgtccagggcttcacacatgctacaatggtcggtaca
acgcgtgacgacaccgtgaggtgaagtggatcgctgaaagccggtcgtagttcggattgg
ggtctgcaactcgaccccatgaagtcggagtcgctagtaatcgcagatcagcaacgctgc
ggtgaatacgttcccgggcct
>embl|GQ063960|GQ063960
gatgaacgctggcggcgtgcttaacacatgcaagtcgaacggaaaggcccctgcttgcag
gggtgctcgagtggcgaacgggtgagtaacacgtgggtgatctgccctgcactttgggat
aagcctgggaaactgggtctaataccggataggaccatcgtttagtgtcggtggtggaaa
gttttttcggtgtgggatgagctcgcggcctatcagcttgttggtggggtaatggcctac
caaggcgtcgacgggtagccggcctgagagggtgtacggccacattgggactgagatacg
gcccagactcctacgggaggcagcagtggggaatattgcacaatgggcgcaagcctgatg
cagcgacgccgcgtgggggatgacggccttcgggttgtaaactcctttcgccaaggacga
agcgttatgtgacggtacttggagaagaagcaccggctaactacgtgccagcagccgcgg
taatacgtagggtgcgagcgttgtccggaattactgggcgtaaagagctcgtaggtggct
tgtcgcgtcgtttgtggaataccgcagcttaactgtggggttgcaggcgatacgggcata
acttgagtgctgtaggggagactggaattcctggtgtagcggtggaatgcgcagatatca
ggaggaacaccgatggcgaaggcaggtctctgggcagtaactgacgctgaggagcgaaag
catgggtagcgaacaggattagataccctggtagtccatgccgtaaacggtgggcgctag
gtgtgagtcccttccacggggttcgtgccgtagctaacgcattaagcgccccgcctgggg
agtacggccgcaaggctaaaactcaaaggaattgacgggggcccgcacaagcggcggagc
atgtggattaattcgatgcaacgcgaagaaccttacctgggcttgacatacaccagatgg
ctgtagagatacagtgtcccttgtggttggtgtacaggtggtgcatggttgtcgtcagct
cgtgtcgtgagatgttgggttaagtcccgcaacgagcgctacccttgtcttatgttgcca
gcggttcggccggggactcatgagagactgccggggttaactcggaggaaggtggggatg
acgtcaaatcatcatgccccttatgtccagggcttcacacatgctacaatggtcggtaca
acgcgtgacgacaccgtgaggtgaagtggatcgctgaaagccggtcgtagttcggattgg
ggtctgcaactcgaccccatgaagtcggagtcgctagtaatcgcagatcagcaacgctgc
ggtgaatacgttcccgggcct
>embl|GQ063961|GQ063961
gatgaacgctggcggcgtgcttaacacatgcaagtcgaacggaaaggctcaagcttgctt
gggtactcgagtggcgaacgggtgagtaacacgtgggtgatctgccctgcactttgggat
aagcctgggaaactgggtctaataccggataggaccatcgtttagtgtcggtggtggaaa
gtttttcggtgtgggatgagctcgcggcctatcagcttgttggtggggtaatggcctacc
aaggcgtcgacgggtagccggcctgagagggtgtacggccacattgggactgagatacgg
cccagactcctacgggaggcagcagtggggaatattgcacaatgggcgcaagcctgatgc
agcgacgccgcgtgggggatgacggccttcgggttgtaaactcccttcgccaaggacgaa
gaggaattgacggtacttggataagaagcaccggctaactacgtgccagcagccgcggta
atacgtagggtgcgagcgttgtccggaattactgggcgtaaagagctcgtaggtggtttg
tcgcgtcgtttgtggaataccgcagcttaactgtggggttgcaggcgatacgggcataac
ttgagtgctgtaggggagactggaattcctggtgtagcggtgaaatgcgcagatatcagg
aggaacaccgatggcgaaggcaggtctctgggcagtaactgacgctgaggagcgaaagca
tgggtagcgaacaggattagataccctggtagtccatgccgtaaacggtgggcgctaggt
gtgagtcccttccacggggttcgtgccgtagctaacgcattaagcgccccgcctggggag
tacggccgcaaggctaaaactcaaaggaattgacgggggcccgcacaagcggcggagcat
gtggattaattcgatgcaacgcgaagaaccttacctgggcttgacatacaccggatcggg
ctagagatagtctttcccttgtggctggtgtacaggtggtgcatggttgtcgtcagctcg
tgtcgtgggatgttgggttaagtcccgcaacgagcgcagcccttgtcttatgttgccagc
acgtgatggtggggactcatgagagactgccggggttaactcggaggaaggtggggatga
cgtcaaatcatcatgccccttatgtccagggcttcacacatgctacaatggtcggtacaa
cgcgcagcttccctgtgagggggtgcgaatcgctgaaagccggtcgtagttcggattggg
gtctgcaactcgaccccatgaagtcggagtcgctagtaatcgcagatcagcaacgctgcg
gtgaatacgttcccgggcct
>embl|GQ063962|GQ063962
gatgaacgctggcggcgtgcttaacacatgcaagtcgaacggaaaggcccctgcttgcag
gggtgctcgagtggcgaacgggtgagtaacacgtgggtgatctgccctgcactttgggat
aagcctgggaaactgggtctaataccggataggaccatcgtttagtgtcggtggtggaaa
gttttttcggtgtgggatgagctcgcggcctatcagcttgttggtggggtaatggcctac
caaggcgtcgacgggtagccggcctgagagggtgtacggccacattgggactgagatacg
gcccagactcctacgggaggcagcagtggggaatattgcgcaatgggcgcaagcctgatg
cagcgacgccgcgtgggggatgacggccttcgggttgtaaactcctttcgccaaggacga
agcgttatgtgacggtacttggagaagaagcaccggctaactacgtgccagcagccgcgg
taatacgtagggtgcgagcgttgtccggaattactgggcgtaaagagctcgtaggtggtt
tgtcgcgtcgtttgtggaataccgcagcttaactgtggggttgcaggcgatacgggcata
acttgagtgctgtaggggagactggaattcctggtgtagcggtggaatgcgcagatatca
ggaggaacaccgatggcgaaggcaggtctctgggcagtaactgacgctgaggagcgaaag
catgggtagcgaacaggattagataccctggtagtccatgccgtaaacggtgggcgctag
gtgtgagtcccttccacggggttcgtgccgtagctaacgcattaagcgccccgcctgggg
agtacggccgcaaggctaaaactcaaaggaattgacgggggcccgcacaagcggcggagc
atgtggattaattcgatgcaacgcgaagaaccttacctgggcttgacatacaccagatcg
ggctagagatagtctttcccttgtggttggtgtacaggtggtgcatggttgtcgtcagct
cgtgtcgtgagatgttgggttaagtcccgcaacgagcgcaacccttgtcttatgttgcca
gcggtttggccggggactcatgagagactgccggggttaactcggaggaaggtggggatg
acgtcaaatcatcatgccccttatgtccagggcttcacacatgctacaatggtcggtaca
acgcgtgacgacaccgtgaggtgaagtggatcgctgaaagccggtcgtagttcggattgg
ggtctgcaactcgaccccatgaagtcggagtcgctagtaatcgcagatcagcaacgctgc
ggtgaatacgttcccgggcct
>embl|GQ063963|GQ063963
gatgaacgctggcggcgtgcttaacacatgcaagtcgaacggaaaggcccctgcttgcag
gggtgctcgagtggcgaacgggtgagtaacacgtgggtgatctgccctgcactttgggat
aagcctgggaaactgggtctaataccggataggaccatcgtttagtgtcggtggtggaaa
gttttttcggtgtgggatgagctcgcggcctatcagcttgttggtggggtaatggcctac
caaggcgtcgacgggtagccggcctgagagggtgtacggccacattgggactgagatacg
gcccagactcctacgggaggcagcagtggggaatattgcacaatgggcgcaagcctgatg
cagcgacgccgcgtgggggatgacggccttcgggttgtaaactcctttcgccaaggacga
agcgttatgtgacggtacttggagaagaagcaccggctaactacgtgccagcagccgcgg
taatacgtagggtgcgagcgttgtccggaattactgggcgtaaagagctcgtaggtggtt
tgtcgcgtcgtttgtggaataccgcagcttaactgtggggttgcaggcgatacgggcata
acttgagtgctgtaggggagactggaattcctggtgtagcggtggaatgcgcagatatca
ggaggagcaccgatggcgaaggcaggtctctgggcagtaactgacgctgaggagcgaaag
catgggtagcgaacaggattagataccctggtagtccatgccgtaaacggtgggcgctag
gtgtgagtcccttccacggggttcgtgccgtagctaacgcattaagcgccccgcctgggg
agtacggccgcaaggctaaaactcaaaggaattgacgggggcccgcacaagcggcggagc
atgtggattaattcgatgcaacgcgaagaaccttacctgggcttgacatacaccagatgg
ctgtagagatacagtgtcccttgtggttggtgtacaggtggtgcatggttgtcgtcagct
cgtgtcgtgagatgttgggttaagtcccgcaacgagcgcaacccttgtcttatgttgcca
gcggttcggccggggactcatgagagactgccggggttaactcggaggaaggtggggatg
acgtcaaatcatcatgccccttatgtccagggcttcacacatgctacaatggtcggtaca
acgcgtgacgacaccgtgaggtgaagtggatcgctgaaagccggtcgtagttcggattgg
ggtctgcaactcgaccccatgaagtcggagtcgctagtaatcgcagatcagcaacgctgc
ggtgaatacgttcccgggcct
>embl|GQ063964|GQ063964
gatgaacgctggcggcgtgcttaacacatgcaagtcgaacggaaaggccgaagcttgctt
cggtactcgagtggcgaacgggtgagtaacacgtgggtgatctgccctgcactttgggat
aagcctgggaaactgggtctaataccggatatgaccattatttagtgttggtggttgaaa
gttttttcggtgtgggatgagctcgcggcctatcagcttgttggtggggtaatggcctac
caaggcgtcgacgggtagccggcctgagggggtgtacggccacattgggactgagatacg
gcccagactcctacgggaggcagcagtggggaatattgcacaatgggcgcaagcctgatg
cagcgacgccgcgtgggggatgacggccttcgggttgtaaactcctttcgccaaggacga
agagaaattgacggtacttggataagaagcaccggctaactacgtgccagcagccgcggt
aatacgtagggtgcaagcgttgtccggaattactgggcgtaaagagctcgtaggtggttt
gtcgcgtcgtttgtggaataccgcagcttaactgtggggttgcaggcgatacgggcataa
cttgagtgctgtaggggagactggaattcctggtgtagcggtggaatgcgcagatatcag
gaggaacaccgatggcgaaggcaggtctctgggcagtaactgacgctgaggagcgaaagc
atgggtagcgaacaggattagataccctggtagtccatgccgtaaacggtgggcgctagg
tgtgagtcccttccacggggttcgtgccgtagctaacgcattaagcgccccgcctgggga
gtacggccgcaaggctaaaactcaaaggaattgacgggggcccgcacaagcggcggagca
tgtggattaattcgatgcaacgcgaagaaccttacctgggcttgacatacaccggatcgg
gctagagatagtctttcccttgtggctggtgtgcaggtggtgcatggttgtcgtcagctc
gtgtcgtgagatgttgggttaagtcccgcaacgagcgcaacccttgtcttatgttgccag
cggtttggccggggactcatgagagactgccggggttaactcggaggaaggtggggatga
cgtcaaatcatcatgccccttatgtccagggcttcacacatgctacaatggtcggtacaa
cgcgcagcgacactgtgaggtggagcgaatcgctgaaagccggccttagttcggattggg
gtctgcaactcgaccccatgaagtcggagtcgctagtaatcgcagatcagcaacgctgcg
gtgaatacgttcccgggcct
>embl|GQ063965|GQ063965
gatgaacgctggcggcgtgcttaacacatgcaagtcgaacggaaaggctcaagcttgctt
gggtactcgagtggcgaacgggtgagtaacacgtgggtaatctgccctgcactttgggat
aagcctgggaaactgggtctaataccggataggaccatcgtttagtgtcggtggtggaaa
gttttttcggtgtgggatgagctcgcggcctatcagcttgttggtggggtaatggcctac
caaggcgtcgacgggtagccggcctgagagggtgtacggccacattgggactgagatacg
gcccagactcctacgggaggcagcagtggggaatattgcacaatgggcgcaagcctgatg
cagcgacgccgcgtgggggatgacggccttcgggttgtaaactcctttcgccaaggacga
agaggaattgacggtacttggataagaagcaccggctaactacgtgccagcagccgcggt
aatacgtagggtgcgagcgttgtccggaattactgggcgtaaagagctcgtaggtggttt
gtcgcgtcgtttgtggaataccgcagcttaactgtggggttgcaggcgatacgggcataa
cttgagtgctgtaggggagactggaattcctggtgtagcggtgaaatgcgcagatatcag
gaggaacaccgatggcgaaggcaggtctctgggcagtaactgacgctgaggagcgaaagc
atgggtagcgaacaggattagataccctggtagtccatgccgtaaacggtgggcgctagg
tgtgagtcccttccacggggttcgtgccgtagctaacgcattaagcgccccgcctgggga
gtacggccgcaaggctaaaactcaaaggaattgacgggggcccgcacaagcggcggagca
tgtggattaattcgatgcaacgcgaagaaccttacctgggcttgacatacaccggatcgg
gctagagatagtctttcccttgtggctggtgtacaggtggtgcatggttgtcgtcagctc
gtgtcgtgagatgttgggttaagtcccgcaacgagcgcaacccttgtcttatgttgccag
cacgtgatggtggggactcatgagagactgccggggttaactcggaggaaggtggggatg
acgtcaaatcatcatgccccttatgtccagggcttcacacatgctacaatggtcggtaca
acgcgcagcttccctgtgagggggtgcgaatcgctctaaagccggtcgtagttcggattg
gggtctgcaactcgaccccatgaagtcggagtcgctagtaatcgcagatcagcaacgctg
cggtgaatacgttcccgggcct
>embl|GQ063966|GQ063966
gatgaacgctggcggcgtgcttaacacatgcaagtcgaacggaaaggctcctgcttgcag
gggtactcgagtggcgaacgggtgggtaacacgtgggtgatctgccctgcactttgggat
aagcctgggaaactgggtctaataccggataggacttgagtttagatgcttgagtggaaa
gtttttcggtgtgggatgagctcgcggcctatcagcttgttggtggggtaatggcctacc
aaggcgtcgacgggtagccggcctgagagggtgtacggccacattgggactgagatacgg
cccagactcctacgggaggcagcagtggggaatattgcacaatgggcgcaagcctgatgc
agcgacgccgcgtgggggatgacggccttcgggttgtaaactcctttcgccagggacgaa
gcggaagtgacggtacctggataagaagcaccggctaactacgtgccagcagccgcggta
atacgtagggtgcaagcgttgtccggaattactgggcgtaaagagctcgtaggtggtttg
tcgcgtcgtttgtggaataccgcagcttaactgtggggttgcaggcgatacgggcataac
ttgagtgctgtaggggagactggaattcctggtgtagcggtggaatgcgcagatatcagg
aggaacaccgatggcgaaggcaggtctctgggcagtaactgacgctgaggagcgaaagca
tgggtagcgaacaggattagataccctggtagtccatgccgtaaacggtgggcgctaggt
gtgagtcccttccacggggttcgtgccgtagctaacgcattaagcgccccgcctggggag
tacggccgcaaggctaaaactcaaaggaattgacgggggcccgcacaagcggcggagcat
gtggattaattcgatgcaacgcgaagaaccttacctgggcttgacatgcaccggatcggg
ctagagatagtctttcccttgtggctggtgtacaggtggtgcatggttgtcgtcagctcg
tgtcgtgagatgttgggttaagtcccgcaacgagcgcgacccttgtcttatgttgccagc
ttttggttggggactcatgagagactgccggggttaactcggaggaaggtggggatgacg
tcaaatcatcatgccccttatgtccagggcttcacacatgctacaatggtcggtacaacg
cgcagcgacactgtgaggtggagcgaatcgcttaaagccggtcttagttcggattggggt
ctgcaactcgacctcatgaagtcggagtcgctagtaatcgtagatcagcaacgctgcggt
gaatacgttcccgggcct
>embl|GQ063967|GQ063967
gatgaacgctggctgtgtgcttaacacatgcaagtcgaacggaaaggcccctgcttgcag
gggtgctcgagtggcgaacgggtgagtaacacgtgggtgatctgccctgcactttgggat
aagcctgggaaactgggtctaataccggataggaccatcgtttagtgtcggtggtggaaa
gttttttcggtgtgggatgagctcgcggcctatcagcttgttggtggggtaatggcctac
caaggcgtcgacgggtagccggcctgagagggtgtacggccacattgggactgagatacg
gcccagactcctacgggaggcagcagtggggaatattgcacaatgggcgcaagcctgatg
cagcgacgccgcgtgggggatgacggccttcgggttgtaaactcctttcgccaaggacgg
agcgttatgtgacggtacttggagaagaagcaccggctaactacgtgccagcagccgcgg
taatacgtagggtgcgagcgttgtccggaattactgggcgtaaagagctcgtaggtggtt
tgtcgcgtcgtttgtggaataccgcagcttaactgtggggttgcaggcgatacgggcata
acttgagtgctgtaggggagactggaattcctggtgtagcggtggaatgcgcagatatca
ggaggaacaccgatggcgaaggcaggtctctgggcagtaactgacgctgaggagcgaaag
catgggtagcgaacaggattagataccctggtagtccatgccgtaaacggtgggcgctag
gtgtgagtcccttccacggggttcgtgccgtagctaacgcattaagcgccccgcctgggg
agtacggccgcaaggctaaaactcaaaggaattgacgggggcccgcacaagcggcggagc
acgtggattaattcgatgcaacgcgaagaaccttacctgggcttgacatacaccagatgg
ctgtagagatacagtgtcccttgtggttggtgtacaggtggtgcatggttgtcgtcagct
cgtgtcgtgagatgttgggttaagtcccgcaacgagcgcaacccttgtcttatgttgcca
gcggttcggccggggactcgtgagagactgccggggttaactcggaggaaggtggggatg
acgtcaaatcatcatgccccttatgtccagggcttcacacatgctacaatggtcggtaca
acgcgtgacgacaccgtgaggtgaagtggatcgctgaaagccggtcgtagttcggattgg
ggtctgcaactcgaccccatgaagtcggagtcgctagtaatcgcagatcagcaacgctgc
ggtgaatacgttcccgggcct
>embl|GQ063968|GQ063968
gatgaacgctggcggcgtgcttaacacatgcaagtcgaacggaaaggctcaagcttgctt
gggtactcgagtggcgaacgggtgagtaacacgtgggtgatctgccctgcactttgggat
aagcctgggaaactgggtctaataccggataggaccatcgtttagtgtcggtggtggaaa
gttttttcggtgtgggatgagctcgcggcctatcagcttgttggtggggtaatggcctac
caaggcgtcgacgggtagccggcctgagagggtgtacggccacattgggactgagatacg
gcccagactcctacgggaggcagcagtggggaatattgcacaatgggcgcaagcctgatg
cagcgacgccgcgtgggggatgacggccttcgggttgtaaactcctttcgccaaggacga
agaggaattgacggtacttggataagaagcaccggctaactacgtgccagcagccgcggt
aatacgtagggtgcgagcgttgtccggaattactgggcgtaaagagctcgtaggtggttt
gtcgcgtcgtttgtggaataccgcagcttaactgtggggttgcaggcgatacgggcataa
cttgagtgctgtaggggagactggaattcctggtgtagcggtgaaatgcgcagatatcag
gaggaacaccgatggcgaaggcaggtctctgggcagtaactgacgctgaggagcgaaagc
atgggtagcgaacaggattagataccctggtagtccatgccgtaaacggtgggcgctagg
tgtgagtcccttccacggggttcgtgccgtagctaacgcattaagcgccccgcctgggga
gtacggccgcaaggctaaaactcaaaggaattgacgggggcccgcacaagcggcggagca
tgtggattaattcgatgcaacgcgaagaaccttacctgggcttgacatacaccggatcgg
gctagagatagtctttcccttgtggctggtgtacaggtggtgcatggttgtcgtcagctc
gtgtcgtgagatgttgggttaagtcccgcaacgagcgcaacccttgtcttatgttgccag
cacgtgatggtggggactcatgagagactgccggggttaactcggaggaaggtggggatg
acgtcaaatcatcatgccccttatgtccagggcttcacacatgctacaatggtcggtaca
acgcgcagcttccctgtgagggggtgcgaatcgctgaaagccggtcgtagttcggattgg
ggtctgcaactcgaccccatgaagtcggagtcgctagtaatcgcagatcagcaacgctgc
ggtgaatacgttcccgggcct
>embl|GQ063969|GQ063969
gatgaacgctggcggcgtgcttaacacatgcaagtcgaacggaaaggcccctgcttgcag
gggtgctcgagtggcgaacgggtgagtaacacgtgggtgatctgccctgcactttgggat
aagcctgggaaactgggtctaataccggataggaccatcgtttagtgtcggtggtggaaa
gttttttcggtgtgggatgagctcgcggcctatcagcttgttggtggggtaatggcctac
caaggcgtcgacgggtagccggcctgagagggtgtacggccacattgggactgagatacg
gcccagactcctacgggaggcagcagtggggaatattgcacaatgggcgcaagcctgatg
cagcgacgccgcgtgggggatgacggccttcgggttgtaaactcctttcgccaaggacga
agcgttatgtgacggtacttggagaagaagcaccggctaactacgtgccagcagccgcgg
taatacgtagggtgcgagcgttgtccggaattactgggcgtaaagagctcgtaggtggtt
tgtcgcgtcgtttgtggaataccgcagcttaactgtggggttgcaggcgatacgggcata
acttgagtgctgtaggggagactggaattcctggtgtagcggtggaatgcgcagatatca
ggaggaacaccgatggcgaaggcaggtctctgggcagtaactgacgctgaggagcgaaag
catgggtagcgaacaggattagataccctggtagtccatgccgtaaacggtgggcgctag
gtgtgagtcccttccacggggttcgtgccgtagctaacgcattaagcgccccgcctgggg
agtacggccgcaaggctaaaactcaaaggaattgacgggggcccgcacaagcggcggagc
atgtggattaattcgatgcaacgcgaagaaccttacctgggcttgacatacaccagatgg
ctgtagagatacagtgtcccttgtggttggtgtacaggtggtgcatggttgtcgtcagct
cgtgtcgtgagatgttgggttaagtcccgcaacgagcgcaacccttgtcttatgttgcca
gcggttcggccggggactcatgagagactgccggggttaactcggaggaaggtggggatg
acgtcaaatcatcatgccccttatgtccagggcttcacacatgctacaatggtcggtaca
acgcgtgacgacaccgtgaggtgaagtggatcgctgaaagccggtcgtagttcggattgg
ggtctgcaactcgaccccatgaagtcggagtcgctagtaatcgcagatcagcaacgctgc
ggtgaatacgttcccgggcct
>embl|GQ063970|GQ063970
gatgaacgctggcgtcgtgcttaacacatgcaagtcgaacggaaaggccgaagcttgctt
cggtactcgagtggcgaacgggtgagtaacacgtgggtgatctgccctgcactttgggat
aagcctgggaaactgggtctaataccggatatgaccgctatttagtgttggtggttgaaa
gttttttcggtgtgggatgagctcgcggcctatcagcttgttggtggggtaatggcctac
caaggcgtcgacgggtagccggcctgagagggtgtacggccacattgggactgagatacg
gcccagactcctacgggaggcagcagtggggaatattgcacaatgggcgcaagcctgatg
cagcgacgccgcgtgggggatgacggccttcgggttgtaaactcctttcgccaaggacga
agagaaattgacggtacttggataagaagcaccggctaactacgtgccagcagccgcggt
aatacgtagggtgcgagcgttgtccggaattactgggcgtaaagagctcgtaggtggttt
gtcgcgtcgtttgtggaataccgcagcttaactgtggggttgcaggcgatacgggcataa
cttgagtgctgtaggggagactggaattcctggtgtagcggtggaatgcgcagatatcag
gaggaacaccgatggcgaaggcaggtctctgggcagtaactgacgctgaggagcgaaagc
atgggtagcgaacaggattagataccctggtagtccatgccgtaaacggtgggcgctagg
tgtgagtcccttccacggggttcgtgccgtagctaacgcattaagcgccccgcctgggga
gtacggccgcaaggctaaaactcaaaggaattgacgggggcccgcacaagcggcggagca
tgtggattaattcgatgcaacgcgaagaaccttacctgggcttgacatacaccggatcgg
gctagagatagtctttcccttgtggctggtgtgcaggtggtgcatggttgtcgtcagctc
gtgtcgtgagatgttgggttaagtcccgcaacgagcgcaacccttgtcttatgttgccag
cggtttggccggggactcatgagagactgccggggttaactcggaggaaggtggggatga
cgtcaaatcatcatgccccttatgtccagggcttcacacatgctacaatggtcggtacaa
cgcgcagcgacactgtgaggtggagcgaatcgctgaaagccggccttagttcggattggg
gtctgcaactcgaccccatgaagtcggagtcgctagtaatcgcagatcagcaacgctgcg
gtgaatacgttcccgggcct
>embl|GQ063971|GQ063971
gatgaacgctggcggcgtgcttaacacatgcaagtcgaacggaaaggatccttcgggatt
actcgagtggcgaacgggtgagtaacacgtgggtgatctgccctgcactttgggataagc
ctgggaaactgggtctaataccggataggaccatcgtttagtgtcggtggtggaaagttt
tttcggtgtgggatgagctcgcggcctatcagcttgttggtggggtaatggcctaccaag
gcgtcgacgggtagccggcctgagagggtgtacggccacattgggactgagatacggccc
agactcctacgggaggcagcagtggggaatattgcacaatgggcgcaagcctgatgcagc
gacgccgcgtgggggatgacggccttcgggttgtaaactcctttcgccaaagacgaattt
ttgacggtatttggagaagaagcaccggctaactacgtgccagcagccgcggtaatacgt
agggtgcgagcgttgtccggaattactgggcgtaaagagctcgtaggtggtttgtcgcgt
cgtttgtggaataccgcagcttaactgtggggttgcaggcgatacgggcataacttgagt
gctgtaggggagactggaattcctggtgtagcggtggaatgcgcagatatcaggaggaac
accgatggcgaaggcaggtctctgggcagtaactgacgctgaggagcgaaagcatgggga
gcgaacaggattagataccctggtagtccatgccgtaaacggtgggcgctaggtgtgagt
cccttccacggggttcgtgccgtagctaacgcattaagcgccccgcctggggagtacggc
cgcaaggctaaaactcaaaggaattgacgggggcccgcacaagcggcggagcatgtggat
taattcgatgcaacgcgaagaaccttacctgggcttgacatacaccagatcgggctagag
atagtctttcccttgtggttggtgtacaggtggtgcatggttgtcgtcagctcgtgtcgt
gagatgttgggttaagtcccgcaacgagcgcaacccttgtcttatgttgccagcacataa
tggtggggactcatgagagactgccggggttaactcggaggaaggtggggatgacgtcaa
atcatcatgccccttatgtccagggcttcacacatgctacaatggtcggtacaacgcgca
gcttccctgtgagggggtgcgaatcgctctaaagccggtcgtagttcggattggggtctg
caactcgaccccatgaagtcggagtcgctagtaatcgcagatcagcaacgctgcggtgaa
tacgttcccgggcct
>embl|GQ063972|GQ063972
gatgaacgctggcggcgtgcttaacacatgcaagtcgaacggaaaggcccctgcttgcag
gggtgctcgagtggcgaacgggtgagtaacacgtgggtgatctgccctgcactttgggat
aagcctgggaaactgggtctaataccggataggaccatcgtttagtgtcggtggtggaaa
gttttttcggtgtgggatgagctcgcggcctatcagcttgttggtggggtaatggcctac
caaggcgtcgacgggtagccggcctgagagggtgtacggccacattgggactgagatacg
gcccagactcctacgggaggcagcagtggggaatattgcacaatgggcgcaagcctgatg
cagcgacgccgcgtgggggatgacggccttcgggttgtaaactcctttcgccaaggacga
agcgttatgtgacggtacttggagaagaagcaccggctaactacgtgccagcagccgcgg
taatacgtagggtgcgagcgttgtccggaattactgggcgtaaagagctcgtaggtggtt
tgtcgcgtcgtttgtggaataccgcagcttaactgtggggttgcaggcgatacgggcata
acttgagtgctgtaggggagactggaattcctggtgtagcggtggaatgcgcagatatca
ggaggaacaccgatggcgaaggcaggtctctgggcagtaactgacgctgaggagcgaaag
catgggtagcgaacaggattagataccctggtagtccatgccgtaaacggtgggcgctag
gtgtgagtcccttccacggggttcgtgccgtagctaacgcattaagcgccccgcctgggg
agtacggccgcaaggctaaaactcaaaggaattgacgggggcccgcacaagcggcggagc
atgtggattaattcggtgcaacgcgaagaaccttacctgggcttgacatacaccagatgg
ctgtagagatacagtgtcccttgtggttggtgtacaggtggtgcatggttgtcgtcagct
cgtgtcgtgagatgttgggttaagtcccgcaacgagcgcaacccttgtcttatgttgcca
gcggttcggccggggacttatgagagactgccggggttaactcggaggaaggtggggatg
acgtcaaatcatcatgccccttatgtccagggcttcacacatgctacaatggtcggtaca
acgcgtgacgacaccgtgaggtgaagtggatcgctgaaagccggtcgtagttcggattgg
ggtctgcaactcgaccccatgaagtcggagtcgctagtaatcgcagatcagcaacgctgc
ggtgaatacgttcccgggcct
>embl|GQ063973|GQ063973
gatgaacgctggcggcgtgcttaacacatgcaagtcgaacggaaaggccagtgcttgcac
tggtactcgagtggcgaacgggtgagtaacacgtgggtgatctgccctgcactttgggat
aagcctgggaaactgggtctaataccggataggacttgagtttagatgcttgagtggaaa
gtttttcggtgtgggatgagctcgcggcctatccgcttgttggtggggtaatggcctacc
aaggcgtcgacgggtagccggcctgagagggtgtacggccacattggggctgagatacgg
cccagactcctacgggaggcagcagtggggaatattgcacaatgggcgcaagcctgatgc
agcgacgccgcgtgggggatgacggccttcgggttgtaaactcctttcgccagggacgaa
gcggaagtgacggtacctggataagaagcaccggctaactacgtgccagcagccgcggta
atacgtagggtgcaagcgttgtccggaattactgggcgtaaagagctcgtaggtggtttg
tcgcgtcgtttgtggaataccgcagcttaactgtggggttgcaggcgatacgggcataac
ttgagtgctgtaggggagactggaattcctggtgtagcggtggaatgcgcagatatcagg
aggaacaccgatggcgaaggcaggtctctgggcagtaactgacgctgaggagcgaaagca
tgggtagcgaacaggattagataccctggtagtccatgccgtaaacggtgggcgctaggt
gtgagtcccttccacggggttcgtgccgtagctaacgcattaagcgccccgcctggggag
tacggccgcaaggctaaaactcaaaggaattgacgggggcccgcacaagcggcggagcat
gtggattaattcgatgcaacgcgaagaaccttacctgggcttgacatgcaccggatcggg
ctagagatagtctttcccttgtggctggtgtacaggtggtgcatggttgtcgtcagctcg
tgtcgtgagatgttgggttaagtcccgcaacgagcgcaacccttgtcttatgttgccagc
atttggttggggactcatgagagactgccggggttaactcggaggaaggtggggatgacg
tcaaatcatcatgccccttatgtccagggcttcacacatgctacaatggtcggtacaacg
cgcagcgacactgtgaggtggagcgaatcgcttaaagccggtcttagttcggattggggt
ctgcaactcgacctcatgaagtcggagtcgctagtaatcgtagatcagcaacgctgcggt
gaatacgttcccgggcct
>embl|GQ063974|GQ063974
gatgaacgctggcggcgtgcttaacacatgcaagtcgaacggaaaggctcaagcttgctt
gggtactcgagtggcgaacgggtgagtaacacgtgggtgatctgccctgcactttgggat
aagcctgggaaactgggtctaataccggataggaccatcgtttagtgtcggtggtggaaa
gtttttcggtgtgggatgagctcgcggcctatcagcttgttggtggggtaatggcctacc
aaggcgtcgacgggtagccggcctgagagggtgtacggccacattgggactgagatacgg
cccagactcctacgggaggcagcagtggggaatattgcacaatgggcgcaagcctgatgc
agcgacgccgcgtgggggatgacggccttcgggttgtaaactcctttcgccaaggacgaa
gaggaattgacggtacttggataagaagcaccggctaactacgtgccagcagccgcggta
atacgtagggtgcgagcgttgtccggaattactgggcgtaaagagctcgtaggtggtttg
tcgcgtcgtttgtggaataccgcagcttaactgtggggttgcaggcgatacgggcataac
ttgagtgctgtaggggagactggaattcctggtgtagcggtgaaatgcgcagatatcagg
aggaacaccgatggcgaaggcaggtctctgggcagtaactgacgctgaggagcgaaagca
tgggtagcgaacaggattagataccctggtagtccatgccgtaaacggtgggcgctaggt
gtgagtcccttccacggggttcgtgccgtagctaacgcattaagcgccccgcctggggag
tacggccgcaaggctaaaactcaaaggaattgacgggggcccgcacaagcggcggagcat
gtggattaattcgatgcaacgcgaagaaccttacctgggcttgacatacaccagatggct
gtagagatacagtgtcccttgtggttggtgtacaggtggtgcatggttgtcgtcagctcg
tgtcgtgagatgttgggttaagtcccgcaacgagcgcaacccttgtcttatgttgccagc
ggttcggccggggactcatgagagactgccggggttaactcggaagaaggtggggatgac
gtcaaatcatcatgccccttatgtccagggcttcacacatgctacaatggtcggtacaac
gcgtgacgacaccgtgaggtgaagtggatcgctgaaagccggtcgtagttcggattgggg
tctgcaactcgaccccatgaagtcggagtcgctagtaatcgcagatcagcaacgctgcgg
tgaatacgttcccgggcct
>embl|GQ063975|GQ063975
gatgaacgctagcgggaggcctaacacatgcaagccgtgcgggatcccttcggggtgaga
gcggcgtacgggtgcgtaacacgtgtgcaacctgcccttgtctgggggatagccctccga
aaggaggattaacaccccatatcacgggattcggcatcgggtctcgttgaaaggcgacgg
acaaggatgggcacgcgcaggattaggtagttggtagggtaacggcctaccaagcctgtg
atccttagggggcctgagagggtgatcccccacactggtattgagacacggaccagactc
ctacgggaggcagcagtgaggaatattggacaatgggtgagagcctgatccagccatccc
gcgtgaaggactaagggcctatggcttgtaaacttcttttgtacggggataaacctatct
acgtgtagatagctgaaggtaccgtacgaataagcaccggctaactccgtgccagcagcc
gcggtaatacggagggtgcgagcgttatccggatttattgggtttaaagggtccgtaggc
gggcccgtaagtcggaggtgaaatcccgcggctcaaccgcggaaccgccttcgatactgc
gggtcttgagtgggcttgaggcggccggaatgagtggtgtagcggtgaaatgcatagata
tcactcagaacaccgattgcggaggcaggtcgccaaggccttactgacgctgatggacga
aagcgtggggagcgaacaggattagataccctggtagtccacgccgtaaacgatgctcac
tcgttctcgggtttatgactcgggggccaagcgaaagtgataagtgagccacctggggag
tacgggcgcaagcctgaaactcaaaggaattgacgggggcccgcacaagcggtggattat
gtggtttaattcgatgatacgcgaggaaccttaccagggcttaaatggggatcgaccggc
gcagagatgtgcctttcttcggacggtcttcaaggtgctgcatggttgtcgtcagctcgt
gccgtgaggtgttaggttaggtcctgcaacgagcgcaacccctgccgccagttgccatca
ttaagttggggactctggcgggactgcctacgcaagcagcgaggaaggcggggacgacgt
caaatcatcacggcccttacgccctgggccacacacgtaatacaatggccggtacagagg
gcagccacgcggcgacgcggagcgaatctcgaaagccggtctcagttcggattggagtct
gcaactcgactctatgaagctggaatcgctagtaatcgcgcatcagccatggcgcggtga
atacgttcccgggcct
>embl|GQ063976|GQ063976
gatgaacgctggcggcgtgcttaacacatgcaagtcgaacggaaaggctcaagcttgctt
gggtactcgagtggcgaacgggtgagtaacacgtgggtgatctgccctgcactttgggat
aagcctgggaaactgggtctaataccggataggaccatcgtttagtgtcggtggtggaaa
gttttttcggtgtgggatgagctcgcggcctatcagcttgttggtggggtaatggcctac
caaggcgtcgacgggtagccggcctgagagggtgtacggccacattgggactgagatacg
gcccagactcctacgggaggcagcagtggggaatattgcacaatgggcgcaagcctgatg
cagcgacgccgcgtgggggatgacggccttcgggttgtaaactcctttcgccaaggacga
agaggaattgacggtacttggataagaagcaccggctaactacgtgccagcagccgcggt
aatacgtagggtgcgagcgttgtccggaattactgggcgaaaagagctcgtaggtggttt
gtcgcgtcgtttgtggaataccgcagcttaactgtggggttgcaggcgatacgggcataa
cttgagtgctgtaggggagactggaattcctggtgtagcggtgaaatgcgcagatatcag
gaggaacaccgatggcgaaggcaggtctctgggcagtaactgacgctgaggagcgaaagc
atgggtagcgaacaggattagataccctggtagtccatgccgtaaacggtgggcgctggg
tgtgagtcccttccacggggttcgtgccgtagctaacgcattaagcgccccgcctgggga
gtacggccgcaaggctaaaactcaaaggaattgacgggggcccgcacaagcggcggagca
tgtggattaattcgatgcaacgcgaagaaccttacctgggcttgacatacaccggatcgg
gctagagatagtctttcccttgtggctggtgtacaggtggtgcatggttgtcgtcagctc
gtgtcgtgagatgttgggttaagtcccgcaacgagcgcaacccttgtcttatgttgccag
cacgtgatggtggggactcatgagagactgccggggttaactcggaggaaggtggggatg
acgtcaaatcatcatgccccttatgtccagggcttcacacatgctacaatggtcggtaca
acgcgcagcttccctgtgagggggtgcgaatcgctgaaagccggtcgtagttcggattgg
ggtctgcaactcgaccccatgaagtcggagtcgctagtaatcgcagatcagcaacgctgc
ggtgaatacgttcccgggcct
>embl|GQ063977|GQ063977
gatgaacgctggcggcgtgcttaacacatgcaagtcgaacggaaaggcccctgcttgcag
gggtgctcgagtggcgaacgggtgagtaacacgtgggtgatctgccctgcgctttgggat
aagcctgggaaactgggtctaataccggataggaccatcgtttagtgtcggtggtggaaa
gttttttcggtgtgggatgagctcgcggcctatcagcttgttggtggggtaatggcctac
caaggcgtcgacgggtagccggcctgagagggtgtacggccacattgggactgagatacg
gcccagactcctacgggaggcagcagtggggaatattgcacaatgggcgcaagcctgatg
cagcgacgccgcgtgggggatgacggccttcgggttgtaaactcctttcgccaaggacga
agcgttatgtgacggtacttggagaagaagcaccggctaactacgtgccagcagccgcgg
taatacgtagggtgcgagcgttgtccggaattactgggcgtaaagagctcgtaggtggtt
tgtcgcgtcgtttgtggaataccgcagcttaactgtggggttgcaggcgatacgggcata
acttgagtgctgtaggggagactggaattcctggtgtagcggtggaatgcgcagatatca
ggaggaacaccgatggcgaaggcaggtctctgggcagtaactgacgctgaggagcgaaag
catgggtagcgaacaggattagataccctggtagtccatgccgtaaacggtgggcgctag
gtgtgagtccctcccacggggttcgtgccgtagctaacgcattaagcgccccgcctgggg
agtacggccgcaaggctaaaactcaaaggaattgacgggggcccgcacaagcggcggagc
atgtggattaattcgatgcaacgcgaagaaccttacctgggctcgacatacaccagatgg
ctgtagagatacagtgtcccttgtggttggtgtacaggtggtgcatggttgtcgtcagct
cgtgtcgtgagatgttgggttaagtcccgcaacgagcgcaacccttgtcttatgttgcca
gcggttcggccggggactcatgagagactgccggggttaactcggaggaaggtggggatg
acgtcaaatcatcatgccccttatgtccagggcttcacacatgctacaatggtcggtaca
acgcgtgacgacaccgtgaggtgaagtggatcgctgaaagccggtcgtagttcggattgg
ggtctgcaactcgaccccatgaagtcggagtcgctagtaatcgcagatcagcaacgctgc
ggtgaatacgttcccgggcct
>embl|GQ063978|GQ063978
gatgaacgctggctgcgtgcttaacacatgcaagtcgaacggaaaggcccctgcttgcag
gggtgctcgagtggcgaacgggtgagtaacacgtgggtgatctgccctgcactttgggat
aagcctgggaaactgggtctaataccggataggaccatcgtttagtgtcggtggtggaaa
gttttttcggtgtgggatgagctcgcggcctatcagcttgttggtggggtaatggcctac
caaggcgtcgacgggtagccggcctgagagggtgtacggccacattgggactgagatacg
gcccagactcctacgggaggcagcagtggggaatattgcacaatgggcgcaagcctgatg
cagcgacgccgcgtgggggatgacggccttcgggttgtaaactcctttcgccaaggacga
agcgttatgtgacggtacttggagaagaagcaccggctaactacgtgccagcagccgcgg
taatacgtagggtgcgagcgttgtccggaattactgggcgtaaagagctcgtaggtggtt
tgtcgcgtcgtttgtggaataccgcagcttaactgtggggttgcaggcgatacgggcata
acttgagtgctgtaggggggactggaattcctggtgtagcggtggaatgcgcagatatca
ggaggaacaccgatggcgaaggcaggtctctgggcagtaactgacgctgaggagcgaaag
catgggtagcgaacaggattagataccctggtagtccatgccgtaaacggtgggcgctag
gtgtgagtcccttccacggggttcgtgccgtagctaacgcattaagcgccccgcctgggg
agtacggccgcaaggctaaaactcaaaggaattgacgggggcccgcacaagcggcggagc
atgtggattaattcgatgcaacgcgaagaaccttacctgggcttgacatacaccagatgg
ctgtagagatacagtgtcccttgtggttggtgtacaggtggtgcatggttgtcgtcagct
cgtgtcgtgagatgttgggttaagtcccgcaacgagcgcaacccttgtcttatgttgcca
gcggttcggccggggactcatgagagactgccggggttaactcggaggaaggtggggatg
acgtcaaatcatcatgccccttatgtccagggcttcacacatgctacaatggtcggtaca
acgcgtgacgacaccgtgaggtgaagtggatcgctgaaagccggtcgtagttcggattgg
ggtctgcaactcgaccccatgaggtcggagtcgctagtaatcgcagatcagcaacgctgc
ggtgaatacgttcccgggcct
>embl|GQ063979|GQ063979
gatgaacgctggctgcgtgcttaacacatgcaagtcgaacggaaaggccagtgcttgcac
tggtactcgagtggcgaacgggtgagtaacacgtgggtgatctgccctgcacttcgggat
aagcttgggaaactgggtctaataccggataggaccatcgtttagtgtcggtggtggaaa
gttttttcggtgtgggatgagctcgcggcctatcagcttgttggtggggtaatggcctac
caaggcgtcgacgggtagccggcctgagagggtgtacggccacattgggactgagatacg
gcccagactcctacgggaggcagcagtggggaatattgcacaatgggcgcaagcctgatg
cagcgacgccgcgtgggggatgacggccttcgggttgtaaactcctttcgccagggacga
agcgttatgtgacggtacctggataagaagcaccggctaactacgtgccagcagccgcgg
taatacgtagggtgcgagcgttgtccggaattactgggcgtaaagagctcgtaggtggtt
tgtcgcgtcgtttgtggaataccgcagcttaactgcggggttgcaggcgatacgggcatg
acttgagtgctgtaggggagactggaattcctggtgtagcggtggaatgcgcagatatca
ggaggaacaccgatggcgaaggcaggtctctgggcagtaactgacgctgaggagcgaaag
catgggtagcgaacaggattagataccctggtagtccatgccgtaaacggtgggcgctag
gtgtgagtcccttccacggggttcgtgccgtagctaacgcattaagcgccccgcctgggg
agtacggccgcaaggctaaaactcaaaggaattgacgggggcccgcacaagcggcggagc
atgtggattaattcgatgcaacgcgaagaaccttacctgggcttgacatgcacgagatcg
ctgcagagatgtagtttcccttgtggctggtgcacaggtggtgcatggttgtcgtcagct
cgtgtcgtgagatgttgggttaagtcccgcaacgagcgcaacccttgtcttatgttgcca
gcatttggttggggactcatgagagactgccggggttaactcggaggaaggtggggatga
cgtcaaatcatcatgccccttatgtccagggcttcacacatgctacaatggtcggtacaa
cgcgcagcgacactgtgaggtggagctaatcgcttaaagccggccttagttcggattggg
gtctgcaactcgaccccatgaagtcggagtcgctagtaatcgtagatcagcaacgctgcg
gtgaatacgttcccgggcct
>embl|GQ063980|GQ063980
gatgaacgctggcggcgtgcttaacacatgcaagtcgaacggaaaggcccctgcttgcag
gggtgctcgagtggcgaacgggtgagtaacacgtgggtgatctgccctgcactttgggat
aagcctgggaaactgggtctaataccggataggaccatcgtttagtgtcggtggtggaaa
gttttttcggtgtgggatgagctcgcggcctatcagcttgttggtggggtaatggcctac
caaggcgtcgacgggtagccggcctgagagggtgtacggccacattgggactgagatacg
gcccagactcctacgggaggcagcagtggggaatattgcacaatgggcgcaagcctgatg
cagcgacgccgcgtgggggatgacggccttcgggttgtaaactcctttcgccaaggacga
agcgttatgtgacggtacttggagaagaagcaccggctaactacgtgccagcagccgcgg
taatacgtagggtgcgagcgttgtccggaattactgggcgtaaagagctcgtaggtggtt
tgtcgcgtcgtttgtggaataccgcagcttaactgtggggttgcaggcgatacgggcata
acttgagtgctgtaggggagactggaattcctggtgtagcggtggaatgcgcagatatca
ggaggaacaccgatggcgaaggcaggtctctgggcagtaactgacgctgaggagcgaaag
catgggtagcgaacaggattagataccctggtagtccatgccgtaaacggtgggcgctag
gtgtgagtcccttccacggggttcgtgccgtagctaacgcattaagcgccccgcctgggg
agtacggccgcaaggctagaactcaaaggaattgacgggggcccgcacaagcggcggagc
atgtggattaattcgatgcaacgcgaagaaccttacctgggcttgacatacaccagatgg
ctgtagagatacagtgtcccttgtggttggtgtacaggtggtgcatggttgtcgtcagct
cgtgtcgtgagatgttgggttaagtcccgcaacgagcgcaacccttgtcttatgttgcca
gcggttcggccggggactcatgagagactgccggggttaactcggaggaaggtggggatg
acgtcaaatcatcatgccccttatgtccagggcttcacacatgctacaatggtcggtaca
acgcgtgacgacaccgtgaggtgaagtggatcgctgaaagccggtcgtagttcggattgg
ggtctgcaactcgaccccatgaagtcggagtcgctagtaatcgcagatcagcaacgctgc
ggtgaatacgttcccgggcct
>embl|GQ063981|GQ063981
gatgaacgctggcggcgtgcttaacacatgcaagtcgaacggaaaggccagtgcttgcac
tggtactcgagtggcgaacgggtgagtaacacgtgggtgatctgccctgcacttcgggat
aagcttgggaaactgggtctaataccggataggaccatcgtttagtgtcggtggtggaaa
gttttttcggtgtgggatgagctcgcggcctatcagcttgttggtggggtaatggcctac
caaggcgtcgacgggtagccggcctgagagggtgtacggccacattgggactgagatacg
gcccagactcctacgggaggcagcagtggggaatattgcacaatgggcgcaagcctgatg
cagcgacgccgcgtgggggatgacggccttcgggttgtaaactcctttcgccagggacga
agcgttatgtgacggtacctggataagaagcaccggctaactacgtgccagcagccgcgg
taatacgtagggtgcgagcgttgtccggaattactgggcgtaaagagctcgtaggcggtt
tgtcgcgtcgtttgtggaataccgcagcttaactgcggggttgcaggcgatacgggcata
acttgagtgctgtaggggagactggaattcctggtgtagcggtggaatgcgcagatatca
ggaggaacaccgatggcgaaggcaggtctctgggcagtaactgacgctgaggagcgagag
catgggtagcgaacaggattagataccctggtagtccatgccgtaaacggtgggcgctag
gtgtgagtcccttccacggggttcgtgccgtagctaacgcattaagcgccccgcctgggg
agtacggccgcaaggctaaaactcaaaggaattgacgggggcccgcacaagcggcggagc
atgtggattaattcgatgcaacgcgaagaaccttacctgggcttgacatgcacgagatcg
ctgcagagatgtagtttcccttgtggctggtgcacaggtggtgcatggttgtcgtcagct
cgtgtcgtgagatgttgggttaagtcccgcaacgagcgcaacccttgtcttatgttgcca
gcatttggttggggactcatgagagactgccggggttaactcggaggaaggtggggatga
cgtcaaatcatcatgccccttatgtccagggcttcacacatgctacaatggtcggtacaa
cgcgcagcgacactgtgaggtggagctaatcgcttaaagccggccttagttcggattggg
gtctgcaactcgaccccatgaagtcggagtcgctagtaatcgtagatcagcaacgctgcg
gtgaatacgttcccgggcct
>embl|GQ063982|GQ063982
gatgaacgctggcggcgtgcttaacacatgcaagtcgaacggaaaggcccctgcttgcag
gggtgctcgagtggcgaacgggtgagtaacacgtgggtgatctgccctgcactttgggat
aagcctgggaaactgggtctaataccggataggaccatcgtttagtgtcggtggtggaaa
gttttttcggtgtgggatgagctcgcggcctatcagcttgttggtggggtaatggcctac
caaggcgtcgacgggtagccggcctgagagggtgtacggccacattgggactgagatacg
gcccagactcctacgggaggcagcagtggggaatattgcacaatgggcgcaagcctgatg
cagcgacgccgcgtgggggatgacggccttcgggttgtaaactcctttcgccaaggacga
agcgttatgtgacggtacttggagaagaagcaccggctaactacgtgccagcagccgcgg
taatacgtagggtgcgagcgttgtccggaattactgggcgtaaagagctcgtaggtggtt
tgtcgcgtcgtttgtggaataccgcagcttaactgtggggttgcaggcgatacgggcata
acttgagtgctgtaggggagactggaattcctggtgtagcggtggaatgcgcagatatca
ggaggaacaccgatggcgaaggcaggtctctgggcagtaactgacgctgaggagcgaaag
catgggtagcgaacaggattagataccctggtagtccatgccgtaaacggtgggcgctag
gtgtgagtcccttccacggggttcgtgccgtagctaacgcattaagcgccccgcctgggg
agtacggccgcaaggctaaaactcaaaggaattgacgggggcccgcacaagcggcggagc
atgtggattaattcgatgcaacgcgaagaaccttacctgggcttgacatacaccagatgg
ctgtagagatacagtgtcccttgtggttggtgtacaggtggtgcatggttgtcgtcagct
cgtgtcgtgagatgttgggttaagtcccgcaacgagcgcaacccttgtcttatgttgcca
gcggttcggccggggactcatgagagactgccggggttaactcggaggaaggtggggatg
acgtcaaatcatcatgccccttatgtccagggcttcacacatgctacaatggtcggtaca
acgcgtgacgacaccgtgaggtgaagtggatcgctgaaagccggtcgtagttcggattgg
ggtctgcaactcgaccccatgaagtcggagtcgctagtaatcgcagatcagcaacgctgc
ggtgaatacgttcccgggcct
>embl|GQ063983|GQ063983
gatgaacgctggcggcgtgcttaacacatgcaagtcgaacggaaaggctcaagcttgctt
gggtactcgagtggcgaacgggtgagtaacacgtgggtgatctgccctgcactttgggat
aagcctgggaaactgggtctaataccggataggaccatcgtttagtgtcggtggtggaaa
gttttttcggtgtgggatgagctcgcggcctatcagcttgttggtggggtaatggcctac
caaggcgtcgacgggtagccggcctgagagggtgtacggccacattgggactgagatacg
gcccagactcctacgggaggcagcagtggggaatattgcacaatgggcgcaagcctgatg
cagcgacgccgcgtgggggatgacggccttcgggttgtaaactcctttcgccaaggacga
agaggaattgacggtacttggataagaagcaccggctaactacgtgccagcagccgcggt
aatacgtagggtgcgagcgttgtccggaattactgggcgcaaagagctcgtaggtggttt
gtcgcgtcgtttgtggaataccgcagcttaactgtggggttgcaggcgatacgggcataa
cttgagtgctgtaggggagactggaattcctggtgtagcggtgaaatgcgcagatatcag
gaggaacaccgatggcgaaggcaggtctctgggcagtaactgacgctgaggagcgaaagc
atgggtagcgaacaggattagataccctggtagtccatgccgtaaacggtgggcgctagg
tgtgagtcccttccacggggttcgtgccgtagctaacgcattaagcgccccgcctgggga
gtacggccgcaaggctaaaactcaaaggaattgacgggggcccgcacaagcggcggagca
tgtggattaattcgatgcaacgcgaagaaccttacctgggcttgacatacaccggatcgg
gctagagatagtctttcccttgtggctggtgtacaggtggtgcatggttgtcgtcagctc
gtgtcgtgagatgttgggttaagtcccgcaacgagcgcaacccttgtcttatgttgccag
cacgtgatggtggggactcatgagagactgccggggttaactcggaggaaggtggggatg
acgtcaaatcatcatgccccttatgtccagggcttcacacatgctacaatggtcggtaca
acgcgcagcttccctgtgagggggtgcgaatcgctgaaagccggtcgtagttcggattgg
ggtctgcaactcgaccccatgaagtcggagtcgctagtaatcgcagatcagcaacgctgc
ggtgaatacgttcccgggcct
>embl|GQ063984|GQ063984
gacgaacgctggcggcgtgcttaacacatgcaagtcgagcggtaaggccccttcgggggt
acacgagcggcgaacgggtgagtaacgcgtgagtaacctgcccctcacactgggataaca
gttggaaacggctgctaataccggatactcaggtgactaggcatctagtcccctggaaag
gtccgccggtgagggatggactcgcgtcctatcagctagttggtgaggtaacggctcacc
aaggcgacgacgggtagccggcctgagagggcgaccggccacattgggactgagatacgg
cccagactcctacgggaggcagcagtggggaatattgcacaatgggcgaaagcctgatgc
agcaacgccgcgtgcgggatgacggccttcgggttgtaaaccgctttcagcagggacgaa
gtgaaaatgacggtacctgcagaagaagcaccggctaactacgtgccagcagccgcggtg
atacgtagggtgcgagcgttgtccggaattattgggcgtaaagagctcgtaggcggctcg
tcacgtcgtaagtgcaaacccagggcttaaccctgggcctgcttgcgatacgggcgagct
agaggtaggtaggggagaatggaattcccggtggagcggtggaatgcgcagatatcggga
ggaacaccagtggcgaaggcggttctctggaccttacctgacgctgaggagcgaaagcgt
ggggagcaaacaggcttagataccctggtagtccacgccgtaaacggtgggtactaggtg
tgggggacattccacgttctctgtgccgtagctaacgcattaagtaccccgcctggggag
tacggccgcaaggctaaaactcaaaggaattgacggggccccgcacaagcggcggagcat
gcggattaattcgatgcaacgcgaagaaccttacctgggtttgaaatataccggaaacac
ctagagataggtgccccgcaaggtcggtatacaggtggtgcatggctgtcgtcagctcgt
gtcgtgagatgttgggttaagtcccgcaacgagcgcaaccctcgtccaatgttgccagcg
ggtaatgccggggactcattggagaccgccggggtcaactcggaggaaggtgaggacgac
gtcaagtcatcatgccccttatgtccagggcttcacgcatgctacaatggccggtacaaa
gagctgcaatcctgcaagggggagcgaatctcaaaaagccggtctcagttcggattgggg
tctgcaactcgaccccatgaagtcggagtcgctagtaatcgcagatcagcaacgctgcgg
tgaatacgttcccggggct
>embl|GQ063985|GQ063985
gatgaacgctggcggcgtgcttaacacatgcaagtcgaacggaaaggcccctgcttgcag
gggtgctcgagtggcgaacgggtgagtaacacgtgggtgatctgccctgcactttgggat
aagcctgggaaactgggtctaataccggataggaccatcgtttagtgtcggtggtggaaa
gttttttcggtgtgggatgagctcgcggcctatcagcttgttggtggggtaatggcctac
caaggcgtcgacgggtagccggcctgagagggtgtacggccacattgggactgagatacg
gcccagactcctacgggaggcagcagtggggaatattgcacaatgggcgcaagcctgatg
cagcgacgccgcgtgggggatgacggccttcgggttgtaaactcctttcgccaaggacga
agcgttatgtgacggtacttggagaagaagcaccggctaactacgtgccagcagccgcgg
taatacgtagggtgcgagcgttgtccggaattactgggcgtaaagagctcgtaggtggtt
tgtcgcgtcgtttgtggaataccgcagcttaactgtggggttgcaggcgatacgggcata
acttgagtgctgtaggggagactggaattcctggtgtagcggtggaatgcgcagatatca
ggaggaacaccgatggcgaaggcaggtctctgggcagtaactgacgctgaggagcgaaag
catgggtagcgaacaggattagataccctggtagtccatgccgtaaacggtgggcgctag
gtgtgagtcccttccacggggttcgtgccgtagctaacgcattaagcgccccgcctgggg
agtacggccgcaaggctaaaactcaaagggattgacgggggcccgcacaagcggcggagc
atgtggattaattcgatgcaacgcgaagaaccttacctgggcttgacatacaccagatgg
ctgtagagatacagtgtcccttgtggttggtgtacaggtggtgcatggttgtcgtcagct
cgtgtcgtgagatgttgggttaagtcccgcaacgagcgcaacccttgtcttatgttgcca
gcggttcggccggggactcatgagagactgccggggttaactcggaggaaggtggggatg
acgtcaaatcatcatgccccttatgtccagggcttcacacatgctacaatggtcggtaca
acgcgtgacgacaccgtgaggtgaagtggatcgctgaaagccggtcgtagttcggattgg
ggtctgcaactcgaccccatgaagtcggagtcgctagtaatcgcagatcagcaacgctgc
ggtgaatacgttcccgggcct
>embl|GQ063986|GQ063986
gatgaacgctggcggcgtgcttaacacatgcaagtcgaacggaaaggctcaagcttgctt
gggtactcgagtggcgaacgggtgagtaacacgtgggtgatctgccctgcactttgggat
aagcctgggaaactgggtctaataccggataggaccatcgtttagtgtcggtggtggaaa
gttttttcggtgtgggatgagctcgcggcctatcagcttgttggtggggtaatggcctac
caaggcgtcgacgggtagccggcctgagagggtgtacggccacattgggactgagatacg
gcccagactcctacgggaggcagcagtggggaatattgcacaatgggcgcaagcctgatg
cagcgacgccgcgtgggggatgacggccttcgggttgtaaactcctttcgccaaggacga
agaggaattgacggtacttggataaggagcaccggctaactacgtgccagcagccgcggt
aatacgtagggtgcgagcgttgtccggaattactgggcgtaaagagctcgtaggtggttt
gtcgcgtcgtttgtggaataccgcagcttaactgtggggttgcaggcgatacgggcataa
cttgagtgctgtaggggagactggaattcctggtgtagcggtgaaatgcgcagatatcag
gaggaacaccgatggcgaaggcaggtctctgggcagtaactgacgctgaggagcgaaagc
atgggtagcgaacaggattagataccctggtagtccatgccgtaaacggtgggcgctagg
tgtgagtcccttccacggggttcgtgccgtagctaacgcattaagcgccccgcctgggga
gtacggccgcaaggctaaaactcaaaggaattgacgggggcccgcacaagcggcggagca
tgtggattaattcgatgcaacgcgaagaaccttacctgggcttgacatacaccggatcgg
gctagagatagtctttcccttgtggctggtgtacaggtggtgcatggttgtcgtcagctc
gtgtcgtgagatgttgggttaagtcccgcaacgagcgcaacccttgtcttatgttgccag
cacgtgatggtggggactcatgagagactgccggggttaactcggaggaaggtggggatg
acgtcaaatcatcatgccccttatgtccagggcttcacacatgctacaatggtcggtaca
acgcgcagcttccctgtgagggggtgcgaatcgctctaaagccggtcgtagttcggattg
gggtctgcaactcgaccccatgaagtcggagtcgctagtaatcgcagatcagcaacgctg
cggtgaatacgttcccgggcct
>embl|GQ063987|GQ063987
gatgaacgctggcggcgtgcttaacacatgcaagtcgaacggaaaggctcaagcttgctt
gggtactcgagtggcgaacgggtgagtaacacgtgggtgatctgccctgcactttgggat
aagcctgggaaactgggtctaataccggataggaccatcgtttagtgtcggtggtggaaa
gttttttcggtgtgggatgagctcgcggcctatcagcttgttggtggggtaatggcctac
caaggcgtcgacgggtagccggcctgagagggtgtacggccacattgggactgagatacg
gcccagactcctacgggaggcagcagtggggaatattgcacaatgggcgcaagcctgatg
cagcgacgccgcgtgggggatgacggccttcgggttgtaaactcctttcgccaaggacga
agaggaattgacggtacttggataagaagcaccggctaactacgtgccagcagccgcggt
aatacgtagggtgcgagcgttgtccggaattactgggcgtaaagagctcgtaggtggttt
gtcgcgtcgtttgtggaataccgcagcttaactgtggggttgcaggcgatacgggcataa
cttgagtgctgtaggggagactggaattcctggtgtagcggtgaaatgcgcagatatcag
gaggaacaccgatggcgaaggcaggtctctgggcagtaactgacgctgaggagcgaaagc
atgggtagcgaacaggattagataccctggtagtccatgccgtaaacggtgggcgctagg
tgtgagtcccttccacggggttcgtgccgtagctaacgcattaagcgccccgcctgggga
gtacggccgcaaggctaaaactcaaaggaattgacgggggcccgcacaagcggcggagca
tgtggattaattcgatgcaacgcgaagaaccttacctgggcttgacatacaccggatcgg
gctagagatagtctttcccttgtggctggtgtacaggtggtgcatggttgtcgtcagctc
gtgtcgtgagatgttgggttaagtcccgcaacgagcgcaacccttgtcttatgttgccag
cacgtgatggtgaggactcatgagagactgccggggttaactcggaggaaggtggggatg
acgtcaaatcatcatgccccttatgtccagggcttcacacatgctacaatggtcggtaca
acgcgcagcttccctgtgagggggtgcgagtcgctgaaagccggtcgtagttcggattgg
ggtctgcaactcgaccccatgaagtcggagtcgctagtaatcgcagatcagcaacgctgc
ggtgaatacgttcccgggcct
>embl|GQ063988|GQ063988
gatgaacgctggcggcgtgcttaacacatgcaagtcgaacggaaaggctcctgcttgcag
gggtactcgagtggcgaacgggtgagtaacacgtgggtgatctgccctgcactttgggat
aagcctgggaaactgggtctaataccggataggacttgagtttagatgcttgagtggaaa
gtttttcggtgtgggatgagctcgcggcctatcagcttgttggtggggtaatggcctacc
aaggcgtcgacgggtagccggcctgagagggtgtacggccacattgggactgagatacgg
cccagactcctacgggaggcagcagtggggaatattgcacaatgggcgcaagcctgatgc
agcgacgccgcgtgggggatgacggccttcgggttgtaaactcctttcgccagggacgaa
gcggaggtgacggtacctggataagaagcaccggctaactacgtgccagcagccgcggta
atacgtagggtgcaagcgttgtccggaattactgggcgtaaagagctcgtaggtggtttg
tcgcgtcgtttgtggaataccgcagcttaactgtggggttgcaggcgatacgggcataac
ttgagtgctgtaggggagactggaattcctggtgtagcggtggaatgcgcagatatcagg
aggaacaccgatggcgaaggcaggtctctgggcagtaactgacgctgaggagcgaaagcg
tgggtagcgaacaggattagataccctggtagtccatgccgtaaacggtgggcgctaggt
gtgagtcccttccacggggttcgtgccgtagctaacgcattaagcgccccgcctggggag
tacggccgcaaggctaaaactcaaaggaattgacgggggcccgcacaagcggcggagcat
gtggattaattcgatgcaacgcgaagaaccttacctgggcttgacatgcaccagatcggg
ctagagatagtctttcccttgtggctggtgtacaggtggtgcatggttgtcgtcagctcg
tgtcgtgagatgttgggttaagtcccgcagcgagcgcaacccttgtcttatgttgccagc
atttggttggggactcatgagagactgccggggttaactcggaggaaggtggggatgacg
tcaaatcatcatgccccttatgtccagggcttcacacatgctacaatggtcggtacaacg
cgcagcgacactgtgaggtggagcgaatcgcttaaagccggtcttagttcggattggggt
ctgcaactcgacctcatgaagtcggagtcgctagtaatcgtagatcagcaacgctgcggt
gaatacgttcccgggcct
>embl|GQ063989|GQ063989
gatgaacgctggcggcgtgcttaacacatgcaagtcgaacggaaaggatccttcgggatt
actcgagtggcgaacgggtgagtaacacgtgggtgatctgccctgcactttgggataagc
ctgggaaactgggtctaataccggataggaccatcgtttagtgtcggtggtggaaagttt
tttcggtgtgggatgagctcgcggcctatcagcttgttggtggggtaatggcctaccaag
gcgtcgacgggtagccggcctgagagggtgtacgaccacattgggactgagatacggccc
agactcctacgggaggcagcagtggggaatattgcacaatgggcgcaagcctgatgcagc
gacgccgcgtgggggatgacggccttcgggttgtaaactcctttcgccaaagacgaattt
ttgacggtatttggagaagaagcaccggctaactacgtgccagcagccgcggtaatacgt
agggtgcgagcgttgtccggaattactgggcgtaaagagctcgtaggtggtttgtcgcgt
cgtttgtgggataccgcagcttaactgtggggttgcaggcgatacgggcataacttgagt
gctgtaggggagactggaattcctggtgtaggggtggaatgcgcagatatcaggaggaac
accgatggcgaaggcaggtctctgggcagtaactgacgctgaggagcgaaagcatgggga
gcgaacaggattagataccctggtagtccatgccgtaaacggtgggcgctaggtgtgagt
cccttccacggggttcgtgccgtagctaacgcattaagcgccccgcctggggagtacggc
cgcaaggctaaaactcaaaggaattgacgggggcccgcacaagcggcggagcatgtggat
taattcgatgcaacgcgaagaaccttacctgggcttgacatacaccagatcgggctagag
atagtctttcccttgtggttggtgtacaggtggtgcatggttgtcgtcagctcgtgtcgt
gagatgttgggttaagtcccgcaacgagcgcaacccttgtcttatgttgccagcacataa
tggtggggactcatgagagactgccggggttaactcggaggaaggtggggatgacgtcaa
atcatcatgccccttatgtccagggcttcacacatgctacaatggtcggtacaacgcgca
gcttccctgtgagggggtgcgaatcgctctaaagccggtcgtagttcggattggggtctg
caactcgaccccatgaagtcggagtcgctagtaatcgcagatcagcaacgctgcggtgaa
tacgttcccgggcct
>embl|GQ063990|GQ063990
gatgaacgctggcggcgtgcttaacacatgcaagtcgaacggaaaggatccttcgggatt
actcgagtggcgaacgggtgagtaacacgtgggtgatctgccctgcactttgggataagc
ctgggaaactgggtctaataccggataggaccatcgtttagtgtcggtggtggaaagttt
tttcggtgtgggatgagctcgcggcctatcagcttgttggtggggtaatggcctaccaag
gcgtcgacgggtagccggcctgagagggtgtacggccacattgggactgagatacggccc
agactcctacgggaggcagcagtggggaatattgcacaatgggcgcaagcctgatgcagc
gacgccgcgtgggggatgacggccttcgggttgtaaactcctttcgccaaagacgaattt
ttgacggtatttggagaagaagcaccggctaactacgtgccagcagccgcggtaatacgt
agggtgcgagcgttgtccggaattactgggcgtaaagagctcgtaggtggtttgtcgcgt
cgtttgtggaataccgcagcttaactgtggggttgcaggcgatacgggcataacttgagt
gctgtaggggagactggaattcctggtgtagcggtggaatgcgcagatatcaggaggaac
accgatggcgaaggcaggtctctgggcagtaactgacgctgaggagcgaaagcatgggga
gcgaacaggattagataccctggtagtccatgccgtaaacggtgggcgctaggtgtgagt
cccttccacggggttcgtgccgtagctaacgcattaagcgccccgcctggggagtacggc
cgcaaggctaaaactcaaaggaattgacgggggcccgcacaagcggcggagcatgtggat
taattcgatgcaacgcgaagaaccttacctgggcttgacatacaccagatcgggctagag
atagtctttcccttgtggttggtgtacaggtggtgcatggttgtcgtcagctcgtgtcgt
gagatgttgggttaagtcccgcaacgagcgcaacccttgtcttatgttgccagcacataa
tggtggggactcatgagagactgccggggttaactcggaggaaggtggggatgacgtcaa
atcatcatgccccttatgtccagggcttcacacatgctacaatggtcggtacaacgcgca
gcttccctgtgagggggtgcgaatcgctctaaagccggtcgtagttcggattggggtctg
caactcgaccccatgaagtcggagtcgctagtaatcgcagatcagcaacgctgcggtgaa
tacgttcccgggcct
>embl|GQ063991|GQ063991
gatgaacgctggcggcgtgcttaacacatgcaagtcgaacggaaaggcccctgcttgcag
gggtgctcgagtggcgaacgggtgagtaacacgtgggtgatctgccctgcactttgggat
aagcctgggaaactgggtctaataccggataggaccatcgtttagtgtcggtggtggaaa
gttttttcggtgtgggatgagctcgcggcctatcagcttgttggtggggtaatggcctac
caaggcgtcgacgggtagccggcctgagagggtgtacggccacattgggactgagatacg
gcccagacttctacgggaggcagcagtggggaatattgcacaatgggcgcaagcctgatg
cagcgacgccgcgtgggggatgacggccttcgggttgtaaactcctttcgccaaggacga
agcgttatgtgacggtacttggagaagaagcaccggctaactacgtgccagcagccgcgg
taatacgtagggtgcgagcgttgtccggaattactgggcgtaaagagctcgtaggtggtt
tgtcgcgtcgtttgtggaataccgcagcttaactgtggggttgcaggcgatacgggcata
acttgagtgctgtaggggagactggaattcctggtgtagcggtggaatgcgcagatatca
ggaggaacaccgatggcgaaggcaggtctctgggcagtaactgacgctgaggagcgaaag
catgggtagcgaacaggattagataccctggtagtccatgccgtaaacggtgggcgctag
gtgtgagtcccttccacggggttcgtgccgtagctaacgcattaagcgccccgcctgggg
agtacggccgcaaggctaaaactcaaaggaattgacgggggcccgcacaagcggcggagc
atgtggattaattcgatgcaacgcgaagaaccttacctgggcttgacatacaccagatgg
ctgtagagatacagtgtcccttgtggttggtgtacaggtggtgcatggttgtcgtcagct
cgtgtcgtgagatgttgggttaagtcccgcaacgagcgcaacccttgtcttatgttgcca
gcggttcggccggggactcatgagagactgccggggttaactcggaggaaggtggggatg
acgtcaaatcatcatgccccttatgtccagggcttcacacatgctacaatggtcggtaca
acgcgtgacgacaccgtgaggtgaagtggatcgctgaaagccggtcgtagttcggattgg
ggtctgcaactcgaccccatgaagtcggagtcgctagtaatcgcagatcagcaacgctgc
ggtgaatacgttcccgggcct
>embl|GQ063992|GQ063992
gacgaacgctggcggcgtgcttaacacatgcaagtcgaacggtaaggcccttcggggtac
acgagtggcgaacgggtgagtaacacgtgagtaacctgccccagacactgggataacacc
tggaaacaggtgctaataccggatatgaactgaatcggcatcgcttcagttggaaagctc
cggcggtctgggatggactcgcggcctatcagcttgttggtgaggtaacggctcaccaag
gcttcgacgggtagccggcctgagagggcgaccggccacattgggactgagatacggccc
aaactcctacgggaggcagcagtggggaatattgcacaatgggcgcaagcctgatgcagc
aacgccgcgtgcgggatgacggccttcgggttgtaaaccgctttcagctatgacgaagct
aacgtgacggtaatagcagaagaagcaccggctaactacgtgccagcagccgcggtgata
cgtagggtgcgagcgttgtccggatttattgggcgtaaagagcttgtaggcggtttgtca
cgtcgggagtgaaaactcggggcttaaccccgagcctgctttcgataagggctgacttga
ggaaggtaggggagaatggaattcctggtggagcggtggaatgcgcagatatcaggagga
acaccagtggcgaaggcggttctctggacctttcctgacgctgagaagcgaaagcgtggg
gagcaaacaggcttagataccctggtagtccacgccgtaaacggtgggtactaggtgtgg
ggatcattctacgatttccgtgccgcagctaacgcattaagtaccccgcctggggagtac
ggccgcaaggctaaaactcaaaggaattgacggggccccgcacaagcggcggagcatgcg
gattaattcgatgcaacgcgaagaaccttacctgggtttgacatataccggaaacatcta
gagataggtgccccttttggtcggtatacaggtggtgcatggctgtcgtcagctcgtgtc
gtgagatgttgggttaagtcccgcaacgagcgcaaccctcgtccaatgttgccagcggat
aatgccggggactcattggagaccgccggggtcaactcggaggaaggtggggatgaggtc
aagtcatcatgccccttatgtccagggcttcacgcatgctacaatggccggtacaatgag
ctgcgagcctgtaaaggtaagcgaatctcaaaaagccggcctcagttcggattggggtct
gcaactcgaccccatgaagtcggagtcgctagtaatcgcagatcagcaacgctgcagcga
atacgttcccggggct
>embl|GQ063993|GQ063993
gatgaacgctggcggcgtgcttaacacatgcaagtcgaacggaaaggcccctgcttgcag
gggtgctcgagtggcgaacgggtgagtaacacgtgggtgatctgccctgcactttgggat
aagcctgggaaactgggtctaataccggataggaccatcgtttagtgtcggtggtggaaa
gttttttcggtgtgggatgagctcgcggcctatcagcttgttggtggggtaatggcctac
caaggcgtcgacgggtagccggcctgagagggtgtacggccacattgggactgagatacg
gcccagactcctacgggaggcagcagtggggaatattgcacaatgggcgcaagcctgatg
cagcgacgccgcgtgggggatgacggccttcgggttgtaaactcctttcgccaaggacga
agcgttatgtgacggtacttggagaagaagcaccggctaactacgtgccagcagccgcgg
taatacgtagggtgcgagcgttgtccggaattactgggcgtaaagagctcgtaggtggtt
tgtcgcgtcgtttgtggaataccgcagcttaactgtggggttgcaggcgatacgggcata
acttgagtgctgtaggggagactggaattcctggtgtagcggtggaatgcgcagatatca
ggaggaacaccgatggcgaaggcaggtctctgggcagtaactgacgctgaggagcgaaag
catgggtagcgaacaggattagataccctggtagtccatgccgtaaacggtgggcgctag
gtgtgagtcccttccacggggttcgtgccgtagctaacgcattaagcgccccgcctgggg
agtacggccgcaaggctaaaactcaaaggaattgacgggggcccgcacaagcggcggagc
atgtggattaatccgatgcaacgcgaagaaccttacctgggcttgacatacaccagatgg
ctgtagagatacagtgtcccttgtggttggtgtacaggtggtgcatggttgtcgtcagct
cgtgtcgtgagatgttgggttaagtcccgcaacgagcgcaacccttgtcttatgttgcca
gcggttcggccggggactcatgagagactgccggggttaactcggaggaaggtggggatg
acgtcaaatcatcatgccccttatgtccagggcttcacacatgctacaatggtcggtaca
acgcgtgacgacaccgtgaggtgaagtggatcgctgaaagccggtcgtagttcggattgg
ggtctgcaactcgaccccatgaagtcggagtcgctagtaatcgcagatcagcaacgctgc
ggtgaatacgttcccgggcct
>embl|GQ063994|GQ063994
gatgaacgctagcgggaggcctaacacatgcaagccgtgcgggatcccttcggggtgaga
gcggcgtacgggtgcgtaacacgtgtgcaacctgcccttgtctgggggatagccctccga
aaggaggattaacaccccatatcacgggattcggcatcgggtctcgttgaaaggcgacgg
acaaggatgggcacgcgcaggattaggtagttggtagggtaacggcctaccaagcctgtg
atccttagggggcctgagagggtgatcccccacactggtactgagacacggaccagactc
ctacgggaggcagcagtgaggaatattggacaatgggtgagagcctgatccagccatccc
gcgtgaaggactaagggcctatggcttgtaaacttcttttgtacggggataaacctatct
acgtgtagatagctgaaggtaccgtacgaataagcaccggctaactccgtgccagcagcc
gcggtaatacggagggtgcgagcgttatccggatttattgggtttaaagggtccgtaggc
gggcccgtaagtcggaggtgaaatcccgcggctcaaccgcggaaccgccttcgatactgc
gggccttgagtgggcttgaggcggccggaatgagtggtgtagcggtgaaatgcatagata
tcactcagaacaccgattgcggaggcaggtcgccaaggccttactgacgctgatggacga
aagcgtggggagcgaacaggattagataccctggtagtccacgccgtaaacgatgctcac
tcgttcccgggtttatgactcgggggccaagcgaaagtgataagtgagccacctggggag
tacgggcgcaagcctgaaactcaaaggaattgacgggggcccgcacaagcggtggattat
gtggtttaattcgatgatacgcgaggaaccttaccagggcttaaatggggatcgaccggc
gcagagatgtgcctttcttcggacggtcttcaaggtgctgcatggttgtcgtcagctcgt
gccgtgaggtgttaggttaagtcctgcaacgagcgcaacccctgccgccagttgccatca
ttaagttggggactctggcgggactgcctacgcaagtagcgaggaaggcggggacgacgt
caaatcatcacggcccttacgccctgggccacacacgtaatacaatggccggtacagagg
gcagccacgcggcgacgcggagcgaatctcgaaagccggtctcagttcggattggagtct
gcaactcgactctatgaagctggaatcgctagtaatcgcgcatcagccatggcgcggtga
atacgttcccgggcct
>embl|GQ063995|GQ063995
gatgaacgctggcggcgtgcttaacacatgcaagtcgaacggaaaggcccctgcttgcag
gggtgctcgagtggcgaacgggtgagtaacacgtgggtgatctgccctgcactttgggat
aagcctgggaaactgggtctaataccggataggaccatcgtttagtgtcggtggtggaaa
gttttttcggtgtgggatgagctcgcggcctatcagcttgttggtggggtaatggcctac
caaggcgtcgacgggtagccggcctgagagggtgtacggccacattgggactgagatacg
gcccagactcctacgggaggcagcagtggggaatattgcacaatgggcgcaagcctgatg
cagcgacgccgcgtgggggatgacggccttcgggttgtaaactcctttcgccaaggacga
agcgttatgtgacggtacttggagaagaagcaccggctaactacgtgccagcagccgcgg
taatacgtagggtgcgagcgttgtccggaattactgggcgtaaagagctcgtaggtggtt
tgtcgcgtcgtttgtggaataccgcagcttaactgtggggttgcaggcgatacgggcata
acttgagtgctgtaggggagactggaattcctggtgtagcggtggaatgcgcagatatca
ggaggaacaccgatggcgaaggcaggtctctgggcagtaactgacgctgaggagcgaaag
catgggtagcgaacaggattagataccctggtagtccatgccgtaaacggtgggcgctag
gtgtgagtcccttccacggggttcgtgccgtggctaacgcattaagcgccccgcctgggg
agtacggccgcaaggctaaaactcaaaggaattgacgggggcccgcacaagcggcggagc
atgtggattaattcgatgcaacgcgaagaaccttacctgggcttgacatacaccagatgg
ctgtagagatacagtgtcccttgtggttggtgtacaggtggtgcatggttgtcgtcagct
cgtgtcgtgagatgttgggttaagtcccgcaacgagcgcaacccttgtcttatgttgcca
gcggttcggccggggactcatgagagactgccggggttaactcggaggaaggtggggatg
acgtcaaatcatcatgccccttatgtccagggcttcacacatgctacaatggtcggtaca
acgcgtgacgacaccgtgaggtgaagtggatcgctgaaagccggtcgtagttcggattgg
ggtctgcaactcgaccccatgaagtcggagtcgctagtaatcgcagatcagcaacgctgc
ggtgaatacgttcccgggcct
>embl|GQ063996|GQ063996
attgaacgctggcggcaggcttaacacatgcaagtcgaacgaagcggtctagcttgctag
accaattagtggcgaacgggtgagtaacatttaggaaactgccttatagagggggatagc
tcggggaaactcgaattaataccgcatacgccccaagggggaaaggaggcgaaagctttc
gctataagatgtgcctaaagtagattagctagatggtagggtaaaagcctaccatggcga
cgatctataactggtcttagaggatgatcagtcacaccggaactgagacacggtccggac
tcctacgggaggcagcagtggggaatattggacaatgggggcaaccctgatccagccatg
ccgcgtgtgtgaagaaggtcataagatcgtaaagcactttaagcagggaggaagagccag
tggagaaacacactggtggtgacgttacctgcagaataagcaccggctaactctgtgcca
gcagccgcggtaatacagagggtgcgagcgttaatcggaattactgggcgtaaagcgggt
gcaggtggtccattaagtcgtatgtgaaagccctgggcttaacctaggaacagcatacga
tactggtgaactagagtatatgagaggaaagtagaatcccaggtgtagcggtgaaatgcg
tagagatctggaggaataccgatggcgaaggcagctttctggcaaaatactgacactcag
acccgaaagcgtgggtagcaaacaggattagataccctggtagtccacgccgtaaacgat
gtctactagccgttggggctcatgaagccttagtggcgcagctaacgcggtaagtagacc
gcctggggagtacggccgcaaggttaaaactcaaatgaattgacgggggcccgtacaagc
ggtggagcatgtggtttaattcgatgcaacgcgaagaaccttacctggtcttgacatagt
gagaatcctgcagagatgtgggagtgccttcgggaattcacatacaggtgctgcatggct
gtcgtcagctcgtgtcgtgagatgttgggttaagtcccgcaacgagcgcaacccttatcc
ttacttgctagcgggtagagccgagaactataaggagactgccagtgacaaactggagga
aggcggggacgacgtcaagtcatcatggcccttacgaccagggctacacacgtgctacaa
tggtaggtacagagggcagccacacggcgacgtgacgcgaatctcaaaaagcctatcgta
gtccggattggagtctgcaactcgactccatgaagtcggaatcgctagtaatcgcagatc
agaatgctgcggtgaatacgttcccgggcct
>embl|GQ063997|GQ063997
gatgaacgctggcggcgtgcttaacacatgcaagtcgaacggaaaggcccctgcttgcag
gggtgctcgagtggcgaacgggtgagtaacacgtgggtgatctgccctgcactttgggat
aagcctgggaaactgggtctaataccggatagggccatcgtttagtgtcggtggtggaaa
gttttttcggtgtgggatgagctcgcggcctatcagcttgttggtggggtaatggcctac
caaggcgtcgacgggtagccggcctgagagggtgtacggccacattgggactgagatacg
gcccaggctcctacgggaggcagcagtggggaatattgcacaatgggcgcaagcctgatg
cagcgacgccgcgtgggggatgacggccttcgggttgtaaactcctttcgccaaggacga
agcgtcatgtgacggtacttggagaagaagcaccggctaactacgtgccagcagccgcgg
taatacgtagggtgcgagcgttgtccggaattactgggcgtaaagagctcgtaggtggtt
tgtcgcgtcgtttgtggaataccgcagcttaactgtggggttgcaggcgatacgggcata
acttgagtgctgtaggggagactggaattcctggtgtagcggtggaatgcgcagatatca
ggaggaacaccgatggcgaaggcaggtctctgggcagtaactgacgctgaggagcgaaag
catgggtagcgaacaggattagataccctggtagtccatgccgtaaacggtgggcgctag
gtgtgagtcccttccacggggttcgtgccgtagctaacgcattaagcgccccgcctgggg
agtacggccgcaaggctaaaactcaaaggaattgacgggggcccgcacaagcggcggagc
atgtggattaattcgatgcaacgcgaagaaccttacctgggcttgacatacaccagatgg
ctgtagagatacagtgtcccttgtggttggtgtacaggtggtgcatggttgtcgtcagct
cgtgtcgtgagatgttgggttaagtcccgcaacgagcgcaacccttgtcttatgttgcca
gcggttcggccggggactcatgagagactgccggggttaactcggaggaaggtggggatg
acgtcaaatcatcatgccccttatgtccagggcttcacacatgctacaatggtcggtaca
acgcgtgacgacaccgtgaggtgaagtggatcgctgaaagccggtcgtagttcggattgg
ggtctgcaactcgaccccatgaagtcggagtcgctagtaatcgcagatcagcaacgctgc
ggtgaatacgttcccgggcct
>embl|GQ063998|GQ063998
gatgaacgctggcggcgtgcttaacacatgcaagtcgaacggaaaggctcctgcttgcag
gggtactcgagtggcgaacgggtgagtaacacgtgggtgatctgccctgcactttgggat
aagcctgggaaactgggtctaataccggataggacttgagtttagatgcttgagtggaaa
gtttttcggtgtgggatgagctcgcggcctatcagcttgttggtggggtaatggcctacc
aaggcgtcgacgggtagccggcctgagagggtgtacggccacattgggactgagatacgg
cccagactcctacgggaggcagcagtggggaatattgcacaatgggcgcaagcctgatgc
agcgacgccgcgtgggggatgacggccttcgggttgtaaacccctttcgccagggacgaa
gcggaagtgacggtacctggataagaagcaccggctaactacgtgccagcagccgcggta
atacgtagggtgcaagcgttgtccggaattactgggcgtaaagagctcgtaggtggtttg
tcgcgtcgtttgtggaataccgcagcttaactgtggggttgcaggcgatacgggcataac
ttgagtgctgtaggggagactggaattcctggtgtagcggtggaatgcgcagatatcagg
aggaacgccgatggcgaaggcaggtctctgggcagtaactgacgctgaggagcgaaagca
tgggtagcgaacaggattagataccctggtagtccatgccgtaaacggtgggcgctaggt
gtgagtcccttccacggggttcgtgccgtagctaacgcattaagcgccccgcctggggag
tacggccgcaaggctaaaactcaaaggaattgacgggggcccgcacaagcggcggagcat
gtggattaattcgatgcaacgcgaagaaccttacctgggcttgacatgcaccggatcggg
ctagagatagtctttcccttgtggctggtgtacaggtggtgcatggttgtcgtcagctcg
tgtcgtgagatgttgggttaagtcccgcaacgagcgcaacccttgtcttatgttgccagc
atttggttggggactcatgagagactgccggggttaactcggaggaaggtggggatgacg
tcaaatcatcatgccccttatgtccagggcttcacacatgctacaatggtcggtacaacg
cgcagcgacactgtgaggtggagcgaatcgcttaaagccggtcttagttcggattggggt
ctgcaactcgacctcatgaagtcggagtcgctagtaatcgtagatcagcaacgctgcggt
gaatacgttcccgggcct
>embl|GQ063999|GQ063999
gatgaacgctggcggcgtgcttaacacatgcaagtcgaacggaaaggccccgctcgcggg
gtgctcgagtggcgaacgggtgagtaacacgtgggtgatctgccctgcactttgggataa
gcctgggaaactgggtctaataccggataggaccatcgtttagtgtcggtggtggaaagt
tttttcggtgtgggatgagctcgcggcctatcagcttgttggtggggtaatggcctacca
aggcgtcgacgggtagccggcctgagagggtgtacggccacattgggactgagatacggc
ccagactcctacgggaggcagcagtggggaatattgcacaatgggcgcaagcctgatgca
gcgacgccgcgtgggggatgacggccttcgggttgtaaactcctttcgccaaggacgaag
cgaaagtgacggtacttggagaagaagcaccggctaactacgtgccagcagccgcggtaa
tacgtagggtgcgagcgttgtccggaattactgggcgtaaagagctcgtaggtggtttgt
cgcgtcgtttgtggaataccgcagcttaactgtggggttgcaggcgatacgggcataact
tgagtgctgtaggggagactggaattcctggtgtagcggtggaatgcgcagatatcagga
ggaacaccgatggcgaaggcaggtctctgggcagtaactgacgctgaggagcgaaagcat
gggtagcgaacaggattagataccctggtagtccatgccgtaaacggtgggcgctaggtg
tgagtcccttccacggggttcgtgccgtagctaacgcattaagcgccccgcctggggagt
acggccgcaaggctaaaactcaaaggaattgacgggggcccgcacaagcggcggagcatg
tggattaattcgatgcaacgcgaagaaccttacctgggcttgacatacaccagatggctg
tagagatacagtgtcccttgtggttggtgtacaggtggtgcatggttgtcgtcagctcgt
gtcgtgagatgttgggttaagtcccgcaacgagcgcaacccttgtcttatgttgccagcg
gttcggccggggactcatgagagactgccggggttaactcggaggaaggtggggatgacg
tcaaatcatcatgccccttatgtccagggcttcacacatgctacaatggtcggtacaacg
cgtgacgacaccgtgaggtgaagtggatcgctgaaagccggtcgtagttcggattggggt
ctgcaactcgaccccatgaagtcggagtcgctagtaatcgcagaacagcaacgctgcggt
gaatacgttcccgggcct
>embl|GQ064000|GQ064000
gatgaacgctggcggcgcgcttaacacatgcaagtcgaacggaaaggccagtgcttgcac
tggtactcgagtggcgaacgggtgagtaacacgtgggtgatctgccctgcacttcgggat
aagcttgggaaactgggtctaataccggataggaccatcgtttagtgtcggtggtggaaa
gttttttcggtgtgggatgagctcgcggcctatcagcttgttggtggggtaatggcctac
caaggcgtcgacgggtagccggcctgagagggtgtacggccacattgggactgagatacg
gcccagactcctacgggaggcagcagtggggaatattgcacaatgggcgcaagcctgatg
cagcgacgccgcgtgggggatgacggccttcgggttgtaaactcctttcgccagggacga
agcgttatgtgacggtacctggataagaagcaccggctaactacgtgccagcagccgcgg
taatacgtagggtgcgagcgttgtccggaattactgggcgtaaagagctcgtaggtggtt
tgtcgcgtcgtttgtggaataccgcagcttaactgcggggttgcaggcgatacgggcata
acttgagtgctgtaggggagactggaattcctggtgtagcggtggaatgcgcagatatca
ggaggaacaccgatggcgaaggcaggtctctgggcagtaactgacgctgaggagcgaaag
catgggtagcgaacaggattagataccctggtagtccatgccgtaaacggtaggcgctag
gtgtgagtcccttccacggggttcgtgccgtagctaacgcattaagcgccccgcctgggg
agtacggccgcaaggctaaaactcaaaggaattgacgggggcccgcacaagcggcggagc
atgtggattaattcgatgcaacgcgaagaaccttacctgggcttgacatgcacgagatcg
ctgcagagatgtagtttcccttgtggctggtgcacaggtggtgcatggttgtcgtcagct
cgtgtcgtgagatgttgggttaagtcccgcaacgagcgcaacccttgtcttatgttgcca
gcatttggttggggactcatgagagactgccggggttaactcggaggaaggtggggatga
cgtcaaatcatcatgccccttatgtccagggcttcacacatgctacaatggtcggtacaa
cgcgcagcgacactgtgaggtggagctaatcgcttaaagccggccttagttcggattggg
gtctgcaactcgaccccatgaagtcggagtcgctagtaatcgtagatcagcaacgctgcg
gtgaatacgttcccgggcct
>embl|GQ064001|GQ064001
gatgaacgctggcggcgtgcttaacacatgcaagtcgaacggaaaggatccttcgggatt
actcgagtggcgaacgggtgagtaacacgtgggtgatctgccctgcactttgggataagc
ctgggaaactgggtctaataccggataggaccatcgtttagtgtcggtggtggaaagttt
tttcggtgtgggatgagctcgcggcctatcagcttgttggtggggtaatggcctaccaag
gcgtcgacgggtagccggcctgagagggtgtacggccacattgggactgagatacggccc
agactcctacgggaggcagcagtggggaatattgcacaatgggcgcaagcctgatgcagc
gacgccgcgtgggggatgacggccttcgggttgtaaactcctttcgccaaagacgaattt
ttgacggtatttggagaagaagcaccggctaactacgtgccagcagccgcggtaatacgt
agggtgcgagcgttgtccggaattactgggcgtaaagagctcgtaggtggtttgtcgcgt
cgtttgtggaataccgcagcttaactgtggggttgcaggcgatacgggcataacttgagt
gctgtaggggagactggaattcctggtgtagcggtggaatgcgcagatatcaggaggaac
accgatggcgaaggcaggtctctgggcagtaactgacgctgaggagcgaaagcatgggga
gcgaacaggattagataccctggtagtccatgccgtaaacggtgggcgctaggtgtgagt
cccttccacggggttcgtgccgtagctaacgcattaagcgccccgcctggggagtacggc
cgcaaggctaaaactcaaaggaattgacgggggcccgcacaagcggcggagcatgtggat
taattcgatgcaacgcgaagaaccttacctgggcttgacatacaccagatcgggctagag
atagtctttcccttgtggttggtgtacaggtggtgcatggttgtcgtcagctcgtgtcgt
gagatgttgggttaagtcccgcaacgagcgcaacccttgtcttatgttgccagcacataa
tggtggggactcatgagagactgccggggttaactcggaggaaggtggggatgacgtcaa
atcatcatgccccttatgtccagggcttcacacatgctacaatggtcggtacaacgcgca
gcttccctgtgagggggtgcgaatcgctctaaagccggtcgtagttcggattggggtctg
caactcgaccccatgaagtcggagtcgctagtaatcgcagatcagcaacgctgcggtgaa
tacgttcccgggcct
>embl|GQ064002|GQ064002
gatgaacgctggctgcgtgcttaacacatgcaagtcgaacggaaaggcccctgcttgcag
gggtgctcgagtggcgaacgggtgagtaacacgtgggtgatctgccctgcactttgggat
aagcctgggaaactgggtctaataccggataggaccatcgtttagtgtcggtggtggaaa
gttttttcggtgtgggatgagctcgcggcctatcagcttgttggtggggtaatggcctac
caaggcgtcgacgggtagccggcctgagagggtgtacggccacattgggactgagatacg
gcccagactcctacgggaggcagcagtggggaatattgcacaatgggcgcaagcctgatg
cagcgacgccgcgtgggggatgacggccttcgggttgtaaactcctttcgccaaggacga
agcgttatgtgacggtacttggagaagaagcaccggctaactacgtgccagcagccgcgg
taatacgtagggtgcgagcgttgtccggaattactgggcgtaaagagctcgtaggtggtt
tgtcgcgtcgtttgtggaataccgcagcttaactgtggggttgcaggcgatacgggcata
acttgagtgctgtaggggagactggaattcctggtgtagcggtggaatgcgcagatatca
ggaggaacaccgatggcgaaggcaggtctctgggcagtaactgacgctgaggagcgaaag
catgggtagcgaacaggattagataccctggtagtccatgccgtaaacggtgggcgctag
gtgtgagtcccttccacggggttcgtgccgtagctaacgcattaagcgccccgcctgggg
agtacggccgcaaggctaaaactcaaaggaattgacgggggcccgcacaagcggcggagc
atgtggattaattcgatgcaacgcgaagaaccttacctgggcttgacatacaccagatcg
ggctagagatagtctttcccttgtggttggtgtacaggtggtgcatggttgtcgtcagct
cgtgtcgtgagatgttgggttaagtcccgcaacgagcgcaacccttgtcttatgttgcca
gcggtttggccggggactcatgagagactgccggggttaactcggaggaaggtggggatg
acgtcaaatcatcatgccccttatgtccagggcttcacacatgctacaatggtcggtaca
acgcgtgacgacaccgcgaggtgaagtggatcgctgaaagccggtcgtagttcggattgg
ggtctgcaactcgaccccatgaagtcggagtcgctagtaatcgcagatcagcaacgctgc
ggtgaatacgttcccgggcct
>embl|GQ064003|GQ064003
gatgaacgctggttgcgtgcttaacacatgcaagtcgaacggaaaggcccctgcttgcag
gggtgctcgagtggcaaacgggtgagtaacacgtgggtgatctgccctgcactttgggat
aagcctgggaaactgggtctaataccggataggaccatcttttagtgtctgtggtggaaa
gttttttcggtgtgggatgagctcgcggcctatcaacttgttggtggggtaatggcctac
caaggcgtccacaggtatccggcctgagaaggtgtacggccacattgggactgatatacc
gcccatactcctacgggaggcaacaatggggaatattgcacaatgggcgcaagcctgatg
aaacgacgccgcgtgggggatgacggccttcgggttgtaaactcctttctccaaggacga
agcgttatgtgacggtacttggagaataagcaccggctaactacgtgccatcagccgcga
taatacgtagggtgctagcgttgtccggaattactgggcgtaaagagctcgtaggtggta
tgtcacgtcatttgtggaataccgcagcttatctgtggggttgcaagcgatacgggcata
acttgagtgctgtaggggagactggaattcctggggnagcggtggaatgcgcagatatca
ggaggaacaccgatggcgaaggcaggtctctgggcagtaactgacgctgaggagcgaaag
catgggtagcgaacaggattagataccctggtagtccatgccgtaaacggtgggcgctag
gtgtgagtcccttccacggggttcgtgccgtagctaacgcattaagcgccccgcctgggg
agtacggccgcaaggctaaaactcaaaggaattgacgggggcccgcacaagcggcggagc
atgtggattaattcgatgcaacgcgaagaaccttacctgggcttgacatacaccagatgg
ctgtagagatacagtgtcccttgtggttggtgtacaggtggtgcatggttgtcgtcagct
cgtgtcgtgagatgttgggttaagtcccgcaacgagcgcaacccttgtcttatgttgcca
gcggttcggccggggactcatgagagactgccggggttaactcgggggaaggtggggatg
acgtcaaatcatcatgccccttatgtccagggcttcacacatgctacaatggtcggtaca
acgcgtgacgacaccgtgaggtgaagtggatcgctgaaagccggtcgtagttcggattgg
ggtctgcaactcgaccccatgaagtcggagtcgctagtaatcgcagatcagcaacgctgc
ggtgaatacgttcccgggcct
>embl|GQ064004|GQ064004
gatgaacgctggcggcgtgcttaacacatgcaagtcgaacggaaaggatccttcgggatt
actcgagtggcgaacgggtgagtaacacgtgggtgatctgccctgcactttgggataagc
ctgggaaactgggtctaataccggataggaccatcgtttagtgtcggtggtggaaagttt
tttcggtgtgggatgagctcgcggcctatcagcttgttggtggggtaatggcctaccaag
gcgtcgacgggtagccggcctgagagggtgtacggccacattgggactgagatacggccc
agactcctacgggaggcagcagtggggaatattgcacaatgggcgcaagcctgatgcagc
gacgccgcgtgggggatgacggccttcgggttgtaaactcctttcgccaaagacgaattt
ttgacggtatttggagaagaagcaccggctaactacgtgccagcagccgcggtaatacgt
agggtgcgagcgttgtccggaattactgggcgtaaagagctcgtaggtggtttgtcgcgt
cgtttgtggaataccgcagcttaactgtggggttgcaggcgatacgggcataacttgagt
gctgtaggggagactggaattcctggtgtagcggtggaatgcgcagatatcaggaggaac
accgatggcgtaggcaggtctctgggcagtaactgacgctgaggagcgaaagcatgggga
gcgaacaggattagataccctggtagtccatgccgtaaacggtgggcgctaggtgtgagt
cccttccacggggttcgtgccgtagctaacgcattaagcgccccgcctggggagtacggc
cgcaaggctaaaactcaaaggaattgacgggggcccgcacaagcggcggagcatgtggat
taattcgatgcaacgcgaagaaccttacctgggcttgacatacaccagatcgggctagag
atagtctttcccttgtggttggtgtacaggtggcgcatggttgtcgtcagctcgtgtcgt
gagatgttgggttaagtcccgcaacgagcgcaacccttgtcttatgttgccagcacataa
tggtggggactcatgagggactgccggggttaactcggaggaaggtggggatgacgtcaa
atcatcatgccccttatgtccagggcttcacacatgctacaatggtcggtacaacgcgca
gcttccctgtgagggggtgcgaatcgctctaaagccggtcgtagttcggattggggtctg
caactcgaccccatgaagtcggagtcgctagtaatcgcagatcagcaacgctgcggtgaa
tacgttcccgggcct
>embl|GQ064005|GQ064005
gatgaacgctggcggcgtgcttaacacatgcaagtcgaacggaaaggcccctgcttgcag
gggtgctcaagtggcgaacgggtgagtaacacgtgggtgatctgccctgcactttgggat
aagcctgggaaactgggtctaataccggataggaccatcgtttagtgtcggtggtggaaa
gttttttcggtgtgggatgagctcgcggcctatcagcttgttggtggggtaatggcctac
caaggcgtcgacgggtagccggcctgagagggtgtacggccacattgggactgagatacg
gcccagactcctacgggaggcagcagtggggaatattgcacaatgggcgcaagcctgatg
cagcgacgccgcgtgggggatgacggccttcgggttgtaaactcctttcgccaaggacga
agcgttatgtgacggtacttggagaagaagcaccggctaactacgtgccagcagccgcgg
taatacgtagggtgcgagcgttgtccggaattactgggcgtaaagagctcgtaggtgggt
tgtcgcgtcgtttgtggaataccgcagcttaactgtggggttgcaggcgatacgggcata
acttgagtgctgtaggggagactggaattcctggtgtagcggtggaatgcgcagatatca
ggaggaacaccgatggcgaaggcaggtctctgggcagtaactgacgctgaggagcgaaag
catgggtagcgaacaggattagataccctggtagtccatgccgtaaacggtgggcgctag
gtgtgagtcccttccacggggttcgtgccgtagctaacgcattaagcgccccgcctgggg
agtacggccgcaaggctaaaactcaaaggaattgacgggggcccgcacaagcggcggagc
atgtggattaattcgatgcaacgcgaagaaccttacctgggcttgacatacaccagatgg
ctgtagagatacagtgtcccttgtggttggtgtacaggtggtgcatggttgtcgtcagct
cgtgtcgtgagatgttgggttaagtcccgcaacgagcgcaacccttgtcttatgttgcca
gcggttcggccggggactcatgagagactgccggggttaactcggaggaaggtggggatg
acgtcaaatcatcatgccccttatgtccagggcttcacacatgctacaatggtcggtaca
acgcgtgacgacaccgtgaggtgaagtggatcgctgaaagccggtcgtagttcggattgg
ggtctgcaactcgaccccatgaagtcggagtcgctagtaatcgcagatcagcaacgctgc
ggtgaatacgttcccgggcct
>embl|GQ064006|GQ064006
gacgaacgctggcggcgtgcttaacacatgcaagtcgagcggtaaggccccttcgggggt
acacgagcggcgaacgggtgagtaacgcgtgagtaacctgcccctcacactgggataaca
gttggaaacggctgctaataccggatactcaggtgactaggcatctagtcccctggaaag
gtccgccggtgagggatggactcgcgtcctatcagctagttggtgaggtaacggctcacc
aaggcgacgacgggtagccggcctgagagggcgaccggccacattgggactgagatacgg
cccagactcctacgggaggcagcagtggggaatattgcacaatgggcgaaagcctgatgc
ggcaacgccgcgtgcgggatgacggccttcgggttgtaaaccgctttcagcagggacgag
gtgaaaatgacggtacctgcagaagaagcaccggctaactacgtgccagcagccgcggtg
atacgtagggtgcgagcgttgtccggaattattgggcgtaaagagctcgtaggcggctcg
tcacgtcgtaagtgcaaacccagggcttaaccctgggcctgcttgcgatacgggcgagct
agaggtaggtaggggagaatggaattcccggtggagcggtggaatgcgcagatatcggga
ggaacaccagtggcgaaggcggttctctggaccttacctgacgctgaggagcgaaagcgc
ggggagcaaacaggcttagataccctggtagtccacgccgtaaacggtgggtactaggtg
tgggggacattccacgttctctgtgccgtagctaacgcattaagtaccccgcctggggag
tacggccgcaaggctaaaactcaaaggaattgacggggccccgcacaagcggcggagcat
gcggattaattcgatgcaacgcgaagaaccttacctgggtttgaaatataccggaaacac
ctagagataggtgccccgcaaggtcggtatacaggtggtgcatggctgtcgtcagctcgt
gtcgtgagatgttgggttaagtcccgcaacgagcgcaaccctcgtccaatgttgccagcg
ggtaatgccggggactcattggagaccgccggggtcaactcggaggaaggtgaggacgac
gtcaagtcgtcatgccccttatgtccagggcttcacgcatgctacaatggccggtacaaa
gagctgcaatcctgcaagggggagcgaatctcaaaaagccggtctcagttcggattgggg
tctgcaactcgaccccatgaagtcggagtcgctggtaatcgcagatcagcaacgctgcgg
tgaatacgttcccggggct
>embl|GQ064007|GQ064007
gatgaacgctggcggcgtgcttaacacatgcaagtcgaacggaaaggcccctgcttgcag
gggtgctcgagtggcgaacgggtgagtaacacgtgggtgatctgccctgcactttgggat
aagcctgggaaactgggtctaataccggataggaccatcgtttagtgtcggtggtggaaa
gttttttcggtgtgggatgagctcgcggcctatcagcttgttggtggggtaatggcctac
caaggcgtcgacgggtagccggcctgagagggtgtacggccacattgggactgagatacg
gcccagactcctacgggaggcagcagtggggaatattgcacaatgggcgcaagcctgatg
cagcgacgccgcgtgggggatgacggccttcgggttgtaaactcctttcgccaaggacga
agcgttatgtgacggtacttggagaagaagcaccggctaactacgtgccagcagccgcgg
taatacgtagggtgcgagcgttgtccggaattactgggcgtaaagagctcgtaggtggtt
tgtcgcgtcgtttgtggaataccgcagcttaactgtggggttgcaggcgatacgggcata
acttgagtgctgtaggggagactggaattcctggtgtagcggtggaatgcgcagatatca
ggaggaacaccgatggcgaaggcaggtctctgggcagtaactgacgctgaggagcgaaag
catgggtagcgaacaggattagataccctggtagtccatgccgtaaacggtgggcgctag
gtgtgagtcccttccacggggttcgtgccgtagctaacgcattaagcgccccgcctgggg
agtacggccgcaaggctaaaactcaaaggaattgacgggggcccgcacaagcggcggagc
atgtggattaattcgatgcaacgcgaagaaccttacctgggcttgacatacaccagatgg
ctgtagagatacagtgtcccttgtggttggtgtacaggtggtgcatggttgtcgtcagct
cgtgtcgtgagatgttgggttaagtcccgcaacgagcgcaacccttgtcttatgttgcca
gcggttcggccggggactcatgagagactgccggggttaactcggaggaaggtggggatg
acgtcaaatcatcatgccccttatgtccagggcttcacacatgctacaatggtcggtaca
acgcgtgacgacaccgtgaggtgaagtggatcgctgaaagccggtcgtagttcggattgg
ggtctgcaactcgaccccatgaagtcggagtcgctagtaatcgcagatcagcaacgctgc
ggtgaatacgttcccgggcct
>embl|GQ064008|GQ064008
gatgaacgctggcggcgtgcttaacacatgcaagtcgaacggaaaggcccctgcttgcag
gggtgctcgagtggcgaacgggtgagtaacacgtgggtgatctgccctgcactttgggat
aagcctgggaaactgggtctaataccggataggaccatcgtttagtgtcggtggtggaaa
gttttttcggtgtgggatgagctcgcggcctatcagcttgttggtggggtaatggcctac
caaggcgtcgacgggtagccggcctgagagggtgtacggccacattgggactgagatacg
gcccagactcctacgggaggcagcagtggggaatattgcacaatgggcgcaagcctgatg
cagcgacgccgcgtgggggatgacggccttcgggttgtaaactcctttcgccaaggacgt
agcgttatgtgacggtacttggagaagaagcaccggctaactacgtgccagcagccgcgg
taatacgtagggtgcgagcgttgtccggaattactgggcgtaaagagctcgtaggtggtt
tgtcgcgtcgtttgtggaataccgcagcttaactgtggggttgcaggcgatacgggcata
acttgagtgctgtaggggagactggaattcctggtgtagcggtggaatgcgcagatatca
ggaggaacaccgatggcgaaggcaggtctctgggcagtaactgacgctgaggagcgaaag
catgggtagcgaacaggattagataccctggtagtccatgccgtaaacggtgggcgctag
gtgtgagtcccttccacggggttcgtgccgtagctaacgcattaagcgccccgcctgggg
agtacggccgcaaggctaaaactcaaaggaattgacgggggcccgcacaagcggcggagc
atgtggattaattcgatgcaacgcgaagaaccttacctgggcttgacatacaccagatgg
ctgtagagatacagtgtcccttgtggttggtgtacaggtggtgcatggttgtcgtcagct
cgtgtcgtgagatgttgggttaagtcccgcaacgagcgcaacccttgtcttatgttgcca
gcggtttggccggggactcatgagagactgccggggttaactcggaggaaggtggggatg
acgtcaaatcatcatgccccttatgtccagggcttcacacatgctacaatggtcggtaca
acgcgtgacgacaccgtgaggtgaagtggatcgctgaaagccggtcgtagttcggattgg
ggtctgcaactcgaccccatgaagtcggagtcgctagtaatcgcagatcagcaacgctgc
ggtgaatacgttcccgggcct
>embl|GQ064009|GQ064009
gatgaacgctggcggcgtgcttaacacatgcaagtcgaacggaaaggcccctgcttgcag
gggtgctcgagtggcgaacgggtgagtaacacgtgggtgatctgccctgcactttgggat
aagcctgggaaactgggtctaataccggataggaccatcgtttagtgtcggtggtggaaa
gttttttcggtgtgggatgagctcgcggcctatcagcttgttggtggggtaatggcctac
caaggcgtcgacgggtagccggcctgagagggtgtacggccacattgggactgagatacg
gcccagactcctacgggaggcagcagtggggaatattgcacaatgggcgcaagcctgatg
cagcgacgccgcgtgggggatgacggccttcgggttgtaaactcctttcgccaaggacga
agcgttatgtgacggtacttggagaagaagcaccggctaactacgtgccagcagccgcgg
taatacgtagggtgcgagcgttgtccggaattactgggcgtaaagagctcgtaggtggtt
tgtcgcgtcgtttgtggaataccgcagcttaactgtggggttgcaggcgatacgggcata
acttgagtgctgtaggggagactggaattcctggtgtagcggtggaatgcgcagatatca
ggaggaacaccgatggcgaaggcaggtctctgggcagtaactgacgctgaggagcgaaag
catgggtagcgaacaggattagataccctggtagtccatgccgtaaacggtgggcgctag
gtgtgagtcccttccacggggttcgtgccgtagctaacgcattaagcgccccgcctgggg
agtacggccgcaaggctaaaactcaaaggaattgacgggggcccgcacaagcggcggagc
atgtggattaattcgatgcaacgcgaagaaccttacctgggcttgacatacaccagatgg
ctgtagagatacagtgtcccttgtggttggtgtacaggtggtgcatggttgtcgtcagct
cgtgtcgtgagatgttgggttaagtcccgcaacgagcgcaacccttgtcttatgttgcca
gcggttcggccggggactcatgagagactgccggggttaactcggaggaaggtggggatg
acgtcaaatcatcatgccccttatgtccagggcttcacacatgctacaatggtcggtaca
acgcgtgacgacaccgtgaggtgaagtggatcgctgaaagccggtcgtagttcggattgg
ggtctgcaactcgaccccatgaagtcggagtcgctagtaatcgcagatcagcaacgctgc
ggtgaatacgttcccgggcct
>embl|GQ064010|GQ064010
aagtcgaacggaaaggctcaagcttgcttgggtactcgagtggcgaacgggtgagtaaca
cgtgggtgatctgccctgcactttgggataagcgggggaaactgggtctaataccggata
ggaccatcgtttagtgtcggtggtggaaagttttttcggtgtgggatgagctcgcggcct
atcagcttgttggtggggtaatggcctaccaaggcgtcgacgggtagccggcctgagagg
gtgtacggccacattgggactgagatacggcccacactcctacgggaggcagcagtgggg
aatattgcacagtgggggcaagcctgatgcagcgacgccgcgtgggggatgacggccttc
gggttgtaaactcctttcgccaaggacgaagaggaattgacggtacttggataagaagca
ccggctaactacgtgccagcagccgcggtaatacgtagggtgcgagcgttgtccggaatt
actgggcgtaaagagctcgtaggtggtttgtcgcgtcgtttgtggaataccgcagcttaa
ctgtggggttgcaggcgatacgggcataacttgagtgctgtaggggagactggaattcct
ggtgtagcggtgaaatgcgcagatatcaggaggaacaccgatggcgaaggcaggtctctg
ggcagtaactgacgctgaggagcgaaagcatgggtagcgaacaggattagataccctggt
agtccatgccgtaaacggtgggcgctaggtgtgagtcccttccacggggttcgtgccgta
gctaacgcattaagcgccccgcctggggagtacggccgcaaggctaaaactcaaaggaat
tgacgggggcccgcacaagcggcggagcatgtggattaattcgatgcaacgcgaagaacc
ttacctgggcttgacatacaccggatcgggctagagatagtctttcccttgtggctggtg
tacaggtggtgcatggttgtcgtcagctcgtgtcgtgagatgttgggttaagtcccgcaa
cgagcgcaacccttgtcttatgttgccagcacgtgatggtggggactcatgagagactgc
cggggttaactcggaggaaggtggggatgacgtcaaatcatcatgccccttatgtccagg
gcttcacacatgctacaatggtcggtacaacgcgcagcttccctgtgagggggtgcgaat
cgctctaaagccggtcgtagttcggattggggtctgcaactcgaccccatgaagtcggag
tcgctagtaatcgcagatcagcaacgctgcggtgaatacgttcccgggcct
>embl|GQ064011|GQ064011
gatgaacgctggcggcgtgcttaacacatgcaagtcgaacggaaaggcccctgcttgcag
gggtgctcgagtggcgaacgggtgagtaacacgtgggtgatctgccctgcactttgggat
aagcctgggaaactgggtctaataccggataggaccatcgtttagtgtcggtggtggaaa
gttttttcggtgtgggatgagctcgcggcctatcagcttgttggtggggtaatggcctac
caaggcgtcgacgggtagccggcctgagagggtgtacggccacattgggactgagatacg
gcccagactcctacgggaggcagcagtggggaatattgcacaatgggcgcaagcctgatg
cagcgacgccgcgtgggggatgacggccttcgggttgtaaactcctttcgccaaggacga
agcgttatgtgacggtacttggagaagaagcaccggctaactacgtgccagcagccgcgg
caatacgtagggtgcgagcgttgtccggaattactgggcgtaaagagctcgtaggtggtt
tgtcgcgtcgtttgtggaataccgcagcttaactgtggggttgcaggcgatacgggcata
acttgagtgctgtaggggagactggaattcctggtgtagcggtggaatgcgcagatatca
ggaggaacaccgatggcgaaggcaggtctctgggcagtaactgacgctgaggagcgaaag
catgggtagcgaacaggattagataccctggtagtccatgccgtaaacggtgggcgctag
gtgtgagtcccttccacggggttcgtgccgtagctaacgcattaagcgccccgcctgggg
agtacggccgcaaggctaaaactcaaaggaattgacgggggcccgcacaagcggcggagc
atgtggattaattcgatgcaacgcgaagaaccttacctgggcttgacatacaccagatgg
ctgtagagatacagtgtcccttgtggtcggtgtacaggtggtgcatggttgtcgtcagct
cgtgtcgtgagatgttgggttaagtcccgcaacgagcgcaacccttgtcttatgttgcca
gcggttcggccggggactcatgagagactgccggggttaactcggaggaaggtggggatg
acgtcaaatcatcatgccccttatgtccagggcttcacacatgctacaatggtcggtaca
acgcgtgacgacaccgtgaggtgaagtggatcgctgaaagccggtcgtagttcggattgg
ggtctgcaactcgaccccatgaagtcggagtcgctagtaatcgcagatcagcaacgctgc
ggtgaatacgttcccgggcct
>embl|GQ064012|GQ064012
gatgaacgctggcggcgtgcttaacacatgcaagtcgaacggaaaggccagtgcttgcac
tggtactcgagtggcgaacgggtgagtaacacgtgggtgatctgccctgcactttgggat
aagcctgggaaactgggtctaataccggataggacttgagtttagatgcttgagtggaaa
gtttttcggtgtgggatgagctcgcggcctatcagctagttggtggggtaatggcctacc
aaggcgtcgacgggtagccggcctgagagggtgtacggccacattgggactgagatacgg
cccagactcctacgggaggcagcagtggggaatattgcacaatgggcgcaagcctgatgc
agcgacgccgcgtgggggatgacggccttcgggttgtaaactcctttcgccagggacgaa
gcggaagtgacggtacctggataagaagcaccggctaactacgtgccagcagccgcggta
atacgtagggtgcaagcgttgtccggaattactgggcgtaaagagctcgtaggtggtttg
tcgcgtcgtttgtggaataccgcagcttaactgtggggttgcaggcgatacgggcataac
ttgagtgctgtaggggagactggaattcctggtgtagcggtggaatgcgcagatatcagg
aggaacaccgatggcgaaggcaggtctctgggcagtaactgacgctgaggagcgaaagca
tgggtagcgaacaggattagataccctggtagtccatgccgtaaacggtgggcgctaggt
gtgagtcccttccacggggttcgtgccgtagctaacgcattaagcgccccgcctggggag
tacggccgcaaggctaaaactcaaaggaattgacgggggcccgcacaagcggcggagcat
gtggattaattcgatgcaacgcgaagaaccttacctgggcttgacatgcaccggatcggg
ctagagatagtctttcccttgtggctggtgtacaggtggtgcatggttgtcgtcagctcg
tgtcgtgagatgttgggttaagtcccgcaacgagcgcaacccttgtcttatgttgccagc
atttggttggggactcatgagagactgccggggttaactcggaggaaggtggggatgacg
tcaaatcatcatgccccttatgtccagggcttcacacatgctacaatggtcggtacaacg
cgcagcgacactgtgaggtggagcgaatcgcttaaagccggtcttagttcggattggggt
ctgcaactcgacctcatgaagtcggagtcgctagtaatcgtagatcagcaacgctgcggt
gaatacgttcccgggcct
>embl|GQ064013|GQ064013
gatgaacgctggcggcgtgcttaacacatgcaagtcgaacggaaaggcccctgcttgcag
gggtgctcgagtggcgaacgggtgagtaacacgtgggtgatctgccctgcactttgggat
aagcctgggaaactgggtctaataccggataggaccatcgtttagtgtcggtggtggaaa
gttttttcggtgtgggatgagctcgcggcctatcagcttgttggtggggtaatggcctac
caaggcgtcgacgggtagccggcctgagagggtgtacggccacattgggactgagatacg
gcccagactcctacgggaggcagcagtggggaatattgcacaatgggcgcaagcctgatg
cagcgacgccgcgtgggggatgacggccttcgggttgtaaactcctttcgccaaggacga
agcgttatgtgacggtacttggagaagaagcaccggctaactacgtgccagcagccgcgg
taatacgtagggtgcgagcgttgtccggaattactgggcgtaaagagctcgtaggtggtt
tgtcgcgtcgtttgtggaataccgcagcttaactgtggggttgcaggcgatacgggcata
acttgagtgctgtaggggagactggaattcctggtgtagcggtggaatgcgcagatatca
ggaggaacaccgatggcgaaggcaggtctctgggcagtaactgacgctgaggagcgaaag
catgggtagcgaacaggattagataccctggtagtccatgccgtaaacggtgggcgctag
gtgtgagtcccttccacggggttcgtgccgtagctaacgcattaagcgccccgcctgggg
agtacggccgcaaggctaaaactcaaaggaattgacgggggcccgcacaagcggcggagc
atgtggattaattcgatgcaacgcgaagaaccttacctgggcttgacatacaccagatcg
ggctagagatagtctttcccttgtggttggtgtacaggtggtgcatggttgtcgtcagct
cgtgtcgtgagatgttgggttaagtcccgcaacgagcgcaacccttgtcttatgttgcca
gcggtttggccggggactcatgagagactgccggggttaactcggaggaaggtggggatg
acgtcaaatcatcatgccccttatgtccagggcttcacacatgctacaatggtcggtaca
acgcgtgacgacaccgtgaggtgaagtggatcgctgaaagccggtcgtagttcggattgg
ggtctgcaactcgaccccatgaggtcggagtcgctagtaatcgcagatcagcaacgctgc
ggtgaatacgttcccgggcct
>embl|GQ064014|GQ064014
gatgaacgctggcggcgtgcttaacacatgcaagtcgaacggaaaggccaagcttgcttg
gtgctcgagtggcgaacgggtgagtaacacgtgggtgatctgccctgcacttcgggataa
gcctgggaaactgggtctaataccggataggaccacttcttggaggttgtggtggaaagt
tttttcggtgtgggatgagctcgcggcctatcagcttgttggtggggtaatggcctacca
aggcgtcgacgggtagccggcctgagagggtgtacggccacattgggactgagatacggc
ccagactcctacgggaggcagcagtggggaatattgcacaatgggcggaagcctgatgca
gcgacgccgcgtgggggatgacggccttcgggttgtaaactcctttcgccaaagacgaat
ttggacggtatttggagaagaagcaccggctaactacgtgccagcagccgcggtaatacg
tagggtgcgagcgttgtccggaattactgggcgtaaagagctcgtaggtggtttgtcgcg
tcgtttgtgcaagtccacggcttaactgtgggactgcaggcgatacgggcataacttgag
tgctgtaggggagactggaattcctggtgtagcggtgaaatgcgcagatatcaggaggaa
caccgatggcgaaggcaggtctctgggcagtaactgacgctgaggagcgaaagcatgggg
agcgaacaggattagataccctggtagtccatgccgtaaacggtgggcgctaggtgtgag
tcccttccacggggttcgtgccgtagctaacgcattaagcgccccgcctggggagtacgg
ccgcaaggctaaaactcaaaggaattgacgggggcccgcacaagcggcggagcatgtgga
ttaattcgatgcaacgcgaagaaccttacctgggcttgacatacaccagatcgccgcaga
gatgtggtttcccttgtggttggtgtacaggtggtgcatggttgtcgtcagctcgtgtcg
tgagatgttgggttaagtcccgcaacgagcgcaacccttgtcttatgttgccagcacata
atggtggggactcatgagagactgccggggttaactcggaggaaggtggggatgacgtca
aatcatcatgccccttatgtccagggcttcacacatgctacaatggtcggtacaacgcgc
agcgacactgtgaggtggagcgaatcgctgtaaagccggccttagttcggattggggtct
gcaactcgaccccatgaagtcggagtcgctagtaatcgcagatcagcaacgctgcggtga
atacgttcccgggcct
>embl|GQ064015|GQ064015
gatgaacgctggcggcgtgcttaacacatgcaagtcgaacggaaaggctcaagcttgctt
gggtactcgagtggcgaacgggtgagtaacacgtgggtgatctgccctgcactttgggat
aagcctgggaaactgggtctaataccggataggaccatcgtttagtgtcggtggtggaaa
gttttttcggtgtgggatgagctcgcggcctatcagcttgttggtggggtaatggcctac
caaggcgtcgacgggtagccggcctgagagggtgtacggccacattgggactgagatacg
gcccagactcctacgggaggcagcagtggggaatattgcacaatgggcgcaagcctgatg
cagcgacgccgcgtgggggatgacggccttcgggttgtaaactcctttcgccaaggacga
agaggaattgacggtacttggataagaagcaccggctaactacgtgccagcagccgcggt
aatacgtagggtgcgagcgttgtccggaattactgggcgtaaagagctcgtaggtggttt
gtcgcgtcgtttgtggaataccgcagcttaactgtggggttgcaggcgatacgggcataa
cttgagcgctgtaggggagactggaattcctggtgtagcggtgaaatgcgcagatatcag
gaggaacaccgatggcgaaggcaggtctctgggcagtaactgacgctgaggagcgaaagc
atgggtagcgaacaggattagataccctggtagtccatgccgtaaacggtgggcgctagg
tgtgagtcccttccacggggttcgtgccgtagctaacgcattaagcgccccgcctgggga
gtacggccgcaaggctaaaactcaaaggaattgacgggggcccgcacaagcggcggagca
tgtggattaattcgatgcaacgcgaagaaccttacctgggcttgacacacaccggatcgg
gctagagatagtctttcccttgtggctggtgtacaggtggtgcatggttgtcgtcagctc
gtgtcgtgagatgttgggttaagtcccgcaacgagcgcaacccttgtcttatgttgccag
cacgtgatggtggggactcatgagagactgccggggttaactcggaggaaggtggggatg
acgtcaaatcatcatgccccttatgtccagggcttcacacatgctacaatggtcggtaca
acgcgcagcttccctgtgagggggtgcgaatcgctgaaagccggtcgtagttcggattgg
ggtctgcaactcgaccccatgaagtcggagtcgctagtaatcgcagatcagcaacgctgc
ggtgaatacgttcccgggcct
>embl|GQ064016|GQ064016
gatgaacgctggcggcgtgcttaacacatgcaagtcgaacggaaaggctcaagcttgctt
gggtactcgagtggcgaacgggtgagtaacacgtgggtgatctgccctgcactttgggat
aagcctgggaaactgggtctaataccggataggaccatcgtttagtgtcggtggtggaaa
gtttttcggtgtgggatgagctcgcggcctatcagcttgttggtggggtaatggcctacc
aaggcgtcgacgggtagccggcctgagagggtgtacggccacattgggactgagatacgg
cccagactcctacgggaggcagcagtggggaatattgcacaatgggcgcaagcctgatgc
agcgacgccgcgtgggggatgacggccttcgggttgtaaactcctttcgccaaggacgaa
gaggaattgacggtacttggataagaagcaccggctaactacgtgccagcagccgcggta
atacgtagggtgcgagcgttgtccggaattactgggcgtaaagagctcgtaggtggtttg
tcgcgtcgtttgtggaataccgcagcttaactgtggggttgcaggcgatacgggcataac
ttgagtgctgtaggggagactggaattcctggtgtagcggtgaaatgcgcagatatcagg
aggaacaccgatggcgaaggcaggtctctgggcagtaactgacgctgaggagcgaaagca
tgggtagcgaacaggattagataccctggtagtccatgccgtaaacggtgggcgctaggt
gtgagtcccttccacggggttcgtgccgtagctaacgcattaagcgccccgcctggggag
tacggccgcaaggctaaaactcaaaggaattgacgggggcccgcacaagcggcggagcat
gtggattaattcgatgcaacgcgaagaaccttacctgggcttgacatacaccggatcggg
ctagagatagtctttcccttgtggctggtgtacaggtggtgcatggttgtcgtcagctcg
tgtcgtgagatgttgggttaagtcccgcaacgagcgcaacccttgtcttatgttgccagc
acgtgatggtggggactcatgagagactgccggggttaactcggaggaaggtggggatga
cgtcaaatcatcatgccccttatgtccagggcttcacacatgctacaatggtcggtacaa
cgcgcagcttccctgtgagggggtgcgaatcgctgaaagccggtcgtagttcggattggg
gtctgcaactcgaccccatgaagtcggagtcgctagtaatcgcagatcagcaacgctgcg
gtgaatacgttcccgggcct
>embl|GQ064017|GQ064017
gatgaacgccggcggcgtgcttaacacatgcaagtcgaacggaaaggctcaagcttgctt
gggtactcgagtggcgaacgggtgagtaacacgtgggtgatctgccctgcactttgggat
aagcctgggaaactgggtctaataccggataggaccatcgtttagtgtcggtggtggaaa
gtttttcggtgtgggatgagctcgcggcctatcagcttgttggtggggtaatggcctacc
aaggcgtcgacgggtagccggcctgagagggtgtacggccacattgggactgagatacgg
cccagactcctacgggaggcagcagtggggaatattgcacaatgggcgcaagcctgatgc
agcgacgccgcgtgggggatgacggccttcgggttgtaaactcctttcgccaaggacgaa
gaggaattgacggtacttgataagaagcaccggctaactacgtgccagcagccgcggtaa
tacgtagggtgcgagcgttgtccggaattactgggcgtaaagagctcgtaggtggtttgt
cgcgtcgtttgtggaataccgcagcttaactgtggggttgcaggcgatacgggcataact
tgagtgctgtaggggagactggaattcctggtgtagcggtgaaatgcgcagatatcagga
ggaacaccgatggcgaaggcaggtctctgggcagtaactgacgctgaggagcgaaagcat
gggtagcgaacaggattagataccctggtagtccatgccgtaaacggtgggcgctaggtg
tgagtcccttccacggggttcgtgccgtagctaacgcattaagcgccccgcctggggagt
acggccgcaaggctaaaactcaaaggaattgacgggggcccgcacaagcggcggagcatg
tggattaattcgatgcaacgcgaagaaccttacctgggcttgacatacaccggatcgggc
tagagatagtctttcccttgtggctggtgtacaggtggtgcatggttgtcgtcagctcgt
gtcgtgagatgttgggttaagtcccgcaacgagcgcaacccttgtcttatgttgccagca
cgtgatggtggggactcatgagagactgccggggttaactcggaggaaggtggggatgac
gtcaaatcatcatgccccttatgtccagggcttcacacatgctacaatggtcggtacaac
gcgcagcttccctgtgagggggtgcgaatcgctgaaagccggtcgtagttcggattgggg
tctgcaactcgaccccatgaagtcggagtcgctagtaatcgcagatcagcaacgctgcgg
tgaatacgttcccgggcct
>embl|GQ064018|GQ064018
gatgaacgctggcggcgtgcttaacacatgcaagtcgaacggaaaggcccctgcttgcag
gggtgctcgagtggcgaacgggtgagtaacacgtgggtgatctgccctgcactttgggat
aagcctgggaaactgggtctaataccggataggaccatcgtttagtgtcggtggtggaaa
gttttttcggtgtgggatgagctcgcggcctatcagcttgttggtggggtaatggcctac
caaggcgtcgacgggtagccggcctgagagggtgtacggccacattgggactgagatacg
gcccagactcctacgggaggcagcagtggggaatattgcacaatgggcgcaagcctgatg
cagcgacgccgcgtgggggatgacggccttcgggttgtaaactcctttcgccaaggacga
agcgttatgtgacggtacttggagaagaagcaccggctaactacgtgccagcagccgcgg
taatacgtagggtgcgagcgttgtccggaattactgggcgtaaagagctcgtaggtggtt
tgtcgcgtcgtttgtggaataccgcagcttaactgtggggttgcaggcgatacgggcata
acttgagtgctgtaggggagactggaattcctggtgtagcggtggaatgcgcagatatca
ggaggaacaccgatggcgaaggcaggtctctgggcagtaactgacgctgaggagcgaaag
catgggtagcgaacaggattagataccctggtagtccatgccgtaaacggtgggcgctag
gtgtgagtcccttccacggggttcgtgccgtagctaacgcattaagcgccccgcctgggg
agtacggccgcaaggctaaaactcaaaggaattgacgggggcccgcacaagcggcggagc
atgtggattaattcgatgcaacgcgaagaaccttacctgggcttgacatacaccagatgg
ctgtagagatacagtgtcccttgtggttggtgtacaggtggtgcatggttgtcgtcagct
cgtgtcgtgagatgttgggttaagtcccgcaacgagcgcaacccttgtcttatgttgcca
gcggttcggccggggactcatgagagactgccggggttaactcggaggaaggtggggatg
acgtcaaatcatcatgccccttatgtccagggcttcacacatgctacaatggtcggtaca
acgcgtgacgacaccgtgaggtgaagtggatcgctgaaagccggtcgtagttcggattgg
ggtctgcaactcgaccccatgaagtcggagtcgctagtaatcgcagatcagcaacgctgc
ggtgaatacgttcccgggcct
>embl|GQ064019|GQ064019
gatgagcgctggcggcgtgcttaacacatgcaagtcgaacggaaaggcccctgcttgcag
gggtgctcgagtggcgaacgggtgagtaacacgtgggtgatctgccctgcactttgggat
aagcctgggaaactgggtctaataccggataggaccatcgtttagtgtcggtggtggaaa
gttttttcggtgtgggatgagctcgcggcctatcagcttgttggtggggtaatggcctac
caaggcgtcgacgggtagccggcctgagagggtgtacggccacattgggactgagatacg
gcccagactcctacgggaggcagcagtggggaatattgcacaatgggcgcaagcctgatg
cagcgacgccgcgtgggggatgacggccttcgggttgtaaactcctttcgccaaggacga
agcgttatgtgacggtacttggagaagaagcaccggctaactacgtgccagcagccgcgg
taatacgtagggtgcgagcgttgtccggaattactgggcgtaaagagctcgtaggtggtt
tgtcgcgtcgtttgtggaataccgcagcttaactgtggggttgcaggcgatacgggcata
acttgagtgctgtaggggagactggaattcctggtgtagcggtggaatgcgcagatatca
ggaggaacaccgatggcgaaggcaggtctctgggcagtaactgacgctgaggagcgaaag
catgggtagcgaacaggattagataccctggtagtccatgccgtaaacggtgggcgctag
gtgtgagtcccttccacggggttcgtgccgtagctaacgcattaagcgccccgcctgggg
agtacggccgcaaggctaaaactcaaaggaattgacgggggcccgcacaagcggcggagc
atgtggattaattcgatgcaacgcgaagaaccttacctgggcttgacatacaccagatgg
ctgtagagatacagtgtcccttgtggttggtgtacaggtggtgcatggttgtcgtcagct
cgtgtcgtgagatgttgggttaggtcccgcaacgagcgcaacccttgtcttatgttgcca
gcggttcggccggggactcatgagagactgccggggttaactcggaggaaggtggggatg
acgtcaaatcatcatgccccttatgtccagggcttcacacatgctacaatggtcggtaca
acgcgtgacgacaccgtgaggtgaagtggatcgctgaaagccggtcgtagttcggattgg
ggtctgcaactcgaccccatgaagtcggagtcgctagtaatcgcagatcagcaacgctgc
ggtgaatacgttcccgggcct
>embl|GQ064020|GQ064020
gatgaacgctggcggcgtgcttaacacatgcaagtcgaacggaaaggctcaagcttgctt
gggtactcgagtggcgaacgggtgagtaacacgtgggtgatctgccctgcactttgggat
aagcctgggaaactgggtctaataccggataggaccatcgtttagtgtcggtggtggaaa
gtttttcggtgtgggatgagctcgcggcctatcagcttgttggtggggtaatggcctacc
aaggcgtcgacgggtagccggcctgagagggtgtacggccacattgggactgagatacgg
cccagactcctacgggaggcagcagtggggaatattgcacaatgggcgcaagcctgatgc
agcgacgccgcgtgggggatgacggccttcgggttgtaaactcctttcgccaaggacgaa
gaggaattgacggtacttggataagaagcaccggctaactacgtgccagcagccgcggta
atacgtagggtgcgagcgttgtccggaattactgggcgtaaagagctcgtaggtggtttg
tcgcgtcgtttgtggaataccgcagcttaactgtggggttgcaggcgatacgggcataac
ttgagtgctgtaggggagactgggattcctggtgtagcggtgaaatgcgcagatatcagg
aggaacaccgatggcgaaggcaggtctctgggcagtaactgacgctgaggagcgaaagca
tgggtagcgaacaggattagataccctggtagtccatgccgtaaacggtgggcgctaggt
gtgagtcccttccacggggttcgtgccgtagctaacgcattaagcgccccgcctggggag
tacggccgcaaggctaaaactcaaaggaattgacgggggcccgcacaagcggcggagtat
gtggattaattcgatgcaacgcgaagaaccttacctgggcttgacatacaccggatcggg
ctagagatagtctttcccttgtggctggtgtacaggtggtgcatggttgtcgtcagctcg
tgtcgtgagatgttgggttaagtcccgcaacgagcgcaacccttgtcttatgttgccagc
acgtgatggtggggactcatgagagactgccggggttaactcggaggaaggtggggatga
cgtcaaatcatcatgccccttatgtccagggcttcacacatgctacaatggtcggtacaa
cgcgcagcttccctgtgagggggtgcgaatcgctgaaagccggtcgtagttcggattggg
gtctgcaactcgaccccatgaagtcggagtcgctagtaatcgcagatcagcaacgctgcg
gtgaatacgttcccgggcct
>embl|GQ064021|GQ064021
gatgaacgctggcggcgtgcttaacacatgcaagtcgaacggaaaggcccctgcttgcag
gggtgctcgagtggcgaacgggtgagtaacacgtgggtgatctgccctgcactttgggat
aagcctgggaaactgggtctaataccggataggaccatcgtttagtgtcggtggtggaaa
gttttttcggtgtgggatgagctcgcggcctatcagcttgttggtggggtaatggcctac
caaggcgtcgacgggtagccggcctgagagggtgtacggccacattgggactgagatacg
gcccagactcctacgggaggcagcagtggggaatattgcacaatgggcgcaagcctgatg
cagcgacgccgcgtgggggatgacggccttcgggttgtaaactcctttcgccaaggacga
agcgttatgtgacggtacttggagaagaagcaccggctaactacgtgccagcagccgcgg
taatacgtagggtgcgagcgttgtccggaattactgggcgtaaagagctcgtaggtggtt
tgtcgcgtcgtttgtggaataccgcagcttaactgtggggttgcaggcgatacgggcata
acttgagtgctgtaggggagactggaattcctggtgtagcggtggaatgcgcagatatca
ggaggaacaccgatggcgaaggcaggtctctgggcagtaactgacgctgaggagcgaaag
catgggtagcgaacaggattagataccctggtagtccatgccgtaaacggtgggcgctag
gtgtgagtcccttccacggggttcgtgccgtagctaacgcattaagcgccccgcctgggg
agtacggccgcaaggctaaaactcaaaggaattgacgggggcccgcacaagcggcggagc
atgtggattaattcgatgcaacgcgaagaaccttacctgggcttgacatacaccagatgg
ctgtagagatacagtgtccctcgtggttggtgtacaggtggtgcatggttgtcgtcagct
cgtgtcgtgagatgttgggttaagtcccgcaacgagcgcaacccttgtcttatgttgcca
gcggttcggccggggactcatgagagactgccggggttaactcggaggaaggtggggatg
acgtcaaatcatcatgccccttatgtccagggcttcacacatgctacaatggtcggtaca
acgcgtgacgacaccgtgaggtgaagtggatcgctgaaagccggtcgtagttcggattgg
ggtctgcaactcgaccccatgaagtcggagtcgctagtaatcgcagatcagcaacgctgc
ggtgaatacgttcccgggcct
>embl|GQ064022|GQ064022
gatgaacgctggcggcgtgcttaacacatgcaagtcgaacggaaaggcccctgcttgcag
gggtgctcgagtggcgaacggatgagtaacacgtgggtgatctgccctgcactttgggat
aagcctgggaaactgggtctaataccggataggaccatcgtttagtgtcggtggtggaaa
gttttttcggtgtgggatgagctcgcggcctatcagcttgttggtggggtaatggcctac
caaggcgtcgacgggtagccggcctgagagggtgtacggccacattgggactgagatacg
gcccagactcctacgggaggcagcagtggggaatattgcacaatgggcgcaagcctgatg
cagcgacgccgcgtgggggatgacggccttcgggttgtaaactcctttcgccaaggacga
agcgttatgtgacggtacttggagaagaagcaccggctaactacgtgccagcagccgcgg
taatacgtagggtgcgagcgttgtccggaattactgggcgtaaagagctcgtaggtggtt
tgtcgcgtcgtttgtggaataccgcagcttaactgtggggttgcaggcgatacgggcata
acttgagtgctgtaggggagactggaattcctggtgtagcggtggaatgcgcagatatca
ggaggaacaccgatggcgaaggcaggtctctgggcagtaactgacgctgaggagcgaaag
catgggtagcgaacaggattagataccctggtagtccatgccgtaaacggtgggcgctag
gtgtgagtcccttccacggggttcgtgccgtagctaacgcattaagcgccccgcctgggg
agtacggccgcaaggctaaaactcaaaggaattgacgggggcccgcacaagcggcggagc
atgtggattaattcgatgcaacgcgaagaaccttacctgggcttgacatacaccagatgg
ctgtagagatacagtgtcccttgtggttggtgtacaggtggtgcatggttgtcgtcagct
cgtgtcgtgagatgttgggttaagtcccgcaacgagcgcaacccttgtcttatgttgcca
gcggttcggccggggactcatgagagactgccggggttaactcggaggaaggtggggatg
acgtcaaatcatcatgccccttatgtccagggcttcacacatgctacaatggtcggtaca
acgcgtgacgacaccgtgaggtgaagtggatcgctgaaagccggtcgtagttcggattgg
ggtctgcaactcgaccccatgaagtcggagtcgctagtaatcgcagatcagcaacgctgc
ggaaagacgtcccgggcct
>embl|GQ064023|GQ064023
gatgaacgctggcggcgtgcttaacacatgcaagtcgaacggaaaggatccttcgggatt
actcgagtggcgaacgggtgagtaacacgtgggtgatctgccctgcactttgggataagc
ctgggaaactgggtctaataccggataggaccatcgtttagtgtcggtggtggaaagttt
tttcggtgtgggatgagctcgcggcctatcagcttgttggtggggtaatggcctaccaag
gcgtcgacgggtagccggcctgagagggtgtacggccacattgggactgagatacggccc
agactcctacgggaggcagcagtggggaatattgcacaatgggcgcaagcctgatgcagc
gacgccgcgtgggggatgacggccttcgggttgtaaactcctttcgccaaagacgaattt
ttgacggtatttggagaagaagcaccggctaactacgtgccagcagccgcggtaatacgt
agggtgcgagcgttgtccggaattactgggcgtaaagagctcgtaggtggtttgtcgcgt
cgtttgtggaataccgcagcttaactgtggggttgcaggcgatacgggcataacttgagt
gctgtaggggagactggaattcctggtgtagcggtggaatgcgcagatatcaggaggaac
accgatggcgaaggcaggtctctgggcagtaactgacgctgaggagcgaaagcatgggga
gcgaacaggattagataccctggtagtccatgccgtaaacggtgggcgctaggtgtgagt
cccttccacggggttcgtgccgtagctaacgcattaagcgccccgcctggggagtacggc
cgcaaggctaaaactcaaaggaattgacgggggcccgcacaagcggcggagcatgtggat
taattcgatgcaacgcgaagaaccttacctgggcttgacatacaccagatcgggctagag
atagtctttcccttgtggttggtgtacaggtggtgcatggttgtcgtcagctcgtgtcgt
gagatgttgggttaagtcccgcaacgagcgcaacccttgtcttatgttgccagcacataa
tggtggggactcatgagagactgccggggttaactcggaggaaggtggggatgacgtcaa
atcatcatgccccttatgtccagggcttcacacatgctacaatggtcggtacaacgcgca
gcttccctgtgagggggtgcgaatcgctctaaagccggtcgtagttcggattggggtctg
caactcgaccccatgaagtcggagtcgctagtaatcgcagatcagcaacgctgcggtgaa
tacgttcccgggcct
>embl|GQ064024|GQ064024
gatgaacgctggctgcgtgcttaacacatgcaagtcgaacggaaaggctcaagcttgctt
gggtactcgagtggcgaacgggtgagtaacacgtgggtgatctgccctgcactttgggat
aagcctgggaaactgggtctaataccggataggaccatcgtttagtgtcggtggtggaaa
gttttttcggtgtgggatgagctcgcggcctatcagcttgttggtggggtaatggcctac
caaggcgtcgacgggtagccggcctgagagggtgtacggccacattgggactgagatacg
gcccagactcctacgggaggcagcagtggggaatattgcacaatgggcgcaagcctgatg
cagcgacgccgcgtgggggatgacggccttcgggttgtaaactcctttcgccaaggacga
agaggaattgacggtacttggataagaagcaccggctaactacgtgccagcagccgcggt
aatacgtagggtgcgagcgttgtccggaattactgggcgtaaagagctcgtaggtggttt
gtcgcgtcgtttgtggaataccgcagcttaactgtggggttgcaggcgatacgggcataa
cttgagtgctgtaggggagactggaattcctggtgtagcggtgaaatgcgcagatatcag
gaggaacaccgatggcgaaggcaggtctctgggcagtaactgacgctgaggagcgaaagc
atgggtagcgaacaggattagataccctggtagtccatgccgtaaacggtgggcgctagg
tgtgagtcccttccacggggttcgtgccgtagctaacgcattaagcgccccgcctgggga
gtacggccgcaaggctaaaactcaaaggaattgacgggggcccgcacaagcggcggagca
tgtggattaattcgatgcaacgcgaagaaccttacctgggcttgacatacaccggatcgg
gctagagatagtctttcccttgtggctggtgtacaggtggtgcatggttgtcgtcagctc
gtgtcgtgagatgttgggttaagtcccgcaacgagcgcaacccttgtcttatgttgccag
cacgtgatggtggggactcatgagagactgccggggttaactcggaggaaggtggggatg
acgtcaaatcatcatgccccttatgtccagggcttcacacatgctacaatggtcggtaca
acgcgcagcttccctgtgagggggtgcgaatcgctgaaagccggtcgtagttcggattgg
ggtctgcaactcgaccccatgaagtcggagtcgctagtaatcgcagatcagcaacgctgc
ggtgaatacgttcccgggcct
>embl|GQ064025|GQ064025
gatgaacgctggcggcgtgcttaacacatgcaagtcgaacggaaaggccctttcgggggt
gctcgagtggcgaacgggtgagtaacacgtgggtgatctgccctgcactttgggataagc
ctgggaaactgggtctaataccggataggaccatcgtttagtgtcggtggtggaaagatt
ttttggtgtgggatgagctcgcggcctatcagcttgttggtggggtaatggcctaccaag
gcgtcgacgggtagccggcctgagagggtgtacggccacattgggactgagatacggccc
agactcctacgggaggcagcagtggggaatattgcacaatgggcgcaagcctgatgcagc
gacgccgcgtgggggatgacggccttcgggttgtaaactcctttcgccaaggacgaattt
ttgacggtacttggagaagaagcaccggctaactacgtgccagcagccgcggtaatacgt
agggtgcgagcgttgtccggaattactgggcgtaaagagctcgtaggtggtttgtcgcgt
cgtttgtggaataccgcagcttaactgtggggttgcaggcgatacgggcataacttgagt
gctgtaggggagactggaattcctggtgtagcggtgaaatgcgcagatatcaggaggaac
accgatggcgaaggcaggtctctgggcagtaactgacgctgaggagcgaaagcatgggga
gcgaacaggattagataccctggtagtccatgccgtaaacggtgggcgctaggtgtgagc
ctcttccacggggttcgtgccgtagctaacgcattaagcgccccgcctggggagtacggc
cgcaaggctaaaactcaaaggaattgacgggggcccgcacaagcggcggagcatgtggat
taattcgatgcaacgcgaagaaccttacctgggcctgacatacaccagatcgggctagag
atagtctttcccttgtggttggtgtacaggtggtgcatggttgtcgtcagctcgtgtcgt
gagatgttgggttaagtcccgcaacgagcgcaacccttgtcttatgttgccagcacataa
tggtgggggctcatgagagactgccggggttaactcggaggaaggtggggatgacgtcaa
atcatcatgccccttatgtccagggcttcacacatgctacaatggtcggtacaacgcgca
gcttccctgtgagggggtgcgaatcgcttaaagccggtcgtagttcggattggggtctgc
aactcgaccccatgaagtcggagtcgctagtaatcgcagatcagcaacgctgcggtgaat
acgttcccgggcct
>embl|GQ064026|GQ064026
gatgaacgctggcggcgtgcttaacacatgcaagtcgaacggaaaggctcaagcttgctt
gggtactcgagtggcgaacgggtgagtaacacgtgggtgatctgccctgcactttgggat
aagcctgggaaactgggtctaataccggataggaccatcgtttagtgtcggtggtggaaa
gtttttcggtgtgggatgagctcgcggcctatcagcttgttggtggggtaatggcctacc
aaggcgtcgacgggtagccggcctgagagggtgtacggccacattgggactgagatacgg
cccagactcctacgggaggcagcagtggggaatattgcacaatgggcgcaagcctgatgc
agcgacgccgcgtgggggatgacggccttcgggttgtaaactcctttcgccaaggacgaa
gaggaattgacggtacttggataagaagcaccggctaactacgtgccagcagccgcggta
atacgtagggtgcgagcgttgtccggaattactgggcgtaaagagctcgtaggtggtttg
tcgcgtcgtttgtggaataccgcagcttaactgtggggttgcaggcgatacgggcataac
ttgagtgctgtaggggagactggaattcctggtgtagcggtgaaatgcgcagatatcagg
aggaacaccgatggcgaaggcaggtctctgggcagtaactgacgctgaggagcgaaagca
tgggtagcgaacaggattagataccctggtagtccatgccgtaaacggtgggcgctaggt
gtgagtcccttccacggggttcgtgccgtagctaacgcattaagcgccccgcctggggag
tacggccgcaaggctaaaactcaaaggaattgacgggggcccgcacaagcggcggagcat
gtggattaattcgatgcaacgcgaagaaccttacctgggcttgacatacaccggatcggg
ctagagatagtctttcccttgtggctggtgtacaggtggtgcatggttgtcgtcagctcg
tgtcgtgagatgttgggttaagtcccgcaacgagcgcaacccttgtcttatgttgccagc
acgtgatggtggggactcatgagagactgccggggttaactcggaggaaggtggggatga
cgtcaaatcatcatgccccttatgtccagggcttcacacatgctacaatggtcggtacaa
cgcgcagcttccctgtgagggggtgcgaatcgctgaaagccggtcgtagttcggattggg
gtctgcaactcgaccccatgaagtcggagtcgctagtaatcgcagatcagcaacgctgcg
gtgaatacgttcccgggcct
>embl|GQ064027|GQ064027
gatgaacgctggcggcgtgcttaacacatgcaagtcgaacggaaaggccgaagcttgctt
cggtgctcgagtggcgaacgggtgagtaacacgtgggtgatctgccctgcactttgggat
aagcctgggaaactgggtctaataccggataggaccatcgtttagtgtcggtggtggaaa
gttttttcggtgtgggatgagctcgcggcctatcagcttgttggtggggtaatggcctac
caaggcgtcgacgggtagccggcctgagagggtgtacggccacattgggactgagatacg
gcccagactcctacgggaggcagcagtggggaatattgcacaatgggcgcaagcctgatg
cagcgacgccgcgtgggggatgacggccttcgggttgtaagctcctttcgccagggacga
agcgtaagtgacggtacctggataagaagcaccggctaactacgtgccagcagccgcggt
aatacgtagggtgcgagcgttgtccggaattactgggcgtaaagagctcgtaggtggttt
gtcgcgtcgtttgtggaataccgcagcttaactgcggggttgcaggcgatacgggcataa
cttgagtgctgtaggggagactggaattcctggtgtagcggtggaatgcgcagatatcag
gaggaacaccgatggcgaaggcaggtctctgggcagtaactgacgctgaggagcgaaagc
atgggtagcgaacaggattagataccctggtagtccatgccgtaaacggtgggcgctagg
tgtgagtcccttccacggggttcgtgccgtagctaacgcattaagcgccccgcctgggga
gtacggccgcaaggctaaaactcaaaggaattgacgggggcccgcacaaacggcggagca
tgtggattaattcgatgcaacgcgaagaaccttacctgggcttgacatgcactggatcgg
gctagagatagtctttcccttgtggctggtgtacaggtggtgcatggttgtcgtcagctc
gtgtcgtgagatgttgggttaagtcccgcaacgagcgcaacccttgtcttatgttgccag
catttggttggggactcatgagagactgccggggttaactcggaggaaggtggggatgac
gtcaaatcatcatgccccttatgtccagggcttcacacatgctacaatggtcggtacaac
gcgcagcgacactgtgaggtggagctaatcgctcgaaagccggtcttagttcggattggg
gtctgcaactcgaccccatgaagtcggagtcgctagtaatcgtagatcagcaatgctgcg
gtgaatacgttcccgggcct
>embl|GQ064028|GQ064028
gatgaacgctggcggcgtgcttaacacatgcaagtcgaacggaaaggcccctgcttgcag
gggtgctcgagtggcaaacgggtgagtaacacgtgggtgatctgccctgcactttgggat
aagcctgggaaactgggtctaataccggataggaccatcgtttagtgtcggtggtggaaa
gttttttcggtgtgggatgagctcgcggcctatcagcttgttggtggggtaatggcctac
caaggcgtcgacgggtagccggcctgagagggtgtacggccacattgggactgagatacg
gcccagactcctacgggaggcagcagtggggaatattgcacaatgggcgcaagcctgatg
cagcgacgccgcgtgggggatgacggccttcgggttgtaaactcctttcgccaaggacga
agcgttatgtgacggtacttggagaagaagcaccggctaactacgtgccagcagccgcgg
taatacgtagggtgcgagcgttgtccggaattactgggcgtaaagagctcgtaggtggtt
tgtcgcgtcgtttgtggaataccgcagcttaactgtggggttgcaggcgatacgggcata
acttgagtgctgtaggggagactggaattcctggtgtagcggtggaatgcgcagatatca
ggaggaacaccgatggcgaaggcaggtctctgggcagtaactgacgctgaggagcgaaag
catgggtagcgaacaggattagataccctggtagtccatgccgtaaacggtgggcgctag
gtgtgagtcccttccacggggttcgtgccgtagctaacgcattaagcgccccgcctgggg
agtacggccgcaaggctaaaactcaaaggaattgacgggggcccgcacaagcggcggagc
atgtggattaattcgatgcaacgcgaagaaccttacctgggcttgacatacaccagatgg
ctgtagagatacagtgtcccttgtggttggtgtacaggtggtgcatggttgtcgtcagct
cgtgtcgtgagatgttgggttaagtcccgcaacgagcgcaacccttgtcttatgttgcca
gcggttcggccggggactcatgagagactgccggggttaactcggaggaaggtggggatg
acgtcaaatcatcatgccccttatgtccagggcttcacacatgctacaatggtcggtaca
acgcgtgacgacaccgtgaggtgaagtggatcgctgaaagccggtcgtagttcggattgg
ggtctgcaactcgaccccatgaagtcggagtcgctagtcatcgcagatcagcaacgctgc
ggtgaatacgttcccgggcct
>embl|GQ064029|GQ064029
gatgaacgctggcggcgtgcttaacacatgcaagtcgaacggaaaggctcaagcttgctt
gggtactcgagtggcgaacgggtgagtaacacgtgggtgatctgccctgcactttgggat
aagcctgggaaactgggtctaataccggataggaccatcgtttagtgtcggtggtggaaa
gttttttcggtgtgggatgagctcgcggcctatcagcttgttggtggggtaatggcctac
caaggcgtcgacgggtagccggcctgagagggtgtacggccacattgggactgagatacg
gcccagactcctacgggaggcagcagtggggaatattgcacaatgggcgcaagcctgatg
cagcgacgccgcgtgggggatgacggccttcgggttgtaaactcctttcgccaaggacga
agaggaattgacggtacttggataagaagcaccggctaactacgtgccagcagccgcggt
aatacgtagggtgcgagcgttgtccggaattactgggcgtaaagagctcgtaggtggttt
gtcgcgtcgtttgtggaataccgcagcttaactgtggggttgcaggcgatacgggcataa
cttgagtgctgtaggggagactggaattcctggtgtagcggtgaaatgcgcagatatcag
gaggaacaccgatggcgaaggcaggtctctgggcagtaactgacgctgaggagcgaaagc
atgggtagcgaacaggattagataccctggtagtccatgccgtaaacggtgggcgctagg
tgtgagtcccttccacggggttcgtgccgtagctaacgcattaagcgccccgcctgggga
gtacggccgcaaggctaaaactcaaaggaattgacgggggcccgcacaagcggcggagca
tgtggattaattcgatgcaacgcgaagaaccttacctgggcttgacatacaccggatcgg
gctagagatagtctttcccttgtggctggtgtacaggtggtgcatggttgtcgtcagctc
gtgtcgtgagatgttgggttaagtcccgcaacgagcgcaacccttgtcttatgttgccag
cacgtgatggtggggactcatgagagactgccggggttaactcggaggaaggtggggatg
acgtcaaatcatcatgccccttgtgtccagggcttcacacatgctacaatggtcggtaca
acgcgcagcttccctgtgagggggcgcgaatcgctgaaagccggtcgtagttcggattgg
ggtctgcaactcgaccccatgaagtcggagttgctagtaatcgcagatcagcaacgctgc
ggtgaatacgttcccgggcct
>embl|GQ064030|GQ064030
gatgaacgctggcggcgtgcttaacacatgcaagtcgaacggaaaggcccctgcttgcag
gggtgctcgagtggcgaacgggtgagtaacacgtgggtgatctgccctgcactttgggat
aagcctgggaaactgggtctaataccggataggaccatcgtttagtgtcggtggtggaaa
gttttttcggtgtgggatgagctcgcggcctatcagcttgttggtggggtaatggcctac
caaggcgtcgacgggtagccggcctgagagggtgtacggccacattgggactgagatacg
gcccagactcctacgggaggcagcagtggggaatattgcacaatgggcgcaagcctgatg
cagcgacgccgcgtgggggatgacggccttcgggttgtaaactcctttcgccaaggacga
agcgttatgtgacggtacttggagaagaagcaccggctaactacgtgccagcagccgcgg
taatacgtagggtgcgagcgttgtccggaattactgggcgtaaagagctcgtaggtggtt
tgtcgcgtcgtttgtggaataccgcagcttaactgtggggttgcaggcgatacgggcata
acttgagtgctgtaggggagactggaattcctggtgtagcggtggaatgcgcagatatca
ggaggaacaccgatggcgaaggcaggtctctgggcagtaactgacgctgaggagcgaaag
catgggtagcgaacaggattagataccctggtagtccatgccgtaaacggtgggcgctag
gtgtgagtcccttccacggggttcgtgccgtagctaacgcattaagcgccccgcctgggg
agtacggccgcaaggctaaaactcaaaggaattgacgggggcccgcacaagcggcggagc
atgtggattaattcgatgcaacgcgaagaaccttacctgggcttgacatacaccagatgg
ctgtagagatacagtgtcccttgtggttggtgtacaggtggtgcatggttgtcgtcagct
cgtgtcgtgagatgttgggttaagtcccgcaacgagcgcaacccttgtcttatgttgcca
gcggttcggccggggactcatgagagactgccggggttaactcggaggaaggtggggatg
acgtcaaatcatcatgccccttatgtccagggcttcacacatgctacaatggtcggtaca
acgcgtgacgacaccgtgaggtgaagtggatcgctgaaagccggtcgtagttcggattgg
ggtctgcaactcgaccccatgaagtcggagtcgctagtaatcgcagatcagcaacgctgc
ggtgaatacgttcccgggcct
>embl|GQ064031|GQ064031
gatgaacgctggcggcgtgcttaacacatgcaagtcgaacggaaaggcccctgcttgcag
gggtgctcgagtggcgaacgggtgggtaacacgtgggtgatctgccctgcactttgggat
aagcctgggaaactgggtctaataccggataggaccatcgtttagtgtcggtggtggaaa
gttttttcggtgtgggatgagctcgcggcctatcagcttgttggtggggtaatggcctac
caaggcgtcgacgggtagccggcctgagagggtgtacggccacattgggactgagatacg
gcccagactcctacgggaggcagcagtggggaatattgcacaatgggcgcaagcctgatg
cagcgacgccgcgtgggggatgacggccttcgggttgtaaactcctttcgccaaggacga
agcgttatgtgacggtacttggagaagaagcaccggctaactacgtgccagcagccgcgg
taatacgtagggtgcgagcgttgtccggaattactgggcgtaaagagctcgtaggtggtt
tgtcgcgtcgtttgtggaataccgcagcttaactgtggggttgcaggcgatacgggcata
acttgagtgctgtaggggagactggaattcctggtgtagcggtggaatgcgcagatatca
ggaggaacaccgatggcgaaggcaggtctctgggcagtaactgacgctgaggagcgaaag
catgggtagcgaacaggattagataccctggtagtccatgccgtaaacggtgggcgctag
gtgtgagtcccttccacggggttcgtgccgtagctaacgcattaagcgccccgcctgggg
agtacggccgcaaggctaaaactcaaaggaattgacgggggcccgcacaagcggcggagc
atgtggattaattcgatgcaacgcgaagaaccttacctgggcttgacatacaccagatgg
ctgtagagatacagtgtcccttgtggttggtgtacaggtggtgcatggttgtcgtcagct
cgtgtcgtgagatgttgggttaagtcccgcaacgagcgcaacccttgtcttatgttgcca
gcggttcggccggggactcatgagagactgccggggttaactcggaggaaggtggggatg
acgtcaaatcaccatgccccttatgtccagggcttcacacatgctacaatggtcggtaca
acgcgtgacgacaccgtgaggtgaagtgggtcgctgaaagccggtcgtagttcggattgg
ggtctgcaactcgaccccatgaagtcggagtcgctagtaatcgcagatcagcaacgctgc
ggtgaatacgttcccgggcct
>embl|GQ064032|GQ064032
gatgaacgctggcggcgtgcttaacacatgcaagtcgaacggaaaggctagtgcttgcac
tagtgctcgagtggcgaacgggtgagtaacacgtgggtgatctgccctgcacttcgggat
aagcctgggaaactgggtctaataccggataggaccacttcttggaggttgtggtggaaa
gtttttcggtgtgggatgagctcgcggcctatcagcttgttggtggggtaatggcctacc
aaggcgtcgacgggtagccggcctgagagggtgtacggccacattgggactgagatacgg
cccagactcctacgggaggcagcagtggggaatattgcacaatgggcgcaagcctgatgc
agcgacgccgcgtgggggatgacggccttcgggttgtaaactcctttcgccaaggacgaa
gagaaattgacggtacttggataagaagcaccggctaactacgtgccagcagccgcggta
atacgtagggtgcgagcgttgtccggaattactgggcgtaaagagctcgtaggtggtttg
tcgcgtcgtttgtggaataccggggcttaacttcggggttgcaggcgatacgggcataac
[truncated: 1,172,531 more chars]
