# Supplementary material for: Estimation of bacterial diversity using next generation sequencing of 16S rDNA: a comparison of different workflows
Source: BMC Bioinformatics. 2011 Dec 14;12:473. doi: 10.1186/1471-2105-12-473 (PMC3258296; doi:10.1186/1471-2105-12-473)
Supplement: Additional file 3 — This file contains the FASTA formatted sequences of all the datasets used in this study. Zip file contents are briefly described in the included README file. [file 1471-2105-12-473-S3.ZIP › dset/QuinceArtficialGSFLXClean.fas]

>FIQU8OX06HETT3
ATTAGATACCCTGGTAGTCCTAGCTGTAAACGATGGATACTAGATGTTGTGGACTCTTTGAGTCTGCAGTGTCGTAGCTAACGCGTTAAGTATCCCGCCTGGGAAGTATGCTCGCAAGAGTGAAACTCAAAGGAATTGACGGGGGCCCGCACAAGCGGTGGAGCATGTGGTTTAATTCGATGCAACACGAAGAACCTTACCAGGACTTGACATAAAGAGAAGTTTTTTGAGAAGAAAACGTGCTACGGCCTCTTATACAGGTGGTG
>FIQU8OX06HJM0U
ATTAGATACCCTGGTAGTCCACGCCGTAAACGATGTCAACTAGCCGTTGGGCCCTTTATGGGTTTAGTGGCGCAGCTAACGCATTAAGTTGACCGCCTGGGGAGTACGGCCGCAAGGTTAAAACTCAAATGAATTGACGGGGGCCCGCACAAGCGGTGGAGCATGTGGTTTAATTCGATGCAACGCGAAGAACCTTACCTACCCTTGACATCCAGAGAATCTGTTAGAGATAGTAGAGTGCCTTCGGGAACTCTGAGACAGGTGCTGCATGG
>FIQU8OX06HK00C
ATTAGATACCCGGGTAGTCCACGCCCTAAACGATGTCAACTGGTTGTTGGGTCTTCACTGACTCAGTAACGAAGCTAACGCGTGAAGTTGACCGCCTGGGGAGTACGGCCGCAAGGTTGAAACTCAAAGGAATTGACGGGGACCCGCACAAGCGGTGGATGATGTGGTTTAATTCGATGCAACGCGAAAAACCTTACCCACCTTTGACATGTACGGAATTTGCCAGAGATGGCTTAGTGCTCGAAAGAGAACCGTAACACAGGTGCTGCATGG
>FIQU8OX06HG1OF
ATTAGATACCCGGGTAGTCCACGCCCTAAACGATGTCAACTAGCTGTTGGGGCCTTCGGGCCTTAGTAGCGCAGCTAACGCGTGAAGTTGACCGCCTGGGGAGTACGGTCGCAAGATTAAAACTCAAAGGAATTGACGGGGACCCGCACAAGCGGTGGATGATGTGGATTAATTCGATGCAACGCGAAAAACCTTACCTACCCTTGACATGTCTGGAATCCCGAAGAGATTTGGGAGTGCTCGCAAGAGAACCGGAACACAGGTGCTGCATGG
>FIQU8OX06HIM25
ATTAGATACCCCGGTAGTCCACGCCCTAAACGATGCTGACTAGTTGTTCGGGATTTACATCCTGAGTAACGTAGCTAACGCGTGAAGTCAGCCGCCTGGGGAGTACGGTCGCAAGATTAAAACTCAAAGGAATTGACGGGGACCCGCACAAGCGGTGGATGATGTGGATTAATTCGATGCAACGCGAAAAACCTTACCTACCCTTGACATGTCACTAACGAAGTAGAGATACATTAGGTGCTCGTAAGAGAAAGTGAACACAGGTGCTGCA
>FIQU8OX06G7YNS
ATTAGATACCCGGGTAGTCCACGCCCTAAACGATGTCAACTGGTCGTTGGGTCTTCACTGACTCAGTAATGAAGCTAACGCGTGAAGTTGACCGCCTGGGGAGTACGGCCGCAAGGTTGAAACTCAAAGGAATTGACGGGGACCCGCACAAGCGGTGGATGATGTGGTTTAATTCGATGCAACGCGAAAAACCTTACCCACCTTTGACATGTACGGAAGTTACCAGAGATGGTTTCGTGCTCGAAAG
>FIQU8OX06HLSSS
ATTAGATACCCTGGTAGTCCTAGCTGTAAACGATGGATACTAGATGTTGTGGACTCTTTGAGTCTGCAGTGTCGTAGCTAACGCGTTAAGTATCCCGCCTGGGAAGTATGCTCGCAAGAGTGAAACTCAAAGGAATTGACGGGGGCCCGCACAAGCGGTGGAGCATGTGGTTTAATTCGATGCAACACGAAGAACCTTACCAGGACTTGACATAAAGAGAAGTTTTTTGAGAAGAAAACGTGCTACGGCCTCTTATACAGGTGGTG
>FIQU8OX06HJFIL
ATTAGATACCCTGGTAGTCCTAGCTGTAAACGATGGATACTAGATGTTGTGGACTCTTTGAGTCTGCAGTGTCGTAGCTAACGCGTTAAGTATCCCGCCTGGGAAGTATGCTCGCAAGAGTGAAACTCAAAGGAATTGACGGGGGCCCGCACAAGCGGTGGAGCATGTGGTTTAATTCGATGCAACACGAAGAACCTTACCAGGACTTGACATAAAGAGAAGTTTTTTGAGAAGAAAACGTGCTACGGCCTCTTATACAGGTGGTG
>FIQU8OX06HCQH3
ATTAGATACCCCGGTAGTCCACGCCCTAAACGACGTCAACTGGTTGTTGGGTCTTAACTGACTCAGTAACGAAGCTAACGCGTGAAGTTGACCGCCTGGGGAGTACGGCCGCAAGGTTGAAACTCAAAGGAATTGACGGGGACCCGCACAAGCGGTGGATGATGTGGTTTAATTCGATGCAACGCGAAAAACCTTACCCACCTTTGACATGTACGGAAGGATCCAGAGATGGATTTGTGCTCGAAAGAGAACCGTAACACAGGTGCTGCATGGCTGTCGTC
>FIQU8OX06HMTK2
ATTAGATACCCCGGTAGTCCACGCTGTAAACGATGTCGACTAGCCGTTGGTCCTATTTACAGGATTAGTGGCGCAGCTAACGCATTAAGTCGACCGCCTGGGGAGTACGGCCGCAAGGTTAAAACTCAAATGAATTGACGGGGGCCCGCACAAGCGGTGGAGCATGTGGTTTAATTCGATGCAACGCGAAGAACCTTACCTACCCTTGACATCCAGAGAATCTGTTAGGGATAGTAGAGTGCCTTCGGGAGCTCTGAGACAGGTGCCGCA
>FIQU8OX06G8KRT
ATTAGATACCCGGGTAGTCCTAGCTGTAAACGATGGATACTAGATGTTGTGGACTCTTTGAGTCTGCAGTGTCGTAGCTAACGCGTTAAGTATCCCGCCTGGGAAGTATGCTCGCAAGAGTGAAACTCAAAGGAATTGACGGGGGCCCGCACAAGCGGTGGAGCATGTGGTTTAAATTCGATGCAACACGAAGAACCTTACCAGGACTTGAC
>FIQU8OX06HKR7W
ATTAGATACCCGGGTAGTCCACGCTGTAAACGATGTCGACTAGCCGTTGGTCCTATTTACAGGATTAGTGGCGCAGCTAACGCATTAAGTCGACCGCCTGGGGAGTACGGCCGCAAGGTTAAAACTCAAATGAATTGACGGGGGCCCGCACAAGCGGTGGAGCATGTGGTTTAATTCGATGCAACGCGAAGAACCTTACCTACCCTTGACATCCAGAGAACCTGTTAGAGATAGTAGAGTGCCTTCGGGAGGCTCTGAGACAGGTGCTG
>FIQU8OX06HL3NW
ATTAGATACCCAGGTAGTCCTAGCTGTAAACGATGGATACTAGATGTTGTGGACTCTTTGAGTCTGCAGTGTCGTAGCTAACGCGTTAAGTATCCCGCCTGGGAAGTATGCTCGCAAGAGTGAAACTCAAAGGAATTGACGGGGGCCCGCACAAGCGGTGGAGCATGTGGTTTAATTCGATGCAACACGAAGAACCTTACCAGGACTTGACATAAAGAGAAGTTTTTTGAGAAGAAAAACGTGCTACGGCCTCTTATACAGGTGGTG
>FIQU8OX06HEA7G
ATTAGATACCCGGGTAGTCCACGCCGTAAACGATGTCAACTAGCCGTTGGCTCTCTTAGAGAGTTAGTGGCGCAGCTAACGCATTAAGTTGACCGCCGTGGGGAGTACGGCCGCAAGGTTAAACTCAAATGAATTGACGGGGGGCCCCGCACAAGCGGTGGAGCATGTGGTTTAATTCGATGCAACGCGAAGAACCTTACCTACCCTTGACATCCAGAGAATCTGTTAGAGATAGTAGAGTGCCTTCGGGAACTCTGAGACAGGTGCTG
>FIQU8OX06HJWML
ATTAGATACCCCGGTAGTCCACGCCCTAAACGATGCTGACTAGTTGTTCGGGATTTACATCCTGAGTAACGTAGCTAACGCGTGAAGTCAGCCGCCTGGGGAGTACGGTCGCAAGATTAAAACTCAAAGGAATTGACGGGGGACCCGCACAAGCGGTGGATGATGTGGATTAATTCGATGCAACGCGAAAAACCTTACCTACCCTTGACATGTCACTAACGAGGTAGAGATACATTAGGTGCTCGTAAGAGAAAGTGAACACAGGTG
>FIQU8OX06HJSLZ
ATTAGATACCCTGGTAGTCCACGCCGTAAACGATGGATGCTAGCCGTTAGGCAGCTTGCTGCTTAGTGGCGCAGCTAACGCTTTAAGCATCCCGCCTGGGGAGTACGGTCGCAAGATTAAAACTCAAAGGAATTGACGGGGGCCCGCACAAGCGGTGGAGCATGTGGTTTAATTCGAAGCAACGCGCAGAACCTTACCAGCTTTTGACATGTCCTGGACGGATGGCAGAGATGCTTTCTTCTCTTCGGAGCCAGGAACACG
>FIQU8OX06HLRDA
ATTAGATACCCGGGTAGTCCACGCCGTAAACGGTGGGCGCTAGTTGTGCGAACCTTCCACGGTTTGTGCGGCGCAGCTAACGCATTAAGCGCCCCGCCTGGGGAGTACGATCGCAAGATTAAAACTCAAAGGAATTGACGGGGCCCCGCACAAGCAGCGGAGCATGCGGCTTAATTCGACGCAACGCGAAGAACCTTACCAAGGCTTGACATATACAGGAATATGGCAGAGATGTCATAGCCGCAAGGTCTGTATACAGGTGGTG
>FIQU8OX06HL1A8
ATTAGATACCCGGGTAGTCCACGCTGTAAACTATGGATACTTGTTGTTGGGGGTATTGACCCCTTCAGTGACGAAGCTAACGCGTTAAGTATCCCGCCTGGGGAGTACGGTCGCAAGATTAAAACTCAAAGAAATTGACGGGGGCCCGCACAAGCGGTGGAGCATGTGGTTTAATTCGATGCAACGCGAAGAACCTTACCTGGACTTGACATGAACTGGAAGGGTGGCAGAAATGTCCCCGCTCGCAAGAGTCGGTTCACAGGTGCTGCATGG
>FIQU8OX06HJQLX
ATTAGATACCCCGGTAGTCCTAGCTGTAAACGATGGATACTAGATGTTGTGGACTCTTTGAGTCTGCAGTGTCGTAGCTAACGCGTTAAGTATCCCGCCTGGGAAGTATGCTCGCAAGAGTGAAACTCAAAGGAATTGACGGGGGCCCGCACAAGCGGTGGAGCATGTGGTTTAATTCGATGCAACACGAAGAACCTTACCAGGACTTGACATAAAGAGAAGTTTTTTGAGAAGGAAACGTGCTACGGCCTCTTATACAGGTGGTGCA
>FIQU8OX06HJJ4G
ATTAGATACCCGGGTAGTCCACGCCGTAAACGATGTCAACTAGCCGTTGGCTCTCTTAGAGAGTTAGTGGCGCAGCTAACGCATTAAGTTGACCGCCTGGGGAGTACGGCCGCAAGGTTAAAACTCAAATGAATTGACGGGGGCCCGCACAAGCGGTGGAGCATGTGGTTTAATTCGATGCAACGCGAAGAACCTTACCTACCCTTGACATCCAGAGAATCTGTTAGAGATAGTAGAGTGCCTTCGGGAACTCTGAGACAGGTGCTG
>FIQU8OX06G7RAC
ATTAGATACCCAGGTAGTCCACGCCCTAAACGATGTCTACTAGTTGTTGGTGGAGTAAAATCCATAAGTAACGCAGCTAACGCGTGAAGTAGACCGCCTGGGGAGTACGGTCGCAAGATTAAAACTCAAATGAATTGACGGGGGCCCGCACAAGTGGTGGATTATGTGGATTAATTCGATGCAACGCGAAAAACCTTACCTGGCCTTGACATGTAACGAACTTTCCAGAGATGGATTGGTGCTCGAAAGAGAACGTTAACACAGGTGCTGCATGG
>FIQU8OX06HJKI1
ATTAGATACCCGGGTAGTCCACGCTGTAAACGATGTCGACTAGCCGTTGGTCCTATTTACAGGATTAGTGGCGCAGCTAACGCATTAAGTCGACCGCCTGGGGAGTACGGCCGCAAGGTTAAAACTCAAATGAATTGACGGGGGCCCGCACAAGCGGTGGAGCATGTGGTTTAATTCGATGCAACGCGAAGAACCTTACCTACCCTTGACATCCAGAGAACCTGTTAGAGATAGTAGAGTGCCTTCGGGAGCTCTGAGACAGGTGCTG
>FIQU8OX06HEFZL
ATTAGATACCCAGGTAGTCCACGCCCTAAACGATGTCTACTAGTTGTTGGTGGAGTAAAATCCATGAGTAACGCAGCTAACGCGTGAGGTAGACCGCCTGGGGAGTACGGTCGCAAGATTAAAACTCAAATGAATTGACGGGGGCCCGCACAAGCGGTGGATTATGTGGATTAATTCGATGCAACGCGAAAAACCTTACCTGGCCTTGACATGTAACGAACTTTCCAGAGATGGATTGGTGCTCGAAAGAGAACGTTAACACAGGTGCTGCA
>FIQU8OX06HFMMB
ATTAGATACCCCGGTAGTCCACGCCCTAAACGATGCTGACTAGTTGTTCGGGATTTACATCCTGAGTAACGTAGCTAACGCGTGAAGTCAGCCGCCTGGGGAGTACGGTCGCAAGATTAAAACTCAAAGGAATTGACGGGGACCCGCACAAGCGGTGGATGATGTGGATTAATTCGATGCAACGCGAAAAACCTTACCTACCCTTGACATGTCACTAACGAAGTAGAGATACATTAGGTGCTCGTAAGAGAAAGTGAACACAGGTGCTGCA
>FIQU8OX06HISIN
ATTAGATACCCAGGTAGTCCACGCCCTAAACGATGCTGACTAGTTGTTCGGGATTTACATCCTGAGTAACGTAGCTAACGCGTGAAGTCAGCCGCCTGGGGAGTACGGTCGCAAGATTAAAACTCAAAGGAATTGACGGGGACCCGCACAAGCGGTGGATGATGTGGATTAATTCGATGCAACGCGAAAAACCTTACCTACCCTTGACATGTCACTAACGAAGTAGAGATACATTAGGTGCTCGTAAGAGAAAGTGAGCACAGGTG
>FIQU8OX06HBIUT
ATTAGATACCCCGGTAGTCCTAGCTGTAAACGATGGATACTAGATGTTGTGGGCTCTTTGAGTCTGCAGTGTCGTAGCTAACGCGTTAAGTATCCTGCCTGGGAAGTATGCTCGCAAGAGTGAAACTCAAAGGAATTGACGGGGGCCCGCACAAGCGGTGGAGCATGTGGTTTAATTCGATGCAACACGAAGAACCTTACCAGGACTTGACATAAAGAGAAGTTTTTTGAGAAGAAAACGTGCTACGGCCTCTTATACAGGTGGTG
>FIQU8OX06HATH4
ATTAGATACCCCGGTAGTCCACGCTGTAAACGATGTCGACTAGCCGTTGGTCCTATTTACAGGATTAGTGGCGCAGCTAACGCATTAAGTCGACCGCCTGGGGAGTACGGCCGCAAGGTTAAAACTCAAATGAATTGACGGGGGCCCGCACAAGCGGTGGAGCATGTGGTTTAATTCGATGCAACGCGAAGAACCTTACCTACCCTTGACATCCAGAGAATCTGTTAGGGATAGTAGAGTGCCTTCGGGAGCTCTGAGACAGGTGCCGCA
>FIQU8OX06HK5K0
ATTAGATACCCTGGTAGGCCACGCCCTAAACGATGCTGACTAGTTGTTCGGGATTTACATCCTGAGTAACGTAGCTAACGCGTGAAGTCAGCCGCCTGGGGAGTACGGTCGCAAGATTAAAACTCAAAGGAATTGACGGGGACCCGCACAAGCGGTGGATGATGTGGATTAATTCGATGCAACGCGAAAAACCTTACCTACCCTTGACATGTCACTAACGAAGTAGAGATACATTAGGTGCTCGTAAGAGAAAGTGAACACAGGTGCTG
>FIQU8OX06HCCUL
ATTAGATACCCCGGTAGTCCACGCCCTAAACGATGTCTACTAGTTGTTGGTGGAGTAAAATCCATGAGTAACGCAGCTAACGCGTGAAGTAGACCGCCTGGGGAGTACGGTCGCAAGATTAAAACTCAAATGAATTGACGGGGGCCCGCACAAGCGGTGGATTATGTGGATTAATTCGATGCAACGCGAAAAACCTTACCTGGCCTTGACATGTAACGAACTTTCCAGAGATGGATTGGTGCTCGAAAGAGAGCGTTAACACAGGTG
>FIQU8OX06HJ8KF
ATTAGATACCCCGGTAGTCCTAGCTGTAAACGATGGATACTAGATGTTGTGGACTCTTTGAGTCTGCAGTGTCGTAGCTAACGCGTTAAGTATCCCGCCTGGGAAGTATGCTCGCAAGAGTGAAACTCAAAGGAATTGACGGGGGCCCGCACAAGCGGTGGAGCATGTGGTTTAATTCGATGCAACACGAAGAACCTTACCAGGACTTGACATAAAGAGAAGTTTTTTGAGAAGAAAACGTGCTACGGCCTCTTATACAGGTGGTGCA
>FIQU8OX06HEP9H
ATTAGATACCCGGGTAGTCCTAGCTGTAAACGATGGATACTAGATGTTGTGGACTCTTTGAGTCTGCAGTGTCGTAGCTAACGCGTTAAGTATCCCGCCTGGGAAGTATGCTCGCAAGAGTGAAACTCAAAGGAATTGACGGGGGCCCGCACAAGCGGTGGAGCATGTGGTTTAATTCGATGCAACACGAAGAACCTTACCAGGACTTGACATAAAGAGAAGTTTTTTGAGAAGAAAACGTGCTACGGCCTCTTATACAGGTGGTGCA
>FIQU8OX06HKZP4
ATTAGATACCCGGGTAGTCCACGCCCTAAACGATGTCAACTGGTTGTTGGGTCTTCACTGACTCAGTAACGAAGCTAACGCGTGAAGTTGACCGCCTGGGGAGTACGGCCGCAAGGTTGAAACTCAAAGGAATTGACGGGGACCCGCACAAGCGGTGGATGATGTGGTTTAATTCGATGCAACGCGAAAAACCTTACCCACCTTTGACATGTACGGAATTTGCCAGAGATGGCTTAGTGCTCGAAAGAGAACCGTAACACAGGTGCTGCATGG
>FIQU8OX06HEBRL
ATTAGATACCCGGGTAGTCCACGCCCTAAACGATGTCAACTGGTTGTTGGGTCTTCACTGACTCAGTAACGAAGCTAACGCGTGAAGTTGACCGCCTGGGGAGTACGGCCGCAAGGTTGAAACTCAAAGGAATTGACGGGGACCCGCACAAGCGGTGGATGATGTGGTTTAATTCGATGCAACGCGAAAAACCTTACCCACCTTTGACATGTACGGAATTTGCCAGAGATGGCTTAGTGCTCGAAAGAGAACCGTAACACAGGTGCTGCATGG
>FIQU8OX06HFYXP
ATTAGATACCCTGGTAGTCCTAGCCTTAAACGATGCTGACTTTGTGTTTCAGGTATTTAATCCTGGAGTGCCGGAGCTAACGCGTTAAGTCAGCCGCCTGGGGAGTACGGTCGCAAGACTGAAACTCAAAGGAATTGACGGGGACCCGCACAAGCGGTGGAGCATGTGGTTTAATTCGACGCAACGCGAAGAACCTTACCTGGGCTAGAATGCGGTGGATAAGTCTTAGAGATAAGATGATCCGAGTAATCGGCTCCTGCCAGCAAGG
>FIQU8OX06G79V3
ATTAGATACCCAGGTAGTCCGCGCCCTAAACGATGTCAACTGGTTGTTGGGTCTTCACTGACTCAGTAACGAAGCTAACGCGTGAAGTTGACCGCCTGGGGAGTACGGCCGCAAGGTTGAAACTCAAAGGAATTGACGGGGACCCGCACAAGCGGTGGATGATGTGGTTTAATTCGATGCAACGCGAAAAACCTTACCCACCTTTGACATGTACGGAATTTGCCAGAGATGGCTTAGTGCTCGAAAGAGAACCGTAACACAGGTGCTGCATGG
>FIQU8OX06HAUCA
ATTAGATACCCGGGTAGTCCTAGCTGTAAACGATGGATACTAGATGTTGTGGACTCTTTGAGTCTGCAGTGTCGTAGCTAACGCGTTAAGTATCCCGCCTGGGAAGTATGCTCGCAAGAGTGAAACTCAAAGGAATTGACGGGGGCCCGCACAAGCGGTGGAGCATGTGGTTCAATTCGATGCAACACGAAGAACCTTACCAGGACTTGACATAAAGAGAAGTTTTTTGAGAAGAAAACGTGCTACGGCCTCTTATACAGGTGGTG
>FIQU8OX06HH2IK
ATTAGATACCCTGGTAGTCCACGCCCTAAACGATGCTGACTAGTTGTTCGGGATTTACATCCTGAGTAACGTAGCTAACGCATGAAGTCAGCCGCCTGGGGAGTACGGTCGCAAGATTAAAACTCAAAGGAATTGACGGGGACCCGCACAAGCGGTGGATGATGTGGATTAATTCGATGCAACGCGAAAAACCTTACCTACCCTTGACATGTCACTAACGAAGTAGAGATACATTAGGTGCTCGTAAGAGAAAGTGAACACAGGTG
>FIQU8OX06HMC5F
ATTAGATACCCCGGTAGTCCTAGCTGTAAACGATGGATACTAGATGTTGTGGACTCTTTGAGTCTGCAGTGTCGTAGCTAACGCGTTAAGTATCCCGCCTGGGAAGTATGCTCGCAAGAGTGAAACTCAAAGGAATTGACGGGGGCCCGCACAAGCGGTGGAGCATGTGGTTTAATTCGATGCAACACGAAGAACCTTACCAGGACTTGACATAAAGAGAAGTTTTTTGAGAAGAAAACGTGCTACGGCCTCTTATACAGGTGGTGCA
>FIQU8OX06HGWEL
ATTAGATACCCAGGTAGTCCACGCCGTAAACGATGTCAACTAGCCGTTGGTCTTATGAATAAGATTAGTGGCGCAGCTAACGCGATAAGTTGACCGCCTGGGGAGTACGGTCGCAAGATTAAAACTCAAAGGAATTGACGGGGGCCCGCACAAGCGGTGGAGCATGTGGTTTAATTCGATGCAACGCGAAGAACCTTACCTACCCTTGACATACAGTGGATTTTGCAGAGATGTGGAAGTGCCTTCGGGAACACTGATACAGGTG
>FIQU8OX06HQI6R
ATTAGATACCCCGGTAGTCCACGCCGTAAACGGTGGGCGCTAGTTGTGCGAACCTTCCACGGTTCGTGCGGCGCAGCTAACGCATTAAGCGCCCCGCCTGGGGAGTACGATCGCAAGATTAAAACTCAAAGGAATTGACGGGGCCCCGCACAAGCAGCGGAGCATGCGGCTTAATTCGACGCAACGCGAAGAACCTTACCAAGGCTTGACATATACAGGAATATGGCAGAGATGTCATAGCCGCAAGGTCTGTATACAGGTGGTG
>FIQU8OX06HMJ8I
ATTAGATACCCGGGTAGTCCACGCCCTAAACGATGTCAACTAGCTGTTGGGGCCTTCGGGCCTTAGTAGCGCAGCTAACGCGTGAAGTTGACCGCCTGGGGAGTACGGTCGCAAGATTAAAACTCAAAGGAATTGACGGGGACCCGCACAAGCGGTGGATGATGTGGATTAATTCGATGCAACGCGAAAAACCTTACCTACCCTTGACATGTCTGGAATCCCGAAGAGATTTGGGAGTGCTCGCAAGAGAACCGGAACACAGGTGCTGCATGG
>FIQU8OX06HJR5L
ATTAGATACCCAGGTAGTCCACGCCGTAAACGATGTCAACTAGCCGTTGGCTCTCTTAGAGAGTTAGTGGCGCGGCTAACGCATTAAGTTGACCGCCTGGGGAGTACGGCCGCAAGGTTAAAACTCAAATGAATTGACGGGGGCCCGCACAAGCGGTGGAGCATGTGGTTTAATTCGATGCAACGCGAAGAACCTTACCTACCCTTGACATCCAGAGAATCTGTTAGAGATAGTAGAGTGCCTTCGGGAACTCTGAGACAGGTGCTG
>FIQU8OX06G9448
ATTAGATACCCTGGTAGTCCACGCCCTAAACGATGCTGACTAGTTGTTCGGGATTTACATCCTGAGTAACGTAGCTAACGCGTGAAGTCAGCCGCCTGGGGAGTACGGTCGCAAGATTAAAACTCAAAGGAATTGACGGGGACCCGCACAAGCGGTGGATGATGTGGATTAATTCGATGCAACGCGAAAAAACCTTCCTACCCTTGACATGTGACTAACGAAGTAGAGATACATTAGG
>FIQU8OX06HGPCR
ATTAGATACCCTGGTAGTCCACGCCCTGAACGATGCTGACTAGTTGTTCGGGATTTACATCCTGAGTAACGTAGCTAACGCGTGAAGTCAGCCGCCTGGGGAGTACGGTCGCAAGATTAAAACTCAAAGGAATTGACGGGGACCCGCACAAGCGGTGGATGATGTGGATTAATTCGATGCAACGCGAAAAACCTTACCTACCCTTGACATGTCACTAACGAAGTAGAGATACATTAGGTGCTCGTAAGAGAAAGTGAAC
>FIQU8OX06HEJ3Z
ATTAGATACCCCGGTAGTCCACGCTGTAAACGATGTCGACTAGCCGTTGGTCCTATTTACAGGATTAGTGGCGCAGCTAACGCATTAAGTCGACCGCCTGGGGAGTACGGCCGCAAGGTTAAAACTCAAATGAATTGACGGGGGCCCGCACAAGCGGTGGAGCATGTGGTTTAATTCGATGCAACGCGAAGAACCTTACCTACCCTTGACATCCAGAGAATCTGTTAGGGATAGTAGAGTGCCTTCGGGAGCTCTGAGACAGGTGCCGCA
>FIQU8OX06HMSP5
ATTAGATACCCCGGTAGTCCACGCCGTAAACGATGTCAACTAGCCGTTGGCTCTCTTAGAGAGTTAGTGGCGCAGCTAACGCATTAAGTTGACCGCCTGGGGAGTACGGCCGCAAGGTTAAAACTCAAATGAATTGACGGGGGCCCGCACAAGCGGTGGAGCATGTGGTTTAATTCGATGCAACGCGAAGAACCTTACCTACCCTTGACATCCAGAGAATCTGTTAGAGATAGTAGAGTGCCTTCGGGAACTCTGAGACAGGTG
>FIQU8OX06HJNMH
ATTAGATACCCCGGTAGTCCACGCCGTAAACGATGTCAACTAGCCGTTGGTCCTCTATGTAGGATTAGTGGCGCAGCTAACGCATTAAGTTGACCGCCTGGGGAGTACGGCCGCAAGGTTAAAACTCAAATGAATTGACGGGGGCCCGCACAAGCGGTGGAGCATGTGGTTTAATTCGATGCAACGCGAAGAACCTTACCTACCCTTGACATCCAGAGAATCTGTTAGAGATAGTAGAGTGCCTTCGGGAGCTCTGAGACAGGTG
>FIQU8OX06HEIQW
ATTAGATACCCCGGTAGTCCACGCCCTAAACGATGCTGACTAGTTGTTCGGGATTTACATCCTGAGTAACGTAGCTAACGCGTGAAGTCAGCCGCCTGGGGAGTACGGTCGCAAGATTAAAACTCAAAGGAATTGACGGGGACCCGCACAAGCGGTGGATGATGTGGATTAATTCGATGCAACGCGAAAAACCTTACCTACCCTTGACATGTGACTAACGAAGTAGAGATACATTAGGTGCTCGTAAGAGAAAGTCAACACAGGTGCTGCA
>FIQU8OX06HNZEJ
ATTAGATACCCTGGTAGTCCACACCCTAAACGATGTCTACTAGTTGTTGGTGGAGTAAAATCCATGAGTAACGCAGCTAACGCGTGAAGTAGACCGCCTGGGGAGTACGGTCGCAAGATTAAAACTCAAATGAATTGACGGGGGCCCGCACAAGCGGTGGATCATGTGGATTAATTCGATGCAACGCGAAAAACCTTACCTGGCCTTGACATGTAACGAACTTTCCAGAGATGGATTGGTGCTCGAAAGAGAGCGTTAACACAGGTG
>FIQU8OX06HFEN2
ATTAGATACCCGGGTAGTCCACGCCGTAAACGGTGGGCGCTAGTTGTGCGAACCTTCCACGGTTTGTGCGGCGCAGCTAACGCATTAAGCGCCCCGCCTGGGGAGTACGATCGCAAGATTAAAACTCAAAGGAATTGACGGGGCCCCGCACAAGCAGCGGAGCATGCGGCTTAATTCGACGCAACGCGAAGAACCTTACCAAGGCTTGACATATACAGGAATATGGCAGAGATGTCATAGCCGCAAGGTCTGTATACAGGTGGTG
>FIQU8OX06HHMOT
ATTAGATACCCGGGTAGTCCTAGCTGTAAACGATGGATACTAGATGTTGTGGACTCTTTGAGTCTGCAGTGTCGTAGCTAACGCGTTAAGTATCCCGCCTGGGAAGTATGCTCGCAAGAGTGAAACTCAAAGGAATTGACGAGGGCCCGCACAAGCGGTGGAGCATGTGGTTTAATTCGATGCAACACGAAGAACCTTACCAGGACTTGACATAAAGAGAAGTTTTTTGAGAAGAAAACGTGCTACGGCCTCTTATACAGGTGGTG
>FIQU8OX06HHKIH
ATTAGATACCCCGGTAGTCCACGCCCTAAACGATGCTGACTAGTTGTTCGGGATTTACATCCTGAGTAACGTAGCTAACGCGTGAAGTCAGCCGCCTGGGGAGTACGGTCGCAAGATTAAAACTCAAAGTAATTGACGGGGACCCGCACAAGCGGTGGATGATGTGGATTAATTCGATGCAACGCGAAAAACCTTACCTACCCTTGACATGTCACTAACGAAGTAGAGATACATTAGGTGCTCGTAAGAGAAAGTGAACACAGGTGCTGCA
>FIQU8OX06HH5MR
ATTAGATACCCAGGTAGTCCACGCCCTAAACGATGCTGACTAGTTGTTCGGGATTTACATCCTGAGTAACGTAGCTAACGCGTGAAGTCAGCCGCCTGGGGAGTACGGTCGCAAGATTAAAACTCAAAGGAATTGACGGGGACCCGCACAAGCGGTGGATGATGTGGATTAATTCGATGCAACGCGAAAAACCTTACCTACCCTTGACATGTCACTAACGAAGTAGAGATACATTAGGTGCTCGTAAGAGAAAGTGAACACAGGTGCTG
>FIQU8OX06HMWJ8
ATTAGATACCCCGGTAGTCCTAGCTGTAAACGATGGATACTAGATGTTGTGGACTCTTTGAGTCTGCAGTGTCGTAGCTAACGCGTTAAGTATCCCGCCTGGGAAGTATGCTCGCAAGAGTGAAACTCAAAGGAATTGACGGGGGCCCGCACAAGCGGTGGAGCATGTGGTTTAATTCGATGCAACACGAAGAACCTTACCAGGACTTGACATAAAGAGAAGTTTTTTGAGAAGAAAACGTGCTACGGCCTCTTATACAGGTGGTGCA
>FIQU8OX06HGXGN
ATTAGATACCCTGGTAGTCCACGCCCTAAACGATGTCAACTAGCTGTTGGGGCCTTCGGGCCTTAGTAGCGCAGCTAACGCGTGAAGTTGACCGCCTGGGGAGTACGGTCGCAAGATTAAAACTCAAAGGAATTGACGGGGACCCGCACAAGCGGTGGATGATGTGGATTAATTCGATGCAACGCGAAAAACCTTACCTACCCTTGACATGTCTGAATCCCGAAGAGATTTGGGAGTGCTCGCAAGAGAACCGGAACACAGGTGCTGCATGG
>FIQU8OX06HLWEO
ATTAGATACCCAGGTAGTCCTAGCTGTAAACGATGGATACTAGATGTTGTGGACTCTTTGAGTCTGCAGTGTCGTAGCTAACGCGTTAAGTATCCCGCCTGGGAAGTATGCTCGCAAGAGTGAAACTCAAAGGAATTGACGGGGGCCCGCACAAGCGGTGGAGCATGTGGTTTAATTCGATGCAACACGAAGAACCTTACCAGGACTTGACATAAAGAGAAGTTTTTTGAGAAGAAAACGTGCTACGGCCTCTTATACAGGTGGTG
>FIQU8OX06HBT4K
ATTAGATACCCTGGTAGTCCACGCTGTAAACTATGGATACTTGTTGTTGGAGGTATTGACCCCTTCAGTGACGAAGCTAACGCGTTAAGTATCCCGCCTGGGGAGTACGGTCGCAAGATTAAAACTCAAAGAAATTGACGGGGGCCCGCACAAGCGGTGGAGCATGTGGTTTAATTCGATGTAACGCGAAGAACCTTACCTGGACTTGACATGAACTGGAAGGGTGGCGGAAATGTCCCCGCTCGCAAGAGTCGGTTCACAGGTGCTGCATGG
>FIQU8OX06HMBZ6
ATTAGATACCCCGGTAGTCCTAGCTGTAAACGTTGGATACTAGATGTTGTGGACTCTTTGAGTCTGCAGTGTCGTAGCTAACGCGTTAAGTATCCCGCCTGGGAAGTGTGCTCGCAAGAGTGAAACTCAAAGGAATTGACGGGGGCCCGCACAAGCGGTGGAGCATGTGGTTTAATTCGATGCAACACGAAGAACCTTACCAGGACTTGACATAAAGAGAAGTTTTTTGAGAAGAAAACGTGCTACGGCCTCTTATACAGGTGGTGCATGG
>FIQU8OX06HG06O
ATTAGATACCCAGGTAGTCCACGCCGTAAACGATGTCAACTAGCCGTTGGGCCCTTTATGGGTTTAGTGGCGCAGCTAACGCATTAAGTTGACCGCCTGGGGAGTACGGCCGCAAGGTTAAAACTCAAATGAATTGACGGGGGCCCGCACAAGCGGTGGAGCATGTGGTTTAATTCGATGCAACGCGAAGAACCTTACCTACCCTTGACATCCAGAGAATCTGTTAGAGATAGTAGAGTGCCTTCGGGAACTCTGAGACAGGTGCTGCATGG
>FIQU8OX06HH3OY
ATTAGATACCCCGGTAGTCCACGCCCTAAACGATGTCTACTAGTTGTTGGTGGAGTAAAATCCATGAGTAACGCAGCTAACGCGTGAAGTAGACCGCCTGGGGAGTACGGTCGCAAGATTAAAACTCAAATGAATTGACGGGGGCCCGCACAAGCGGTGGATTATGTGGATTAATTCGATGCAACGCGAAAAACCTTACCTGGCCTTGACATGTAACGAACTTTCCAGAGATGGATTGGTGCTCGAAAGAGAACGTTAGCACAGGTGCTGCA
>FIQU8OX06HHPNC
ATTAGATACCCAGGTAGTCCACGCCCTAAACGATGTCTACTAGTTGTTGGTGGAGTAAAATCCATGAGTAACGCAGCTAACGCGTGAAGTAGACCGCCTGGGGAGTACGGTCGCAAGATTAAAACTCAAATGAATTGACGGGGGCCCGCACAAGCGGTGGATTATGTGGATTAATTCGATGCAACGCGAAAAACCTTACCTGGCCTTGACATGTAACGAACTTTCCAGAGATGGATTGGTGCTCGAAAGAGAACGTTAGCACAGGTGCTG
>FIQU8OX06HMFHL
ATTAGATACCCGGGTAGTCCACGCCCTAAACGATGTCAACTGGTTGTTGGGTCTTCACTGACTCAGTAACGAAGCTAACGCGTGAAGTTGACCGCCTGGGGAGTACGGCCGCAAGGTTGAAACTCAAAGGAATTGACGGGGACCCACACAAGCGGTGGATGATGTGGTTTAATTCGATGCAACGCGAAAAACCTTACCCACCTTTAACATGTACGGAATCCTTTAGAGATAGAGGAGTGCTCGAAAG
>FIQU8OX06HMZRB
ATTAGATACCCTGGTAGTCCACGCCGTAAACGATGTCAACTAGCCGTTGGTCCTCTATGTAGGATTAGTGGCGCAGCTAACGCATTAAGTTGACCGCCTGGGGAGTACGGCCGCAAGGTTAAAACTCAAATGAATTGACGGGGGCCCGCACAAGCGGTGGAGCATGTGGTTTAATTCGATGCAACGCGAAGAACCTTACCTACCCTTGACATCCAGAGAATCTGTTAGAGATAGTAGAGTGCCTTCGGGAGCTCTGAGACAGGTG
>FIQU8OX06HA0RG
ATTAGATACCCGGGTAGTCCACGCCCTAAACGATGTCTACTAGTTGTTGGTGGAGTAAAATCCATGAGTAACGCAGCTAACGCGTGAAGTAGACCGCCTGGGGAGTACGGTCGCAAGATTAAAACTCAAATGAATTGACGGGGGCCCGCACAAGCGGTGGATTATGTGGATTAATTCGATGCAACGCGAAAAACCTTACCTGGCCTTGACATGTAACGAACTTTCCAGAGATGGATTGGTGCTCGAAAG
>FIQU8OX06HLMRG
ATTAGATACCCTGGTAGTCCACGCTGTAAACGATGATTATTAGATGTCGGGAGGGTTACCTTTCGGTATCGCAGCTAACGCATTAAATAATCCGCCTGGGGAGTACGGTCGCAAGATTAAAACTCAAAGGAATTGACGGGGACCCGCACAAGCGGTGGAGTATGTGGTTTAATTCGAAGCAACGCGCAGAACCTTACCAACCCTTGACATGGGACGTATGAGCTTCAGAGATGGAGTTCTTCACTTCGGGTGGCGTCCACACAGGTGCTGCA
>FIQU8OX06HGPPH
ATTAGATACCCAGGTAGTCCACGCCCTAAACGATGCTGACTAGTTGTTCGGGATTTACATCCTGAGTAACGTAGCTAACGCGTGAAGTCAGCCGCCTGGGGAGTACGGTCGCAAGATTAAAACTCAAAGGAATTGACGGGGACCCGCACAAGCGGTGGATGATGTGGATTAATTCGATGCAACGCGAAAAACCTTACCTACCCTTGACATGTCACTAACGAAGTAGAGATACATTAGGTGCTCGTAAGAGAAAGTGAACACAGGTGCTG
>FIQU8OX06HB81G
ATTAGATACCCGGGTAGTCCACGCCCTAAACGATGTCTACTAGTTGTTGGTGGAGTAAAATCCATAAGTAACGCAGCTAACGCGTGAAGTAGACCGCCTGGGGAGTACGGTCGCAAGATTAAAACTCAAATGGATTGACGGGGGCCCGCACAAGTGGTGGATTATGTGGATTAATTCGATGCAACGCGAAAAACCTTACCTGGCCTTGACATGTAACGAACTTTCCAGAGATGGATTGGTGCTCGAAAGAGAACGTTAACACAGGTGCTGCATGG
>FIQU8OX06HJ035
ATTAGATACCCTGGTAGTCCACGCCCTAAACGATGTCAACTGGTTGTTGGGTCTTCACTGACTCAGTAACGAAGCTAACGCGTGAAGTTGACCGCCTGGGGAGTACGGCCGCAAGGTTGAAACTCAAAGGAATTGACGGGGACCCACACAAGCGGTGGATGATGTGGTTTAATTCGATGCAACGCGAAAAACCTTACCCACCTTTGACATGTACGGAATCCTTTAGAGATAGAGGAGTGCTCGAAAGAGAGCCGTAACACAGGTGCTGCATGG
>FIQU8OX06HHQIC
ATTAGATACCCCGGTAGTCCACGCCCTAAACGATGTCAACTGGTTGTTGGGTCTTCACTGACTCAGTAACGAAGCTAACGCGTGAAGTTGACCGCCTGGGGAGTACGGCCGCAAGGTTGAAACTCAAAGGAATTGACGGGGACCCGCACAAGCGGTGGATGATGTGGTTTAATTCGATGCAACGCGAAAAACCTTACCCACCTTTGACATGTACGGAATTTGCCGAGATGGCGTTAGTTGCTCGAAAGAAGAACCGTAAACCAAC
>FIQU8OX06HMG86
ATTAGATACCCTGGTAGTCCACGCCCTAAACGATGCTGACTAGTTGTTCGGGATTTACATCCTGAGTAACGTAGCTAACGCGTGAAGTCAGCCGCCTGGGGAGTACGGTCGCAAGATTAAAACTCAAAGGAATTGACGGGGACCCGCACAAGCGGTGGATGATGTGGATTAATTCGATGCAACGCGAAAAACCTTACCTACCCTTGACATGTGACTAACGAAGTAGAGATACATTAGGTGCTCGTAAGAGAAAGTCAAC
>FIQU8OX06HLPPN
ATTAGATACCCTGGTAGTCCTAGCTGTAAACGATGGATACTAGATGTTGTGGACTCTTTGAGTCTGCAGTGTCGTAGCTAACGCGTTAAGTATCCCGCCTGGGAAGTATGCTCGCAAGAGTGAAACTCAAAGGAATTGACGGGGGCCCGCACAAGCGGTGGAGCATGTGGTTTAATTCGATGCAACACGAAGAACCTTACCAGGACTTGACATAAAGAGAAGTTTTTTGAGAAGAAAACGTGCTACGGCCTCTTATACAGGTGGTG
>FIQU8OX06HD70S
ATTAGATACCCTGGTAGTCCACGCCCTAAACGATGCTGACTAGTTGTTCGGGATTTACATCCTGAGTAACGTAGCTAACGCGTGAAGTCAGCCGCCTGGGGAGTACGGTCGCAAGATTAAAACTCAAAGGAATTGACGGGGACCCGCACAAGCGGTGGATGATGTGGATTAATTCGATGCAACGCGAAAAACCTTACCTACCCTTGACATGTCACTAACGAAGTAGAGATACATTAGGTGCTCGTAAGAGAAAGTGAACACAGGTGCTG
>FIQU8OX06HMM0X
ATTAGATACCCCGGTAGTCCACGCTGTAAACGATGTCGACTAGCCGTTGGTCCTATTTACAGGATTAGTGGCGCAGCTAACGCATTAAGTCGACCGCCTGGGGAGTACGGCCGCAAGGTTAAAACTCAAATGAATTGACGGGGGCCCGCACAAGCGGTGGAGCATGTGGTTTAATTCGATGCAACGCGAAGAACCTTACCTACCCTTGACATCCAGAGAATCTGTTAGGGATAGTAGAGTGCCTTCGGGAGCTCTGAGACAGGTGCCGCA
>FIQU8OX06HEOR6
ATTAGATACCCTGGTAGTCCACGCCGTAAACGATGTCAACTAGCTGTTGGTCTTATGAATAAGATTAGTGGCGCAGCTAACGCGATAAGTTGACCGCCTGGGGAGTACGGCCGCAAGATTAAAACTCAAAGGAATTGACGGGGGCCCGCACAAGCGGTGGAGCATGTGGTTTAATTCGATGCAACGCGAAGAACCTTACCTACCCTTGACATACAGTGGATTTTGCAGAGATGTGGAAGTGCCTTCGGGAACACTGATACAGGTG
>FIQU8OX06HFP0E
ATTAGATACCCGGGTAGTCCACGCTGTAAACGATGTCGACTAGCCGTTGGTCCTATTTACAGGATTAGTGGCGCAGCTAACGCATTAAGTCGACCGCCTGGGGAGTACGGCCGCAAGGTTAAAACTCAAATGAATTGACGGGGGCCCGCACAAGCGGTGGAGCATGTGGTTTAATTCGATGCAACGCGAAGAACCTTACCTACCCTTGACATCCAGAGAATCTGTTAGAGATAGTAGAGTGCCTTCGGGAGCTCTGAGACAGGTG
>FIQU8OX06HK3RL
ATTAGATACCCAGGTAGTCCACGCCGTAAACGATGTCAACTAGCCGTTGGTCCTCTATGTAGGATTAGTGGCGCAGCTAACGCATTAAGTTGACCGCCTGGGGAGTACGGCCGCAAGGTTAAAACTCAAATGAATTGACGGGGGCCCGCACAAGCGGTGGAGCATGTGGTTTAATTCGATGCAACGCGAAGAACCTTACCTACCCTTGACATCCAGAGAATCTGTTAGAGATAGTAGAGTGCCTTCGGGAGCTCTGAGACAGGTG
>FIQU8OX06HHF51
ATTAGATACCCAGGTAGTCCACACTGTAAACGATGATAACTAGGTGTCGGCCGAATCTGGTCGGTGCCACAGCGAAAGCGTTAAGTTATCCACCTGGGGAGTACGCCGGCAACGGTGAAACTCAAAGGAATTGACGGGGGTCCGCACAAGCGGTGGAGCATGTGGTTTAATTCGATGATACGCGAGGAACCTTACCTAGGCTAGAATGTGAAGGAATGATACAGAAATGGATCAGTCAGCAACGACCTGAAACAAGGTGCTGCA
>FIQU8OX06G4MKC
ATTAGATACCCGGGTAGTCCACGCCCTAAACGATGCTGACTAGTTGTTCGGGATTTACATCCTGAGTAACGTAGCTAACGCGTGAAGTCAGCCGCCTGGGGAGTACGGTCGCAAGATTAAAACTCAAAGGAATTGACGGGGACCCGCACAAGCGGTGGATGATGTGGATTAATTCGATGCAACGCGAAAAACCCTTACCTACCCTTGACATGTCACTAACGAAGTAGAGATACATTAGGTGCCCGTAAGGGAAGTGAACACAGGTGCTGCATGG
>FIQU8OX06HGFQU
ATTAGATACCCGGGTAGTCCACGCCCTAAACGATGTCTACTAGTTGTTGGTGGAGTAAAATCCATGAGTAACGCAGCTAACGCGTGAAGTAGACCGCCTGGGGAGTACGGTCGCAAGATTAAAACTCAAATGAATTGACGGGGGCCCGCACAAGCGGTGGATTATGTGGATTAATTCGATGCAACGCGAAAAACCTTACCTGGCCTTGACATGTAACGAACTTTCCAGAGATGGATTGGTGCTCGAAAGAGAACGTTAGCACAGGTGCTGCA
>FIQU8OX06G6K4A
ATTAGATACCCAGGTAGTCCACGCCGTAAACGGTGGGCGCTAGTTGTGCGAACCTTCCACGGTTTGTGCGACGCAGCTAACGCATTAAGCGCCCCGCCTGGGGAGTACGATCGCAAGATTAAAACTCAAAGGAATTGACGGGGCCCCGCACAAGCAGCGGAGCATGCGGCTTAATTCGACGCAACGCGAAGAACCTTACCAAGGCTTGACATATACAGGAATATGGCAGAGATGTCATAGCCGCAAGGTCTGTATACAGGTGG
>FIQU8OX06HG1SO
ATTAGATACCCCGGTAGTCCACGCCCTAAACGATGTCAACTGGTTGTTGGGTCTTTACTGACTCAGTAACGAAGCTAACGCGTGAAGTTGACCGCCTGGGGAGTACGGCCGCAAGGTTGAAACTCAAAGGAATTGACGGGGATCCGCACAAGCGGTGGATGATGTGGTTTAATTCGATGCAACGCGAAAAACCTTACCCACCTTTGACATGTACGGAATCCTTTAGAGATAGAGGAGTGCTCGAAAGAGAACCGTAACACAGGTGCTGCGTGGCTGTCGTC
>FIQU8OX06HL2IV
ATTAGATACCCTGGTAGTCCACGCCCTAAACGATGTCAACTGGTTGTTGGGTCTTCACTGACTCAGTAACGAAGCTAACGCGTGAAGTTGACCGCCTGGGGAGTACGGCCGCAAGGTTGAAACTCAAAGGAATTGACGGGGACCCGCACAAGCGGTGGATGATGTGGTTTAATTCGATGCAACGCGAAAAACCTTACCCACCTTTGACATGTACGGAATCCTTTAGAGATAGAGGAGTGCTCGAAAG
>FIQU8OX06HJ6Z6
ATTAGATACCCGGGTAGTCCTAGCTGTAAACGATGGATACTAGATGTTGTGGACTCTTTGAGTCTGCAGTGTCGTAGCTAACGCGTTAAGTATCCCGCCTGGGAAGTATGCTCGCAAGAGTGAAACTCAAAGGAATTGACGGGGGCCCGCACAAGCGGTGGAGCATGTGGTTTAATTCGATGCAACACGAAGAACCTTACCAGGACTTGACATAAAGAGAAGTTTTTTGAGAAGAAAACGTGCTACGGCCTCTTATACAGGTGGTGCA
>FIQU8OX06G5TF0
ATTAGATACCCCGGTAGTCCACGCTGTAAACGATGTCGACTAGCCGTTGGTCCTATTTACAGGATTAGTGGCGCAGCTAACGCATTAAGTCGACCGCCTGGGGAGTACGGCCGCAAGGTTAAAACTCAAATGAATTGACGGGGGCCCGCACAAGCGGTGGAGCATGTGGTTTAATTCGATGCAACGCGAAGAACCTTACCTACCCTTGACATCCAGAGAATCTGTTAGAGATAGTAGAGTGCCTTCGGGAGCTCTGAGACAGGTG
>FIQU8OX06HLUDZ
ATTAGATACCCGGGTAGTCCACGCTGTAAACTATGGATACTTGTTGTTGGAGGTATTGACCCCTTCAGTGACGAAGCTAACGCGTTAAGTATCCCGCCTGGGGAGTACGGTCGCAAGATTAAAACTCAAAGAAATTGACGGGGGCCCGCACAAGCGGTGGAGCATGTGGTTTAATTCGATGTAGCGCGAAGAACCTTACCTGGACTTGACATGAACTGGAAGGGTGGCAGAAATGTCCCCGCTCGCGAGAGTCGGTTCACAGGTGCTGCATGG
>FIQU8OX06HFNVF
ATTAGATACCCCGGTAGTCCTAGCTGTAAACGATGGATACTAGATGTTGTGGACTCTTTGAGTCTGCAGTGTCGTAGCTAACGCGTTAAGTATCCCGCCTGGGAAGTATGCTCGCAAGAGTGAAACTCAAAGGAATTGACGAGGGCCCGCACAAGCGGTGGAGCATGTGGCTTAATTCGATGCAACACGAAGAACCTTACCAGGACTTGACATAAAGAGAAGTTTTTTGAGAAGAAAACGTGCTACGGCCTCTTATACAGGTGGTG
>FIQU8OX06HGPK8
ATTAGATACCCCGGTAGTCCACGCCGTAAACGGTGGGCGCTAGTTGTGCGAACCTTCCACGGTTTGTGCGACGCAGCTAACGCATTAAGCGCCCCGCCTGGGGAGTACGATCGCAAGATTAAAACTCAAAGGAATTGACGGGGCCCCGCACAAGCAGCGGAGCATGCGGCTTAATTCGACGCAACGCGAAGAACCTTACCAAGGCTTGACATATACAGGAATATGGCAGAGATGTCATAGCCGCAAGGTCTGTATACAGGTGGTG
>FIQU8OX06HG5QL
ATTAGATACCCTGGTAGTCCACGCTGTAAACTATGGATACTTGTTGTTGGAGGTATTGACCCCTTCAGTGACGAAGCTAACGCGTTAAGTATCCCGCCTGGGGAGTACGGTCGCAAGATTAAAACTCAAAGAAATTGACGGGGGCCCGCACAAGCGGTGGAGCATGTGGTTTAATTCGATGTAACGCGAAGAACCTTACCTGGACTTGACATGAACTGGAAGGGTGGCAGAAATGTCCCCGCTCGCAAGAGTCGGTTCACAGGTGCTGCATGG
>FIQU8OX06HLK2S
ATTAGATACCCCGGTAGTCCACGCCCTAAACGATGCTGACTAGTTGTTCGGGATTTACATCCTGAGTAACGTAGCTAACGCGTGAAGTCAGCCGCCTGGGGAGTACGGTCGCAAGATTAAAACTCAAAGGAATTGACGGGGACCCGCACAAGCGGTGGATGATGTGGATTAATTCGATGCAACGCGAAAAACCTTACCTACCCTTGACATGTCACTAACGAAGTAGAGATACATTAGGTGCTCGTAAGAGAAAGTGAACACAGGTGCTGCA
>FIQU8OX06HNWAM
ATTAGATACCCAGGTAGTCCACGCCCTAAACGATGTCTACTAGTTGTTGGTGGAGTAAAATCCATGAGTAACGCAGCTAACGCGTGAAGTAGACCGCCTGGGGAGTACGGTCGCAAGATTAAAACTCAAATGAATTGACGGGGGCCCGCACAAGCGGTGGATTATGTGGATTAATTCGATGCAACGCGAAAAACCTTACCTGGCCTTGACATGTAACGAACTTTCCAGAGATGGATTGGTGCTCGAAAGAGAACGTTAGCACAGGTGCTG
>FIQU8OX06HLPWF
ATTAGATACCCGGGTAGTCCTAGCTGTAAACGATGGATACTAGATGTTGTGGACTCTTTGAGTCTGCAGTGTCGTAGCTAACGCGTTAAGTATCCCGCCTGGGAAGTATGCTCGCAAGAGTGAAACTCAAAGGAATTGACGGGGGCCCGCACAAGCGGTGGAGCATGTGGTTTAATTCGATGCAACACGAAGAACCTTACCAGGACTTGACATAAAGAGAAGTTTTTTGAGAAGAAAACGTGCTACGGCCTCTTATACAGGTGGTGCA
>FIQU8OX06HC37P
ATTAGATACCCTGGTAGTCCACGCCGTAAACGGTGGGCGCTAGTTGTGCGAACCTTCCACGGTTTGTGCGGCGCGGCTAACGCATTAAGCGCCCCGCCTGGGGAGTACGATCGCAAGATTAAAACTCAAAGGAATTGACGGGGCCCCGCACAAGCAGCGGAGCATGCGGCTTAATTCGACGCAACGCGAAGAACCTTACCAAGGCTTGACATATACAGGAATATGGCAGAGATGTCATAGCCGCAAGGTCTGTATACAGGTGGTG
>FIQU8OX06HMLDY
ATTAGATACCCTGGTAGTCCTAGCTGTAAACGATGGATACTAGATGTTGTGGACTCTTTGAGTCTGCAGTGTCGTAGCTAACGCGTTAAGTATCCCGCCTGGGAAGTATGCTCGCAAGAGTGAAACTCAAAGGAATTGACGGGGGCCCGCACAAGCGGTGGAGCATGTGGTTTAATTCGATGCAACACGAAGAACCTTACCAGGACTTGACATAAAGAGAAGTTTTTTGAGAAGAAAACGTGCTACGGCCTCTTATACAGGTGGTG
>FIQU8OX06G7DKC
ATTAGATACCCCGGTAGTCCACGCTGTAAACTATGGATACTTGTTGTTGGAGGTATTGACCCCTTCAGTGACGAAGCTAACGCGTTAAGTATCCCGCCTGGGGAGTACGGTCGCAAGATTAAAACTCAAAGAAATTGACGGGGGCCCGCACAAGCGGTGGAGCATGTGGTTTAATCGATGCAACGCGAAGAACCTTACCTGGACTTGACATGAACTGGAAGGTGGC
>FIQU8OX06HMGAZ
ATTAGATACCCTGGTAGTCCACGCCCTAAACGATGTCTACTAGTTGTTGGGAGAGTAAAATCTCTTAGTAACGCAGCTAACGCGTGAAGTAGACCGCCTGGGGAGTACGGTCGCAAGATTAAAACTCAAAGGAATTGACGGGGGCCCGCACAAGCGGTGGATTATGTGGATTAATTCGATGCAACGCGAAAAACCTTACCTGGCCTTGACATGTACCGAATTTAGCAGAGATGCTTTAGTGCTCGAAAGAGAACGGTAACACAGGTGCTGCA
>FIQU8OX06G7XJB
ATTAGATACCCTGGTAGTCCACACTGTAAACGATGATAACTAGGTGTCGGCCGAATCTGGTCGGTGCCACAGCGAAAGCGTTAAGTTATCCACCTGGGGAGTACGCCGGCAACGGTGAAACTCAAAGGAATTGACGGGGGTCCGCACAAGCGGTGGAGCATGTGGTTTAATTCGATGATACGCGAGGAACCTTACCTAGGCTAGAATGTGAAGGAATGATACAGAAATGGATCAGTCAGCAACG
>FIQU8OX06HLVRE
ATTAGATACCCGGGTAGTCCACGCTGTAAACTATGGATACTTGTTGTTGGGGGTATTGACCCCTTCAGTGACGAAGCTAACGCGTTAAGTATCCCGCCTGGGGAGTACGGTCGCAAGATTAAAACTCAAAGAAATTGACGGGGGCCCGCACAAGCGGTGGAGCATGTGGTTTAATTCGATGCAACGCGAAGAACCTTACCTGGACTTGACATGAACTGGAAGGGTGGCAGAAATGTCCCCGCTCGCAAGAGTCGGTTCACAGGTGCTGCATGG
>FIQU8OX06HJFGZ
ATTAGATACCCTGGTAGTCCACGCCGTAAACGGTGGGCGCTAGTTGTGCGAACCTTCCACGGTTTGTGCGACGCAGCTAACGCATTAAGCGCCCCGCCTGGGGAGTACGATCGCAAGATTAAAACTCAAAGGAATTGACGGGGCCCCGCACAAGCAGCGGAGCATGCGGCTTAATTCGATGCAACGCGAAGAACCTTACCAAGGCTTGACATATACAGGAATATGGCAGAGATGTCATAGCCGCAAGGTCTGTATACAGG
>FIQU8OX06HK7BK
ATTAGATACCCTGGTAGTCCACGCTGTAAACGATGATTATTAGATGTCGGGAGGGTTACCTTTCGGTATCGCAGCTAACGCATTAAATAATCCGCCTGGGGAGTACGGTCGCAAGATTAAAACTCAAAGGAATTGACGGGGACCCGCACAAGCGGTGGAGTATGTGGTTTAATTCGAAGCAACGCGCAGAACCTTACCAACCCTTGACATGGGACGTATGAGCTTCAGAGATGGAGTTCTTCACTTCGGGTGGCGTCCACGCAGGTGCTGCA
>FIQU8OX06HLMRZ
ATTAGATACCCCGGTAGTCCACGCCCTAAACGATGCCGACTAGTTGTTCGGGATTTACATCCTGAGTAACGTAGCTAACGCGTGAAGTCAGCCGCCTGGGGAGTACGGTCGCAAGATTAAAACTCAAAGGAATTGACGGGGACCCGCACAAGCGGTGGATGATGTGGATTAATTCGATGCAACGCGAAAAACCTTACCTACCCTTGACATGTGACTAACGAAGTAGAGATACATTAGGTGCTCGTAAGAGAAAGTCAACACAGGTGCTGCATGG
>FIQU8OX06GYXYC
ATTAGATACCCTGGTAGTCCACGCCGTAAACGGTGGGCGCTAGTTGTGCGAACCTTCCACGGTTTGTGCGACGCAGCTAACGCATTAAGCGCCCCGCCTGGGGAGTACGATCGCAAGATTAAAACTCAAAGGAATTGACGGGGCCCCGCACAAGCAGCGGAGCATGCGGCTTAATTCGACGCAACGCGAAGAACCTTACCAAGGCTTGACATATACAGGAATATGGCAGAGATGTCATAGCCGCAAGGTCTGTATACAGGTGG
>FIQU8OX06HMO8T
ATTAGATACCCGGGTAGTCCTAGCTGTAAACGATGGATACTAGATGTTGTGGACTCTTTGAGTCTGCAGTGTCGTAGCTAACGCGTTAAGTATCCCGCCTGGGAAGTATGCTCGCAAGAGTGAAACTCAAAGGAATTGACGGGGCCCGCACAAGCGGTGGAGCATGTGGTTTAATTCGATGCAACACGAAGAACCTTACCAGGACTTGACATAAAGAG
>FIQU8OX06HHRUZ
ATTAGATACCCTGGTAGTCCTAGCTGTAAACGATGGATACTAGATGTTGTGGACTCTTTGAGTCTGCAGTGTCGTAGCTAACGCGTTAAGTATCCCGCCTGGGAAGTATGCTCGCAAGAGTGAAACTCAAAGGAATTGACGGGGGCCCGCACAAGCGGTGGAGCATGTGGTTTAATTCGATGCAACACGAAGAACCTTACCAGGACTTGACATAAAGAGAAGTTTTTTGAGAAGAAAACGTGCTACGGCCTCTTATACAGGTGGTG
>FIQU8OX06HK33X
ATTAGATACCCGGGTAGTCCACGCCCTAAACGATGTCAACTGGTTGTTGGGTCTTCACTGACTCAGTAACGAAGCTAACGCGCGAAGTTGACCGCCTGGGGAGTACGGCCGCAAGGTTGAAACTCAAAGGGATTGACGGGGACCCGCACAAGCGGTGGATGATGTGGTTTAATTCGATGCAACGCGAAAAACCTTACCCACCTTTGACATGTACGGAATTTGCCAGAGATGGCTTAGTGCTCGAAAGAGAACCGTAACACAGGTGCTGCATGG
>FIQU8OX06HIWKJ
ATTAGATACCCAGGTAGTCCACGCTGTAAACTATGGATACTTGTTGTTGGAGGTATTGACCCCTTCAGTGACGAAGCTAACGCGTTAAGTATCCCGCCTGGGGAGTACGGTCGCAAGATTAAAACTCAAAGAAATTGACGGGGGCCCGCACAAGCGGTGGAGCATGTGGTTTAATTCGATGTAACGCGAAGAACCTTACCTGGACTTGACATGAACTGGAAGGGTGGCAGAAATGTCCCCGCTCGCAAGAGTCGGTTCACAGGTGCTGCATGG
>FIQU8OX06HIV9L
ATTAGATACCCTGGTAGTCCACGCCGTAAACGATGTCAACTAGCCGTTGGCTCTCTTAGAGAGTTAGTGGCGCAGCTAACGCATTAAGTTGACCGCCTGGGGAGTACGGCCGCAAGGTTAAAACTCAAATGAATTGACGGGGGCCCGCACAAGCGGTGGAGCATGTGGTTTAATTCGATGCAACGCGAAGAACCTTACCTACCCTTGACATCCAGAGAATCTGTTAGAGATAGTAGAGTGCCTTCGGGAACTCTGAGACGGGTGCTG
>FIQU8OX06HGTBN
ATTAGATACCCCGGTAGTCCACGCCGTAAACGATGTCAACTAGCCGTTGGCTCTCTTAGAGAGTTAGTGGCGCAGCTAACGCATTAAGTTGACCGCCTGGGGAGTACGGCCGCAAGGTTAAAACTCAAATGAATTGACGGGGGCCCGCACAAGCGGTGGAGCATGTGGTTTAATTCGATGCAACGCGAAGAACCTTACCTACCCTTGACATCCAGAGAATCTGTTAGAGATAGTAGAGTGCCTTCGGGAACTCTGAGACAGGTG
>FIQU8OX06HJ6FS
ATTAGATACCCCGGTAGTCCACGCCCTAAACGATGTCAACTGGTTGTTGGGTCTTTACTGACTCAGTAACGAAGCTAACGCGTGAAGTTGACCGCCTGGGGAGTACGGCCGCAAGGTTGAAACTCAAAGGAATTGACGGGGACCCGCACAAGCGGTGGATGATGTGGTTTAATTCGATGCAACGCGAAAAACCTTACCCACCTTTGACATGTACGGAATCCTTTAGAGATAGAGGAGTGCTCGAAAGAGAACCGTAACACAGGTGCTGCATGGCTGTCGTC
>FIQU8OX06HMFJJ
ATTAGATACCCTGGTAGTCCACGCCGTAAACGATGTCAACTAGCCGTTGGCTCTCTTAGAGAGTTAGTGGCGCAGCTAACGCATTAAGTTGACCGCCTGGGGAGTACGGCCGCAAGGTTAAAACTCAAATGAATTGACGGGGGCCCGCACAAGCGGTGGAGCATGTGGTTTAATTCGATGCAACGCGAAGAACCTTACCTACCCTTGACATCCAGAGAATCTGTTAGAGATAGTAGAGTGCCTTCGGGAACTCTGAGACAGGTG
>FIQU8OX06HL54I
ATTAGATACCCAGGTAGTCCACGCCCTAAACGATGTCAACTGGTTGTTGGGTCTTCACTGACTCAGTAACGAAGCTAACGCGTGAAGTTGACCGCCTGGGGAGTACGGCCGCAAGGTTGAAACTCAAAGGAATTGACGGGGACCCGCACAAGCGGTGGATGATGTGGTTTAATTCGATGCAACGCGAAAAACCTTACCCACCTTTGACATGTACGGAAGTTACCAGAGATGGTTTCGTGCTCGAAAGAGAACCGTAGCACAGGTGCTGCATGG
>FIQU8OX06HFTWB
ATTAGATACCCGGGTAGTCCACGCCCTAAACGATGTCAACTGGTTGTTGGGTCTTCACTGACTCAGTAACGAAGCTAACGCGTGAAGTTGACCGCCTGGGGAGTACGGCCGCAAGGTTGAAACTCAAAGGAATTGACGGGGACCCGCACAAGCGGTGGATGATGTGGTTTAATTCGATGCAACGCGAAAAACCTTACCCACCTTTGACATGTACGGAAGTTACCAGAGATGGTTTCGTGCTCGAAAGAGAACCGTAACACAGGTGCTGCATGGCTGTCGTC
>FIQU8OX06HE830
ATTAGATACCCGGGTAGTCCTAGCTGTAAACGATGGATACTAGATGTTGTGGACTCTTTGAGTCTGCAGTGTCGTAGCTAACGCGTTAAGTATCCCGCCTGGGAAGTATGCTCGCAAGAGTGAAACTCAAAGGAATTGACGGGGGCCCGCACAAGCGGTGGAGCATGTGGTTTAATTCGATGCAACACGAAGAACCTTACCAGGACTTGACATAAAGAGAAGTTTTTTGAGAAGAAAACGTGCTACGGCCTCTTATACAGGTGGTGCA
>FIQU8OX06HECCZ
ATTAGATACCCCGGTAGTCCACGCCGTAAACGATGTCAACTAGCCGTTGGCTCTCTTAGAGAGTTAGTGGCGCAGCTAACGCATTAAGTTGACCGCCTGGGGAGTACGGCCGCAAGGTTAAAACTCAAATGAATTGACGGGGGCCCGCACAAGCGGTGGAGCATGTGGTTTAATTCGATGCAACGCGAAGAACCTTACCTACCCTTGACATCCAGAGAATCTGTTAGAGATAGTAGAGTGCCTTCGGGAACTCTGAGACAGGTGCTG
>FIQU8OX06HD821
ATTAGATACCCCGGTAGTCCACGCCGTAAACGGTGGGCGCTAGTTGTGCGAACCTTCCACGGTTTGTGCGACGCAGCTAACGCATTAAGCGCCCCGCCTGGGGAGTACGACCGCAAGATTAAAACTCAAAGGAATTGACGGGGCCCCGCACAAGCAGCGGAGCATGCGGCTTAATTCGATGCAACGCGAAGAACCTTACCAAGGCTTGACATATACAGGAATATGGCAGAGATGTCATAGCCGCAAGGTCTGTATACAGGTGGTG
>FIQU8OX06HKUDM
ATTAGATACCCTGGTAGTCCTAGCTGTAAACGATGGATACTAGATGTTGTGGACTCTTTGAGTCTGCAGTGTCGTAGCTAACGCGTTAAGTATCCCGCCTGGGAAGTATGCTCGCAAGAGTGAAACTCAAAGGAATTGACGGGGGCCCGCACAAGCGGTGGAGCATGTGGTTTAATTCGATGCAACACGAAGAACCTTACCAGGACTTGACATAAAGAGAAGTTTTTTGAGAAGAAAACGTGCTACGGCCTCTTATACAGGTGGTG
>FIQU8OX06G88OX
ATTAGATACCCGGGTAGTCCACGCCCTAAACGATGTCAACTGGTTGTTGGGTCTTCACTGACTCAGTAACGAAGCTAACGCGTGAAGTTGACCGCCTGGGGAGTACGGCCGCAAGGTTGAAACTCAAAGGAATTGACGGGGACCCGCACAAGCGGTGGATGATGTGGTTTAATTCGATGCAACGCGAAAAACCTTACCCACCTTTGACATGTACGGAATTTGCCAGAGATGGCTTAGTGCTCGAAAGAGAACCGTAACACAGGTGCTGCATGG
>FIQU8OX06G9WRX
ATTAGATACCCCGGTAGTCCTAGCCTTAAACGATGCTGACTTGGTGTTTCAGGTATTTAATCCTGGAGTGCCGGAGCTAACGCGTTAAGTCAGCCGCCTGGGGAGTACGGTCGCAAGACTGAAACTCAAAGGAATTGACGGGGACCCGCACAAGCGGTGGAGCATGTGGTTTAATTCGACGCAACGCGAAGAACCTTACCTGGGCTAGAATGCGGTGGATAAGTCTTAGAGATAAGATGATCCGAGTAATCGGCTCCTGCCAGCAAGGTG
>FIQU8OX06HJC33
ATTAGATACCCAGGTAGTCCACGCCCTAAACGATGTCTACTCGTTGTTGGTGGAGTAAAATCCATGAGTAACGCAGCTAACGCGTGAAGTAGACCGCCTGGGGAGTACGGTCGCAAGATTAAAACTCAAATGAATTGACGGGGGCCCGCACAAGCGGTGGATTATGTGGATTAATTCGATGCAACGCGAAAAACCTTACCTGGCCTTGACATGTAACGAACTTTCCAGAGATGGATTGGTGCTCGAAAGAGAACGTTAGCACAGGTGCTG
>FIQU8OX06HLA73
ATTAGATACCCTGGTAGTCCACGCCGTAAACGATGTCAACTAGCCGTTGGGCCCTTTATGGGTTTAGTGGCGCAGCTAACGCATTAAGTTGACCGCCTGGGGAGTACGGCCGCAAGGTTAAAACTCAAATGAATTGACGGGGGCCCGCACAAGCGGTGGAGCATGTGGTTTAATTCGATGCAACGCGAAGAACCTTACCTACCCTTGACATCCAGAGAATCTGTTAGAGATAGTAGAGTGCC
>FIQU8OX06HCBZG
ATTAGATACCCTGGTAGTCCTAGCTGTAAACGATGGATACTAGATGTTGTGGACTCTTTGAGTCTGCAGTGTCGTAGCTAACGCGTTAAGTATCCCGCCTGGGAAGTATGCTCGCAAGAGTGAAACTCAAAGGAATTGACGGGGGCCCGCACAAGCGGTGGAGCATGTGGTTTAATTCGATGCAACACGAAGAACCTTACCAGGACTTGACATAAAGAGAAGTTTTTTGAGAAGAAAACGTGCTACGGCCTCTTATACAGGTGGTG
>FIQU8OX06HMQH6
ATTAGATACCCCGGTAGTCCTAGCTGTAAACGATGGATACTAGATGTTGTGGACTCTTTGAGTCTGCAGTGTCGTAGCTAACGCGTTAAGTATCCCGCCTGGGAAGTATGCTCGCAAGAGTGAAACTCAAAGGAATTGACGGGGGCCCGCACAAGCGGTGGAGCATGTGGTTTAATTCGATGCAACACGAAGAACCTTACCAGGACTTGACATAAAGAGAAGTTTTTTGAGAAGAAAACGTGCTACGGCCTCTTATACAGGTGGTGCA
>FIQU8OX06G7TK0
ATTAGATACCCTGGTAGTCCACGCCCTAAACGATGTCAACTGGTTGTTGGGCCTTTACTGACTCAGTAACGAAGCTAACGCGTGAAGTTGACCGCCTGGGGAGTACGGCCGCAAGGTTGAAACTCAAAGGAATTGACGGGGACCCGCACAAGCGGTGGATGATGTGGTTTAATTCGATGCAACGCGAAAAACCTTACCCACCTTTGACATGTACGGAATCCTTTAGAGATAGAGGAGTGCTCGAAAGAGAACCGTAACACAGGTGCTGCATGGCTGTCG
>FIQU8OX06HC5SG
ATTAGATACCCTGGTAGTCCACGCCCTAAACGATGTCAACTGGTTGTTGGGTCTTTACTGACTCAGTAACGAAGCTAACGCGTGAAGTTGACCGCCTGGGGAGTACGGCCGCAAGGTTGAAACTCAAAGGAATTGACGGGGACCCGCACAAGCGGTGGATGATGTGGTTTAATTCGATGCAACGCGAAAAACCTTACCCACCTTTGACATGTACGGAATCCTTTAGAGATAGAGGAGTGCTCGAAAGAGAACCGTAACACAGGTGCTGCATGGCTGTCG
>FIQU8OX06HGE3E
ATTAGATACCCCGGTAGTCCACGCAGTAAACGATGAGCGCTAGTTGTCGGGATCTTAGATTTCGGCGGCGAAGCTAACGCGTTAAGCGCTCCGCCTGGGGAGTACGGTCGCAAGACTAAAACTCGAAAGAATTGACGGGGACCCGCACAAGCAGTGGAGCATGTGGTTTAATTCGATGCTACGCGAAAAACCTTACCAACCCTTGAATCTCCTTGACCGGTATAGAGATATACTTTTGGAGCAATCCACAGGGAAGACAGGTGTTGCATGG
>FIQU8OX06HL8T4
ATTAGATACCCTGGTAGTCCACGCCGTAAACTATGGAAGCTAGCCGTCAGTCAGCTTGCTGAGTGGTGGCGCAGCTAACGCATTAAGCTTCCCGCCTGGGGAGTACGGTCGCAAGATTAAAACTCAAAGGAATTGACGGGGGCCCGCACAAGCGGTGGAGCATGTGGTTTAATTCGAAGCAACGCGCAGAACCTTACCTACCCTTGACATGTCCAGTATGGTCACCAGAGATGGAGTCCTTCAGTTCGGCTGG
>FIQU8OX06HF96J
ATTAGATACCCTGGTAGTCCACACTGTAAACGACGATTATTAGGTGTCGGGGGGGTTACCCTTCGGTATCGCAGCTAACGCATTAAATAATCCGCCTGGGGAGTACGGTCGCAAGATTAAAACTCAAAGGAATTGACGGGGACCCGCACAAGCGGTGGAGTATGTGGTTTAATTCGAAGCAACGCGCAGAACCTTACCAACCCTTGACATGGGACGTATGAGCGCCAGAGATGGTGTTCTTCACTTCGGGTGGCGTCCACACAGGTGCTGCATGG
>FIQU8OX06G6M84
ATTAGATACCCGGGTAGTCCACGCCCTAAACGATGTCAACTGGTTGTTGGGTCTTTACTGACTCAGTAACGAAGCTAACGCGTGAAGTTGACCGCCTGGGGAGTACGGCCGCAAGGTTGAAACTCAAAGGAATTGACGGGGACCCGCACAAGCGGTGGATGATGTGGTTTAATTCGATGCAACGCGAAAAACCTTACCCACCTTTGACATGTACGGAATCCTTTAGAGATAGAGGAGTGCTCGAAAGAGAACCGTAACACAGGTGCTGCATGGCTGTCGTC
>FIQU8OX06HGW82
ATTAGATACCCCGGTAGTCCTAGCTGTAAACGATGGATACTAGATGTTGTGGACTCTTTGAGTCTGCAGTGTCGTAGCTAACGCGTTAAGTATCCCGCCTGGGAAGTATGCTCGCAAGAGTGAAGCTCAAAGGAATTGACGGGGGCCCGCACAAGCGGTGGAGCATGTGGTTTAATTCGATGCAACACGAAGAACCTTACCAGGACTTGACATAAAGAGAAGTTTTTTGAGAAGAAAACGTGCTACGGCCTCTTATACAGGTGGTG
>FIQU8OX06HDWKD
ATTAGATACCCTGGTAGTCCTAGCTGTAAACGATGGATACTAGATGTTGTGGACTCTTTGAGTCTGCAGTGTCGTAGCTAACGCGTTAAGTATCCCGCCTGGGAAGTATGCTCGCAAGAGTGAAACTCAAAGGAATTGACGGGGGCCCGCACAAGCGGTGGAGCATGTGGTTTAATTCGATGCAACACGAAGAACCTTACCAGGACTTGACATAAAGAGAAGTTTTTTGAGAAGAAAACGTGCTACGGCCTCTTATACAGGTGGTG
>FIQU8OX06HL3OE
ATTAGATACCCTGGTAGTCCACGCTGTAAACGATGTCGACTAGCCGTTGGTCCTATTTACAGGATTAGTGGCGCAGCTAACGCATTAAGTCGACCGCCTGGGGAGTACGGCCGCAAGGTTAAAACTCAAATGAATTGACGGGGGCCCGCACAAGCGGTGGAGCATGTGGTTTAATTCGATGCAACGCGAGGAACCTTACCTACCCTTGACATCCAGAGAACCTGTTAGAGATAGTAGAGTGCC
>FIQU8OX06HMVGX
ATTAGATACCCCGGTAGTCCACGCCGTAAACGGTGGGCGCTAGTTGTGCGAACCTTCCACGGTTTGTGCGACGCAGCTAACGCATTAAGCGCCCCGCCTGGGGAGTACGATCGCAAGATTAAAACTCAAAGGAATTGACGGGGCCCCGCACAAGCAGCGGAGCATGCGGCTTAATTCGACGCAACGCGAAGAACCTTACCAAGGCTTGACATATACAGGAATATGGCAGAGATGTCATAGCCGCAAGGTCTGTATACAGGTGGTG
>FIQU8OX06G8ZHS
ATTAGATACCCCGGTAGTCCACGCCCTAAACGATGCTGACTAGTTGTTCGGGATTTACATCCTGAGTAACGTAGCTAACGCGTGAAGTCAGCCGCCTGGGGAGTACGGTCGCAAGATTAAAACTCAAAGGAATTGACGGGGACCCGCACAAGCGGTGGATGATGTGGATTAATTCGATGCAACGCGAAAAACCTTACCTACCCTTGACATGTCACTAACGAAGTAGAGATACATTAGGTGCTCGTAAGAGAAAGTGAACACAGGTGCTGCA
>FIQU8OX06HKO40
ATTAGATACCCCGGTAGTCCACGCCGTAAACTATGGAAGCTAGCCGTCAGTCAGCTTGCTGAGTGGTGGCGCAGCTAACGCATTAAGCTTCCCGCCTGGGGAGTACGGTCGCAAGATTAAAACTCAAAGGAATTGACGGGGGCCCGCACAAGCGGTGGAGCATGTGGTTTAATTCGAAGCAACGCGCAGAACCTTACCTACCCTTGACATGTCCAGTATGGTCACCAGAGATGGAGTCCTTCAGTTCGGCTGG
>FIQU8OX06HB1FB
ATTAGATACCCTGGTAGTCCACGCCCTAAACGATGTCAACTGGTTGTTGGGTCTTCACTGACTCAGTAACGAAGCTAACGCGTGAAGTTGACCGCCTGGGGAGTACGGCCGCAAGGTTGAAACTCAAAGGAATTGACGGGGACCCGCACAAGCGGTGGATGATGTGGTTTAATTCGATGCAACGCGAAAGACCTTACCCACCTTTGACATGTACGGAATTTGCCAGAGATGGCTTAGTGCTCGAAAGAGAACCGTAACACAGGTGCTGCATGG
>FIQU8OX06HK1O7
ATTAGATACCCAGGTAGTCCACGCTGTAAACGATGTCGACTAGCCGTTGGTCCTATTTACAGGATTAGTGGCGCAGCTAACGCATTAAGTCGACCGCCTGGGGAGTACGGCCGCAAGGTTAAAACTCAAATGAATTGACGGGGGCCCGCACAAGCGGTGGAGCATGTGGTTTAATTCGATGCAACGCGAAGAACCTTACCTACCCTTGACATCCAGAGAATCTGTTAGAGATAGTAGAGTGCCTTCGGAGGCTCTGAGACAGGTG
>FIQU8OX06HKMFY
ATTAGATACCCAGGTAGTCCACGCCCTAAACGATGTCAACTGGTTGTTGGGTCTTTACTGACTCAGTAACGAAGCTAACGCGTGAAGTTGACCGCCTGGGGAGTACGGCCGCAAGGTTGAAACTCAAAGGAATTGACGGGGACCCGCACAAGCGGTGGATGATGTGGTTTAATTCGATGCAACGCGAAAAACCTTACCCACCTTTGACATGTACGGAATCCTTTAGAGATAGAGGAGTGCTCGAAAGAGAACCGTAACACAGGTGCTGCATGGCTGTCG
>FIQU8OX06HE74Z
ATTAGATACCCAGGTAGTCCACGCCCTAAACGATGTCTACTAGTTGTTGGTGGAGTAAAATCCATGAGTAACGCAGCTAACGCGTGAAGTAGACCGCCTGGGGAGTACGGTCGCAAGATTAAAACTCAAATGAATTGACGGGGGCCCGCACAAGCGGTGGATTATGTGGATTAATTCGATGCAACGCGAAAAACCTTACCTGGCCTTGACATGTAACGAACTTTCCAGAGATGGATTGGTGCTCGAAAGAGAGCGTTAACACAGGTGCTG
>FIQU8OX06GZ7UB
ATTAGATACCCTGGTAGTCCTAGCTGTAACGATGGATACTAGATGTTGTGGACTCTTTGAGTCTGCAGTGTCGTAGCTAACGCGTTAAGTATCCCGCCTGGGAAGTATGCTCGCAAGAGTGAAACTCAAAGGAATTGACGGGGGCCCGCACAAGCGGTGGAGCATGTGGTTTAATTCGATGCAACACGAAGAACCTTATCAGGACTTGACATAAAGAGAAGTTTTTTGAGAAGAAAACGTGCTACGGCCTCTTATACAGGTGGTG
>FIQU8OX06G0R5W
ATTAGATACCCCGGTAGTCCTAGCTGTAAACGATGGATACTAGATGTTGTGGACTCTTTGAGTCTGCAGTGTCGTAGCTAACGCGTTAAGTATCCCGCCTGGGAAGTATGCTCGCAAGAGTGAAACTCAAAGGAATTGACGGGGGCCCGCACAAGCGGTGGAGCATGTGGTTTAATTCGATGCAACACGAAGAACCTTACCAGGACTTGACATAAAGAGAAGTTTTTTGAGAAGAAAACGTGCTACGGCCTCTTATACAGGTGGTGCA
>FIQU8OX06HMAS5
ATTAGATACCCTGGTAGTCCACGCCGTAAACGATGTCAACTAGCCGTTGGTCCTCTATGTAGGATTAGTGGCGCAGCTAACGCATTAAGTTGACCGCCTGGGGAGTACGGCCGCAAGGTTAAAACTCAAATGAATTGACGGGGGCCCGCACAAGCGGTAGAGCATGTGGTTTAATTCGATGCAACGCGAAGAACCTTACCTACCCTTGACATCCAGAGAATCTGTTAGAGATAGTAGAGTGCCTTCGGGAGCTCTGAGACAGGTG
>FIQU8OX06G8CZA
ATTAGATACCCGGGTAGTCCTAGCTGTAAACGATGGATACTAGATGTTGTGGACTCTTTGAGTCTGCAGTGTCGTAGCTAACGCGTTAAGTATCCCGCCTGGGAAGTATGCTCGCAAGAGTGAAACTCAAAGGAATTGACGGGGGCCCGCACAAGCGGTGGAGCATGTGGTTCAATTCGATGCAACACGAAGAACCTTACCAGGACTTGACATAAAGAGAAGTTTTTTGAGAAGAAAACGTGCTACGGCCTCTTATACAGGTGGTG
>FIQU8OX06HK3UW
ATTAGATACCCCGGTAGTCCTAGCTGTAAACGATGGATACTAGATGTTGTGGACTCTTTGAGTCTGCAGTGTCGTAGCTAACGCGTTAAGTATCCCGCCTGGGAAGTATGCTCGCAGGAGTGAAACTCAAAGGAATTGACGGGGGCCCACACAAGCGGTGGAGCATGTGGTTTAATTCGATGCAACACGAAGAACCTTACCAGGACTTGACATAAAGAGAAGTTTTTTGAGAAGAAAACGTGCTACGGCCTCTTATACAGGTGGTGCA
>FIQU8OX06HL11K
ATTAGATACCCAGGTAGTCCACGCTGTAAACGATGTCGACTAGCCGTTGGTCCTATTTACAGGATTAGTGGCGCAGCTAACGCATTAAGTCGACCGCCTGGGGAGTACGGCCGCAAGGTTAAAACTCAAATGAATTGACGGGGGCCCGCACAAGCGGTGGAGCATGTGGTTTAATTCGATGCAACGCGAAGAACCTTACCTACCCTTGACATCCAGAGAATCTGTTAGAGATAGTAGAGTGCCTTCGGGAGCTCTGAGACAGGTG
>FIQU8OX06HJFTX
ATTAGATACCCGGGTAGTCCTAGCTGTAAACGATGGATACTAGATGTTGTGGACTCTTTGAGTCTGCAGTGTCGTAGCTAACGCGTTAAGTATCCCGCCTGGGAAGTATGCTCGCAAGAGTGAAACTCAAAGGAATTGACGGGGGCCCGCACAAGCGGTGGAGCATGTGGTTTAATTCGATGCAACACGAAGAACCTTACCAGGACTTGACATAAAGAGAAGTTTTTTGAGAAGAAAACGTGCTACGGCCTCTTATACAGGTGGTGCA
>FIQU8OX06HETM0
ATTAGATACCCTGGTAGTCCACGCCCTAAACGATGTCAACTGGTTGTTGAGTCTTCACTGACTCAGTAACGAAGCTAACGCGTGAAGTTGACCGCCTGGGGAGTACGGCCGCAAGGTTGAAACTCAAAGGAATTGACGGGGACCCGCACAAGCGGTGGATGATGTGGTTTAATTCGATGCAACGCGAAAAACCTTACCCACCTTTGACATGTACGGAATTTGCCAGAGATGGCTTAGTGCTCGAAAGAGAACCGTAACACAGGTGCTGCATGG
>FIQU8OX06HIK7V
ATTAGATACCCGGGTAGTCCACGCCGTAAACGGTGGGCGCTAGTTGTGCGAACCTTCCACGGTTTGTGCGACGCAGCTAACGCATTAAGCGCCCCGCCTGGGGAGTACGATCGCAAGATTAAAACTCAAAGGAATTGACGGGGCCCCGCACAAGCAGCGGAGCATGCGGCTTAATTCGACGCAACGCGAAGAACCTTACCAAGGCTTGACATATACAGGAATATGGCAGAGATGTCATAGCCGCAAGGTCTGTATACAGGTGGTG
>FIQU8OX06HCV6L
ATTAGATACCCCGGTAGTCCACGCCGTAAACGATGTCAACTAGCCGTTGGCTCTCTTAGAGAGTTAGTGGCGCAGCTAACGCATTAAGTTGACCGCCTGGGGAGTACGGCCGCAAGGTTAAAACTCAAATGAATTGACGGGGGCCCGCACAAGCGGTGGAGCATGTGGTTTAATTCGATGCAACGCGAAGAACCTTACCTACCCTTGACATCCAGAGAATCTGTTAGAGATAGTAGAGTGCCTTCGGGAACTCTGAGACAGGTGCTG
>FIQU8OX06HELYL
ATTAGATACCCCGGTAGTCCTAGCTGTAAACGATGGATACTAGATGTTGTGGACTCTTTGAGTCTGCAGTGTCGTAGCTAACGCGTTAAGTATCCCGCCTGGGAAGTATGCTCGCAAGAGTGAAACTCAAAGGAATTGACGGGGGCCCGCACAAGCGGTGGAGCATGTGGTTTAATTCGATGCAACACGAAGAACCTTACCAGGACTTGACATAAAGAGAAGTTTTTTGAGGAGAAAACGTGCTACGGCCTCTTATACAGGTGGTGC
>FIQU8OX06HLT7N
ATTAGATACCCTGGTAGTCCTAGTTGTAAACGATGGATACTAGATGTTGTGGACTCTTTGAGTCTGCAGTGTCGTAGCTAACGCGTTAAGTATCCCGCCTGGGAAGTATGCTCGCAAGAGTGAAACTCAAAGGAATTGACGGGGGCCCGCACAAGCGGTGGAGCATGTGGTTTAATTCGATGCAACACGAAGAACCTTACCAGGACTTGACATAAAGAGAAGTTTTTGAGAAGAAAACGTGCTACGGCCTCTTATACAGGTGGTGCA
>FIQU8OX06HD49I
ATTAGATACCCCGGTAGTCCTAGCCTTAAACGATGCTGACTTGGTGTTTCAGGTATTTAATCCTGGAGTGCCGGAGCTAACGCGTTAAGTCAGCCGCCTGGGGAGTACGGTCGCAAGACTGAAACTCAAAGGAATTGACGGGGACCCGCACAAGCGGTGGAGCATGTGGTTTAATTCGACGCAACGCGAAGAACCTTACCTGGGCTAGAATGCGGTGGATAAGTCTTAGAGATAAGATGATCCGAGTAATCGGCTCCTGCCAGCAAGGTG
>FIQU8OX06HH89U
ATTAGATACCCTGGTAGTCCACGCTGTAAACTATGGATACTTGTTGTTGGAGGTATTGACCCCTTCAGTGACGAAGCTAACGCGTTAAGTATCCCGCCTGGGGAGTACGGTCGCAAGATTAAAACTCAAAGAAATTGACGGGGGCCCGCACAAGCGGTGGAGCATGTGGTTTAATTCGATGCAACGCGAAGAACCTTACCTGGACTTGACATGAACTGGAAGGGTGGCAGAAATGTCCCCG
>FIQU8OX06G8VSM
ATTAGATACCCCGGTAGTCCACGCCGTAAACGGTGGGCGCTAGTTGTGCGAACCTTCCACGGTTTGTGCGGCGCAGCTAACGCATTAAGCGCCCCGCCTGGGGAGTACGATCGCAAGATTAAAACTCAAAGGAATTGACGGGGCCCCGCACGAGCAGCGGAGCATGCGGCTTAATTCGACGCAACGCGAAGAACCTTACCAAGGCTTGACATATACAGGAATATGGCAGAGATGTCATAGCCGCAAGGTCTGTATACAGGTGGTG
>FIQU8OX06HDBJ2
ATTAGATACCCTGGTAGTCCACGCCCTAAACGATGTCTACTAGTTGTTGGTGGAGTAAAATCCATGAGTAACGCAGCTAACGCGTGAAGTAGACCGCCTGGGGAGTACGGTCGCAAGATTAAAACTCAAATGAATTGACGGGGGCCCGCACAAGCGGTGGATTATGTGGATTAATTCGATGCAACGCGAAAAACCTTACCTGGCCTTGACATGTAACGAACTTCC
>FIQU8OX06HBVZ6
ATTAGATACCCAGGTAGTCCACGCCCTAAACGATGTCTACTAGTCGTTGGTGGAGTAAAATCCATGAGTAACGCAGCTAACGCGTGAAGTAGACCGCCTGGGGAGTACGGTCGCAAGATTAAAACTCAAATGAATTGACGGGGGCCCGCACAAGCGGTGGATTATGTGGATTAATTCGATGCAACGCGAAAAACCTTACCTGGCCTTGACATGTAACGAACTTTCCAGAGATGGATTGGTGCTCGAAAGAGAGCGTTAACACAGGTGCTG
>FIQU8OX06HP3EX
ATTAGATACCCTGGTAGTCCACGCCGTAAACGATGGATGCTAGCCGTTAGGCAGCTTGCTGCTTAGTGGCGCAGCTAACGCTTTAAGCATCCCGCCTGGGGAGTACGGCCGCAAGATTAAAACTCAAAGGAATTGACGGGGGCCCGCACAAGCGGTGGAGCATGTGGTTTAATTCGAAAGCAACGCGCAGAACCTTACCAGCTTTTGACATGTCCTGGACGGATGGCAGAGATGCTTTCTTCTCTTCGGAGCCAGGAACAC
>FIQU8OX06HKY0A
ATTAGATACCCTGGTAGTCCACGCCGTAAACGATGTCAACTAGCCGTTGGCTCTCTTAGAGAGTTAGTGGCGCAGCTAACGCATTAAGTTGACCGCCTGGGGAGTACGGCCGCAAGGTTAAAACTCAAATGAATTGACGGGGGCCCGCACAAGCGGTGGAGCATGTGGTTTAATTCGATGCAACGCGAAGAACCTTACCTACCCTTGACATCCAGAGAATCTGTTAGAGATAGTAGAGTGCCTTCGGGAACTCTGAGACAGGTG
>FIQU8OX06HE654
ATTAGATACCCTGGTAGTCCACGCTGTAAACGATGTCGACTAGCCGTTGGTCCTATTTACAGGATTAGTGGCGCAGCTAACGCATTAAGTCGACCGCCTGGGGAGTACGGCCGCAAGGTTAAAACTCAAATGAATTGACGGGGGCCCGCACAGCGGTGGAGCATGTGGTTTAATTCGATGCAACGCGAAGAACCTTACCTACCCTTGACATCCAGAGAATCTGTTAGAGATAGTAGAGTGCCTTCGGGAGCTCTGAGACAGGTG
>FIQU8OX06HMBV1
ATTAGATACCCGGGTAGTCCACACTGTAAACGATGATAACTAGGTGTCGGCCGAATCTGGTCGGTGCCACAGCGAAAGCGTTAAGTTATCCACCTGGGGAGTACGCCGGCAACGGTGAAACTCAAAGGAATTGACGGGGGTCCGCACAAGCGGTGGAGCATGTGGTTTAATTCGATGATACGCGAGGAACCTTACCTAGGCTAGAATGTGAAGGAATGATACAGAAATGGATCAGTCAGCAACG
>FIQU8OX06HGW47
ATTAGATACCCTGGTAGTCCTAGCTGTAAACGATGGATACTAGATGTTGTGGACTCTTTGAGTCTGCAGTGTCGTAGCTAACGCGTTAAGTATCCCGCCTGGGAAGTATGCTCGCAAGAGTGAAACTCAAAGGAATTGACGGGGCCCGCACAAGCGGTGGAGCATGTGGTTTAATTCGATGCAACACGAAGAACCTTACCAGGACTTGACATAAAGAGAAGTTTTTG
>FIQU8OX06HFBJJ
ATTAGATACCCGGGTAGTCCTAGCTGTAAACGATGGATACTAGATGTTGTGGACTCTTTGAGTCTGCAGTGTCGTAGCTAACGCGTTAAGTATCCCGCCTGGGAAGTATGCTCGCAAGAGTGAAACTCAAAGGAATTGACGGGGGCCCGCACAAGCGGTGGAGCATGTGGTTTAATTCGATGCAACACGAAGAACCTTACCAGGACTTGACATAAAGAGAAGTTTTTTGAGAAGAAAACGTGCTACGGCCTCTTATACAGGTGGTGCA
>FIQU8OX06HDOMV
ATTAGATACCCGGGTAGTCCACGCCGTAAACGATGTCAACTAGCCGTTGGCTCTCTTAGAGAGTTAGTGGCGCAGCTAACGCATTAAGTTGACCGCCTGGGGAGTACGGCCGCAAGGTTAAAACTCAAATGAATTGACGGGGGCCCGCACAAGCGGTGGAGCATGTGGTTTAATTCGATGCAACGCGAAGAACCTTACCTACCCTTGACATCCAGAGAATCTGTTAGAGATAGTAGAGTGCCTTCGGGAACTCTGAGACAGGTGCTG
>FIQU8OX06HC9SF
ATTAGATACCCAGGTAGTCCACGCCGTAAACGGTGGGCGCTAGTTGTGCGAACCTTCCACGGTTTGTGCGACGCAGCTAACGCATTAAGCGCCCCGCCTGGGGAGTACGATCGCAAGATTAAAACTCAAAGGAATTGACGGGGCCCCGCACAAGCAGCGGAGCATGCGGCTTAATTCGACGCAACGCGAAGAACCTTACCAAGGCTTGACATATACAGGAATATGGCAGAGATGTCATAGCCGCAAGGTCTGTATACAGGTGG
>FIQU8OX06HI3GC
ATTAGATACCCTGGTAGTCCTAGCCTTAAACGATGCTGACTTGGTGTTTCAGGTATTTAATCCTGGAGTGCCGGAGCTAACGCGTTAAGTCAGCCGCCTGGGGAGTACGGTCGCAAGACTGAAACTCAAAGGAATTGACGGGGACCCGCACAAGCGGTGGAGCATGTGGTTTAATTCGACGCAACGCGAAGAACCTTACCTGGGCTAGAATGCGGTGGATAAGTCTTAGAGATAAGATGATCCGAGTAATCGGCTCCTGCCAGCAAGGTG
>FIQU8OX06HEUWE
ATTAGATACCCAGGTAGTCCACGCCCTAAACGATGTCTACTAGTTGTTGGTGGAGTAAAATCCATGAGTAACGCAGCTAACGCGTGAAGTAGACCGCCTGGGGAGTACGGTCGCAAGATTAAAACTCAAATGAATTGACGGGGGCCCGCACAAGCGGTGGATTATGTGGATTAATTCGATGCAACGCGAAAAACCTTACCTGGCCTTGAC
>FIQU8OX06HITON
ATTAGATACCCAGGTAGTCCACGCCCTAAACGATGCCGACTAGTTGTTCGGGATTTACATCCTGAGTAACGTAGCTAACGCGTGAAGTCAGCCGCCTGGGGAGTACGGTCGCAAGATTAAAACTCAAAGGAATTGACGGGGACCCGCACAAGCGGTGGATGATGTGGATTAATTCGATGCAACGCGAAAAACCTTACCTACCCTTGACATGTGACTAACGAAGTAGAGATACATTAGGTGCTCGTAAGAGAAAGTCAACACAGGTGCTGCA
>FIQU8OX06HJSM5
ATTAGATACCCTGGTAGTCCTAGCTGTAAACGATGGATACTAGATGTTGTGGACTCTTTGAGTCTGCAGTGTCGTAGCTAACGCGTTAAGTATCCCGCCCGGGAAGTATGCTCGCAAGAGTGAAACTCAAAGGAATTGACGGGGGCCCGCACAAGCGGTGGAGCATGTGGTTTAATTCGATGCAACACGAAGAACCTTACCAGGACTTGACATAAAGAGAAGTTTTTTGAGAAGAAAACGTGCTACGGCCTCTTATACAGGTGGTGCA
>FIQU8OX06HL2JZ
ATTAGATACCCTGGTAGTCCACGCCGTAAACGATGGATGCTAGCCGTTAGGCAGCTTGCTGCTTAGTGGCGCAGCTAACGCTTTAAGCATCCCGCCTGGGGAGTACGGTCGCAAGATTAAAACTCAAAGGAATTGACGGGGGCCCGCACAAGCGGTGGAGCATGTGGTTTAATTCGAAGCAACGCGCAGAACCTTACCAGCTTTTGACATGTCCTGGACGGATGGCAGAGATGCTTTCTTCTCTTCGGAGCCAGGAACAC
>FIQU8OX06HIH6B
ATTAGATACCCAGGTAGTCCACACTGTAAACGATGATAACTAGGTGTCGGCCGAATCTGGTCGGTGCCACAGCGAAAGCGTTAAGTTATCCACCTGGGGAGTACGCCGGCAACGGTGAAACTCAAAGGAATTGACGGGGGTCCGCACAAGCGGTGGAGCATGTGGTTTAATTCGATGATACGCGAGGAACCTTACCTAGGCTAGAATGTGAAGGAATGATACAGAAATGGATCAGTCAGCAACGACCTGAAACAAGGTGCTGCA
>FIQU8OX06HL6YT
ATTAGATACCCTGGTAGTCCACGCCCTAAACGATGCTGACTAGTTGTTCGGGATTTACATCCTGAGTAACGTAGCTAACGCGTGAAGTCAGCCGCCTGGGGAGTACGGTCGCAAGATTAAAACTCAAAGGAATTGACGGGGACCCGCACAAGCGGTGGATGATGTGGATTAATTTGATGCAACGCGAAAAACCTTACCTACCCTTGACATGTCACTAACGAAGTAGAGATACATTAGGTGCCCGTAAGGGAAAGTGAACACAGGTGCTGCATGG
>FIQU8OX06HD36E
ATTAGATACCCTGGTAGTCCACGCCCTAAACGATGTCAACTGGTTGTTGGGTCTTCACTGACTCAGTAACGAAGCTAACGCGTGAAGTTGACCGCCTGGGGAGTACGGCCGCAAGGTTGAAACTCAAAGGAATTGACGGGGACCCGCACAAGCGGTGGATGATGTGGTTTAATTCGATGCAACGCGAAAAACCTTACCCACCTTTGACATGTACGGAATTTGCCAGAGATGGCTTAGTGCTCGAAAGAGAACCGTAACACAGGTGCTGCATGG
>FIQU8OX06HH5NE
ATTAGATACCCCGGTAGTCCACGCTGTAAACGATGTCGACTAGCCGTTGGTCCTATTTACAGGATTAGTGGCGCAGCTAACGCATTAAGTCGACCGCCTGGGGAGTACGGCCGCAAGGTTAAAACTCAAATAAATTGACGGGGGCCCGCACAAGCGGTGGAGCATGTGGTTTAATTCGATGCAACGCGAAGAACCTTACCTACCCTTGACATCCAGAGAACCTGTTAGAGATAGTAGAGTGCCTTCGGGAGCTCTGAGACAGGTGCTGCA
>FIQU8OX06HBFNL
ATTAGATACCCGGGTAGTCCACGCCCTAAACGATGTCAACTGGTTGTTGGGTCTTCACTGACTCAGTAACGAAGCTAACGCGTGAAGTTGACCGCCTGGGGAGTACGGCCGCAAGGTTGAAACTCAAAGGAATTGACGGGGACCCGCACAAGCGGTGGATGATGTGGTTTAATTCGATGCAACGCGAAAAACCTTACCCACCTTTGACATGTACGGAATTTGCCAGAGATGGCTTAGTGCTCGAAAGAGAACCGTAACACAGGTGCTGCATGG
>FIQU8OX06HJWMH
ATTAGATACCCCGGTAGTCCACGCCCTAAACGATGTCTACTAGTTGTTGGTGGAGTAAAATCCATAAGTAACGCAGCTAACGCGTGAAGTAGACCGCCTGGGGAGTACGGTCGCAAGATTAAAACTCAAATGAATTGACGGGGGCCCGCACAAGTGGTGGATTATGTGGATTAATTCGATGCAACGCGAAAAACCTTACCTGGCCTTGACATGTAACGAACTTTCCAGAGATGGATTGGTGCTCGAAAGAGAACGTTAACACAGGTGCTGCATGG
>FIQU8OX06G7CJE
ATTAGATACCCCGGTAGTCCACGCCCTAAACGATGCTGACTAGTTGTTCGGGATTTACATCCTGAGTAACGTAGCTAACGCGTGAAGTCAGCCGCCTGGGGAGTACGGTCGCAAGATTAAAACTCAAAGGAATTGACGGGGACCCGCACAAGCGGTGGATGATGTGGATTAATTCGATGCAACGCGAAAAACCTTACCTACCCTTGACATGTGACTAACGAAGTAGAGATACATTAGGTGCTCGTAAG
>FIQU8OX06HJBWJ
ATTAGATACCCGGGTAGTCCACGCTGTAAACTATGGATACTTGTTGTTGGGGGTATCGACCCCTTCAGTGACGAAGCTAACGCGTTAAGTATCCCGCCTGGGGAGTACGGTCGCAAGATTAAAACTCAAAGAAATTGACGGGGGCCCGCACAAGCGGTGGAGCATGTGGTTTAATTCGATGCAACGCGAAGAACCTTACCTGGACTTGACATGAACTGGAAGGGTGGCAGAAATGTCCCCGCTCGCAAGAGTCGGTTCACAGGTGCTGCATGG
>FIQU8OX06G1ULA
ATTAGATACCCGGGTAGTCCACGCCCTAAACGATGTCTACTAGTTGTTGGTGGAGTAAAATCCATAAGTAACGCAGCTAACGCGTGAAGTAGACCGCCTGGGGAGTACGGTCGCAAGATTAAAACTCAAATGAATTGACGGGGGCCCGCACAAGTGGTGGATTATGTGGATTAATTCGATGCAACGCGAAAAACCTTACCTGGCCTTGACATGTAACGAACTTTCCAGAGATGGATTGGTGCTCGAAAGAGAACGTTAACACAGGTGCTGCATGG
>FIQU8OX06G01PI
ATTAGATACCCTGGTAGTCCACGCCCTAAACGATGTCAACTGGTTGTTGGGTCTTTACTGACTCAGTAACGAAGCTAACGCGTGAAGTTGACCGCCTGGGGAGTACGGCCGCAAGGTTGAAACTCAAAGGAATTGACGGGGACCCGCACAAGCGGTGGATGATGTGGTTTAATTCGATGCAACGCGAAAAACCTTACCCACCTTTGACATGTACGGAATCCTTTAGAGATAGAGGAGTGCTCGAAAGAGAACCGTAACACAGGTGCTGCATGGCTGTCG
>FIQU8OX06HJ7OZ
ATTAGATACCCCGGTAGTCCACGCCCTAAACGATGCTGACTAGTTGTTCGGGATTTACATCCTGAGTAACGTAGCTAACGCGTGAAGTCAGCCGCCTGGGGAGTACGGTCGCAAGATTAAAACTCAAAGGAATTGACGGGGACCCGCACAAGCGGTGGATGATGTGGATTAATTCGATGCAACGCGAAAAACCTTACCTACCCTTGACATGTGACTAACGAAGTAGAGATACATTAGGTGCTCGTAAGAGAAAGTCAACACAGGTGCTGCA
>FIQU8OX06HC5SD
ATTAGATACCCAGGTAGTCCACGCTGTAAACGATGTCGACTAGCCGTTGGTCCTATTTACAGGATTAGTGGCGCAGCTAACGCATTAAGTCGACCGCCTGGGGAGTACGGCCGCAAGGTTAAAACTCAAATGAATTGACGGGGGCCCGCACAAGCGGTGGAGCATGTGGTTTAATTCGATGCAACGCGAAGAACCTTACCTACCCTTGACATCCAGAGAACCTGTTAGAGATAGTAGAGTGCCTTCGGGAGCTCTGGGACAGGTGCTG
>FIQU8OX06HK7V2
ATTAGATACCCGGGTAGTCCTAGCTGTAAACGATGGATACTAGATGTTGTGGACTCTTTGAGTCTGCAGTGTCGTAGCTAACGCGTTAAGTATCCCGCCTGGGAAGTATGCTCGCAAGAGTGAAACTCAAGGGAATTGACGGGGGCCCGCACAAGCGGTGGAGCATGTGGTTTAATTCGATGCAACACGAAGAACCTTACCAGGACTTGACATAAAGAGAAGTTTTTTTGAGAAGAAAACCGTGCTACGGCCTCTTATACAGGTGGTGCA
>FIQU8OX06HCSMV
ATTAGATACCCGGGTAGTCCACGCCCTAAACGATGCTGACTAGTTGTTCGGGATTTACATCCTGAGTAACGTAGCTAACGCGTGAAGTCAGCCGCCTGGGGAGTACGGTCGCAAGATTAAAACTCAAAGGAATTGACGGGGACCCGCACAAGCGGTGGATGATGTGGATTAATTCGATGCAACGCGAAAAACCTTACCTACCCTTGGCATGTCACTAACGAAGTAGAGATACATTAGGTGCTCGTAAGAGAAAGTGAGCACAGGTGCTG
>FIQU8OX06HL37F
ATTAGATACCCCGGTAGTCCACGCCCTAAACGATGTCTACTAGTTGTTGGTGGAGTAAAATCCATGAGTAACGCAGCTAACGCGTGAAGTAGACCGCCTGGGGAGTACGGTCGCAAGATTAAAACTCAAATGAATTGACGGGGGCCCGCACAAGCGGTGGATTATGTGGATTAATTCGATGCAACGCGAAAAACCTTACCTGGCCTTGACATGTAACGAACTTTCCAGAGATGGATTGGTGCTCGAAAGAGAGCGTTAACACAGGTGCTGCA
>FIQU8OX06HFEBW
ATTAGATACCCGGGTAGCCCTAGCTGTAAACGATGGATACTAGATGTTGTGGACTCTTTGAGTCTGCAGTGTCGTAGCTAACGCGTTAAGTATCCCGCCTGGGAAGTATGCTCGCAAGAGTGAAACTCAAAGGAATTGACGGGGGCCCGCACAAGCGGTGGAGCATGTGGTTTAATTCGATGCAACACGAAGAACCTTACCAGGACTTGACATAAAGAGAAGTTTTTTGAGAAGAAAACGTGCTACGGCCTCTTATACAGGTGGTGCA
>FIQU8OX06HHC3X
ATTAGATACCCTGGTAGTCCACGCCCTAAACGATGTCTACTAGTTGTTGGTGGAGTAAAATCCATGAGTAACGCAGCTAACGCGTGAAGTAGACCGCCTGGGGAGTACGGTCGCAAGATTAAAACTCAAATGAATTGACGGGGGCCCGCACAAGCGGTGGATTATGTGGATTAATTCGATGCAACGCGAAAAACCTTACCTGGCCTTGACATGTAACGAACTTTCCAGAGATGGATTGGTGCTCGAAAGAGAACGTTAGCACAGGTGCTG
>FIQU8OX06HDGTJ
ATTAGATACCCTGGTAGTCCACGCTGTAAACTATGGATACTTGTTGTTGGAGGTATTGACCCCTTCAGTGACGAAGCTAACGCGTTAAGTATCCCGCCTGGGGAGTACGGTCGCAAGATTAAAACTCAAAGAAATTGACGGGGGCCCGCACAAGCGGCGGAGCATGTGGTTTAATTCGATGCAACGCGAAGAACCTTACCTGGACTTGACATGAACTGGAAGGGTGGCAGAAATGTCCCCGCTCGCAAGAGTCGGTTCACAGGTGCTGCATGG
>FIQU8OX06HGVO5
ATTAGATACCCCGGTAGTCCACGCCCTAAACGATGTCTACTAGTTGTTGGTGGAGTAAAATCCATGAGTAACGCAGCTAACGCGTGAAGTAGACCGCCTGGGGAGTACGGTCGCAAGATTAAAACTCAAATGAATTGACGGGGGCCCGCACAAGCGGTGGATTATGTGGATTAATTCGATGCAACGCGAAAAACCTTACCTGGCCTTGACATGTAACGAACTTTCCAGAGATGGATTGGTACTCGAAAG
>FIQU8OX06HDB8Z
ATTAGATACCCGGGTAGTCCACGCCTTAAACGATGTCTACTAGTTGTTGGTGGAGTAAAATCCATGAGTAACGCAGCTAACGCGTGAAGTAGACCGCCTGGGGAGTACGGTCGCAAGATTAAAACTCAAATGAATTGACGGGGGCCCGCACAAGCGGTGGATTATGTGGATTAATTCGATGCAACGCGAAAAACCTTACCTGGCCTTGACATGTAACGAACTTTCCAGAGATGGATTGGTGCTCGAAAGAGAGCGTTAACACAGGTGCTGCA
>FIQU8OX06HMABM
ATTAGATACCCCGGTAGTCCACGCCCTAAACGACGCTGACTAGTTGTTCGGGATTTACATCCTGAGTAACGTAGCTAACGCGTGAAGTCAGCCGCCTGGGGAGTACGGTCGCAAGATTAAAACTCAAAGGAATTGACGGGGACCCGCACAAGCGGTGGATGATGTGGATTAATTCGATGCAACGCGAAAAACCTTACCTACCCTTGACATGTCACTAACGAAGTAGAGATACATTAGGTGCCCGTAAGGGAAAGTGAACACAGGTGCTGCATGG
>FIQU8OX06HB4X1
ATTAGATACCCGGGTAGTCCACGCCCTAAACGATGTCAACTGGTTGTTGGGTCTTCACTGACTCAGTAACGAAGCTAACGCGTGAAGTTGACCGCCTGGGGAGTACGGCCGCAAGGTTGAAACTCAAAGGAATTGACGGGGACCCGCACAAGCGGTGGATGATGTGGTTTAATTCGATGCAACGCGAAAAACCTTACCCACCTTTGACATGTACGGAATTTGCCAGAGATGGCTTAGTGCTCGAAAGAGAACCGTAACACAGGTGCTGCATGG
>FIQU8OX06HLHKI
ATTAGATACCCTGGTAGTCCACGCTGTAAACGATGTCGACTAGCCGTTGGTCCTATTTACAGGATTAGTGGCGCAGCTAACGCATTAAGTCGACCGCCTGGGGAGTACGGCCGCAAGGTTAAAACTCAAATGAATTGACGGGGGCCCGCACAAGCGGTGGAGCATGTGGTTTAATTCGATGCAACACGAAGAACCTTACCTACCCTTGACATCCAGAGAATCTGTTAGAGATAGTAGAGTGCCTTCGGAGCTCTGAGACAGGTG
>FIQU8OX06HMS21
ATTAGATACCCGGGTAGTCCACGCCCTAAACGATGCTGACTAGTTGTTCGGGATTTACATCCTGAGTAACGTAGCTAACGCGTGAAGTCAGCCGCCTGGGGAGTACGGTCGCAAGATTAAAACTCAAAGGAATTGACGGGGACCCGCACAAGCGGTGGATGATGTGGATTAATTCGATGCAACGCGAAAAACCTTACCTACCCTTGACATGTCACTAACGAAGTAGAGATACATTAGGTGCTCGTAAGAGAAAGTGAACACAGGTGCTGCA
>FIQU8OX06HK27S
ATTAGATACCCGGGTAGTCCACGCTGTAAACGATGTCGACTAGCCGTTGGTCCTATTTACAGGATTAGTGGCGCAGCTAACGCATTAAGTCGACCGCCTGGGGAGTACGGCCGCAAGGTTAAAACTCAAATGAATTGACGGGGGCCCGCACAAGCGGTGGAGCATGTGGTTTAATTCGATGCAACGCGAAGAACCTTACCTACCCTTGACATCCAGAGAATCTGTTAGAGATAGTAGAGTGCCTTCGGGAGCTCTGAGACAGGTG
>FIQU8OX06G9IG3
ATTAGATACCCTGGTAGTCCACGCCGTAAACGATGTCAACTAGCCGTTGGGCCCTTTATGGGTTTAGTGGCGCAGCTAACGCATTAAGTTGACCGCCTGGGGAGTACGGCCGCAAGGTTAAAACTCAAATGAATTGACGGGGGCCCGCACAAGCGGTGGAGCATGTGGTTTAATTCGATGCAACGCGAAGAACCTTACCTACCCTTGACATCCAGAGAATCTGTTAGAGATAGTAGAGTGCCTTCGGGAACTCTGAGACAGGTGCTGCA
>FIQU8OX06HMCE3
ATTAGATACCCGGGTAGTCCACGCCCTAAACGATGTCTACTAGTTGTTGGTGGAGTAAAATCCATGAGTAACGCAGCTAACGCGTGAAGTAGACCGCCTGGGGAGTACGGTCGCAAGATTAAAACTCAAATGAATTGACGGGGGCCCGCACAAGCGGTGGATTATGTGGATTAATTCGATGCAACGCGAAAAACCTTACCTGGCCTTGACATGTAACGAACTTTCCAGAGATGGATTGGTGCTCGAAAGAGAGCGTTAACACAGGTG
>FIQU8OX06HMDL8
ATTAGATACCCAGGTAGTCCACGCCCTAAACGATGTCAACTGGTTGTTGGGTCTTCACTGACTCAGTAACGAAGCTAACGCGTGAAGTTGACCGCCTGGGGAGTACGGCCGCAAGGTTGAAACTCAAAGGAATTGACGGGGACCCGCACAAGCGGTGGATGATGTGGTTTAATTCGATGCAACGCGGAAAACCTTACCCACCTTTGACATGTACGGAAGTTACCAGAGATGGTTTCGTGCTCGAAAGAGAACCGTAACACAGGTGCTGCATGGCTGTCG
>FIQU8OX06HEE7H
ATTAGATACCCAGGTAGTCCTAGCCGTAAACGATGGATACTAGATGTTGTGGACTCTTTGAGTCTGCAGTGTCGTAGCTAACGCGTTAAGTATCCCGCCTGGGAAGTATGCTCGCAAGAGTGAAACTCAAAGGAATTGACGGGGGCCCGCACAAGCGGTGGAGCATGTGGTTTAATTCGATGCAACACGAAGAACCTTACCAGGACTTGACATAAAGAGAAGTTTTTTGAGAAGAAAACGTGCTACGGCCTCTTATACAGGTGGTGCA
>FIQU8OX06HLCCL
ATTAGATACCCTGGTAGTCCACGCCGTAAACGGTGGGCGCTAGTTGTGGGGACCTTCCACGGTCTCTGCGACGCAGCTAACGCATTAAGCGCCCCGCCTGGGGAGTACGATCGCAAGATTAAAACTCAAAGGAATTGACGGGGCCCCGCACAAGCAGCGGAGCATGCGGCTTAATTCGACGCAACGCGAAGAACCTTACCAAGGCTTGACATATAGGGAAGAACGGCAGAGATGTCGTGTCCGCAAGGGCTCTATACAGGTGGTGCA
>FIQU8OX06HJCNP
ATTAGATACCCGGGTAGTCCTAGCTGTAAACGATGGATACTAGATGTTGTGGACTCTTTGAGTCTGCAGTGTCGTAGCTAACGCGTTAAGTATCCCGCCTGGGAAGTATGCTCGCAAGAGTGAAACTCAAAGGAATTGACGGGGGCCCGCACAAGCGGTGGAGCATGTGGTTTAATTCGATGCAACACGAAGAACCTTACCAGGACTTGACATAAAGAGAAGTTTTTTGAGAAGAAAACGTGCTACGGCCTCTTATACAGGTGGTGCA
>FIQU8OX06G6M5H
ATTAGATACCCAGGTAGTCCACGCCCTAAACGACGTCAACTGGTTGTTGGGTCTTAACTGACTCAGTAACGAAGCTAACGCGTGAAGTTGACCGCCTGGGGAGTACGGCCGCAAGGTTGAAACTCAAAGGAATTGACGGGGACCCGCACAAGCGGTGGATGATGTGGTTTAATTCGATGCAACGCGAAAAACCTTACCCACCTTTGACATGTACGGAAGGATCCAGAGATGGATTTGTGCTCGAAAG
>FIQU8OX06HKFWZ
ATTAGATACCCCGGTAGTCCACGCTGTAAACGTTGAATACTCGATGTTGGCGATACACAGTCAGCGTCCAAGAGAAATCGTTAAGTATTCCACCTGGGGAGTACGCTCGCAAGAGTGAAACTCAAAGGAATTGACGGGGGCCCGCACAAGTAGAGGAGCATGTGGTTTAATTCGATGATACGCGAGAAACCTTACCTGGTCTTGAATGTGAGTGATCGGTGCAGAAATGCACCTTTCCGCAAGGACACAAAACAAGGTGCTG
>FIQU8OX06HFNTT
ATTAGATACCCTGGTAGTCCTAGCTGTAAACGATGGATACTAGATGTTGTGGACTCTTTGAGTCTGCAGTGTCGTAGCTAACGCGTTAAGTATCCCGCCTGGGAAGTATGCTCGCAAGAGTGAAACTCAAAGGAATTGACGGGGGCCCGCACAAGCGGTGGAGCATGTGGTTTAATTCGATGCAACACGAAGAACCTTACCAGGACTTGACATAAAGAGAAGTTTTTTGAGAAGAAAACGTGCTACGGCCTCTTATACAGGTGGTG
>FIQU8OX06HJQG8
ATTAGATACCCTGGTAGTCCACGCCGTAAACGATGTCAACTAGCCGTTGGCTCTCTTAGAGAGTTAGTGGCGCAGCTAACGCATTAAGTTGACCGCCTGGGGAGTACGGCCGCAAGGTTAAAACTCAAATGAATTGACGGGGGCCCGCACAAGCGGTGGAGCATGTGGTTCAATTCGATGCAACGCGAAGAACCTTACCTACCCTTGACATCCAGAGAATCTGTTAGAGATAGTAGAGTGCCTTCGGGAACTCTGAGACAGGTG
>FIQU8OX06HDE6J
ATTAGATACCCGGGTAGTCCTAGCTGTAAACGATGGATACTAGATGTTGTGGACTCTTTGAGTCTGCAGTGTCGTAGCTAACGCGTTAAGTATCCCGCCTGGGAAGTATGCTCGCAAGAGTGAAACTCAAAGGAATTGACGGGGGCCCGCACAAGCGGTGGAGCATGTGGTTTAATTCGATGCAACACGAAGAACCTTACCAGGACTTGACATAAAGAGAAGTTTTTTGAGAAGAAAACGTGCTACGGCCTCTTATACAGGTGGTGCA
>FIQU8OX06HL31S
ATTAGATACCCTGGTAGTCCACGCTGTAAACGATGATTATTAGATGTCGGGGGGGTTACCCTTCGGTATCGCAGCTAACGCATTAAATAATCCGCCTGGGGAGTACGGTCGCAAGATTAAAACTCAAAGGAATTGACGGGGACCCGCACAAGCGGTGGGGTATGTGGTTTAATTCGAAGCAACGCGCAGAACCTTACCAACCCTTGACATGGGACGTATGAGCTTCAGAGATGAAGTCCTTCACTTCGGGTGGCGTCCACACAGGTGCTGCATGG
>FIQU8OX06HMID4
ATTAGATACCCGGGTAGTCCACACTGTAAACGATGATAACTAGGTGTCGGCCGAATCTGGTCGGTGCCACAGCGAAAGCGTTAAGTTATCCACCTGGGGAGTACGCCGGCAACGGTGAAACTCAAAGGAATTGACGGGGGTCCGCACAAGCGGTGGAGCATGTGGTTTAATTCGATGATACGCGAGGAACCTTACCTAGGCTAGAATGTGAAGGAATGATACAGAAATGGATCAGTCAGCAACGACCTGAAACAAGGTGCTGCATGG
>FIQU8OX06HD8QX
ATTAGATACCCGGGTAGTCCACGCTGTAAACGATGTCGACTAGCCGTTGGTCCTATTTACAGGATTAGTGGCGCAGCTAACGCATTAAGTCGACCGCCTGGGGAGTACGGCCGCAAGGTTAAAACTCAAATGAATTGACGGGGGCCCGCACAAGCGGTGGAGCATGTGGTTTAATTCGATGCAACGCGAAGAACCTTACCTACACTTGACATCCAGAGAATCTGTTAGAGATAGTAGAGTGCCTTCGGGAGCTCTGAGACAGGTG
>FIQU8OX06HALOC
ATTAGATACCCGGGTAGTCCACGCCCTAAACGATGTCAACTAGCTGTTGGGGCCTTCGGGCCTTAGTAGCGCAGCTAACGCGTGAAGTTGACCGCCTGGGGAGTACGGTCGCAAGATTAAAACTCAAAGGAATTGACGGGGACCCGCACAAGCGGTGGATGATGTGGATTAATTCGATGCAACGCGAAAAACCTTACCTACCCTTGACATGTCTGAAATCCCGAAGAGATTTGGGAGTGCTCGCAAGAGAACCGGAACACAGGTGCTGCATGG
>FIQU8OX06HL2SK
ATTAGATACCCTGGTAGTCCTAGCTGTAAACGATGGATACTAGATGTTGTGGACTCTTTGAGTCTGCAGTGTCGTAGCTAACGCGTTAAGTATCCCGCCTGGGAAGTATGCTCGCAAGAGTGAAACTCAAAGGAATTGACGGGGGCCCGCACAAGCGGTGGAGCATGTGGTTTAATTCGATGCAACACGAAGAACCTTACCAGGACTTGACATAAAGAGAAGTTTTTTGAGAAGAAAACGTGCTACGGCCTCTTATACAGGTGGTG
>FIQU8OX06HK66C
ATTAGATACCCCGGTAGTCCACGCCCTAAACGATGTCTACTAGTTGTTGGTGGAGTAAAATCCATGAGTAACGCAGCTAACGCGTGAAGTAGACCGCCTGGGGAGTACGGTCGCAAGATTAAAACTCAAATGAATTGACGGGGGCCCGCACAAGCGGTGGATTATGTGGATTAATTCGATGCAACGCGAAAAACCTTACCTGGCCTTGACATGTAACGAACTTTCCAGAGATGGATTGGTGCTCGAAAGAGAGCGTTAACACAGGTGCTGCA
>FIQU8OX06HJ32A
ATTAGATACCCTGGTAGTCCACGCCGTAAACGGTGGGCGCTAGTTGTGCGAACCTTCCACGGTTTGTGCGGCGCAGCTAACGCATTAAGCGCCCCGCCTGGGGAGTACGATCGCAAGATTAAAACTCAAAGGAATTGACGGGGCCCCGCACAAGCAGCGGAGCATGCGGCTTAATTCGACGCAACGCGAAGAACCTTACCAAGGCTTGACATATACAGGAATATGGCAGAGATGTCATAGCCGCAAGGTCTGTATACAGGTGG
>FIQU8OX06HJJ20
ATTAGATACCCAGGTAGTCCTAGCTGTAAACGATGGATACTAGATGTTGTGGACTCTTTGAGTCTGCAGTGTCGTAGCTAACGCGTTAAGTATCCCGCCTGGGAAGTATGCTCGCAAGAGTGAAACTCAAAGGAATTGACGGGGGCCCGCACAAGCGGTGGAGCATGTGGTTTAATTCGATGCAACACGAAGAACCTTACCAGGACTTGACATAAAGAGAAGTTTTTTGAGAAGAAAACGTGCTACGGCCTCTTATACAGGTGGTG
>FIQU8OX06HDJT7
ATTAGATACCCCGGTAGTCCACGCCCTAAACGATGTCTACTAGTTGTTGGTGGAGTAAAATCCATGAGTAACGCAGCTAACGCGTGAAGTAGACCGCCTGGGGAGTACGGTCGCAAGATTAAAACTCAAATGAATTGACGGGGGCCCGCACAAGCGGTGGATTATGTGGATTAATTCGATGCAACGCGAAAAACCTTACCTGACCTTGACATGTAACGAACTTTCCAGAGATGGATTGGTGCTCGAAAGAGAGCGTTAACACAGGTGCTGCA
>FIQU8OX06HMDGJ
ATTAGATACCCGGGTAGTCCACGCCCTAAACGACGTCAACTGGTTGTTGGGTCTTAACTGACTCAGTAACGAAGCTAACGCGTGAAGTTGACCGCCTGGGGAGTACGGCCGCAAGGTTGAAACTCAAAGGAATTGACGGGGACCCGCACAAGCGGTGGATGATGTGGTTTAATTCGATGCAACGCGAAAAACCTTACCCACCTTTGACATGTACGGAAGGATCCAGAGATGGATTTGTGCTCGAAAGAGAACCGTAACACAGGTGCTGCATGGCTGTCGTC
>FIQU8OX06HMB1W
ATTAGATACCCTGGTAGTCCACGCCCTAAACGACGTCAACTGGTTGTTGGGTCTTAACTGACTCAGTAACGAAGCTAACGCGTGAAGTTGACCGCCTGGGGAGTACGGCCGCAAGGTTGAAACTCAGAGGAATTGACGGGGACCCGCACAAGCGGTGGATGATGTGGTTTAATTCGATGCAACGCGAAAAACCTTACCCACCTTTGACATGTACGGAAGGATCCAGAGATGGATTTGTGCTCGAAAG
>FIQU8OX06HJDZH
ATTAGATACCCCGGTAGTCCTAGCTGTAAACGATGGATACTAGATGTTGTGGACTCTTTGAGTCTGCAGTGTCGTAGCTAACGCGTTAAGTATCCCGCCTGGGAAGTATGCTCGCAAGAGTGAAACTCAAAGGAATTGACGGGGGCCCGCACAAGCGGTGGAGCATGTGGTTTAATTCGATGCAACACGAAGAACCTTACCAGGACTTGACATAAAGAGAAGTTTTTTGAGAAGAAAACGTGCTACGGCCTCTTATACAGGTGGTGCA
>FIQU8OX06HCS6E
ATTAGATACCCCGGTAGTCCACGCTGTAAACTATGGATACTTGTTGTTGGGGGTATTGACCCCTTCAGTGACGAAGCTAACGCGTTAAGTATCCCGCCTGGGGAGTACGGTCGCAAGATTAAAACTCAAAGAAATTGACGGGGGCCCGCACAAGCGGTGGAGCATGTGGTTTAATTCGATGCAACGCGAAGAACCTTACCTGGACTTGACATGAACTGGAAGGGTGGCAGAAATGTCCCCG
>FIQU8OX06HG67Y
ATTAGATACCCGGGTAGTCCTAGCTGTAAACGATGGATACTAGATGTTGTGGACTCTTTGAGTCTGCAGTGTCGTAGCTAACGCGTTAAGTATCCCGCCTGGGAAGTATGCTCGCAAGAGTGAAACTCAAAGGAATTGACGGGGGCCCGCACAAGCGGTGGAGCATGTGGTTTAATTCGATGCAACACGAAGAACCTTACCAGGACTTGACATAAAGAGAAGTTTTTTGAGAAGAAAACGTGCTACGGCCTCTTATACAGGTGGTGCA
>FIQU8OX06HMIGG
ATTAGATACCCTGGTAGTCCACGCTGTAAACGATGATTATTAGATGCCGGGAGGGTTACCTTTCGGTATCGCAGCTAACGCATTAAATAATCCGCCTGGGGAGTACGGTCGCAAGATTAAAACTCAAAGGAATTGACGGGGACCCGCACAAGCGGTGGAGTATGTGGTTTAATTCGAAGCAACGCGCAGAACCTTACCAACCCTTGACATGGGACGTATGAGCTTCAGAGATGGAGTTCTTCACTTCGGGTGGCGTCCACACAGGTGCTGCA
>FIQU8OX06HFD86
ATTAGATACCCTGGTAGTCCTAGCTGTAAACGATGGATACTAGATGTTGTGGACTCTTTGAGTCTGCAGTGTCGTAGCTAACGCGTTAAGTATCCCGCCTGGGAAGTATGCTCGCAAGAGTGAAACTCAAAGGAATTGACGAGGGCCCGCACAAGCGGTGGAGCATGTGGTTTAATTCGATGCAACACGAAGAACCTTACCAGGACTTGACATAAAGAGAAGTTTTTTGAGAAGAAAACGTGCTACGGCCTCTTATACAGGTGGTG
>FIQU8OX06HAB6J
ATTAGATACCCTGGTAGTCCTAGCTGTAAACGATGGATACTAGATGTTGTGGACTCTTTGAGTCTGCAGTGTCGTAGCTAACGCGTTAAGTATCCCGCCTGGGAAGTATGCTCGCAAGAGTGAAACTCAAAGGAATTGACGGGGGCCCGCACAAGCGGTGGAGTATGTGGTTTAATTCGATGCAACACGAAGAACCTTACCAGGACTTGACATAAAGAGAAGTTTTTTGAGAAGAAAACGTGCTACGGCCTCTTATACAGGTGGTGCA
>FIQU8OX06HKU86
ATTAGATACCCTGGTAGTCCACGCCCTAAACGACGTCAACTGGTTGTTGGGTCTTAACTGACTCAGTAACGAAGCTAACGCGTGAAGTTGACCGCCTGGGGAGTACGGCCGCAAGGTTGAAACTCAAAGGAATTGACGGGGACCCGCACAAGCGGTGGATGATGTGGTTTAATTCGATGCAACGCGAAAAACCTTACCCACCTTTGACATGTACGGAAGGATCCAGAGATGGATTTGTGCTCGAAAG
>FIQU8OX06HGOJO
ATTAGATACCCCGGTAGTCCACGCTGTAAACGATGTCGACTAGCCGTTGGTCCTATTTACAGGATTAGTGGCGCAGCTAACGCATTAAGTCGACCGCCTGGGGAGTACGGCCGCAAGGTTAAAACTCAAATGAATTGACGGGGGCCCGCACAAGCGGTGGAGCATGTGGTTTAATTCGATGCAACGCGAAGAACCTTACCTACCCTTGACATCCAGAGGATCTGTTAGAGATAGTAGAGTGCCTTCGGGAGCTCTGAGACAGGTG
>FIQU8OX06HKSHL
ATTAGATACCCGGGTAGTCCACGCCCTAAACGATGTCTACTAGTTGTTGGTGGAGTAAAATCCATAAGTAACGCAGCTAACGCGTGAAGTAGACCGCCTGGGGAGTACGGTCGCAAGATTAAAACTCAAATGGATTGACGGGGGCCCGCACAAGTGGTGGATTATGTGGATTAATTCGATGCAACGCGAAAAACCTTACCTGGCCTTGACATGTAACGAACTTTCCAGAGATGGATTGGTGCTCGAAAGAGAACGTTAACACAGGTGCTGCATGG
>FIQU8OX06HLSSV
ATTAGATACCCAGGTAGTCCTAGCTGTAAACGATGGATACTAGATGTTGTGGACTCTTTGAGTCTGCAGTGTCGTAGCTAACGCGTTAAGTATCCCGCCTGGGAAGTATGCTCGCAAGAGTGAAACTCAAAGGAATTGACGGGGGCCCGCACAAGCGGTGGAGCATGTGGTTTAATTCGATGCAACACGAAGAACCTTACCAGGACTTGACATAAAGAGAAGTTTTTTGAGAAGAAAACGTGCTACGGCCTCTTATACAGGTGGTG
>FIQU8OX06HFNZ8
ATTAGATACCCCGGTAGTCCACGCCGTAAACGATGTCAACTAGCCGTTGGCTCTCTTAGAGAGTTAGTGGCGCAGCTAACGCATTAAGTTGACCGCCTGGGGAGTACGGCCGCAAGGTTAAAACTCAAATGAATTGACGGGGGCCCGCACAAGCGGTGGAGCATGTGGTTTAATTCGATGCAACGCGGAGAACCTTACCTACCCTTGACATCCAGAGAATCTGTTAGAGATAGTAGAGTGCCTTCGGGAACTCTGAGACAGGTGCTG
>FIQU8OX06HEYG9
ATTAGATACCCGGGTAGTCCTAGCTGTAAACGATGGATACTAGATGTTGTGGACTCTTTGAGTCTGCAGTGTCGTAGCTAACGCGTTAAGTATCCCGCCTGGGAAGTATGCTCGCAAGAGTGAAACTCAAAGGAATTGACGGGGGCCCGCACAAGCGGTGGAGCATGTGGTTTAATTCGATGCAACACGAAGAACCTTACCAGGACTTGACATAAAGAGAAGTTTTTTGAGAAGAAAACGTGCTACGGCCTCTTATACAGGTGGTGCA
>FIQU8OX06HIKNJ
ATTAGATACCCAGGTAGTCCACGCCGTAAACGGTGGGCGCTAGTTGTGCGAACCTTCCACGGTTTGTGCGACGCAGCTAACGCATTAAGCGCCCCGCCTGGGGAGTACGATCGCAAGATTAAAACTCAAAGGAATTGACGGGGCCCCGCACAAGCAGCGGAGCATGCGGCTTAATTCGACGCAACGCGAAGAACCTTACCAAGGCTTGACATATACAGGAATATGGCAGAGATGTCATAGCCGCAAGGTCTGTATACAGGTGG
>FIQU8OX06HOVA1
ATTAGATACCCCGGTAGTCCACGCCCTAAACGATGCTGACTAGTTGTTCGGGATTTACATCCTGAGTAACGTAGCTAACGCGTGAAGTCAGCCGCCTGGGGAGTACGGTCGCAAGATTAAAACTCAAAGGAATTGACGGGGACCCGCACAAGCGGTGGATGATGTGGATTAATTCGATGCAACGCGAAAAACCTTACCTACCCTTGACATGTGACTAACGAAGTAGAGATACATTAGGTGCTCGTAAGAGAAAGTCAACACAGGTGCTGCA
>FIQU8OX06HOFKI
ATTAGATACCCCGGTAGTCCACGCTGTAAACTATGGATACTTGTTGTTGGAGGTATTGACCCCTTCAGTGACGAAGCTAACGCGTTAAGTATCCCGCCTGGGGAGTACGGTCGCAAGATTGAAACTCAAAGAAATTGACGGGGGCCCGCACAAGCGGTGGAGCATGTGGTTTAATTCGATGCAACGCGAAGAACCTTACCTGGACTTGACGTGAACTGGAAGGGTGGCAGAAATGTCCCCG
>FIQU8OX06HLI0S
ATTAGATACCCGGGTAGTCCACGCCCTAAACGATGAATACTCGATGTTAGCGATATACAGTTAGCGTCAAAGCGAAAGCGTTAAGTATTCCACCTGGGGAGTACGCCCGCAAGGGTGAAACTCAAAGGAATTGACGGGGGCCCGCACAAGCGGAGGAGCATGTGGTTTAATTCGATGATACGCGAGGAACCTTACCCAGGCTTGAAAGTTACTGAATGATTCAGAGATGAATCAGTCCGCAAGGACAGGAAACTAGGTGCTGCATGG
>FIQU8OX06HF9F2
ATTAGATACCCAGGTAGTCCACGCCGTAAACGATGTCAACTAGCCGTTGGGCCCTTATGGGTTTAGTGGCGCAGCTAACGCATTAAGTTGACCGCCTGGGGAGTACGGCCGCAAGGTTAAAACTCAAATGAATTGACGGGGGCCCGCACAAGCGGTGGAGCATGTGGTTTAATTCGATGCAACGCGAAGAACCTTACCTACCCTTGACATCCAGAGAATCTGTTAGAGATAGTAGAGTGCCTTCGGGAACTCTGAGACAGGTGCTGCATGG
>FIQU8OX06G9OD2
ATTAGATACCCGGGTAGTCCACGCCCTAAACGATGTCTACTAGTTGTTGGTGGAGTAAAATCCATGAGTAACGCAGCTAACGCGTGAAGTAGACCGCCTGGGGAGTACGGTCGCAAGATTAAAACTCGAATGAATTGACGGGGGCCCGCACAAGCGGTGGATTATGTGGATTAATTCGATGCAACGCGAAAAACCTTACCTGGCCTTGACATGTAACGAACTTTCCAGAGATGGATTGGTGCTCGAAAGAGAGCGTTAACACAGGTACTGCATGG
>FIQU8OX06HO4Q9
ATTAGATACCCTGGTAGTCCACGCCCTAAACGATGTCAACTGGTTGTTGGGTCTTCACTGACTCAGTAACGAAGCTAACGCGTGAAGTTGACCGCCTGGGGAGTACGGCCGCAAGGTTGAAACTCAAAGGAATTGACGGGGACCCGCACAAGCGGTGGATGATGTGGTTTAATTCGATGCAACGCGAAAAACCTTACCCACCTTTGACATGTACGGAAGTTACCAGAGATGGTTTCGTGCTCGAAAGAGAACCGTAACACAGGTGCTGCATGGCTGTCG
>FIQU8OX06G8HL7
ATTAGATACCCTGGTAGTCCACGCCGTAAACGATGAGAACTAGCCGCTAGATTCTCGGATTTGGTGGCGCAGCTAACGCAATAAGTTCTCCGCCTGGGGAGTACGGCCGCAAGGTTAAAACTCAAATGAATTGACGGGGGCCCGGCACAAGCGGTGGAGCATGTGGTTTAATTCGATGCAACGCGAAGAACCTTACCTACCCTTGACATCCTGAGAATTTTGCAGAGATGCGAAAGTGCCTTCGGGAACTCAGAGACAGGTG
>FIQU8OX06HG40L
ATTAGATACCCAGGTAGTCCACGCCCTAAACGATGCTGACTAGTTGTTCGGGATTTACATCCTGAGTAACGTAGCTAACGCGTGAAGTCAGCCGCCTGGGGAGTACGGTCGCAAGATTAAAACTCAAAGGAATTGACGGGGACCCGCACGAGCGGTGGATGATGTGGATTAATTCGATGCAACGCGAAAAACCTTACCTACCCTTGACATGTCACTAACGAAGTAGAGATACATTAGGTGCTCGTAAGAGAAAGTGAACACAGGTGCTG
>FIQU8OX06HI4GU
ATTAGATACCCCGGTAGTCCACGCTGTAAACTATGGATACTTGTTGTTGGAGGTATTGACCCCTTCAGTGACGAAGCTAACGCGTTAAGTATCCCGCCTGGGGAGTACGGTCGTAAGATTAAAACTCAAAGAAATTGACGGGGGCCCGCACAAGCGGTGGAGCATGTGGTTTAATTCGATGCAACGCGAAGAACCTTACCTGGACTTGACATGAACTGGAAGGGTGGCAGAAATGTCCCCGCTCGCAAGAGTCGGTTCACAGGTGCTGCATGG
>FIQU8OX06HGVYJ
ATTAGATACCCGGGTAGTCCACGCCCTAAACGATGTCTACTAGTTGTTGGTGGAGTAAAATCCATGAGTAACGCAGCTAACGCGTGAAGTAGACCGCCTGGGGAGTACGGTCGCAAGATTAAAACTCAAATGAATTGACGGGGGCCCGCACAAGCGGTGGATTATGTGGATTAATTCGATGCAACGCGAAAAACCTTACCTGGCCTTGACATGTAACGAACTTTCCAGAGATGGATTGGTGCTCGAAAGAGAGCGTTAACACAGGTGCTGCA
>FIQU8OX06HIZUD
ATTAGATACCCGGGTAGTCCTAGCTGTAAACGATGGATACTAGATGTTGTGGACTCTTTGAGTCTGCAGTGTCGTAGCTAACGCGTTAAGTATCCCGCCTGGGAAGTATGCTCGCAAGAGTGAAACTCAAAGGAATTGACGGGGGCCCGCACAAGCGGTGGAGCATGTGGTTTAATTCGATGCAACACGAAGAACCTTACCAGGACTTGACATAAAG
>FIQU8OX06HFI8S
ATTAGATACCCTGGTAGTCCACGCCGTAAACTATGGAAGCTAGCCGTCAGTCAGCTGCTGAGTGGTGGCGCAGCTAACGCATTAAGCTTCCCGCCTGGGGAGTACGGTCGCAAGATTAAAACTCAAAGGAATTGACGGGGGCCCGCACAAGCGGTGGAGCATGTGGTTTAATTCGAAGCAACGCGCAGAACCTTACCTACCCTTGACATGTCCAGTATGGTCACCAGAGATGGAGTCCTTCAGTTCGGCTGGCCGAAACACAGG
>FIQU8OX06HMMCS
ATTAGATACCCTGGTAGTCCACGCTGTAAACTATGGATACTTGTTGTTGGAGGTATTGACCCCTTCAGTGACGAAGCTAACGCGTTAAGTATCCCGCCTGGGGAGTACGGTCGCAAGATTAAAACTCAAAGAAATTGACGAGGGCCCGCACAAGCGGTGGAGCATGTGGTTTAATTCGATGCAACGCGAAGAACCTTACCTGGACTTGACATGAACTGGAAGGTGGCAGAAATGTCCCCG
>FIQU8OX06HEQLH
ATTAGATACCCCGGTAGTCCACGCTGTAAACGATGATTATTAGATGTCGGGGGGGTTACCCTTCGGTATCGCAGCTAACGCATTAAATAATCCGCCTGGGGAGTACGGTCGCAAGATTAAAACTCAAAGGAATTGACGGGGACCCGCACAAGCGGTGGAGTATGTGGTTTAATTCGAAGCAACGCGCAGAACCTTACCAACCCTTGACATGGGACGTATGAGCTTCAGAGATGAAGTTCCTCACTTCGGGTGGCGTCCACACAGGTGCTGCATGG
>FIQU8OX06HLDKA
ATTAGATACCCCGGTAGTCCACGCTGTAAACGATGTCGACTAGCCGTTGGTCCTATTTACAGGATTAGTGGCGCAGCTAACGCATTAAGTCGACCGCCTGGGGAGTACGGCCGCAAGGTTAAAACTCAAATGAATTGACGGGGGCCCGCACAAGCGGTGGAGCATGTGGTTTAATTCGATGCAACACGAAGAACCTTACCTACCCTTGACATCCAGAGAATCTGTTAGAGATAGTAGAGTGCCTTCGGGAGCTCTGAGACAGGTG
>FIQU8OX06HCDFE
ATTAGATACCCGGGTAGTCCACGCTGTAAACGATGTCGACTAGCCGTTGGTCCTATTTACAGGATTAGTGGCGCAGCTAACGCATTAAGTCGACCGCCTGGGGAGTACGGCCGCAAGGTTAAAACTCAAATGAATTGACGGGGGCCCGCACAAGCGGTGGAGCATGTGGTTTAATTCGATGCAACGCGAAGAACCTTACCTACCCTTGACATCCAGAGAATCTGTTAGAGATAGTAGAGTGCCTTCGGGAGCTCTGAGACAGGTG
>FIQU8OX06HF3AS
ATTAGATACCCCGGTAGTCCACGCCCTAAACGATGTCAACTGGTTGTTGGGTCTTCACTGACTCAGTAACGAAGCTAACGCGTGAAGTTGACCGCCTGGGGAGTACGGCCGCAAGGTTGAAACTCAAAGGAATTGACGGGGACCCGCACAAGCGGTGGATGATGTGGTTTAATTCGATGCAACGCGAAAAACCTTACCCACCTTTGACATGTACGGAATTTGCCAGAGATGGCTTAGTGCTCGAAAGAGAACCGTAACACAGGTGCTGCATGG
>FIQU8OX06HMWBV
ATTAGATACCCCGGTAGTCCTAGCTGTAAACGATGGATACTAGACGTTGTGGACTCTTTGAGTCTGCAGTGTCGTAGCTAACGCGTTAAGTATCCCGCCTGGGAAGTATGCTCGCAAGAGTGAAACTCAAAGGAATTGACGGGGGCCCGCACAAGCGGTGGAGCATGTGGTTTAATTCGATGCAACACGAAGAACCTTACCAGGACTTGACATAAAGAGAAGTTTTTTGAGAAGAAAACGTGCTACGGCCTCTTATACAGGTGGTGCATGG
>FIQU8OX06HJIEY
ATTAGATACCCGGGTAGTCCACGCCCTAAACGATGCTGACTAGTTGTTCGGGATTTACATCCTGAGTAACGTAGCTAACGCGTGAAGTCAGCCGCCTGGGGAGTACGGTAGCAAGATTAAAACTCAAAGGAATTGACGGGGACCCGCACAAGCGGTGGATGATGTGGATTAATTCGATGCAACGCGAAAAACCTTACCTACCCTTGACATGTCACTAACGAAGTAGAGATACATTAGGTGCTCGTAAGAGAAAGTGAACACAGGTGCTGCA
>FIQU8OX06HDRER
ATTAGATACCCCGGTAGTCCACGCCCTAAACGATGTCTACTAGTTGTTGGTGGAGTAAAATCCATGAGTAACGCAGCTAACGCGTGAAGTAGACCGCCTGGGGAGTACGGTCGCAAGATTAAAACTCAAATGAATTGACGGGGGCCCGCACAAGCGGTGGATTATGTGGATTAATTCGATGCAACGCGAAAAACCTTACCTGGCCTTGACATGTAACGAACTTTCCAGAGATGGATTGGTGCTCGAAAGAGAGCGTTAACACAGGTG
>FIQU8OX06HE1DB
ATTAGATACCCCGGTAGTCCTAGCTGTAAACGATGGATACTAGATGTTGTGGACTCTTTGAGTCTGCAGTGTCGTAGCTAACGCGTTAAGTATCCCGCCTGGGAAGTATGCTCGCAAGAGTGAAGCTCAAAGGAATTGACGGGGGCCCGCACAAGCGGTGGAGCATGTGGTTTAATTCGATGCAACACGAAGAACCTTACCAGGACTTGACATAAAGAGAAGTTTTTTGAGAAGAAAACGTGCTACGGCCTCTTATACAGGTGGTG
>FIQU8OX06HLE02
ATTAGATACCCAGGTAGTCCACGCTGTAAACTATGGATACTTGTTGTTGGAGGTATTGACCCCTTCAGTGACGAAGCTAACGCGTTAAGTATCCCGCCTGGGGAGTACGGTCGCAAGATTAAAACTCAAAGAAATTGACGGGGGCCCGCACAAGCGGTGGAGCATGTGGTTTAATTCGATGTAACGCGAAGAACCTTACCTGGACTTGACATGAACTGGAAGGGTGGCAGAAATGTCCCCGCTCGCAAGAGTCGGTTCACAGGTGCTGCATGG
>FIQU8OX06HH23I
ATTAGATACCCGGGTAGTCCTAGCTGTAAACGATGGATACTAGATGTTGTGGACTCTTTGTGTCTGCAGTGTCGTAGCTAACGCGTTAAGTATCCCGCCTGGGAAGTATGCTCGCAAGAGTGAAACTCAAAGGAATTGACGGGGGCCCGCACAAGCGGTGGAGCATGTGGTTTAATTCGATGCAACACGAAGAACCTTACCAGGACTTGACATAAAGAGAAGTTTTTTGAGAAGAAAACGTGCTACGGCCTCTTATACAGGTGGTGCA
>FIQU8OX06G4YEH
ATTAGATACCCGGGTAGTCCTAGCTGTAAACGATGGATACTAGATGTTGTGGACTCTTTGAGTCTGCAGTGTCGTAGCTAACGCGTTAAGTATCCCGCCTGGGAAGTATGCTCGCAAGAGTGAAACTCAAAGGAATTGACGGGGGCCCGCACAAGCGGTGGAGCATGTGGTTTAATTCGATGCAACACGAAGAACCTTACCAGGACTTGACATAAAGAGAAGTTTTTTGAGAAGAAAACGTGCTACGGCCTCTTATACAGGTGGTGCA
>FIQU8OX06HJD0O
ATTAGATACCCGGGTAGTCCACGCCCTAAACGATGTCAACTGGTTGTTGGGTCTTCACTGACTCAGTAACGAAGCTAACGCGTGAAGTTGACCGCCTGGGGAGTACGGCCGCAAGGTTGAAACTCAAAGGAATTGACGGGGACCCGCACAAGCGGTGGATGATGTGGTTTAATTCGATGCAACGCGAAAAACCTTACCCACCTTTGACATGTACGGAAGTTACCAGAGATGGTTTCGTGCTCGAAAGAGAACCGTAACACAGGTGCTGCATGGCTGTCGTC
>FIQU8OX06HMEP3
ATTAGATACCCTGGTAGTCCTAGCTGTAAACGATGGATACTAGATGTTGTGGACTCTTTGAGTCTGCAGTGTCGTAGCTAACGCGTTAAGTATCCCGCCTGGGAAGTATGCTCGCAAGAGTGAAACTCAAAGGAATTGACGGGGGCCCGCACAAGCGGTGGAGCATGTGGTTTAATTCGATGCAACACGAAGAACCTTACCAGGACTTGACATAAAGAGAAGTTTTTTGAGAAGAAAACGTGCTACGGCCTCTTATACAGGTGGTG
>FIQU8OX06G8RRN
ATTAGATACCCGGGTAGTCCACGCCCTAAACGATGTCTACTAGTTGTTGGTGGAGTAAAATCCATGAGTAACGCAGCTAACGCGTGAAGTAGACCGCCTGGGGAGTACGGTCGCAAGATTAAAACTCAAATGAATTGACGGGGGCCCGCACAAGCGGTGGATTATGTGGATTAATTCGATGCAACGCGAAAAACCTTGCCTGGCCTTGACATGTAACGAACTTTCCAGAGATGGATTGGTGCTCGAAAGAGAGCGTTAACACAGGTGCTG
>FIQU8OX06HI7V4
ATTAGATACCCTGGTAGTCCACGCCGTAAACGATGTCAACTAGCCGTTGGCTCTCTTAGAGAGTTAGTGGCGCAGCTAACGCATTAAGTTGACCGCCTGGGGAGTACGGCCGCAAGGTTAAAACTCAAATGAATTGACGGGGGCCCGCACAAGCGGTGGAGCATGTGGTTTAATTCGATGCAACGCGAAGAACCTTACCTACCCTTGACATCCAGAGAATCTGTTAGAGATAGTAGAGTGCCTTCGGGAACTCTGAGACAGGTG
>FIQU8OX06HHXI0
ATTAGATACCCTGGTAGTCCACGCCGTAAACGATGTCAACTAGCCGTTGGCTCTCTTAGAGAGTTAGTGGCGCAGCTAACGCATTAAGTTGACCGCCTGGGGAGTACGGCCGCAAGGTTAAAACTCAAATGAATTGACGGGGGCCCGCACAAGCGGTGGAGCATGTGGTTTAATTCGATGCAACGCGAAGAACCTTACCTACCCTTGACATCCAGAGAGTCTGTTAGAGATAGTAGAGTGCCTTCGGGAACTCTGAGACAGGTG
>FIQU8OX06G9WYD
ATTAGATACCCGGGTAGTCCACGCCGTAAACGATGTCAACTAGCCGTTGGCTCTCTTAGAGAGTTAGTGGCGCAGCTAACGCATTAAGTTGACCGCCTGGGGAGTACGGCCGCAAGGTTAAAACTCAAATGAATTGACGGGGGCCCGCACAAGCGGTGGAGCATGTGGTTTAATTCGATGCAACGCGAAGAACCTTACCTACCCTTGACATCCAGAGAATCTGTTAGAGATAGTAGAGTGCCTTCGGGAACTCTGAGACAGGTG
>FIQU8OX06G5MYL
ATTAGATACCCTGGTAGTCCACGCCGTAAACGGTGGGCGCTAGTTGTGCGAACCTTCCACGGTTTGTGCGACGCAGCTAACGCATTAAGCGCCCCGCCTGGGGAGTACGATCGCAAGATTAAAACTCAAAGGAATTGACGGGGCCCCGCACAAGCAGCGGAGCATGCGGCTTAATTCGACGCAACGCGAAGAACCTTACCAAGGCTTGACATATACAGGAATATGGCAGAGATGTCATAGCCGCAAGGTCTGTATACAGGTGG
>FIQU8OX06HFHC9
ATTAGATACCCAGGTAGTCCACGCCCTAAACGATGTCAACTGGTTGTTGGGTCTTCACTGACTCAGTAACGAAGCTAACGCGTGAAGTTGACCGCCTGGGGAGTACGGCCGCAAGGTTGAAACTCAAAGGAATTGACGGGGACCCGCACAAGCGGTGGATGATGTGGTTTAATTCGATGCAACGCGAAAAACCTTACCCACCTTTGACATGTATGGAAGCCTTTAGAGATAGAGGCGTGCTCGAAAGAGAGCCATAACACAGGTGCTGCA
>FIQU8OX06HBQOH
ATTAGATACCCCGGTAGTCCGCGCTGTAAACGATGTCGACTAGCCGTTGGTCCTATTTACAGGATTAGTGGCGCAGCTAACGCATTAAGTCGACCGCCTGGGGAGTACGGCCGCAAGGTTAAAACTCAAAGGAATTGACGGGGGCCCGCACAAGCGGTGGATTATGTGGATTAATTCGATGCAACGCGAAAAACCTTACCTGGCCTTGACATGTACCGAATTGAGCAGAGATGTTCAAGTGCTCGAAAGAGAACGGTAACACAGGTGCTGCA
>FIQU8OX06HJD3E
ATTAGATACCCGGGTAGTCCACGCCCTAAACGATGTCAACTGGTTGTTGGGTCTTCACTGACTCAGTAACGAAGCTAACGCGTGAAGTTGACCGCCTGGGGAGTACGGCCGCAAGGTTGAAACTCAAAGGAATTGACGGGGACCCGCACAAGCGGTGGATGATGTGGTTTAATTCGATGCAACGCGAAAAACCTTACCCACCTTTGACATGTACGGAATCCTTTAGAGATAGAGGAGTGCTCGAAAGAGAGCCGTAACACAGGTGCTGCATGG
>FIQU8OX06HJQA5
ATTAGATACCCTGGTAGTCCTAGCTGTAAACGATGGATACTAGATGTTGTGGACTCTTTGAGTCTGCAGTGTCGTAGCTAACGCGTTAAGTATCCCGCCCGGGAAGTATGCTCGCAAGAGTGAAACTCAAAGGAATTGACGGGGGCCCGCACAAGCGGTGGAGCATGTGGTTTAATTCGATGCAACACGAAGAACCTTACCAGGACTTGACATAAAGAGAAGTTTTTTGAGAAGAAAACGTGCTACGGCCTCTTATACAGGTGGTGCA
>FIQU8OX06HFEIU
ATTAGATACCCCGGTAGTCCACGCCCTAAACGATGTCTACTAGTTGTTGGTGGAGTAAAATCCATGAGTAACGCAGCTAACGCGTGAAGTAGACCGCCTGGGGAGTACGGTCGCAAGATTAAAACTCAAATGAATTGGCGGGGGCCCGCACAAGCGGTGGATTATGTGGATTAATTCGATGCAACGCGAAAAACCTTACCCGGCCTTGACATGTAACGAACTTTCCAGAGATGGATTGGTGCTCGAAAGAGAACGTTAACACAGGTGCTGCATGG
>FIQU8OX06HPD78
ATTAGATACCCCGGTAGTCCACGCCCTAAACGATGCTGACTAGTTGTTCGGGATTTACATCCTGAGTAACGTAGCTAACGCGTGAAGTCAGCCGCCTGGGGAGTACGGTCGCAAGATTAAAACTCAAAGGAATTGACGGGGACCCGCACAAGCGGTGGATGATGTGGATTAATTCGATGCAACGCGAAAAACCTTACCTACCCTTGACATGTCACTAACAAAGTAGAGATACATTAGGTGCTCGTAAGAGAAAGTGAAC
>FIQU8OX06HIG2Q
ATTAGATACCCTGGTAGTCCACGCCCTAAACGATGTCAACTAGCTGTTGGGGCCTTCGGGCCTTAGTAGCGCAGCTAACGCGTGAAGTTGACCGCCTGGGGAGTACGGTCGCAAGATTAAAACTCAAAGGAATTGACGGGGACCCGCACAAGCGGTGGATGATGTGGATTAATTCGATGCAACGCGAAAAACCTTACCTACCCTTGACATGTCTGGAATCCCGAAGAGATTTGGGAGTGCTCGCAAGAGAACCGGAACACAGGTGCTGCATGG
>FIQU8OX06HHBVS
ATTAGATACCCGGGTAGTCCACACTGTAAACGATGATAACTAGGTGTCGGCCGAATCTGGTCGGTGCCACAGCGAAAGCGTTAAGTTATCCACCTGGGGAGTACGCCGGCAACGGTGAAACTCAAAGGAATTGACGGGGGTCCGCACAAGCGGTGGAGCATGTGGTTTAATTCGATGATACGCGAGGAACCTTACCTAGGCTAGAATGTGAAGGAATGATACAGAAATGGATCAGTCAGCAACGACCTGAAACAAGGTGCTGCATGG
>FIQU8OX06G25QR
ATTAGATACCCGGGTAGTCCTAGCTGTAAACGATGGATACTAGATGTTGTGGACTCTTTGAGTCTGCAGTGTCGTAGCTAACGCGTTAAGTATCCCGCCTGGGAAGTATGCTCGCAAGAGTGAAACTCAAAGGAATTGACGGGGGCCCGCACAAGCGGTGGAGCATGTGGTTTAATTCGATGCAACACGAAGAACCTTACCAGGACTTGAC
>FIQU8OX06HJVDW
ATTAGATACCCTGGTAGTCCACGCTGTAAACGATGTCGACTAGCCGTTGGTCCTATTTACAGGATTAGTGGCGCAGCTAACGCATTAAGTCGACCGCCTGGGGAGTACGGCCGCAAGGTTAAAACTCAAATGAATTGACGGGGGCCCGCACAAGCGGTGGAGCATGTGGTTTAATTCGATGCAACGCGAAGAACCTTACCTACCCTTGACATCCAGAGAACCTGTTAGAGATAGTAGAGTGCCTTCGGGAGCTCTGAGACAGGTG
>FIQU8OX06HO4L0
ATTAGATACCCAGGTAGTCCACGCTGTAAACGATGTCGACTAGCCGTTGGTCCTATTTACAGGATTAGTGGCGCAGCTAACGCATTAAGTCGACCGCCTGGGGAGTACGGCCGCAAGGTTAAAACTCAAATGAATTGACGGGGGCCCGCACAAGCGGTGGAGCATGTGGTTTAATCCGATGCAACGCGAAGAACCTTACCTACCCTTGACATCCAGAGAATCTGTTAGAGATAGTAGAGTGCCTTCGGGAGCTCTGAGACAGGTG
>FIQU8OX06G34P9
ATTAGATACCCTGGTAGTCCACGCCCTAAACGATGTCTACTAGTTGTTGGTGGAGTAAAATCCATAAGTAACGCAGCTAACGCGTGAAGTAGACCGCCTGGGGAGTACGGTCGCAAGATTAAAACTCAAATGAATTGACGGGGGCCCGCACAAGTGGTGGATTATGTGGATTAATTCGATGCAACGCGAAAAACCTTACCTGGCCTTGACATGTAACGAACTTTCCAGAGATGGATTGGTGCTCGAAAGAGAACGTTAACACAGGTGCTGCATGG
>FIQU8OX06HGKNF
ATTAGATACCCTGGTAGTCCACGCTGTAAACGATGTCGACTAGCCGTTGGTCCTATTTACAGGATTAGTGGCGCAGCTAACGCATTAAGTCGACCGCCTGGGGAGTACGGCCGCAAGGTTAAAACTCAAATGAATTGACGGGGGGCCCGCACAAGCGGTGGAGCATGTGGTTTAATTCGATGCAACGCGAAGAACCTTACCTACCCTTGACATCCAGAGAATCTGTTAGAGATAGTAGAGTGCCTTCGGGAGCTCTGAGACAGGTG
>FIQU8OX06G7QQ8
ATTAGATACCCAGGTAGTCCACGCCCTAAACGATGCTGACTAGTTGTTCGGGATTTACATCCTGAGTAACGTAGCTAACGCGTGAAGTCAGCCGCCTGGGGAGTACGGTCGCAAGATTAAAACTCAAAGGAATTGACGGGGACCCGCACAAGCGGTGGATGATGTGGATTAACTCGATGCAACGCGAAAAACCTTACCTACCCTTGACATGTCACTAACGAAGTAGAGATACATTAGGTGCTCGTAAG
>FIQU8OX06HDHQ2
ATTAGATACCCGGGTAGTCCACGCTGTAAACTATGGATACTTGTTGTTGGAGGTATTGACCCCTTCAGTGACGAAGCTAACGCGTTAAGTATCCCGCCTGGGGAGTACGGTCGCAAGATTAAAACTCAAAGAAATTGACGGGGGCCCGGCACAAGCGGTGGAGCATGTGGTTTAATTCGATGCAACGCGAAGAACCTTACCTGGACTTGACATGAACTGGAAGGGTGGCAGAAATGTCCCCG
>FIQU8OX06HIF29
ATTAGATACCCGGGTAGTCCACGCCGTAAACGATGGATGCTAGCCGTTAGGCAGCTTGCTGCTTAGTGGCGCAGCTAACGCTTTAAGCATCCCGCCTGGGGAGTACGGTCGCAAGATTAGAACTCAAAGGAATTGACGGGGGCCCGCACAAGCGGTGGAGCATGTGGTTTAATTCGAAGCAACGCGCAGAACCTTACCAGCTTTTGACATGTCCTGGACGGATGGCAGAGATGCTTTCTTCTCTTCGGAGCCAGGAACAC
>FIQU8OX06HCVNL
ATTAGATACCCTGGTAGTCCACGCCCTAAACGATGCTGACTAGTTGTTCGGGATTTACATCCTGAGTAACGTAGCTAACGCGTGAAGTCAGCCGCCTGGGGAGTACGGTCGCAAGATTAAAACTCAAAGGAATTGACGGGGACTCGCACAAGCGGTGGATGATGTGGATTAATTCGATGCAACGCGAAAAACCCTTACCTACCCTTGACATGTCACTAACGAAGTAGAGATACATTAGGTGCTCGTAAGAGAAAGTGAACACAGGTG
>FIQU8OX06HGR5C
ATTAGATACCCCGGTAGTCCTAGCTGTAAACGATGGATACTAGATGTTGTGGACTCTTTGAGTCTGCAGTGTCGTAGCTAACGCGTTAAGTATCCCGCCTGGGAAGTATGCTCGCAAGAGTGAAACTCAAAGGAATTGACGGGGGCCCGCACAAGCGGTGGAGCATGTGGTTTAATTCGATGCAACACGAAGAACCTTACCAGGACTTGACATAAAGAGAAGTTTTTTGAGAAGAAAACGTGCTACGGCCTCTTATACAGGTGGTGCA
>FIQU8OX06HORTX
ATTAGATACCCTGGTAGTCCACGCTGTAAACGATGATTATTAGATGTCGGGAGGGTTACCTTTCGGTATCGCAGCTAACGCATTAAATAATCCGCCTGGGGAGTACGGTCGCAAGATTAAAACTCAAAGGAATTGACGGGGACCCGCACAAGCGGTGGAGTATGTGGTTTAATTCGAAGCAACGCGCAGAACCTTACCAACCCTTGACATGGGACGTATGAGCTTCAGAGATGGAGTTCTTCACTTCGGGTGGCGTCCACACAGGTGCTGCA
>FIQU8OX06HMS2P
ATTAGATACCCCGGTAGTCCACGCTGTAAACTATGGATACTTGTTGTTGGAGGTATTGACCCCTTCAGTGACGAAGCTAACGCGTTAAGTATCCCGCCTGGGGAGTACGGTCGCAAGATTAAAACTCAAAGAAATTGTCGGGGGCCCGCACAAGCGGTGGAGCATGTGGTTTAATTCGATGTAACGCGAAGAACCTTACCTGGACTTGACATGAACTGGAAGGGTGGCAGAAATGTCCCCGCTCGCAAGAGTCGGTTCACAGGTGCTGCATGG
>FIQU8OX06G896K
ATTAGATACCCCGGTAGTCCACGCCCTAAACGATGTCTACTAGTTGTTGGTGGAGTAAAATCCATGAGTAACGCAGCTAACGCGTGAAGTAGACCGCCTGGGGAGTACGGTCGCAAGATTAAAACTCAAATGAATTGACGGGGGCCCGCACAAGCGGTGGATTATGTGGATTAATTCGATGCAACGCGAAAAACCTTACCTGGCCTTGACATGTAACGAACTTTCCAGAGATGGATTGGTGCTCGAAAGAGAACGTTAACACAGGTGCTGCA
>FIQU8OX06HG4CA
ATTAGATACCCTGGTAGTCCTAGCTGTAAACGATGGATACTAGATGTTGTGGACTCTTTGAGTCTGCAGTGTCGTAGCTAACGCGTTAAGTATCCCGCCTGGGAAGTATGCTCGCAAGAGTGAAACTCAAAGGAATTGACGGGGGCCCGCACAAGCGGTGGAGCATGTGGTTTAATTCGATGCAACACGAAGAACCTTACCAGGACTTGACATAAAGAGAAGTTTTTTGAGAAGAAAACGTGCTACGGCCTCTTATACAGGTGGTG
>FIQU8OX06HCSNB
ATTAGATACCCTGGTAGTCCACGCCCTAAACGATGTCAACTGGTTGTTGGGTCTTTACTGACTCAGTAACGAAGCTAACGCGTGAAGTTGACCGCCTGGGGAGTACGGCCGCAAGGTTGAAACTCAAAGGAATTGACGGGGACCCGCACAAGCGGTGGATGATGTGGTTTAATTCGATGCAACGCGAAAAACCTTACCCACCTTTGACATGTACGGAATCCTTTAGAGATAGAGGAGTGCTCGAAAGAGAACCGTAACACAGGTGCTGCATGGCTGTCG
>FIQU8OX06HMSGZ
ATTAGATACCCAGGTAGTCCTAGCTGTAAACGATGGATACTAGATGTTGTGGACTCTTTGAGTCTGCAGTGTCGTAGCTAACGCGTTAAGTATCCCGCCTGGGAAGTATGCTCGCAAGAGTGAAACTCAAAGGAATTGACGGGGGCCCGCACAAGCGGTGGAGCATGTGGTTTAATTCGATGCAACACGAAGAACCTTACCAGGACTTGACATAAAGAGAAGTTTTTTGAGAAGAAAACGTGCTACGGCCTCTTACACAGGTGGTG
>FIQU8OX06HHZ0D
ATTAGATACCCAGGTAGTCCACGCTGTAAACTATGGATACTTGTTGTTGGAGGTATTGACCCCTTCAGTGACGAAGCTAACGCGTTAAGTATCCCGCCTGGGGAGTACGGTCGCAAGATTAAAACTCAAAGAAATTGACGGGGGCCCGCACAAGCGGTGGAGCATGTGGTTTAATTCGATGTAACGCGAAGAACCTTACCTGGACTTGACATGAACTGGAAGGGTGGCAGAAATGTCCCCGCTCGCAAGAGTCGGTTCACAGGTGCTGCATGG
>FIQU8OX06HDZUH
ATTAGATACCCTGGTAGTCCACGCCCTAAACGATGCTGACTAGTTGTTCGGGATTTACATCCTGAGTAACGTAGCTAACGCGTGAAGTCAGCCGCCTGGGGAGTACGGTCGCAAGATTAAAACTCAAAGGAATTGACGGGGACCCGCACAAGCGGTGGATGATGTGGATTAATTCGATGCAACGCGAAAAACCTTACCTACCCTTGACATGTGACTAACGAAGTAGAGATACATTAGGTGCTCGTAAGAGAAAGTCAACACAGGTGCTG
>FIQU8OX06HJHOF
ATTAGATACCCAGGTAGTCCACGCCCTAAACGATGTCAACTAGCTGTTGGGGCCTTCGGGCCTTAGTAGCGCAGCTAACGCGTGAAGTTGACCGCCTGGGGAGTACGGTCGCAAGATTAAAACTCAAAGGAATTGACGGGGACCCGCACAAGCGGTGGATGATGTGGATTAATTCGATGCAACGCGAAAAACCTTACCTACCCTTGACATGTCTGGAATCCCGAAGAGATTTGGGAGTGCTCGCAAGAGAACCGGAACACAGGTGCTGCATGG
>FIQU8OX06G0HH1
ATTAGATACCCAGGTAGTCCACGCTGTAAACTATGGATACTTGTTGTTGGGGGTATTGACCCCTTCAGTGACGAAGCTAACGCGTTAAGTATCCCGCCTGGGGAGTACGGTCGCAAGATTAAAACTCAAAGAAATTGACGGGGGCCCGCACAAGCGGTGGAGCATGTGGTTTAATTCGATGCAACGCGAAGAACCTTACCTGGACTTGACATGAACTGGAAGGGTGGCAGAAATGTCCCCGCTCGCAAGAGTCGGTTCACAGGTGCTGCATGG
>FIQU8OX06HD3A0
ATTAGATACCCAGGTAGTCCACGCCCTAAACGATGTCAACTGGTTGTTTGGTCTTCACTGACTCAGTAACGAAGCTAACGCGTGAAGTTGACCGCCTGGGGAGTACGGCCGCAAGGTTGAAACTCAAAGGAATTGACGGGGACCCGCACAAGCGGTGGATGATGTGGTTTAATTCGATGCAACGCGAAAAACCTTACCCACCTTTGACATGTACGGAATTTGCCAGAGATGGCTTAGTGCTCGAAAGAGAACCGTAACACAGGTGCTGCATGG
>FIQU8OX06HDAAO
ATTAGATACCCGGGTAGGCCACGCCGTAAACGATGTCAACTAGCCGTTGGGCCCTTTATGGGTTTAGTGGCGCAGCTAACGCATTAAGTTGACCGCCTGGGGAGTACGGCCGCAAGGTTAAAACTCAAATGAATTGACGGGGGCCCGCACAAGCGGTGGAGCATGTGGTTTAATTCGATGCAACGCGAAGAACCTTACCTACCCTTGACATCCAGAGAATCTGTTAGAGATAGTAGAGTGCCTTCGGGAACTCTGAGACAGGTGCTGCATGG
>FIQU8OX06HJW2Y
ATTAGATACCCTGGTAGTCCACGCCATAAACGATGTCAACTAGCCGCTGGCTCTCTTAGAGAGTTAGTGGCGCAGCTAACGCATTAAGTTGACCGCCTGGGGAGTACGGCCGCAAGGTTAAAACTCAAATGAATTGACGGGGGCCCGCACAAGCGGTGGAGCATGTGGTTTAATTCGATGCAACGCGAAGAACCTTACCTACCCTTGACATCCAGAGAATCTGTTAGAGATAGTAGAGTGCCTTCGGGAACTC
>FIQU8OX06HA1PN
ATTAGATACCCCGGTAGTCCACGCCCTAAACGACGTCAACTGGTTGTTGGGTCTTAACTGACTCAGTAACGAAGCTAACGCGTGAAGTTGACCGCCTGGGGAGTACGGCCGCAAGGTTGAAACTCAAAGGAATTGACGGGGACCCGCGCAAGCGGTGGATGATGTGGTTTAATTCGATGCAACGCGAAAAACCTTACCCACCTTTGACATGTACGGAAGGATCCAGAGATGGATTTGTGCTCGAAAGAGAACCGTAACACAGGTGCTGCATGGCTGTCGTC
>FIQU8OX06HLHV2
ATTAGATACCCAGGTAGTCCACGCCCTAAACGATGTCAACTGGTTGTTGGGTCTTTACTGACTCAGTAACGAAGCTAACGCGTGAAGTTGACCGCCTGGGGAGTACGGCCGCAAGGTTGAAACTCAAAGGAATTGACGGGGACCCGCACAAGCGGTGGATGATGTGGTTTAATTCGATGCAACGCGAAAAACCTTACCCACCTTTGACATGTACGGAATCCTTTAGAGATAGAGGAGTGCTCGAAAG
>FIQU8OX06HDXQU
ATTAGATACCCCGGTAGTCCACGCCCTAAACGATGTCAACTAGCTGTTGGGGCCTTCGGGCCTTAGTAGCGCAGCTAACGCGTGAAGTTGACCGCCTGGGGAGTACGGTCGCAAGATTAAAACTCAAAGGAATTGACGGGGACCCGCACAAGCGGTGGATGATGTGGATTAATTCGATGCAACGCGAAAAACCTTACCTACCCTTGACATGTCTGGAATCCCGAAGAGATTTGGGAGTGCTCGCAAGAGAACCGGAACACAGGTGCTGCATGG
>FIQU8OX06HMFGY
ATTAGATACCCGGGTAGTCCACGCCGTAAACGGTGGGCGCTAGTTGTGCGAACCTTCCACGGTTTGTGCGGCGCAGCTAACGCATTAAGCGCCCCGCCTGGGGAGTACGATCGCAAGATTAAAACCCAAAGGAATTGACGGGGCCCCGCACAAGCAGCGGGGCATGCGGCTTAATTCGACGCAACGCGAAGAACCTTACCAAGGCTTGACATATACAGGAATATGGCAGAGATGTCATAGCCGCAAGGTCTGTATACAGGTGGTGCA
>FIQU8OX06HF486
ATTAGATACCCAGGTAGTCCACACTGTAAACGATGATAGCTAGGTGTCGGCCGAATCTGGTCGGTGCCACAGCGAAAGCGTTAAGTTATCCACCTGGGGAGTATGCCGGCAACGGTGAAACTCAAAGGAATTGACGGGGGTCCGCACAAGCGGTGGAGCACGTGGTTTAATTCGATGATACGCGAGGAACCTTACCTAGGCTAGAATGTGAAGGAATGATACAGAAATGGATCAGTCAGCAACGACCTGAAACAAGGTGCTG
>FIQU8OX06HHWLY
ATTAGATACCCGGGTAGTCCACGCCCTAAACGATGTCAACTGGTTGTTGGGTCTTTACTGACTCAGTAACGAAGCTAACGCGTGAAGTTGACCGCCTGGGGAGTACGGCCGCAAGGTTGAAACTCAAAGGAATTGACGGGGACCCGCACAAGCGGTGGATGATGTGGTTTAATTCGATGCAACGCGAAAAACCTTACCCACCTTTGACATGTACGGAATCCTTTAGAGATAGAGGAGTGCTCGAAAGAGAACCGTAACACAGGTGCTGCATGGCTGTCGTC
>FIQU8OX06HDQ8C
ATTAGATACCCTGGTAGTCCACGCCCTAAACGATGTCTACTAGTTGTTGGTGGAGTAAAACCCATGAGTAACGCGGCTAACGCGTGAAGTAGACCGCCTGGGGAGTACGGTCGCAAGATTAAAACTCAAATGAATTGACGGGGGCCCGCACAAGCGGTGGATTATGTGGATTAATTCGATGCAACGCGAAAAACCTTACCTGGCCTTGACATGTAACGAACTTTCCAGAGATGGATTGGTGCTCGAAAGAGAGCGTTAAC
>FIQU8OX06G8PPS
ATTAGATACCCCGGTAGTCCACGCCGTAAACGGTGGGCGCTAGTTGTGCGAACCTTCCACGGTTTGTGCGGCGCAGCTAACGCATTAAGCGCCCCGCCTGGGGAGTACGGTCGCAAGATTAAAACTCAAAGGAATTGACGGGGCCCCGCACAAGCAGCGGAGCATGCGGCTTAATTCGACGCAACGCGAAGAACCTTACCAAGGCTTGACATATACAGGAATATGGCAGAGATGTCATAGCCGCAAGGTCTGTATACAGGTGGTG
>FIQU8OX06HBL26
ATTAGATACCCTGGTAGTCCACGCCCTAAACGATGTCAACTGGTTGTTGGGCCTTTACTGACTCAGTAACGAAGCTAACGCGTGAAGTTGACCGCCTGGGGAGTACGGCCGCAAGGTTGAAACTCAAAGGAATTGACGGGGACCCGCACAAGCGGTGGATGATGTGGTTTAATTCGATGCAACGCGAAAAACCTTACCCACCTTTGACATGTACGGAATCCTTTAGAGATAGAGGAGTGCTCGAAAGAGAACCGTAACACAGGTGCTGCATGGCTGTCG
>FIQU8OX06HMSA8
ATTAGATACCCAGGTAGTCCACGCCCTAAACGAATGTCTACTAGTTGTTGGTGGGTAGTTAAAAGTCCATGAGTAACGCAGCTAACGCGTGAAGTAGACCGCCTGGGGAGTACGGTCGCAAGATTAAAACTCAAATGAATTGACGGGGGCCCGCACAAGCGGTGGATTATGTGGATTAATTCGATGCAACGCGAAAAACCTTACCTGGCCTTGACATGTAACGAACTTTCCAGAGATGGATTGGTGCTCGAAAG
>FIQU8OX06HJM6N
ATTAGATACCCTGGTAGTCCACGCTGTAAACGATGTCGACTAGCCGTTGGTCCTATTTACAGGATTAGTGGCGCAGCTAACGCATTAAGTCGACCGCCTGGGGAGTACGGCCGCAAGGTTAAAACTCAAATGAATTGACGGGGGCCCGCACAAGCGGTGGAGCATGTGGTTTAATTCGATGCAACACGAAGAACCTTACCTACCCTTGACATCCAGAGAATCTGTTAGAGATAGTAGAGTGCCTTCGGAGCTCTGAGACAGGTG
>FIQU8OX06HKR9U
ATTAGATACCCCGGTAGTCCACGCCGTAAACTATGGAAGCTAGCCGTCAGTCAGCTTGCTGAGTGGTGGCGCAGCTAACGCATTAAGCCTCCCGCCTGGGGAGTACGGTCGCAAGATTAAAACTCAAAGGAATTGACGGGGGCCCGCACAAGCGGTGGAGCATGTGGTTTAATTCGAAGCAACGCGCAGAACCTTACCTACCCTTGACATGTCCAGTATGGTCACCAGAGATGGAGTCCTCAGTTCGG
>FIQU8OX06HLQAS
ATTAGATACCCAGGTAGTCCACGCCGTAAACGGTGGGCGCTAGTTGTGCGAACCTTCCACGGTTTGTGCGGCGCAGCTAACGCATTAAGCGCCCCGCCTGGGGAGTACGATCGCAAGATTAAAACTCAAAGGAATTGACGGGGCCCCGCACAAGCAGCGGAGCATGCGGCTTAATTCGACGCAACGCGAAGAACCTTACCAAGGCTTGACATATACAGGAATATGGCAGAGATGTCATAGCCGCAAGGTCTGTATACAGGTGG
>FIQU8OX06HMSIE
ATTAGATACCCGGGTAGTCCTAGCTGTAAACGATGGATACTAGATGTTGTGGACTCTTTGAGTCTGCAGTGTCGTAGCTAACGCGTTAAGTATCCCGCCTGGGAAGTATGCTCGCAAGAGTGAAACTCAAAGGAATTGACGGGGGCCCGCACAAGCGGTGGAGCATGTGGTTTAATTCGATGCAACACGAAGAACCTTACCAGGACTTGACATAAAGAGAAGTTTTTTGAGAAGAAAACGTGCTACGGCCTCTTATACAGGTGGTGCA
>FIQU8OX06HFHAK
ATTAGATACCCTGGTAGTCCTAGCCTTAAACGATGCTGACTTGGTGTTTCAGGTATTTAATCCTGGAGTGCCGGAGCTAACGCGTTAAGTCAGCCGCCTGGGGAGTACGGTCGCAAGACTGAAACTCAAAGGAATTGACGGGGACCCGCACAAGCGGTGGAGCATGTGGTTTAATTCGACGCAACGCGAAGAACCTTACCTGGGCTAGAATGCGGTGGATAAGTCTTAGAGATAAGATGATCCGAGTAATCGGCTCCTGCCAGCAAGGTG
>FIQU8OX06HBD6L
ATTAGATACCCTGGTAGTCCACGCTGTAAACGACGTCGACTAGCCGTTGGTCCTATTTACAGGATTAGTGGCGCAGCTAACGCATTAAGTCGACCGCCTGGGGAGTACGGCCGCAAGGTTAAAACTCAAATGAATTGACGGGGGCCCGCACAAGCGGTGGAGCATGTGGTTTAATTCGATGCAACGCGAAGAACCTTACCTACCCTTGACATCCAGAGAATCTGTTAGAGATAGTAGAGTGCCTTCGGGAGCTCTGAGACAGGTG
>FIQU8OX06HFG0J
ATTAGATACCCCGGTAGTCCATGCTGTAAACGATGTCGACTAGCCGTTGGTCCTATTTACAGGATTAGTGGCGCAGCTAACGCATTAAGTCGACCGCCTGGGGAGTACGGCCGCAAGGTTAAAACTCAAATGAATTGACGGGGGCCCGCACAAGCGGTGGAGCATGTGGTTTAATTCGATGCAACGCGAAGAACCTTACCTACCCTTGACATCCAGAGAATCTGTTAGAGATAGTAGAGTGCCTTCGGGAGCTCTGAGACAGGTG
>FIQU8OX06HL9GS
ATTAGATACCCCGGTAGTCCTAGCTGTAAACGATGGATACTAGATGTTGTGGACTCTTTGAGTCTGCAGTGTCGTAGCTAACGCGTTAAGTATCCCGCCTGGGAAGTATGCTCGCAAGAGTGAAACTCAAAGGAATTGACGGGGGCCCGCACAAGCGGTGGAGCATGTGGTTTAATTCGATGCAACACGAAGAACCTTACCAGGACTTGACATAAAGAGAAGTTTTTTGAGAAGAAAACGTGCTACGGCCTCTTATACAGGTGGTGCA
>FIQU8OX06G72LV
ATTAGATACCCGGGTAGTCCACGCCGTAAACGGTGGGCGCTAGTTGTGCGAACCTTCCACGGTTTGTGCGACGCAGCTAACGCATTAAGCGCCCCGCCTGGGGAGTACGATCGCAAGATTAAAACTCAAAGGAATTGACGGGGCCCCGCACAAGCAGCGGAGCATGCGGCTTAATTCGATGCAACGCGAAGAACCTTACCAAGGCTTGACATATACAGGAATATGGCAGAGATGTCATAGCCGCAAGGTCTGTA
>FIQU8OX06HB35H
ATTAGATACCCGGGTAGTCCACGCCCTAAACGATGTCTACTAGTTGTTGGTGGAGTAAAATCCATAAGTAACGCAGCTAACGCGTGAAGTAGACCGCCTGGGGAGTACGGTCGCAAGATTAAAACTCAAATGAATTGACGGGGGCCCGCACAAGTGGTGGATTATGTGGATTAATTCGATGCAACGCGAAAAACCTTACCTGGCCTTGACATGTAACGAACTTTCCAGAGATGGATTGGTGCTCGAAAGAGAACGTTAACACAGGTGCTGCATGG
>FIQU8OX06HD979
ATTAGATACCCGGGTAGCCCACGCCGTAAACGGTGGGCGCTAGTTGTGCGAACCTTCCACGGTTTGTGCGACGCAGCTAACGCATTAAGCGCCCCGCCTGGGGAGTACGATCGCAAGATTAAAACTCAAAGGAATTGACGGGGCCCCGCACAAGCAGCGGAGCATGCGGCTTAATTCGATGCAACGCGAAGAACCTTACCAAGGCTTGACATATACAGGAATATGGCAGAGATGTCATAGCCGCAAGGTCTGTATACAGGTGG
>FIQU8OX06HLP0A
ATTAGATACCCCGGTAGTCCTAGCCTTAAACGATGCTGACTTGGTGTTTCAGGTATTTAATCCTGGAGTGCCGGAGCTAACGCGTTAAGTCAGCCGCCTGGGGAGTACGGTCGCAAGACTGAAACTCAAAGGAATTGACGGGGACCCGCACAAGCGGTGGAGCATGTGGTTTAATTCGACGCAACGCGAAGAACCTTACCTGGGCTAGAATGCGGTGGATAAGTCTTAGAGATAAGATGATCCGAGTAATCGGCTCCTGCCAGCAAGGTG
>FIQU8OX06HFQZC
ATTAGATACCCGGGTAGTCCACGCCCTAAACGATGTCTACCAGTTGTTGGTGGAGTAAAATCCATAAGTAACGCAGCTAACGCGTGAAGTAGACCGCCTGGGGAGTACGGTCGCAAGATTAAAACTCAAATGAATTGACGGGGGCCCGCACAAGTGGTGGATTATGTGGATTAATTCGATGCAACGCGAAAAACCTTACCTGGCCTTGACATGTAACGAACTTTCCAGAGATGGATTGGTGCTCGAAAGAGAACGTTAACACAGGTGCTGCATGG
>FIQU8OX06HL9DM
ATTAGATACCCTGGTAGTCCACGCTGTAAACTATGGATACTTGTTGTTGGAGGTATTGACCCCTTCAGTGACGAAGCTAACGCGTTAAGTATCCCGCCTGGGGAGTACGGTCGCAAGATTAAAACTCAAAGAAATTGACGGGGGCCCGCACAAGCGGTGGAGCATGTGGTTTAATTCGATGTAACGCGAAGAACCTTACCTGGACTTGACATGAACTGGAAGGGTGGCAGAAATGTCCCCG
>FIQU8OX06HFWR2
ATTAGATACCCCGGTAGTCCACGCCGTAAACGGTGGGCGCTAGTTGTGCGAACCTTCCACGGTTTGTGCGACGCAGCTAACGCATTAAGCGCCCCGCCTGGGGAGTACGATCGCAAGATTAAAACTCAAAGGAATTGACGGGGCCCCGCACAAGCAGCGGAGCATGCGGCTTAATTCGACGCAACGCGAAGAACCTTACCAAGGCTTGACATATACAGGAATATGGCAGAGA
>FIQU8OX06G2DNC
ATTAGATACCCGGGTAGTCCACGCCCTAAACGATGTCAACTGGTTGTTGGGTCTTCACTGACTCAGTAACGAAGCTAACGCGTGAAGTTGACCGCCTGGGGAGTACGGCCGCAAGGTTGAAACTCAAAGGAATTGACGGGGACCCGCACAAGCGGTGGATGACGTGGTTTAATTCGATGCAACGCGAAAAACCTTACCCACCTTTGACATGTACGGAATTTGCCAGAGATGGCTTAGTGCTCGAAAGAGAACCGTAACACAGGTGCTGCATGGCTGTCG
>FIQU8OX06HGU40
ATTAGATACCCCGGTAGTCCACGCTGTAAAACGATGTCGACTAGCCGTTGGTCCTATTTACAGGATTAGTGGCGCAGCTAACGCATTAAGTCGACCGCCTGGGGAGTACGGCCGCAAGGTTAAAACTCAAATGAATTGACGGGGGCCCGCACAAGCGGTGGAGCATGTGGTTTAATTCGATGCAACGCGAAGAACCTTACCTACCCTTGACATCCAGAGAATCTGTTAGAGATAGTAGAGTGCCTTCGGGAGCTCTGAGACAGGTG
>FIQU8OX06HLK21
ATTAGATACCCCGGTAGTCCACGCCCTAAACGACGTCAACTGGTTGTTGGGTCTTAACTGACTCAGTAACGAAGCTAACGCGTGAAGTTGACCGCCTGGGGAGTACGGCCGCAAGGTTGAAACTCAAAGGAATTGACGGGGACCCGCACAAGCGGTGGATGATGTGGTTAAATTCGATGCAACGCGAAAAACCTTACCCACCTTTGACATGTACGGAAGGATCCAGAGATGGATTTGTGC
>FIQU8OX06HK90C
ATTAGATACCCGGGTAGTCCTAGCTGTAAACGATGGATACTAGATGTTGTGGACTCTTTGAGTCTGCAGTGTCGTAGCTAACGCGTTAAGTATCCCGCCTGGGAAGTATGCTCGCAAGAGTGAAACTCAAAGGAGTTGACGGGGGCCCGCACAAGCGGTGGAGCATGTGGTTTAATTCGATGCAACACGAAGAACCTTACCAGGACTTGACATAAAGAGAAGTTTTTTGAGAAGAAAACGTGCTACGGCCTCTTATACAGGTGGTGCA
>FIQU8OX06HEISZ
ATTAGATACCCTGGTAGTCCACGCAGTAAACGATGAGCGCTAGTTGTCGGGATCTTAGATTTCGGCGGCGAAGCTAACGCGTTAAGCGCTCCGCCTGGGGAGTACGGTCGCAAGACTAAAACTCAAAAGAATTGACGGGGACCCGCACAAGCAGTGGAGCATGTGGTTTAATTCGATGCTACGCGAAAAACCTTACCAACCCTTGAATCTCCTTGACCGGTATAGAGATATACTTTTGGAGCAATCCACAGGGAAGACAGGTGTTGCATGG
>FIQU8OX06HDL9H
ATTAGATACCCCGGTAGTCCACGCCGTAAACGATGTCAACTAGCTGTTGGTCTTATGAATAAGATTAGTGGCGCAGCTAACGCGATAAGTTGACCGCCTGGGGAGTACGGTCGCAAGATTAAAACTCAAAGGAATTGACGGGGGCCCGCACAAGCGGTGGAGCATGTGGTTTAATTCGATGCAACGCGAAGAACCTTACCTACCCTTGACATACAGTGGATTTTGCAGAGATGTGGAAGTGCCTTCGGGAACACTGATACAGGTG
>FIQU8OX06HMS1N
ATTAGATACCCCGGTAGTCCACGCCCTAAACGAGGCTGACTAGTTGTTCGGGATTTACATCCTGAGTAACGTAGCTAACGCGTGAAGTCAGCCGCCTGGGGAGTACGGTCGCAAGATTAAAACTCAAAGGAATTGACGGGGACCCGCACAAGCGGTGGATGATGTGGATTAATTCGATGCAACGCGAAAAACCTTACCTACCCTTGACATGTGACTAACGAAGTAGAGATACATTAGGTGCTCGTAAGAGAAAGTCAACACAGGTGCTGCA
>FIQU8OX06HCUYU
ATTAGATACCCCGGTAGTCCACGCCCTAAACGATGTCTACTAGTTGTTGGGAGAGTAAAATCTCTTAGTAACGCAGCTAACGCGTGAAGTAGACCGCCTGGGGAGTACGGTCGCAAGATTAAAACTCAAAGGAATTGACGGGGGTCCGCACAAGCGGTGGATTATGTGGATTAATTCGATGCAACGCGAAAAACCTTACCTGGCCTTGACATGTACCGAATTTAGCAGAGATGCTTTAGTGCTCGAAAGAGAACGGTAACACAGGTGCTGCATGG
>FIQU8OX06HIAZC
ATTAGATACCCGGGTAGTCCACGCTGTAAACGATGTCGACTAGCCGTTGGTCCTATTTACAGGATTAGTGGCGCAGCTAACGCATTAAGTCGACCGCCTGGGGAGTACGGCCGCAAGGTCAAAACTCAAATGAATTGACGGGGGCCCGCACAAGCGGTGGAGCATGTGGTTTAATTCGATGCAACGCGAAGAACCTTACCTACCCTTGACATCCAGAGAATCTGTTAGAGATAGTAGAGTGCCTTCGGGAGCTCTGAGACAGGTG
>FIQU8OX06HAPUT
ATTAGATACCCTGGTAGTCCACGCCCTAAACGATGTCTACTAGTTGTTGGTGGAGTAAAATCCATGAGTAACGCAGCTAACGCGTGAAGTAGACCGCCTGGGGAGTACGGTCGCAAGATTAAAACTCAAATGAATTGACGGGGGCCCGCACAAGCGGTGGATTATGTGGATTAATTCGATGCAACGCGAAAAACCTTACCTGGCCTTGACATGTAACGAACTTTCCAGAGATGGATTGGTGCTCGAAAGAGAGCGTTAACACAGGTGCTG
>FIQU8OX06HK0BR
ATTAGATACCCTGGTAGTCCACGCCCTAAACGATGCCGACTAGTTGTTCGGGATTTACATCCTGAGTAACGTAGCTAACGCGTGAAGTCAGCCGCCTGGGGAGTACGGTCGCAAGATTAAAACTCAAAGGAATTGACGGGGACCCGCACAAGCGGTGGATGATGTGGATTAATTCGATGCAACGCGAAAAACCTTACCTACCCTTGACATGTGACTAACGAAGTAGAGATACATTAGGTGCTCGTAAGAGAAAGTCAACACAGGTGCTGCA
>FIQU8OX06HJSJE
ATTAGATACCCTGGTAGTCCTAGCTGTAAACGATGGATACTAGATGTTGTGGACTCTTTGAGTCTGCAGTGTCGTAGCTAACGCGTTAAGTATCCCGCCTGGGAAGTATGCTCGCAAGAGTGAAACTCAAAGGAATTGACGGGGGCCCGCACAAGCGGTGGAGCATGTGGTTTAATTCGATGCAACACGAAGAACCTTACCAGGACTTGACATAAAGAGAAGTTTTTTGAGAAGAAAACGTGCTACGGCCTCTTATACAGGTGGTG
>FIQU8OX06HQF1S
ATTAGATACCCGGGTAGTCCACGCCGTAAACGATGTCAACTAGCCGTTGGTCCTCTATGTAGGATTAGTGGGGCAGCTAACGCATTAAGTTGACCGCCTGGGGAGTACGGCCGCAAGGTTAAAACTCAAATGAATTGACGGGGGCCCGTACAAGCGGTGGAGCATGTGGTTTAATTCGATGCAACGCGAAGAACCTTACCTACCCTTGACATCCAGAGAATCTGTTAGAGATAGTAGAGTGCCTTCGGG
>FIQU8OX06HG5GX
ATTAGATACCCCGGTAGTCCACGCCCTAAACGATGTCAACTGGTTGTTGGGCCTTTACTGACTCAGTAACGAAGCTAACGCGTGAAGTTGACCGCCTGGGGAGTACGGCCGCAAGGTTGAAACTCAAAGGAATTGACGGGGACCCGCACAAGCGGTGGATGATGTGGTTTAATTCGATGCAACGCGAAAAACCTTACCCACCTTTGACATGTACGGAATCCTTTAGAGATAGAGGAGTGCTCGAAAGAGAACCGTAACACAGGTGCTGCATGGCTGTCGTC
>FIQU8OX06HJW12
ATTAGATACCCTGGTAGTCCACGCCCTAAACGATGTCTACTAGTTGTTGGTGGAGTAAAATCCATGAGTAACGCAGCTAACGCGTGAAGTAGACCGCCTGGGGAGTACGGTCGCAAGATTAAAACTCAAATGAATTGACGGGGGCCCGCACAAGCGGTGGATTATGTGGATTAATTCGATGCAACGCGAAAAACCTTACCTGGCCTTGACATGTAACGAACTTTCCAGAGATGGATTGGTGCTCGAAAGAGAGCGTTAACACAGGTGCTG
>FIQU8OX06HCOSV
ATTAGATACCCCGGTAGTCCACGCCCTAAACGATGTCAACTGGTTGTTGGGTCTTTACTGACTCAGTAACGAAGCTAACGCGTGAAGTTGACCGCCTGGGGAGTACGGCCGCAAGGTTGAAACTCAAAGGAATTGACGGGGACCCGCACAAGCGGTGGATGATGTGGTTTAATTCGATGCAACGCGAAAAACCTTACCCACCTTTGACATGTACGGAATCCTTTAGAGATAGAGGAGTGCTCGAAAGAGAACCGTAACACAGGTGCTGCATGGCTGTCGTC
>FIQU8OX06HPTX3
ATTAGATACCCTGGTAGTCCACGCTGTAAACGATGTCGACTAGCCGTTGGTCCTATTTACAGGATTAGTGGCGCAGCTAACGCATTAAGTCGACCGCCTGGGGAGTACGGCCGCAAGGTTAAAACTCAAATGAATTGACGGGGGCCCGCACAAGCGGTGGAGCATGTGGTTTAATTCGATGCAACGCGAAGAACCTTACCTACCCTTGACATCCAGAGAATCTGTTAGAGATAGTAGAGTGCCTTCGGGAGCTCTGAGACAGGTG
>FIQU8OX06HB2JV
ATTAGATACCCCGGTAGTCCACGCCGTAAACGGTGGGCGCTAGTTGTGCGAACCTTCCACGGTTTGTGCGACGCAGCTAACGCATTAAGCGCCCCGCCTGGGGAGTACGATCGCAAGATTAAAACTCAAAGGAATTGACGGGGCCCCGCACAAGCAGCGGAGCATGCGGCTTAATTCGACGCAACGCGAAGAACCTTACCAAGGCTTGACATATACAGGAATATGGCAGAGATGTCATAGCCGCAAGGTCTGTATACAGGTGGTG
>FIQU8OX06HJM5A
ATTAGATACCCTGGTAGTCCACGCCCTAAACGATGTCTACTAGTTGTTGGTGGAGTAAAATCCATGAGTAACGCAGCTAACGCGTGAAGTAGACCGCCTGGGGAGTACGGTCGCAAGATTAAAACTCAAATGAATTGACGGGGGCCCGCACAAGCGGTGGATTATGTGGATTAATTCGATGCAACGCGAAAAACCTTACCTGGCCTTGACATGTAACGAACTTTCCAGAGATGGATTGGTGCTCGAAAGAGAGCGTTAACACAGGTGCTG
>FIQU8OX06G8WSU
ATTAGATACCCGGGTAGTCCACGCCCTAAACGATGTCTACTAGTTGTTGGTGGAGTAAAATCCATGAGTAACGCAGCTAACGCGTGAAGTAGACCGCCTGGGGAGTACGGTCGCAAGATTAAAACTCAAATGAATTGACGGGGGCCCGCACAAGCGGTGGATTATGTGGATTAATTCGATGCAACGCGAAAAACCTTACCTGGCCTTGACATGTAACGAACTTTCCAGAGATGGATTGGTGCTCGAAAGAGAGCGTTAACACAGGTG
>FIQU8OX06HFMPD
ATTAGATACCCCGGTAGTCCTAGCTGTAAACGATGGATACTAGATGTTGTGGGCTCTTTGAGTCTGCAGTGTCGTAGCTAACGCGTTAAGTATCCTGCCTGGGAAGTATGCTCGCAAGAGTGAAACTCAAAGGAATTGACGGGGGCCCGCACAAGCGGTGGAGCATGTGGTTTAATTCGATGCAACACGAAGAACCTTACCAGGACTTGACATAAAGAGAAGTTTTTTGAGAAGAAAACGTGCTACGGCCTCTTATACAGGTGGTG
>FIQU8OX06HL32F
ATTAGATACCCCGGTAGTCCACGCCGTAAACGATGTCAACTAGCCGTTGGCTCTCTTAGAGAGTTAGTGGCGCAGCTAACGCATTAAGTTGACCGCCTGGGGAGTACGGCCGCAAGGTTAAAACTCAAATGAATTGACGGGGGCCCGCACAAGCGGTGGAGCATGTGGTTTAATTCGATGCAACGCGAAGAACCTTACCTACCCTTGACATCCAGAGAATCTGTTAGAGATAGTAGAGTGCCTTCGGGAACTCTGAGACAGGTGCTG
>FIQU8OX06HLMZY
ATTAGATACCCTGGTAGTCCACGCCCTAAACGATGTCTACTAGTTGTTGGTGGAGTAAAATCCATGAGTAACGCAGCTAACGCGTGAAGTAGACCGCCTGGGGAGTACGGTCGCAAGATTAAAACTCAAATGAATTGACGGGGGCCCGCACAAGCGGTGGATTATGTGGATTAATTCGATGCAACGCGAAAAACCTTACTTGGCCTTGACATGTAACGAACTTTCCAGAGATGGATTGGTGCTCGAAAGAGAGCGTTAACACAGGTGCTG
>FIQU8OX06HGXMK
ATTAGATACCCAGGTAGTCCACGCCCTAAACGATGTCTACTAGTTGTTGGTGGAGTAAAATCCATGAGTAACGCAGCTAACGCATGAAGTAGACCGCCTGGGGAGTACGGTCGCAAGATTAAAACTCAAATGAATTGGACGGGGCCGCACAAGCGGTGGATTATGTGGATTAATTCGATGCAACGCGAAAAACCTTACCTGGCCTTGACATGTAACGAACTTTCCAGAGATGGATTGGTGCTCGAAAGAGAGCGTTAACACAGGTG
>FIQU8OX06HIO5H
ATTAGATACCCTGGTAGTCCACGCCCTAAACGATGTCAACTGGTTGTTGGGTCTTCACTGACTCAGTAACGAAGCTAACGCGTGAAGTTGACCGCCTGGGGAGTACGGCCGCAAGGTTGAAACTCAAAGGAATTGACGGGGACCCGCACAAGCGGTGGATGATGTGGTTTAATTCGATGCAACGCGAAAAACCTTACCCACCTTTGACATGTACGGAATTTGCCAGAGATGGCTTAGTGCTCGAAAGAGAACCGTAACACAGGTGCTGCATGG
>FIQU8OX06HIJ5J
ATTAGATACCCTGGTAGTCCACACTGTAAACGATGATTATTAGATGTCGGGGGGGTTACCCTTCGGTATCGCAGCTAACGCATTAAATAATCCGCCTGGGGAGTACGGTCGCAAGATTAAAACTCAAAGGAATTGACGGGGACCCGCACAAGCGGTGGAGTATGTGGTTTAATTCGAAGCAACGCGCAGAACCTTACCAACCCTTGACATGGGACGTATGAGCGCCAGAGATGGTGTTCTTCACTTCGGGTGGCGTCCACACAGGTGCTGCATGG
>FIQU8OX06HMTV0
ATTAGATACCCTGGTAGTCCACGCCCTAAACGATGTCTACTAGTTGTTGGTGGAGTAAAATCCATAAGTAACGCAGCTAACGCGTGAAGTAGACCGCCTGGGGAGTACGGTCGCAAGATTAAAACTCAAATGAATTGACGGGGGCCCGCACAAGTGGTGGATTATGTGGATTAATTCGATGCAACGCGAAAAACCTTACCTGGCCTTGACATGTAACGAACTTTCCAGAGATGGATTGGTGCTCGAAAGAGAACGTTAACACAGGTGCTGCATGG
>FIQU8OX06HKUSB
ATTAGATACCCCGGTAGTCCACGCCCTAAACGATGTCAACTGGTTGTTGGGTCTTCACTGACTCAGTAACGAAGCTAACGCGTGAAGTTGACCGCCTGGGGAGTACGGCCGCAAGGTTGAAACTCAAAGGAATTGACGGGGACCCGCACAAGCGGTGGATGATGTGGTTTAATCCGATGCAACGCGAAAAACCTTACCCACCTTTGACATGTACGGAAGTTACCAGAGATGGTTTCGTGCTCGAAAGAGAACCGTAACACAGGTGCTGCATGGCTGTCGTC
>FIQU8OX06HGPMV
ATTAGATACCCGGGTAGTCCACGCCCTAAACGATGCTGACTAGTTGTTCGGGATTTACATCCTGAGTAACGTAGCTAACGCGTGAAGTCAGCCGCCTGGGGAGTACGGTCGCAAGATTAAAACTCAAAGGAATTGACGGGGACCCGCACAAGCGGTGGATGATGTGGATTAATTCGATGCAACGCGAAAAACCTTACCTACCCTTGACATGTCACTAACGAAGTAGAGATACATTAGGTGCTCGTAAGAGAAAGTGAACACAGGTGCTGCA
>FIQU8OX06HJL43
ATTAGATACCCAGGTAGTCCACGCTGTAAACGGTAGGCACTAGTTGTGGGAACCTTCCACGGTTTCTGCGACGCAGCTAACGCATTAAGTGCTCCGCCTGGGGAGTACGGTCGCAAGACTAAAACTCAAAGGAATTGACGGGGGCCCGCACAAGCAGCGGAGCATGCGGCTTAATTCGACGCAACGCGAAGAACCTTACCAAGGCTTGACATATAGCGAAAAGTGGCAGAGATGTCATGTCCGCAAGGGCGCTATACAGGTGGTG
>FIQU8OX06HLUR9
ATTAGATACCCTGGTAGTCCTAGCTGTAAACGATGGATACTAGATGTTGTGGACTCTTTGAGTCTGCAGTGTCGTAGCTAACGCGTTAAGTATCCCGCCTGGGAAGTATGCTCGCAAGAGTGAAACTCAAAGGAATTGACGGGGGCCCGCACAAGCGGTGGAGCATGTGGTTTAATTCGATGCAACACGAAGAACCTTACCAGGACTTGACATAAAGAGAAGTTTTTTGAGAAGAAAACGTGCTACGGCCTCTTATACAGGTGGTG
>FIQU8OX06HKZ23
ATTAGATACCCAGGTAGTCCACGCCGTAAACGATGTCAACTAGCCGTTGGCTCTCTTAGAGAGTTAGTGGCGCAGCTAACGCATTAAGTTGACCGCCTGGGGAGTACGGCCGCAAGGTTAAAACTCAAATGAATTGACGGGGGCCCGCACAAGCGGTGGAGCATGTGGTTTAATTCGATGCAACGCGAAGAACCTTACCTACCCTTGACATCCAGAGAATCTGTTAGAGATAGTAGAGTGCCTTCGGGAACTCTGAGACAGGTG
>FIQU8OX06HIKKS
ATTAGATACCCGGGTAGTCCTAGCTGTAAACGATGGATACTAGATGTTGTGGACTCTTTGAGTCTGCAGTGTCGTAGCTAACGCGTTAAGTATCCCGCCTGGGAAGTATGCTCGCAAGAGTGAAACTCAAAGGAATTGACGGGGGCCCGCACAAGCGGTGGAGCATGTGGTTTAATTCGATGCAACACGAAGAACCTTACCAGGACTTGACATAAAGAGAAGCTTTTTGAGAAGAAAACGTGCTACGGCCTCTTATACAGGTGGTG
>FIQU8OX06HMIRV
ATTAGATACCCCGGTAGTCCACGCCCTAAACGATGTCAACTAGCTGTTGGGGCCTTCGGGCCTTAGTAGCGCAGCTAACGCGTGAAGTTGACCGCCTGGGGAGTACGGTCGCAAGATTAAAACTCAAAGGAATTGACGGGGACCCGCACAAGCGGTGGATGATGTGGATTAATTCGATGCAACGCGAAAAACCTTACCTACCCTTGACATGTCTGGAATCCCGAAGAGATTTGGGAGTGCTCGCAAGAGAACCGGAACACAGGTGCTGCATGG
>FIQU8OX06HI0DY
ATTAGATACCCTGGTAGTCCACGCCGTAAACGATGTCAACTAGCCGTTGGTCCTCTATGTAGGATTAGTGGCGCAGCTAACGCATTAAGTTGACCGCCTGGAGAGTACGGCCGCAAGGTTAAAACTCAAATGAATTGACGGGGGCCCGCACAAGCGGTGGAGCATGTGGTTTAATTCGATGCAACGCGAAGAACCTTACCTACCCTTGACATCCAGAGAATCTGTTAGAGATAGTAGAGTGCCTTCGGGAGCTC
>FIQU8OX06HH6K0
ATTAGATACCCCGGTAGTCCACGCTGTAAACGATGGGTACTAGGTTTGGAGGGTCTTAACCCCCCCTGAACCGGCGCTAACGCACTAAGTACCCCGCCTGAGAAGTACGGTCGCAAGACTAAAACTCAAAGGAATTGACGGGGGCCCGCACAAGCGGTGGATCATGTGGTTTAATTCGAAGCAACGCGAAAAACCTTACCTGGATTTGACATCCCCGGAATGCTCTAGAGATAGAGAGGGCGTAGAAATACGACCGGGTGACAGGTGCTGCATGGCTGTCGTCAG
>FIQU8OX06HGTBQ
ATTAGATACCCTGGTAGTCCACGCAGTAAACGATGAGCGCTAGTTGTCGGGATCTTAGATTTCGGCGGCGAAGCTAACGCGTTAAGCGCTCCGCCTGGGGAGTACGGTCGCAAGACTAAAACTCAAAAGAATTGACGGGGACCCGCACAAGCAGTGGAGCATGTGGTTTAATTCGATGCTACGCGAAAAACCTTACCAACCCTTGAATCTCCTTGACCGGTATAGAGATACACTTTTGGAGCAATCCACAGGGAAGACAGGTGTTGCATGG
>FIQU8OX06HEO3L
ATTAGATACCCGGGTAGTCCACGCCCTAAACGATGTCTACTAGTTGTTGGTGGAGTAAAATCCATGAGTAACGCAGCTAACGCGTGAAGTAGACCGCCTGGGGAGTACGGTCGCAAGATTAAAACTCAAATGAATTGACGGGGGCCCGCACAAGCGGTGGATTATGTGGATTAATTCGATGCAACGCGAAAAACCTTACCTGGCCTTGACATGTAACGAACTTTCCAGAGATGGATTGGTGCTCGAAAG
>FIQU8OX06HKKWB
ATTAGATACCCTGGTAGTCCACGCCGTAAACGGTGGGCGCTAGTTGTGCGAACCTTCCACGGTTTGTGCGACGCAGCTAACGCATTAAGCGCCCCGCCTGGGGAGTACGATCGCAAGATTAAAACTCAAAGGAATTGACGGGGCCCTGCACAAGCAGCGGAGCATGCGGCTTAATTCGACGCAACGCGAAGAACCTTACCAAGGCTTGACATATACAGGAATATGGCAGAGATGTCATAGCCGCAAGGTCTGTATACAGGG
>FIQU8OX06HF40D
ATTAGATACCCGGGTAGTCCACGCCGTAAACGATGTCAACTAGCTGTTGGTCTTATGAATAAGATTAGTGGCGCAGCTAACGCGATAAGTTGACCGCCTGGGGAGTACGGTCGCAAGATTAAAACTCAAAGGAATTGACGGGGGCCCGCACAAGCGGTGGAGCATGTGGTTTAATTCGATGCAACGCGAAGAACCTTACCTACCCTTGACATACAGTGGATTTTGCAGAGATGTGGAAGTGCCTTCGGGAACACTGATACAGGTG
>FIQU8OX06HO4R8
ATTAGATACCCAGGTAGTCCACGCTGTAAACTATGGATACTTGTTGTTGGGGGTATTGACCCCTTCAGTGACGAAGCTAACGCGTTAAGTATCCCGCCTGGGGAGTACGGTCGCAAGATTAAAACTCAAAGAAATTGACGGGGGCCCGCACAAGCGGTGGAGCATGTGGTTTAATTCGATGCAACGCGAAGAACCTTACCTGGACTTGACATGAACTGGAAGGGTGGCAGAAATGTCCCCGCTCGCAAGAGTCGGTTCACAGGTGCTGCATGG
>FIQU8OX06HHUV9
ATTAGATACCCCGGTAGTCCACGCCCTAAACGATGTCTACTAGTTGTTGGTGGAGTAAAATCCATGAGTAACGCAGCTAACGCGTGAAGTAGACCGCCTGGGGAGTACGGTCGCAAGATTAAAACTCAAATGAATTGACGGGGGCCCGCACAAGCGGTGGATTATGTGGATTAATTCGATGCAACGCGAAAAACCTTACCTGGCCTTGACATGTAACGAACTTTCCAGAGATGGATTGGTGCTCGAAAGAGAGCGTTAACACAGGTGCTGCA
>FIQU8OX06HJ8AH
ATTAGATACCCGGGTAGTCCACGCCCTAAACGATGTCAACTGGTTGTTGGGTCTTTACTGACTCAGTAACGAAGCTAACGCGTGAAGTTGACCGCCTGGGGAGTACGGCCGCAAGGTTGAAACTCAAAGGAATTGACGGGGACCCGCACAAGCGGTGGATGATGTGGTTTAATTCGATGCAACGCGAAAAACCTTACCCACCTTTGACATGTACGGAATCCTTTAGAGATAGAGGAGTGCTCGAAAGAGAACCGTAACACAGGTGCTGCATGGCTGTCGTC
>FIQU8OX06HE7JU
ATTAGATACCCAGGTAGTCCTAGCTGTAAACGATGGATACTAGATGTTGTGGACTCTTTGAGTCTGCAGTGTCGTAGCTAACGCGTTAAGTATCCCGCCTGGGAAGTATGCTCGCAAGAGTGAAACTCAAAGGAATTGACGGGGGCCCGCACAAGCGGTGGAGCATGTGGTTTAATTCGATGCAACACGAAGAACCTTACCAGGACTTGACATAAAGAGAAGTTTTTTGAGAAGAAAACGTGCTACGGCCTCTTATACAGGTGGTG
>FIQU8OX06HKYW8
ATTAGATACCCTGGTAGTCCACGCCCTAAACGATGTCTACTAGTTGTTGGTGGAGTAAAATCCATAAGTAACGCAGCTAACGCGTGAAGTAGACCGCCTGGGGAGTACGGTCGCAAGATTAAAACTCAAATGAATTGACGGGGGCCCGCACAAGTGGTGGATTATGTGGATTAATTCGATGCAACGCGAAAAACCTTACCTGGCCTTGACATGTAACGAACTTTCCAGAGATGGATTGGTGCTCGAAAGAGAACGTTAACACAGGTGCTGCATGG
>FIQU8OX06HL17N
ATTAGATACCCGGGTAGTCCACGCTGTAAACTATGGATACTTGTTGTTGGAGGTATTGACCCCTTCAGTGACGAAGCTAACGCGTTAAGTATCCCGCCTGGGGAGTACGGTCGCAAGATTAAAACTCAAAGAAATTGACGGGGGCCCGCACAAGCGGTGGAGCATGTGGTTTAATTCGATGCAACGCGAAGAACCTTACCTGGACTTGACATGAACTGGAAGGGTGGCAGAAATGTCCCCGCTCGCAAGAGTCGGTTCACAGGTGCTGCATGG
>FIQU8OX06HIBRP
ATTAGATACCCGGGTAGTCCTAGCTGTAAACGATGGATACTAGATGTTGTGGACTCTTTGAGTCTGCAGTGTCGTAGCTAACGCGTTAAGTATCCCGCCTGGGAAGTATGCTCGCAAGAGTGAAACTCAAAGGAATTGACGGGGGCCCGCACAAGCGGTGGAGCATGTGGTTTAATTCGATGCAACACGAAGAACCTTACCAGGACTTGACATAGAGAGAAGTTTTTTGAGAAGAAAACGTGCTACGGCCTCTTATACAGGTGGTG
>FIQU8OX06G5BF3
ATTAGATACCCGGGTAGTCCTAGCTGTAAACGATGGATACTAGATGTTGTGGACTCTTTGAGTCTGCAGTGTCGTAGCTAACGCGTTAAGTATCCCGCCTGGGAAGTATGCTCGCAAGAGTGAAACTCTAAGGAATTGACGGGGGCCCGCACAAGCGGTGGAGCATGTGGTTTAATTCGATGCAACACGAAGAACCTTACCAGGACTTGACATAAAGAGAAGTTTTTTGAGAAGAAAACGTGCTACGGCCTCTTATACAGGTGGTGCA
>FIQU8OX06HFR51
ATTAGATACCCGGGTAGTCCTAGCTGTAAACGATGGATACTAGATGTTGTGGACTCTTTGAGTCTGCAGTGTCGTAGCTAACGCGTTAAGTATCCCGCCTGGGAAGTATGCTCGCAAGAGTGAAACTCAAAGGAATTGACGAGGGCCCGCACAAGCGGTGGAGCATGTGGTTTAATTCGATGCAACACGAAGAACCTTACCAGGACTTGACATAAAGAGAAGTTTTTTGAGAAGAAAACGTGCTACGGCCTCTTATACAGGTGGTG
>FIQU8OX06HFG7M
ATTAGATACCCTGGTAGTCCACGCCCTAAACGATGTCAACTGGTTGTTGGGTCTTCACTGACTCAGTAACGAAGCTAACGCGTGAAGTTGACCGCCTGGGGAGTACGGCCGCAAGGTTGAAACTCAAAGGAATTGACGGGGACCCGCACAAGCGGTGGATGATGTGGTTTAATTCGATGCAACGCGAAAAGCCTTACCCACCTTTGACATGTACGGAAGTTACCAGAGATGGTTTCGTGCTCGAAAGAGAACCGTAACACAGGTGCTGCATGG
>FIQU8OX06G4H7I
ATTAGATACCCCGGTAGTCCACGCCCTAAACGATGTCAACTGGTTGTTGGGTCTTTACTGACTCAGTAACGAAGCTAACGCGTGAAGTTGACCGCCTGGGGAGTACGGCCGCAAGGTTGAAACTCAAAGGAATTGACGGGGACCCGCACAAGCGGTGGATGATGTGGTTTAATTCGATGCAACGCGAAAAACCTTACCCACCTTTGACATGTACGGAATCCTTTAGAGATAGAGGAGTGCTCGAAAGAGAACCGTAACACAGGTGCTGCATGGCTGTCGTC
>FIQU8OX06HA87M
ATTAGATACCCGGGTAGTCCACGCCCTAAACGATGTCTACTAGTTGTTGGGAGAGTAAAATCTCTTAGTAACGCAGCTAACGCGTGAAGTAGACCGCCTGGGGAGTACGGTCGCAAGATTAAAACTCAAAGGAATTGACGGGGGCCCGCACAAGCGGTGGATTATGTGGATTAATTCGATGCAACGCGAAAAACCTTACCTGGCCTTGACATGTACCGAATTTAGCAGAGATGCTTTAGTGCACGAAAGAGAACGGTAACACAGGTGCTGCATGG
>FIQU8OX06HMDHY
ATTAGATACCCTGGTAGTCCACGCTGTAAACGATGTCGACTAGCCGTTGGTCCTATTTACAGGATTAGTGGCGCAGCTAACGCATTAAGTCGACCGCCTGGGGAGTACGGCCGCAAGGTTAAAACTCAAATGAATTGACGGGGGCCCGCACAAGCGGTGGAGCATGTGGTTTAATTCGATGCAACACGAAGAACCTTACCTACCCTTGACATCCAGAGAATCTGTTAGAGATAGTAGAGTGCCTTCGGGAGCTCTGAGACAGGTG
>FIQU8OX06HF9SM
ATTAGATACCCGGGTAGTCCACGCCGTAAACGGTGGGCGCTAGTTGTGCGAATCTTCCACGGTTTGTGCGACGCAGCTAACGCATTAAGCGCCCCGCCTGGGGAGTACGATCGCAAGATTAAAACTCAAAGGAATTGACGGGGCCCCGCACAAGCAGCGGAGCATGCGGCTTAATTCGATGCAACGCGAAGAACCTTACCAAGGCTTGACATATACAGGAATATGGCAGAGATGTCATAGCCGCAAGGTCTGTATACAGG
>FIQU8OX06HMOI1
ATTAGATACCCGGGTAGTCCACGCCCTAAACGATGTCAACTGGTTGTTGGGTCTTCACTGACTCAGTAACGAAGCTAACGCGTGAAGTTGACCGCCTGGGGAGTACGGCCGCAAGGTTGAAACTCAAAGGAATTGACGGGGACCCGCACAAGCGGTGGATGATGTGGTTTAATTCGATGCAACGCGAAAAACCTTACCCACCTTTGACATGTACGGAAGTTACCAGAGATGGTTTCGTGCTCGAAAG
>FIQU8OX06HIUQR
ATTAGATACCCAGGTAGTCCACGCCGTAAACGGTGGGCGTTAGTTGTGCGAACCTTCCACGGTTTGTGCGACGCAGCTAACGCATTAAGCGCCCCGCCTGGGGAGTACGATCGCAAGATTAAAACTCAAAGGAATTGACGGGGCCCCGCACAAGCAGCGGAGCATGCGGCTTAATTCGACGCAACGCGAAGAACCTTACCAAGGCTTGACATATACAGGAATATGGCAGAGATGTCATAGCCGCAAGGTCTGTATACAGGTGGTG
>FIQU8OX06HGILH
ATTAGATACCCTGGTAGTCCACGCCCTAAACGATGTCTACTGGTTGTTGGTGGAGTAAAATCCATGAGTAACGCAGCTAACGCGTGAAGTAGACCGCCTGGGGAGTACGGTCGCAAGATTAAAACTCAAATGAATTGACGGGGGCCCGCACAAGCGGTGGATTATGTGGATTAATTCGATGCAACGCGAAAAACCTTACCTGGCCTTGACATGTAACGAACTTTCCAGAGATGGATTGGTGCTCGAAAGAGAGCGTTAACACAGGTGCTG
>FIQU8OX06HLCO3
ATTAGATACCCTGGTAGTCCACGCCGTAAACGATGTCAACTAGCCGTTGGGCCCTTTATGGGTTTAGTGGCGCAGCTAACGCATTAAGTTGACCGCCTGGGGAGTACGGCCGCAAGGTTAAAACTCAAATGAATTGACGGGGGCCCGCACAAGCGGTGGAGCATGTGGTTTAATTCGATGCAACGCGAAGAACCTTACCTACCCTTGACATCCAGAGAATCTGTTAGAGATAGTAGAGTGCCTTCGGGAACTCTGAGACAGGTGCTGCATGG
>FIQU8OX06HHH2E
ATTAGATACCCTGGTAGTCCACGCCGTAAACGATGGATGCTAGCCGTTAGGCAGCTTGCTGCTTAGTGGCGCAGCTAACGCTTTAAGCATCCCGCCTGGGGAGTACGGTCGCAAGATTAAAACTCAAAGGAATTGACGGGGGCCCGCACAAGCGGTGGAGCATGTGGTTTAATTCGAAGCAACGCGCAGAACCTTACCAGCTTTTGACATGTCCTGGACGGATGGCAGAGATGCTTTCTTCTCTTCGGAGCCAGGAACAC
>FIQU8OX06HJJ4O
ATTAGATACCCTGGTAGTCCACGCTGTAAACGATGATTATTAGATGTCGGGAGGGTTACCTTTCGGTATCGCAGCTAACGCATTAAATAATCCGCCTGGGGAGTACGGTCGCAAGATTAAAACTCAAAGGAATTGACGGGGACCCGCACAAGCGGTGGAGTATGTGGTTTAATTCGAAGCAACGCGCAGAACCTTACCAACCCTTGACATGGGACGTATGAACTTCAGAGATGGAGTTCTTCACTTCGGGTGGCGCCCACACAGGTGCTGCA
>FIQU8OX06HNDN8
ATTAGATACCCTGGTAGTCCACGCCCTAAACGATGTCAACTGGTTGTTGGGTCTTCACTGACTCAGTAACGAAGCTAACGCGTGAAGTTGACCGCCTGGGGAGTACGGCCGCAAGGTTGAAACTCAAAGGAATTGACGGGGACCCGCACAAGCGGTGGATGATGTGGTTTAATTCGATGCAACGCGAAAAACCTTACCCACCTTTGACATGTACGGAATCCTTTAGAGATAGAGGAGTGCTCGAAAG
>FIQU8OX06HMIZ2
ATTAGATACCCTGGTAGTCCTAGCTGTAAACGATGGATACTAGATGTTGTGGACTCTTTGAGTCTGCAGTGTCGTAGCTAACGCGTTAAGTATCCCGCCTGGGAAGTATGCTCGCAAGAGTGAAACTCAAAGGAATTGACGGGGGCCCGCACAAGCGGTGGAGCATGTGGTTTAATTCGATGCAACACGAAGAACCTTACCAGGACTTGACATAAAGAGAAGTTTTTTGAGAAGAAAACGTGCTACGGCCTCTTATACAGGTGGTG
>FIQU8OX06HJ10B
ATTAGATACCCGGGTAGTCCACGCCCTAAACGATGTCAACTGGTTGTTGGGTCTTCACTGACTCAGTAACGAAGCTAACGCGTGAAGTTGACCGCCTGGGGAGTACGGCCGCAAGGTTGAAACTCAAAGGAATTGACGGGGACCCGCACAAGCGGTGGATGATGTGGTTTAATTCAATGCAACGCGAAAAACCTTACCCACCTTTGACATGTACGGAAGTTAACAGAGATGGTTTCGTGCTCGAAAGAGAACCGTAACACAGGTGCTGCATGGCTGTCGTC
>FIQU8OX06HJSBG
ATTAGATACCCTGGTAGTCCACGCCCTAAACGATGCTGACTAGTTGTTCGGGATTTACATCCTGAGTAACGTAGCTAACGCGTGAAGTCAGCCGCCTGGGGAGTACGGTCGCAAGATTAAAACTCAAAGGAATTGACGGGGACCCGCACAAGCGGTGGATGATGTGGATTAATTCGATGCAACGCGAAAAACCTTACCTACCCTTGACATGTCACTAACGAAGTAGAGATACATTAGGTGCTCGTAAGAGAAAGTGAACACAGGTGCTG
>FIQU8OX06HDP5F
ATTAGATACCCGGGTAGTCCACGCCCTAAACGACGTCAACTGGTTGTTGGGTCTTAACTGACTCAGTAACGAAGCTAACGCGTGAAGTTGACCGCCTGGGGAGTACGGCCGCAAGGTTGAAACTCAAAGGAATTGACGGGGACCCGCACAAGCGGTGGATGATGTGGTTTAATTCGATGCAACGCGAAAAACCTTACCCACCTTTGACATGTACGGAAGGATCCAGAGATGGATTTGTGCTCGAAAGAGAACCGTAACACAGGTGCTGCATGGCTGTCGTC
>FIQU8OX06G7FOX
ATTAGATACCCTGGTAGTCCTAGCTGTAAACGATGGATACTAGATGTTGTGGACTCTTTGAGTCTGCAGTGTCGTAGCTAACGCGTTAAGTATCCCGCCTGGGAAGTATGCTCGCAAGAGTGAAACTCAAAGGAATTGACGGGGGCCCGCACAAGCGGTGGAGCATGTGGTTTAATTCGATGCAACACGAAGAACCTTACCAGGACTTGACATAAAGAGAAGTTTTTTTGAGAAGAAACCGTGCTACGGCCTCTTATACAGGTGGTG
>FIQU8OX06HEVSR
ATTAGATACCCCGGTAGTCCACGCCCTAAACGATGCTGACTAGTTGTTCGGGATTTACATCCTGAGTAACGTAGCTAACGCGTGAAGTCAGCCGCCTGGGGAGTACGGTCGCAAGATTAAAACTCAAAGGAATTGACGGGGACCCGCACAAGCGGTGGATGATGTGGATTAATTCGATGCAACGCGAAAAACCTTACCTACCCTTGACATGTCACTAACGAAGTAGAGATACATTAGGTGCTCGTAAGAGAAAGTGAACACAGGTGCTGCA
>FIQU8OX06HIZ0V
ATTAGATACCCTGGTAGTCCACGCCGTAAACGATGTCAACTAGCCGTTGGTCCTCTATGTAGGATTAGTGGCGCAGCTAACGCATTAAGTTGACCGCCTGGGGAGTACGGCCGCAAGGTTAAAACTCAAATGAATTGACGGGGGCCCGCACAAGCGGTGGAGCATGTGGTTTAATTCGATGCAACGCGAAGAACCTTACCTACCCTTGACATCCAGAGAATCTGTTAGAGATAGTAGAGTGCCTTCGGGAGCTCTGAGACAGGTG
>FIQU8OX06HE83X
ATTAGATACCCGGGTAGTCCACGCCCTAAACGATGTCTACTAGTTGTTGGTGGAGTAAAATCCATAAGTAACGCAGCTAACGCGTGAAGTAGACCGCCTGGGGAGTACGGTCGCAAGATTAAAACTCAAATGAATTGACGGGGGCCCGCACAAGTGGTGGATTATGTGGATTAATTCGATGCAACGCGAAAAAACCTTACCTGGCCTTGACATGTAACGAACTTTCCAGAGATGGATTGGTGCTCGAAAGAGAACGTTAACACAGGTGCTGCATGG
>FIQU8OX06HE4ZD
ATTAGATACCCGGGTAGTCCACGCCCTAAACGATGTCAACTGGTTGTTGGGTCTTCACTGACTCAGTAACGAAGCTAACGCGTGAAGTTGACCGCCTGGGGAGTACGGCCGCAAGGTTGAAACTCAAAGGAATTGACGGGGACCCGCACAAGCGGTGGATGATGTGGTTTAATTCGATGCAACGCGAAAAACCTTACCCACCTTTGACATGTACGGAATCCTTTAGAGATAGAGGAGTGCTCGAAAG
>FIQU8OX06HLM4K
ATTAGATACCCTGGTAGTCCACACTGTAAACGATGATAACTAGGTGTCGGCCGAATCTGGTCGGTGCCACAGCGAAAGCGTTAAGTTATCCACCTGGGGAGTACGCCGGCAACGGTGAAACTCAAAGGAATTGACGGGGGTCCGCACAAGCGGTGGAGCATGTGGTTTAATTCGATGATACGCGAGGAACCTTACCTAGGCTAGAATGTGAAGGAATGATACAGAAATGGATCAGTCAGCAACGACCTGAAACAAGGTGCTGCA
>FIQU8OX06G6S6A
ATTAGATACCCGGGTAGTCCACGCCCTAAACGATGTCTACTAGTTGTTGGTGGAGTAAAATCCATGAGTAACGCAGCTAACGCGTGAAGTAGACCGCCTGGGGAGTACGGTCGCAAGATTAAAACTCAAATGAATTGACGGGGGCCCGCACAAGCGGTGGATTATGTGGATTAATTCGATGCAACGCGAAAAACCTTACCTGGCCTTGACATGTAACGAACTTTCCAGAGATGGATTGGTGCTCGAAAGAGAACGTTAACACAGGTGCTGCATGG
>FIQU8OX06HLK5S
ATTAGATACCCTGGTAGTCCACGCCGTAAACGATGTCAACTAGCCGTTGGGCCCTTTATGGGTTTAGTGGCGCAGCTAACGCATTAAGTTGACCGCCTGGGGAGTACGGCCGCAAGGTTAAACTCAAATGAATTGACGGGGGCCCGCACAAGCGGTGGAGCATGTGGTTTAATTCGATGCAACGCGAAGAACCTTACCTACCCTTGACATCCAGAGAATCTGTTAGAGATAGTAGAGTGCC
>FIQU8OX06HDOT9
ATTAGATACCCGGGTAGTCCACACTGTAAACGATGATTATTAGATGTCGGGGGGGTTACCCTTCGGTATCGCAGCTAACGCATTAAATAATCCGCCTGGGGAGTACGGTCGCAAGATTAAAACTCAAAGGAATTGACGGGGACCCGCACAAGCGGTGGAGTATGTGGTTTAATTCGAAGCAACGCGCAGAACCTTACCAACCCTTGACATGGGACGTATGAGCGCCAGAGATGGTGTTCTTCACTTCGGGTGGCGTCCACACAGGTGCTGCATGG
>FIQU8OX06HHKKA
ATTAGATACCCCGGTAGTCCACGCCCTAAACGATGTCTACTAGTTGTTGGTGGAGTAAAATCCATGAGTAACGCAGCTAACGCGTGAAGTAGACCGCCTGGGGAGTACGGTCGCAAGATTAAAACTCAAATGAATTGACGGGGGCCCGCACAAGCGGTGGATTATGTGGATTAATTCGATGCAACGCGAAAAACCTTACCTGGCCTTGACATGTAACGAACTTTCCAGAGATGGATTGGTGCTCGAAAGAGAGCGTTAACACAGGTGCTGCA
>FIQU8OX06G6IOP
ATTAGATACCCTGGTAGTCCACGCCCTAAACGATGTCTACTAGTTGTTGGTGGAGTAAAATCCATGAGTAACGCAGCTAACGCGTGAAGTAGACCGCCTGGGGAGTACGGTCGCAAGATTAAAACTCAAATGAATTGACGGGGGCCCGCACAAGCGGTGGATTATGTGGATTAATTCGATGCAACGCGAAAAACCTTACCTGGCCTTGACATGTAACGAACTTTCCAGAGATGGATTGGTGCTCGAAAGAGAGCGTTAACACAGGTGCTG
>FIQU8OX06HJ3GQ
ATTAGATACCCTGGTAGTCCACGCCGTAAACGATGGATGCTAGCCGTTAGGCAGCTTGCTGCTTAGTGGCGCAGCTAACGCTTTAAGCATCCCGCCTGGGGAGTACGGTCGCAAGATTAAAACTCAAAGGAATTGACGGGGGCCCGCACAAGCGGTGGAGCATGTGGTTTAATTCGAAGCAACGCGCAGAACCTTACCAGCTTTTGACATGTCCTGGACGGATGGCAGAGATGCTTTCTTCTCTTCGGAGCCAGGAACAC
>FIQU8OX06HMPIG
ATTAGATACCCTGGTAGTCCACACTGTAAACGATGATAACTAGGTGTCGGCCGAATCTGGTCGGTGCCACAGCGAAAGCGTTAAGTTATCCACCTGGGGAGTACGCCGGCAACGGTGAAACTCAAAGGGATTGACGGGGGTCCGCACAAGCGGTGGAGCATGTGGTTTAATTCGATGATACGCGAGGAACCTTACCTAGGCTAGAATGTGAAGGAATGATACAGAAATGGATCAGTCAGCAGCGACCTGAACAGG
>FIQU8OX06HF3NF
ATTAGATACCCGGGTAGTCCTAGCTGTAAACGATGGATACTAGATGTTGTGGACTCTTTGAGTCTGCAGTGTCGTAGCTAACGCGTTAAGTATCCCGCCTGGGAAGTATGCTCGCAAGAGTGAAACTCAAAGGAATTGACGGGGGCCCGCACAAGCGGTGGAGCATGTGGTTTAATTCGATGCAACACGAAGAACCTTACCAGGACTTGACGTAAAGAGAAGTTTTTTGAGAAGAAAACGTGCTACGGCCTCTTATACAGGTGGTGCATGG
>FIQU8OX06HERJF
ATTAGATACCCCGGTAGTCCACGCTGTAAACTATGGATACTTGTTGTTGGGGGTATTGACCCCTTCAGTGACGAAGCTAACGCGTTAAGTATCCCGCCTGGGGAGTACGGTCGCAAGATTAAAACTCAAAGAAATTGACGGGGGCCCGCACAAGCGGTGGAGCATGTGGTTTAATTCGATGCAACGCGAAGAACCTTACCTGGACTTGACATGAACTGGAAGGGTGGCAGAAATGTCCCCG
>FIQU8OX06HNDO2
ATTAGATACCCCGGTAGTCCACGCCCTAAACGATGCTGACTAGTTGTTCGGGATTTACATCCTGAGTAACGTAGCTAACGCGTGAAGTCAGCCGCCTGGGGAGTACGGTCGCAAGATTAAAACTCAAAGGAATTGACGGGGACCCGCACAAGCGGTGGATGATGTGGATTAATTCGATGCAACGCGAAAAACCTTACCTACCCTTGACATGTCACTAACGAAGTAGAGATACATTAGGTGCTCGTAAGAGAAAGTGAACACAGGTGCTGCA
>FIQU8OX06HEXJX
ATTAGATACCCCGGTAGTCCACGCCCTAAACGATGTCAACTGGTTGTTGGGTCTTCACTGACTCAGTAACGAAGCTAACGCGTGAAGTTGACCGCCTGGGGAGTACGGCCGCAAGGTTGTAACTCAAAGGAATTGACGGGGACCCGCACAAGCGGTGGATGATGTGGTTTAATTCGATGCAACGCGAAAAACCTTACCCACCTTTGACATGTACGGAATTTGCCAGAGATGGCTTAGTGCTCGAAAGAGAACCGTAACACAGGTGCTGCATGG
>FIQU8OX06HEX3V
ATTAGATACCCTGGTAGTCCACGCTGTAAACGATGTCGACTAGCCGTTGGTCCTATTTACAGGATTAGTGGCGCAGCTAACGCATTAAGTCGACCGCCTGGGGAGTACGGCCGCAAGGTTAAAACTCAAATGAATTGACGGGGGCCCGCACAAGCGGTGGAGCATGTGGTTTAATTCGATGCAACGCGAAGAACCTTACCTACCCTTGACATCCAGAGAATCTGTTAGAGATAGTAGAGTGCCTTCGGGAGCTCTGAGACAGGTG
>FIQU8OX06HINCV
ATTAGATACCCTGGTAGTCCACGCCCTAAACGATGCTGACTAGTTGTTCGGGATTTACATCCTGAGTAACGTAGCTAACGCGTGAAGTCAGCCGCCTGGGGAGTACGGTCGCAAGATTAAAACTCAAAGGAATTGACGGGGACCCGCACAAGCGGTGGATGATGTGGATTAATTCGATGCAACGCGAAAAACCTTACCTACCCTCGACATGTCACTAACGAAGTAGAGATACATTAGGTGCTCGTAAGAGAAAGTGAACACAGGTG
>FIQU8OX06G6I3F
ATTAGATACCCGGGTAGTCCACGCCGTAAACGGTGGGCGCTAGTTGTGCGAACCTTCCACGGTTTGTGCGACGCAGCTAACGCATTAAGCGCCCCGCCTGGGGAGTACGATCGCAAGATTAAAACTCAAAGGAATTGACGGGGCCCCGCACAAGCAGCGGAGCATGCGGCTTAATTCGATGCAACGCGAAGAACCTTACCAAGGCTTGACATATACAGGAATATGGCAGAGATGTCATAGCCGCAAGGTCTGTATACAGGTGG
>FIQU8OX06HL0UQ
ATTAGATACCCGGGTAGTCCACGCCCTAAACGATGCTGACTAGTTGTTCGGGGTTTACATCCTGAGTAACGTAGCTAACGCGTGAAGTCAGCCGCCTGGGGAGTACGGTCGCAAGATTAAAACTCAAAGGAATTGACGGGGACCCGCACAAGCGGTGGATGATGTGGATTAATTCGATGCAACGCGAAAAACCTTACCTACCCTTGACATGTCACTAACGAAGTAGAGATACATTAGGTGCTCGTAAGAGAAAGTGAACACAGGTGCTGCATGG
>FIQU8OX06HPKHJ
ATTAGATACCCTGGTAGTCCACGCCCTAAACGATGTCTACTAGTTGTTGGTGGAGTAAAATCCATGAGTAACGCAGCTAACGCGTGAAGTAGACCGCCTGGGGAGTACGGTCGCAAGATTAAAACTCAAATGAATTGACGGGGGCCCGCACAAGCGGTGGATTATGTGGATTAATTCGATGCAACGCGAAAAACCTTACCTGGCCTTGACATGTAACGAACTTTCCAGAGATGGATTGGTGCTCGAAAGAGAGCGTTAACACAGGTGCTG
>FIQU8OX06HEXIS
ATTAGATACCCCGGTAGTCCTAGCTGTAAACGATGGATACTAGATGTTGTGGACTCTTTGAGTCTGCAGTGTCGTAGCTAACGCGCTAAGTATCCCGCCTGGGAAGTATGCTCGCAAGAGTGAAACTCAAAGGAATTGACGGGGGCCCGCACAAGCGGTGGAGCATGTGGTTTAATTCGATGCAACACGAAGAACCTTACCAGGACTTGACATAAAGAGAAGTTTTTTGAGAAGAAAACGTGCTACGGCCTCTTATACAGGTGGTG
>FIQU8OX06G721A
ATTAGATACCCGGGTAGTCCACGCCGTAAACGATGTCAACTAGCCGTTGGCTCTCTTAGAGAGTTAGTGGCGCAGCTAACGCATTAAGTTGACCGCCTGGGGAGTACGGCCGCAAGGTTAAAACTCAAATGAATTGACGGGGGCCCGCACAAGCGGTGGAGCATGTGGTTTAATTCGATGCAACGCGAAGAACCTTACCTACCCTTGACATCCAGAGAATCTGTTAGAGATAGTAGAGTGCCTTCGGGAACTCTGAGACAGGTGCTG
>FIQU8OX06GU2SB
ATTAGATACCCTGGTAGTCCACACTGTAAACGATGATAACTAGGTGTCGGCCGAATCTGGTCGGTGCCACAGCGAAAGCGTTAAGTTATCCACCTGGGGAGTACGCCGGCAACGGTGAAACTCAAAGGAATTGACGGGGGTCCGCACAAGCGGTGGAGCATGTGGTTTAATTCGATGATACGCGAGGAACCTTACCTAGGCTAGAATGTGAGGGAATGATACAGAAATGGATCAGTCAGCAACGACCTGAAACAAGGTGCTGCA
>FIQU8OX06HJM6H
ATTAGATACCCCGGTAGTCCACGCCCTAAACGATGTCAACTGGTTGTTGGGTCTTCACTGACTCAGTAACGAAGCTAACGCGTGAAGTTGACCGCCTGGGGAGTACGGCCGCAAGGTTGAAACTCAAAGGAATTGACGGGGACCCGCACAAGCGGTGGATGATGTGGTTTAATTCGATGCAACGCGAAAAACCTTACCCACCTTTGACATGTACGGAAGTTACCAGAGATGGTTTCGTGCTCGAAAGAGAACCGTAACACAGGTGCTGCATGGCTGTCGTC
>FIQU8OX06HDWPU
ATTAGATACCCCGGTAGTCCACGCCCTAAACGATGTCAACTAGCTGTTGGGGCCTTCGGGCCTTAGTAGCGCAGCTAACGCGTGAAGTTGACCGCCTGGGGAGTACGGTCGCAAGATTAAAACTCAAAGGAATTGACGGGGACCCGCACAAGCGGTGGATGATGTGGATTAATTCGATGCAACGCGAAAAACCTTACCTACCCTTGACATGTCTGGAATCCCGAAGAGATTTGGGAGTGCTCGCAAGAGAACCGGAACACAGGTGCTGCATGG
>FIQU8OX06G9W47
ATTAGATACCCCGGTAGTCCACGCCCTAAACGATGTCTACTAGTTGTTGGTGGAGTAAAATCCATGAGTAACGCAGCTAACGCGTGAAGTAGACCGCCTGGGGAGTACGGTCGCAAGATTAAAACTCAAATGAATTGACGGGGGCCCGCACAAGCGGTGGATTATGTGGATTAATTCGATGCAACGCGAAAAACCTTACCTGGCCTTGACATGTAACGAACTTTCCAGAGATGGATTGGTGCTCGAAAGAGAGCGTTAACACAGGTGCTGCA
>FIQU8OX06HMUS3
ATTAGATACCCCGGTAGTCCACGCTGTAAACTATGGATACTTGTTGTTGGAGGTATTGACCCCTTCAGTGACGAAGCTAACGCGTTAAGTATCCCGCCTGGGGAGTACGGTCGCAAGATTAAACTCAAAGAAATTGACGGGGGCCCGCACAAGCGGTGGAGCATGTGGTTTAATTCGATGTAACGCGAAGAACCTTACCTGGACTTGACATGAACTGGAAGAGTGGCAGAAATGTCCCCG
>FIQU8OX06HJWOZ
ATTAGATACCCGGGTAGTCCACACTGTAAACGATGATTATTAGATGTCGGGGGGGTTACCCTTCGGTATCGCAGCTAACGCATTAAATAATCCGCCTGGGGAGTACGGTCGCAAGATTAAAACTCAAAGGAATTGACGGGGACCCGCACAAGCGGTGGAGTATGTGGTTTAATTCGAAGCAACGCGCAGAACCTTACCAACCCTTGACATGGGACGTATGAGCGCCAGAGATGGTGTTCTTCACTTCGGGTGGCGTCCACACAGGTGCTGCATGG
>FIQU8OX06HMB8U
ATTAGATACCCGGGTAGTCCACGCCCTAAACAATGTCTACTAGTTGTTGGTGGAGTAAAATCCATGAGTAACGCAGCTAACGCGTGAAGTAGACCGCCTGGGGAGTACGGTCGCAAGATAAAACTCAAATGAATTGACGGGGGCCCGCACAAGCGGTGGATTATGTGGATTAATTCGATGCAACGCGAAAAACCTTACCTGGCCTTGACATGTAACGAACTTTCCAGAGATGGATTGGTGCTCGAAAG
>FIQU8OX06HJXZL
ATTAGATACCCGGGTAGTCCTAGCTGTAAACGATGGATACTAGATGTTGTGGACTCTTTGAGTCTGCAGTGTCGTAGCTAACGCGTTAAGTATCCCGCCTGGGAAGTATGCTCGCAAGAGTGAAACTCAAAGGAATTGACGGGGGCCCGCACAAGCGGTGGAGCATGTGGTTTAATTCGATGCAACACGAAGAACCTTACCAGGACTTGACATAAAGAGAAGTTTTTTGAGAAGAAAACGTGCTACGGCCTCTTATACAGGTGGTGCA
>FIQU8OX06HDTBI
ATTAGATACCCTGGTAGTCCACACTGTAAACGATGATTATTAGATGTCGGGGGGGTTACCCTTCGGTATCGCAGCTAACGCATTAAATAATCCGCCTGGGGAGTACGGTCGCAAGATTAAAACTCAAAGGAATTGACGGGGACCCGCACAAGCGGTGGAGTATGTGGTTTAATTCGAAGCAACGCGCAGAACCTTACCAACCCTTGACATGGGACGTATGAGCGCCAGAGATGGTGTTCTTCACTTCGGGTGGCGTCCACACAGGTGCTGCATGG
>FIQU8OX06HG388
ATTAGATACCCTGGTAGTCCACGCCGTAAACGGTGGGCGCTAGTTGTGCGAACCTTCCACGGTTTGTGCGGCGCAGCTAACGCATTAAGCGCCCCGCCTGGGGAGTACGATCGCAAGATTAAAACTCAAAGGAATTGACGGGGCCCCGCACAAGCAGCGGAGCATGCGGCTTAATTCGACGCAACGCGAAGAACCTTACCAAGGCTTGACATATACAGGGATATGGCAGAGATGTCATAGCCGCAAGGTCTGTATACAGGTGG
>FIQU8OX06HK732
ATTAGATACCCGGGTAGTCCACGCCGTAAACGATGTCAACTAGCCGTTGGCTCTCTTAGAGAGTTAGTGGCGCAGCTAACGCATTAAGTTGACCGCCTGGGGAGTACGGCCGCAAGGTTAAAACCCAAATGAATTGACGGGGGCCCGCACAAGCGGTGGAGCATGTGGTTTGATTCGATGCAACGCGAAGAACCTTACCTACCCTTGACATCCAGAGAATCTGTTAGAGATAGTAGAGTGCCTTCGGGAACTCTGAGACAGGTGCTG
>FIQU8OX06HLRVA
ATTAGATACCCGGGTAGTCCACGCTGTAAACGATGTCGACTAGCCGTTGGTCCTATTTACAGGATTAGTGGCGCAGCTAACGCATTAAGTCGACCGCCTGGGGAGTACGGCCGCAAGGTTAAAACTCAAATGAATTGACGGGGGCCCGCACAAGCGGTGGAGCATGTGGTTTAATTCGATGCAACACGAAGAACCTTACCTACCCTTGACGTCCAGAGAATCTGTTAGAGATAGTAGAGTGCCTTCGGGAGCTCTGAGACAGGTGCTG
>FIQU8OX06HLI9R
ATTAGATACCCTGGTAGTCCACGCCGTAAACGATGTCAACTAGCCGTTGGCTCTCTTAGAGAGTTAGTGGCGCAGCTAACGCATTAAGTTGACCGCCTGGGGAGTACGGCCGCAAGGTTAAAACTCAAATGAATTGACGGGGGCCCGCACAAGCGGTGGAGCATGTGGTTTAATTCGATGCAACGCGAAGAACCTTACCTACCCTTGACATCCAGAGAATCTGTTAGAGATAGTAGAGTGCCTTCGGGAACTCTGAGACAGGTG
>FIQU8OX06HE4T1
ATTAGATACCCGGGTAGTCCACGCTGTAAACTATGGATACTTGTTGTTGGGGGTATTGACCCCTTCAGTGACGAAGCTAACGCGTTAAGTATCCCGCCTGGGGAGTACGGTCGCAAGATTAAAACTCAAAGAAATTGACGGGGGCCCGCACAAGCGGTGGAGCATGTGGTTTAATTCGATGCAACGCGAAGAACCTTACCTGGACTTGACATGAACTGGAAGGGTGGCAGAAATGTCCCCG
>FIQU8OX06HAWYV
ATTAGATACCCTGGTAGTCCTAGCTGTAAACGATGGATACTAGATGTTGTGGACTCTTTGAGTCTGCAGTGTCGTAGCTAACGCGTTAAGTATCCCGCCTGGGAAGTATGCTCGCAAGAGTGAAACTCAAAGGAATTGACGAGGGCCCGCACAAGCGGTGGAGCATGTGGTTTAATTCGATGCAACACGAAGAACCTTACCAGGACTTGACATAAAGAGAAGTTTTTTGAGAAGAAAACGTGCTACGGCCTCTTATACAGGTGGTG
>FIQU8OX06HA0RD
ATTAGATACCCCGGTAGTCCACGCCCTAAACGATGTCTACTAGTTGTTGGTGGAGTAAAATCCATGAGTAACGCAGCTAACGCGTGAAGTAGACCGCCTGGGGAGTACGGTCGCAAGATTAAAACTCAAATGAATTGACGGGGGCCCGCACAAGCGGTGGATTATGTGGATTAATTCGATGCAACGCGAAAAACCTTACCTGGCCTTGACATGTAACGAACTTTCCAGAGATGGATTGGTGCTCGAAAGAGAACGTTAACACAGGTGCTGCATGG
>FIQU8OX06HHOSY
ATTAGATACCCTGGTAGTCCACGCCCTAAACGATGCTGACTAGTTGTTCGGGATTTACATCCCGAGTAACGTAGCTAACGCGTGAAGTCAGCCGCCTGGGGAGTACGGTCGCAAGATTAAAACTCAAAGGAATTGACGGGGACCCGCACAAGCGGTGGATGATGTGGATTAATTCGATGCAACGCGAAAAACCTTACCTACCCTTGACATGTCACTAACGAAGTAGAGATACATTAGGTGCTCGTAAGAGAAAGTGAACACAGGTGCTGCA
>FIQU8OX06HFU7W
ATTAGATACCCTGGTAGTCCACGCCCTAAACGACGTCAACTGGTTGTTGGGTCTTAACTGACTCAGTAACGAAGCTAACGCGTGAAGTTGACCGCCTGGGGAGTACGGCCGCAAGGTTGAAACTCAAAGGAATTGACGGGGACCCGCACAAGCGGTGGATGATGTGGTTTAATTCGATGCAACGCGAAAAACCTTACCCACCTTTGACATGTACGGAAGGATCCAGAGATGGATTTGTGCTCGAAAGAGAACCGTAACACAGGTGCTGCATGGCTGTCG
>FIQU8OX06HHF6L
ATTAGATACCCTGGTAGTCCTAGCTGTAAACGATGGATACTAGATGTTGTGGACTCTTTGAGTCTGCAGTGTCGTAGCTAACGCGTTAAGTATCCCGCCTGGGAAGTATGCTCGCAAGAGTGAAACTCAAAGGAATTGACGGGGGCCCGCACAAGCGGTGGAGCATGTGGTTTAATTCGATGCAACACGAAGAACCTTACCAGGACTTGACATAAAGAGAAGTTTTTTGAGAAGAAAACGTGCTACGGCCTCTTATACAGGTGGTG
>FIQU8OX06HIZZP
ATTAGATACCCCGGTAGTCCACGCCCTAAACGATGCCGACTAGTTGTTCGGGATTTACATCCTGAGTAACGTAGCTAACGCGTGAAGTCAGCCGCCTGGGGAGTACGGTCGCAAGATTAAAACTCAAAGGAATTGACGGGGACCCGCACAAGCGGTGGATGATGTGGATTAATTCGATGCAACGCGAAAAACCTTACCTACCCTTGACATGTGACTAACGAAGTAGAGATACATTAGGTGCTCGTAAGAGAAAGTCAACACAGGTGCTGCATGG
>FIQU8OX06HMTSM
ATTAGATACCCGGGTAGTCCACGCCCTAAACGATGCTGACTAGTTGTTCGGGATTTACATCCTGAGTAACGTAGCTAACGCGTGAAGTCAGCCACCTGGGGAGTACGGTCGCAAGATTAAAACTCAAAGGAATTGACGGGGACCCGCACAAGCGGTGGATGATGTGGATTAATTCGATGCAACGCGAAAAACCTTACCTACCCTTGACATGTCACTAACGAAGTAGAGATACATTAGGTGCTCGTAAGAGAAAGTGAACACAGGTGCTGCA
>FIQU8OX06HF4RZ
ATTAGATACCCCGGTAGTCCACGCTGTAAACGATGTCGACTAGCCGTTGGTCCTATTTACAGGATTAGTGGCGCAGCTAACGCATTAAGTCGACCGCCTGGGGAGTACGGCCGCAAGGTTAAAACTCAAATGAATTGACGGGGGCCCGCACAAGCGGTGGAGCATGTGGTTTAATTCGATGCAACACGAAGAACCTTACCTACCCTTGACATCCAGAGAATCTGTTAGAGATAGTAGAGTGCCTTCGGGAGCTCTGAGACAGGTG
>FIQU8OX06HGPOE
ATTAGATACCCCGGTAGTCCTAGCCTTAAACGATGCTGACTTGGTGTTTCAGGTATTTAATCCTGGAGTGCCGGAGCTAACGCGTTAAGTCAGCCGCCTGGGGAGTACGGTCGCAAGACTGAAACTCAAAGGAATTGACGGGGACCCGCACAAGCGGTGGAGCATGTGGTTTAATTCGACGCAACGCGAAGAACCTTACCTGGGCTAGAATGCGGTGGATAAGTCTTAGAGATAAGATGATCCGAGTAATCGGCTCCTGCCAGCAAGGTG
>FIQU8OX06HBP0N
ATTAGATACCCAGGTAGTCCGCGCCCTAAACGATGTCAACTGGTTGTTGGGTCTTCACTGACTCAGTAACGAAGCTAACGCGTGAAGTTGACCGCCTGGGGAGTACGGCCGCAAGGTTGAAACTCAAAGGAATTGACGGGGACCCGCACAAGCGGTGGATGATGTGGTTTAATTCGATGCAACGCGAAAAACCTTACCCACCTTTGACATGTACGGAATTTGCCAGAGATGGCTTAGTGCTCGAAAGAGAACCGTAACACAGGTGCTGCATGG
>FIQU8OX06HIZUU
ATTAGATACCCCGGTAGTCCACGCCGTAAACGATGTCAACTAGCCGTTGGTCCTCTATGTAGGATTAGTGGCGCAGCTAACGCATTAAGTTGACCGCCTGGGGAGTACGGCCGCAAGGTTAAAACTCAAATGAATTGACGGGGGCCCGCACAAGCGGTGGAGCATGTGGTTTAATTCGATGCAACGCGAAGAACCTTACCTACCCTTGACATCCAGAGAATCTGTTAGAGATAGTAGAGTGCCTTCGGGAGCTCTGAGGCAGGTG
>FIQU8OX06HNM5X
ATTAGATACCCGGGTAGTCCACGCCCTAAACGATGTCTACTAGTTGTTGGTGGAGTAAAATCCATGAGTAACGCAGCTAACGCGTGAAGTAGACCGCCTGGGGAGTACGGTCGCAAGATTAAAACTCAAATGAATTGACGGGGGCCCGCACAAGCGGTGGATTATGTGGATTAATTCGATGTAACGCGAAAAACCTTACCTGGCCTTGACACGTAACGAACTTTCCAGAGATGGATTGGTGCTCGAAAGAGAGCGTTAACACAGGTGCTGCATGG
>FIQU8OX06HK8MQ
ATTAGATACCCGGGTAGTCCACGCTGTAAACGATGTCGACTAGCCGTTGGTCCTATTTACAGGATTAGTGGCGCAGCTAACGCATTAAGTCGACCGCCTGGGGAGTACGGCCGCAAGGTTAAAACTCAAATGAATTGACGGGGGCCCGCACAAGCGGTGGAGCATGTGGTTTAATTCGATGCAACGCGAAGAACCTTACCTACCCTTGACATCCAGAGAATCTGTTAGAGATAGTAGAGTGCCTTCGGGAGCTCTGAGACAGGTG
>FIQU8OX06HGNOQ
ATTAGATACCCTGGTAGTCCACGCCCTAAACGATATCAACTGGTTGTTGGGTCTTCACTGACTCAGTAACGAAGCTAACGCGTGAAGTTGACCGCCTGGGGAGTACGGCCGCAAGGTTGAAACTCAAAGGAATTGACGGGGACCCGGCACAAGCGGTGGATGATGTGGTTTAATTTCGATGCAACGCGAAAAACCTTAACCCACCTTTGACATGTACGG
>FIQU8OX06HFTN8
ATTAGATACCCTGGTAGTCCACGCCGTAAACGGTGGGCGCTAGTTGTGCGAACCTTCCACGGTTTGTGCGACGCAGCTAACGCATTAAGCGCCCCGCCTGGGGAGTGCGATCGCAAGATTAAAACTCAAAGGAATTGACGGGGCCCCGCACAAGCAGCGGAGCATGCGGCTTAATTCGACGCAACGCGAAGAACCTTACCAAGGCTTGACATATACAGGAATATGGCAGAGATGTCATAGCCGCAAGGTCTGTATACAGG
>FIQU8OX06HG66A
ATTAGATACCCCGGTAGTCCACGCCGTAAACGATGTCAACTAGCCGTTGGTCCTCTATGTAGGATTAGTGGCGCAGCTAACGCATTAAGTTGACCGCCTGGGGAGTACGGCCGCAAGGTTAAAACTCAAATGAATTGACGGGGGCCCGCACAAGCGGTGGAGCATGTGGTTTAATTCGATGCAACGCGAAGAACCTTACCTACCCTTGACATCCAGAGAATCTGTTAGAGATAGTAGAGTGCCTTCGGGAGCTCTGAGACAGGTG
>FIQU8OX06G8VYL
ATTAGATACCCTGGTAGTCCTAGCTGTAAACGATGGATACTAGATGTTGTGGACTCTTTGAGCCTGCAGTGTCGTAGCTAACGCGTTAAGTATCCCGCCTGGGAAGTATGCTCGCAAGAGTGAAACTCAAAGGAATTGACGGGGGCCCGCACAAGCGGTGGAGCATGTGGTTTAATTCGATGCAACACGAAGAACCTTACCAGGACTTGACATAAAGAGAAGTTTTTTGAGAAGAAAACGTGCTACGGCCTCTTATACAGGTGGTG
>FIQU8OX06HBESD
ATTAGATACCCTGGTAGTCCACGCCGTAAACGATGGATGCTAGCCGTTAGGCAGCTTGCTGCTTAGTGGCGCAGCTAACGCTTTAAGCATCCCGCCTGGGGAGTACGGTCGCAAGATTAAAACTCAAAGGAATTGACGGGGGCCCGCACAAGCGGTGGAGCATGTGGTTTAATTCGAAGCAACGCGCAGAACCTTACCAGCTTTTGACATGTCCTGGACGGATGGCAGAGATGCTTTCTTCTCTTCGGAGCCAGGAACAC
>FIQU8OX06HJMG8
ATTAGATACCCAGGTAGTCCTAGCTGTAAACGATGGATACTAGATGTTGTGGACTCTTTGAGTCTGCAGTGTCGTAGCTAACGCGTTAAGTATCCCGCCTGGGAAGTATGCTCGCAAGAGTGAAACTCAAAGGAATTGACGGGGGCCCGCACAAGCGGTGGAGCATGTGGTTTAATTCGATGCAACACGAAGAACCTTACCAGGACTTGACATAAAGAGAAGTCTTTTGAGAAGAAAACGTGCTACGGCCTCTTATACAGGTGGTG
>FIQU8OX06HGTA6
ATTAGATACCCCGGTAGTCCACGCCGTAAACGATGTCAACTAGCCGTTGGCTCTCTTAGAGAGTTAGTGGCGCAGCTAACGCATTAAGTTGACCGCCTGGGGAGTACGGCCGCAAGGTTAAAACTCAAATGAATTGACGGGGGCCCGCACAAGCGGTGGAGCATGTGGTTTATTTCGATGCAACGCGAAGAACCTTACCTACCCTTGACATCCAGAGAATCTGTTAGAGATAGTAGAGTGCCTTCGGGAACTCTGAGACAGGTGCTG
>FIQU8OX06HCMBY
ATTAGATACCCGGGTAGTCCACGCAGTAAACGATGAGCGCTAGTTGTCGGGATCTTAGATTTCGGCGGCGAAGCTAACGCGTTAAGCGCTCCGCCTGGGGAGTACGGTCGCAAGACTAAAACTCAAAAGAATTGACGGGGACCCGCACAAGCAGTGGAGCATGTGGTTTAATTCGATGCTACGCGAAAAACCTTACCAACCCTTGAATCTCCTTGACCGGTATAGAGATATACTTTTGGAGCAATCCACAGGGAAGACAGGTGTTGCATGG
>FIQU8OX06HL2Y9
ATTAGATACCCTGGTAGTCCACGCCCTAAACGATGCTGACTAGTTGTTCGGGATTTACATCCTGAGTAACGTAGCTAACGCGTGAAGTCAGCCGCCTGGGGAGTACGGTCGCAAGATTAAAACTCAAAGGAATTGACGGGGACCCGCACAAGCGGTGGATGATGTGGATTAATTCGATGCAACGCGAAAAACCTTACCTACCCTTGACATGTCACTAACGAAGTAGAGATACATTAGGTGCTCGTAAGAGAAAGTGAACACAGGTGCTG
>FIQU8OX06HBHUG
ATTAGATACCCGGGTAGTCCACGCCCTAAACGATGTCAACTGGTTGTTGGGTCTTTACTGACTCAGTAACGAAGCTAACGCGTGAAGTTGACCGCCTGGGGAGTACGGCCGCAAGGTTGAAGCTCAAAGGAATTGACGGGGACCCGCACAAGCGGTGGATGATGTGGTTTAATTCGATGCAACGCGAAAAACCTTACCCACCTTTGACATGTACGGAATCCTTTAGAGATAGAGGAGTGCTCGAAGGAGAACCGTAACACAGGTGCTGCATGGCTGTCG
>FIQU8OX06HD1U0
ATTAGATACCCAGGTAGTCCACGCCCTAAACGATGTCAACTAGCTGTTGGGCCTTCGGGCCTTAGTAGCGCAGCTAACGCGTGAAGTTGACCGCCTGGGGAGTACGGTCGCAAGATTAAAACTCAAAGGAATTGACGGGGACCCGCACAAGCGGTGGATGATGTGGATTAATTCGATGCAACGCGAAAAACCTTACCTACCCTTGACATGTCTGGAATCCCGAAGAGATTTGGGAGTGCTCGCAAGAGAACCGGAAC
>FIQU8OX06HLL9D
ATTAGATACCCCGGTAGTCCACGCCCTAAACGATGTCTACTAGTTGTTGGTGGAGTAAAATCCATGAGTAACGCAGCTAACGCGTGAAGTAGACCGCCTGGGGAGTACGGTTGCAAGATTAAAACTCAAATGAATTGACGGGGGCCCGCACAAGCGGTGGATTATGTGGATTAATTCGATGCAACGCGAAAAACCTTACCTGGCCTTGACATGTAACGAACTTTCCAGAGATGGATTGGTGCTCGAAAGAGAGCGTTAACACAGGTGCTGCA
>FIQU8OX06HK5J7
ATTAGATACCCTGGTAGTCCACGCCCTAAACGATGTCAACTGGTTGTTGGGTCTTCACTGACTCAGTAACGAAGCTAACGCGTGAAGTTGACCGCCTGGGGAGTACGGCCGCAAGGTTGAAACTCAAAGGAATTGACGGGGACCCGCACAAGCGGTGGATGATGTGGTTTAATTCGATGCAACGCGAAAAACCTTACCCACCTTTGACATGTACGGAAGTTACCAGAGATGGTTTCGTGCTCGAAAG
>FIQU8OX06HDDLO
ATTAGATACCCTGGTAGTCCACGCCCTAAACGATGTCAACTGGTTGTTGGGTCTTCACTGACTCAGTAACGAAGCTAACGCGTGAAGTTGACCGCCTGGGGAGTACGGCCGCAAGGTTGAAACTCAAAGGAATTGACGGGGACCCGCACAAGCGGTGGATGATGTGGTTTAATTCGATGCAACGCGAAAAACCTTACCCACCTTTGACATGTACGGAATTTGCCAGAGATGGCTTAGTGCTCGAAAGAGAACCGTAACACAGGTGCTGCATGG
>FIQU8OX06HCRGW
ATTAGATACCCCGGTAGTCCACGCCCTAAACGATGTCTACTAGTTGTTGGTGGAGTAAAATCCATAAGTAACGCAGCTAACGCGTGAAGTAGACCGCCTGGGGAGTACGGTCGCAAGATTAAAACTCAAATGAATTGACGGGGGCCCGCACAAGTGGTGGATTATGTGGATTAATTCGATGCAACGCGAAAAACCTTACCTGGCCTTGACATGTAACGAACTTTCCAGAGATGGATTGGTGCTCGAAAGAGAACGTTAACACAGGTGCTGCATGG
>FIQU8OX06G5G2D
ATTAGATACCCGGGTAGTCCACGCCCTAAACGATGTCTACTAGTTGTTGGTGGAGTAAAATCCATGAGTAACGCAGCTAACGCGTGAAGTAGACCGCCTGGGGAGTACGGTCGCAAGATTAAAACTCAAATGAATTGACGGGGGCCCGCACAAGCGGTGGATTATGTGGATTAATTCGATGCAACGCGAAAAACCTTACCTGGCCTTGACATGTAACGAACTTTCCAGAGATGGATTGGTGCTCGAAAGAGAGCGTTAACACAGGTGCTGCA
>FIQU8OX06HFWV5
ATTAGATACCCCGGTAGTCCTAGCTGTAAACGATGGATACTAGATGTTGTGGACTCTTTGAGTCTGCAGTGTCGTAGCTAACGCGTTAAGTATCCCGCCTGGGAAGTATGCTCGCAAGAGTGAAACTCAAAGGAATTGACGGGGGCCCGCACAAGCGGTGGAGCATGTGGTTTAATTCGATGCAACACGAAGAACCTTACCAGGACTTGACATAAAGAGAAGTTTTTTGAGAAGAAAACGTGCTACGGCCTCTTATACAGGTGGTGCA
>FIQU8OX06HL4VZ
ATTAGATACCCCGGTAGTCCACGCCCTAAACGATGTCTACTAGTTGTTGGTGGAGTAAAATCCATGAGTAACGCAGCTAACGCGTGAAGTAGACCGCCTGGGGAGTACGCTCGCAAGAGTGAAACTCAAAGGAATTGACGGGGGCCCGCACAAGCGGTGGAGCATGTGGTTTAATTCGATGCAACACGAAGAACCTTACCAGGACTTGACATAAAGAGAAGTTTTTTGAGAAGAAAACGTGCTACGGCCTCTTATACAGGTGGTGCATGGCTGTCG
>FIQU8OX06HGA6R
ATTAGATACCCCGGTAGTCCACGCAGTAAACGATGAGCGCTAGTTGTCGGGATCTTAGATTTCGGCGGCGAAGCTAACGCGTTAAGCGCTCCGCCTGGGGAGTGCGGTCGCAAGACTAAAACTCAAAAGAATTGACGGGGACCCGCACAAGCAGTGGAGCATGTGGTTTAATTCGATGCTACGCGAAAAACCTTACCAACCCTTGAATCTCCTTGACCGGTATAGAGATATACTTTTGGAGCAATCCACAGGGAAGACAGGTGTTGCATGG
>FIQU8OX06HL85Q
ATTAGATACCCTGGTAGTCCACGCCCTAAACGATGTCAACTGGTTGTTGGGTCTTCACTGACTCAGTAACGAAGCTAACGCGTGAAGTTGACCGCCTGGGGAGTACGGCCGCAAGGTTGAAACTCAAAGGAATTGACGGGGACCCGCACAAGCGGTGGATGATGTGGTTTAATTCGATGCAACGCGAAAAACCTTACCCACCTTTGACATGTACGGAATTTGCCAGAGATGGCTTAGTGCTCGAAAGAGAACCGTAACACAGGTGCTGCATGG
>FIQU8OX06HMFM7
ATTAGATACCCAGGTAGTCCACGCCCTAAACGATGTCTACTAGTTGTTGGGAGAGTAAAATCTCTTAGTAACGCAGCTAACGCGTGAAGTAGACCGCCTGGGGAGTACGGTCGCAAGATTAAAACTCAAAGGAATTGACGGGGGCCCGCACAAGCGGTGGATTATGTGGATTAATTCGATGCAACGCGAAAAACCTTACCTGGCCTTGACATGTACCGAATTTAGCAGAGATGCTTTAGTGCTCGAAAG
>FIQU8OX06HIRMO
ATTAGATACCCTGGTAGTCCACACTGTAAACGATGATAACTAGGTGTCGGCCGAATCTGGTCGGTGCCACAGCGAAAGCGTTAAGTTATCCACCTGGGGAGTACGCCGGCAACGGTGAAACTCAAAGGAATTGACGGGGGTCCGCACAAGCGGTGGAGCATGTGGTTTAATTCGATGATACGCGAGGAACCTTACCTAGGCTAGAATGTGAAGGAATGATACAGAAATGGATCAGTCAGCAACGACCTGAAACAAGGTGCTGCA
>FIQU8OX06G9K8D
ATTAGATACCCTGGTAGTCCACGCCGTAAACGGTGGGCGCTAGTTGTGGGGACCTTCCACGGTCTCTGCGACGCAGCTAACGCATTAAGCGCCCCGCCTGGGGAGTACGATCGCAAGATTAAAACTCAAAGGAATTGACGGGGCCCCGCACAAGCAGCGGAGCATGCGGCTTAATTCGACGCAACGCGAAGAACCTTACCAAGGCTTGACATATAGGGAAGAACGGCAGAGATGTCGTGTCCGCAAGGGCTCTATACAGGTGGTGCA
>FIQU8OX06HLBLR
ATTAGATACCCGGGTAGTCCACGCCCTAAACGATGTCTACTAGTTGTTGGTGGAGTAAAATCCATGAGTAACGCAGCTAACGCGTGAAGTAGACCGCCTGGGGAGTACGGTCGCAAGATTAAAACTCAAATGAATTGACGGGGGCCCGCACAAGCGGTGGATTATGTGGATTAATTCGATGCAACGCGAAAAACCTTACCTGGCCTTGACATGTAACGAACTTTCCAGAGATGGATTGGTGCTCGAAAGAGAGCGTTAACACAGGTGCTGCA
>FIQU8OX06HB6CH
ATTAGATACCCGGGTAGTCCACGCCCTAAACGATGCTGACTAGTTGTTCGGGATTTACATCCTGAGTAACGTAGCTAACGCGTGAAGTCAGCCGCCTGGGGAGTACGGTCGCAAGATTAAAACTCAAAGGAATTGACGGGGACCCGCACAAGCGGTGGATGATGTGGATTAATTCGATGCAACGCGAAAAACCCTTACCTACCCTTGACATGTCACTAACGAAGTAGAGATACATTAGGTGCTCGTAAGAGAAAGTGAAC
>FIQU8OX06HKXCT
ATTAGATACCCCGGTAGTCCACGCTGTAAACGATGGGTACTAGGTTTGGAGGGTCTTAACCCCCCTTGAACCGGCGCTAACGCACTAAGTACCCCGCCCGAGAAGTACGGTCGCAAGACTAAAACTCAAAGGAATTGACGGGGGCCCGCACAAGCGGTGGATCATGTGGTTTAATTCGAAGCAACGCGAAAAACCTTACCTGGATTTGACATCCCCGGAATGCTCTAGAGATAGAGAGGGCGTAGAAATACGACCGGGTGACAGGTGCTGCATGGCTGTCGTCAGCTCG
>FIQU8OX06HAA67
ATTAGATACCCTGGTAGTCCTAGCTGTAAACGATGGATACTAGATGTTGTGGACTCTTTGAGTCTGCAGTGTCGTAGCTAACGCGTTAAGTATCCCGCCTGGGAAGTATGCTCGCAAGAGTGAAACTCAAAGGAATTGACGGGGGCCTGCACTAGCGGTGGAGCATGTGGTTTAATTCGATGCAACACGAAGAACCTTACCAGGACTTGACATAAAGAGAAGTTTTTTGAGAAGAAAACGTGCTACGGCCTCTTATACAGGTGGTG
>FIQU8OX06HL1G3
ATTAGATACCCCGGTAGTCCACACTGTAAACGATGATAACTAGGTGTCGGCCGAATCTGGTCGGTGCCACAGCGAAAGCGTTAAGTTATCCACCTGGGGAGTACGCCGGCAACGGTGAAACTCAAAGGAACTGACGGGGGTCCGCACAAGCGGTGGAGCATGTGGTTTAATTCGATGATACGCGAGGAACCTTACCTAGGCTAGAATGTGAAGGAATGATACAGAAATGGATCAGTCAGCAACGACCTGAAACAAGGTGCTGCATGG
>FIQU8OX06HF4SM
ATTAGATACCCTGGTAGTCCACGCCGTAAACGATGTCAACTAGCCGTTGGCTCTCTTAGAGAGTTAGTGGCGCAGCTAACGCATTAAGTTGACCGCCTGGGGAGTACGGCCGCAAGGTTAAAACTCAAATGAATTGACGGGGGCCCGCACAAGCGGTGGAGCATGTGGTTTAATTCGATGCAACGCGAAGAACCTTACCTACCCTTGACATCCAGAGAATCTGTTAGAGATAGTAGAGTGCCTTCGGGAACTCTGAGACAGGTG
>FIQU8OX06HGQ39
ATTAGATACCCGGGTAGTCCACGCCCTAAACGATGCTGACTAGTTGTTCGGGATTTACATCCTGAGTAACGTAGCTAACGCGTGAAGTCAGCCGCCTGGGGAGTACGGTCGCAAGATTAAAACTCAAAGGAATTGACGGGGACCCGCACAAGCGGTGGATGATGTGGATTAATTCGATGCAACGCGAAAAACCTTACCTACCCTTGACATGTCACTAACGAAGTAGAGATACATTAGGTGCTCGTAAGAGAAAGTGAACACAGGTGCTGCA
>FIQU8OX06HFGIA
ATTAGATACCCTGGTAGTCCACGCCCTAAACGATGCTGACTAGTTGTTCGGGATTTACATCCTGAGTAACGTAGCTAACGCGTGAAGTCAGCCGCCTGGGGAGTACGGTCGCAAGATTAAAACTCAAAGGAATTGACGGGGACCCGCACAAGCGGTGGATGATGTGGATTAATTCGATGCAACGCGAAAAACCTTACCTACCCTTGACATGTCACTAACGAAGTAGAGATACATTAGGTGCTCGTAAGAGAAAGTGAACACAGGTGCTG
>FIQU8OX06HLI9U
ATTAGATACCCCGGTAGTCCACGCCCTAAACGATGTCAACTGGTTGTTGGGTCTTCACTGACTCAGTAACGAAGCTAACGCGTGAAGTTGACCGCCTGGGGAGTACGGCCGCAAGGTTGAAACTCAAAGGAATTGACGGGGACCCGCACAAGCGGTGGATGATGTGGTTTAATTCGATGCAACGCGAAAAACCTTACCCACCTTTGACATGTACGGAATTTGCCAGAGATGGCTTAGTGCTCGAAAG
>FIQU8OX06HMD30
ATTAGATACCCTGGTAGTCCACGCCCTAAACGATGTCAACTGGTTGTTGGGTCTTCACTGACTCAGTAACGAAGCTAACGCGTGAAGTTGACCGCCTGGGGAGTACGGCCGCAAGGTTGAAACTCAAAGGAATTGACGGGGACCCGCACAAGCGGTGGATGATGTGGTTTAATTCGACGCAACGCGAAAAACCTTACCCACCTTTGACATGTACGGAATTTGCCAGAGATGGCTTAGTGCTCGAAAGAGAACCGTAACACAGGTGCTGCATGG
>FIQU8OX06HH8N6
ATTAGATACCCTGGTAGTCCTAGCTGTAAACGATGGATACTAGATGTTGTGGACTCTTTGAGTCTGCAGTGTCGTAGCTAACGCGTTAAGTATCCCGCCTGGGAAGTATGCTCGCAAGAGTGAAACTCAAAGGAATTGACGGGGGCCCGCACAAGCGGTGGAGCATGTGGTTTAATTCGATGCAACACGAAGAACCTTACCAGGACTTGACATAAAGAGAAGTTTTTTGAGAAGAAAACGTGCTACGGCCTCTTATACAGGTGGTG
>FIQU8OX06HLD64
ATTAGATACCCCGGTAGTCCACGCCGTAAACGGTGGGCGCTAGTTGTGCGAACCTTCCACGGTTTGTGCGACGCAGCTAACGCATTAAGCGCCCCGCCTGGGGAGTACGATCGCAAGATTAAAACTCAAAGGAATTGACGGGGCCCCGCACAAGCAGCGGAGCATGCGGCTTAATTCGACGCAACGCGAAGAACCTTACCAAGGCTTGACATATACAGGAATATGGCAGAGATGTCATAGCCGCAAGGTCTGTATACAGGTGGTG
>FIQU8OX06HLUKC
ATTAGATACCCGGGTAGTCCACGCCCTAAACGATGTCAACTGGTTGTTGGGTCTTCACTGACTCAGTAACGAAGCTAACGCGTGAAGTTGACCGCCTGGGGAGTACGGCCGCAAGGTTGAAACTCAAAGGAATTGACGGGGACCCACACAAGCGGTGGATGATGTGGTTTAATTCGATGCAACGCGAAAAACCTTACCCACCTTTGACATGTACGGAATCCTTTAGAGATAGAGGAGTGCTCGAAAGAGAGCCGTAACACAGGTGCTGCATGG
>FIQU8OX06HIBZP
ATTAGATACCCCGGTAGTCCTAGCTGTAAACGATGGATACTAGATGTTGTGGACTCTTTGAGTCTGCAGTGTCGTAGCTAACGCGTTAAGTATCCCGCCTGGGAAGTATGCTCGCAAGAGTGAAACTCAAAGGAATTGACGGGGGCCCGCACAAACGGTGGAGCATGTGGTTTAATTCGATGCAACACGAAGAACCTTACCAGGACTTGACATAAAGAGAGGTTTTTTGAGAAGAAAACGTGCTACGGCCTCTTATACAGGTGGTGCATGG
>FIQU8OX06HCWC8
ATTAGATACCCCGGTAGTCCACGCCCTAAACGATGTCAACTGGTTGTTGGGTCTTCACTGACTCAGTAACGAAGCTAACGCGTGAAGTTGACCGCCTGGGGAGTACGGCCGCAAGGTTGAAACTCAAAGGAATTGACGGGGACCCGCACAAGCGGTGGATGATGTGGTTTAATTCGATGCAACGCGAAAAACCTTACCCACCTTTGACATGTACGGAATTTGCCAGAGATGGCTTAGTGCTCGAAAGAGAACCGTAACACAGGTGCTGCATGG
>FIQU8OX06HE3CK
ATTAGATACCCCGGTAGTCCACGCTGTAAACGATGTCGACAAGCCGTTGGTCCTATTTACAGGATTAGTGGCGCAGCTAACGCATTAAGTCGACCGCCTGGGGAGTACGGCCGCAAGGTTAAAACTCAAATGAATTGACGGGGGCCCGCACAAGCGGTGGAGCATGTGGTTTAATTCGATGCAACGCGAAGAACCTTACCTACCCTTGACATCCAGAGAATCTGTTAGAGATAGTAGAGTGCCTTCGGGAGCTCTGAGACAGGTG
>FIQU8OX06HEH8E
ATTAGATACCCTGGTAGTCCACACTGTAAACGATGATAACTAGGTGTCGGCCGAATCTGGTCGGTGCCACAGCGAAAGCGTTAAGTTATCCACCTGGGGAGTACGCCGGCAACGGTGAAACTCAAAGGAATTGACGGGGGTCCGCACAAGCGGTGGAGCATGTGGTTTAATTCGATGATACGCGAGGAACCTTACCTAGGCTAGAATGTGAAGGAATGATACAGAAATGGATCAGTCAGCAACGACCTGAAACAAGGTGCTGCA
>FIQU8OX06HLBOQ
ATTAGATACCCGGGTAGTCCACGCTGTAAACTATGGATACTTGTTGTTGGAGGTATTGACCCCTTCAGTGACGAAGCTAACGCGTTAAGTATCCCGCCTGGGGAGTACGGTCGCAAGATTAAAACTCAAAGAAATTGACGGGGGCCCGCACAAGCGGTGGAGCATGTGGTTTAATTCGATGCAACGCGAAGAACCTTACCTGGACTTGACATGAACTGGAAGGGTGGCAGAAATGTCCCCGCTCGCAAGAGTCGGTTCACAGGTGCTGCATGG
>FIQU8OX06HLAN3
ATTAGATACCCTGGTAGTCCTAGCTGTAAACGATGGATACTAGATGTTGTGGACTCTTTGAGTCTGCAGTGTCGTAGCTAACGCGTTAAGTATCCCGCCTGGGAAGTATGCTCGCAAGAGTGAAACTCAAAGGAATTGACGGGGGCCCGCACAAGCGGTGGAGCATGTGGTTTAATTCGATGCAACACGAAGAACCTTACCAGGACTTGACATAAAGAGAAGTTTTTTGAGAAGAAAACGTGCTACGGCCTCTTATACAGGTGGTG
>FIQU8OX06HNDQA
ATTAGATACCCGGGTAGTCCACGCCCTAAACGATGTCTACTAGTTGTTGGTGGAGTAAAATCCATGAGTAACGCAGCTAACGCGTGAAGTAGACCGCCTGGGGAGTACGGTCGCAAGATTAAAACTCAAATGAATTGACGGGGGCCCGCGCAAGCGGTGGATTATGTGGATTAATTCGATGCAACGCGAAAAACCTTACCTGGCCTTGACATGTAACGAACTTTCCAGAGATGGATTGGTGCTCGAAAG
>FIQU8OX06HE7YN
ATTAGATACCCGGGTAGTCCACGCTGTAAACGATGTCGACTAGCCGTTGGTCCTATTTACAGGATTAGTGGCGCAGCTAACGCATTAAGTCGACCGCCTGGGGAGTACGGCCGCAAGGTTAAAACTCAAATGAATTGACGGGGGCCCGCACAAGCGGTGGAGCATGTGGTTTAATTCGATGCAACGCGAAGAACCTTACCTACCCTTGACATCCAGAGAATCTGTTAGAGATAGTAGAGTGCCTTCGGGAGCTCTGAGACAGGTG
>FIQU8OX06HJA1A
ATTAGATACCCGGGTAGTCCACGCCGTAAACGGTGGGCGCTAGTTGTGCGAACCTTCCACGGTTTGTGCGGCGCAGCTAACGCATTAAGCGCCCCGCCTGGGGAGTACGATCGCAAGATTAAAACTCAAAGGAATTGACGGGGCCCCGCACAAGCAGCGGAGCATGCGGCTTAATTCGACGCAACGCGAAGAACCTTACCAAGGCTTGACATATACAGGAATATGGCAGAGATGTCATAGCCGCAAGGTCTGTATACAGGTGGTG
>FIQU8OX06G4QXH
ATTAGATACCCCGGTAGTCCACGCCGTAAACGATGTCAACTAGCCGTTGGCTCTCTTAGAGAGTTAGTGGCGCAGCTAACGCATTAAGTTGACCGCCTGGGGAGTACGGCCGCAAGGTTAAAACTCAAATGAATTGACGGGGGCCCGCACAAGCGGTGGAGCATGTGGTTTAATTCGATGCAACGCGAAGAACCTTACCTACCCTTGACATCCAGAGAATCTGTTAGAGATAGTAGAGTGCCTTCGGGAACTCTGAGACAGGTGCTG
>FIQU8OX06HLN3H
ATTAGATACCCAGGTAGTCCTAGCTGTAAACGATGGATACTAGATGCTGTGGACTCTTTGAGTCTGCAGTGTCGTAGCTAACGCGTTAAGTATCCCGCCTGGGAAGTATGCTCGCAAGAGTGAAACTCAAAGGAATTGACGGGGGCCCGCACAAGCGGTGGAGCATGTGGTTTAATTCGATGCAACACGAAGAACCTTACCAGGACTTGACATAAAGAGAAGTTTTTTGAGAAGAAAACGTGCTACGGCCTCTTATACAGGTGGTG
>FIQU8OX06HDON2
ATTAGATACCCGGGTAGTCCTAGCTGTAAACGATGGATACTAGATGTTGTGGACTCTTTGAGTCTGCAGTGTCGTAGCTAACGCGTTAAGTATCCCGCCTGGGAAGTATGCTCGCAAGAGTGAAACTCAAAGGAATTGACGGGGGCCCGCACAAGCGGTGGAGCATGTGGTTTAATTCGATGCAACACGAAGAACCTTACCAGGACTTGACATAAAGAGAAGTTTTTTGAGAAGAAAACGTGCTACGGCCTCTTATACAGGTGGTGCA
>FIQU8OX06GZ3BU
ATTAGATACCCGGGTAGTCCACGCCGTAAACGATGTCAACTAGCTGTTGGTCTTATGAATAAGATTAGTGGCGCAGCTAACGCGATAAGTTGACCGCCTGGGGAGTACGGTCGCAAGATTAAAACTCAAAGGAATTGACGGGGGCCCGCACAAGCGGTGGAGCATGTGGTTTAATTCGATGCAACGCGAAGAACCTTACCTACCCTTGACATACAGTGGATTTTGCAGAGATGTGGAAGTGCCTTCGGGAACACTGATACAGGTG
>FIQU8OX06HI8U9
ATTAGATACCCGGGTAGTCCACGCCGTAAACGATGTCAACTAGCCGTTGGGCCCTTTATGGGTTTAGTGGCGCAGCTAACGCATTAAGTTGACCGCCTGGGGAGTACGGCCGCAAGGTTAAAACTCAAATGAATTGACGGGGGCCCGCACAAGCGGTGGAGCATGTGGTTTAATTCGATGCAACGCGAAGAACCTTACCTACCCTTGACATCCAGAGAATCTGTTAGAGATAGTAGAGTGCCTTCGGGAACTCTGAGACAGGTGCTGCATGG
>FIQU8OX06G6J7Y
ATTAGATACCCTGGTAGTCCACGCCGTAAACGATGTCAACTAGCCGTTGGCTCTCTTAGAGAGTTGGTGGCGCAGCTAACGCATTAAGTTGACCGCCTGGGGAGTACGGCCGCAAGGTTAAAACTCAAATGAATTGACGGGGGCCCGCACAAGCGGTGGAGCATGTGGTTTAATTCGATGCAACGCGAAGAACCTTACCTACCCTTGACATCCAGAGAATCTGTTAGAGATAGTAGAGTGCCTTCGGAACTCTGAGACAGGTG
>FIQU8OX06HL9C2
ATTAGATACCCTGGTAGTCCTAGCTGTAACGATGGATACTAGATGTTGTGGACTCTTTGAGTCTGCAGTGTCGTAGCTAACGCGTTAAGTATCCCGCCTGGGAAGTATGCTCGCAAGAGTGAAACTCAAAGGAATTGACGGGGGCCCGCACAAGCGGTGGAGCATGTGGTTTAATTCGATGCAACACGAAGAACCTTACCAGGACTTGAC
>FIQU8OX06HHGQP
ATTAGATACCCTGGTAGTCCACGCCCTAAACGATGTCAACTGGCTGTTGGGTCTTCACTGACTCAGTAACGAAGCTAACGCGTGAAGTTGACCGCCTGGGGAGTACGGCCGCAAGGTTGAAACTCAAAGGAATTGACGGGGACCCGCACAAGCGGTGGATGATGTGGTTTAATTCGATGCAACGCGAAAAACCTTACCCACCTTTGACATGTACGGAAGTTACCAGAGATGGTTTCGTGCTCGAAAGAGAACCGTAACACAGGTGCTGCATGG
>FIQU8OX06HG92J
ATTAGATACCCTGGTAGTCCACACTGTAAACGATGATAACTAGGTTCGGCCGAATCTGGTCGGTGCCACAGCGAAAGCGTTAAGTTATCCACCTGGGGAGTACGCCGGCAACGGTGAAACTCAAAGGAATTGACGGGGGTCCGCACAAGCGGTGGAGCATGTGGTTTAATTCGATGATACGCGAGGAACCTTACCTAGGCTAGAATGTGAAGGAATGATACAGAAATGGATCAGTCAGCAACGACCTGAAACAAGGTGCTGCA
>FIQU8OX06HBRW1
ATTAGATACCCGGGTAGTCCTAGCTGTAAACGATGGATACTAGATGTTGTGGACTCTTTGAGTCTGCAGTGTCGTAGCTAACGCGTTAAGTATCCCGCCTGGGAAGTATGCTCGCAAGAGTGAAACTCAAAGGAATTGACGGGGGCCCGCACAAGCGGTGGAGCATGTGGTTTAATTCGATGCAACACGAAGAACCTTACCAGGACTTGACATAAAGAGAAGTTTTTTGAGAAGAAAACGTGCTACGGCCTCTTATACAGGTGGTGCA
>FIQU8OX06HG45U
ATTAGATACCCTGGTAGTCCACGCAGTAAACGATGAGCGCTAGTTGTCGGGATCTTAGATTTCGGCGGCGAAGCTAACGCGTTAAGCGCTCCGCCTGGGGAGTACGGTCGCAAGACTAAAACTCAAAAGAATTGACGGGGACCCGCACAAGCAGTGGAGCATGTGGTTTAATTCGATGCTACGCGAAAAACCTTACCAACCCTTGAATCTCCTTGACCGGTATAGAGATATACTTTTGGAGCAATCCACAGGGAAGACAGGTGTTGCATGG
>FIQU8OX06G51MP
ATTAGATACCCGGGTAGTCCACGCCCTAAACGATGTCTACTAGTTGTTGGGAGAGTAAAATCTCTTAGTAACGCAGCTAACGCGTGAAGTAGACCGCCTGGGGAGTACGGTCGCAAGATTAAAACTCAAAGGAATTGACGGGGGCCCGCACAAGCGGTGGATTATGTGGATTAATTCGATGCAACGCGAAAAACCTTACCTGGCCTTGACATGTACCGAATTTAGCAGAGATGCTTTAGTGCTCGAAAGAGAACGGTAACACAGGTGCTGCATGG
>FIQU8OX06G2WLX
ATTAGATACCCTGGTAGTCCTAGCTGTAAACGATGGATACTAGATGTTGTGGACTCTTTGAGTCTGCAGTGTCGTAGCTAACGCGTTAAGTATCCCGCCTGGGAAGTATGCTCGCAAGAGTGAAACTCAAAGGAATTGACGGGGGCCCGCACAAGCGGTGGAGCATGTGGTTTAATTCGATGCAACACGAAGAACCTTACCAGGACTTGACATAAGGAGAAGTTTTTTGAGAAGAAAACGTGCTACGGCCTCTTATACAGGTGGTG
>FIQU8OX06HFHII
ATTAGATACCCTGGTAGTCCACGCCCTAAACGATGTCTACTAGTTGTTGGTGGAGTAAAATCCATGAGTAACGCAGCTAACGCGTGAAGTAGACCGCCTGGGGAGTACGGTCGCAAGATTAAAACTCAAATGAATTGACGGGGGCCCGCACAAGCGGTGGATTATGTGGATTAATTCGATGCAACGCGAAAAACCTTACCTGGCCTTGACATGTAACGAACTTTCCAGAGATGGGTTGGTGCTCGAAAGAGAGCGTTAACACAGGTGCTGCA
>FIQU8OX06HD7H6
ATTAGATACCCTGGTAGTCCACGCCGTAAACGATGTCAACTAGCCGTTGGCTCTCTTAGAGAGTTAGTGGCGCAGCTAACGCATTAAGTTGACCGCCTGGGGAGTACGGCCGCAAGGTTAAAACTCAAATGAATTGACGGGGGCCCGCACAAGCGGTGGAGCATGTGGTTTAATTCGATGCAACGCGAAGAACCTTACCTACCCTTGACATCCAGAGAATCTGTTAGAGATAGTAGAGTGCCTTCGGGAACTCTGAGACAGGTG
>FIQU8OX06HK6RF
ATTAGATACCCTGGTAGTCCACGCCCTAAACGATGTCTACTAGTTGTTGGTGGAGTAAAATCCATGAGTAACGCAGCTAACGCGTGAAGTAGACCGCCTGGGGAGTACGGTCGCAAGATTAAAACTCAAATGAATTGACGGGGGCCCGCACAAGCGGTGGATTATGTGGATTAATTCGATGCAACGCGAAAAACCTTACCTGGCCTTGACATGTAACGAACTTTCCAGAGATGGATTGGTGCTCGAAAGAGAGCGTTAACACAGGTG
>FIQU8OX06HE4IU
ATTAGATACCCTGGTAGTCCACGCCCTAAACGATGTCTACTAGTTGTTGGTGGAGTAAAATCCATGAGTAACGCAGCTAACGCGTGAAGTAGACCGCCTGGGGAGTACGGTCGCAAGATTAAAACTCAAATGAATTGACGGGGGCCCGCACAAGCGGTGGATTATGTGGATTAATTCGATGCAACGCGAAAAACCTTACCTGGCCTTGACATGTAACGAACTTTCCAGAGATGGATTGGTGCTCGAAAGAGAGCGTTAACACAGGTGCTG
>FIQU8OX06HG1TY
ATTAGATACCCTGGTAGTCCACGCCGTAGACGATGTCAACTAGCCGTTGGCTCTCTTAGAGAGTTAGTGGCGCAGCTAACGCATTAAGTTGACCGCCTGGGGAGTACGGCCGCAAGGTTAAAACTCAAATGAATTGACGGGGGCCCGCACAAGCGGTGGAGCATGTGGTTTAATTCGATGCAACGCGAAGAACCTTACCTACCCTTGACATCCAGAGAATCTGTTAGAGATAGTAGAGTGCCTTCGGGAACTCTGAGACAGGTG
>FIQU8OX06G99QW
ATTAGATACCCCGGTAGTCCACGCCCTAAACGATGTCAACTAGCTGTTGGGGCCTTCGGGCCTTAGTAGCGCAGCTAACGCGTGAAGTTGACCGCCTGGGGAGTACGGTCGCAAGATTAAAACTCAAAGGAATTGACGGGGACCCGCACAAGCGGTGGATGATGTGGATTAATTCGATGCAACGCGAAAAACCTTACCTACCCTTGACATGTCTGGAATCCCGAAGAGATTTGGGAGTGCTCGCAAGAGAACCGGAACACAGGTGCTGCATGG
>FIQU8OX06HL32A
ATTAGATACCCAGGTAGTCCACGCCCTAAACGATGTCTACTAGTTGTTGGTGGAGTAAAATCCATGAGTAACGCAGCTAACGCGTGAAGTAGACCGCCTGGGGAGTACGGTCGCAAGATTAAAACTCAAATGAATTGACGGGGGCCCGCACAAGCGGTGGATTATGTGGATTAATTCGATGCAACGCGAAAAACCTTACCTGGCCTTGACATGTAACGAACTTTCCAGAGATGGATTGGTGCTCGAAAGAGAGCGTTAACACAGGTGCTG
>FIQU8OX06HLJJQ
ATTAGATACCCCGGTAGTCCACGCCCTAAACGATGTCAACTGGTTGTTGGGTCTTCACTGACTCAGTAACGAAGCTAACGCGTGAAGTTGACCGCCTGGGGAGTACGGCCGCAAGGTTGAAACTCAAAGGAATTGACGGGGACCCGCACAAGCGGTGGATGATGTGGTTTAATTCGATGCAACGCGAAAAACCTTACCCACCTTTGACATGTACGGAATTTGCCAGAGATGGCTTAGTGCTCGAAAGAGAACCGTAACACAGGTGCTGCATGG
>FIQU8OX06HFHO0
ATTAGATACCCGGGTAGTCCACGCCCTAAACGATGTCAACTGGTTGTTGGGTCTTTACTGACTCAGTAACGAAGCTAACGCGTGAAGTTGACCGCCTGGGGAGTACGGCCGCAAGGTCGAAACTCAAAGGAATTGACGGGGACCCGCACAAGCGGTGGATGATGTGGTTTAATTCGATGCAACGCGAAAAACCTTACCCACCTTTGACATGTACGGAATCCTTTAGAGATAGAGGAGTGCTCGAAAGAGAACCGTAACACAGGTGCTGCATGGCTGTCGTC
>FIQU8OX06HHRBR
ATTAGATACCCTGGTAGTCCTAGCTGTAAACGATGGATACTAGATGTTGTGGACTCTTTGAGTCTGCAGTGTCGTAGCTAACGCGTTAAGTATCCCGCCTGGGAAGTACGCTCGCAAGAGTGAAACTCAAAGGAATTGACGGGGGCCCGCACAAGCGGTGGAGCATGTGGTTTAATTCGATGCAACACGAAGAACCTTACCAGGACTTGACATAAAGAGAAGTTTTTTGAGAAGAAAACGTGCTACGGCCTCTTATACAGGTGGTGCA
>FIQU8OX06HFAWE
ATTAGATACCCAGGTAGTCCACGCCGTAAACGATGTCAACTAGCCGTTGGCTCTCTTAGAGAGTTAGTGGCGCAGCTAACGCATTAAGTTGACCGCCTGGGGAGTACGGCCGCAAGGTTAAAACTCAAATGAATTGACGGGGGCCCGCACAAGCGGTGGAGCATGTGGTTTAATTCGATGCAACGCGAAGAACCTTACCTACCCTTGACATCCAGAGAATCTGTTAGAGATAGTAGAGTGCCTTCGGGAACTCTGAGACAGGTG
>FIQU8OX06G1HJ7
ATTAGATACCCGGGTAGTCCACGCCCTAAACGATGTCAACTGGTTGTTGGGTCTTCACTGACTCAGTAACGAAGCTAACGCGTGAAGTTGACCGCCTGGGGAGTACGGCCGCAAGGTTGAAACTCAAAGGAATTGACGGGGACCCGCACAAGCGGTGGATGATGTGGTTTAATTCGATGCAACGCGAAAAACCTTACCCACCTTTGACATGTACGGAATTTGCCAGAGATGGCTTAGTGCTCGAAAGAGAACCGTAACACAGGTGCTGCATGG
>FIQU8OX06HFUCJ
ATTAGATACCCGGGTAGTCCACGCCCTAAACGATGTCAACTGGTTGTTGGGTCTTCACTGACTCAGTAACGAAGCTAACGCGTGAAGTTGACCGCCTGGGGAGTACGGCCGCAAGGTTGAAACTCAAAGGAATTGACGGGGACCCGCACAAGCGGTGGATGATGTGGTTTAATTCGATGCAACGCGAAAAACCTTACCCACCTTTGACATGTACGGAATTTGCCAGAGATGGCTTAGTGCTCGAAAGAGAACCGTAACACAGGTGCTGCATGG
>FIQU8OX06G2G8N
ATTAGATACCCGGGTAGTCCACGCCGTAAACGATGTCAACTAGCCGTTGGTCCTCTATGTAGGATTAGTGGCGCAGCTAACGCATTAAGTTGACCGCCTGGGGAGTACGGCCGCAAGGTTAAAACTCAAATGAATTGACGGGGGCCCGCACAAGCGGTGGAGCATGTGGTTTAATTCGATGCAACGCGAAGAACCTTACCTACCCTTGACATCCAGAGAATCTGTTAGAGATAGTAGAGTGCCTTCGGGAGCTCTGAGACAGGTG
>FIQU8OX06HGFT8
ATTAGATACCCCGGTAGTCCACGCCGTAAACGGTGGGCGCTAGTTGTGTGAACCTTCCACGGTTTGTGCGACGCAGCTAACGCATTAAGCGCCCCGCCTGGGGAGTACGATCGCAAGATTAAAACTCAAAGGAATTGACGGGGCCCCGCACAAGCAGCGGAGCATGCGGCTTAATTCGATGCAACGCGAAGAACCTTACCAAGGCTTGACATATACAGGAATATGGCAGAGATGTCATAGCCGCAAGGTCTGTATACAGGTGG
>FIQU8OX06HB0UG
ATTAGATACCCCGGTAGTCCACGCCCTAAACGATGTCAACTGGTTGTTGGGTCTTCACTGACTCAGTAACGAAGCTAACGCGTGAAGTTGACCGCCTGGGGAGTACGGCCGCAAGGTTGAAACTCAAAGGAATTGACGGGGACCCACACAAGCGGTGGATGATGTGGTTTAATTCGATGCAACGCGAAAAACCTTACCCACCTTTGACATGTACGGAATCCTTTAGAGATAGAGGAGTGCTCGAAAGAGAGCCGTAACACAGGTGCTGCATGG
>FIQU8OX06HLVQ6
ATTAGATACCCCGGTAGTCCTAGCTGTAAACGATGGATACTAGATGTTGTGGACTCTTTGAGTCTGCAGTGTCGTAGCTAACGCGTTGAGTATCCCGCCTGGGAAGTATGCTCGCAAGAGTGAAACTCAAAGGAATTGACGGGGGCCCGCACAAGCGGTGGAGCATGTGGTTTAATTCGATGCAACACGAAGAACCTTACCAGGACTTGACATAAAGAGAAGTTTTTTGAGAAGAAAACGTGCTACGGCCTCTTATACAGGTGGTG
>FIQU8OX06HF3IH
ATTAGATACCCTGGTAGTCCACGCCCTAAACGATGTCAACTGGTTGTTGGGTCTTCACTGACTCAGTAACGAAGCTAACGCGTGAAGTTGACCGCCTGGGGAGTACGGCCGCAAGGTTGAAACTCAAAGGAATTGACGGGGACCCGCACAAGCGGTGGATGATGTGGTTTAATTCGATGCAACGCGAAAAACCTTACCCACCTTTGACATGTACGGAAGTTACCAGAGATGGTTTCGTGCTCGAAAGAGAACCGTAACACAGGTGCTGCATGGCTGTCG
>FIQU8OX06HD67K
ATTAGATACCCTGGTAGTCCTAGCTGTAAACGATGGATACTAGATGTTGTGGACTCTTTGAGTCTGCAGTGTCGTAGCTAACGCGTTAAGTATCCCGCCTGGGGAGTATGCTCGCAAGAGTGAAACTCAAAGGAATTGACGGGGGCCCGCACAAGCGGTGGAGCATGTGGTTTAATTCGATGCAACACGAAGAACCTTACCAGGACTTGACATAAAGAGAAGTTTTTTGAGAAGAAAACATGCTACGGCCTCTTATACAGGTGGTG
>FIQU8OX06HMPJW
ATTAGATACCCGGGTAGTCCACGCCCTAAACGATGTCTACTAGTTGTTGGTGGAGTAAAATCCATGAGTAACGCAGCTAACGCGTGAAGTAGACCGCCTGGGGAGTACGGTCGCAAGATTAAAACTCAAATGAATTGACGGGGGCCCGCACAAGCGGTGGATTATGTGGATTAATTCGATGCAACGCGAAAAACCTTACCTGGCCTTGACATGTAACGAACTTTCCAGAGATGGATTGGTGCTCGAAAGAGAGCGTTAACACAGGTGCTGCA
>FIQU8OX06HEYHN
ATTAGATACCCTGGTAGTCCACGCCCTAAACGATGTCTACTAGTTGTTGGTGGAGTAAAATCCATGAGTAACGCAGCTAACGCGTGAAGTAGACCGCCTGGGGAGTACGGTCGCAAGATTAAAACTCAAATGAATTGACGGGGGCCCGCACAAGCGGTGGATTATGTGGATTAATTCGATGCAACGCGAAAAACCTTACCTGGCCTTGACATGTAACGAACTTTCCAGAGATGGATTGGTGCTCGAAAG
>FIQU8OX06HK9TG
ATTAGATACCCTGGTAGTCCACGCCCTAAACGATGCTGACTAGTTGTTCGGGATTTACATCCTGAGTAACGTAGCTAACGCGTGAAGTCAGCCGCCTGGGGAGTACGGTCGCAAGATTAAAACTCAAAGGAATTGACGGGGACCCGCACAAGCGGTGGATGATGTGGATTAATTCGATGCAACGCGAAAAACCTTACCTACCCTTGACATGTCACTAACAAAGTAGAGATACATTAGGTGCTCGTAAGAGAAAGTGAACACAGGTGCTG
>FIQU8OX06HMFIO
ATTAGATACCCGGGTAGTCCACGCTGTAAACTATGGATACTTGTTGTTGGAGGTATTGACCCCTTCAGTGACGAAGCTAACGCGTTAAGTATCCCGCCTGGGGAGTACGGTCGCAAGATTAAAACTCAAAGAAATTGACGGGGGCCCGCACAAGCGGTGGAGCATGTGGTTTAATTTGATGCAACGCGAAGAACCTTACCTGGACTTGACATGAACTGGAAGGGTGGCAGAAATGTCCCCG
>FIQU8OX06G7W8G
ATTAGATACCCGGGTAGTCCACGCCCTAAACGATGTCTACTAGTTGTTGGTGGAGTAAAATCCATGAGTAACGCAGCTAACGCGTGAAGTAGACCGCCTGGGGAGTACGGTCGCAAGATTAAAACTCAAATGAATTGACGGGGGCCCGCACAAGCGGTGGATTATGTGGATTAATTCGATGCAACGCGAAAAACCTTACCTGGCCTTGACATGTAACGAACTTTCCAGAGATGGATTGGTGCTCGAAAG
>FIQU8OX06HIUOO
ATTAGATACCCAGGTAGTCCACGCCCTAAACGACGTCAACTGGTTGTTGGGTCTTAACTGACTCAGTAACGAAGCTAACGCGTGAAGTTGACCGCCTGGGGAGTACGGCCGCAAGGTTGAAACTCAAAGGAATTGACGGGGACCCGCACAAGCGGTGGATGATGTGGTTTAATTCGATGCAACGCGAAAAACCTTACCCACCTTTGACATGTACGGAAGGATCCAGAGATGGATTTGTGCTCGAAAGAGAACCGTAACACAGGTGCTGCATGGCTGTTG
>FIQU8OX06HDDMD
ATTAGATACCCCGGTAGTCCACGCCGTAAACGATGTCAACTAGCTGTTGGTCTTATGAATAAGATTAGTGGCGCAGCTAACGCGATAAGTTGACCGCCTGGGGAGTACGGTCGCAAGATTAAAACTCAAAGGAATTGACGGGGGCCCGCACAAGCGGTGGAGCATGTGGTTTAATTCGATGCAACGCGAAGAACCTTACCTACCCTTGACATACAGTGGATTTTGCAGAGATGTGGAAGTGCCTTCGGGAACACTGATACGGGTGCTG
>FIQU8OX06HFT1T
ATTAGATACCCAGGTAGTCCACGCCGTAAACGATGTCAACTAGCCGTTGGTCCTCTATGTAGGATTAGTGGCGCAGCTAACGCATTAAGTTGACCGCCTGGGGAGTACGGCCGCAAGGTTAAAACTCAAATGAATTGACGGGGGCCCGCACAAGCGGTGGAGCATGTGGTTTAATTCGATGCAACGCGAAGAACCTTACCTACCCTTGACATCCAGAGAATCTGTTAGAGATAGTAGAGTGCCTTCGGGAGCTCTGAG
>FIQU8OX06HIBR6
ATTAGATACCCAGGTAGTCCTAGCTGTAAACGATGGATACTAGATGTTGTGGACTCTTTGAGTCTGCAGTGTCGTAGCTAACGCGTTAAGTATCCCGCCTGGGAAGTATGCTCGCAAGAGTGAAACTCAAAGGAATTGACGGGGGCCCGCACAAGCGGTGGAGCATGTGGTTTAATTCGATGCAACACGAAGAACCTTACCAGGACTTGACATAAAGAGAAGTTTTTTGAGAAGAAAACGTGCTACGGCCTCTTATACAGGTGGTG
>FIQU8OX06HL2F9
ATTAGATACCCGGGTAGTCCACGCCCTAAACGATGTCTACTAGTTGTTGGTGGAGTAAAATCCATGAGTAACGCAGCTAACGCGTGAAGTAGACCGCCTGGGGAGTACGGTCGCAAGATTAAAACTCAAATGAATTGACGGGGGCCCGCACAAGCGGTGGATTATGTGGATTAATTCGATGCAACGCGAAAAACCTTACCTGGCCTTGACATGTAACGAACTTTCCAGAGATGGATTGGTGCTCGAAAGAGAACGTTAACACAGGTGCTGCATGG
>FIQU8OX06HEMNT
ATTAGATACCCTGGTAGTCCACGCCCTAAACGATGTCAACTGGTTGTTGGGTCTTCACTGACTCAGTAACGAAGCTAACGCGTGAAGTTGACCGCCTGGGGAGTACGGCCGCAAGGTTGAAACTCAAAGGAATTGACGGGGACCCGCACAAGCGGTGGATGATGTGGTTTAATTCGATGCAACGCGAAAAACCTTACCCACCTTTGACATGTATGGAAGCCTTTAGAGATAGAGGCGTGCTCGAAAG
>FIQU8OX06HLTBN
ATTAGATACCCTGGTAGTCCACGCCGTAAACGATGTCGACTAGCCGTTGGGCCCTTTATGGGTTTAGTGGCGCAGCTAACGCATTAAGTTGACCGCCTGGGGAGTACGGCCGCAAGGTTAAAACTCAAATGAATTGACGGGGGCCCGCACAAGCGGTGGAGCATGTGGTTTAATTCGATGCAACGCGAAGAACCTTACCTACCCTCGACATCCAGAGAATCTGTTAGAGATAGTAGAGTGCCTTCGGGAACTCTGAGACAGGTGCTGCATGG
>FIQU8OX06HGIRC
ATTAGATACCCTGGTAGTCCTAGCTGTAAACGATGGATACTAGATGTTGTGGACTCTTTGAGTCTGCAGTGTCGTAGCTAACGCGTTAAGTATCCCGCCTGGGAAGTATGCTCGCAAGAGTGAAACTCAAAGGAATTGACGGGGGCCCGCACAAGCGGTGGAGCATGTGGTTTAATTCGATGCAACACGAAGAACCTTACCAGGACTTGACATGAAGAGAAGTTTTTTGAGAAGAAAACGTGCTACGGCCTCTTATACAGGTGGTG
>FIQU8OX06G1HR1
ATTAGATACCCGGGTAGTCCACGCCCTAAACGATGTCTACTAGTTGTTGGTGGAGTAAAATCCATGAGTAACGCAGCTAACGCGTGAAGTAGACCGCCTGGGGAGTACGGTTGCAAGATTAAAACTCAAATGAATTGACGGGGGCCCGCACAAGCGGTGGATTATGTGGATTAATTCGATGCAACGCGAAAAACCTTACCTGGCCTTGACATGTAACGAACTTTCCAGAGATGGATTGGTGCTCGAAAGAGAGCGTTAACACAGGTGCTGCA
>FIQU8OX06HA7D9
ATTAGATACCCGGGTAGTCCACGCCGTAAACGGTGGGCGCTAGTTGTGCGAACCTTCCACGGTTTGTGCGACGCAGCTAACGCATTAAGCGCCCCGCCTGGGGAGTACGATCGCAAGATTAAAACTCAAAGGAATTGACGGGGCCCCGCACAAGCAGCGGAGCATGCGGCTTAATTCGATGCAACGCGAATAACCTTACCAAGGCTTGACATATACAGGAATATGGCAGAGATGTCATAGCCGCAAGGTCTGTATACAGGTGG
>FIQU8OX06HCQ7Y
ATTAGATACCCCGGTAGTCCACGCCCTAAACGATGTCTACTAGTTGTTGGTGGAGTAAAATCCATGAGTAACGCAGCTAACGCGTGAAGTAGACCGCCTGGGGAGTACGGTCGCAAGATTAAAACTCAAATGAATTGACGGGGGCCCGCACAAGCGGTGGATTATGTGGATTAATTCGATGCAACGCGAAAAACCTTACCTGGCCTTGACATGTAACGAACTTTCCAGAGATGGATTGGTGCTCGAAAGAGAATGTTAACACAGGTGCTGCA
>FIQU8OX06HDXPV
ATTAGATACCCCGGTAGTCCACGCTGTAAACGATGTCGACTAGCCGTTGGTCCTATTTACAGGATTAGTGGCGCAGCTAACGCATTAAGTCGACCGCCTGGGGAGTACGGCCGCAAGGTTAAAACTCAAATGAATTGACGGGGGCCCGCACAAGCGGTGGAGCATGTGGTTTAATTCGATGCAACGCGAAGAACCTTACCTACCCTTGACATCCAGAGAACCTGTTAGAGATAGTAGAGTGCCTTCGGGAGCCCTGAGACAGGTG
>FIQU8OX06HA88L
ATTAGATACCCGGGTAGTCCACGCTGTAAACTATGGATACTTGTTGTTGGAGGTATTGACCCCTTCAGTGACGAAGCTAACGCGTTAAGTATCCCGCCTGGGGAGTACGGTCGCAAGATTAAAACTCAAAGAAATTGACGGGGGCCCGCACAAGCGGTGGAGCATGTGGTTTAATTCGATGCAACGCGAAGAACCTTACCTGGACTTGACATGAACTGGAAGGGTGGCAGAGATGTCCCCG
>FIQU8OX06HMWJ3
ATTAGATACCCCGGTAGTCCACGCCCTAAACGATGTCTACTAGTTGTTGGTGGAGTAAAATCCATAAGTAACGCGGCTAACGCGTGAAGTAGACCGCCTGGGGAGTACGGTCGCAAGATTAAAACTCAAATGAATTGACGGGGGCCCGCACAAGTGGTGGATTATGTGGATTAATTCGATGCAACGCGAAAAACCTTACCTGGCCTTGACATGTAACGAACTTTCCAGAGATGGATTGGTGCCCGAAAGAGAACGTTAACACAGGTGCTGCATGGCTGTCG
>FIQU8OX06HJDJK
ATTAGATACCCGGGTAGTCCACGCCGTAAACGATGGATGCTAGCCGTTAGGCAGCTTGCTGCTTAGTGGCGCAGCTAACGCTTTAAGCATCCCGCCTGGGGAGTACGGTCGCAAGATTAAAACTCAAAGGAATTGACGGGGGCCCGCACAAGCGGTGGAGCATGTGGTTTAATTCGAAGCAACGCGCAGAACCTTACCAGCTTTTGACATGTCCTGGACGGATGGCAGAGATGCTTTCTTCTCTTCGGAGCCAGGAACACAGGG
>FIQU8OX06G4VKP
ATTAGATACCCGGGTAGTCCTAGCTGTAAACGGTGGATACTAGATGTTGTGGACTCTTTGAGTCTGCAGTGTCGTAGCTAACGCGTTAAGTATCCCGCCTGGGAAGTATGCTCGCAAGAGTGAAACTCAAAGGAATTGACGGGGGCCCGCACAAGCGGTGGAGCATGTGGTTTAATTCGATGCAACACGAAGAACCTTACCAGGATTTGACATAAAGAGAAGTTTTTTGAGAAGAAAACGTGCTACGGCCTCTTATACAGGTGGTGCATGG
>FIQU8OX06HHP1B
ATTAGATACCCGGGTAGTCCACACTGTAAACGATGATAACTAGGTGTCGGCCGAATCTGGTCGGTGCCACAGCGAAAGCGTTAAGTTATCCACCTGGGGAGTACGCCGGCAACGGTGAAACTCAAAGGAATTGACGGGGGTCCGCACAAGCGGTGGAGCATGTGGTTTAATTCGATGATACGCGAGGAACCTTACCTAGGCTAGAATGTGAAGGAATGATACAGAAATGGGATCAGTCAGCAACGACC
>FIQU8OX06HIGSX
ATTAGATACCCTGGTAGTCCACGCTGTAAACGATGTCGACTAGCCGTTGGTCCTATTTACAGGATTAGTGGCGCAGCTAACGCATTAAGTCGACCGCCTGGGGAGTACGGCCGCAAGGTTAAAACTCAAATGAATTGACGGGGGCCCGCACAAGCGGTGGAGCATGTGGTTTAATTCGATGCAACGCGAAGAACCTTACCTACCCTTGACACCCAGAGAATCTGTTAGAGATAGTAGAGTGCCTTCGGGAGCTCTGAGACAGGTG
>FIQU8OX06GZA4C
ATTAGATACCCGGGTAGTCCTAGCTGTAAACGATGGATACTAGATGTTGTGGACTCTTTGAGTCTGCAGTGTCGTAGCTAACGCGTTAAGTATCCCGCCTGGGAAGTATGCTCGCAAGAGTGAAACTCAAAGGAATTGACGGGGGCCCGCACAAGCGGTGGAGCATGTGGTTTAATTCGATGCAACACGAAGAACCTTACCAGGACTTGACATAAAGAGAAGTTTTTTGAGAAGAAAACGTGCTACGGCCTCTTATACAGGTGGTGCA
>FIQU8OX06G3Y2K
ATTAGATACCCCGGTAGTCCACGCCGTAAACTATGGAAGCTAGCCGTCAGTCAGCTTGCTGAGTGGTGGCGCAGCTAACGCATTAAGCCTCCCGCCTGGGGAGTACGGTCGCAAGATTAAAACTCAAAGGAATTGACGGGGGCCCGCACAAGCGGTGGAGCATGTGGTTTAATTCGAAGCAACGCGCAGAACCTTACCTACCCTTGACATGTCCAGTATGGTCACCAGAGATGGAGTCCTTCAGTTCGGCTGGCTGGAACACAGG
>FIQU8OX06HDI1N
ATTAGATACCCAGGTAGTCCACGCTGTAAACTATGGATACTTGTTGTTGGGGGTATTGACCCCTTCAGTGACGAAGCTAACGCGTTAAGTATCCCGCCTGGGGAGTACGGTCGCAAGATTAAAACTCAAAGAAATTGACGGGGGCCCGCACAAGCGGTGGAGCATGTGGTTTAATTCGATGCAACGCGAAGAACCTTACCTGGACTTGACATGAACTGGAAGGGTGGCAGAAATGTCCCCGCTCGCAAGAGTCGGTTCACAGGTGCTGCATGG
>FIQU8OX06G81QW
ATTAGATACCCGGGTAGTCCTAGCTGTAAACGATGGATACTAGATGTTGTGGACTCTTTGAGTTTGCAGTGTCGTAGCTAACGCGTTAAGTATCCCACCTGGGAAGTACGCTCGCAAGAGTGAAACTCAAAGGAATTGACGGGGGCCCGCACAAGCGGTGGAGCATGTGGTTTAATTCGATGCAACACGAAGAACCTTACCAGGACTTGACATAAAGAGAAGTTTTTTGAGAAGAAAACGTGCTACGGCCTCTTATACAGGTGGTGCATGG
>FIQU8OX06HDO6M
ATTAGATACCCTGGTAGTCCACGCCCTAAACGATGTCAACTAGCTGTTGGGGCCTTCGGGCCTTAGTAGCGCAGCTAACGCGTGAAGTTGACCGCCTGGGGAGTACGGTCGCAAGATTAAAACTCAAAGGAATTGACGGGACCCGCACAAGCGGTGGATGATGTGGATTAATTCGATGCAACGCGAAAAACCTTACCTACCCTTGACATGTCTGGAATCCCGAAGAGATTCGGGAGTGCTCGCAAGAGAACCGGAACACAGGTGCTGCATGG
>FIQU8OX06HGYVA
ATTAGATACCCCGGTAGTCCACGCCCTAAACGATGCTGACTAGTTGTTCGGGATTTACATCCTGAGTAACGTAGCTAACGCGTGAAGTCAGCCGCCTGGGGAGTACGGTCGCAAGATTAAAACTCAAAGGAATTGACGGGGACCCGCACAAGCGGTGGATGATGTGGATTAATTCGATGCAACGCGAAAAACCTTACCTACCCTTGACATGTCACTAACGAAGTAGAGATACATTAGGTGCTCGTAAGAGAAAGTGAACACAGGTGCTGCA
>FIQU8OX06HJ7VY
ATTAGATACCCGGGTAGTCCACGCCCTAAACGATGTCTACTAGTTGTTGGTGGAGTAAAATCCATGAGTAACGCAGCTAACGCGTGAAGTAGACCGCCTGGGGAGTACGGTCGCAAGATTAAAACTCAAATGAATTGACGGGGGCCCGCACAAGCGGTGGATTATGTGGATTAATTCGATGCAACGCGAAAAACCTTACCTGGCCTTGACATGTAACGAACCTTCCAGAGATGGATTGGTGCTCGAAAGAGAACGTTAACACAGGTGCTGCATGG
>FIQU8OX06HKIYV
ATTAGATACCCGGGTAGTCCACGCTGTAAACTATGGATACTTGTTGTTGGGGGTATTGACCCCTTCAGTGACGAAGCTAACGCGTTAGGTATCCCGCCTGGGGAGTACGGTCGCAAGATTAAAACTCAAAGAAATTGACGGGGGCCCGCACAAGCGGTGGAGCATGTGGTTTAATTCGATGCAACGCGAAGAACCTTACCTGGACTTGACATGAACTGGAAGGGTGGCAGAAATGTCCCCGCTCGCAAGAGTCGGTTCACAGGTGCTGCATGG
>FIQU8OX06HDJ0P
ATTAGATACCCGGGTAGTCCACGCCCTAAACGATGCTGACTAGTTGTTCGGGATTTACATCCTGAGTAACGTAGCTAACGCGTGAAGTCAGCCGCCTGGGGAGTACGGTCGCAAGATTAAAACTCAAAGGAATTGGACGGGGACCCGCACAAGCGGTGGATGATGTGGATTAATTCGATGCAACGCGAAAAACCTTCCTACCCTTGACATGTCACTAACGAAGTAGAGATACATTAGGTGCTCGTGAGAGAAAGTGAAC
>FIQU8OX06HFKE0
ATTAGATACCCGGGTAGTCCACGCCCTAAACGATGTCTACTAGTTGTTGGTGGAGTAAAATCCATGAGTAACGCAGCTAACGCGTGAAGTAGACCGCCTGGGGAGTACGGTCGCAAGATTAAAACTCAAATGAATTGACGGGGGCCCGCACAAGCGGTGGATTATGTGGATTAATTCGATGCAACGCGAAAAACCTTACCTGGCCTTGACATGTAACGAACTTTCCAGAGATGGATTGGTGCTCGAAAGAGAGCGTTAACACAGGTGCTGCA
>FIQU8OX06HGV3B
ATTAGATACCCGGGTAGTCCTAGCTGTAAACGATGGATACTAGATGTTGTGGACTCTTTGAGTCTGCAGTGTCGTAGCTAACGCGTTAAGTATCCCGCCTGGGAAGTATGCTCGCAAGAGTGAAACTCAAAGGAATTGACGGGGGCCCGCACAAGCGGTGGAGCATGTGGTTTAATTCGATGCAACACGAAGAACCTTACCAGGACTTGACATAAAGAGAAGTTTTTTGAGAAGAAAACGTGCTACGGCCTCTTATACAGGTGGTGCA
>FIQU8OX06HKRET
ATTAGATACCCGGGTAGTCCACGCCCTAAACGATGTCAACTGGTTGTTGGGTCTTCACTGACTCAGTAACGAAGCTAACGCGTGAAGTTGACCGCCTGGGGAGTACGGTCGCAAGGTTGAAACTCAAAGGAATTGACGGGGACCCGCACAAGCGGTGGATGATGTGGTTTAATTCGATGCAACGCGAAAAACCTTACCCACCTTTGACATGTACGGAATTTGCCAGAGATGGCTTAGTGCTCGAAAGAGAACCGTAACACAGGTGCTGCATGG
>FIQU8OX06HD3J0
ATTAGATACCCCGGTAGTCCTAGCTGTAAACGATGGATACTAGATGTTGTGGACTCTTTGAGTCTGCAGTGTCGTAGCTAACGCGTTAAGTATCCCGCCTGGGAAGTATGCTCGCAAGAGTGAAACTCAAAGGAATTGACGAGGGCCCGCACAAGCGGTGGAGCATGTGGTTTAATTCGATGCAACACGAAGAACCTTACCAGGACTTGACATAAAGAGAAGTTTTTTGAGAAGAAAACGTGCTACGG
>FIQU8OX06HGM0I
ATTAGATACCCTGGTAGTCCACGCCGTAAACGATGTCAACTAGCCGTTGGCTCTCTTAGAGAGTTAGTGGCGCAGCTAACGCATTAAGTTGACCGCCTGGGGAGTACGGCCGCAAGGTTAAAACTCAAATGAATTGACGGGGGCCCGCACAAGCGGTGGAGCATGTGGTTTAATTCGATGCAACGCGAAGAACCTTACCTTCCCTTGACATCCAGAGAATCTGTTAGAGATAGTAGAGTGCCTTCGGGAACTCTGAGACAGGTG
>FIQU8OX06HE4LV
ATTAGATACCCAGGTAGTCCACGCCGTAAACTATGGAAGCTAGCCGTCAGTCAGCTTGCTGAGTGGTGGCGCAGCTAACGCATTAAGCTTCCCGCCTGGGGAGTACGGTCGCAAGATTAAAACTCAAAGGAATTGACGGGGGCCCGCACAAGCGGTGGAGCATGTGGTTTAATTCGAAGCAACGCGCAGAACCTTACCTACCCTTGACATGTCCAGTATGGTCACCAGAGATGGAGTCCTTCAGTTCGGCTGGCTGGAACAC
>FIQU8OX06HFI7N
ATTAGATACCCGGGTAGTCCACACCCTAAACGATGTCTACTAGTTGTTGGGAGAGTAAAATCTCTTAGTAACGCAGCTAACGCGTGAAGTAGACCGCCTGGGGAGTACGGTCGCAAGATTAAAACTCAAAGGAATTGACGGGGGCCCGCACAAGCGGTGGATTATGTGGATTAATTCGATGCAACGCGAAAAACCTTACCTGGCCTTGACATGTACCGAATTTAGCAGAGATGCTTTAGTGCTCGAAAGAGAACGGTAACACAGGTGCTGCATGG
>FIQU8OX06HFR7B
ATTAGATACCCTGGTAGTCCACGCCCTAAACGATGTCTACTAGTTGTTGGTGGAGTAAAATCCATGAGTAACGCAGCTAACGCGTGAAGTAGACCGCCTGGGGAGTACGGTCGCAAGATTAAAACTCAAATGAATTGACGGGGGCCCGCACAAGCGGTGGATTATGTGGATTAATTCGATGCAACGCGAAAAACCTTACCTGGCCTTGACATGTAACGAACTTTCCAGAGATGGATTGGTGCTCGAAAGAGAGCGTTAACACAGGTGCTG
>FIQU8OX06G94WR
ATTAGATACCCTGGTAGTCCACGCCCTAAACGATGTCTACTAGTTGTTGGTGGAGTAAAATCCATGAGTAACGCAGCTAACGCGTGAAGTAGACCGCCTGGGGAGTACGGTCGCAAGATTAAAACTCAAATGAATTGACGGGGGCCCGCACAAGCGGTGGATTATGTGGATTAATTCGATGCAACGCGAAAAACCTTACCTGGCCTTGACATGTAACGAACTTTCCAGAGATGGATTGGTGCTCGAAAGAGAGCGTTAACACAGGTGCTG
>FIQU8OX06HJT2W
ATTAGATACCCCGGTAGTCCACGCCCTAAACGATGTCTACTAGTTGTTGGTGGAGTAAAATCCATGAGTAACGCAGCTAACGCGTGAAGTAGACCGCCTGGGGAGTACGGTCGCAAGATTAAAACTCAAATGAATTGACGGGGGCCCGCACAAGCGGTGGATTATGTGGATTAATTCGATGCAACGCGAAAAACCTTACCTGGCCTTGACATGTAACGAACTTTCCAGAGATGGATTGGTGCTCGAAAGAGAGCGTTAACACAGGTGCTGCA
>FIQU8OX06HBMRT
ATTAGATACCCCGGTAGTCCACGCCCTAAACGATGTCAACTGGTTGTTGGGTCTTCACTGACTCAGTAACGAAGCTAACGCGTGAAGTTGACCGCCTGGGGAGTACGGCCGCAAGGTTGAAACTCAAAGGAATTGACGGGGACCCGCACAAGCGGTGGATGATGTGGTTTAATTCGATGCAACGCGAAAAACCTTACCCACCTTTGACATGTACGGAATTTGCCAGAGATGGCTTAGTGCTCGAAAGAGAACCGTAACACAGGTGCTGCATGG
>FIQU8OX06HN2EB
ATTAGATACCCCGGTAGTCCACGCCCTAAACGATGCTGACTAGTTGTTCGGGATTTACATCCTGAGTAACGTAGCTAACGCGTGAAGTCAGCCGCCTGGGGAGTACGGTCGCAAGATTAAAACTCAAAGGAATTGACGGGGACCCGCACAAGCGGTGGATGATGTGGATTAATTCGATGCAACGCGAAAAACCTTACCTACCCTTGACATGTGACTAACGAAGTAGAGATACATTAGGTGCTCGTAAGAGAAAGTCAACACAGGTGCTGCA
>FIQU8OX06G7TCF
ATTAGATACCCCGGTAGTCCACGCCCTAAACGATGTCTACTAGTTGTTGGTGGAGTAAAATCCATGAGTAACGCAGCTAACGCGTGAAGTAGACCGCCTGGGGAGTACGGTCGCAAGATTAAAACTCAAATGAATTGACGGGGGCCCGCACAAGCGGTGGATTATGTGGATTAATTCGATGCAACGCGAAAAACCTTACCTGGCCTTGACATGTAACGAACTTTCCAGAGATGGATTGGTGCTCGAAAGAGAACGTTAACACAGGTGCTGCATGG
>FIQU8OX06HCN6Z
ATTAGATACCCCGGTAGTCCACGCCGTAAACGGTGGGCGCTAGTTGTGCGAACCTTCCACGGTTTGTGCGGCGCAGCTAACGCATTAAGCGCCCCGCCTGGGGAGTACGATCGCAAGATTAAAACTCAAAGGAATTGACGGGGCCCCGCACAAGCAGCGGAGCATGCGGCTTAATTCGACGCAACGCGAAGAACCTTACCAAGGCTTGACATATACAGGAATATGGCAGAGATGTCATAGCCGCAAGGTCTGTATACAGGTGGTG
>FIQU8OX06G70TC
ATTAGATACCCGGGTAGTCCACGCTGTAAACGATGTCGACTAGCCGTTGGTCCTATTTACAGGATTAGTGGCGCAGCTAACGCATTAAGTCGACCGCCTGGGGAGTACGGCCGCAAGGTTAAAACTCAAATGAATTGACGGGGGCCCGCACAAGCGGTGGAGCATGTGGTTTAATTCGATGCAACACGAAGAACCTTACCTACCCTTGACATCCAGAGAATCTGTTAGAGATAGTAGAGTGCCTTCGGGAGCTCTGAGACAGGTG
>FIQU8OX06HAQAD
ATTAGATACCCGGGTAGTCCTAGCTGTAAACGATGGATACTAGATGTTGTGGACTCTTTGAGTCTGCAGTGTCGTAGCTAACGCGTTAAGTATCCCGCCTGGGAAGTATGCTCGCAAGAGTGAAACTCAAAGGAATTGACGGGGGCCCGCACAAGCGGTGGAGCATGTGGTTTAATTCGATGCAACACGAAGAACCTTACCAGGACTTGACATAAAGAGAAGTTTTTTGAGAAGAAAACGTGCTACGGCCTCTTATACAGGTGGTGCA
>FIQU8OX06G75UV
ATTAGATACCCAGGTAGTCCACACTGTAAACGATGATTATTAGATGTCGGGGGGGTTACCCTTCGGTATCGCGGCTAACGCATTAAATAATCTGCCTGGGGAGTACGGTCGCAAGATTAAAACTCAAAGGAATTGACGGGGACCCGCACAAGCGGTGGAGTATGTGGTTTAATTCGAAGCAACGCGCAGAACCTTACCAACCCTTGACATGGGACGTATGAGCGCCAGAGATGGTGTTCTTCACTTCGGGTGGCGTCCACACAGGTGCTGCATGG
>FIQU8OX06HAX8F
ATTAGATACCCGGGTAGTCCACGCCCTAAACGATGCTGACTAGTTGTTCGGGATTTACATCCTGAGTAACGTAGCTAACGCGTGAAGTCAGCCGCCTGGGGAGTACGGTCGCAAGATTAAAACTCAAAGGAATTGACGGGGACCCGCACAAGCGGTGGATGATGTGGATTAATTCGATGCATCGCGAAAAACCTTACCTACCCTTGACATGTCACTAACGAAGTAGAGATACATTAGGTGCTCGTAAGAGAAAGTGAACACAGGTGCTG
>FIQU8OX06HLBIY
ATTAGATACCCCGGTAGTCCTAGCTGTAAACGATGGATACTAGATGTTGTGGACTCTTTGAGTCTGCAGTGTCGTAGCTAACGCGTTAAGTATCCCGCCTGGGAAGTATGCTCGCAAGAGTGAAACTCAAAGGAATTGACGGGGGCCCGCACAAGCGGTGGAGCATGTGGTTTAATTCGATGCAACACGAAGAACCTTACCAGGACTTGACATAAAGAGAAGTTTTTTGAGAAGAAAACGTGCTACGGCCTCTTATACAGGTGGTGCA
>FIQU8OX06G5R4V
ATTAGATACCCCGGTAGTCCTAGCCTTAAACGATGCTGACTTGGTGTTTCAGGTATTTAATCCTGGAGTGCCGGAGCTAACGCGTTAAGTCAGCCGCCTGGGGAGTACGGTCGCAAGACTGAAACTCAAAGGAATTGACGGGGACCCGCACAAGCGGTGGAGCATGTGGTTTAATTCGACGCAACGCGAAGAACCTTACCTGGGCTAGAATGCGGTGGATAAGTCTTAGAGATAAGATGATCCGAGTAATCGGCTCCTGCCAGCAAGGTG
>FIQU8OX06G1Z7P
ATTAGATACCCGGGTAGTCCACGCTGTAAACTATGGATACTTGTTGTTGGGGGTATTGACCCCTTCAGTGACGAAGCTAACGCGTTAAGTATCCCGCCTGGGGAGTACGGTCGCAAGATTAAAACTCAAAGAAATTGACGGGGGCCCGCACAAGCGGTGGAGCATGTGGTTTAATTCGATGCAACGCGAAGAACCTTACCTGGACTTGACATGAACTGGAAGGGTGGCAGAAATGTCCCCGCTCGCAAGAGTCGGTTCACAGGTGCTGCATGG
>FIQU8OX06HBUR3
ATTAGATACCCGGGTAGTCCACGCCCTAAACGATGTCAACTGGTTGTTGGGTCTTCACTGACTCAGTAACGAAGCTAACGCGTGAAGTTGACCGCCTGGGGAGTACGGCCGCAAGGTTGAAACTCAAGGGAATTGACGGGGACCCGCACAAGCGGTGGATGATGTGGTTTAATTCGATGCAACGCGAAAAACCTTACCCACCTTTGACATGTACGGAATTTGCCAGAGATGGCTTAGTGCTCGAAAG
>FIQU8OX06HAR7Y
ATTAGATACCCTGGTAGTCCACGCCCTAAACGATGTCTACTAGTTGTTGGTGGAGTAAAATCCATGATAACGCAGCTAACGCGTGAAGTAGACCGCCTGGGGAGTACGGTCGCAAGATTAAAACTCAAATGAATTGACGGGGGCCCGCACAAGCGGTGGATTATGTGGATTAATTCGATGCAACGCGAAAAACCTTACCTGACCTTGACATGTAACGAACTTTCCAGAGATGGATTGGTGCTCGAAAGAGAGCGTTAACACAGGTGCTG
>FIQU8OX06G9OKA
ATTAGATACCCCGGTAGTCCTAGCTGTAAACGATGGATACTAGACGTTGTGGACTCTTTGAGTCTGCAGTGTCGTAGCTAACGCGTTAAGTATCCCGCCTGGGAAGTATGCTCGCAAGAGTGAAACTCAAAGGAATTGACGAGGGCCCGCACAAGCGGTGGAGCATGTGGTTTAATTCGATGCAACACGAAGAACCTTACCAGGACTTGACATAAAGAGAAGTTTTTTGAGAAGAAAACGTGCTACGGCCTCTTATACAGGTGGTGCA
>FIQU8OX06G8LI4
ATTAGATACCCGGGTAGTCCACGCCCTAAACGATGCTGACTAGTTGTTCGGGATTTACATCCTGAGTAACGTAGCTAACGCGTGAAGTCAGCCGCCTGGGGAGTACGGTCGCAAGATTAAAACTCAAAGGAATTGACGGGGACCCGCACAAGCGGTGGATGATGTGGATTAATTCGATGCAACGCGAAAAACCTTACCTACCCTTGACATGTCACTAACGAAGTAGAGATACATTAGGTGCTCGTAAGAGAAAGTGAACACAGGTGCTGCA
>FIQU8OX06HLV8T
ATTAGATACCCAGGTAGTCCACGCCCTAAACGATGTCTACTAGTTGTTGGTGGAGTAAAATCCATGAGTAACGCAGCTAACGCGTGAAGTAGACCGCCTGGGGAGTACGGTCGCAAGATTAAAACTCAAATGAATTGACGGGGGCCCGCACAAGCGGTGGATTATGTGGATTAATTCGATGCAACGCGAAAAACCTTACCTGGCCTTGACATGTAACGAACTTTCCAGAGATGGATTGGTGCTCGAAAGAGAGCGTTAACACAGGTGCTG
>FIQU8OX06HL314
ATTAGATACCCGGGTAGTCCTAGCTGTAAACGATGGATACTAGATGTTGTGGACTCTTCGAGTCTGCAGTGTCGTAGCTAACGCGTTAAGTATCCCGCCTGGGAAGTATGCTCGCAAGAGTGAAACTCAAAGGAATTGACGGGGGCCCGCACAAGCAGTGGAGCATGTGGTTTAATTCGATGCAACACGAAGAACCTTACCAGGACTTGACATAAAGAGAAGTTTTTTGAGAAGAAAACGTGCTACGGCCTCTTATACAGGTGGTG
>FIQU8OX06HDLP9
ATTAGATACCCTGGTAGTCCACGCCGTAAACGGTGGGCGCTAGTTGTGCGAACCTTCCACGGTTTGTGCGACGCAGCTAACGCATTAAGCGCCCCGCCTGGGGAGTACGATCGCAAGATTAAAACTCAAAGGAATTGACGGGGCCCCGCACAAGCAGCGGAGCATGCGGCTTAATTCGACGCAACGCGAAGAACCTTACCAAGGCTTGACATATACAGGAATATGGCAGAGATGTCATAGCCGCAAGGTCTGTATACAGGTGG
>FIQU8OX06G7TXQ
ATTAGATACCCTGGTAGTCCACGCTGTAAACGATGTCGACTAGCCGTTGGTCCTATTTACAGGATTAGTGGCGCGGCTAACGCATTAAGTCGACCGCCTGGGGAGTACGGCCGCAAGGTTAAAACTCAAATGAATTGACGGGGGCCCGCACAAGCGGTGGAGCATGTGGTTTAATTCGATGCAACGCGAAGAACCTTACCTACCCTTGACATCCAGAGAATCTGTTAGAGATAGTAGAGTGCCTTCGGGAGCTCTGAGACAGGTG
>FIQU8OX06HLGFL
ATTAGATACCCGGGTAGTCCACGCCCTAAACGATGTCTACTAGTTGTTGGTGGAGTAAAATCCATGAGTAACGCAGCTAACGCGTGAAGTAGACCGCCTGGGGAGTACGGTCGCAAGATTAAAACTCAAATGAATTGACGGGGGCCCGCACAAGCGGTGGATTATGTGGATTAATTCGATGCAACGCGAAAAACCTTACCTGGCCTTGACATGTAACGAACTTTCCAGAGATGGATTGGTGCTCGAAAGAGAACGTTAACACAGGTGCTGCATGG
>FIQU8OX06G8S7S
ATTAGATACCCTGGTAGTCCTAGCTGTAAACGATGGATACTAGATGTTGTGGACTCTTTGAGTCTGCAGTGTCGTAGCTAACGCGTTAAGTATCCCGCCTGGGAAGTATGCTCGCAAGAGTGAAACTCAAAGGAATTGACGGGGGCCCGCACAAGCGGTGGAGCATGTGGTTTAATTCGATGCAACACGAAGAACCTTACCAGGACTTGACATAAAGAGAAGTTTTTTGAGAAGAAAACGTGCTACGGCCTCTTATACAGGTGGTG
>FIQU8OX06HMSLI
ATTAGATACCCCGGTAGTCCACGCCCTAAACGATGTCAACTGGTTGTTGGGTCTTCACTGACTCAGTAACGAAGCTAACGCGTGAAGTTGACCGCCTGGGGAGTACGGCCGCAAGGTTGAAACTCAAAGGAATTGACGGGGACCCGCACAAGCGGTGGATGATGTGGTTTAATTCGATGCAACGCGAAAAACCTTACCCACCTTTGACATGTACGGAATTTGCCAGAGATGGCTTAGTGCTCGAAAG
>FIQU8OX06HLCB1
ATTAGATACCCGGGTAGTCCACGCCCTAAACGATGTCAGCTAGCTGTTGGGGCCTTCGGGCCTTAGTAGCGCAGCTAACGCGTGAAGTTGACCGCCTGGGGAGTACGGTCGCAAGATTAAAACTCAAAGGAATTGACGGGGACCCGCACAAGCGGTGGATGATGTGGATTAATTCGATGCAACGCGAAAAACCTTACCTACCCTTGACATGTCTGGAATCCCGAAGAGATTTGGGAGTGCTCGCAAGAGAACCGGAACACAGGTGCTGCATGG
>FIQU8OX06HI9US
ATTAGATACCCCGGTAGTCCACGCTGTAAACGTTGAATACTCGATGTTGGCGATACACAGTCAGCGTCCAAGAGAAATCGTTAAGTATTCCACCTGGGGAGTACGCTCGCAAGAGTGAAACTCAAAGGAATTGACGGGGGCCCGCACAAGTAGAGGAGCATGTGGTTTAATTCGATGATACGCGAGAAACCTTACCTGGTCTTGAATGTGAGTGATCGGTGCAGAAATGCACTTTTCCGCAAGGACACAAACAAGGTG
>FIQU8OX06HEW7H
ATTAGATACCCGGGTAGTCCACGCTGTAAACGATGTCGACTAGCCGTTGGTCCTATTTACAGGATTAGTGGCGCAGCTAACGCATTAAGTCGACCGCCTGGGGAGTACGGCCGCAAGGTTAAAACTCAAATGAATTGACGGGGGCCCGCACAAGCGGTGGAGCATGTGGTTTAATTCGATGCAACGCGAAGAACCTTACCTACCCTTGACATCCAGAGAACCTGTTAGAGATAGTAGAGTGCCTTCGGGAGCTCTGAGACAGGTGCTG
>FIQU8OX06G9269
ATTAGATACCCGGGTAGTCCTAGCTGTAAACGATGGATACTAGATGTTGTGGACTCTTTGAGTCTGCAGTGTCGTAGCTAACGCGTTAAGTATCCCGCCTGGGAAGTATGCTCGCAAGAGTGAAACTCAAAGGAATTGACGAGGGCCCGCACAAGCGGTGGAGCATGTGGTTTAATTCGATGCAACACGAAGAACCTTACCAGGACTTGACATAAAGAGAAGTTTTTTGAGAAGAAAACGTGCTACGGCCTCTTATACAGGTGGTG
>FIQU8OX06HKHDZ
ATTAGATACCCAGGTAGTCCACACTGTAAACGATGATAACTAGGTGTCGGCCGAATCTGGTCGGTGCCACAGCGAAAGCGTTAAGTTATCCACCTGGGGAGTACGCCGGCAACGGTGAAACTCAAAGGAATTGACGGGGGTCCGCACAAGCGGTGGAGCATGTGGTTTAATTCGATGATACGCGAGGAACCTTACCTAGGCTAGAATGTGAAGGAATGATACAGAAATGGATCAGTCAGCAACGACCTGAAACAAGGTGCTGCA
>FIQU8OX06HJZ6T
ATTAGATACCCGGGTAGTCCACGCCCTAAACGATGTCAACTGGTTGTTGGGTCTTTACTGACTCAGTAACGAAGCTAACGCGTGAAGTTGACCGCCTGGGGAGTACGGCCGCAAGGTTGAAACTCAAAGGAATTGACGGGGACCCGCACAAGCGGTGGATGATGTGGTTTAATTCGATGCAACGCGAAAAACCTTACCCACCTTTGACATGTACGGAATCCTTTAGAGATAGAGGAGTGCTCGAAAGAGAACCGTAACACAGGTGCTGCATGGCTGTCGTC
>FIQU8OX06HJNMQ
ATTAGATACCCCGGTAGTCCACGCCCTAAACGATGCTGACTAGTTGTTCGGGATTTACATCCTGAGTAACGTAGCTAACGCGTGAAGTCAGCCGCCTGGGGAGTACGGTCGCAAGATTAAAACTCAAAGGAATTGACGGGGACCCGCACAAGCGGTGGATGATGTGGATTAATTCGATGCAACGCGAAAAACCTTACCTACCCTTGACATGTCACTAACAAAGTAGAGATACATTAGGTGCTCGTAAGAGAAAGTGAACACAGGTGCTGCA
>FIQU8OX06HFCAO
ATTAGATACCCGGGTAGTCCACGCCCTAAACGATGTCAACTGGTTGTTGGGCCTTTACTGGCTCAGTAACGAAGCTAACGCGTGAAGTTAACCGCCTGGGGAGTACGGCCGCAAGGTTGAAACTCAAAGGAATTGACGGGGACCCGCACAAGCGGTGGATGATGTGGTTTAATTCGATGCAACGCGAAAAGCCTTACCCACCTTTGACATGTACGGAATCCTTTAGAGATAGAGGAGTGCTCGAAAGAGAACCGTAACACAGGTGCTGCATGGCTGTCGTC
>FIQU8OX06G8FJG
ATTAGATACCCTGGTAGTCCACGCCCTAAACGATGTCTACTAGTTGTTGGTGGAGTAAAATCCATGAGTAACGTAGCTAACGCGTGAAGTAGACCGCCTGGGGAGTACGGTCGCAAGATTAAAACTCAAATGAATTGACGGGGGCCCGCACAAGCGGTGGATTATGTGGATTAATTCGATGCAACGCGAAAAACCTTACCTGGCCTTGACATGTAACGAACTTTCCAGAGATGGATTGGTGCTCGAAAGAGAGCGTTAACACAGGTG
>FIQU8OX06G8VWP
ATTAGATACCCTGGTAGTCCACGCCGTAAACGGTGGGCGCTAGTTGTGCGAACCTTCCACGGTTTGTGCGACGCAGCTAACGCATTAAGCGCCCCGCCTGGGGAGTACGATCGCAAGATTAAAACTCAAAGGAATTGACGGGGCCCCGCACAAGCAGCGGAGCATGCGGCTTAATTCGATGCAACGCGAAGAACCTTACCAAGGCTTGACATATACAGGAATATGGCAGAGATGTCATAGCCGCAAGGTCTGTATACAGG
>FIQU8OX06G7UFV
ATTAGATACCCCGGTAGTCCACGCCCTAAACGATGCTGACTAGTTGTTCGGGATTTACATCCTGAGTAACGTAGCTAACGCGTGAAGTCAGCCGCCTGGGGAGTACGGTCGCAAGATTAAAACTCAAAGGAATTGACGGGGACCCGCACAAGCGGTGGATGATGTGGATTAATTCGATGCAACGCGAAAAACCTTACCTACCCTTGACATGTGACTAACGAAGTAGAGATACATTAGGTGCTCGTAAGAGAAAGTCAACACAGGTGCTGCA
>FIQU8OX06HBQN2
ATTAGATACCCTGGTAGTCCTAGCTGTAAACGATGGATACTAGATGTTGTGGACTCTTTGAGTCTGCAGTGTCGTAGCTAACGCGTTAAGTATCCCGCCTGGGAAGTATGCTCGCAGGAGTGAAACTCAAAGGAATTGACGGGGGCCCGCACAAGCGGTGGAGCATGTGGTTTAATTCGATGCAACACGAAGAACCTTACCAGGACTTGACATAAAGAGAAGTTTTTTGAGAAGAAAACGTGCTACGGCCTCTTATACAGGTGGTG
>FIQU8OX06G5HHH
ATTAGATACCCCGGTAGTCCACGCCCTAAACGATGCCGACTAGTTGTTCGGGATTTACATCCTGAGTAACGTAGCTAACGCGTGAAGTCAGCCGCCTGGGGAGTACGGTCGCAAGATTAAAACTCAAAGGAATTGACGGGGACCCGCACAAGCGGTGGATGATGTGGATTAACTCGATGCAACGCGAAAAACCTTACCTACCCTTGACATGTGACTAACGAAGTAGAGATACATTAGGTGCTCGTAAGAGAAAGTCAACACAGGTGCTGCATGG
>FIQU8OX06HD039
ATTAGATACCCTGGTAGTCCACGCCCTAAACGATGTCTACTAGTTGTTGGTGGAGTAAAATCCATGAGTAACGCAGCTAACGCGTGAAGTAGACCGCCTGGGGAGTACGGTCGCAAGATTAAAACTCAAATGAATTGACGGGGGCCCGCACAAGCGGTGGATTATGTGGATTAATTCGATGCAACGCGAAAAACCTTACCTGGCCTTGACATGTAACGAACTTTCCAGAGATGGATTGGTGCTCGAAAGAGAGCGTTAACACAGGTGCTG
>FIQU8OX06HEMU9
ATTAGATACCCAGGTAGTCCTAGCTGTAAACGATGGATACTAGATGTTGTGGACTCTTTGAGTCTGCAGTGTCGTAGCTAACGCGTTAAGTATCCCGCCTGGGAAGTATGCTCGCAAGAGTGAAACTCAAAGGAATTGACGGGGGCCCGCACAAGCGGTGGAGCATGTGGTTTAAATTCGATGCAACACGAAGAACCTTACCAGGACTTGACATAAAGAGAAGTTTTTTTGAGAAGAAACCGTGCTACGGCCTCTTATACAGGTGGTG
>FIQU8OX06HBW6M
ATTAGATACCCGGGTAGTCCACGCTGTAAACTATGGATACTTGTTGTTGGAGGTATTGACCCCTTCAGTGACGAAGCTAACGCGTTAAGTATCCCGCCTGGGGAGTACGGTCGCAAGATTAAAACTCAAAGAAATTGACGGGGGCCCGCACAAGCGGTGGAGCATGTGGTTTAATTCGATGCAACGCGAAGAACCTTACCTGGACTTGACATGAACTGGAAGGGTGGCAGAAATGTCCCCGCTCGCAAGAGTCGGTTCACAGGTGCTGCATGG
>FIQU8OX06HME4S
ATTAGATACCCAGGTAGTCCACGCTGTAAACGATGTCGACTAGCCGTTGGTCCTATTTACAGGATTAGTGGCGCAGCTAACGCATTAAGTCGACCGCCTGGGGAGTACGGCCGCAAGGTTAAAACTCAAATGAATTGACGGGGGCCCGCACAAGCGGTGGAGCATGTGGTTTAATTCGATGCAACGCGAAGAACCTTACCTACCCTTGACATCCAGAGAACCTGTTAGAGATAGTAGAGTGCCTTCGGGAGCTCTGAGACAGGTG
>FIQU8OX06HI54Z
ATTAGATACCCCGGTAGTCCACGCCCTAAACGATGTCAACTGGTTGTTGGGTCTTCACTGACTCAGTAACGAAGCTAACGCGTGAAGTTGACCGCCTGGGGAGTACGGCCGCAAGGTTGAAACTCAAAGGAATTGACGGGGACCCACACAAGCGGTGGATGATGTGGTTTAATTCGATGCAACGCGAAAAACCTTACCCACCTTTGACATGTACGGAATCCTTTAGAGATAGAGGAGTGCTCGAAAG
>FIQU8OX06HAM11
ATTAGATACCCTGGTAGTCCACGCCGTAAACGGTGGGCGCTAGTTGTGCGAACCTTCCACGGTTTGTGCGACGCAGCTAACGCATTAAGCGCCCCGCCTGGGGAGTACGATCGCAAGATTAAAACTCAAAGGAATTGACGGGGCCCCGCACAAGCAGCGGAGCATGCGGCTTAATTCGACGCAACGCGAAGAACCTTACCAAGGCTTGACATATACAGGAATATGGCAGAGATGTCATAGCCGCAAGGTCTGTATACAGGTGG
>FIQU8OX06HI9U9
ATTAGATACCCTGGTAGTCCACACCGTAAACGACGATAACTAGGTGTCGGCCGAATCTGGTCGGTGCCACAGCGAAAGCGTTAAGTTATCCACCTGGGGAGTACGCCGGCAACGGTGAAACTCAAAGGAATTGACGGGGGTCCGCACAAGCGGTGGAGCATGTGGTTTAATTCGATGATACGCGAGGAACCTTACCTAGGCTAGAATGTGAAGGAATGATACAGAAATGGATCAGTCAGCAACGACCTGAAACAAGGTGCTGCATGG
>FIQU8OX06HEYJW
ATTAGATACCCGGGTAGTCCACGCCCTAAACGATGTCAACTGGTTGTTGGGTCTTCACTGACTCAGTAACGAAGCTAACGCGTGAAGTTGACCGCCTGGGGAGTACGGCCGCAAGGTTGAAACTCAAAGGAATTGACGGGGACCCGCACAAGCGGTGGATGATGTGGTTTAATTCGATGCAACGCGAAAAACCTTACCCACCTTTGACATGTATGGAAGCCTTTAGAGATAGAGGCGTGCTCGAAAGAGAGCCATAACACAGGTGCTGCATGG
>FIQU8OX06HA9JA
ATTAGATACCCCGGTAGTCCACGCCCTAAACGATGCTGACTAGTTGTTCGGGATTTACATCCTGAGTAACGTAGCTAACGCGTGAAGTCAGCCGCCTGGGGAGTACGGTCGCAAGATTAAAACTCAAAGGAATTGACGGGGACCCGCACAAGCGGTGGATGATGTGGATTAATTCGATGCAACGCGAAAAACCTTACCTACCCTTGACATGTCACTAACGAAGTAGAGATACATTAGGTGCTCGTAAGAGAAAGTGAACACAGGTGCTGCA
>FIQU8OX06G2V9M
ATTAGATACCCGGGTAGTCCACGCCGTAAACGATGTCAACTAGCTGTTGGTCTTATGAATAAGATTAGTGGCGCAGCTAACGCGATAAGTTGACTGCCTGGGGAGTACGGTCGCAAGATTAAAACTCAAAGGAATTGACGGGGGCCCGCACAAGCGGTGGAGCACGTGGTTTAATTCGATGCGACGCGAAGAACCTTACCTACCCTTGACATACAGTGGATTTTGCAGAGATGTGGAAGTGCCTTCGGGAACACTGATACAGGTG
>FIQU8OX06HBB7V
ATTAGATACCCTGGTAGTCCACGCCCTAAACGATGTCTACTAGTTGTTGGTGGAGTAAAATCCATAAGTAACGCAGCTAACGCGTGAAGTAGACCGCCTGGGGAGTACGGTCGCAAGATTAAAACTCAAATGAATTGACGGGGGCCCGCACAAGTGGTGGATTATGTGGATTAATTCGATGCAACGCGAAAAACCTTACCTGGCCTTGACATGTAACGAACTTTCCAGAGGTGGATTGGTGCTCGAAAGAGAACGTTAACACAGGTGCTGCATGG
>FIQU8OX06HFQQP
ATTAGATACCCGGGTAGTCCACGCCGTAAACGATGGATGCTAGCCGTTAGGCAGCTTGCTGCTTAGTGGCGCAGCTAACGCTTTAAGCATCCCGCCTGGGGAGTACGGTCGCAAGATTAAAACTCAAAGGAATTGACGGGGGCCCGCACAAGCGGTGGAGCATGTGGTTTAATTCGAAGCAACGCGCAGAACCTTACCAGCTTTTGACATGTCCTGGACGGATGGCAGAGATGCTTTCTTCTCTTCGGAGCCAGGAACACAGG
>FIQU8OX06HLXB2
ATTAGATACCCCGGTAGTCCACGCTGTAAACTATGGATACTTGTTGTTGGGGGTATTGACCCCTTCAGTGACGAAGCTAACGCGTTAAGTATCCCGCCTGGGGAGTACGGTCGCAAGATTAAAACTCAAAGAAATTGACGGGGGCCCGCACAAGCGGTGGAGCATGTGGTTTAATTCGATGCAACGCGAAGAACCTTACCTGGACTTGGCATGAACTGGAAGGGTGGCAGAAATGTCCCCGCTCGCAAGAGTAGGTTCACAGGTGCTGCATGG
>FIQU8OX06HCE2N
ATTAGATACCCGGGTAGTCCTAGCCTTAAACGATGCTGACTTGGTGTTTCAGGTATTTAGTCCTGGAGTGCCGGAGCTAACGCGTTAAGTCAGCCGCCTGGGGAGTACGGTCGCAAGACTGAAACTCAAAGGAATTGACGGGGACCCGCACAAGCGGTGGAGCATGTGGTTTAATTCGACGCAACGCGAAGAACCTTACCTGGGCTAGAATGCGGTGGATAAGTCTTAGAGATAAGATGATCCGAGTAATCGGCTCCTGCCAGCAAGGTG
>FIQU8OX06HBVPU
ATTAGATACCCTGGTAGTCCACGCCGTAAACGATGTCAACTAGCCGTTGGCTCTCTTAGAGAGTTAGTGGCGCAGCTAACGCATTAAGTTGACCGCCTGGGGAGTACGGCCGCAAGGTTAAAACTCAAATGAATTGACGGGGGCCCGCACAAGCGGTGGAGCATGTGGTTTAATTCGATGCAACGCGAGGAACCTTACCTACCCTTGACATCCAGAGAATCTGTTAGAGATAGTAGAGTGCCTTCGGGAACTCTGAGACAGGTG
>FIQU8OX06HGY38
ATTAGATACCCAGGTAGTCCACGCTGTAAACGATGTCGACTAGCCGTTGGTCCTATTTACAGGATTAGTGGCGCAGCTAACGCATTAAGTCGACCGCCTGGGGAGTACGGCCGCAAGGTTAAAACTCAAATGAATTGACGGGGGCCCGCACAAGCGGTGGAGCATGTGGTTTAATTCGATGCAACGCGAAGAACCTTACCTACCCTTGACATCCAGAGAATCTGTTAGAGATAGTAGAGTGCCTTCGGGAGCTCTGAGACAGGTG
>FIQU8OX06HKIZI
ATTAGATACCCTGGTAGTCCACGCCCTAAACGATGTCTACTGGTTGTTGGGTCTTCGCTGACTCAGTAACGAAGCTAACGCGTGAAGTTGACCGCCTGGGGAGTACGGCCGCAAGGTTGAAACTCAAAGGAATTGACGGGGACCCGCACAAGCGGTGGATGATGTGGTTTAATTCGATGCAACGCGAAAAACCTTACCCACCTTTGACATGTACGGAATTTGCCAGAGATGGCTTAGTGCTCGAAAGAGAACCGTAACACAGGTGCTGCATGG
>FIQU8OX06G142C
ATTAGATACCCAGGTAGTCCTAGCTGTAAACGATGGATACTAGATGTTGTGGACTCTTTGAGTCTGCAGTGTCGTAGCTAACGCGTTAAGTATCCCGCCTGGGAAGCATGCTCGCAAGAGTGAAACTCAAAGGAATTGACGGGGGCCCGCACAAGCGGTGGAGCATGTGGTTTAATTCGATGCAACACGAAGAACCTTACCAGGACTTGACATAAAGAGAAGTTTTTTGAGAAGAAAACGTGCTACGGCCTCTTATACAGGTGGTG
>FIQU8OX06HIRN0
ATTAGATACCCAGGTAGTCCACGCCGTAAACGGTGGGCGCTAGTTGTGCGAACCTTCCACGGTTTGTGCGACGCAGCTAACGCATTAAGCGCCCCGCCTGGGGAGTACGATCGCAAGATTAAAACTCAAAGGAATTGACGGGGCCCCGCACAAGCAGCGGAGCATGCGGCTTAATTCGATGCAACGCGAAGAACCTTACCAAGGCTTGACATATACAGGAATATGGCAGAGATGTCATAGCCGCAAGGTCTGTATACAGG
>FIQU8OX06G9EZG
ATTAGATACCCCGGTAGTCCACGCCCTAAACGATGCTGACTAGTTGTTCGGGATTTACATCCTGAGTAACGTAGCTAACGCGTGAAGTCAGCCGCCTGGGGAGTACGGTCGCAAGATTAAAACTCAAAGGAATTGACGGGGACCCGCACAAGCGGTGGATGATGTGGATTAATTCGATGCAACGCGAAAAACCTTACCTACCCTTGACATGTCACTAACGAAGTAGAGATACATTAGGTGCTCGTAAGAGAAAGTGAACACAGGTGCTGCA
>FIQU8OX06HMIFT
ATTAGATACCCCGGTAGTCCACGCTGTAAACTATGGATACTTGTTGTTGGGGGTATTGACCCCTTCAGTGACGAAGCTAACGCGTTAAGTATCCCGCCTGGGGAGTACGGTCGCAAGATTAAAACTCAAAGAAATTGACGGGGGCCCGCACAAGCGGTGGAGCATGTGGTTTAATTCGATGCAACGCGAAGAACCTTACCTGGACTTGACATGAACTGGAAGGGTGGCAGAAATGTCCCCG
>FIQU8OX06HIOJO
ATTAGATACCCTGGTAGTCCACGCTGTAAACTATGGATACTTGTTGTTGGGGGTATTGACCCCTTCAGTGACGAAGCTAACGCGTTAAGTATCCCGCCTGGGGAGTACGGTCGCAAGATTAAAACTCAAAGAAATTGACGGGGGCCCGCACAAGCGGTGGAGCATGTGGTTTAATTCGATGCAACGCGAAGAACCTTACCTGGACTTGACATGAACTGGAAGGGTGGCAGAAATGTCCCCGCTCGCAAGAGTCGGTTCACAGGTGCTGCATGG
>FIQU8OX06HKQU4
ATTAGATACCCGGGTAGTCCACGCCCTAAACGATGCTGACTAGTTGTTCGGGATTTACATCCTGAGTAACGTAGCTAACGCGTGAAGTCAGCCGCCTGGGGAGTACGGTCGCAAGATTAAAACTCAAAGGAATTGACGGGGACCCGCACAAGCGGTGGATGATGTGGATTAATTCGATGCAACGCGAAAAACCTTACCTACCCTTGACATGTGACTAACGAAGTAGAGATACATTAGGTGCTCGTAAGAGAAAGTCAACACAGGTGCTGCA
>FIQU8OX06G25HU
ATTAGATACCCAGGTAGTCCACGCAGTAAACGATGAGCGCTAGTTGTCGGGATCTCAGATTTCGGCGGCGAAGCTAACGCGTTAAGCGCTCCGCCTGGGGAGTACGGTCGCAAGACTAAAACTCAAAAGAATTGACGGGGACCCGCACAAGCAGTGGAGCATGTGGTTTAATTCGATGCTACGCGAAAAACCTTACCAACCCTTGAATCTCCTTGACCGGTATAGAGATATACTTTTGGAGCAATCCACAGGGAAGACAGGTGTTGCACGG
>FIQU8OX06G8Z36
ATTAGATACCCTGGTAGTCCACGCCCTAAACGATGCTGACTAGTTGTTCGGGATTTACATCCTGAGTAACGTAGCTAACGCGTGAAGCCAGCCGCCTGGGGAGTACGGTCGCAAGATTAAAACTCAAAGGAATTGACGGGGACCCGCACAAGCGGTGGATGATGTGGATTAATTCGATGCGACGCGAAAAACCTTACCTACCCTTGACATGTCACTAACGAAGTAGAGATACATTAGGTGCCCGTAAGGGAAAGTGAACACAGGTGCTGCATGG
>FIQU8OX06HM37O
ATTAGATACCCTGGTAGTCCACGCCCTAAACGATGTCAACTGGTTGTTGGGTCTTCACTGACTCAGTAACGAAGCTAACGCGTGAAGTTGACCGCCTGGGGAGTACGGCCGCAAGGTTGAAACTCAAAGGAATTGACGGGGACCCGCACAAGCGGTGGATGATGTGGTTTAATTCGATGCAACGCGAAAAACCTTACCCACCTTTGACATGTATGGAAGCCTTTAGAGATAGAGGCGTGCTCGAAAGAGAGCCATAACACAGGTGCTGCA
>FIQU8OX06HB1I7
ATTAGATACCCAGGTAGTCCACGCCCTAAACGATGTCTACTAGTTGTTGGTGGAGTAAAATCCATGAGTAACGCAGCTAACGCGTGAAGTAGACCGCCTGGGGAGTACGGTCGCAAGATTAAAACTCAAATGAATTGACGGGGGCCCGCACAAGCGGTGGATTATGTGGATTAATTCGATGCAACGCGAAAAACCTTACCTGGCCTTGACATGTAACGAACTTTCCAGAGATGGATTGGTGCTCGAAAGAGAACGTTAGCACAGGTGCTG
>FIQU8OX06HCA6G
ATTAGATACCCGGGTAGTCCACGCAGTAAACGATGAGCGCTAGTTGTCGGGATCTTAGATTTCGGCGGCGAAGCTAACGCGTTAAGCGCTCCGCCTGGGGAGTACGGTCGCAAGACTAAAACTCAAAAGAATTGACGGGGACCCGCACAAGCAGTGGAGCATGTGGTTTAATTCGATGCTACGCGAAAAACCCTACCAACCCTTGAATCTCCTTGACCGGTATAGAGATATACTTTTGGAGCAATCCACAGGGAAGACAGGTGTTGCATGG
>FIQU8OX06HGRT2
ATTAGATACCCTGGTAGTCCACGCTGTAAACTATGGATACTTGTTGTTGGAGGTATTGACCCCTTCAGTGACGAAGCTAACGCGTTAAGTATCCCGCCTGGGGAGTACGGTCGCAAAATTAAAACTCAAAGAAATTGACGGGGGCCCGCACAAGCGGTGGAGCATGTGGTTTAATTCGATGTAACGCGAAGAACCTTACCTGGACTTGACATGAACTGGAAGGGTGGCAGAAATGTCCCCGCTCGCAAGAGTCGGTTCACAGGTGCTGCATGG
>FIQU8OX06HD5YI
ATTAGATACCCGGGTAGTCCACGCCGTAAACGATGAGAACTAGCCGCTAGATTCTCGGATTTGGTGGCGCAGCTAACGCAATAAGTTCTCCGCCTGGGGAGTACGGCCGCAAGGTTAAAACTCAAATGAATTGACGGGGGCCCGGCACAAGCGGTGGAGCATGTGGTTTAATTCGATGCAACGCGAAGAACCTTACCTACCCTTGACATCCTGAGAATTTTGCAGAGATGCGAAAGTGCCTTCGGGAACTCAGAGACAGGTGCTGCA
>FIQU8OX06HMBVK
ATTAGATACCCTGGTAGTCCACGCTGTAAACGGTGGGCACTAGTTGTGGGAACCTTCCACGGTTTCTGCGACGCAGCTAACGCATTAAGTGCCCCGCCTGGGGAGTACGGTCGCAAGACTAAAACTCAAAGGAATTGACGGGGGCCCGCACAAGCAGCGGAGCATGCGGCTTAATTCGACGCAACGCGAAGAACCTTACCAAGGCTTGACATATAGCGAAAAGTGGCAGAGATGTCATGTCCGCAAGGCGCTATACAGGTGGTG
>FIQU8OX06HMEUB
ATTAGATACCCAGGTAGTCCTAGCTGTAAACGATGGATACTAGATGTTGTGGACTCTCTGAGTCTGCAGTGTCGTAGCTAACGCGTTAAGTATCCCGCCTGGGAAGTATGCTCGCAAGAGTGAAACTCAAAGGAATTGACGGGGGCCCGCACAAGCGGTGGAGCATGTGGTTTAATTCGATGCAACACGAAGAACCTTACCAGGACTTGACATAAAGAGAAGTTTTTTGAGAAGAAAACGTGCTACGGCCTCTTATACAGGTGGTG
>FIQU8OX06HDFY3
ATTAGATACCCGGGTAGCCCTAGCTGTAAACGATGGATACTAGATGTTGTGGACTCTTTGAGTCTGCAGTGTCGTAGCTAACGCGTTAAGTATCCCGCCTGGGAAGTATGCTCGCAAGAGTGAAACTCAAAGGAATTGACGGGGGCCCGCACAAGCGGTGGAGCATGTGGTTTAATTCGATGCAACACGAAGAACCTTACCAGGACTTGACATAAAGAGAAGTTTTTTGAGAAGAAAACGTGCTACGGCCTCTTATACAGGTGGTGCA
>FIQU8OX06HDERJ
ATTAGATACCCTGGTAGTCCACGCTGTAAACGATGTCGACTAGCCGTTGGTCCTATTTACAGGATTAGTGGCGCAGCTAACGCATTAAGTCGACCGCCTGGGGAGTACGGCCGCAAGGTTAAAACTCAAATGAATTGACGGGGGCCCGCACAAGCGGTGGAGCATGTGGTTTAATTCGATGCAACGCGAAGAACCTTACCTACCCTTGACATCCAGAGAATCTGTTAGAGATAGTAGAGTGCCTTCGGAGCTCTGAGACAGGTG
>FIQU8OX06HJ56Z
ATTAGATACCCTGGTAGTCCACGCCGTAAACGATGTCAACTAGCTGTTGGTCTTATGAATAAGATTAGTGGCGCAGCTAACGCGATAAGTTGACCGCCTGGGGAGTACGGTCGCAAGATTAAAACTCAAAGGAATTGACGGGGGCCCGCACAAGCGGTGGAGCATGTGGTTTAATTCGATGCAACGCGAAGAACCTTACCTACCCTTGACATACAGTGGATTTTGCAGAGATGTGGAAGTGCCTTCGGGAACACTGATACAGGTG
>FIQU8OX06HK1KD
ATTAGATACCCTGGTAGTCCACGCCGTAAGCGATGTCAACTAGCCGTTGGCTCTCTTAGAGAGTTAGTGGCGCAGCTAACGCATTAAGTTGACCGCCTGGGGAGTACGGCCGCAAGGTTAAAACTCAAATGAATTGACGGGGGCCCGCACAAGCGGTGGAGCATGTGGTTTAATTCGATGCAACGCGAAGAACCTTACCTACCCTTGACATCCAGAGAATCTGTTAGAGATAGTAGAGTGCCTTCGGGAACTCTGAGACAGGTG
>FIQU8OX06G4RD0
ATTAGATACCCCGGTAGTCCACGCCCTAAACGATGCTGACTAGTTGTTCGGGATTTACATCCTGAGTAACGTAGCTAACGCGTGAAGTCAGCCGCCTGGGGAGTACGGTCGCAAGATTAAAACTCAAAGGAATTGACGGGGACCCGCACAAGCGGTGGATGATGTGGATTAATTCGATGCAACGCGAAAAACCTTACCTACCCTTGACATGTGACTAACGAAGTAGAGATACATTAGGTGCTCGTAAGAGAAAGTCAACACAGGTGCTGCA
>FIQU8OX06HJT1E
ATTAGATACCCAGGTAGTCCACGCCGTAAACTATGGAAGCTAGCCGTCAGTCGGCTTGCTGAGTGGTGGCGCAGCTAACGCATTAAGCTTCCCGCCTGGGGAGTACGGTCGCAAGATTAAAACTCAAAGGAATTGACGGGGGCCCGCACAAGCGGTGGAGCATGTGGTTTAATTCGAAGCAACGCGCAGAACCTTACCTACCCTTGACATGTCCAGTATGGTCACCAGAGATGGAGTCCTTCAGTTCGGCTGGCTGGAACACAGG
>FIQU8OX06HEUW0
ATTAGATACCCCGGTAGTCCACGCCCTAAACGATGTCAACTAGTTGTTGGGTCTTCACTGACTCAGTAACGAAGCTAACGCGTGAAGTTGACCGCCTGGGGAGTACGGCCGCAAGGTTGAAACTCAAAGGAATTGACGGGGACCCGCACAAGCGGTGGATGATGTGGTTTAATTCGATGCAACGCGAAAAACCTTACCCACCTTTGACATGTACGGAATTTGCCAGAGATGGCTTAGTGCTCGGAAGAGAACCGTAACACAGGTGCTGCATGG
>FIQU8OX06G0MUP
ATTAGATACCCCGGTAGTCCACGCCCTAAACGATGTCTACTAGTTGTTGGTGGAGTAAAATCCATGAGTAACGCAGCTAACGCGTGAAGTAGACCGCCTGGGGAGTACGGTCGCAAGATTAAAACTCAAATGAATTGACGGGGGCCCGCACAAGCGGTGGATTATGTGGATTAATTCGATGCAACGCGAAAAACCTTACCTGGCCTTGACATGTAACGAACTTTCCAGAGATGGATTGGTGCTCGAAAGAGAGCGTTAACACAGGTGCTGCA
>FIQU8OX06HN8Q5
ATTAGATACCCGGGTAGTCCACGCTGTAAACTATGGATACTTGTTGTTGGAGGTATTGACCCCTTCAGTGACGAAGCTAACGCGTTAAGTATCCCGCCTGGGGAGTACGGTCGCAAGATTAGAACTCAAAGAAATTGACGGGGGCCCGCACAGGCGGTGGAGCATGTGGTTTAATTCGATGTAACGCGAAGAACCTTACCTGGACTTGACATGAACTGGAAGGGTGGCAGAAATGTCCCCGCTCGCAAGAGTCGGTTCACAGGTGCTGCATGG
>FIQU8OX06HMEOV
ATTAGATACCCTGGTAGTCCTAGCTGTAAACGATGGATACTAGATGTTGTGGACTCTTTGAGTCTGCAGTGTCGTAGCTAACGCGTTAAGTATCCCGCCTGGGAAGTATGCTCGCAAGAGTGAAACTCAAAGGAATTGACGAGGGCCCGCACAAGCGGTGGAGCATGTGGTTTAATTCGATGCAACACGAAGAACCTTACCAGGACTTGACATAAAGAGAAGTTTTTTGAGAAGAAAACGTGCTACGGCCTCTTATACAGGTGGTG
>FIQU8OX06G7XYI
ATTAGATACCCTGGTAGTCCACGCCCTAAACGATGTCTACTAGTTGTTGGTGGAGTAAAATCCATGAGTAACGCAGCTAACGCGTGAAGTAGACCGCCTGGGGAGTACGGTCGCAAGATTAAAACTCAAATGAATTGACGGGGGCCCGCACAAGCGGTGGATTATGTGGATTAATTCGATGCAACGCGAAAAACCTTACCTGGTCTTGACATGTAACGAACTTTCCAGAGATGGATTGGTGCTCGAAAGAGAGCGTTAACACAGGTG
>FIQU8OX06HGS14
ATTAGATACCCCGGTAGTCCACGCCGTAAACGGTGGGCGCTAGTTGTGCGAACCTTCCACGGTTTGTGCGACGCAGCTAACGCATTAAGCGCCCCGCCTGGGGAGTACGATCGCAAGATTAAAACTCAAAGGAATTGACGGGGCCCCGCACAAGCAGCGGAGCATGCGGCTTAATTCGACGCAACGCGAAGAACCTTACCAAGGCTTGACATATACAGGAATATGGCAGAGATGTCATAGCCGCAAGGTCTGTATACAGGTGGTG
>FIQU8OX06HHF3Q
ATTAGATACCCGGGTAGTCCACGCCCTAAACGATGCTGACTAGTTGTTCGGGATTTACATCCTGAGTAACGTAGCTAACGCGTGAAGTCAGCCGCCTGGGGAGTACGGTCGCAAGATTAAAACTCAAAGGAATTGACGGGGACCCGCACAAGCGGTGGATGATGTGGATTAATTCGATGCAACGCGAAAAACCTTACCTACCCTTGACATGTCACTAACGAAGTAGAGATACATTAGGTGCTCGTAAGAGAAAGTGAACACAGGTG
>FIQU8OX06GTNF8
ATTAGATACCCTGGTAGTCCACGCCCTAAACGATGTCTACTAGTTGTTGGTGGAGTAAAATCCATGAGTAACGCAGCTAACGCGTGAAGTAGACCGCCTGGGGAGTACGGTCGCAAGATTAAAACTCAAATGAATTGACGGGGACCCGCACAAGCGGTGGATTATGTGGATTAATTCGATGCAACGCGAAAAACCTTACCTGGCCTTGACATGTAACGAACTTTCCAGAGATGGATTGGTGCTCGAAAGAGAGCGTTAACACAGGTGCTG
>FIQU8OX06HBV4W
ATTAGATACCCGGGTAGTCCTAGCTGTAAACGATGGATACTAGATGTTGTGGACTCTTTGAGTCTGCAGTGTCGTAGCTAACGCGTTAAGTATCCCGCCTGGGAAGTATGCTCGCAAGAGTGAAACTCAAAGGAATTGACGGGGGCCCGCACAAGCGGTGGAGCATGTGGTTTAATTCGATGCAACACGAAGAACCTTACCAGGACTTGACATAAAGAGAAGTTTTTTGAGAAGAAAACGTGCTACGGCCTCTTATACAGGTGGTGCA
>FIQU8OX06HJ8F7
ATTAGATACCCCGGTAGTCCTAGCTGTAAACGATGGATACTAGATGTTGTGGACTCTTTGAGTCTGCAGTGTCGTAGCTAACGCGTTAAGTATCCCGCCTGGGAAGTATGCTCGCAAGAGTGAAACTCAAAGGAATTGACGGGGGCCCGCACAAGCGGTGGAGCATGTGGTTTAATTCGATGCAACACGAAGAACCTTACCAGGACTTGACATAAAGAGAAGTTTTTTGAGAAGAAAACGTGCTACGGCCTCTTATACAGGTGGTGCA
>FIQU8OX06HH2X3
ATTAGATACCCCGGTAGTCCACGCCGTAAACGGTGGGCGCTAGTTGTGCGAACCTTCCACGGTTTGTGCGACGCAGCTAACGCATTAAGCGCCCCGCCTGGGGAGTACGATCGCAAGATTAAAACTCAAAGGAATTGACGGGGCCCCGCACAAGCAGCGGAGCATGCGGCTTAATTCGACGCAACGCGAAGAACCTTACCAAGGCTTGACATATACAGGAATATGGCAGAGATGTCATAGCCGCAAGGTCTGTATACAGGTGGTG
>FIQU8OX06HLA8I
ATTAGATACCCTGGTAGTCCACGCCCTAAACGATGTCAACTGGTTGTTGGGTCTTCACTGACTCAGTAACGAAGCTAACGCGTGAAGTTGACCGCCTGGGGAGTACGGCCGCAAGGTTGAAACTCAAAGGAATTGACGGGGACCCGCACAAGCGGTGGATGATGTGGTTTAATTCGATGCAACGCGAAAAACCTTACCCACCTTTGACATGTACGGAATTTGCCAGAGATGGCTTAGTGCTCGAAAGAGAACCGTAACACAGGTGCTGCATGG
>FIQU8OX06HKY5V
ATTAGATACCCCGGTAGTCCACGCCCTAAACGATGTCTACTAGTTGTTGGTGGAGTAAAATCCATGAGTAACGCAGCTAACGCGTGAAGTAGACCGCCTGGGGAGTACGGTCGCAAGATTAAAACTCAAATGAATTGACGGGGGCCCGCACAAGCGGTGGATTATGTGGATTAATTCGATGCAACGCGAAAAACCTTACCTGGCCTTGACATGTAACGAACTTTCCAGAGATGGATTGGTGCTCGAAAGAGAGCGTTAACACAGGTGCTGCA
>FIQU8OX06GUYT8
ATTAGATACCCGGGTAGTCCACGCCGTAAACGATGTCAACTAGCCGTTGGTCCTCTATGTAGGATTAGTGGCGCAGCTAACGCATTAAGTTGACCGCCGGGGGAGTACGGCCGCAAGGTTAAAACTCAAATGAATTGACGGGGGCCCGCACAAGCGGTGGAGCATGTGGTTTAATTCGATGCAACGCGAAGAACCTTACCTACCCTTGACATCCAGAGAATCTGTTAGAGATAGTAGAGTGCCTTCGGGAGCTCTGAGACAGGTG
>FIQU8OX06G9OE4
ATTAGATACCCGGGTAGTCCACGCCCTAAACGATGCTGACTAGTTGTTCGGGATTTACATCCTGAGTAACGTAGCTAACGCGTGAAGTCAGCCGCCTGGGGAGTACGGTCGCAAGATTAAAACTCAAAGGAATTGACGGGGACCCGCACAAGCGGTGGATGATGTGGATTAATTCGATGCAACGCGAAAAACCTTACCTACCCTTGACATGTCACTAACGAAGTAGAGATACATTAGGTGCTCGTAAGAGAAAGTGAACACAGGTGCTGCA
>FIQU8OX06G90KA
ATTAGATACCCCGGTAGTCCACGCAGTAAACGATGAGCGCTAGTTGTCGGGATCTTAGATTTCGGCGGCGAAGCTAACGCGTTAAGCGCTCCGCCTGGGGAGTACGGTCGCAAGACTAAAACTCAAAAGAATTGACGGGGACCCGCACAAGCAGTGGAGCATGTGGTTTAATTCGATGCTACGCGAAAAACCTTACCAACCCTTGAATCTCCTTGACCGGTATAGAGATATACTTCTGGAGCAATCCACAGGGAAGACAGGTGTTGCATGG
>FIQU8OX06HGIKB
ATTAGATACCCTGGTAGTCCACGCCCTAAACGATGTCTACTAGTTGTTGGTGGAGTAAAATCCATGAGTAACGCAGCTAACGCGTGAAGTAGACCGCCTGGGGAGTACGGTCGCAAGATTAAAACTCAAATGAATTGACGGGGGCCCGCACAAGCGGTGGATTATGTGGATTAATTCGATGCAACGCGAAAAACCTTACCTGGCCTTGACATGTAACGAACTTTCCAGAGATGGATTGGTGCTCGAAAGAGAGCGTTAACACAGGTGCTG
>FIQU8OX06HJJCJ
ATTAGATACCCTGGTAGTCCACGCAGTAAACGATGAGCGCTAGTTGTCGGGATCTTAGATTTCGGCGGCGAAGCTAACGCGTTAAGCGCTCCGCCTGGGGAGTACGGTCGCAAGACTAAAACTCAAAAGAATTGACGGGGACCCGCACAAGCAGTGGAGCATGTGGTTTAATTCGATGCTACGCGAAAAACCTTACCAACCCTTGAATCTCCTTGACCGGTATAGAGATATACTTTTGGAGCAATCCACAGGGAAGACAGGTGTTGCATGG
>FIQU8OX06HMB67
ATTAGATACCCGGGTAGTCCACGCCGTAAACGATGTCAACTAGCCGTTGGGCCCTTTATGGGTTTAGTGGCGCAGCTAACGCATTAAGTTGACCGCCTGGGGAGTACGGCCGCAAGGTTAAAACTCAAATGAATTGACGGGGGCCCGCACAAGCGGTGGAGCATGTGGTTTAATTCGATGCAACGCGAAGAACCTTACCTACCCTTGACATCCAGAGAATCTGTTAGAGATAGTAGAGTGCC
>FIQU8OX06HE1J1
ATTAGATACCCTGGTAGTCCACGCCGTAAACGGTGGGCGCTAGTTGTGCGAACCTTCCACGGTTTGTGCGACGCAGCTAACGCATTAAGCGCCCCGCCTGGGGAGTACGATCGCAAGATTAAAACTCAAAGGAATTGACGGGGCCCCGCACAAGCAGCGGAGCATGCGGCTTAATTCGATGCAACGCGAAGAACCTTACCAAGGCTTGACATATACAGGAATATGGCAGAGATGTCATAGCCGCAAGGTCTGTATACAGGG
>FIQU8OX06HM370
ATTAGATACCCTGGTAGTCCACGCCCTAAACGATGTCTACTAGTTGTTGGTGGAGTAAAATCCATAAGTAACGCAGCTAACGCGTGAAGTAGACCGCCTGGGGAGTACGGTCGCAAGATTAAAACTCAAATGAATTGACGGGGGCCCGCACAAGTGGTGGATTATGTGGATTAATTCGATGCAACGCGAAAAACCTTACCTGGCCTTGACATGTAACGAACTTTCCAGAGATGGATTGGTGCTCGAAAGAGAACGTTAACACAGGTGCTGCATGG
>FIQU8OX06HFI9C
ATTAGATACCCTGGTAGTCCACGCCCTAAACGATGTCAACTGGTTGTTGGGTCTTTACTGACTCAGTAACGAAGCTAACGCGTGAAGTTGACCGCCTGGGGAATACGGCCGCAAGGTTGAAACTCAAAGGAATTGACGGGGACCCGCACAAGCGGTGGATGATGTGGTTTAATTCGATGCAACGCGAAAAACCTTACCCACCTTTGACATGTACGGAATCCTTTAGAGATAGAGGAGTGCTCGAAAGAGAACCGTAACACAGGTGCTGCATGGCTGTCG
>FIQU8OX06HHLT7
ATTAGATACCCGGGTAGTCCACGCCGTAAACGATGTCAACTAGCCGTTGGTCCTCTATGTAGGATTAGTGGCGCAGCTAACGCATTAAGTTGACCGCCTGGGGAGTACGGCCGCAAGGTTAAAACTCAAATGAATTGACAGGGGCCCGCACAAGCGGTGGAGCATGTGGTTTAATTCGATGCAACGCGAAGAACCTTACCTACCCTTGACATCCAGAGAATCTGTTAGAGATAGTAGAGTGCCTTCGGGAGCTCTGAGACAGGTG
>FIQU8OX06HMIZL
ATTAGATACCCCGGTAGTCCACACTGTAAACGATGATAACTAGGTGTCGGCCGAATCTGGTCGGTGCCACAGCGAAAGCGTTAAGTTATCCACCTGGGGAGTACGCCGGCAACGGTGAAACTCAAAGGAATTGACGGGGGTCCGCACAAGCGGTGGAGCATGTGGTTTAATTCGATGATACGTGAGGAACCTTACCTAGGCTAGAATGTGAAGGAATGATACAGAAATGGATCAGTCAGCAACG
>FIQU8OX06HNM4V
ATTAGATACCCGGGTAGTCCACACTGTAAACGATGATAACTAGGTGTCGGCCGAATCTGGTCGGTGCCACAGCGAAAGCGTTAAGTTATCCACCTGGGGAGTACGCCGGCAACGGTGAAACTCAAAGGAATTGACGGGGGTCCGCACAAGCGGTGGAGCATGTGGTTTAATTCGATGATACGCGAGGAACCTTACCTAGGCTAGAATGTGAAGGAATGATACAGAAATGGATCAGTCAGCAACGACCTGAAACAAGGTGCTGCATGG
>FIQU8OX06HLK3O
ATTAGATACCCAGGTAGTCCACGCCCTAAACGATGTCTACTAGTTGTTGGTGGAGTAAAATCCATGAGTAACGCAGCTAACGCGTGAAGTAGACCGCCTGGGGAGTACGGTCGCAAGATTAAAACTCAAATGAATTGACGGGGGCCCGCACAAGCGGTGGATTATGTGGATTAATTCGATGCAACGCGAAAAACCTTACCTGGCCTTGACATGTAACGAACTTTCCAGAGATGGATTGGTGCTCGAAAGAGAGCGTTAACACAGGTGCTG
>FIQU8OX06HBT4H
ATTAGATACCCTGGTAGTCCACGCCCTAAACGATGTCTACTAGTTGTTGGGAGAGTAAAATCTCTTAGTAACGCAGCTAACGCGTGAAGTAGACCGCCTGGGGAGTACGGTCGCAAGATTAAAACTCAAAGGAATTGACGGGGGCCCGCACAAGCGGTGGATTATGTGGATTAATTCGATGCAACGCGAAAAACCTTACCTGGCCTTGACATGTACCGAATTTAGCAGAGATGCTTTAGTGCTCGAAAGAGAACGGTAACACAGGTGCTGCATGG
>FIQU8OX06HLJEF
ATTAGATACCCGGGTAGTCCACACTGTAAACGATGATAACTAGGTGTCGGCCGAATCTGGTCGGTGCCACAGCGAAAGCGTTAAGTTATCCACCTGGGGAGTACGCCGGCAACGGTGAAACTCAAAGGAATTGACGGGGGTCCGCACAAGCGGTGGAGCATGTGGTTTAATTCGATGATACGCGAGGAACCTTACCTAGGCTAGAATGTGAAGGAATGATACAGAAATGGATCAGTCAGCAACG
>FIQU8OX06HKHDF
ATTAGATACCCCGGTAGTCCACGCCGTAAACTATGGAAGCTAGCCGTCAGTCAGCTTGCTGAGTGGTGGCGCAGCTAACGCATTAAGCTTCCCGCCTGGGGAGTACGGTCGCAAGATTAAAACTCAAAGGAATTGACGGGGGCCCGCACAAGCGGTGGAGCATGTGGTTTAATTCGAAGCAACGCGCAGAACCTTACCTACCCTTGACATGTCCAGTATGGTCACCAGAGATGGAGTCCTTCAGTTCGGCTGGCTGGAAC
>FIQU8OX06G9H2Q
ATTAGATACCCTGGTAGTCCACGCTGTAAACGATGTCGACTAGCCGTTGGTCCTATTTACAGGATTAGTGGCGCAGCTAACGCATTAAGTCGACCGCCTGGGGAGTACGGCCGCAAGGTTAAAACTCAAATGAATTGACGGGGGCCCGCACAAGCGGTGGAGCATGTGGTTTAATTCGATGCAACACGAAGAACCTTACCTACCCTTGACATCCAGAGAATCTGTTAGAGATAGTAGAGTGCCTTCGGGAGCTCTGAGACAGGTG
>FIQU8OX06HJ6KC
ATTAGATACCCCGGTAGTCCACACTGTAAACGATGATTATTAGATGTCGGGGGGGTTACCCTTCGGTATCGCAGCTAACGCATTAAATAATCCGCCTGGGGAGTACGGTCGCAAGATTAAAACTCAAAGGAATTGACGGGGACCCGCACAAGCGGTGGAGTATGTGGTTTAATTCGAAGCAACGCGCAGAACCTTACCAACCCTTGACATGGGACGTATGAGCGCCAGAGATGGTGTTCTTCACTTCGGGTGGCGTCCACACAGGTGCTGCATGG
>FIQU8OX06HIAJA
ATTAGATACCCCGGTAGTCCACGCCCTAAACGATGTCAACTGGTTGTTGGGTCTTCACTGACTCAGTAACGAAGCTAACGCGTGAAGTTGACCGCCTGGGGAGTACGGCCGCAAGGTTGAAACTCAAAGGAATTGACGGGGACCCGCACAAGCGGTGGATGATGTGGTTTAATTCGATGCAACGCGAAAAACCTTACCCACCTTTGACATGTACGGAATTTGCCAGAGATGGCTTAGTGCTCGAAAGAGAACCGTAAC
>FIQU8OX06HLMPT
ATTAGATACCCTGGTAGTCCTAGCTGTAAACGATGGATACTAGATGTTGTGGACTCTTTGAGTCTGCAGTGTCGTAGCTAACGCGTTAAGTATCCCGCCTGGGAAGTATGCTCGCAAGAGTGAAACTCAAAGGAATTGACGGGGGCCCGCACAAGCGGTGGAGCATGTGGTTTAATTCGATGCAACACGAAGAACCTTACCAGGACTTGACATAAAGAGAAGTTTTTTGAGAAGAAAACGTGCTACGGCCTCTTATACAGGTGGTG
>FIQU8OX06G6SJN
ATTAGATACCCGGGTAGTCCGCGCCCTAAACGACGTCAACTGGTTGTTGGGTCTTAACTGACTCAGTAACGAAGCTAACGCGTGAAGTTGACCGCCTGGGGAGTACGGCCGCAAGGTTGAAACTCAAAGGAATTGACGGGGACCCGCACAAGCGGTGGATGATGTGGTTTAATTCGATGCAACGCGAAAAACCTTACCCACCTTTGACATGTACGGAAGGATCCAGAGATGGATTTGTGCTCGAAAGAGAACCGTAACACAGGTGCTGCATGGCTGTCGTC
>FIQU8OX06HK3WM
ATTAGATACCCGGGTAGTCCACGCTGTAAACGATGTCGACTAGCCGTTGGTCCTATTTACAGGATTAGTGGCGCAGCTAACGCATTAAGTCGACCGCCTGGGGAGTACGGCCGCAAGGTTAAAACTCAAATGAATTGACGGGGGCCCGCACAAGCGGTGGAGCATGTGGTTTAATTCGATGCAACGCGAAGAACCTTACCTACCCTTGACATCCAGAGAACCTGTTAGAGATAGTAGAGTGCCTTCGGGAGCTCTGAGACAGGTGCTG
>FIQU8OX06HEISG
ATTAGATACCCTGGTAGTCCACACTGTAAACGATGATAACTAGGTGTCGGCCGAATCTGGTCGGTGCCACAGCGAAAGCGTTAAGTTATCCACCTGGGGAGTACGCCGGCAACGGTGAAACTCAAAGGAATTGACGGGGGCCCGCACAAGCGGTGGAGCATGTGGTTTAATTCGATGATACGCGAGGAACCTTACCTAGGCTAGAATGTGAAGGAATGATACAGAAATGGATCAGTCAGCAACGACCTGAAACAGG
>FIQU8OX06HHJLV
ATTAGATACCCGGGTAGTCCTAGCCTTAAACGATGCTGACTTGGTGTTTCAGGTACTTAATCCTGGAGTGCCGGAGCTAACGCGTTAAGTCAGCCGCCTGGGGAGTACGGTCGCAAGACTGAAACTCAAAGGAATTGACGGGGACCCGCACAAGCGGTGGAGCATGTGGTTTAATTCGACGCAACGCGAAGAACCTTACCTGGGCTAGAATGCGGTGGATAAGTCTTAGAGATAAGATGATCCGAGTAATCGGCTCCTGCCAGCAAGGTG
>FIQU8OX06G8CSE
ATTAGATACCCCGGTAGTCCACGCCCTAAACGATGTCAACTGGTTGTTGGGTCTTTACTGACTCAGTAACGAAGCTAACGCGTGAAGTTGACCGCCTGGGGAGTACGGCCGCAAGGTTGAAACTCAAAGGAATTGACGGGGATCCGCACAAGCGGTGGATGATGTGGTTTAATTCGATGCAACGCGAAAAACCTTACCCACCTTTGACATGTACGGAATCCTTTAGAGATAGAGGAGTGCTCGAAAGAGAACCGTAACACAGGTGCTGCGTGGCTGTCGTC
>FIQU8OX06HFHGY
ATTAGATACCCTGGTAGTCCACGCTGTAAACGATGTCGACTAGCCGTTGGTCCTATTTACAGGATTAGTGGCGCAGCTAACGCATTAAGTCGACCGCCTGGGGAGTACGGCCGCAAGGTTAAAACTCAAATGAATTGACGGGGGCCCGCACAAGCGGTGGAGCATGTGGTTTAATTCGATGCAACGCGAAGAACCTTACCTACCCTTGACATCCAGAGAATCTGTTAGAGATAGTAGAGTGCCTTCGGGAGCTCTGAGACAGGTG
>FIQU8OX06HIIPQ
ATTAGATACCCTGGTAGTCCACGCTGTAAACGATGTCGACTAGCCGTTGGTCCTATTTACAGGATTAGTGGCGCAGCTAACGCATTAAGTCGACCGCCTGGGGAGTACGGCCGCAAGGTTAAAACTCAAATGAATTGACGGGGGCCCGCACAAGCGGTGGAGCATGTGGTTTAATTCGATGCAACGCGAAGAACCTTACCTACCCTTGACATCCAGAGAATCTGTTAGAGACAGTAGAGTGCCTTCGGGAGCTCTGAGACAGGTG
>FIQU8OX06HK4DF
ATTAGATACCCGGGTAGTCCACGCCCTAAACGATGTCAACTGGTTGTTGGGTCTCCACTGACTCAGTAACGAAGCTAACGCGTGAAGTTGACCGCCTGGGGAGTACGGCCGCAAGGTTGAAACTCAAAGGAATTGACGGGGACCCACACAAGCGGTGGATGATGTGGTTTAATTCGATGCAACGCGAAAAACCTTACCCACCTTTGACATGTACGGAATCCTTTAGAGATAGAGGAGTGCTCGAAAGAGAGCCGTAACACAGGTGCTGCATGG
>FIQU8OX06HCPNR
ATTAGATACCCGGGTAGTCCACGCTGTAAACTATGGATACTTGTTGTTGGGGGTATTGACCCCTTCAGTGACGAAGCTAACGCGTTAAGTATCCCGCCTGGGGAGTACGGTCGCAAGATTAAAACTCAAAGAAATTGACGGGGGCCCGCACAAGCGGTGGAGCATGTGGTTTAATTCGATGCAACGCGAAGAACCTTACCTGGACTTGACATGAACTGGAAGGGTGGCAGAAATGTCCCCGCTCGCAAGTGTCGGTTCACAGGTGCTGCATGG
>FIQU8OX06HGQUO
ATTAGATACCCCGGTAGTCCTAGCTGTAAACGATGGATACTAGATGTTGTGGACTCTTTGAGTCTGCAGTGTCGTAGCTAACGCGTTAAGTATCCCGCCTGGGAAGTATGCTCGCAAGAGTGAAACTCAAAGGAATTGACGGGGGCCCGCACAAGCGGTGGAGCATGTGGTTTAATTCGATGCAACACGAAGAACCTTACCAGGACTTGACATAAAGAGAAGTTTTTTGAGAAGAAAACGTGCTACGGCCTCTTATACAGGTGGTGCA
>FIQU8OX06HFNX1
ATTAGATACCCGGGTAGTCCTAGCTGTAAACGATGGATACTAGATGTTGTGGACTCTTTGAGTCTGCAGTGTCGTAGCTAACGCGTTAAGTATCCCGCCTGGGAAGTATGCTCGCAAGAGTGAAACTCAAAGGAATTGACGGGGGCCCGCACAAGCGGTGGAGCATGTGGTTTAATTCGATGCAACACGAAGAACCTTACCAGGACTTGACATAAAGAGAAGTTTTTTGAGAAGAAAACGTGCTACGGCCTCTTATACAGGTGGTGCA
>FIQU8OX06HIO7C
ATTAGATACCCGGGTAGTCCACGCCGTAAACGGTGGGCGCTAGTTGTGCGAACCTTCCACGGTTTGTGCGACGCAGCTAACGCATTAAGCGCCCCGCCTGGGGAGTACGATCGCAAGATTAAAACTCAAAGGAATTGACGGGGCCCCGCACAAGCAGCGGAGCATGCGGCTTAATTCGACGCAACGCGAAGAACCTTACCAAGGCTTGACATATACAGGAATATGGCAGAGATGTCATAGCCGCAAGGTCTGTATACAGGTGGTG
>FIQU8OX06G9O0Z
ATTAGATACCCTGGTAGTCCACGCTGTAAACTATGGATACTTGTTGTTGGAGGTATTGACCCCTTCAGTGACGAAGCTAACGCGTTAAGTATCCCGCCTGGGGAGTACGGTCGCAAGATTAAAACTCAAAGAAATTGACGGGGGCCCGCACAAGCGGTGGAGCATGTGGTTTAATTCGATGCAACGCGAAGAACCTTACCTGGACTTGACATGAACTGGAAGGGGGCAGAAATGTCCCCGCTCGCAAGAGTCGGTTCACAGGTGCTGCATGG
>FIQU8OX06HMAWD
ATTAGATACCCTGGTAGTCCACGCCCTAAACGATGCTGACTAGTTGTTCGGGATTTACATCCTGAGTAACGTAGCTAACGCGTGAAGTCAGCCGCCTGGGGAGTACGGTCGCAAGATTAAAACTCAAAGGAATTGACGGGGACCCGCACAAGCGGTGGATGATGTGGATTAATTCGATGCAACGCGAAAAACCTTACCTACCCTTGACATGTCACTAACGAAGTAGAGATACATTAGGTGCTCGTAAGAGAAAGTGAACACAGGTGCTG
>FIQU8OX06G8DPX
ATTAGATACCCTGGTAGTCCTAGCTGTAAACGATGGATACTAGATGTTGTGGACTCTTTGAGTCTGCAGTGTCGTAGCTAACGCGTTAAGTATCCCGCCTGGGAAGTATGCTCGCAAGAGTGAAACTCAAAGGAATTGACGGGGGCCCGCACAAGCGGTGGAGCATGTGGTTTAATTCGATGCAACACGAAGAACCTTACCAGGACTTGACATAAAGAGAAGTTTTTTGAGAAGAAAACGTGCTACGGCCTCTTATACAGGTGGTG
>FIQU8OX06HNP4Q
ATTAGATACCCTGGTAGTCCACGCCCTAAACGATGCTGACTAGTTGTTCGGGATTTACATCCTGAGTAACGTAGCTAACGCGTGAAGTCAGCCGCCTGGGGAGTACGGTCGCAAGATTAAAACTCAAAGGAATTGACGGGGACCCGCACAAGCGGTGGATGATGTGGATTAATTCGATGCAACGCGAAAAACCTTACCTACCCTTGACATGTGACTAACGAAGTAGAGATACATTAGGTGCTCGTAAGAGAAAGTCAACACAGGTGCTG
>FIQU8OX06HK9P9
ATTAGATACCCCGGTAGTCCACGCCGTAAACGGTGGGCGCTAGTTGTGGGGACCTTCCACGGTCTCTGCGACGCAGCTAACGCATTAAGCGCCCCGCCTGGGGAGTACGATCGCAAGATTAAAACTCAAAGGAATTGACGGGGCCCCGCACAAGCAGCGGAGCATGCGGCTTAATTCGACGCAACGCGAAGAACCTTACCGAGGCTTGACATATAGGGAAGAACGGCAGAGATGTCGTGTCCGCAAGGGCTCTATACAGGTGGTGCATGG
>FIQU8OX06HFG5X
ATTAGATACCCGGGTAGTCCACGCTGTAAACGATGATTATTAGATGTCGGGGGGGTTACCCTTCGGTATCGCAGCTAACGCATTAAATAATCCGCCTGGGGAGTACGGTCGCAAGATTAAAACTCAAAGGAATTGACGGGGACCCGCACAAGCGGTGGAGTATGTGGTTTAATTCGAAGCAACGCGCAGAACCTTACCAACCCTTGACATGGGACGTATGAGCTTCAGAGATGAAGTTCTTCACTTCGGGTGGCGTCCACACAGGTGCTGCATGG
>FIQU8OX06HG7M5
ATTAGATACCCTGGTAGTCCACGCCGTAAACGGTGGGCGCTAGTTGTGGGGACCTTCCACGGTCTCTGCGACGCAGCTAACGCATTAAGCGCCCCGCCTGGGGAGTACGATCGCAAGATTAAAACTCAAAGGAATTGACGGGGCCCCGCACAAGCAGCGGAGCATGCGGCTTAATTCGACGCAACGCGAAGAACCTTACCAAGGCTTGACATATAGGGAAGAACGGCAGAGATGTCGTGTCCGCAAGGGCTCTATACAGGTGGTGCA
>FIQU8OX06HMCCZ
ATTAGATACCCTGGTAGTCCACGCCCTAAACGATGTCTACTAGTTGTTGGTGGAGTAAAATCCATGAGTAACGCAGCTAACGCGTGAAGTAGACCGCCTGGGGAGTACGGTCGCAAGATTAAAACTCAAATGAATTGACGGGGCCCGCACAAGCGGTGGATTATGTGGATTAATTCGATGCAACGCGAAAAACCTTACCTGGCCTTGACATGTAACGAACTTTCCAGAGATGGATTGGTGCTCGAAAGAGAGCGTTAAC
>FIQU8OX06HLJ7X
ATTAGATACCCCGGTAGTCCACGCCCTAAACGACGTCAACTGGTTGTTGGGTCTTAACTGACTCAGTAACGAAGCTAACGCGTGAAGTTGACCGCCTGGGGAGTACGGCCGCAAGGTTGAAACTCAAAGGAATTGACGGGGACCCGCACAAGCGGTGGATGACGTGGTTTAATTCGATGCAACGCGAAAAACCTTACCCACCTTTGACATGTACGGAAGGATCCAGAGATGGATTTGTGCTCGAAAGAGAACCGTAACACAGGTGCTGCATGGCTGTCGTCAG
>FIQU8OX06G1XMV
ATTAGATACCCCGGTAGTCCACGCTGTAAACTATGGATACTTGTTGTTGGAGGTATTGACCCCTTCAGTGACGAAGCTAACGCGTTAAGTATCCCGCCTGGGGAGTACGGTCGCAAGATTAAAACTCAAAGAAATTGACGGGGGCCCGCACAAGCGGTGGAGCATGTGGTTTAATTCGATGCAACGCGAAGAACCTTACCTGGACTTGACATGAACTGGAAGGGTGGCAGAAATGTCCCCG
>FIQU8OX06HH4CJ
ATTAGATACCCCGGTAGTCCACGCCCTAAACGATGTCTACTAGTTGTTGGTGGAGTAAAATCCATGAGTAACGCAGCTAACGCGTGAAGTAGACCGCCTGGGGAGTACGGTCGCAAGATTAAAACTCAAATGAATTGACGGGGGCCCGCACAAGCGGTGGATTATGTGGATTAATTCGATGCAACGCGAAAAACCTTACCTGGCCTTGACATGTAACGAACTTTCCAGAGATGGATTGGTGCTCGAAAGAGAGCGTTAACACAGGTG
>FIQU8OX06G9M60
ATTAGATACCCCGGTAGTCCTAGCTGTAAACGATGGATACTAGATGTTGTGGACTCTTTGAGTCTGCAGTGTCGTAGCTAACGCGTTAAGTATCCCGCCTGGGAAGTATGCTCGCAAGAGTGAAACTCAAAGGAATTGACGGGGGCCCGCACAAGCGGTGGAGCATGTGGTTTAATTCGATGCAACACGAAGAACCTTACCAGGACTTGACATAAAGAGAAGTTTTTTGAGAAGAAAACGTGCTACGGCCTCTTATACAGGTGGTGCA
>FIQU8OX06G9WTY
ATTAGATACCCCGGTAGTCCACGCTGTAAACGATGTCGACTAGCCGTTGGTCCTATTTACAGGATTAGTGGCGCAGCTAACGCATTAAGTCGACCGCCTGGGGAGTACGGCCGCAAGGTTAAAACTCAAATGAATTGACGGGGGCCCGCACAAGCGGTGGAGCATGTGGTTTAATTCGATGCAACGCGAAGAACCTTACCTACCCTTGACATCCAGAGAATCTGTTAGAGATAGTAGAGTGCCTTCGGGAGCTCTGAGACAGGTG
>FIQU8OX06HH4C3
ATTAGATACCCAGGTAGTCCTAGCTGTAAACGATGGATACTAGATGTTGTGGACTCTTTGAGTCTGCAGTGTCGTAGCTAACGCGTTAAGTATCCCGCCTGGGAAGTATGCTCGCAAGAGTGAAACTCAAAGGAATTGACGGGGGCCCGCACAAGCGGTGGAGCATGTGGTTTAATTCGATGCAACACGAAGAACCTTACCAGGACTTGACATAAAGAGAAGTTTTTTGAGAAGAAAACGTGCTACGGCCTCTTATACAGGTGGTG
>FIQU8OX06HFDG8
ATTAGATACCCGGGTAGTCCTAGCTGTAAACGATGGATACTAGATGTTGTGGACTCTTTGAGTCTGCAGTGTCGTAGCTAACGCGTTAAGTATCCCGCCTGGGAAGTATGCTCGCAAGAGTGAAACTCAAAGGAATTGACGGGGGCCCGCACAAGCGGTGGAGCATGTGGTTTAATTCGATGCAACACGAAGAACCTTACCAGGACTTGACATAAAGAGAAGTTTTTTGAGAAGAAAACGTGCTACGGCCTCTTATACAGGTGGTGCA
>FIQU8OX06HL3YO
ATTAGATACCCGGGTAGTCCACGCTGTAAACTATGGATACTTGTTGTTGGAGGTATTGACCCCTTCAGTGATGAAGCTAACGCGTTAAGTATCCCGCCTGGGGAGTACGGTCGCAAGATTAAAACTCAAAGAAATTGACGGGGGCCCGCACAAGCGGTGGAGCATGTGGTTTAATTCGATGCAACGCGAAGAACCTTACCTGGACTTGACATGAACTGGAAGGGTGGCAGAAATGTCCCCGCTCGCAAGAGTCGGTTCACAGGTGCTGCATGG
>FIQU8OX06HHFAG
ATTAGATACCCTGGTAGTCCACGCCCTAAACGATGCTGACTAGTTGTTCGGGATTTACATCCTGAGTAACGTAGCTAACGCGTGAAGTCAGCCGCCTGGGGAGTACGGTCGCAAGATTAAAACTCAAAGGAATTGACGGGGACCCGCACAAGCGGTGGATGATGTGGATTAATTCGATGCAACGCGAAAAACCTTACCTACCCTTGACATGTCACTAACGAAGTAGAGATACATTAGGTGCTCGTAAGAGAAAGTGAACACAGGTGCTG
>FIQU8OX06HLPGV
ATTAGATACCCTGGTAGTCCTAGCTGTAAACGATGGATACTAGATGTTGTGGACTCTTTGAGTCTGCAGTGTCGTAGCTAACGCGTTAAGTATCCCGCCTGGGAAGTATGCTCGCAAGAGTGAAACTCAAAGGAATTGACGGGGGCCCGCACAAGCGGTGGAGCATGTGGTTTAATTCGATGCAACACGAAGAACCTTACCAGGACTTGACATAAAGAGAAGTTTTTTGAGAAGAAAACGTGCTACGGCCTCTTATACAGGTGGTG
>FIQU8OX06HG49U
ATTAGATACCCAGGTAGTCCACGCTGTAAACGATGTCGACTAGCCGTTGGTCCTATTTACAGGATTAGTGGCGCAGCTAACGCATTAAGTCGACCGCCTGGGGAGTACGGCCGCAAGGTTAAAACTCAAATGAATTGACGGGGGCCCGCACAAGCGGTGGAGCATGTGGTTTAATTCGATGCAACGCGAAGAACCTTACCTACCCTTGACATCCAGAGAATCTGTTAGAGATAGTAGAGTGCCTTCGGGAGCTCTGAGACAGGTG
>FIQU8OX06HFI59
ATTAGATACCCGGGTAGTCCTAGCTGTAAACGATGGATACTAGATGTTGTGGACTCTTTGAGTCTGCAGTGTCGTAGCTAACGCGTTAAGTATCCCGCCTGGGAAGTATGCTCGCAAGAGTGAAACTCAAAGGAATTGACGGGGGCCCGCACAAGCGGTGGAGCATGTGGTTTAATTCGATGCAACACGAAGAACCTTACCAGGACTTGACATAAAGAGAAGTTTTTTGAGAAGAAAACGTGCTACGGCCTCTTATACAGGTGGTGCA
>FIQU8OX06HFXT4
ATTAGATACCCTGGTAGTCCACGCCCTAAACGATGTCTACTAGTTGTTGGTGGAGTAAAATCCATGAGTAACGCAGCTAACGCGTGAAGTAGACCGCCTGGGGAGTACGGTCGCAAGATTAAAACTCAAATGAATTGACGGGGGCCCGCACAAGCGGTGGATTATGTGGATTAATTCGATGCAACGCGAAAAACCTTACCTGGCCTTGACATGTAACGAACTTTCCAGAGATGGATTGGTGCTCGAAAGAGAGCGTTAACACAGGTG
>FIQU8OX06G7VHC
ATTAGATACCCTGGTAGTCCACGCCCTAAACGATGTCAACTGGTTGTTGGGTCTTCACTGACTCAGTAACGAAGCTAACGCGTGAAGTTGACCGCCTGGGGAGTACGGCCGCAAGGTTGAAACTCAAAGGAATTGACGGGGACCCGCACAAGCGGTGGGATGATGTGGTTTAATTCGATGCAACGCGAAAAACCTTACCCACCTTTGACATGTACGGAATCCTTTAGAGATAGAGGAGTGCTCGAAAGAGAGCCGTAACCAGGTGCTGCATGG
>FIQU8OX06HGDCM
ATTAGATACCCGGGTAGTCCACGCCCTAAACGATGCTGACTAGTTGTTCGGGATTTACATCCTGAGTAACGTAGCTAACGCGTGAAGTCAGCCGCCTGGGGAGTACGGTCGCAAGATTAAAACTCAAAGGAATTGACGGGGACCCGCACAAGCGGTGGATGATGTGGATTAATTCGATGCAACGCGAAAAACCTTACCTACCCTTGACATGTGACTAACGAAGTAGAGATACATTAGGTGCTCGTAAGAGAAAGTCAACACAGGCGCTGCA
>FIQU8OX06G17WJ
ATTAGATACCCGGGTAGTCCACGCCCTAAACGATGTCTACTAGTTGTTGGTGGAGTAAAATCCATGAGTAACGCAGCTAACGCGTGAAGTAGACCGCCTGGGGAGTACGGTCGCAAGATTAAAACTCAAATGAATTGACGGGGGCCCGCACAAGCGGTGGATTATGTGGATTAATTCGATGCAACGCGAAAAACCTTACCTGGCCTTGACATGTAACGAACTTTCCAGAGATGGATTGGTGCTCGAAAGAGAATGTTAACACAGGTGCTGCA
>FIQU8OX06HE1XY
ATTAGATACCCGGGTAGTCCTAGCTGTAAACGATGGATACTAGATGTTGTGGACTCTTTGAGTCTGCAGTGTCGTAGCTAACGCGTTAAGTATCCCGCCTGGGAAGTATGCTCGCAAGAGTGAAACTCAAAGGAATTGACGAGGGCCCGCACAAGCGGTGGAGCATGTGGTTTAATTCGATGCAACACGAAGAACCTTACCAGGACTTGACATAAAGAGAAGTTTTTTGAGAAGAAAACGTGCTACGGCCTCTTATACAGGTGGTG
>FIQU8OX06G7APF
ATTAGATACCCCGGTAGTCCTAGCTGTAAACGATGGATACTAGATGTTGTGGACTCTTTGAGTCTGCAGTGTCGTAGCTAACGCGTTAAGTATCCCGCCTGGGAAGTATGCTCGCAAGAGTGAAACTCAAAGGAATTGACGGGGGCCCGCACAAGCGGTGGAGCATGTGGTTTAATTCGATGCAACACGAAGAACCTTACCAGGACTTGACATAAAGAGAAGTTTTTTGAGAAGAAAACGTGCTACGGCCTCTTATACAGGTGGTGCA
>FIQU8OX06GWVAF
ATTAGATACCCAGGTAGTCCTAGCTGTAAACGATGGATACTAGATGTTGTGGACTCTTTGAGTCTGCAGTGTCGTAGCTAACGCGTTAAGTATCCCGCCTGGGAAGTATGCTCGCAAGAGTGAAACTCAAAGGAATTGACGGGGGCCCGCACAAGCGGTGGAGCATGTGGTTTAATTCGATGCAACACGAAGAACCTTACCAGGACTTGACATAAAGAGAAGTTTTTTGAGAAGAAAACGTGCTACGGCCTCTTATACAGGTGGTG
>FIQU8OX06G8A9U
ATTAGATACCCTGGTAGTCCACGCTGTAAACTATGGATACTTGTTGTTGGAGGTATTGACCCCTTCAGTGACGAAGCTAACGCGTTAAGTATCCCGCCTGGGGAGTACGGTCGCAAGATTAAAACTCAAAGAAATTGACGGGGGCCCGCACAAGCGGTGGAGCATGTGGTTTAATTCGATGCAACGCGAAGAACCTTACCTGGACTTGACATGAACTGGAAGGGTGGCAGAAATGTCCCCGCTCGCAAGAGTCGGTTCACAGGTGCTGCATGG
>FIQU8OX06HL2DN
ATTAGATACCCTGGTAGTCCACGCCCTAAACGATGTCTACTAGTTGTTGGTGGAGTAAAATCCATGAGTAACGCAGCTAACGCGTGAAGTAGACCGCCTGGGGAGTACGGTCGCAAGATTAAAACTCAAATGAATTGACGGGGGCCCGCACAAGCGGTGGATTATGTGGATTAATTCGATGCAACGCGAAAAACCTTACCTGGCCTTGACATGTAACGAACTTTCCAGAGATGGATTGGTGCTCGAAAG
>FIQU8OX06HIJM8
ATTAGATACCCCGGTAGTCCACGCCGTAAACGGTGGGCGCTAGTTGTGCGAACCTTCCACGGTTTGTGCGACGCAGCTAACGCATTAAGCGCCCCGCCTGGGGAGTACGATCGCAAGATTAAAACTCAAAGGAATTGACGGGGCCCCGCACAAGCAGCGGAGCATGCGGCTTAATTCGACGCAACGCGAAGAACCTTACCAAGGCTTGACATATACAGGAATATGGCAGAGATGTCATAGCCGCAAGGTCTGTATACAGGTGGTG
>FIQU8OX06HMLUA
ATTAGATACCCAGGTAGTCCTAGCTGTAAACGATGGATACTAGATGTTGTGGACTCTTTGAGTCTGCAGTGTCGTAGCTAACGCGTTAAGTATCCCGCCTGGGAAGTATGCTCGCAAGAGTGAAACTCAAAGGAATTGACGAGGGCCCGCACAAGCGGTGGAGCATGTGGTTTAATTCGATGCAACACGAAGAACCTTACCAGGACTTGACATAAAGAGAAGTTTTTTGAGAAGAAAACGTGCTACGGCCTCTTATACAGGTGGTG
>FIQU8OX06HF4QY
ATTAGATACCCAGGTAGTCCACGCCCTAAACGATGTCAACTGGTTGTTGGGTCTTCACTGACTCAGTAACAAAGCTAACGCGTGAAGTTGACCGCCTGGGGAGTACGGCCGCAAGGTTGAAACTCAAAGGAATTGACGGGGACCCGCACAAGCGGTGGATGATGTGGTTTAATTCGATGCAACGCGAAAAACCTTACCCACCTTTGACATGTACGGAAGTTACCAGAGATGGTTTCGTGCTCGAAAGAGAACCGTAACACAGGTGCTGCATGGCTGTCG
>FIQU8OX06G6GKW
ATTAGATACCCGGGTAGTCCACGCCGTAAACGGTGGGCGCTAGTTGTGCGAACCTTCCACGGTTTGTGCGGCGCAGCTAACGCATTAAGCGCCCCGCCTGGGGAGTACGATCGCAAGATTAAAACTCAAAGGAATTGACGGGGCCCCGCACAAGCAGCGGAGCATGCGGCTTAATTCGACGCAACGCGAAGAACCTTACCAAGGCTTGACATATACAGGAATATGGCAGAGATGTCATAGCCGCAAGGTCTGTATACAGGTGGTG
>FIQU8OX06HBICF
ATTAGATACCCGGGTAGTCCACGCCCTAAACGATGTCAACTGGTTGTTGGGTCTTCACTGACTCAGTAACGAAGCTAACGCGTGAAGTTGACCGCCTGGGGAGTACGGCCGCAAGGTTGAAACTCAAAGGAATTGACGGGGACCCGCACAAGCGGTGGATGATGTGGTTTAATTCGATGCAACGCGAAAAACCTTACCCACCTTTGACATGTATGGAAGCCTTTAGAGATAGAGGCGTGCTCGAAAGAGAGCCATAACACAGGTGCTGCATGG
>FIQU8OX06G1OXU
ATTAGATACCCGGGTAGTCCTAGCTGTAAACGATGGATACTAGATGTTGTGGACTCTTTGAGTCTGCAGTGTCGTAGCTAACGCGTTAAGTATCCCGCCTGGGAAGTATGCTCGCAAGAGTGAAACTCAAAGGAATTGACGGGGGCCCGCACAAGCGGTGGAGCATGTGGTTTAATTCGATGCAACACGAAGAACCTTGCCAGGACTTGCCATAAAGAGAAGTTTTTTGAGAAGAAAACGTGCTACGGCCTCTTATACAGGTGGTG
>FIQU8OX06HMM2Y
ATTAGATACCCTGGTAGTCCACGCCCTAAACGATGCTGACTAGTTGTTCGGGATTTACATCCTGAGTAACGTAGCTAACGCGTGAAGTCAGCCGCCTGGGGAGTACGGTCGCAGATTAAAACTCAAAGGGATTGACGGGGACCCGCACAAGCGGTGGATGATGTGGATTAATTCGATGCAACGCGAAAAACCTTACCTACCCTTGACATGTCACTAACGAAGTAGAGATACATTAGGTGCTCGTAAGAGAAAGTGAACACAGGTGCTG
>FIQU8OX06G85XI
ATTAGATACCCTGGTAGTCCACGCTGTAAACGATGTCGACTAGCCGTTGGTCCTATTTACAGGATTAGTGGCGCAGCTAACGCATTAAGTCGACCGCCTGGGGAGTACGGCCGCAAGGTTAAAACTCAAATGAATTGACGGGGGCCCGCACAAGCGGTGGAGCATGTGGTTTAATTCGATGCAACACGAAGAACCTTACCTACCCTTGACATCCAGAGAATCTGTTAGAGATAGTAGAGTGCCTTCGGGAGCTCTGAGACAGGTG
>FIQU8OX06HER78
ATTAGATACCCTGGTAGTCCACGCCCTAAACGATGCTGACTAGTTGTTCGGGATTTACATCCTGAGTAACGTAGCTAACGCGTGAAGTCAGCCGCCTGGGGAGTACGGTCGCAAGATTAAAACTCAAAGGAATTGACGGGGACCCGCACAAGCGGTGGATGATGTGGATTAATTCGATGCAACGCGAAAAACCTTACCTACCCTTGACATGTCACTAACAAAGTAGAGATACATTAGGTGCTCGTAAGAGAAAGTGAACACAGGTGCTG
>FIQU8OX06HI3O8
ATTAGATACCCTGGTAGTCCACGCCCTAAACGATGCTGACTAGTTGTTCGGGATTTACATCCTGAGTAACGTAGCTAACGCGTGAAGTCAGCCGCCTGGGGAGTACGGTCGCAAGATTAAAACTCAAAGGAATTGACGGGGACCCGCACAAGCGGTGGATGATGTGGATTAATTCGATGCAACGCGAAAAACCTTACCTACCCTTGACATGTCACTAACGAAGTAGAGATACATTAGGTGCCCGCAAGGGAAAGTGAACACAGGTGCTGCA
>FIQU8OX06HMTRV
ATTAGATACCCGGGTAGTCCACGCCCTAAACGATGTCTACTAGTTGTTGGTGGAGTAAAATCCATGAGTAACGCAGCTAACGCGTGAAGTAGACCGCCTGGGGAGTACGGTCGCAAGATTAAAACTCAAATGAATTGACGGGGGCCCGCACAAGCGGTGGATTATGTGGATTAATTCGATGCAACGCGAAAAACCTTACCTGGCCTTGACATGTAACGAACTTTCCAGAGATGGATTGGTGCTCGAAAGAGAGCGTTAACACAGGTGCTGCA
>FIQU8OX06G9LNC
ATTAGATACCCGGGTAGTCCACGCCCTAAACGATGCTGACTAGTTGTTCGGGATTTACATCCTGAGTAACGTAGCTAACGCGTGAAGTCAGCCGCCTGGGGAGTACGGTCGCAAGATTAAAACTCAAAGGAATTGACGGGGACCCGCACAAGCGGTGGATGATGTGGATTAATTCGATGCAACGCGAAAAACCTTACCTACCCTTGACATGTGACTAACGAAGTAGAGATACATTAGGTGCTCGTAAGAGAAAGTCAACACAGGTGCTGCA
>FIQU8OX06HITFG
ATTAGATACCCAGGTAGTCCACGCCCTAAACGATGTCAAATGGTTGTTGGGTCTTCACTGACTCAGTAACGAAGCTAACGCGTGAAGTTGACCGCCTGGGGAGTACGGCCGCAAGGTTGAAACTCAAAGGAATTGACGGGGACCCGCACAAGCGGTGGATGATGTGGTTTAATTCGATGCAACGCGAAAAACCTTACCCACCTTTGACATGTACGGAATTTGCCAGAGATGGCTTAGTGCTCGAAAG
>FIQU8OX06HMXMM
ATTAGATACCCGGGTAGTCCACGCCCTAAACGATGCTGACTAGTTGTTCGGGATTTACATCCTGAGTAACGTAGCTAACGCGTGAAGTCAGCCGCCTGGGGAGTACGGTCGCAAGATTAAAACTCTAAGGAATTGACGGGGACCCGCACAAGCGGTGGATGATGTGGATTAATTCGATGCAACGCGAAAAACCTTACCTACCCTTGACATGTCACTAACAAAGTAGAGATACATTAGGTGCTCGTAAGAGAAAGTGAACACAGGTGCTGCA
>FIQU8OX06G6B8Z
ATTAGATACCCTGGTAGTCCTAGCTGTAAACGATGGATACTAGATGTTGTGGACTTTTTGAGTCTGCAGTGTCGTAGCTAACGCGTTAAGTATCCCGCCTGGGAAGTATGCTCGCAAGAGTGAAACTCAAAGGAATTGACGAGGGCCCGCACAAGCGGTGGAGCATGTGGTTTAATTCGATGCAACACGAAGAACCTTACCAGGACTTGACATAAAGAGAAGTTTTTTGAGAAGAAAACGTGCTACGGCCTCTTATACAGGTGGTG
>FIQU8OX06HNP3W
ATTAGATACCCTGGTAGTCCACGCCCTAAACGATGTCTACTAGTTGTTGGTGGAGTAAAATCCATGAGTAACGCAGCTAACGCGTGAAGTAGACCGCCTGGGGAGTACGGTCGCAAGATTAAAACTCAAATGAATTGACGGGGGCCCGCACAAGCGGTGGATTATGTGGATTAATTCGATGCAACGCGAAAAACCTTACCTGGCCTTGACATGTAACGAACTTTCCAGAGATGGATTGGTGCTCGAAAGAGAGCGTTAACACAGGTGCTG
>FIQU8OX06HMGAT
ATTAGATACCCGGGTAGTCCTAGCTGTAAACGATGGATACTAGATGTTGTGGACTCTTTGAGTCTGCAGTGTCGTAGCTAACGCGTTAAGTATCCCGCCTGGGAAGTATGCTCGCAAGAGTGAAACTCAAAGGAATTGACGGGGGCCCGCACAAGCGGTGGAGCATGTGGTTTAATTCGATGCAACACGAAGAACCTTACCAGGACTTGACATAAAGAGAAGTTTTTTGAGAAGAAAACGTGCTACGGCCTCTTATACAGGTGGTGCA
>FIQU8OX06G85HP
ATTAGATACCCCGGTAGTCCACGCCCTAAACGATGTCTACTAGTTGTTGGTGGAGTAAAATCCATGAGTAACGCAGCTAACGCGTGAAGTAGACCGCCTGGGGAGTACGGTCGCAAGATTAAAACTCAAATGAATTGACGGGGGCCCGCACAAGCGGTGGATTATGTGGATTAATTCGATGCAACGCGAAAAACCTCACCTGGCCTGACATGTAACGAACTTTCCAGAGATGGATTGGTGCTCGAAAGAGAGCGTTAACACAGGTGCTG
>FIQU8OX06HE4YZ
ATTAGATACCCCGGTAGTCCACGCCCTAAACGATGTCTACTAGTTGTTGGTGGAGTAAAATCCATGAGTAACGCAGCTAACGCGTGAAGTAGACCGCCTGGGGAGTACGGTCGCAAGATTAAAACTCAAATGAATTGACGGGGGCCCGCACAAGCGGTGGATTATGTGGATTAATTCGATGCAACGCGAAAAACCTTACCTGGCCTTGACATGTAACGAACTTTCCAGAGATGGATTGGTGCTCGAAAGAGAACGTTAACACAGGTGCTGCATGG
>FIQU8OX06HESOJ
ATTAGATACCCGGGTAGTCCACGCTGTAAACGATGTCGACTAGCCGTTGGTCCTATTTACAGGATTAGTGGCGCAGCTAACGCATTAAGTCGACCGCCTGGGGAGTACGGCCGCAAGGTTAAAACTCAAATGAATTGACGGGGGCCCGCACAAGCGGTGGAGCATGTGGTTTAATTCGATGCAACACGAAGAACCTTACCTACCCTTGACATCCAGAGAATCTGTTAGAGATAGTAGAGTGCCTTCGGGAGCTCTGAGACAGGTG
>FIQU8OX06G72UT
ATTAGATACCCCGGTAGTCCACGCCCTAAACGATGCTGACTAGTTGTTCGGGATTTACATCCTGAGTAACGTAGCTAACGCGTGAAGTCAGCCGCCTGGGGAGTACGGTCGCAGATTAAAACTCAAAGGAATTGACGGGGACCCGCACAAGCGGTGGATGATGTGGATTAATTCGATGCAACGCGAAAACCTTACCTACCCTTGACACGTCACTAACGAAGTAGAGATACATTAGGTGCTCGTAAGAGAAAGTGAACACAGGTGCTGCATGG
>FIQU8OX06G93FO
ATTAGATACCCTGGTAGTCCACGCTGTAAACGATGTCGACTAGCCGTTGGTCCTATTTACAGGATTAGTGGCGCAGCTAACGCATTAAGTCGACCGCCTGGGGAGTACGGCCGCAAGGTTAAAACTCAAATGAATTGACGGGGGCCCGCACAAGCGGTGGAGCATGTGGTTTAATTCGATGCAACACGAAGAACCTTACCTACCCTTGACATCCAGAGAATCTGTTAGAGATAGTAGAGTGCCTTCGGGAGCTCTGAGACAGGTG
>FIQU8OX06HDPJD
ATTAGATACCCCGGTAGTCCACGCCCTAAACGATGTCTACTAGTTGTTGGTGGAGTAAAATCCATGAGTAACGCAGCTAACGCGTGAAGTAGACCGCCTGGGGAGTACGGTCGCAAGATTAAAACTCAAATGAATTGACGGGGGCCCGCACAAGCGGTGGGTTATGTGGATTAATTCGATGCAACGCGAAAAACCTTACCTGGCCTTGACATGTAACGAACTTTCCAGAGATGGATTGGTGCTCGAAAGAGAGCGTTAACACAGGTGCTGCATGG
>FIQU8OX06HJOAA
ATTAGATACCCTGGTAGTCCACGCCCTAAACGATGCTGACTAGTTGTTCGGGATTTACATCCTGAGTAACGTAGCTAACGCGTGAAGTCAGCCGCCTGGGGAGTACGGTCGCAAGATTAAAACTCAAAGGAATTGACGGGGACCCGCACAAGCGGTGGATGATGTGGATTAATTCGATGCAACGCGAAAAACCTTACCTACCCTTGACATGTCACTAACGAAGTAGAGATACATTAGGTGCTCGTAAGAGAAAGTGAACACAGGTGCTG
>FIQU8OX06HGZL8
ATTAGATACCCGGGTAGTCCTAGCTGTAAACGATGGATACTAGATGTTGTGGACTCTTTGAGTCTGCAGTGTCGTAGCTAACGCGTTAAGTATCCCGCCTGGGAAGTATGCTCGCAAGAGTGAAACTCAAAGGAATTGACGGGGGCCCGCACAGGCGGTGGAGCATGTGGTTTAATTCGATGCAACACGAAGAACCTTACCAGGACTTGACATAAAGAGAAGTTTTTTGAGAAGAAAACGTGCTACGGCCTCTTATACAGGTGGTGCA
>FIQU8OX06HEYLO
ATTAGATACCCTGGTAGTCCACGCCCTAAGCGATGTCAACTGGTTGTTGGGCCTTTACTGACTCAGTAACGAAGCTAACGCGTGAAGTTGACCGCCTGGGGAGTACGGCCGCAAGGTTGAAACTCAAAGGAATTGACGGGGACCCGCACAAGCGGTGGATGATGTGGTTTAATTCGATGCAACGCGAAAAACCTTACCCACCTTTGACATGTACGGAATCCTTTAGAGATAGAGGAGTGCTCGAAAGAGAACCGTAACACAGGTGCTGCATGG
>FIQU8OX06HDN7G
ATTAGATACCCCGGTAGTCCACGCTGTAAACGATGATTATTAGATGTCGGGGGGGTTACCCTTCGGTATCGCAGCTAACGCATTAAATAATCCGCCTGGGGAGTACGGTCGCAAGATTAAAACTCAAAGGAATTGACGGGGACCCGCACAAGCGGTGGAGTATGTGGTTTAATTCGAAGCAACGCGCAGAACCTTACCAACCCTTGACATGGGACGTATGAGCTTCAGAGATGAAGTTCTTCACTTCGGGTGG
>FIQU8OX06HIQIY
ATTAGATACCCTGGTAGTCCTAGCTGTAAACGATGGATACTAGATGTTGTGGACTCTTTGAGTCTGCAGTGTCGTAGCTAACGCGTTAAGTATCCCGCCTGGGAAGTATGCTCGCAAGAGTGAAACTCAAAGGAATTGACGGGGGCCCGCACAAGCGGTGGAGCATGTGGTTTAATTCGATGCAACACGAAGAACCTTACCAGGACTTGACGTAAAGAGAAGTTTTTTGAGAAGAAAACGTGCTACGGCCTCTTATACAGGTGGTGCA
>FIQU8OX06G90VL
ATTAGATACCCCGGTAGTCCTAGCTGTAAACGATGGATACTAGATGTTGTGGACTCTTTGAGTCTGCAGTGTCGTAGCTAACGCGTTAAGTATCCCGCCTGGGAAGTATGCTCGCAAGAGTGAAACTCAAAGGAATTGACGGGGGCCCGCACAAGCGGTGGAGCATGTGGTTTAATTCGATGCAACACGAAGAACCTTACCAGGACTTGACATAAAGAGAAGTTTTTTGAGAAGAAAACGTGCTACGGCCTCTTATACAGGTGGTGCA
>FIQU8OX06HB6PC
ATTAGATACCCTGGTAGTCCACGCCCTAAACGATGTCTACTAGTTGTTGGTGGAGTGAAATCCATGAGTAACGCAGCTAACGCGTGAAGTAGACCGCCTGGGGAGTACGGTCGCAAGATTAAAACTCAAATGAATTGACGGGGGCCCGCACAAGCGGTGGATTATGTGGATTAATTCGATGCAACGCGAAAAGCCTTACCTGGCCTTGACATGTAACGAACTTTCCAGAGATGGATTGGTGCTCGAAAGAGAACGTTAGCACAGGTG
>FIQU8OX06HO1BB
ATTAGATACCCAGGTAGTCCACACTGTAAACGATGATAACTAGGTGTCGGCCGAATCTGGTCGGTGCCACAGCGAAAGCGTTAAGTTATCCACCTGGGGAGTACGCCGGCAACGGTGAAACTCAAAGGAATTGACGGGGGTCCGCACAAGCGGTGGAGCATGTGGTTTAATTCGATGATACGCGAGGAACCTTACCTAGGCTAGAATGTGAAGGAATGATACAGAAATGGATCAGTCAGCAACGACCTGAAACAGGTGCTGCA
>FIQU8OX06HCM4S
ATTAGATACCCCGGTAGTCCACGCCGTAAACGGTGGGCGCTAGTTGTGCGAACCTTCCACGGTTTGTGCGACGCAGCTAACGCATTAAGCGCCCCGCCTGGGGAGTACGATCGCAAGATTAAAACTCAAAGGAATTGACGGGGCCCCGCACAAGCAGCGGAGCATGCGGCTTAATTCGATGCAACGCGAAGAACCTTACCAAGGCTTGACATATACAGGAATATGGCAGAGATGTCATAGCCGCAAGGTCTGTATACAGGTGG
>FIQU8OX06HDEQB
ATTAGATACCCTGGTAGTCCACGCCCTAAACGATGCCGACTAGTTGTTCGGGATTTACACCCTGAGTAACGTAGCTAACGCGTGAAGTCAGCCGCCTGGGGAGTACGGTCGCAAGATTAAAACTCAAAGGAATTGACGGGGACCCGCACAAGCGGTGGATGATGTGGATTAATTCGATGCAACGCGAAAAACCTTACCTACCCTTGGCATGTGACTAACGAAGTAGAGATACATTAGGTGCTCGTAAGAAAAAGTCAACACAGGTGTTGCATGG
>FIQU8OX06HF4QE
ATTAGATACCCTGGTAGTCCTAGCTGTAAACGATGGATACTAGATGTTGTGGACTCTTTGAGTCTGCAGTGTCGTAGCTAACGCGTTAAGTATCCCGCCTGGGAAGTATGCTCGCAAGAGTGAAACTCAAAGGAATTGACGGGGGCCCGCACAAGCGGTGGAGCATGTGGTTTAATTCGATGCAACACGAAGAACCTTACCAGGACTTGACATAAAGAGAAGTTTTTTGAGAAGAAAACGTGCTACGGCCTCTTATACAGGTGGTG
>FIQU8OX06HHHZ5
ATTAGATACCCTGGTAGTCCACGCCCTAAACGATGTCAACTGGTTGTTGGGTCTTTACTGACTCAGTAACGAAGCTAACGCGTGAAGTTGACCGCCTGGGGAGTACGGCCGCAAGGTTGAAACTCAAAGGAATTGACGGGGACCCGCACAAGCGGTGGATGATGTGGTTTAATTCGATGCAACGCGAAAAACCTTACCCACCTTTGACATGTACGGAATCCTTTAGAGATAGAGGAGTGCTCGAAAGAGAACCGTAACACAGGTGCTGCATGGCTGTCG
>FIQU8OX06HEXKQ
ATTAGATACCCCGGTAGTCCACGCCCTAAACGATGTCAACTGGTTGTTGGGTCTTCACTGACTCAGTAACGAAGCTAACGCGTGAAGTTGACCGCCTGGGGAGTACGGCCGCAAGGTTGAAACTCAAAGGAATTGACGGGGACCCGCACAAGCGGTGGATGATGTGGTTTAATTCGATGCAACGCGAAAAACCTTACCCACCTTTGACATGTACGGAATTTGCCAGAGATGGCTTAGTGCTCGAAAGAGAACCGTAACACAGGTGCTGCATGG
>FIQU8OX06HLC9L
ATTAGATACCCCGGTAGTCCTAGCTGTAAACGATGGATACTAGATGTTGTGGACTCTTTGAGTCTGCAGTGTCGTAGCTAACGCGTTAAGTATCCCGCCTGGGAAGTATGCTCGCAAGAGTGAAACTCAAAGGAATTGACGGGGGCCCGCACAAGCGGTGGAGCATGTGGTTTAATTCGATGCAACACGAAGAACCTTACCAGGACTTGACATAAAGAGAAGTTTTTTGAGAAGAAAACGTGCTACGGCCTCTTATACAGGTGGTGCA
>FIQU8OX06HDVLY
ATTAGATACCCGGGTAGTCCACGCCGTAAACGGTGGGCGCTAGTTGTGCGAACCTTCCACGGTTTGTGCGACGCAGCTAACGCATTAAGCGCCCCGCCTGGGGAGTACGATCGCAAGATTAAAACTCAAAGGAATTGACGGGGTCCCGCACAAGCAGCGGAGCATGCGGCTTAATTCGATGCAACGCGAAGAACCTTACCAAGGCTTGACATATACAGGAATATGGCAGAGATGTCATAGCCGCAAGGTCTGTATACAGGTGG
>FIQU8OX06HLVCC
ATTAGATACCCCGGTAGTCCACGCCCTAAACGATGTCTACTAGTTGTTGATGGAGTAAAATCCATGAGTAACGCAGCTAACGCGTGAAGTAGACCGCCTGGGGAGTACGGTCGCAAGATTAAAACTCAAATGAATTGACGGGGGCCCGCACAAGCGGTGGATTATGTGGATTAATTCGATGCAACGCGAAAAACCTTACCTGGCCTTGACATGTAACGAACTTTCCAGAGATGGATTGGTGCTCGAAAGAGAACGTTAACACAGGTGCTGCA
>FIQU8OX06HMKKK
ATTAGATACCCCGGTAGTCCTAGCTGTAAACGATGGATACTAGATGTTGTGGACTCTTTGAGTCTGCAGTGTCGTAGCTAACGCGTTAAGTATCCCGCCTGGGAAGTATGCTCGCAAGAGTGAAACTCAAAGGAATTGACGGGGGCCCGCACAAGCGGCGGAGCATGTGGTTTAATTCGATGCAACACGAAGAACCTTACCAGGACTTGACATAAAGAGAAGTTTTTTGAGAAGAAAACGTGCTACGGCCTCTTATACAGGTGGTGCA
>FIQU8OX06HE29W
ATTAGATACCCAGGTAGTCCACGCCGTAAACGATGTCAACTAGCCGTTGGTCCTCTATGTAGGATTAGTGGCGCAGCTAACGCATTAAGTTGACCGCCTGGGGAGTACGGCCGCAAGGTTAAAACTCAAATGAATTGACGGGGGCCCGCACAAGCGGTGGAGCATGTGGTTTAATTCGATGCAACGCGAAGAACCTTACCTACCCTTGACATCCAGAGAATCTGTTAGAGATAGTAGAGTGCCTTCGGGAGCTCTGAGACAGGTG
>FIQU8OX06HKKVO
ATTAGATACCCAGGTAGTCCACGCCCTAAACGATGCTGACTAGTTGTTCGGGATTTACATCCTGAGTAACGTAGCTAACGCGTGAAGTCAGCCGCCTGGGGAGTACGGTCGCAAGATTAAAACTCAAAGGAATTGACGGGGACCCGCACAAGCGGTGGATGATGTGGATTAATTCGATGCAACGCGAAAAACCTTACCTACCCTTGACATGTGACTAACGAAGTAGAGATACATTAGGTGCTCGTAAGAGAAAGTCAACACAGGTGCTG
>FIQU8OX06HGOOG
ATTAGATACCCTGGTAGTCCACGCCCTAAACGATGTCTACTAGTTGTTGGTGGAGTAAAATCCATGAGTAACGCAGCTAACGCGTGAAGTAGACCGCCTGGGGAGTACGGTCGCAAGATTAAAACTCAAATGAATTGACGGGGGCCCGCACAAGCGGTGGATTATGTGGATTAATTCGATGCAACGCGAATAACCTTACCTGGCCTTGACATGTAACGAACTTTCCAGAGATGGATTGGTGCTCGAAAGAGAGCGTTAACACAGGTG
>FIQU8OX06HEU6W
ATTAGATACCCTGGTAGTCCACGCTGTAAACTATGGATACTTGTTGTTGGGGGTATTGACCCCTTCAGTGACGAAGCTAACGCGTTAAGTATCCCGCCTGGGGAGTACGGTCGCAAGATTAAAACTCAAAGAAATTGACGGGGGCCCGCACAAGCGGTGGAGCATGTGGTTTAATTCGATGCAACGCGAAGAACCTTACCTGGACTTGACATGAACTGGAAGGGTGGCAGAAATGTCCCCG
>FIQU8OX06HI8TS
ATTAGATACCCAGGTAGTCCACGCCGTAAACGGTGGGCGCTAGTTGTGCGAACCTTCCACGGTTTGTGCGGCGCAGCTAACGCATTAAGCGCCCCGCCTGGGGAGTACGATCGCAAGATTAAAACTCAAAGGAATTGACGGGGCCCCGCACAAGCAGCGGAGCATGCGGCTTAATTCGGCGCAACGCGAAGAACCTTACCAAGGCTTGACATATACAGGAATATGGCAGAGATGTCATAGCCGCAAGGTCTGTATACAGGTGG
>FIQU8OX06HBNO3
ATTAGATACCCCGGTAGTCCACGCCCTAAACGATGTCAACTGGTTGTTGGGTTTTCACTGACTCAGTAACGAAGCTAACGCGTGAAGTTGACCGCCTGGGGAGTACGGCCGCAAGGTTGAAACTCAAAGGAATTGACGGGGACCCGCACAAGCGGTGGATGATGTGGTTTAATTCGATGCAACGCGAAAAACCTTACCCACCTTTGACATGTACGGAAGTTACCAGAGATGGTTTCGTGCTCGAAAGAGAACCGTAACACAGGTGCTGCATGGCTGTCGTCAG
>FIQU8OX06HMV53
ATTAGATACCCTGGTAGTCCACGCCGTAAACGGTGGGCGCTAGTTGTGCGAACCTTCCACGGTTTGTGCGGCGCAGCTAACGCATTAAGCGCCCCGCCTGGGGAGTACGATCGCAAGATTAAAACTCAAAGGAATTGACGGGGCCCCGCACAAGCAGCGGAGCATGCGGCTTAATTCGACGCAACGCGAAGAACCTTACCAAGACTTGACATATACAGGAATATGGCAGAGATGTCATAGCCGCAAGGTCTGTATACAGGTGG
>FIQU8OX06HDX3R
ATTAGATACCCGGGTAGTCCACGCCCTAAACGATGTCAACTGGTTGTTGGGTCTTCACTGACTCAGTAACGAAGCTAACGCGTGAAGTTGACCGCCTGGGGAGTACGGCCGCAAGGTTGAAACTCAAAGGAATTGACGGGGACCCGCACAAGCGGTGGATGATGTGGTTTAATTCGATGCAACGCGAAAAACCTTACCCACCTTTGACATGTACGGAATTTGCCAGAGATGGCTTAGTGCTCGAAAG
>FIQU8OX06HDJGH
ATTAGATACCCGGGTAGTCCACGCAGTAAACGATGAGCGCTAGTTGTCGGGATCTTAGATTTCGGCGGCGAAGCTAACGCGTTAAGCGCTCCGCCTGGGGAGTACGGTCGCAAGACTAAAACCCAAAAGAATTGACGGGGACCCGCACGAGCAGTGGAGCATGTGGTTTAATTCGATGCTACGCGAAAAACCTTACCAACCCTTGAATCTCCTTGACCGGTATAGAGATATACTTTTGGAGCAATCCACAGGGAAGACAGGTGTTGCATGGCTGTCG
>FIQU8OX06HI53Z
ATTAGATACCCCGGTAGCCCTAGCTGTAAACGATGGATACTAGATGTTGTGGACTCTTTGAGTCTGCAGTGTCGTAGCTAACGCGTTAAGTATCCCGCCTGGGAAGTATGCTCGCAAGAGTGAAACTCAAAGGAATTGACGGGGGCCCGCACAAGCGGTGGAGCATGTGGTTTAATTCGATGCAACACGAAGAACCTTACCAGGACTTGACATAAAGAGAAGTTTTTTGAGAAGAAAACGTGCTACGGCCTCTTATACAGGTGGTGCA
>FIQU8OX06HAJUV
ATTAGATACCCCGGTAGTCCACGCCCTAAACGACGTCTACTAGTTGTTGGTGGAGTAAAATCCATGAGTAACGCAGCTAACGCGTGAAGTAGACCGCCTGGGGAGTACGGTCGCAAGATTAAAACTCAAATGAATTGACGGGGGCCCGCACAAGCGGTGGATTATGTGGATTAATTCGATGCAACGCGAAAAACCTTACCTGGCCTTGACATGTAACGAACTTTCCAGAGATGGATTGGTGCTCGAAAGAGAGCGTTAACACAGGTGCTGCATGG
>FIQU8OX06HHD2T
ATTAGATACCCCGGTAGTCCACGCCCTAAACGATGTCTACTAGTTGTTGGTGGAGTAAAATCCATGAGTAACGCAGCTAACGCGTGAAGTAGACCGCCTGGGGAGTACGGTCGCAAGATTAAAACTCAAATGAATTGACGGGGGCCCGCACAAGCGGTGGATTATGTGGATTAATTCGATGCAACGCGAAAAACCTTACCTGGCCTTGACATGTAACGAACTTTCCAGAGATGGATTGGTGCTCGAAAGAGAGCGTTAACACAGGTGCTGCA
>FIQU8OX06HGCKI
ATTAGATACCCTGGTAGTCCACGCTGTAAACGATGTCGACTAGCCGTTGGTCCTATTTACAGGATTAGTGGCGCAGCTAACGCATTAAGTCGACCGCCTGGGGAGTACGGCCGCAAGGTTAAAACTCAAATGAATTGACGGGGGCCCGCACAAGCGGTGGAGCATGTGGTTTAATTCGATGCAACGCGAAGAACCTTACCTACCCTTGACATCCAGAGAATCTGTTAGAGATAGTAGAGTGCCTTCGGGAGCTCTGAGACAGGTG
>FIQU8OX06HQPG1
ATTAGATACCCGGGTAGTCCACGCCCTAAACGATGTCTACTAGTTGTTGGTGGAGTAAAATCCATAAGTAACGCAGCTAACGCGTGAAGTAGACCGCCTGGGGAGTACGGTCGCAAGATTAAAACTCAAATGAATTGACGGGGGCCCGCACAAGCGGTGGATTATGTGGATTAATTCGATGCAACGCGAAAAACCTTACCTGGCCTTGACATGTAACGAACTTTCCAGAGATGGATTGGTGCTCGAAAGAGAGCGTTAACACAGGTGCTGCATGG
>FIQU8OX06HD44J
ATTAGATACCCTGGTAGTCCTAGCTGTAAACGATGGATACTAGATGTTGTGGACTCTTTGAGTCTGCAGTGTCGTAGCTAACGCGTTAAGTATCCCGCCCGGGAAGTATGCTCGCAAGAGTGAAACTCAAAGGAATTGACGGGGGCCCGCACAAGCGGTGGAGCATGTGGTTTAATTCGATGCAACACGAAGAACCTTACCAGGACTTGACATAAAGAGAAGTTTTTTGAGAAGAAAACGTGCTACGGCCTCTTATACAGGTGGTGCA
>FIQU8OX06HENYS
ATTAGATACCCGGGTAGTCCACGCCCTAAACGATGTCTACTAGTTGTTGGTGGAGTAAAATCCATGAGTAACGCAGCTAACGCGTGAAGTAGACCGCCTGGGGAGTACGGTCGCAAGATTAAAACTCAAATGAATTGACGGGGGCCCGCACAAGCGGTGGATTATGTGGATTAATTCGATGCAACGCGAAAAACCTTACCTGGCCTTGACATGTAACGAACTTTCCAGAGATGGATTGGTGCTCGAAAGAGAGCGTTAACACAGGTGCTGCA
>FIQU8OX06HJDNZ
ATTAGATACCCGGGTAGTCCTAGCTGTAAACGATGGATACTAGATGTTGTGGACTCTTTGAGTCTGCAGTGTCGTAGCTAACGCGTTAAGTATCCCGCCTGGGAAGTATGCTCGCAAGAGTGAAACTCAAAGGAATTGGCGGGGGCCCGCACAAGCGGTGGAGCATGTGGTTTAATTCGATGCAACACGAAGAACCTTACCAGGACTTGACATAAAGAGAAGTTTTTTGAGAAGAAAACGTGCTACGGCCTCTTATACAGGTGGTGCA
>FIQU8OX06HMB42
ATTAGATACCCAGGTAGTCCACGCCGTAAACTATGGAAGCTAGCCGTCAGTCAGCTTGCTGAGTGGTGGCGCAGCTAACGCATTAAGCTTCCCGCCTGGGGAGTACGGTCGCAAGATTAAAACTCAAAGGAATTGACGGGGGCCCGCACAAGCGGTGGGGCATGTGGTTTAATTCGAAGCAACGCGCAGAACCTTACCTACCCTTGACATGTCCAGTATGGTCACCAGAGATGGAGTCCTTCAGTTCGGCTGGCTGGAAC
>FIQU8OX06HFO58
ATTAGATACCCGGGTAGTCCACGCCCTAAACGATGTCTACTAGTTGTTGGTGGAGTAAAATCCATGAGTAACGCAGCTAACGCGTGAAGTAGACCGCCTGGGGAGTACGGTCGCAAGATTAAAACTCAAATGAATTGACGGGGGCCCGCACAAGCGGTGGATTATGTGGATTAATTCGATGCAACGCGAAAAACCTTACCTGGCCTTGACATGTAACGAACTTTCCAGAGATGGATTGGTGCTCGAAAGAGAGCGTTAACACAGGTGCTGCA
>FIQU8OX06G4ZV3
ATTAGATACCCTGGTAGTCCACGCTGTAAACTATGGATACTTGTTGTTGGAGGTATTGACCCCTTCAGTGACGAAGCTAACGCGTTAAGTATCCCGCCTGGGGAGTACGGTCGCAAGATTAAAACTCAAAGAAATTGACGGGGGCCCGCACAAGCGGTGGAGCATGTGGTTTAATTCGATGTAACGCGAAGAACCTTACCTGGACTTGACATGAACTGGAAGGGTGGCAGAAATGTCCCCGCTCGCAAGAGTCGGTTCACAGGTGCTGCATGG
>FIQU8OX06HH6OE
ATTAGATACCCTGGTAGTCCTAGCTGTAAACGATGGATACTGGATGTTGTGGACTCTTTGAGTCTGCAGTGTCGTAGCTAACGCGTTAAGTATCCCGCCTGGGAAGTATGCTCGCAAGAGTGAAACTCAAAGGAATTGACGGGGGCCCGCACAAGCGGTGGAGCATGTGGTTTAATTCGATGCAACACGAAGAACCTTACCAGGACTTGACATAAAGAGAAGTTTTTTGAGAAGAAAACGTGCTACGGCCTCTTACACAGGTGGTG
>FIQU8OX06G5MPS
ATTAGATACCCAGGTAGTCCACGCCGTAAACGGTGGGCGCTAGTTGTGCGAACCTTCCACGGTTTGTGCGACGCAGCTAACGCATTAAGCGCCCCGCCTGGGGAGTACGATCGCAAGATTAAAACTCAAAGGAATTGACGGGGCCCCGCACAAGCAGCGGAGCATGCGGCTTAATTCGACGCAACGCGAAGAACCTTACCAAGGCTTGACATATACAGGAATATGGCAGAGATGTCATAGCCGCAAGGTCTGTATACAGGTGG
>FIQU8OX06HJ23F
ATTAGATACCCTGGTAGTCCACGCCCTAAACGATGTCAACTGGTTGTTGGGTCTTTACTGACTCAGTAACGAAGCTAACGCGTGAAGTTGACCGCCTGGGGAGTACGGCCGCAAGGTTGAAACTCAAAGGAATTGACGGGGACCCGCACAAGCGGTGGATGATGTGGTTTAATTCGATGCAACGCGAAAAACCTTACCCACCTTTGACATGTACGGAATCCTTTAGAGATAGAGGAGTGCTCGAAAGAGAACCGTAACACAGGTGCTGCATGGCTGTCG
>FIQU8OX06HDIQY
ATTAGATACCCTGGTAGTCCACGCCCTAAACGACGTCAACTGGTTGTTGGGTCTTAACTGACTCAGTAACGAAGCTAACGCGTGAAGTTGACCGCCTGGGGAGTACGGCCGCAAGGTTGAAACTCAAAGGAATTGACGGGGACCCGCACAAGCGGTGGATGATGTGGTTTAATTCGATGCAACGCGAAAAACCTTACCCACCTTTGACATGTACGGAAGGATCCAGAGATGGATTTGTGCTCGAAAGAGAACCGTAACACAGGTGCTGCATGGCTGTCG
>FIQU8OX06HFIHF
ATTAGATACCCTGGTAGTCCACGCCCTAAACGATGTCAACTGGTTGTTGGGTCTTCACTGACTCAGTAACGAAGCTAACGCGTGAAGTTGACCGCCTGGGGAGTACGGCCGCAAGGTTGAAACTCAAAGGAATTGACGGGGACCCGCACAAGCGGTGGATGATGTGGTTTAATTCGATGCAACGCGAAAAACCTTACCCACCTTTGACATGTACGGAATTTGCCAGAGATGGCTTAGTGCTCGAAAGAGAACCGTAACAC
>FIQU8OX06HKAJB
ATTAGATACCCGGGTAGTCCACGCCCTAAACGATGTCAACTGGTTGTTGGGTCTTCACTGACTCAGTAACGAAGCTAACGCGTGAAGTTGACCGCCTGGGGAGTACGGCCGCAAGGTTGAAACTCAAAGGAATTGACGGGGACCCGCACAAGCGGTGGATGATGTGGTTTAATTCGATGCAACGCGAAAAACCTTACCCACCTTTGACATGTACGGAAGTTACCAGAGATGGTTTCGTGCTCGAAAGAGAACCGTAACACAGGTGCTGCATGGCTGTCGTC
>FIQU8OX06HMBS4
ATTAGATACCCAGGTAGTCCACGCCCTAAACGATGTCAACTGGTTGTTGGGTCTTCACTGACTCAGTAACAAAGCTAACGCGTGAAGTTGACCGCCTGGGGAGTACGGCCGCAAGGTTGAAACTCAAAGGAATTGACGGGGACCCGCACAAGCGGTGGATGATGTGGTTTAATTCGATGCAACGCGAAAAACCTTACCCACCTTTGACATGTACGGAATCCTTTAGAGATAGAGGAGTGCTCGAAAG
>FIQU8OX06HI7JY
ATTAGATACCCGGGTAGTCCACGCCGTAAACGATGTCAACTAGCCGTTGGCTCTCTTAGAGAGTTAGTGGCGCAGCTAACGCATTAAGTTGACCGCCTGGGGAGTACGGCCGCAAGGTTAAAACTCAAATGAATTGACGGGGGCCCGCACAAGCGGTGGAGCATGTGGTTTAATTCGATGCAACGCGAAGAACCTTACCTACCCTTGACATCCAGAGAATCTGTTAGAGATAGTAGAGTGCCTTCGGGAACTCTGAGACAGGTGCTG
>FIQU8OX06GU12S
ATTAGATACCCTGGTAGTCCTAGCTGTAAACGATGGATACTAGATGTTGTGGACTCTTTGAGTCTGCAGTGTCGTAGCTAACGCGTTAAGTATCCCGCCTGGGAAGTATGCTCGCAAGAGTGAAACTCAAAGGAATTGACGGGGGCCCGCACAAGCGGTGGAGCATGTGGTTTAATTCGATGCAACACGAAGAACCTTACCAGGACTTGACATAAAGAGAAGTTTTTTGAGAAGAAACCGTGCTACGGCCTCTTATACAGGTGGTG
>FIQU8OX06HHF4R
ATTAGATACCCTGGTAGTCCACGCCCTAAACGATGTCTACTAGTTGTCGGTGGAGTAAAATCCATAAGTAACGCAGCTAACGCGTGAAGTAGACCGCCTGGGGAGTACGGTCGCAAGATTAAAACTCAGATGAATTGACGGGGGCCCGCACAAGTGGTGGATTGTGTGGATTAATTCGATGCAACGCGAAAAACCTTACCTGGCCTTGACATGTAACGAACTTTCCAGAGATGGATTGGTGCTCGAAAGAGAACGTTAACACAGGTG
>FIQU8OX06HI8HO
ATTAGATACCCTGGTAGTCCACGCCGTAAACGATGAATGCTAGCCGTTGGCAAGCTTGCTTGTCAGTGGCGCAGCTAACGCTTTAAGCATTCCGCCTGGGGAGTACGGTCGCAAGATTAAAACTCAAAGGAATTGACGGGGGCCCGCACAAGCGGTGGAGCATGTGGTTTAATTCGAAGCAACGCGCAGAACCTTACCAGCTTTTGACATGTCCGGTTTGATTTCCAGAGATGGATTTCTTCAGTTCGGCTGGCCGGAACACGGGTG
>FIQU8OX06HFKQW
ATTAGATACCCAGGTAGTCCTAGCTGTAAACGATGGATACTAGATGTTGTGGACTCTTTGAGTCTGCAGTGTCGTAGCTAACGCGTTAAGTATCCCGCCTGGGAAGTATGCTCGCAAGAGTGAAACTCAAAGGAATTGACGGGGGCCCGCACAAGCGGTGGAGCATGTGGTTTAATTCGATGCAACACGAAGAACCTTACCAGGACTTGACATAAAGAGAAGTTTTTTGAGAAGAAAACGTGCTACGGCCTCTTATACAGGTGGTG
>FIQU8OX06HE37Z
ATTAGATACCCAGGTAGTCCACGCCCTAAACGATGTCAACTAGTTGTTGGTAGAGTAAAATCTATGAGTAACGTAGCTAACGCGTGAAGTTGACCGCCTGGGGAGTACGGTCGCAAGGTTAAAACTCAAAGGAATTGACGGGGGCCCGCACAAGCGGTGGATTATGTGGATTAATTCGATGCAACGCGAAAAACCTTACCTGGCCTTGACATGTACCGAATTGAGCAGAGATGTTCAAGTGCTCGAAAGAGAACGGTAACACAGGTGCTGCATGG
>FIQU8OX06HCHL4
ATTAGATACCCTGGTAGTCCTAGCTGTAAACGATGGATACTAGATGTTGTGGACTCTTTGAGTCTGCAGTGTCGTAGCTAACGCGTTAAGTATCCCGCCTGGGAAGTATGCTCGCAAGAGTGAAACTCAAAGGAATTGACGGGGGCCCGCACAAGCGGTGGAGCATGTGGTTTAATTCGATGCAACACGAAGAACCTTACCAGGACTTGACATAAAGAGAAGTTTTTTGAGAAGAAAACGTGCTACGGCCTCTTATACAGGTGGCG
>FIQU8OX06HOFKL
ATTAGATACCCCGGTAGTCCACGCCCTAAACGACGTCAACTGGTTGTTGGGTCTTAACTGACTCAGTAACGAAGCTAACGCGTGAAGTTGACCGCCTGGGGAGTACGGCCGCAAGGTTGAAACTCAAAGGAATTGACGGGGACCCGCACAAGCGGTGGATGATGTGGTTTAATTCGATGCAACGCGAAAAACCTTACCCACCTTTGACATGTACGGAAGGATCCAGAGATGGATTTGTGCTCGAAAG
>FIQU8OX06HJDWV
ATTAGATACCCGGGTAGTCCACGCCCTAAACGACGTCAACTGGTTGTTGGGTCTTAACTGACTCAGTAACGAAGCTAACGCGTGAAGTTGACCGCCTGGGGAGTACGGCCGCAAGGTTGAAACTCAAAGGAATTGACGGGGACCCGCACAAGCGGTGGATGATGTGGTTTAATTCGATGCAACGCGAAAAACCTTACCCACCTTTGACATGTACGGAAGGATCCAGAGATGGATTTGTGCTCGAAAGAGAACCGTAACACAGGTGCTGCATGGCTGTCGTC
>FIQU8OX06HFIP0
ATTAGATACCCGGGTAGTCCACGCCGTAAACGATGTCAACTAGCCGTTGGGCCCTTTATGGGTTTAGTGGCGCAGCTAACGCATTAAGTTGACCGCCTGGGGAGTACGGCCGCAAGGTTAAAACTCAAATGAATTGACGGGGGCCCGCACAAGCGGTGGAGCATGTGGTTTAATTCGATGCAACGCGAAGAACCTTACCTACCCTTGACATCCAGAGAATCTGTTAGAGATAGTAGAGTGCCTTCGGGAACTCTGAGACAGGTGCTGCATGG
>FIQU8OX06HCTUE
ATTAGATACCCAGGTAGTCCACGCCCTAAACGATGTCAACTAGCTGTTGGGGCCTTCGGGCCTTAGTAGCGCAGCTAACGCGTGAAGTTGACCGCCTGGGGAGTACGGTCGCAAGATTAAAACTCAAAGGAATTGACGGGGACCCGCACAAGCGGTGGATGATGTGGATTAATTCGATGCAACGCGAAAAACCTTACCTACCCTTGACATGTCTGGAATCCCGAAGAGATTTGGGAGTGCTCGCAAGAGAACCGGAACACAGGTGCTGCATGG
>FIQU8OX06HKKXB
ATTAGATACCCCGGTAGTCCTAGCTGTAAACGATGGATACTAGATGTTGTGGACTCTTTGAGTCTGCAGTGTCGTAGCTAACGCGTTAAGTATCCCGCCTGGGAAGTATGCTCGCAAGAGTGAAACTCAAAGGAATTGACGGGGGCCCGCACAAGCGGTGGAGCATGTGGTTTAATTCGATGCAACACGAAGAACCTTACCAGGACTTGACATAAAGAGAAGTTTTTTGAGAAGAAAACGTGCTACGGCCTCTTATACAGGTGGTGCA
>FIQU8OX06HIWMO
ATTAGATACCCTGGTAGTCCACGCTGTAAACGGTAGGCACTAGTTGTGGGAACCTTCCACGGTTTCTGCGACGCAGCTAACGCATTAAGTGCTCCGCCTGGGGAGTACGGTCGCAAGACTAAAACTCAAAGGAATTGACGGGGGCCCGCACAAGCAGCGGAGCATGCGGCTTAATTCGACGCAACGCGAAGAACCTTACCAAGGCTTGACATATAGCGAAAAGTGGCAGAGATGTCATGTCCGCAAGGGCGCTATACAGGTGGTG
>FIQU8OX06G2G08
ATTAGATACCCGGGTAGTCCACGTCGTAAACGATGTCAACTAGCTGTTGGTCTTATGAATAAGATTAGTGGCGCAGCTAACGCGATAAGTTGACCGCCTGGGGAGTACGGTCGCAAGATTAAAACTCAAAGGAATTGACGGGGGCCCGCACAAGCGGTGGAGCATGTGGTTTAATTCGATGCAACGCGAAGAACCTTACCTACCCTTGACATACAGTGGATTTTGCAGAGATGTGGAAGTGCCTTCGGGAACACTGATACAGGTG
>FIQU8OX06HDDWW
ATTAGATACCCGGGTAGTCCTAGCTGTAAACGATGGATACTAGATGTTGTGGACTCTTTGAGTCTGCAGTGTCGTAGCTAACGCGTTAAGTATCCCGCCTGGGAAGTATGCTCGCAAGAGTGAAACTCAAAGGAATTGACGGGGGCCCGCACAAGCGGTGGAGCATGTGGTTTAATTCGATGCAACACGAAGAACCTTACCAGGACTTG
>FIQU8OX06HMBU1
ATTAGATACCCGGGTAGTCCACGCCGTAAACGGTGGGCGCTAGTTGTGCGAACCTTCCACGGTTTGTGCGACGCAGCTAACGCATTAAGCGCCCCGCCTGGGGAGTACGATCGCAAGATTAAAACTCAAAGGAATTGACGGGGCCCCGCACAAGCAGCGGAGCATGCGGCTTAATTCGACGCAACGCGAAGAACCTTACCAAGGCTTGACATATACAGGAATATGGCAGAGATGTCATAGCCGCAAGGTCTGTATACAGGTGGTG
>FIQU8OX06HE9VM
ATTAGATACCCAGGTAGTCCTAGCTGTAAACGATGGATACTAGATGTTGTGGACTCTTTGAGTCTGCAGTGTCGTAGCTAACGCGTTAAGTATCCCGCCTGGGAAGTATGCTCGCAAGAGTGAAACTCAAAGGAATTGACGGGGGCCCGCACAAGCGGTGGAGCATGTGGTTTAATTCGATGCAACACGAAGAACCTTACCAGGACTTGACATAAAGAGAAGTTTTTTGAGAAGAAAACGTGCTACGGCCTCTTATACAGGTGGTG
>FIQU8OX06HJZSG
ATTAGATACCCAGGTAGTCCACGCTGTAAACGATGATTATTAGATGTCGGGAGGGTTACCTTTCGGTATCGCAGCTAACGCATTAAATAATCCGCCTGGGGAGTACGGTCGCAAGATTAAAACTCAAAGGAATTGACGGGGACCCGCACAAGCGGTGGAGTATGTGGTTTAATTCGAAGCAACGCGCAGAACCTTACCAACCCTTGACATGGGGCGTATGAGCTTCAGAGATGGAGTTCTTCACTTCGGGTGGCGTCCACACAGGTG
>FIQU8OX06G6W47
ATTAGATACCCTGGTAGTCCACGCCCTAAACGATGTCTACTAGTTGTTGGTGGAGTAAAATCCATGAGTAACGCAGCTAACGCGTGAAGTAGACCGCCTGGGGAGTACGGTCGCAAGATTAAAACTCAAATGAATTGACGGGGGCCCGCACAAGCGGTGGATTATGTGGATTAATTCGATGCAACGCGAAAAACCTTACCTGGCCTTGACATGTAACGAACTTTCCAGAGATGGATTGGTGCTCGAAAGAGAATGTTAACACAGGTGCTG
>FIQU8OX06HBE62
ATTAGATACCCTGGTAGTCCACGCCCTAAACGATGTCAACTGGTTGTTGGGTCTTCACTGACTCAGTAACGAAGCTAACGCGTGAAGTTGACCGCCTGGGGAGTACGGCCGCAAGGTTGAGACTCAAAGGAATTGACGGGGACCCGCACAAGCGGTGGATGATGTAGTTTAATTCGATGCAACGCGAAAAACCTTACCCACCTTTGACATGTACGGAAGTTACCAGAGATGGTTTCGTGCTCGAAAG
>FIQU8OX06HMB5O
ATTAGATACCCCGGTAGTCCACGCTGTAAACGATGTCGACTAGCCGTTGGTCCTATTTACAGGATTAGTGGCGCAGCTAACGCATTAAGTCGACCGCCTGGGGAGTACGGCCGCAAGGTTAAAACTCAAATGAATTGACGGGGGCCCGCACAAGCGGTGGAGCATGTGGTTTAATTCGATGCAACGCGAAGAACCTTACCTACCCTTGACATCCAGAGAATCTGTTAGAGATAGTAGAGTGCCTTCGGGAGCTCTGAGACAGGTG
>FIQU8OX06G9OQ0
ATTAGATACCCAGGTAGTCCACGCCCTAAACGATGTCTACTAGTTGTTGGTGGAGTAAAATCCATGAGTAACGCAGCTAACGCGTGAGGTAGACCGCCTGGGGAGTACGGTCGCAAGATTAAAACTCAAATGAATTGACGGGGGCCCGCACAAGCGGTGGATTATGTGGATTAATTCGATGCAACGCGAAAAACCTTACCTGGCCTTGACATGTAACGAACTTTCCAGAGATGGATTGGTGCTCGAAAGAGAGCGTTAACACAGGTGCTG
>FIQU8OX06HAB6V
ATTAGATACCCTGGTAGTCCACGCCCTAAACGATGCTGACTAGTTGTTCGGGATTTACATCCTGAGTAACGTAGCTAACGCGTGAAGTCAGCCGCCTGGGGAGTACGGTCGCAAGATTAAAACTCAAAGGAATTGGCGGGGACCCGCACAAGCGGTGGATGATGTGGATTAATTCGATGCAACGCGAAAAACCTTACCTACCCTTGACATGTCACTAACGAAGTAGAGATACATTAGGTGCTCGTAAGAGAAAGTGAACACAGGTGCTG
>FIQU8OX06HMHAJ
ATTAGATACCCCGGTAGTCCACGCTGTAAACGATGTCGACTAGCCGTTGGTCCTATTTACAGGATTAGTGGCGCAGCTAACGCATTAAGTCGACCGCCTGGGGAGTACGGCCGCAAGGTTAAAACTCAAATGAATTGACGGGGGCCCGCACAAGCGGTGGAGCATGTGGTTTAATTCGATGCAACGCGAAGAACCTTACCTACCCTTGACATCCAGAGAATCTGTTAGAGATAGTAGAGTGCCTTCGGGAGCTCTGAGACAGGTG
>FIQU8OX06HC8RT
ATTAGATACCCGGGTAGTCCACACTGTAAACGATGATAACTAGGTGTCGGCCGAATCTGGTCGGTGCCACAGCGAAAGCGTTAAGTTATCCACCTGGGGAGTACGCCGGCAACGGTGAAACTCAAAGGAATTGACGGGGGTCCGCACAAGCGGTGGAGCATGTGGTTTAATTCGATGATACGCGAGGAACCTTACCTAGGCTAGAATGTGAAGGAATGATACAGAAATGGATCAGTCAGCAACGACCTGAAACAAGGTGCTGCATGG
>FIQU8OX06HFHVB
ATTAGATACCCTGGTAGTCCTAGCTGTAAACGATGGATACTAGATGTTGTGGACTCTTTGAGTCTGCAGTGTCGTAGCTAACGCGTTAAGTATCCCGCCTGGGAAGTATGCTCGCAAGAGTGAAACTCAAAGGAATTGACGGGGGCCCGCACAAGCGGTGGAGCATGTGGTTTAATTCGATGCAACACGAAGAACCTTACCAGGACTTGACATAAAGAGAAGTTTTTTGAGAAGAAAACGTGCTACGGCCTCTTATACAGGTGGTG
>FIQU8OX06G8HP7
ATTAGATACCCGGGTAGTCCACGCCCTAAACGATGTCTACTAGTTGTTGGTGGAGTAAAATCCATGAGTAACGCAGCTAACGCGTGAAGTAGACCGCCTGGGGAGTACGGTCGCAAGATTAAAACTCAAATGAATTGACGGGGGCCCGCACAAGCGGTGGATTATGTGGATTAATTCGATGCAACGCGAAAAACCTTACCTGGCCTTGACATGTAACGAACTTTCCAGAGATGGATTGGTTGCTCGAAAGAAGAATGTTAACACAGGTG
>FIQU8OX06HMULH
ATTAGATACCCAGGTAGTCCACACTGTAAACGATGATAACTAGGTGTCGGCCGAATCTGGTCGGTGCCACAGCGAAAGCGTTAAGTTATCCACCTGGGGAGTACGCCGGCAACGGTGAAACTCAAAGGAATTGACGGGGGTCCGCACAAGCGGTGGAGCATGTGGTTTAATTCGATGATACGCGAGGAACCTTACCTAGGCTAGAATGTGAAGGAATGATACAGAAATGGATCAGTCAGCAACG
>FIQU8OX06HB682
ATTAGATACCCGGGTAGTCCACGCCGTAAACGATGTCAACTAGCCGTTGGCTCTCTTAGAGAGTTAGTGGCGCAGCTAACGCATTAAGTTGACCGCCTGGGGAGTACGGCCGCAAGGTTAAAACTCAAATGAATTGACGGGGGCCCGCACAAGCGGTGGAGCATGTGGTTTAATTCGATGCAACGCGAAGAACCTTACCTACCCTTGACATCCAGAGAATCTGTTAGAGATAGTAGAGTGCCTTCGGGAACTCTGAGACAGGTGCTG
>FIQU8OX06HF9I5
ATTAGATACCCCGGTAGTCCACGCCCTAAACGATGTCTACTAGTTGTTGGTGGAGTAAAATCCATGAGTAACGCAGCTAACGCGTGAAGTAGACCGCCTGGGGAGTACGGTCGCAAGATTAAAACTCAAATGAATTGACGGGGGCCCGCACAAGCGGTGGATTATGTGGATTAATTCGATGCAACGCGAAAAACCTTACCTGGCCTTGACATGTAACGAACTTTCCAGAGATGGATTGGTGCTCGAAAGAGAGCGTTAACACAGGTGCTGCA
>FIQU8OX06HMWHI
ATTAGATACCCAGGTAGTCCACGCCCTAAACGATGCTGACTAGTTGTTCGGGATTTACATCCTGAGTAACGTAGCTAACGCGTGAAGTCAGCCGCCTGGGGAGTACGGTCGCAAGATTAAAACTCAAAGGAATTGACGGGGACCCGCACAAGCGGTGGATGATGTGGATTAATTCGATGCAACGCGAAAAACCTTACCTACCCTTGACATGTCACTAACGAAGTAGAGATACATTAGGTGCTCGTAAGAGAAAGTGAACGCAGGTGCTG
>FIQU8OX06HK6KM
ATTAGATACCCAGGTAGTCCACGCAGTAAACGATGAGCGCTAGTTGTCGGGATCTTAGATTTCGGCGGCGAAGCTAACGCGTTAAGCGCTCCGCCTGGGGAGTACGGTCGCAAGACTAAAACTCAAAAGAATTGACGGGGACTCGCACAAGCAGTGGAGCATGTGGTTTAATTCGATGCTACGCGAAAAACCCTACCAACCCTTGAATCTCCTTGACCGGTATAGAGATATACTTTTGGAGCAATCCACAGGGAAGACAGGTGTTGCATGG
>FIQU8OX06HC398
ATTAGATACCCAGGTAGTCCACGCCCTAAACGATGTCTACTAGTTGTTGGTGGAGTAAAATCCATGAGTAACGCAGCTAACGCGTGAAGTAGACCGCCTGGGGAGTACGGTCGCAAGATTAAAACTCAAATGAATTGACGGGGGCCCGCACAAGCGGTGGATTATGTGGATTAATTCGATGCAACGCGAAAAACCTTACCTGGCCTTGACATGTAACGAACTTTCCAGAGATGGATTGGTGCTCGAAAGAGAGCGTTAACACAGGTGCTG
>FIQU8OX06G3XQP
ATTAGATACCCGGGTAGTCCGCGCCCTAAACGATGCTGACTAGTTGTTCGGGATTTACATCCTGAGTAACGTAGCTAACGCGTGAAGTCAGCCGCCTGGGGAGTACGGTCGCAAGATTAAAACTCAAAGGAATTGACGGGGACCCGCACAAGCGGTGGATGATGTGGATTAATTCGATGCAACGCGAAAAACCTTACCTACCCTTGACATGTCACTAACGAAGTAGAGATACATTAGGTGCTCGTAAGAGAAAGTGAACACAGGTGCTGCA
>FIQU8OX06HL2BZ
ATTAGATACCCAGGTAGTCCACGCCCTAAACGATGTCTACTAGTTGTTGGTGGAGTAAAATCCATAAGTAACGCAGCTAACGCGTGAAGTAGACCGCCTGGGGAGTACGGTCGCAAGATTAAAACTCAAATGAATTGACGGGGGCCCGCACAAGTGGTGGATTATGTGGATTAATTCGATGCAACGCGAAAAACCTTACCTGGCCTTGACATGTAACGAACTTTCCAGAGATGGATTGGTGCTCGAAAG
>FIQU8OX06HKHTU
ATTAGATACCCTGGTAGTCCACGCTGTAAACGATGTCGACTAGCCGTTGGTCCTATTTACAGGATTAGTGGCGCAGCTAACGCATTAAGTCGACCGCCTGGGGAATACGGCCGCAAGGTTAAAACTCAAATGAATTGACGGGGGCCCGCACAAGCGGTGGAGCATGTGGTTTAATTCGATGCAACGCGAAGAACCTTACCTACCCTTGACATCCAGAGAATCTGTTAGAGATAGTAGAGTGCCTTCGGGAGCTCTGAGACAGGTG
>FIQU8OX06HJQJ6
ATTAGATACCCGGGTAGTCCACGCCCTAAACGATGTCTACTAGTTGTTGGTGGAGTAAAATCCATGAGTAACGCAGCTAACGCGTGAAGTAGACCGCCTGGGGAGTACGGTCGCAAGATTAAAACTCAAATGAATTGACGGGGGCCCGCACAAGCGGTGGATTATGTGGATTAATTCGATGCAACGCGAAAAACCTTACCTGGCCTTGACATGTAACGAACTTTCCAGAGATGGATTGGTGCTCGAAAGAGAACGTTAACACAGGTGCTGCATGG
>FIQU8OX06HMCNX
ATTAGATACCCAGGTAGTCCACGCTGTAAACGATGTCGACTAGCCGTTGGTCCTATTTACAGGATTAGTGGCGCAGCTAACGCATTAAGTCGACCGCCTGGGGAGTACGGCCGCAAGGTTAAAACTCAAATGAATTGACGGGGGCCCGCACAAGCGGTGGAGCATGTGGTTTAATTCGATGCAACGCGAAGAACCTTACCTACCCTTGACATCCAGAGAATCTGTTAGAGATAGTAGAGTGCCTTCGGGAGCTCTGAGACAGGTG
>FIQU8OX06HLSEN
ATTAGATACCCTGGTAGTCCACGCCGTAAACTATGGAAGCTAGCCGTCAGTCAGCTTGCTGAGTGGTGGCGCAGCTAACGCATTAAGCTTCCCGCCTGGGGAGTACGGTCGCAAGATTAAAACTCAAAGGAATTGACGGGGGCCCGCACAAGCGGTGGAGCATGTGGTTTAATTCGAAGCAACGCGCAGAACCTTACCTACCCTTGACATGTCCAGTATGGTCACCAGAGACGGAGTCCTTCAGTTCGGCTGGCTGGAACACAGG
>FIQU8OX06HMIO8
ATTAGATACCCGGGTAGTCCTAGCTGTAAACGATGGATACTAGATGTTGTGGACTCTTTGAGTCTGCAGTGTCGTAGCTAACGCGTTAAGTATCCCGCCTGGGAAGTATGCTCGCAAGAGTGAAACTCAAAGGAATTGACGGGGGCCCGCACAAGCGGTGGAGCATGTGGTTTAATTCGATGCAACACGAAGAACCTTACCAGGACTTGACATAAAGAGAAGTTTTTTGAGAAGAAAACGTGCTACGGCCTCTTATACAGGTGGTGCA
>FIQU8OX06HJM78
ATTAGATACCCGGGTAGTCCTAGCTGTAAACGATGGATACTAGATGTTGTGGACTCTTTGAGTCTGCAGTGTCGTAGCTAACGCGTTAAGTATCCCGCCTGGGAAGTATGCTCGCAAGAGTGAAACTCAAAGGAATTGACGGGGGCCCGCACAAGCGGTGGAGCATGTGGTTTAATTCGATGCAACACGAAGAACCTTACCAGGACTTGACATAAAGAGAAGTTTTTTGAGAAGAAAACGTGCTACGGCCTCTTATACAGGTGGTGCA
>FIQU8OX06G9IJS
ATTAGATACCCAGGTAGTCCACGCAGTAAACGATGAGCGCTAGTTGTCGGGATCTTAGATTTCGGCGGCGAAGCTAACGCGTTAAGCGCTCCGCCTGGGGAGTACGGTCGCAAGACTAAAACTCAAAAGAATTGACGGGGACCCGCACAAGCAGTGGAGCATGTGGTTTAATTCGATGCTACGCGAAAAACCTTACCAACCCTTGAATCTCCTTGACCGGTATAGAGATATACTTTTGGAGCAATCCACAGGGAAGACAGGTGTTGCATGG
>FIQU8OX06HG2D3
ATTAGATACCCTGGTAGTCCACGCCGTAAACGATGTCAACTAGCCGTTGGCTCTCTTAGAGAGTTAGTGGCGCAGCTAACGCATTAAGTTGACCGCCTGGGGAGTACGGCCGCAAGGTTAAAACTCAAATGAATTGACGGGGGCCCGCACAAGCGGTGGAGCATGTGGTTTAATTCGATGCAACGCGAAGAACCTTACCTACCCTTGACATCCAGAGAATCTGTTAGAGATAGTAGAGTGCCTTCGGGAACTCTGAGACAGGTG
>FIQU8OX06HGWKR
ATTAGATACCCTGGTAGTCCACGCCCTAAACGATGTCTACTAGTTGTTGGTGGAGTAAAATCCATGAGTAACGCAGCTAACGCGTGAAGTAGACCGCCTGGGGAGTACGGTCGCAAGATTAAAACTCAAATGAATTGACGGGGGCCCGCACAAGCGGTGGATTATGTGGATTAATTCGATGCAACGCGAAAAACCTTACCTGGCCTTGACATGTAACGAACTTTCCAGAGATGGATTGGTGCTCGAAAGAGAACGTTAACACAGGTGCTGCA
>FIQU8OX06HCHE9
ATTAGATACCCAGGTAGTCCACGCTGTAAACGATGTCGACTAGCCGTTGGTCCTATTTACAGGATTAGTGGCGCAGCTAACGCATTAAGTCGACCGCCTAGGGAGTACGGCCGCAAGGTTAAAACTCAAATGAATTGACGGGGGCCCGCACAAGCGGTGGAGCATGTGGTTTAATTCGATGCAACGCGAAGAACCTTACCTACCCTTGACATCCAGAGAATCTGTTAGAGATAGTAGAGTGCCTTCGGGAGCTCTGAGACAGGTG
>FIQU8OX06HG0NG
ATTAGATACCCAGGTAGTCCACGCCGTAAACTATGGAAGCTAGCCGTCAGTCAGCTTGCTGAGTGGTGGCGCAGCTAACGCATTAAGCTTCCCGCCTGGGGAGTACGGTCGCAAGATTAAAACTCAAAGGAATTGACGGGGGCCCGCACAAGCGGTGGAGCATGTGGTTTAATTCGAAGCAACGCGCAGAACCTTACCTACCCTTGACATGTCCAGTATGGTCACCAGAGATGGAGTCCTTCAGTTCGGCTGG
>FIQU8OX06G9PK0
ATTAGATACCCAGGTAGTCCGCGCCCTAAACGATGTCAACTGGTTGTTGGGTCTTCACTGACTCAGTAACGAAGCTAACGCGTGAAGTTGACCGCCTGGGGAGTACGGCCGCAAGGTTGAAACTCAAAGGAATTGACGGGGACCCGCACAAGCGGTGGATGATGTGGTTTAATTCGATGCAACGCGAAAAACCTTACCCACCTTTGACATGTACGGAATTTGCCAGAGATGGCTTAGTGCTCGAAAGAGAACCGTAACACAGGTGCTGCATGG
>FIQU8OX06G3SAU
ATTAGATACCCTGGTAGTCCACGCCGTAAACTATGAAAGCTAGCCGTCAGTCAGCTTGCTGAGTGGTGGCGCAGCTAACGCATTAAGCTTCCCGCCTGGGGAGTACGGTCGCAAGATTAAAACTCAAAGGAATTGACGGGGGCCCGCACAAGCGGTGGAGCATGTGGTTTAATTCGAAGCAACGCGCAGAACCTTACCTACCCTTGACATGTCCAGTATGGTCACCAGAGATGGAGTCCTTCAGTTCGGCTGG
>FIQU8OX06HD37R
ATTAGATACCCTGGTAGTCCTAGCTGTAAACGATGGATACTAGATGTTGTGGACTCTTTGAGTCTGCAGTGTCGTAGCTAACGCGTTAAGTATCCCGCCTGGGAAGTATGCTCGCAAGAGTGAAACTCAAAGGAATTGACGAGGGCCCGCACAAGCGGTGGAGCATGTGGTTTAATTCGATGCAACACGAAGAACCTTACCAGGACTTGACATAAAGAGAAGTTTTTTGAGAAGAAAACGTGCTACGGCCTCTTATACAGGTGGTG
>FIQU8OX06HGCOO
ATTAGATACCCCGGTAGTCCACGCCCTAAACGATGCTGACTAGTTGTTCGGGATTTACATCCTGAGTAACGTAGCTAACGCGTGAAGTCAGCCGCCTGGGGAGTACGGTCGCAAGATTAAAACTCAAAGGAATTGACGGGGACCCGCACAAGCGGTGGATGATGTGGATTAATTCGATGCAACGCGAAAAACCTTACCTACCCTTGACATGTGACTAACGAAGTAGAGATACATTAGGTGCTCGTAAGAGAAAGTCAACACAGGTGCTGCA
>FIQU8OX06G1N50
ATTAGATACCCTGGTAGTCCACGCCCTAAACGATGTCTACTAGTTGTTGGTGGAGTAAAATCCATGAGTAACGCAGCTAACGCGTGAAGTAGACCGCCTGGGGAGTACGGTCGCAAGATTAAAACTCAAATGAATTGACGGGGGCCCGCACAAGCGGTGGATTATGTGGATTAATTCGATGCAACGCGAAAAACCTTACCTGGCCTTGACATGTAACGAACTTTCCAGAGATGGATTGGTGCTCGAAAGAGAGCGTTAACACAGGTGCTG
>FIQU8OX06HLWUT
ATTAGATACCCGGGTAGTCCTAGCTGTAAACGATGGATACTAGATGTTGTGGACTCTTTGAGTCTGCAGTGTCGTAGCTAACGCGTTAAGTATCCCGCCTGGGAAGTATGCTCGCAAGAGTGAAACTCAAAGGAATTGACGGGGGCCCGCACAAGCGGTGGAGCATGTGGTTTAATTCGATGCAACACGAAGAACCTTACCAGGACTTGACATAAAGAGAAGTTTTTTGAGAAGAAAACGTGCTACGGCCTCTTATACAGGTGGTGCA
>FIQU8OX06HL6C9
ATTAGATACCCTGGTAGTCCACGCCGTAAACGATGTCAACTAGCCGTTGGCTCTCTTAGAGAGTTAGTGGCGCAGCTAACGCATTAAGTTGACCGCCTGGGGAGTACGGCCGCAAGGTTAAAACTCAAATGAATTGACGGGGGCCCGCACAAGCGGTGGAGCATGTGGTTTAATTCGATGCAACGCGAAGAACCTTACCTACCCTTGACATCCAGAGAATCTGTTAGAGATAGTAGAGTGCCTTCGGGAACTCTGAGACAGGTG
>FIQU8OX06G0P7J
ATTAGATACCCTGGTAGTCCACGCCCTAAACGATGTCAACTGGTTGTTGGGTCTTCACTGACTCAGTAACGAAGCTAACGCGTGAAGTTGACCGCCTGGGGAGTACGGCCGCAAGGTTGAAACTCAAAGGAATTGACGGGGACCCGCACAAGCGGTGGATGATGTGGTTTAATTCGATGCAACGCGAAAAACCTTACCCACCTTTGACATGTACGGAATTTGCCAGAGATGGCTTAGTGCTCGAAAGAGAACCGTAACACAGGTGCTGCATGG
>FIQU8OX06HEIO7
ATTAGATACCCTGGTAGTCCACGCTGTAAACGATGTCGACTAGCCGTTGGTCCTATTTACAGGATTAGTGGCGCAGCTAACGCATTAAGTCGACCGCCTGGGGAGTACGGCCGCAAGGTTAAAACTCAAATGAATTGACGGGGGCCCGCACAAGCGGTGGAGCATGTGGTTTAATTCGATGCAACGCGAAGAACCTTACCTACCCTTGACATCCAGAGAATCTGTTAGAGATAGTAGAGTGCCTTCGGGAGCTCTGAGACAGGTG
>FIQU8OX06HEXRI
ATTAGATACCCTGGTAGTCCTAGCTGTAAACGATGGATACTAGATGTTGTGGACTCTTTGAGTCTGCAGTGTCGTAGCTAACGCGTTAAGTATCCCGCCTGGGAAGTATGCTCGCAAGAGTGAAACTCAAAGGAATTGACGGGGGCCCGCACAAGCGGTGGAGCATGTGGTTTAATTCGATGCAACACGAAGAACCTTACCAGGACTTGACATAAAGAGAAGTTTTTTGAGAAGAAAACGTGCTACGGCCTCTTATACAGGTGGTG
>FIQU8OX06HD344
ATTAGATACCCTGGTAGTCCACGCCGTAAACGATGTCAACTAGCCGTTGGTCCTCTATGTAGGATTAGTGGCGCAGCTAACGCATTAAGTTGACCGCCTGGGGAGTACGGCCGCAAGGTTAAAACTCAAATGAATTGACGGGGGCCCGCACAAGCGGTGGAGCATGTGGTTTAATTCGATGCAACGCGAAGAACCTTACCTACCCTTGACATCCAGAGAATCTGTTAGAGATAGTAGAGTGCCTTCGGGAGCTCTGAGACAGGTG
>FIQU8OX06HEJTX
ATTAGATACCCTGGTAGTCCTAGCTGTAAACGATGGATACTAGATGTTGTGGACTCTTTGAGTCTGCAGTGTCGTAGCTAACGCGTTAAGTATCCCGCCTGGGAAGTATGCTCGCAAGAGTGAAACTCAAAGGAATTGACGAGGGCCCGCACAAGCGGTGGAGCATGTGGTTTAATTCGATGCAACACGAAGAACCTTACCAGGACTTGACATAAAGAGAAGTTTTTTGAGAAGAAAACGTAGCTACGGCCTCTTATACAGGTGGTG
>FIQU8OX06HKKVR
ATTAGATACCCCGGTAGTCCACGCTGTAAACGATGTCGACTAGCCGTTGGTCCTATTTACAGGATTAGTGGCGCAGCTAACGCATTAAGTCGACCGCCTGGGGAGTACGGCCGCAAGGTTAAAACTCAGATGAATTGACGGGGGCCCGCACAAGCGGTGGAGCATGTGGTTTAATTCGATGCAACGCGAAGAACCTTACCTACCCTTGACATCCAGAGAATCTGTTAGAGATAGTAGAGTGCCTTCGGGAGCTCTGAGACAGGTG
>FIQU8OX06HLMU8
ATTAGATACCCGGGTAGTCCACGCCGTAAACTATGGAAGCTAGCCGTCAGTCAGCTCGCTGAGTGGTGGCGCAGCTAACGCATTAAGCTTCCCGCCTGGGGGGTACGGTCGCAAGATTAAAACTCAAAGGAATTGACGGGGGCCCGCACAAGCGGTGGAGCATGTGGTTTAATTCGAAGCAACGCGCAGAACCTTACCTACCCTTGACATGTCCAGTATGGTCACCAGAGATGGAGTCCTTCAGTTCGGCTGGCTGGAAC
>FIQU8OX06HK1YN
ATTAGATACCCGGGTAGTCCACGCCCTAAACGATGCCTACTAGTTGTTGGTGGAGTAAAATCCATGAGTAACGCAGCTAACGCGTGAAGTAGACCGCCTGGGGAGTACGGTCGCAAGATTAAAACTCAAATGAATTGACGGGGGCCCGCACAAGCGGTGGATTATGTGGATTAATTCGATGCAACGCGAAAAACCTTACCTGGCCTTGACATGTAACGAACTTTCCAGAGATGGATTGGTGCTCGAAAGAGAACGTTAGCACAGGTGCTGCA
>FIQU8OX06HDD18
ATTAGATACCCGGGTAGTCCACGCCGTAAACGGTGGGCGCTAGTTGTGCGAACCATCCACGGTTTGTGCGACGCAGCTAACGCATTAAGCGCCCCGCCTGGGGAGTACGATCGCAAGATTAAAACTCAAAGGAATTGACGGGGCCCCGCACAAGCAGCGGAGCATGCGGCTTAATTCGACGCAACGCGAAGAACCTTACCAAGGCTTGACATATACAGGAATATGGCAGAGATGTCATAGCCGCAAGGTCTGTATACAGGTGG
>FIQU8OX06HJ1D3
ATTAGATACCCAGGTAGTCCACGCCCTAAACGATGTCAACTGGTTGTTGGGTCTTTACTGACTCAGTAACGAAGCTAACGCGTGAAGTTGACCGCCTGGGGAGTACGGCCGCAAGGTTGAAACTCAAAGGAATTGACGGGGACCCGCACAAGCGGTGGATGATGTGGTTTAATTCGATGCAACGCGAAAAACCTTACCCACCTTTGACATGTACGGAATCCTTTAGAGATAGAGGAGTGCTCGAAAGAGAACCGTAACACAGGTGCTGCATGGCTGTCG
>FIQU8OX06HET5P
ATTAGATACCCTGGTAGTCCACGCTGTAAACTATGGATACTTGTTGTTGGAGGTATTGACCCCTTCAGTGACGAAGCTAACGCGTTAAGTATCCCGCCTGGGGAGTACGGTCGCAAGATTAAAACTCAAAGAAATTGACGGGGGCCCGCACAAGCGGTGGAGCATGTGGTTTAATTCGATGCAACGCGAAGAACCTTACCTGGACTTGACATGAACTGGAAGGGTGGCAGAAATGTCCCCGCTCGCAAGAGTCGGTTCACAGGTGCTGCATGG
>FIQU8OX06HINBP
ATTAGATACCCGGGTAGTCCACGCCGTAAACGATGTCAACTAGCCGTTGGCTCTCTTAGAGAGTTAGTGGCGCAGCTAACGCATTAAGTTGACCGCCTGGGGAGTGCGGCCGCAAGGTTAAAACTCAAATGAATTGACGGGGGCCCGCACAAGCGGTGGAGCATGTGGTTTAATTCGATGCAACGCGAAGAACCTTACCTACCCTTGACATCCAGAGAATCTGTTAGAGATAGTAGAGTGCCTTCGGGAACTCTGAGACAGGTG
>FIQU8OX06HFL3J
ATTAGATACCCGGGTAGTCCACGCCCTAAACGATGTCAACTGGTTGTTGGGTCTTCACTGACTCAGTAACGAAGCTAACGCGTGAAGTTGACCGCCTGGGGAGTACGGCCGCAAGGTTGAAACTCAAAGGAATTGACGGGGACCCGCACAAGCGGTGGATGATGTGGTTTAATTCGATGCAACGCGAAAAACCTTACCCACCTTTGACATGTACGGAATTTGCCAGAGATGGCTTAGTGCTCGAAAGAGAACCGTAACACAGGTGCTGCATGG
>FIQU8OX06HFE9U
ATTAGATACCCAGGTAGTCCACGCCCTAAACGATGCTGACTAGTTGTTCGGGATTTACATCCTGAGTAACGTAGCTAACGCGTGAAGTCAGCCGCCTGGGGAGTACGGTCGCAAGATTAAAACTCAAAGGAATTGACGGGGACCCGCACAAGCGGTGGATGATGTGGATTAATTCGATGCAACGCGAAAAACCTTACCTACCCTTGACATGTCACTAACGAAGTAGAGATACATTAGGTGCTCGTAAGAGAAAGTGAAC
>FIQU8OX06G657P
ATTAGATACCCTGGTAGTCCACGCCCTAAACGATGTCAACTGGTTGTTGGGTCTTCACTGACTCAGTAACGAAGCTAACGCGTGAAGTTGACCGCCTGGGGAGTACGGCCGCAAGGTTGAAACTCAAAGGAATTGACGGGGACCCGCACAAGCGGTGGATGATGTGGTTTAATTCGATGCAACGCGAAAAACCCTTACCCACCTTTGACATGTACGGAAGTTACCAGAGATGGTTTCGTGCTCGAAAG
>FIQU8OX06HINJ5
ATTAGATACCCCGGTAGTCCACGCCCTAAACGATGTCAACTGGTTGTTGGGTCTTCACTGACTCAGTAACGAAGCTAACGCGTGAAGTTGACCGCCTGGGGAGTACGGCCGCAAGGTTGAAACTCAAAGGAATTGACGGGGACCCGCACAAGCGGTGGATGATGTGGTTTAATTCGATGCAACGCGAAAAACCTTACCCACCTTTGACATGTACGGAAGTTACCAGAGATGGTTTCGTGCTCGAAAG
>FIQU8OX06HD48V
ATTAGATACCCGGGTAGTCCACGCTGTAAACTATGGATACTTGTTGTTGGAGGTATTGACCCCTTCAGTGACGAAGCTAACGCGTTAAGTATCCCGCCTGGGGAGTACGGTCGCAAGATTAAAACTCAAAGAAATTGACGGGGGCCCGCACAAGCGGTGGAGCATGTGGTTTAATTCGATGTAACGCGAAGAACCTTACCTGGACTTGACATGAACTGGAAGGGTGGCAGAAATGTCCCCG
>FIQU8OX06HJ93H
ATTAGATACCCCGGTAGTCCTAGCTGTAAACGATGGATACTAGATGTTGTGGACTCTTTGAGTCTGCAGTGTCGTAGCTAACGCGTTAAGTATCCCGCCTGGGAAGTATGCTCGCAAGAGTGAAACTCAAAGGAATTGACGGGGGCCCGCACAAGCGGTGGAGCATGTGGTTTAATTCGATGCAACACGAAGAACCTTACCAGGACTTGACATAAGGAGAAGTTTTTTGAGAAGAAAACGTGCTACGGCCTCTTATACAGGTGGTGCA
>FIQU8OX06HMD0G
ATTAGATACCCGGGTAGTCCACGCTGTAAACTATGGATACTTGTTGTTGGAGGTATTGACCCCTTCAGTGACGAAGCTAACGCGTTAAGTATCCCGCCTGGGGAGTACGGTCGCAAGATTAAAACTCAAAGAAATTGACGGGGGCCCGCACAAGCGGTGGAGCATGTGGTTTAATTCGATGCAACGCGAAGAACCTTACCTGGACTTGACATGAACTGGAAGGGTGGCAGAAATGTCCCCG
>FIQU8OX06HEN09
ATTAGATACCCTGGTAGTCCATGCCCTAAACGATGTCAACTGGTTGTTGGGTCTTCACTGACTCAGTAACGAAGCTAACGCGTGAAGTTGACCGCCTGGGGAGTACGGCCGCAAGGTTGAAACTCAAAGGAATTGACGGGGACCCGCACAAGCGGTGGATGATGTGGTTTAATTCGATGCAACGCGAAAAACCTTACCCACCTTTGACATGTACGGAATTTGCCAGAGATGGCTTAGTGCTCGAAAGAGAACCGTAACACAGGTGCTGCATGG
>FIQU8OX06HK3P1
ATTAGATACCCCGGTAGTCCACGCCCTAAACGACGTCAACTGGTTGTGGGTCTTAACTGACTCAGTAACGAAGCTAACGCGTGAAGTTGACCGCCTGGGGAGTACGGCCGCAAGGTTGAAACTCAAAGGAATTGACGGGGACCCGCACAAGCGGTGGATGATGTGGTTTAATTCGATGCAACGCGAAAAACCTTACCCACCTTTGACATGTACGGAAGGATCCAGAGATGGATTTGTGCTCGAAAG
>FIQU8OX06HACIX
ATTAGATACCCCGGTAGTCCACGCCGTAAACGATGGATGCTAGCCGTTAGGCAGCTTGCTGCTTAGTGGCGCAGCTAACGCTTTAAGCATCCCGCCTGGGGAGTACGGTCGCAAGATTAAAACTCAAAGGAATTGACGGGGGCCCGCACAAGCGGTGGAGCATGTGGTTTAATTCGAAGCAACGCGCAGAACCTTACCAGCTTTTGACATGTCCTGGACGGATGGCAGAGATGCTTTCTTCTCTTCGGAGCCAGGAACACAGG
>FIQU8OX06HKETG
ATTAGATACCCAGGTAGTCCACGCCGTAAACGGTGGGCGCTAGTTGTGCGAACCTTCCACGGTTTGTGCGACGCAGCTAACGCATTAAGCGCCCCGCCTGGGGAGTACGATCGCAAGATTAAAACTCAAAGGAATTGACGGGGCCCCGCACAAGCAGCGGAGCATGCGGCTTAATTCGATGCAACGCGAAGAACCTTACCAAGGCTTGACATATACAGGAATATGGCAGAGATGTCATAGCCGCAAGGTCTGTATACAGG
>FIQU8OX06HI6O6
ATTAGATACCCGGGTAGTCCACACTGTAAACGATGATAACTAGGTGTCGGCCGAATCTGGTCGGTGCCACAGCGAAAGCGTTAAGTTATCCACCTGGGGAGTACGCCGGCAACGGTGAAACTCAAAGGAATTGACGGGGGTCCGCACAAGCGGTGGAGCATGTGGTTTAATTCGATGATACGCGAGGAACCTTACCTAGGCTAGAATGTGAAGGAATGATACAGAAATGGATCAGTCAGCAACGACCTGAAACAAGGTGCTGCATGG
>FIQU8OX06HML3S
ATTAGATACCCTGGTAGTCCACGCTGTAAACGATGATTATTAGATGTCGGGAGGGTTACCTTTCGGTATCGCAGCTAACGCATTAAATAATCCGCCTGGGGAGTACGGTCGCAAGATTAAAACTCAAAGGAATTGACGGGGACCCGCACAAGCGGTGGAGTATGTGGTTTAATTCGAAGCAACGCGCAGAACCTTACCAACCCTTGACATGGGACGTATGAGCTTCAGAGATGGAGTTCTTCACTTCGGGTGGCGTCCACGCAGGTGCTGCA
>FIQU8OX06HNWLR
ATTAGATACCCGGGTAGTCCTAGCTGTAAACGATGGATACTAGATGTTGTGGACTCTTTGAATCTGCAGTGTCGTAGCTAACGCGTTAAGTATCCCGCCTGGGAAGTATGCTCGCAAGAGTGAAACTCAAAGGAATTGACGGGGGCCCGCACAAGCGGTGGAGCATGTGGTTTAATTCGATGCAACACGAAGAACCTTACCAGGACTTGAC
>FIQU8OX06HHIB1
ATTAGATACCCTGGTAGTCCACACTGTAAACGATGATAACTAGGTGTCGGCCGAATCTGGTCGGTGCCACAGCGAAAGCGTTAAGTTATCCACCTGGGGAGTACGCCGGCAACGGTGAAACTCAAAGGAATTGACGGGGGTCCGCACAAGCGGTGGAGCATGTGGTTTAATTCGATGATACGCGAGGAACCTTACCTAGGCTAGAATGTGAAGGAATGATACAGAAATGGATCAGTCAGCAACG
>FIQU8OX06HF4OX
ATTAGATACCCAGGTAGTCCACGCCCTAAACGATGTCAACTGGTTGTTGGGTCTTCACTGACTCAGTAACGAAGCTAACGCGTGAAGTTGACCGCCTGGGGAGTACGGCCGCAAGGTTGAAACTCAAAGGAATTGACGGGGACCCGCACAAGCGGTGGATGATGTGGTTTAATTCGATGCAACGCGAAAAACCTTACCCACCTTTGACATGTACGG
>FIQU8OX06HJ7L6
ATTAGATACCCTGGTAGTCCACGCCGTAAACGGTGGGCGCTAGTTGTGCGAACCTTCCACGGTTTGTGCGGCGCAGCTAACGCATTAAGCGCCCCGCCTGGGGAGTACGATCGCAAGATTAAAACTCAAAGGAATTGACGGGGCCCCGCACAAGCAGCGGAGCATGCGGCTTAATTCGACGCAACGCGAAGAACCTTACCAAGGCTTGACATATACAGGAATATGGCAGAGATGTCATAGCCGCAAGGTCTGTATACAGGTGG
>FIQU8OX06G8JO9
ATTAGATACCCTGGTAGTCCACGCCCTAAACGATGTCAACTGGTTGTTGGGTCTTTACTGACTCAGTAACGAAGCTAACGCGTGAAGTTGACCGCCTGGGGAGTACGGCCGCAAGGTTGAAACTCAAAGGAATTGACGGGGACCCGCACAAGCGGTGGATGATGTGGTTTAATTCGATGCAACGCGAAAAACCTTACCCACCTTTGACATGTACGGAATCCTTTAGAGATAGAGGAGTGCTCGAAAGAGAACCGTAACACAGGTGCTGCATGGCTGTCG
>FIQU8OX06HID3V
ATTAGATACCCTGGTAGTCCACACTGTAAACGATGATTATTAGATGTCGGGGGGGTTACCCTTCGGTATCGCAGCTAACGCATTAAATAATCCGCCTGGGGAGTACGGTCGCAAGATTAAAACTCAAAGGAATTGACGGGGACCCGCACAAGCGGTGGAGTATGTGGTTTAATTCGAAGCAACGCGCAGAACCTTACCAACCCTTGACATGGGACGTATGAGCGCCAGAGATGGTGTTCTTCACTTCGGGTGGCGTCCACACAGGTGCTGCATGG
>FIQU8OX06HMW86
ATTAGATACCCAGGTAGTCCTAGCTGTAAACGATGGATACTAGATGTTGTGGACTCTTTGAGTCTGCAGTGTCGTAGCTAACGCGTTAAGTATCCCGCCTGGGAAGTATGCTCGCAAGAGTGAAACTCAAAGGAATTGACGAGGGCCCGCACAAGCGGTGGAGCATGTGGTTTAATTCGATGCAACACGAAGAACCTTACCAGGACTTGACATAAAGAGAAGTTTTTTGAGAAGAAACCGTGCTACGGCCTCTTATACAGGTGGTG
>FIQU8OX06HDCEQ
ATTAGATACCCTGGTAGTCCACGCTGTAAACGATGTCGACTAGCCGTTGGTCCTATTTACAGGATTAGTGGCGCAGCTAACGCATTAAGTCGACCGCCTGGGGAGTACGGCCGCAAGGTTAAAACTCAAATGAATTGACGGGGGCCCGCACAAGCGGTGGAGCATGTGGTTTAATTCGATGCAACGCGAAGAACCTTACCTACCCTTGACATCCAGAGAATCTGTTAGAGATAGTAGAGTGCCTTCGGGAGCTCTGAGACAGGTG
>FIQU8OX06G9183
ATTAGATACCCAGGTAGTCCACGCCCTAAACGATGCTGACTAGTTGTTCGGGACTTACATCCTGAGTAACGTAGCTAACGCGTGAAGTCAGCCGCCTGGGGAGTACGGTCGCAAGATTAAAGCTCAAAGGAATTGACGGGGACCCGCACAAGCGGTGGATGATGTGGATTAATTCGATGCAACGCGAAAAACCTTACCTACCCTTGACATGTCACTAACGAAGTAGAGATACATTAGGTGCTCGTAAGAGAAAGTGAACACAGGTG
>FIQU8OX06HIS5W
ATTAGATACCCAGGTAGTCCTAGCTGTAAACGATGGATACTAGATGTTGTGGACTCTTTGAGTCTGCAGTGTCGTAGCTAACGCGTTAAGTATCCCGCCTGGGAAGTATGCTCGCAAGAGTGAAACTCAAAGGAATTGACGGGGGCCCGCACAAGCGGTGGAGCATGTGGTTTAATTCGATGCAACACGAAGAACCTTACCAGGACTTGACATAAAGAGAAGTTTTTTGAGAAGAAAACGTGCTACGGCCTCTTATACAGGTGGTG
>FIQU8OX06G9Q1Q
ATTAGATACCCGGGTAGTCCTAGCTGTAAACGATGGATACTAGATGTTGTGGACTCTTTGAGTCTGCAGTGTCGTAGCTAACGCGTTAAGTATCCCGCCTGGGAAGTATGCTCGCAAGAGTGAAACTCAAAGGAATTGACGGGGGCCCGCACAAGCGGTGGAGCATGTGGTTTAATTCGATGCAACACGAAGAACCTTACCAGGACTTGACATAAAGAGAAGTTTTTTGAGAAGAAAACGTGCTACGGCCTCTTATACAGGTGGTGCA
>FIQU8OX06HJ9W6
ATTAGATACCCCGGTAGTCCACGCCCTAAACGATGCTGACTAGTTGTTCGGGATTTACATCCTGAGTAACGTAGCTAACGCGTGAAGTCAGCCGCCTGGGGAGTACGGTCGCAAGATTAAAACTCAAAGGAATTGACGGGGACCCGCACAAGCGGTGGATGATGTGGATTAATTCGATGCAACGCGAAAAACCTTACCTACCCTTGACATGTCACTAACGATGTAGAGATACATTAGGTGCTCGTAAG
>FIQU8OX06HCRGG
ATTAGATACCCGGGTAGTCCACGCCGTAAACGATGTCAACTAGCTGTTGGTCTTATGAATAAGATTAGTGGCGCAGCTAACGCGATAAGTTGACCGCCTGGGGAGTACGGTCGCAAGATTAAAACTCAAAGGAATTGACGGGGGCCCGCACAAGCGGTGGAGCATGTGGTTTAATTCGATGCAACGCGAAGAACCTTACCTACCCTTGACATACAGTGGATTTTGCAGAGATGTGGAAGTGCCTTCGGGAACACTGATACAGGTG
>FIQU8OX06HEX93
ATTAGATACCCGGGTAGTCCACGCTGTAAACTATGGATACTTGTTGTTGGAGGTATTGACCCCTTCAGTGACGAAGCTAACGCGTTAAGTATCCCGCCTGGGGAGTACGGTCGCAAGATTAAAACTCAAAGAAATTGACGGGGGCCCGCACAAGCGGTGGAGCATGTGGTTTAATTCGATGCAACGCGAAGAACCTTACCTGGACTTGACATGAACTGGAAGGGTGGCAGAAATGTCCCCG
>FIQU8OX06HMM3X
ATTAGATACCCGGGTAGTCCACGCCGTAAACGGTGGGCGCTAGTTGTGCGAACCTTCCACGGTTTGTGCGACGCAGCTAACGCATTAAGCGCCCCGCCTGGGGAGTACGATCGCAAGATTAAAACTCAAAGGAATTGACGGGGCCCCGCACAAGCAGCGGAGCATGCGGCTTAATTCGATGCAACGCGAAGAACCTTACCAAGGCTTGACATACACAGGAATATGGCAGAGATGTCATAGCCGCAAGGTCTGTATACAGGTGG
>FIQU8OX06HME6V
ATTAGATACCCAGGTAGTCCTAGCTGTAAACGATGGATACTAGATGTTGTGGACTCTTTGAGTCTGCAGTGTCGTAGCTAACGCGTTAAGTATCCCGCCTGGGAAGTATGCTCGCAAGAGTGAAACTCAAAGGAATTGATGGGGGCCCGCACAAGCGGTGGAGCATGTGGTTTAATTCGATGCAACACGAAGAACCTTACCAGGACTTGACATAAAGAGAAGTTTTTTGAGAAGAAAACGTGCTACGGCCTCTTATACAGGTGGTG
>FIQU8OX06HFKAX
ATTAGATACCCGGGTAGTCCACGCCCTAAACGATGTCAACTAGCTGTTGGGGCCTTCGGGCCTTAGTAGCGCAGCTAACGCGTGAAGTTGACCGCCTGGGGAGTACGGTCGCAAGATTAAAACTCAAAGGAATTGACGGGGACCCGCACAAGCGGTGGATGATGTGGATTAATTCGATGCAACGCGAAAAACCTTACCTACCCTTGACATGTCTGGAATCCCGAAGAGATTTGGGAGTGCTCGCAAGAGAACCGGAACACAGGTGCTGCATGG
>FIQU8OX06HOIED
ATTAGATACCCTGGTAGTCCACGCTGTAAACTATGGATACTTGTTGTTGGGGGTATTGACCCCTTCAGTGACGAAGCTAACGCGTTAAGTATCCCGCCTGGGGAGTACGGTCGCAAGATTAAAACTCAAAGAAATTGACGGGGGCCCGCACAAGCGGTGGAGCATGTGGTTTAATTCGATGCAACGCGAAGAACCTTACCTGGACTTGACATGAACTGGAAGGGTGGCAGAAATGTCCCCGCTCGCAAGAGTCGGTTCACAGGTGCTGCATGG
>FIQU8OX06HGXMQ
ATTAGATACCCTGGTAGTCCTAGCTGTAAACGATGGATACTAGATGTTGTGGACTCTTTGAGTCTGCAGTGTCGTAGCTAACGCGTTAAGTATCCCGCCTGGGAAGTATGCTCGCAAGAGTGAAACTCAAAGGAATTGACGAGGGCCCGCACAAGCGGTGGAGCATGTGGTTTAATTCGATGCAACACGAAGAACCTTACCAGGACTTGACATAAAGAGAAGTTTTTTGAGAAGAAAACGTGCTACGGCCTCTTATACAGGTGGTG
>FIQU8OX06HC97Z
ATTAGATACCCAGGTAGTCCTAGCTGTAAACGATGGATACTAGATGTTGTGGGCTCTTTGAGTCTGCAGTGTCGTAGCTAACGCGTTAAGTATCCCGCCTGGGAAGTATGCTCGCAAGAGTGAAACTCAAAGGAATTGACGGGGGCCCGCACAAGCGGTGGAGCATGTGGTTTAATTCGATGCAACACGAAGAACCTTACCAGGACTTGACATAAAGAGAAGTTTTTTGAGAAGAAAACGTGCTACGGCCTCTTATACAGGTGGTG
>FIQU8OX06HNZLU
ATTAGATACCCTGGTAGTCCACGCTGTAAACTATGGATACTTGTTGTTGGAGGTATTGACCCCTTCAGTGACGAAGCTAACGCGTTAAGTATCCCGCCTGGGGAGTACGGTCGCAAGATTAAAACTCAAAGAAATTGACGGGGGCCCGCACAAGCGGTGGAGCATGTGGTTTAATTCGATGTAACGCGAAGAACCTTACCTGGACTTGACATGAGCTGGAAGGGTGGCAGAAATGTCCCCGCTCGCAAGAGTCGGTTCACAGGTGCTGCATGG
>FIQU8OX06HK9VA
ATTAGATACCCCGGTAGTCCACGCCCTAAACGATGTCAACTGGTTGTTGGGTCTTCACTGACTCAGTAACGAAGCTAACGCGTGAAGTTGACCGCCTGGGGAGTACGGCCGCAAGGTTGAAACTCAAAGGAATTGACGGGGACCCGCACAAGCGGTGGATGATGTGGTTTAATTCGATGCAACGCGAAAAACCCTTACCCACCTTTGACATGTATGGAAGCCTTTAGAGATAGAGGCGTGCTCGAAAGAGAGCCATAACACAGGTGCTGCA
>FIQU8OX06HMNNK
ATTAGATACCCTGGTAGTCCACGCCCTAAACGATGTCTACTAGTTGTTGGTGGAGTAAAATCCATGAGTAACGCAGCTAACGCGTGAAGTAGACCGCCTGGGGAGTACGGTCGCAAGATTAAAACTCAAATGAATTGACGGGGGCCCGCACAAGCGGTGGATTATGTGGATTAGTTCGATGCAACGCGAAAAACCTTACCTGGCCTTGACATGTAACGAACTTTCCAGAGATGGATTGGTGCTCGAAAGAGAGCGTTAACACAGGTGCTG
>FIQU8OX06HBZHH
ATTAGATACCCTGGTAGTCCACGCCCTAAACGATGTCTACTAGTTGTTGGTGAGTAAAATCCATGAGTAACGCAGCTAACGCGTGAAGTAGACCGCCTGGGGAGTGCGGTCGCAAGATTAAAACTCAAATGAATTGACGGGGGCCCGCACAAGCGGTGGATTATGTGGATTAATTCGATGCAACGCGAAAAACCTTACCTGGCCTTGACATGTAACGAACTTTCCAGAGATGGATTGGTGCTCGAAAGAGAGCGTTAACACAGGTG
>FIQU8OX06HDO6G
ATTAGATACCCGGGTAGTCCTAGCCTTAAACGATGCTGACTTGGTGTTTCAGGTATTTAATCCTGGAGTGCCGGAGCTAACGCGTTAAGTCAGCCGCCTGGGGAGTACGGTCGCAAGACTGAAACTCAAAGGAATTGACGGGGACCCGCACAAGCGGTGGAGCATGTGGTTTAATTCGACGCAACGCGAAGAACCTTACCTGGGCTAGAATGCGGTGGATAAGTCTTAGAGATAAGATGATCCGAGTAATCGGCTCCTGCCAGCAAGGTG
>FIQU8OX06G3WIR
ATTAGATACCCTGGTAGGCCACGCCCTAAACGATGCTGACTAGTTGTTCGGGATTTACATCCTGAGTAACGTAGCTAACGCGTGAAGTCAGCCGCCTGGGGAGTACGGTCGCAAGATTAAAACTCAAAGGAATTGACGGGGACCCGCACAAGCGGTGGATGATGTGGATTAATTCGATGCAACGCGAAAAACCTTACCTACCCTTGACATGTCACTAACGAAGTAGAGATACATTAGGTGCTCGTAAGAGAAAGTGAACACAGGTGCTG
>FIQU8OX06HBLAB
ATTAGATACCCTGGTAGTCCTAGCTGTAAACGATGGATACTAGATGTTGTGGACTCTTTGAGTCTGCAGTGTCGTAGCTAACGCGTTAAGTATCCCGCCTGGGAAGTATGCTCGCAAGAGTGAAACTCAAAGGAATTGACGGGGGCCCGCACAAGCGGTGGAGCATGTGGTTTAATTCGATGCAACACGAAGAACCTTACCAGGACTTGACATAAAGAGAAGTTTTTTGAGAAGAAAACGTGCTACGGCCTCTTATACAGGTGGTG
>FIQU8OX06HC7XY
ATTAGATACCCTGGTAGTCCTAGCTGTAAACGATGGATACTAGATGTTGTGGACTCTTTGAGTCTGCAGTGTCGTAGCTAACGCGTTAAGTATCCCACCTGGGAAGTATGCTCGCAAGAGTGAAACTCAAAGGAATTGACGGGGGCCCGCACAAGCGGTGGAGCATGTGGTTTAATTCGATGCAACACGAAGAACCTTACCAGGACTTGACATAAAGAGAAGTTTTTTGAGAAGAAAACGTGCTACGGCCTCTTATACAGGTGGTG
>FIQU8OX06HCCS3
ATTAGATACCCTGGTAGTCCTAGCCGTAAACAATGTGCACTAGGTGTCGGGCCCTCTGGGCTCGGTGCCGCAGTTAACACTTTAAGTGCACCACCTGGGGAGTACGGTCGCAAGACTGAAACTCAAAGGAATTGACGGGGACCCGGCACAAGCGGTGGAGCATGTGGTTTAATACGACGCTACGCGTGGAACCTTACCAGGACTTGACATGTATATGAAATCCTATTGAAAGATAGGACCTGTCCTAAAGACACATTTAC
>FIQU8OX06HQMDW
ATTAGATACCCTGGTAGTCCTAGCTGTAAACGATGGATACTAGATGTTGTGGACTCTTTGAGTCTGCAGTGTCGTAGCTAACGCGTTAAGTATCCCGCCTGGGAAGTATGCTCGCAAGAGTGAAACTCAAAGGAATTGACGGGGGCCCGCACAAGCGGTGGAGCATGTGGTTTAATTCGATGCAACACGAAGAACCTTACCAGGACTTGACATAAAGAGAAGTTTTTTGAGAGGAAAACGTGCTACGGCCTCTTATACAGGTGGTG
>FIQU8OX06HHP0R
ATTAGATACCCTGGTAGTCCACGCCCTAAACGATGTCTACTAGTTGTTGGTGGAGTAAAATCCATGAGTAACGCAGCTAACGCGTGAAGTAGACCGCCTGGGGAGTACGGTCGCAAGATTAAAACTCAAATGAATTGACGGGGGCCCGCACAAGCGGTGGATTATGTGGATTAATTCGATGCAACGCGAAAAACCTTACCTGGCCTTGACATGTAACGAACTTTCCAGAGATGGATTGGTGCTCGAAAGAGAGCGTTAACACAGGTGCTG
>FIQU8OX06HIU4Z
ATTAGATACCCGGGTAGTCCACGCTGTAAACGATGTCGACTAGCCGTTGGTCCTATTTACAGGATTAGTGGCGCAGCTAACGCATTAAGTCGACCGCTTGGGGAGTACGGCCGCAAGGTTAAAACTCAAATGAATTGACGGGGGCCCGCACAAGCGGTGGAGCATGTGGTTTAATTCGATGCAACGCGAAGAACCTTACCTACCCTTGACATCCAGAGAATCTGTTAGAGATAGTAGAGTGCCTTCGGGAGCTCTGAGACAGGTG
>FIQU8OX06G3F7G
ATTAGATACCCTGGTAGTCCACGCCCTAAACGATGTCAACTGGTTGCTGGGTCTTTACTGACTCAGTAACGAAGCTAACGCGTGAAGTTGACCGCCTGGGGAGTGCGGCCGCAAGGTTGAAACTCAAAGGAATTGACGGGGACCCGCACAAGCGGTGGATGGTGTGGTTTAATTCGATGCAACGCGAAAAACCTTACCCACCTTTGACATGTACGGAATCCTTTAGAGATAGAGGAGTGCTCGAAAGAGAACCGTAACACAGGTGCTGCATGG
>FIQU8OX06HH37L
ATTAGATACCCTGGTAGTCCACGCTGTAAACTATGGATACTTGTTGTTGGAGGTATTGACCCCTTCAGTGACGAAGCTAACGCGTTAAGTATCCCGCCTGGGGAGTACGGTCGCAAGATTAAAACTCAAAGAAATTGACGGGGGCCCGCACAAGCGGTGGAGCATGTGGTTTAATTCGATGTAACGCGAAGAACCTTACCTGGACTTGACATGAACTGGAAGGGTGGCAGAAATGTCCCCGCTCGCAAGAGTCGGTTCACAGGTGCTGCATGG
>FIQU8OX06HGWFJ
ATTAGATACCCTGGTAGTCCACGCCCTAAACGATGTCAACTGGTTGTTGGGTCTTCACTGACTCAGTAACGAAGCTAACGCGTGAAGTTGACCGCCTGGGGAGTACGGCCGCAAGGTTGAAACTCAAAGGAATTGACGGGGACCCGCACAAGCGGTGGATGATGTGGTTTAATTCGATGCAACGCGAAAAACCTTACCCACCTTTGACATGTACGGAATCCTTTAGAGATAGAGGAGTGCTCGAAGGAGAGCCGTAACACAGGTGCTGCATGG
>FIQU8OX06HGXLX
ATTAGATACCCCGGTAGTCCTAGCTGTAAACGATGGATACTAGATGTTGTGGACTCTTTGAGTCTGCAGTGTCGTAGCTAACGCGTTAAGTATCCCGCCTGGGAAGTATGCTCGCAAGAGTGAAACTCAAAGGAATTGACGGGGGCCCGCACAAGCGGTGGAGCATGTGGTTTAATTCGATGCAACACGAAGAACCTTACCAGGACTTGACATAAGAGTAGTTTTGAGAAGAAACGTGCTACGGCCTCTTA
>FIQU8OX06HEP67
ATTAGATACCCGGGTAGTCCACGCCCTAAACGATGTCTACTAGTTGTTGGTGGAGTAAAATCCATGAGTAACGCAGCTAACGCGTGAAGTAGACCGCCTGGGGAGTACGGTCGCAAGATTAAAACTCAAATGAATTGACGGGGGCCCGCACAAGCGGTGGATTATGTGGATTAATTCGATGCAACGCGAAAAACCTTACCTGGCCTTGACATGTAACGAACTTTCCAGAGATGGATTGGTGCTCGAAAGAGAGCGTTAACACAGGTGCTGCA
>FIQU8OX06HL3OB
ATTAGATACCCCGGTAGTCCACGCCCTAAACGATGCTGACTAGTTGTTCGGGATTTACATCCTGAGTAACGTAGCTAACGCGTGAAGTCAGCCGCCTGGGGAGTACGGTCGCAAGATTAAAACTCAAAGGAATTGACGGGGACCCGCACAAGCGGTGGATGATGTGGATTAATTCGATGCAACGCGAAAAACCTTACCTACCCTTGACATGTACTAACGAAGTAGAGATACATTAGGTGCTCGTAAGAGAAAGTAACACAGGTGCTGCA
>FIQU8OX06HH15G
ATTAGATACCCCGGTAGTCCACGCAGTAAACGATGAGCGCTAGTTGTCGGGATCTTGGATTTCGGCGGCGAAGCTAACGCGTTAAGCGCTCCGCCTGGGGAGTACGGTCGCAAGACTAAAACTCAAAAGAGTTGACGGGGACCCGCACAAGCAGTGGAGCATGTGGTTTAATTCGATGCTACGCGAAAAACCCTTACCAACCCTTGAATCTCCTTGACCGGTATAGAGATATACTTTTGGAGCAA
>FIQU8OX06HMRYR
ATTAGATACCCGGGTAGTCCTAGCTGTAAACGATGGATACTAGATGTTGTGGACTCTTTGAGTCTGCAGTGTCGTAGCTAACGCGTTAAGTATCCCGCCTGGGAAGTATGCTCGCAAGAGTGAAACTCAAAGGAATTGACGGGGGCCCGCACAAGCGGTGGAGCATGTGGTTTAATTCGATGCAACACGAAGAACCTTACCAGGACTTGACATAAAGAGAAGTTTTTTGAGAAGAAAACGTGCTACGGCCTCTTATACAGGTGGTGCA
>FIQU8OX06G6JFR
ATTAGATACCCCGGTAGTCCACGCCCTAAACGATGCTGACTAGTTGTTCGGGATTTACATCCTGAGTAACGTAGCTAACGCGTGAAGTCAGCCGCCTGGGGAGTACGGTCGCAAGATTAAAACTCAAAGGAATTGACGGGGACCCGCACAAGCGGTGGATGATGTGGATTAATTCGATGCAACGCGAAAAACCTTACCTACCCTTGACATGTCACTAACGAAGTAGAGATACATTAGGTGCTCGTAAGAGAAAGTGAACACAGGTGCTGCA
>FIQU8OX06HFL1B
ATTAGATACCCTGGTAGTCCACGCCCTAAACGATGTCTACTAGTTGTTGGTGGAGTAAAATCCATAAGTAACGCAGCTAACGCGTGAAGTAGACCGCCTGGGGAGTACGGTCGCAAGATTAAAACTCAAATGAATTGACGGGGGCCCGCACAAGTGGTGGATTATGTGGATTAATTCGATGCAACGCGAAAAACCTTACCTGGCCTTGACATGTAACGAACTTTCCAGAGATGGATTGGTGCTCGAAAGAGAACGTTAACACAGGTGCTGCATGG
>FIQU8OX06HEFMX
ATTAGATACCCGGGTAGTCCACGCCCTAAACGATGTCTACTAGTTGTTGGTGGAGTAAAATCCATGAGTAACGCAGCTAACGCGTGAAGTAGACCGCCTGGGGAGTACGGTCGCAAGATTAAAACTCAAATGAATTGACGGGGGCCCGCACAAGCGGTGGATTATGTGGATTAATTCGATGCAACGCGAAAAACCTTACCTGGCCTTGACATGTAACGAACTTTCCAGAGATGGATTGGTGCTCGAAAGAGAGCGTTAACACAGGTG
>FIQU8OX06HAHSO
ATTAGATACCCTGGTAGTCCACGCCCTAAACGATGTCAACTGGTTGTTGGGTCTTCACTGACTCAGTAACGAAGCTAACGCGTGAAGTTGACCGCCTGGGGAGTACGGCCGCAAGGTTGAAACTCAAAGGAATTGACGGGGACCCGCACAAGCGGTGGATGATGTGGTTTAATTCGATGCAACGCGAAAAACCTTACCCACCTTTGGCATGTACGGAATTTGCCAGAGATGGCTTAGTGCTCGAAAGAGAACCGTAACACAGGTGCTGCATGG
>FIQU8OX06G1X0C
ATTAGATACCCGGGTAGTCCACGCAGTAAACGATGAGCGCTAGTTGTCGGGATCTTAGATTTCGGCGGCGAAGCTAACGCGTTAAGCGCTCCGCCTGGGGAGTACGGTCGCAAGACTAAAACTCAAAAGAATTGACGGGGACCCGCACAAGCAGTGGAGCATGTGGTTTAATTCGATGCTACGCGAAAAACCTTACCAACCCTTGAATCTCCTTGACCGGTATAGAGATATACTTTTGGAGCAATCCACAGGGAAGACAGGTGTTGCATGG
>FIQU8OX06G482P
ATTAGATACCCCGGTAGTCCACGCCCTAAACGATGTCTACTAGTTGTTGGTGGAGTAAAATCCATGAGTAACGCAGCTAACGCGTGAAGTAGACCGCCTGGGGAGTACGGTCGCAAGATTAAAACTCAAATGAATTGACGGGGGCCCGCACAAGCGGTGGATTATGTGGATTAATTCGATGCAACGCGAAAAACCTTACCTAGCCTTGACATGTAACGAACTTTCCGGAGATGGATTGGTGCTCGAAAGAGAGCGTTAACACAGGTGCTGCATGG
>FIQU8OX06HDDFT
ATTAGATACCCTGGTAGTCCACACTGTAAACGATGATAACTAGGTGTCGGCCGAATCTGGTCGGTGCCACAGCGAAAGCGTTAAGTTATCCACCTGGGGAGTACGCCGGCAACGGTGAAACTCGAAGGAATTGACGGGGGTCCGCACAAGCGGTGGAGCATGTGGTTTAATTCGATGATACGCGAGGAACCTTACCTAGGCTAGAATGTGAAGGAATGATACAGAAATGGATCAGTCAGCAACGACCTGAAACAAGGTGCTGCA
>FIQU8OX06HCSHZ
ATTAGATACCCAGGTAGTCCACGCCCTAAACGATGTCAACTGGTTGTTGGGTCTTTACTGACTCAGTAACAAAGCTAACGCGTGAAGTTGACCGCCTGGGGAGTACGGGCCGCAAGGTTGAAACTCAAAGGAATTGACGGGGACCCGCACAAGCGGTGGATGATGTGGTTTAATTCGATGCAACGCGAAAAACCTTACCCACCTTTGACATGTACGGAATCCTTTAGAGATAGAGGAGTGCTCGAAAGAGAACCGTAACACAGGTGCTGCATGGCTGTCG
>FIQU8OX06HH5NN
ATTAGATACCCCGGTAGTCCTAGCTGTAAACGATGGATACTAGATGTTGTGGACTCTTTGAGTCTGCAGTGTCGTAGCTAACGCGTTGAGTATCCCGCCTGGGAAGTATGCTCGCAAGAGTGAAACTCAAAGGAATTGACGGGGGCCCGCACAAGCGGTGGAGCATGTGGTTTAATTCGATGCAACACGAAGAACCTTACCAGGACTTGACATAAAGAGAAGTTTTTTGAGAAGAAAACGTGCTACGGCCTCTTATACAGGTGGTG
>FIQU8OX06G88SX
ATTAGATACCCTGGTAGTCCACGCTGTAAACTATGGATACTTGTTGTTGGAGGTATTGACCCCTTCAGTGACGAAGCTAACGCGTTAAGTATCCCGCCTGGGGAGTACGGTCGCAAGATTAAAACTCAAAGAAATTGACGGGGGCCCGCACAAGCGGTGGAGCATGTGGTTTAATTCGATGCAACGCGAAGAACCTTACCTGGACTTGACACGAACTGGAAGGGTGGCAGAAATGTCCCCGCTCGCAAGAGTCGGTTCACAGGTGCTGCATGG
>FIQU8OX06HLT0A
ATTAGATACCCCGGTAGTCCACGCCCTAAACGATGCTGACTAGTTGTTCGGGATTTACATCCTGAGTAACGTAGCTAACGCGTGAAGTCAGCCGCCTGGGGAGTACGGTCGCAAGATTAAAACTCAAAGGAATTGACGGGGACCCGCACAAGCGGTGGATGATGTGGATTAATTCGATGCAACGCGAAAAACCTTACCTACCCTTGACATGTCACTAACGAAGTAGAGATACATTAGGTGCTCGTAAGAGAAAGTGAAC
>FIQU8OX06G90LW
ATTAGATACCCGGGTAGTCCACGCCCTAAACGATGTCTACTAGTTGTTGGTGGAGTAAAATCCATGAGTAACGCAGCTAACGCGTGAAGTAGACCGCCTGGGGAGTACGGTCGCAAGATTAAAACTCAAATGAATTGACGGGGGCCCGCACAAGCGGTGGATTATGTGGATTAATTCGATGCAACGCGAAAAACCTTACCTGGCCTTGACATGTAACGAACTTTCCAGAGATGGATTGGTGCTCGAAAGGGAACGTTAGCACAGGTGCTGCATGG
>FIQU8OX06HM38X
ATTAGATACCCCGGTAGTCCACGCTGTAAACTATGGATACTTGTTGTTGGAGGTATTGACCCCTTCAGTGACGAAGCTAACGCGTTAAGTATCCCGCCTGGGGAGTACGGTCGCAAGATTAAAACTCAAAGAAATTGACGGGGGCCCGCACAAGCGGTGGAGCATGTGGTTTAATTCGATGCAACGCGAAGAACCTTACCTGGACTTGACATGAACTGGAAGGGTGGCAGAAATGTCCCCGCTCGCAAGAGTCGGTTCACAGGTGCTGCATGG
>FIQU8OX06HL3OM
ATTAGATACCCCGGTAGTCCACACCGTAAACGATGTCAACTAGCCGTTGGGCCCTTTATGGGTTTAGTGGCGCAGCTAACGCATTAAGTTGACCGCCTGGGGAGTACGGCCGCAAGGTTAAAACTCAAATGAATTGACGGGGGCCCGCACAAGCGGTGGAGCATGTGGTTTAATTCGATGCAACGCGAAGAACCTTACCTACCCTTGACATCCAGAGAATCTGTTAGAGATAGTAGAGTGCC
>FIQU8OX06HL83S
ATTAGATACCCTGGTAGTCCTAGCTGTAAACGATGGATACTAGATGTTGTGGACTCTTTGAGTCTGCAGTGTCGTAGCTAACGCGTTAAGTATCCCGCCTGGGAAGTATGCTCGCAAGAGTGAAACTCAAAGGAATTGACGGGGGCCCGCACAAGCGGTGGAGCATGTGGTTTAATTCGATGCAACACGAAGAACCTTACCAGGACTTGACATAAAGAGAAGTTTTTTGAGAAGAAAACGTGCTACGGCCTCTTATACAGGTGGTG
>FIQU8OX06HMC5I
ATTAGATACCCGGGTAGTCCACACAGTAAACGATGAGCGCTAGTTGTCGGGATCTTAGATTTCGGCGGCGAAGCTAACGCGTTAAGCGCTCCGCCTGGGGAGTACGGTCGCAAGACTAAAACTCAAAAGAATTGACGGGGACCCGCACAAGCAGTGGAGCATGTGGTTTAATTCGATGCTACGCGAAAAACCTTACCAACCCTTGAATCTCCTTGACCGGTATAGAGATATACTTTTGGAGCAATCCACAGGGAAGACAGGTGTTGCATGG
>FIQU8OX06HK1Z3
ATTAGATACCCGGGTAGTCCTAGCTGTAAACGATGGATACTAGATGTTGTGGACTCTTTGAGTCTGCAGTGTCGTAGCTAACGCGTTAAGTATCCCGCCTGGGAAGTATGCTCGCAAGAGTGAAACTCAAAGGAATTGACGGGGGCCCGCACAAGCGGTGGAGCATGTGGTTTAATTCGATGCAACACGAAGAACCTTACCAGGACTTGACATAGAGAGAAGTTTTTTGAGAAGAAAACGTGCTACGGCCTCTTATACAGGTGGTG
>FIQU8OX06HJDPL
ATTAGATACCCGGGTAGTCCACGCCCTAAACGATGCTGACTAGTTGTTCGGGATTTACATCCTGAGTAACGTAGCTAACGCGTGAAGTCAGCCGCCTGGGGAGTACGGTCGCAAGATTAAAACTCAAAGGAATTGACGGGGACCCGCACAAGCGGTGGATGATGTGGATTAATTCGATGCAACGCGAAAAACCTTACCTACCCTTGACATGTCACTAACAAAGTAGAGATACATTAGGTGCTCGTAAGAGAAAGTGAACACAGGTGCTGCA
>FIQU8OX06HH0GJ
ATTAGATACCCGGGTAGTCCACACTGTAAACGATGATAACTAGGTGCCGGCCGAATCTGGTCGGTGCCACAGCGAAAGCGTTAAGTTATCCACCTGGGGAGTACGCCGGCAACGGTGAAACTCAAAGGAATTGACGGGGGTCCGCACAAGCGGTGGAGCATGTGGTTTAATTCGATGATACGCGAGGAACCTTACCTAGGCTAGAATGTGAAGGAATGATACAGAAATGGATCAGTCAGCAACGACCTGAAACAAGGTGCTGCATGG
>FIQU8OX06HMVQM
ATTAGATACCCCGGTAGTCCTAGCTGTAAACGTTGGATACTAGATGTTGTGGACTCTTTGAGTCTGCAGTGTCGTAGCTAACGCGTTAAGTATCCCGCCTGGGAAGTGTGCTCGCAAGAGTGAAACTCAAAGGAATTGACGGGGGCCCGCACAAGCGGTGGAGCATGTGGTTTAATTCGATGCAACACGAAGAACCTTACCAGGACTTGACATAAAGAGAAGTTTTTTGAGAAGAAAACGTGCTACGGCCTCTTATACAGGTGGTGCATGG
>FIQU8OX06HGSJ2
ATTAGATACCCTGGTAGTCCACGCCGTAAACGATGATAACTCGCTGTTGGCGATACACAGTCAGCGGCTTAGCGAAAGCGTTAAGTTATCCACCTGGGGAGTACGCTCGCAAGAGTGAGACTCAAAGGGATTGACGGGGGCCCGCACAAGCGGAGGAGCATGTGGTTTAATTCGATGATACGCGAGGAACCTTACCTGGGCTTAAATGTGCTATGACCGCTGGAGAAATTCGGCTTTTCGCAAGAACAGAGTACAAGGTG
>FIQU8OX06HB96E
ATTAGATACCCGGGTAGTCCGCGCCCTAAACGATGTCTACTAGTTGTTGGTGGAGTAAAATCCATGAGTAACGCAGCTAACGCGTGAAGTAGACCGCCTGGGGAGTACGGTCGCAAGATTAAAACTCAAATGAATTGACGGGGGCCCGCACAAGCGGTGGATTATGTGGATTAATTCGATGCAACGCGAAAAACCTTACCTGGCCTTGACATGTAACGAACTTTCCAGAGATGGATTGGTGCTCGAAAGAGAGCGTTAACACAGGTGCTGCA
>FIQU8OX06G256Z
ATTAGATACCCGGGTAGTCCACGCTGTAAACTATGGATACTTGTTGTTGGAGGTATTGACCCCTTCAGTGACGAAGCTAACGCGTTAAGTATCCCGCCTGGGGAGTACGGTCGCAAGATTAAAACTCAAAGAAATTGACGGGGGCCCGCACAAGCGGTGGAGCATGTGGTTTAATTCGATGCAACGCGAAGAACCTTACCTGGACTTGACATGAACTGGAAGGTGGCAGAAATGTCCCCG
>FIQU8OX06HER7O
ATTAGATACCCAGGTAGTCCACGTCGTAAACGATGTCAACTAGCCGTTGGTCCTCTATGTAGGATTAGTGGCGCAGCTAACGCATTAAGTTGACCGCCTGGGGAGTACGGCCGCAAGGTTAAAACTCAAATGAATTGACGGGGGCCCGCACAAGCGGTGGAGCATGTGGTTTAATTCGATGCAACGCGAAGAACCTTACCTACCCTTGACATCCAGAGAATCTGTTAGAGATAGTAGAGTGCCTTCGGGAGCTCTGAGACAGGTG
>FIQU8OX06HLUT7
ATTAGATACCCCGGTAGTCCTAGCTGTAAACGATGGATACTAGATGTTGTGGACTCTTTGAGTCTGCAGTGTCGTAGCTAACGCGTTAAGTATCCCGCCTGGGAAGTATGCTCGCAAGAGTGAAACTCAAAGGAATTGACGGGGGCCCGCACAAGCGGTGGAGCATGTGGTTTAATTCGATGCAACACGAAGAACCTTACCAGGACTTGACATAAAGAGAAGTTTTTTGAGAAGAAAACGTGCTACGGCCTCTTATACAGGTGGTGCA
>FIQU8OX06HHRVW
ATTAGATACCCTGGTAGTCCATGCTGTAAACGATGTCGACTAGCCGTTGGTCCTATTTACAGGATTAGTGGCGCAGCTAACGCATTAAGTCGACCGCCTGGGGAGTACGGCCGCAAGGTTAAAACTCAAATGAATTGACGGGGGCCCGCACAAGCGGTGGAGCATGTGGTTTAATTCGATGCAACGCGAAGAACCTTACCTACCCTTGACATCCAGAGAACCTGTTAGAGATAGTAGAGTGCCTTCGGGAGCTCTGGGACAGGTG
>FIQU8OX06HPW6H
ATTAGATACCCTGGTAGTCCACGCCGTAAACGATGGATGCTAGCCGTTAGGCAGCTTGCTGCTTAGTGGCGCAGCTAACGCTTTAAGCATCCCGCCTGGGGAGTACGGTCGCAAGATTAAAACTCAAAGGAATTGACGGGGGCCCGCACAAGCGGTGGAGCATGTGGTTTAATTCGAAGCAACGCGCAGAACCTTACCAGCTTTTGACATGTCCTGGACGGATGGCAGAGATGCTTTCTTCTCTTCGGAGCCAGGAACAC
>FIQU8OX06HIBZG
ATTAGATACCCTGGTAGTCCACGCCCTAAACGATGTCAACTAGCTGTTGGGGCCTTCGGGCCTTAGTAGCGCAGCTAACGCGTGAAGTTGACCGCCTGGGGAGTACGGTCGCAAGATTAAAACTCAAAGGAATTGACGGGGACCCGCACAAGCGGTGGATGATGTGGATTAATTCGATGCAACGCGAAAAACCTTACCTACCCTTGACATGTCTGGAATCCCGAAGAGATTTGGGAGTGCTCGCAAGAGAACCGGAACACAGGTGCTGCATGG
>FIQU8OX06G7BY8
ATTAGATACCCTGGTAGTCCACGCCTAAACGATGTCAACTGGTTGTTGGGTCTTCACTGACTCAGTAACGAAGCTAACGCGTGAAGTTGACCGCCTGGGGAGTACGGCCGCAAGGTTGAAACTCAAAGGAATTGACGGGGACCCGCACAAGCGGTGGATGATGTGGTTTAATTCGATGCAACGCGAAAAACCTTACCCACCTTTGACATGTACGGAAGTTACCAGAGATGGTTTCGTGCTCGAAAG
>FIQU8OX06HH3AN
ATTAGATACCCAGGTAGTCCACGCCGTAAACGGTGGGCGCTAGTTGTGCGAACCTTCCACGGTTTGTGCGACGCAGCTAACGCATTAAGCGCCCCGCCTGGGGAGTACGATCGCAAGATTAAAACTCAAAGGAATTGACGGGGCCCCGCACAAGCAGCGGAGCATGCGGCTTAATTCGACGCAACGCGAAGAACCTTACCAAGGCTTGACATATACAGGAATATGGCAGAGATGTCATAGCCGCAAGGTCTGTATACAGGTGG
>FIQU8OX06HDVS4
ATTAGATACCCAGGTAGTCCACGCCCTAAACGACGTCAACTGGTTGTTGGGTCTTAACTGACTCAGTAACGAAGCTAACGCGTGAAGTTGACCGCCTGGGGAGTACGGCCGCAAGGTTGAAACTCAAAGGAATTGACGGGGACCCGCACAAGCGGTGGATGATGTGGTTTAATTCGATGCAACGCGAAAAACCTTACCCACCTTTGACATGTACGGAAGGATCCAGAGATGGATTTGTGCTCGAAAG
>FIQU8OX06HDBF1
ATTAGATACCCCGGTAGTCCACGCCCTAAACGATGTCTACTAGTTGTTGGTGGAGTAAAATCCATGAGTAACGCAGCTAACGCGTGAAGTAGACCGCCTGGGGAGTACGGTCGCAAGATTAAAACTCAAATGAATTGACGGGGGCCCGCACAAGCGGTGGGATTATGTGGATTAATTCGATGCAACGCGAAAAACCTTACCTGGCCTTGACATGTAACGAACTTTCCAGAGATGGATTGGTTGCTCGAAACGAGAACGTTAACACAGGTGCTGCATGG
>FIQU8OX06HEANV
ATTAGATACCCTGGTAGTCCACGCCCTAGACGATGTCAACTGGTTGTTGGGTCTTTACTGACTCAGTAACGAAGCTAACGCGTGAAGTTGACCGCCTGGGGAGTACGGCCGCAAGGTTGAAGCTCAAAGGAATTGACGGGGACCCGCACAAGCGGTGGATGATGTGGTTTAATTCGATGCAACGCGAAAAACCTTACCCACCTTTGACATGTACGGAATCCTTTAGAGATAGAGGAGTGCTCGAAAGAGAACCGTAACACAGGTGCTGCATGG
>FIQU8OX06HFXB9
ATTAGATACCCTGGTAGTCCACGCCGTAAACGATGAGAACTAGCCGCTAGATTCTCGGATTTGGTGGCGCAGCTAACGCAATAAGTTCTCCGCCTGGGGAGTACGGCCGCAAGGTTAAAACTCAAATGAATTGACGGGGGCCCGCACAAGCGGTGGAGCATGTGGTTTAATTCGATGCAACGCGAAGAACCTTACCTACCCTTGACATCCTGAGAATTTTGCAGAGATGCGAAAGTGCCTTCGGGAACTCAGAGACAGGTG
>FIQU8OX06HCY6G
ATTAGATACCCCGGTAGTCCACGCCCTAAACGATGCTGACTAGTTGTTCGGGATTTACATCCTGAGTAACGTAGCTAACGCGTGAAGTCAGCCGCCTGGGGAGTACGGTCGCAAGATTAAAACTCAAAGGAATTGACGGGGACCCGCACAAGCGGTGGATGATGTGGATTAATTCGATGCAACGCGAAAAACCTTACCTACCCTTGACATGTCACTAACGAAGTAGAGATACATTAGGTGCTCGTAAGAGAAAGTGAACACAGGTGCTGCA
>FIQU8OX06HAZQT
ATTAGATACCCGGGTAGTCCACGCCCTAAACGATGTCTACTAGTTGTTGGTGGAGTAAAATCCATGAGTAACGCAGCTAACGCGTGAAGTAGACCGCCTGGGGAGTACGGTCGCAAGATTAAAACTCAAATGAATTGACGGGGGCCCGCACAAGCGGTGGATTATGTGGATTAATTCGATGCAACGCGAAAAACCTTACCTGGCCTTGACATGTAACGAACTTTCCAGAGATGGATTGGTGCTCGAAAGAGAGCGTTAACACAGGTGCTGCA
>FIQU8OX06HEXG2
ATTAGATACCCGGGTAGTCCACGCTGTAAACGATGTCGACTAGCCGTTGGTCCTATTTACAGGATTAGTGGCGCAGCTAACGCATTAAGTCGACCGCCTGGGGAGTACGGCCGCAAGGTTAAAACTCAAATGAATTGACGGGGGCCCGCACAAGCGGTGGAGCATGTGGTTTAATTCGATGCAACGCGAAGAACCTTACCTACCCTTGACATCCAGAGAACCTGTTAGAGATAGTAGAGTGCCTTCGGGAGCTCTGAGACAGGTGCTG
>FIQU8OX06HJWN6
ATTAGATACCCAGGTAGTCCTAGCTGTAAACGATGGATACTAGATGTTGTGGACTCTTTGAGTCTGCAGTGTCGTAGCTAACGCGTTAAGTATCCCGCCTGGGAAGTATGCTCGCAAGAGTGAAACTCAAAGGAATTGACGGGGGCCCGCACAAGCGGTGGAGCATGTGGTTTAATTCGATGCAACACGAAGAACCTTACCAGGACTTGACATAAAGAGAAGTTTTTTGAGAAGAAAACGTGCTACGGCCTCTTATACAGGTGGTG
>FIQU8OX06HDAWM
ATTAGATACCCTGGTAGCCCACGCCGTAAACGGTGGGCGCTAGTTGTGTGAACCTTCCACGGTTTGTGCGACGCAGCTAACGCATTAAGCGCCCCGCCTGGGGAGTACGATCGCAAGATTAAAACTCAAAGGAATTGACGGGGCCCCGCACAAGCAGCGGAGCATGCGGCTTAATTCGACGCAACGCGAAGAACCTTACCAAGGCTTGACATATACAGGAATATGGCAGAGATGTCATAGCCGCAAGGTCTGTATACAGGTGG
>FIQU8OX06HGOIL
ATTAGATACCCTGGTAGTCCTAGCTGTAAACGATGGATACTAGATGTTGTGGACTCTTTGAGTCTGCAGTGTCGTAGCTAACGCGTTAAGTATCCCGCCTGGGAAGTATGCTCGCAAGAGTGAAACTCAAAGGAATTGACGGGGGCCCGCACAAGCGGTGGAGCATGTGGTTTAATTCGATGCAACACGAAGAACCTTACCAGGACCTGACATAAAGAGAAGTTTTTTGAGAAGAAAACGTGCTACGGCCTCTTATACAGGTGGTG
>FIQU8OX06HMCFN
ATTAGATACCCCGGTAGTCCACGCCCTAAACGATGTCTACTAGTTGTTGGTGGAGTAAAATCCATGAGTAACGCAGCTAACGCGTGAAGTAGACCGCCTGGGGAGTACGGTCGCAAGATTAAAACTCAAATGAATTGACGGGGGCCCGCACAAGCGGTGGATTATGTGGATTAATTCGATGCAACGCGAAAAACCTTACCTGGCCTTGACATGTAACGAACTTTCCAGAGATGGATTGGTGCTCGAAAGAGAGCGTTAACACAGGTGCTGCA
>FIQU8OX06HJD1P
ATTAGATACCCGGGTAGTCCACGCCGTAAACGGTGGGCGCTAGTTGTGCGAACCTTCCACGGTTTGTGCGGCGCAGCTAACGCATTAAGCGCCCCGCCTGGGGAGTACGATCGCAAGATTAAAACTCAAAGGAATTGACGGGGCCCCGCACAAGCAGCGGAGCATGCGGCTTAATTCGACGCAACGCGAAGAACCTTACCAAGGCTTGACATATACAGGAATATGGCAGGGATGTCATAGCCGCAAGGTCTGTATACAGGTGGTG
>FIQU8OX06HC9VN
ATTAGATACCCTGGTAGTCCACACTGTAAACGATGATAACTAGGTGTCGGCCGAATCTGGTCGGTGCCACAGCGAAAGCGTTAAGTTATCCACCTTGGGAGTACGCCGGCAACGGTGAAACTCAAGGGAATTGACGGGGGTCCGCACAAGCGGTGGAGCATGTGGTTTAATTCGATGATACGCGAGGAACCTTACCTAGGCTAGAATGTGAAGGAATGATACAGAAATGGATCAGTCAGCAACGACCTGAAACAAGGTGCTGCA
>FIQU8OX06HBHQG
ATTAGATACCCTGGTAGTCCACGCTGTAAACTATGGATACTTGTTGTTGGAGGTATTGACCCCTTCAGTGACGAAGCTAACGCGTTAAGTATCCCGCCTGGGGAGTACGGTCGCAAGATTAAAACTCAAAGAAATTGACGGGGGCCCGCACAAGCGGTGGAGCATGTGGTTTAATTCGATGTAACGCGAAGAACCTTACCTGGACTTGGCATGAACTGGAAGGGTGGCAGAAATGTCCCCGCTCGCAAGAGTCGGTTCACAGGTGCTGCATGG
>FIQU8OX06HE3JV
ATTAGATACCCTGGTAGTCCTAGCTGTAAACGATGGATACTAGATGTTGTGGACTCTTTGAGTCTGCAGTGTCGTAGCTAACGCATTAAGTATCCCGCCTGGGAAGTATGCTCGCAAGAGTGAAACTCAAAGGAATTGACGGGGGCCCGCACAAGCGGTGGAGCATGTGGTTTAATTCGATGCACACGAAGAACCTTACCAGGACTTGACATAAAGAGAAGTTTTTTGAGAAGAAAACGTGCTACGGCCTCTTATACAGGTGGTG
>FIQU8OX06HA9KJ
ATTAGATACCCGGGTAGTCCACGCCCTAAACGATGCTGACTAGTTGTTCGGGATTTACATCCTGAGTAACGTAGCTAACGCGTGAAGTCAGCCGCCTGGGGAGTACGGTCGCAAGATTAAAACTCAAAGGAATTGACGGGGACCCGCACAAGCGGTGGATGATGTGGATTAATTCGATGCAACGCGAAAAACCTTACCTACCCTTGACATGTCACTAACGAAGTAGAGATACATTAGGTGCTCGTAAGAGAAAGTGAACACAGGTGCTGCA
>FIQU8OX06HMUNZ
ATTAGATACCCTGGTAGTCCTAGCTGTAAACGATGGATACTAGATGTTGTGGACTCTTTGAGTCTGCAGTGTCGTAGCTAACGCGTTAAGTATCCCGCCTGGGAAGTATGCTCGCAAGAGTGAAACTCAAAGGAATTGACGGGGGCCCGCACAAGCGGTGGAGCATGTGGTTTAATTCGATGCAACACGAAGAACCTTACCAGGACTTGACATAAAGAGAAGTTTTTTGAGAAGAAAACGTGCTACGGCCTCTTATACAGGTGGTG
>FIQU8OX06G5FTY
ATTAGATACCCGGGTAGTCCTAGCTGTGAACGATGGATACTAGATGTTGTGGACTCTTTGAGTCTGCAGTGTCGTAGCTAACGCGTTAAGTATCCCGCCTGGGAAGTATGCTCGCAAGAGTGAAACTCAAAGGAATTGACGAGGGCCCGCACAAGCGGTGGAGCATGTGGTTTAATTCGATGCAACACGAAGAACCTTACCAGGACTTGACATAAAGAGAAGTTTTTTGAGAAGAAAGCGTGCTACGGCCTCTTATACAGGTGG
>FIQU8OX06HD0WJ
ATTAGATACCCTGGTAGTCCACGCCCTAAACGATGCTGACTAGTTGTTCGGGATTTACATCCTGAGTAACGTAGCTAACGCGTGAAGTCAGCCGCCCGGGGAGTACGGTCGCAAGATTAAAACTCAAAGGAATTGACGGGGACCCGCACAAGCGGTGGATGATGTGGATTAATTCGATGCAACGCGAAAAACCTTACCTACCCTTGACATGTCACTAACGAAGTAGAGATACACTAGGTGCCCGTAAGGGAAAGTGAACACAGGTGCTGCATGG
>FIQU8OX06HHY4P
ATTAGATACCCAGGTAGTCCACGCCCTAAACGATGCTGACTAGTTGTTCGGGATTTACATCCTGAGTAACGTAGCTAACGCGTGAAGTCAGCCGCCTGGGGAGTACGGTCGCAAGATTAAAACTCAAAGGAATTGACGGGGACCCGCACAAGCGGTGGATGATGTGGATTAATTCGATGCAACGCGAAAAACCTTACCTACCCTTGACATGTCACTAACGAAGTAGAGATACATTAGGTGCTCGTAAGAGAAAGTGAACACAGGTGCTG
>FIQU8OX06G3XPW
ATTAGATACCCTGGTAGTCCACGCTGTAAACGATGTCGACTAGCCGTTGGTCCTATTTACAGGATTAGTGGCGCATCTAACGCATTAAGTCGACCGCCTGGGGAGTACGGCCGCAAGGTTAAAACTCAAATGAATTGACGGGGGCCCGCACAAGCGGTGGAGCATGTGGTTTAATTCGATGCAACACGAAGAACCTTACCTACCCTTGACATCCAGAGAATCTGTTAGAGATAGTAGAGTGCCTTCGGGAGCTCTGAGACAGGTG
>FIQU8OX06G6I5P
ATTAGATACCCCGGTAGTCCACGCCGTAAACGATGTCAACTAGCCGTTGGTCCTCTATGTAGGATTAGTGGCGCAGCTAACGCATTAAGTTGACCGCCTGGGGAGTACGGCCACAAGGTTAAAACTCAAATGAATTGACGGGGCCCGCACAAGCGGTGGAGCATGTGGTTTAATTCGATGCAACGCGAAGAACCTTACCTACCCTTGACATCCAGAGAATCTGTTAGAGATAGTAGAGTGCCTTCGGGAGCTCTGAGACAGGTG
>FIQU8OX06HLUG2
ATTAGATACCCTGGTAGTCCACGCCGTAAACGGTGGGCGCTAGTTGTGCGAACCTTCCACGGTTTGTGCGGCGCAGCTAACGCATTAAGCGCCCCGCCTGGGGAGTACGATCGCAAGATTAAAACTCAAAGGAATTGACGGGGCCCCGCACAAGCAGCGGAGCATGCGGCTTAATTCGACGCAACGCGAAGAACCTTACCAAGGCTTGACATATACAGGAATATGGCAGAGATGTCATAGCCGCAAGGTCTGTATACAGGTGG
>FIQU8OX06G46Q3
ATTAGATACCCTGGTAGTCCACGCCCTAAACGATGTCTACTAGTTGTTGGTGGAGTAAAATCTATGAGTAACGCAGCTAACGCGTGAAGTAGACCGCCTGGGGAGTACGGTCGCAAGATTAAAACTCAAATGAATTGACGGGGGCCCGCACAAGCGGTGGATTATGTGGATTAATTCGATGCAACGCGAAAAACCTTACCTGGCCTTGACATGTAACGAACTTTCCAGAGATGGATTGGTGCTCGAAAGAGAGCGTTAACACAGGTGCTG
>FIQU8OX06G9H60
ATTAGATACCCTGGTAGTCCACGCTGTAAACGATGTCGACTAGCCGTTGGTCCTATTTACAGGATTAGTGGCGCAGCTAACGCATTAAGTCGACCGCCTGGGGAGTACGGCCGCAAGGTTAAAACTCAAATGAATTGACGGGGGCCCGCACAAGCGGTGGAGCATGTGGTTTAATTCGATGCAACGCGAAGAACCTTACCTACCCTTGACATCCAGAGAATCTGTTAGAGATAGTAGAGTGCCTTCGGGAGCTCTGAGACAGGTG
>FIQU8OX06G9TAL
ATTAGATACCCTGGTAGTCCACGCCGTAAACGGTGGGCGCTAGTTGTGCGAACCTTCCACGGTTTGTGCGGCGCAGCTAACGCATTAAGCGCCCCGCCTGGGGAGTACGATCGCAAGATTAAAACTCAAAGGAATTGACGGGGCCCCGCACAAGCAGCGGAGCATGCGGCTTAATTCGACGCAACGCGAAGAACCTTACCAAGGCTTGACATATACAGGAATATGGCAGAGGTGTCATAGCCGCAAGGTCTGTATACAGGTGGTG
>FIQU8OX06G7N24
ATTAGATACCCCGGTAGTCCACGCCCTAAACGATGTCTACTAGTTGTTGGTGGAGTAAAATCCATGAGTAACGCAGCTAACGCGTGAAGTAGACCGCCTGGGGAGTACGGTCGCAAGATTAAAACTCAAATGAATTGACGGGGGCCCGCACAAGCGGTGGATTATGTGGATTAATTCGATGCAACGCGAAAAACCTTACCTGGCCTTGACATGTAACGAACTTTCCAGAGATGGATTGGTGCTCGAAAGAGAACGTTAACACAGGTGCTGCATGG
>FIQU8OX06HADI4
ATTAGATACCCAGGTAGTCCACGCCCTAAACGATGTCAACTGGTTGTTGGGTCTTTACTGACTCAGTAACGAAGCTAACGCGTGAAGTTGACCGCCTGGGGAGTACGGCCGCAAGGTTGAAACTCAAAGGAATTGACGGGGACCCGCACAAGCGGTGGATGATGTGGTTTAATTCGATGCAACGCGAAAAACCTTACCCACCTTTGACATGTACGGAATCCTTTAGAGATAGAGGAGTGCTCGAAAGAGAACCGTAACACAGGTGCTGCATGGCTGTCG
>FIQU8OX06HG78J
ATTAGATACCCCGGTAGTCCACGCCGTAAACGATGGATGCTAGCCGTTAGGCAGCTTGCTGCTTAGTGGCGCAGCTAACGCTTTAAGCATCCCGCCTGGGGAGTACGGTCGCAAGATTAAAACTCAAAGGAATTGACGGGGGCCCGCACAAGCGGTGGAGCATGTGGTTTAATTCGAAGCAACGCGCAGAACCTTACCAGCTTTTGACATGTCCTGGACGGATGGCAGAGATGCTTTCTTCTCTTCGGAGCCAGGAACACAGG
>FIQU8OX06G9HE6
ATTAGATACCCCGGTAGTCCTAGCTGTAAACGATGGATACTAGATGTTGTGGACTCTTTGAGTCTGCAGTGTCGTAGCCAACGCGTTAAGTATCACGCCTGGGAAGTATGCTCGCAAGAGTGAAACTCAAAGGAATTGACGGGGGCCCGCACAAGCGGTGGAGCATGTGGTTTAATTCGATGCAACACGAAGAACCTTACCAGGACTTGACATAAAGAGAAGTTTTTTGAGAAGAAAACGTGCTACGGCCTCTTGTACAGGTGGTG
>FIQU8OX06HLUK2
ATTAGATACCCGGGTAGTCCACGCCCTAAACGATGTCTACTAGTTGTTGGTGGAGTAAAATCCATGAGTAACGCAGCTAACGCGTGAAGTAGACCGCCTGGGGAGTACGGTCGCAAGATTAAAACTCAAATGAATTGACGGGGGCCCGCACAAGCGGTGGATTATGTGGATTAATTCGATGCAACGCGGAAAACCTTACCTGGCCTTGACATGTAACGAACTTTCCAGAGATGGATTGGTGCTCGAAAGAGAGCGTTAACACAGGTGCTGCA
>FIQU8OX06HEPA4
ATTAGATACCCGGGTAGTCCTAGCTGTAAACGATGGATACTAGATGTTGTGGACTCTTTGAGTCTGCAGTGTCGTAGCTAACGCGTTAAGTATCCCGCCTGGGAAGTATGCTCGCAAGAGTGAAACTCAAAGGAATTGACGGGGGCCCGCACAAGCGGTGGAGCATGTGGTTTAATTCGATGCAACACGAAGAACCTTACCAGGACTTGACATAAAGAGAAGTTTTTTGAGAAGAAAACGTGCTACGGCCTCTTATACAGGTGGTGCA
>FIQU8OX06HF74Q
ATTAGATACCCTGGTAGTCCACGCTGTAAACGATGATTATTAGATGTCGGGGGGGTTACCCTTCGGTATCGCAGCTAACGCATTAAATAATCCGCCTGGGGAGTACGGTCGCAAGATTAAAACTCAAAGGAATTGACGGGGACCCGCACAAGCGGTGGAGTATGTGGTTTAATTCGAAGCAACGCGCAGAACCTTACCAACCCTTGACATGGGACGTATGAGCTTCAGAGATGAAGTTCTTCACTTCGGGTGGCGTCCACACAGGTGCTGCATGG
>FIQU8OX06HMR41
ATTAGATACCCCGGTAGTCCACGCCCTAAACGACGTCAACTGGTTGTTGGGTCTTAACTGACTCAGTAACGAAGCTAACGCGTGAAGTTGACCGCCTGGGGAGTACGGCCGCAAGGTTGAAACTCAAAGGAATTGACGGGGACCCGCACAAGCGGTGGATGATGTGGTTTAATTCGATGCAACGCGAAAAACCTTACCCACCTTTGACATGTACGGAAGGATCCAGAGATGGATTTGTGCTCGAAAG
>FIQU8OX06HKXUQ
ATTAGATACCCCGGTAGTCCACGCTGTAAACGATGATTATTAGATGTCGGGGGGGTTACCCTTCGGTATCGCAGCTAACGCATTAAATAATCCGCCTGGGGAGTACGGTCGCAAGATTAAAACTCAAAGGAATTGACGGGGACCCGCACAAGCGGTGGAGTATGTGGTTTAATTCGAAGCAACGCGCAGAACCTTACCAACCCTTGACATGGGACGTATGAGCTTCAGAGATGAAGTTCTTCACTTCGGGTGGCGTCCACACAGGTGCTGCATGG
>FIQU8OX06G2WW7
ATTAGATACCCCGGTAGTCCACGCCCTAAACGATGTCAACTGGTTGTTGGGTCTTCACTGACTCAGTAACGAAGCTAACGCGTGAAGTTGACCGCCTGGGGAGTACGGCCGCAAGGTTGAAACTCAAAGGAATTGACGGGGACCCGCACAAGCGGTGGATGATGTGGTTTAATCCGATGCAACGCGAAAAACCTTACCCACCTTTGACATGTACGGAAGTTACCAGAGATGGTTTCGTGCTCGAAAGAGAACCGTAACACAGGTGCTGCATGGCTGTCGTC
>FIQU8OX06G8AVJ
ATTAGATACCCCGGTAGTCCACACTGTAAACGATGATAACTAGGTGTCGGCCGAATCTGGTCGGTGCCACAGCGAAAGCGTTAAGTTATCCACCTGGGGAGTACGCCGGCAACGGTGAAACTCAAAGGAATTGACGGGGGTCCGCACAAGCGGTGGAGCATGTGGTTTAATTCGATGATACGCGAGGAACCTTACCTAGGCTAGAATGTGAAGGAATGATACAGAAATGGATCAGTCAGCAACGACCTGAAACAAGGTGCTGCATGG
>FIQU8OX06HK96O
ATTAGATACCCAGGTAGTCCACGCTGTAAACGATGTCGACTAGCCGTTGGTCCTATTTACAGGATTAGTGGCGCAGCTAACGCATTAAGTCGACCGCCTGGGGAGTACGGCCGCAAGGTTAAAACTCAAATGAATTGACGGGGGCCCGCACAAGCGGTGGAGCATGCGGTTTAATTCGATGCAACGCGAAGAACCTTACCTACCCTTGACATCCAGAGAATCTGTTAGAGATAGTAGAGTGCCTTCGGGAGCTCTGAGACAGGTG
>FIQU8OX06G61K8
ATTAGATACCCAGGTAGTCCACGCTGTAAACGATGTCGACTAGCCGTTGGTCCTATTTACAGGATTAGTGGCGCAGCTAACGCATTAAGTCGACCGCCTGGGGAGTACGGCCGCAAGGTTAAAACTCAAATGAATTGACGGGGGCCCGCACAAGCGGTGGAGCATGTGGTTTAATTCGATGCAACACGAAGAACCTTACCTACCCTTGACATCCAGAGAATCTGTTAGAGATAGTAGAGTGCCTTCGGGAGCTCTGAGACAGGTG
>FIQU8OX06HF47K
ATTAGATACCCTGGTAGTCCACGCCGTAAACGATGATAACTCGCTGTTGGCGATACACAGTCAGCGGCTTAGCGAAAGCGTTAAGTTATCCACCTGGGGAGTACGCTCGCAAGAGTGAAACTCAAAGGAATTGACGGGGGCCCGCACAAGCGGAGGAGCATGTGGTTTAATTCGATGATACGCGAGGAACCTTACCTGGGCTTAAATGTGCTATGACCGCTGGAGAAATTCGGCTTTTCGCAAGAACAGAGTACAAGGTGCTG
>FIQU8OX06HEYLL
ATTAGATACCCCGGTAGTCCACGCCCTAAACGATGCTGACTAGTTGTTCGGGATTTACATCCTGAGTAACGTAGCTAACGCGTGAAGTCAGCCGCCTGGGGAGTACGGTCGCAAGATTAAAACTCAAAGGAATTGACGGGGACCCGCACAAGCGGTGGATGATGTGGATTAATTCGATGCAACGCGAAAAACCTTACCTACCCTTGACATGTCACTAACGAAGTAGAGATACATTAGGTGCTCGTAAGAGAAAGTGAACACAGGTGCTGCA
>FIQU8OX06HGHKT
ATTAGATACCCTGGTAGTCCACGCTGTAAACGATGATTATTAGATGTCGGGGGGGTTACCCTTCGGTATCGCAGCTAACGCATTAAATAATCCGCCTGGGGAGTACGGTCGCAAGATTAAAACTCAAAGGAATTGACGGGGACCCGCACAAGCGGTGGAGTATGTGGTTTAATTCGAAGCAACGCGCAGAACCTTACCAACCCTTGACATGGGACGTATGAGCTTCAGAGATGAAGTTCTTCACTTCGGGTGGCGTCCACACAGGTGCTGCATGG
>FIQU8OX06G7PKA
ATTAGATACCCCGGTAGTCCTAGCTGTAAACGATGGATACTAGATGTTGTGGACTCTTTGAGTCTGCAGTGTCGTAGCTAACGCGTTGAGTATCCCGCCTGGGAAGTATGCTCGCAAGAGTGAAACTCAAAGGAATTGACGGGGGCCCGCACAAGCGGTGGAGCATGTGGTTTAATTCGATGCAACACGAAGAACCTTACCAGGACTTGACATAAAGAGAAGTTTTTTGAGAAGAAAACGTGCTACGGCCTCTTATACAGGTGGTG
>FIQU8OX06G608B
ATTAGATACCCCGGTAGTCCACGCCGTAAACGATGTCAACTAGCCGTTGGTCCTCTATGTATGATTAGTGGCGCAGCTAACGCATTAAGTTGACCGCCTGGGGAGTACGGCCGCAAGGTTAAAACTCAAATGAATTGACGGGGGCCCGCACAAGCGGTGGAGCATGTGGTTTAATTCGATGCAACGCGAAGAACCTTACCTACCCTTGACATCCAGAGAATCTGTTAGAGATAGTAGAGTGCCTTCGGGAGCTCTGAGACAGGTGCCG
>FIQU8OX06HO04H
ATTAGATACCCCGGTAGTCCACGCTGTAAACTATGGATACTTGTTGTTGGGGGTATTGACCCCTTCAGTGACGAAGCTAACGCGTTAAGTATCCCGCCTGGGGAGTACGGTCGCAAGATTAAAACTCAAAGAAATTGACGGGGGCCCGCACAAGCGGTGGAGCATGTGGTTTAATTCGATGCAACGCGAAGAACCTTACCTGGACTTGACATGAACTGGAAGGGTGGCAGAAATGTCCCCGCTCGCAAGAGTCGGTTCACAGGTGCTGCATGG
>FIQU8OX06HE7WV
ATTAGATACCCCGGTAGTCCTAGCTGTAAACGATGGATACTAGATGTTGTGGACTCTTTGAGTCTGCAGTGTCGTAGCTAACGCGTTAAGTATCCCGCCTGGGAAGTATGCTCGCAAGAGTGAAACTCAAAGGAATTGACGGGGGCCCGCACAAGCGGTGGAGCATGTGGTTTAATTCGATGCAACACGAAGAACCTTACCAGGACTTGACATAAAGAGAAGTTTTTTGAGAAGAAAACGTGCTACGGCCTCTTATACAGGTGGTGCA
>FIQU8OX06HF6PP
ATTAGATACCCGGGTAGTCCTAGCTGTAAACGATGGATACTAGATGTTGTGGACTCTTTGAGTCTGCAGTGTCGTAGCTAACGCGTTAAGTATCCCGCCTGGGAAGTATGCTCGCAAGAGTGAAACTCAAAGGAATTGACGGGGGCCCGCACAAGCGGTGGAGCATGTGGTTTAATTCGATGCAACACGAAGAACCTTACCAGGACTTGACATAAAGAGAAGTTTTTTGAGAAGAAAACGTGCTACGGCCTCTTATACAGGTGGTGCA
>FIQU8OX06G70K1
ATTAGATACCCAGGTAGTCCTAGCTGTAAACGATGGATACTAGATGTTGTGGACTCTTTGAGTCTGCAGTGTCGTAGCTAACGCGTTAAGTATCCCGCCTGGGAAGTATGCTCGCAAGAGTGAAACTCAAAGGAATTGACGAGGGCCCGCACAAGCGGTGGAGCATGTGGTTTAATTCGATGCAACACGAAGAACCTTACCAGGACTTGACATAAAGAGAAGCTTTTTGAGAAGAAAACGTGCTACGGCCTCTTATACAGGTGG
>FIQU8OX06G6IXC
ATTAGATACCCAGGTAGTCCACGCTGTAAACGATGTCGACTAGCCGTTGGTCCTATTTACAGGATTAGTGGCGCAGCTAACGCATTAAGTCGACCGCCTGGGGAGTACGGCCGCAAGGTTAAAACTCAAATGAATTGACGGGGGCCCGCACAAGCGGTGGAGCATGTGGTTTAATTCGATGCAACGCGAAGAACCTTACCTACCCTTGACATCCAGAGAACCTGTTAGAGATAGTAGAGTGCCTTCGGGAGCCCTGAGACAGGTGCTG
>FIQU8OX06HLC8I
ATTAGATACCCTGGTAGTCCACGCTGTAAACGATGTCGACTAGCCGTTGGTCCTATTTACAGGATTAGTGGCGCAGCTAACGCATTAAGTCGACCGCCTGGGGAGTACGGCCGCAAGGTTAAAACTCAAATGAATTGACGGGGGCCCGCACAAGCGGTGGAGCATGTGGTTTAATTCGATGCAACGCGAAGAACCTTACCTACCCTTGACATCCAGAGAATCTGTTAGAGATAGTAGAGTGCCTTCGGGAGCTCTGAGACAGGTG
>FIQU8OX06HDE96
ATTAGATACCCCGGTAGTCCACGCCCTAAACGATGCTGACTAGTTGTTCGGGATTTACATCCTGAGTAACGTAGCTAACGCGTGAAGTCAGCCGCCTGGGGAGTACGGTCGCAAGATTAAAACTCAAAGGAATTGACGGGGACCCGCACAAGCGGTGGATGATGTGGATTAATTCGATGCAACGCGAAAAACCTTACCTACCCTTGACATGTCACTAACGAAGTAGAGATACATTAGGTGCTCGTAAGAGAAAGTGAACACAGGTGCTGCA
>FIQU8OX06HMCVK
ATTAGATACCCTGGTAGTCCTAGCTGTAAACGATGGATACTAGATGTTGTGGACTCTTTGAGTCTGCAGTGTCGTAGCTAACGCGTTAAGTATCCCGCCTGGGAAGTATGCTCGCAAGAGTGAAACTCAAAGGAATTGACGGGGGCCCGCACAAGCGGTGGAGCATGTGGTTTAATTCGATGCAACACGAAGAACCTTACCAGGACTTGACATAAAGAGAAGTTTTTTGAGAAGAAAACGTGCTACGGCCTCTTATACAGGTGGTG
>FIQU8OX06HBCKZ
ATTAGATACCCTGGTAGTCCACGCCGTAAACGATGTCAACTAGCTGTTGGTCTTATGAATAAGATTAGTGGCGCAGCTAACGCGATAAGTTGACCGCCTGGGGAGTACGGTCGCAAGATTAAAACTCAAAGGAATTGACGGGGGCCCGCACAAGCGGTGGAGCATGTGGTTTAATTCGATGCAACGCGAAGAACCTTACCTACCCTTGACATACAGTGGATTTTGCAGAGATGTGGAAGTGCCTTCGGGAACACTGATACAGGTG
>FIQU8OX06HL0UN
ATTAGATACCCCGGTAGTCCTAGCTGTAAACGATGGATACTAGATGTTGTGGACTCTTTGAGTCTGCAGTGTCGTGGCTAACGCGTTAAGTATCCCGCCTGGGAAGTATGCTCGCAAGAGTGAAACTCAAAGGAATTGACGGGGGCCCGCACAAGCGGTGGAGCATGTGGTTTAATTCGATGCAACACGAAGAACCTTACCAGGACTTGACATAAAGAGAAGTTTTTTGAGAAGAAAACGTGCTACGGCCTCTTATACAGGTGGTGCA
>FIQU8OX06HJIFC
ATTAGATACCCTGGTAGTCCACGCTGTAAACTATGGATACTTGTTGTTGGGGGTATTGACCCCTTCAGTGACGAAGCTAACGCGTTAAGTATCCCGCCTGGGGAGTACGGTCGCAAGATTAAAACTCAAAGAAATTGACGGGGGCCCGCACAAACGGTGGAGCATGTGGTTTAATTCGATGCAACGCGAAGAACCTTACCTGGACTTGACATGAACTGGAAGGGTGGCAGAAATGTCCCCGCTCGCAAGAGTCGGTTCACAGGTGCTGCATGG
>FIQU8OX06HNAG8
ATTAGATACCCCGGTAGTCCACGCCCTAAACGATGTCAACTAGTTGTTGGTAGAGTAAAATCTATGAGTAACGTAGCTAACGCGTGAAGTTGACCGCCTGGGGAGTACGGTCGCAAGATTAAAACTCAAAGGAATTGACGGGGGCCCGCACAAGCGGTGGATTATGTGGATTAATTCGATGCAACGCGAAAAACCTTACCTGGCCTTGACATGTACCGAATTGAGCAGAGATGTTCAAGTGCTCGAAAG
>FIQU8OX06HJGZ1
ATTAGATACCCTGGTAGTCCTAGCTGTAAACGATGGATACTAGATGTTGTGGACTCTTTGAGTCTGCAGTGTCGTAGCTAACGCGTTAAGTATCCCGCCTGGGAAGTATGCTCGCAAGAGTGAAACTCAAAGGAATTGACGGGGGCCCGCACAAGCGGTGGAGCATGTGGTTTAATTCGATGCAACACGAAGAACCTTACCAGGACTTGACATAAAGAGAAGTTTTTTGAGAAGAAAACGTGCTACGGCCTCTTATACAGGTGGTG
>FIQU8OX06HC0LF
ATTAGATACCCTGGTAGTCCACGCTGTAAACTATGGATACTTGTTGTTGGGGGTATTGACCCCTTCAGTGACGAAGCTAACGCGTTAAGTATCCCGCCTGGGGAGTACGGTCGCAAGATTAAAACTCAAAGAAATTGACGGGGGCCCGCACAAGCGGTGGAGCATGTGGTTTAATTCGATGCAACGCGAAGAACCTTACCTGGACTTGACATGAACTGGAAGGGTGGCAGAAATGTCCCCG
>FIQU8OX06HK063
ATTAGATACCCTGGTAGTCCACGCCCTAAACGATGCTGACTAGTTGTTCGGGATTTACATCCTGAGTAACGTAGCTAACGCGTGAAGTCAGCCGCCTGGGGAGTACGGTCGCAAGATTAAAACTCAAAGGAATTGACGGGGACCCGCACAAGCGGTGGATGATGTGGATTAATTCGATGCAACGCGAAAAACCTTACCTACCCTTGACATGTCACTAACGAAGTAGAGATACATTAGGTGCTCGTAAGAGAAAGTGAACACAGGTGCTG
>FIQU8OX06G9QXL
ATTAGATACCCCGGTAGTCCACGCTGTAAACGATGTCGACTAGCCGTTGGTCCTATTTACAGGATTAGTGGCGCAGCTAACGCATTAAGTCGACCGCCTGGGGAGTACGGCCGCAAGGTTAAAACTCAAATGAATTGACGGGGGCCCGCACAAGCGGTGGAGCATGTGGTTTAATTCGATGCAACGCGAAGAACCTTACCTACCCTTGACATCCAGAGAATCTGTTAGAGATAGTAGAGTGCCTTCGGGAGCTCTGAGACAGGTG
>FIQU8OX06G0M8K
ATTAGATACCCAGGTAGTCCACGCTGTAAACGATGATTATTAGATGTCGGGAGGGTTACCTTTCGGTATCGCAGCTAACGCATTAAATAATCCGCCTGGGGAGTACGGTCGCAAGATTAAAACCCAAAGGAATTGACGGGGACCCGCACAAGCGGTGGAGTATGTGGTTTAATTCGAAGCAACGCGCAGAACCTTACCAAACCCTTGACATGGGACGTATGAGCTTCAGAGATGGAGTTCTTCACTTCGGGTGGCGTCCACACAGGTGCTGCATGG
>FIQU8OX06HNMOF
ATTAGATACCCTGGTAGTCCACGCCCTAAACGATGTCTACTAGTTGTTGGTGGAGTAAAATCCATGAGTAACGCAGCTAACGCGTGAAGTAGACCGCCTGGGGAGTACGGTCGCAAGATTAAAACTCAAATGAATTGACGGGGGCCCGCACAAGCGGTGGATTATGTGGATTAATTCGATGCAACGCGAAAAACCTTACCTGGCCTTGACATGTAACGAACTTTCCAGAGATGGATTGGTGCTCGAAAGAGAGCGTTAACACAGGTGCTG
>FIQU8OX06HK9LK
ATTAGATACCCTGGTAGTCCACGCTGTAAACGATGTCGACTAGCCGTTGGTCCTATTTACAGGATTAGTGGCGCAGCTAACGCATTAAGTCGACCGCCTGGGGAGTACGGCCGCAAGGTTAAAACTCAAATGAATTGACGGGGGCCCGCACAAGCGGTGGAGCATGTGGTTTAATTCGATGCAACGCGAAGAACCTTACCTACCCTTGACATCCAGAGAATCTGTTAGAGATAGTAGAGTGCCTTCGGGAGCTCTGAGACAGGTG
>FIQU8OX06HG38W
ATTAGATACCCCGGTAGTCCACGCCGTAAACGGTGGGCGCTAGTTGTGCGAACCTTCCACGGTTTGTGCGACGCAGCTAACGCATTAAGCGCCCCGCCTGGGGAGTACGATCGCAAGATTAAAACTCAAAGGAATTGACGGGGCCCCGCACAAGCAGCGGAGCATGCGGCTTAATTCGATGCAACGCGAAGAACCTTACCAAGGCTTGACATATACAGGAATATGGCAGAGATGTCATAGCCGCAAGGTCTGTATACAGGTGG
>FIQU8OX06G9OE7
ATTAGATACCCGGGTAGTCCACGCTGTAAACGATGATTATTAGATGTCGGGGGGGTTACCCTTCGGTATCGCAGCTAACGCATTAAATAATCCGCCTGGGGAGTACGGTCGCAAGATTAAAACTCAAAGGAATTGACGGGGACCCGCACAAGCGGTGGAGTATGTGGTTTAATTCGAAGCAACGCGCAGAACCTTACCAACCCTTGACATGGGACGTATGAGCTTCAGAGATGAAGTTCTTCACTTCGGGTGGCGTCCACACAGGTGCTGCATGG
>FIQU8OX06HPG0T
ATTAGATACCCCGGTAGTCCACGCCGTAAACGATGTCAACTAGCCGTTGGGCCCTTTATGGGTTTAGTGGCGCAGCTAACGCATTAAGTTGACCGCCTGGGGAGTACGGCCGCAAGGTTAAAACTCAAATGAATTGACGGGGGCCCGCACAAGCGGTGGAGCATGTGGTTTAATTCGATGCAACGCGAAGAACCTTACCTACCCTTGACATCCAGAGAATCTGTTAGAGATAGTAGAGTGCCTTCGGGAACTCTGAGACAGGTGCTGCATGG
>FIQU8OX06HCWA0
ATTAGATACCCGGGTAGTCCACGCCCTAAACGATGTCAACTGGTTGTTGGGTCTTCACTGACTCAGTAACGAAGCTAACGCGTGAAGTTGACCGCCTGGGGAGTACGGCCGCAAGGTTGAAACTCAAAGGAATTGACGGGGACCCGCACAAGCGGTGGATGATGTGGTTTAATTCGATGCAACGCGAAAAACCTTACCCACCTTTGACATGTACGGAATTTGCCAGAGATGGCTTAGTGCTCGAAAGAGAACCGTAACACAGGTGCTGCATGG
>FIQU8OX06HMG0V
ATTAGATACCCGGGTAGTCCTAGCCTTAAACGATGCTGACTTGGTGTTTCAGGTATTTAATCCTGGAGTGCCGGAGCTAACGCGTTAAGTCAGCCGCCTGGGGAGTACGGTCGCAAGACTGAAACTCAAAGGAATTGACGGGGACCCGCACAAGCGGTGGAGCATGTGGTTTAATTCGACGCAACGCGAAGAACCTTACCTGGGCTAGAATGCGGTGGATAAGTCTTAGAGATAAGATGATCCGAGTAATCGGCTCCTGCCAGCAAGGTG
>FIQU8OX06HMLLZ
ATTAGATACCCTGGTAGTCCACGCCCTAAACGATGTCAACTGGTTGTTGGGTCTTTACTGACTCAGTAACGAAGCTAACGCGTGAAGTTGACCGCCTGGGGAGTACGGCCGCAAGGTTGAAACTCAAAGGAATTGACGGGGACCCGCACAAGCGGTGGATGATGTGGTTTAATTCGATGCAACGCGAAAAACCTTACCCACCTTTGACATGTACGGAATCCTTTAGAGATAGAGGAGTGCTCGAAAG
>FIQU8OX06G8H5P
ATTAGATACCCAGGTAGTCCTAGCTGTAAACGATGGATACTAGATGTTGTGGACTCTTTGAGTCTGCAGTGTCGTAGCTAACGCGTTAAGTATCCCGCCTGGGAAGTATGCTCGCAAGAGTGAAACTCAAAGGAATTGACGGGGGCCCGCACAAGCGGTGGAGCATGTGGTTTAATTCGATGCAACACGAAGAACCTTACCAGGACTTGACATAAAGAGAAGTTTTTTGAGAAGAAAACGTGCTACGGCCTCTTATACAGGTGGTG
>FIQU8OX06HGT32
ATTAGATACCCTGGTAGTCCACGCCCTAAACGATGCTGACTAGTTGTTCGGGATTTACATCCTGAGTAACGTAGCTAACGCGTGAAGTCAGCCGCCTGGGGAGTACGGTCGCAAGATTAAAACTCAAAGGAATTGACGGGGGCCCGCACAAGCGGTGGATGATGTGGATTAATTCGATGCAACGCGAAAAACCTTACCTACCCTTGACATGTCACTAACGAAGTAGAGATACATTAGGTGCTCGTAAGAGAAAGTGAACACAGGTGCTG
>FIQU8OX06HK6DB
ATTAGATACCCTGGTAGTCCACGCCCTAAACGATGTCAACTAGCTGTTGGGGCCTTCGGGCCTTAGTAGCGCAGCTAACGCGTGAAGTTGACCGCCTGGGGAGTACGGTCGCAAGATTAAAACTCAAAGGAATTGACGGGGACCCGCACAAGCGGTGGATGATGTGGATTAATTCGATGCAACGCGAAGAACCTTACCTACCCTTGACATGTCTGGAATCCCGAAGAGATTTGGGAGTGCTCGCAAGAGAACCGGAACACAGGTGCTGCA
>FIQU8OX06G8L38
ATTAGATACCCCGGTAGTCCACGCCCTAAACGATGTCAACTGGTTGTTGGGTCTTCACTGACTCAGTAACGAAGCTAACGCGTGAAGTTGACCGCCTGGGGAGTACGGCCGCAAGGTTGAAACTCAAAGGAATTGACGGGGACCCGCACAAGCGGTGGATGATGTGGTTTAATTCGATGCAACGCGAAAAACCTTACCCACCTTTGACATGTATGGAAGCCTTTAGAGATAGAGGCGTGCTCGAAAGAGAGCCATAACACAGGTGCTGCGTGG
>FIQU8OX06HMFZ4
ATTAGATACCCCGGTAGTCCACGCCCTAAACGAATGTCTACTAGTTGTTGGTGGAGTAAAATACCATGAGTAGCGCAGCTAACGCGTGAAGTAGACCGCCTGGGGAGTACGGTCGCAAGATTAAAACTCGAATGAATTGACGGGGGCCTGCACAAGCGGTGGATTATGTGGATTAATTCGATGCAACGCGAAAAACCTTACCTGGCCTTGACATGTAACGAACTTTCCAGAGATGGATTGGTGCTCGAAAG
>FIQU8OX06HLJ4A
ATTAGATACCCAGGTAGTCCACGCCCTAAACGATGTCAACTGGTTGTTGGGTCTTTACTGACTCAGTAACGAAGCTGACGCGTGAAGTTGACCGCCTGGGGAGTACGGCCGCAAGGTTGAAACTCAAAGGAATTGACGGGGACCCGCACAAGCGGTGGATGATGTGGTTTAATTCGATGCAACGCGAAAAACCTTACCCACCTTTGACATGTACGGAATCCTTTAGAGATAGAGGAGTGCTCGAAAGAGAACCGTAACACAGGTGCTGCATGG
>FIQU8OX06HH6ON
ATTAGATACCCAGGTAGTCCACGCTGTAAACGATGATTATTAGATGTCGGGAGGGTTACCTTTCGGTATCGCAGCTAACGCATTAAATAATCCGCCTGGGGAGTACGGTCGCAAGATTAAAACTCAAAGGAATTGACGGGGACCCGCACAAGCGGTGGAGTATGTGGTTTAATTCGAAGCAACGCGCAGAACCTTACCAACCCTTGACATGGGACGTATGAGCTTCAGAGATGGAGTTCTTCACTTCGGGTGGCGTCCACACAGGTGCTGCA
>FIQU8OX06HJKCT
ATTAGATACCCTGGTAGTCCTAGCTGTAAACGATGGATACTAGATGTTGTGGACTCTTTGAGTCTGCAGTGTCGTAGCTAACGCGTTAAGTATCCCGCCTGGGAAGTATGCTCGCAAGAGTGAAACTCAAAGGAATTGACGAGGGCCCGCACAAGCGGTGGAGCATGTGGTTTAATTCGATGCAACACGAAGAACCTTACCAGGACTTGACATAAAGAGAAGTTTTTTGAGAAGATAACGTGCTACGGCCTCTTATACAGGTGG
>FIQU8OX06HFVOT
ATTAGATACCCCGGTAGTCCTAGCTGTAAACGATGGATACTAGATGTTGTGGACTCTTTGAGTCTGCAGTGTCGTAGCTAACGCGTTAAGTATCCCGCCTGGGAAGTATGCTCGCAAGAGTGAAACTCAAAGGAATTGACGAGGGCCCGCACAAGCGGTGGAGCATGTGGTTTAATTCGATGCAACACGAAGAACCTTACCAGGACTTGACATAAAGAGAAGTTTTTTGAGAAGAAAACGTGCTACGGCCTCTTATACAGGTGGTG
>FIQU8OX06HG3MQ
ATTAGATACCCTGGTAGTCCTAGCCGTAAACAATGTGCACTAGGTGTCGGGCCCTCTGGGCTCGGTGCCGCAGTTAACACTTTAAGTGCACCACCTGGGGAGTACGGTCGCAAGACTGAAACTCAAAGGAATTGACGGGGACCCGCACAAGCGGTGGAGCATGTGGTTTAATACGACGCTACGCGTGGAACCTTACCAAGACTTGACATGTATATGAAATCCTATTGAAAGATAGGACCTGTCCTAAAGACACATTTACACAGGTGTTGCA
>FIQU8OX06HIJWD
ATTAGATACCCGGGTAGTCCACGCTGTAAACTATGGATACTTGTTGTTGGAGGTATTGACCCCTTCAGTGACGAAGCTAACGCGTTAAGTATCCCGCCTGGGGAGTACGGTCGCAAGATTAAAACTCAAAGAAATTGACGGGGGCCCGCACAAGCGGTGGAGCACGTGGTTTAATTCGATGTAACGCGAAGAACCTTACCTGGACTTGACATGAACTGGAAGGGTGGCAGAAATGTCCCCGCTCGCAAGAGTCGGTTCACAGGTGCTGCATGGCTGTCG
>FIQU8OX06HH8XQ
ATTAGATACCCTGGTAGTCCACGCCCTAAACGATGTCAACTGGTTGTTGGGTCTTCACTGACTCAGTAACGAAGCTAACGCGTGAAGTTGACCGCCTGGGGAGTACGGCCGCAAGGTTGAAACTCAAAGGAATTGACGGGGACCCACACAAGCGGTGGATGATGTGGTTTAATTCGATGCAACGCGAAAAACCTTACCCACCTTTGACATGTACGGAATCCTTTAGAGATAGAGGAGTGCTCGAAAGAGAGCCGTAACACAGGTGCTGCATGG
>FIQU8OX06HH081
ATTAGATACCCTGGTAGTCCACGCCCTAAACGATGTCTACTAGTTGTTGGTGGAGTAAAACCCATGAGTAACGCGGCTAACGCGTGAAGTAGACCGCCTGGGGAGTACGGTCGCAAGATTAAAACTCAAATGAATTGACGGGGGCCCGCACAAGCGGTGGATTATGTGGATTAATTCGATGCAACGCGAAAAACCTTACCTGGCCTTGACATGTAACGAACTTTCCAGAGATGGATTGGTGCTCGAAAGAGAGCGTTAACACAGGTGCTGCATGG
>FIQU8OX06HLAC1
ATTAGATACCCGGGTAGTCCTAGCTGTAAACGATGGATACTAGATGTTGTGGACTCTTTGAGTCTGCAGTGTCGTAGCTAACGCGTTAAGTATCCCGCCTGGGAAGTATGCTCGCAAGAGTGAAACTCAAAGGAATTGACGGGGGCCCGCACAAGCGGTGGAGCATGTGGTTTAATTCGATGCAACACGAAGAACCTTACCAGGACTTGACATAAAGAGAAGTTTTTTGAGAAGAAAACGTGCTACGGCCTCTTATACAGGTGGTGCA
>FIQU8OX06G54WN
ATTAGATACCCTGGTAGTCCTAGCTGTAAACGATGGATACTAGATGTTGTGGACTCTTTGAGTCTGCAGTGTCGTAGCTAACGCGTTAAGTATCCCGCCTGGGAAATATGCTCGCAAGAGTGAAACTCAAAGGAATTGACGGGGGCCCGCACAAGCGGTGGAGCATGTGGTTTAATTCGATGCAACACGAAGAACCTTACCAGGACTTGACATAAAGAGAAGTTTTTTGAGAAGAAAACGTGCTACGGCCTCTTATACAGGTGGTG
>FIQU8OX06HAGJH
ATTAGATACCCTGGTAGTCCTAGCTGTAAACGATGGATACTAGATGTTGTGGACTCTTTGAGTCTGCAGTGTCGTAGCTAACGCGTTAAGTATCCCGCCTGGGAAGTATGCTCGCAAGAGTGAAACTCAAAGGAGTTGACGGGGGCCCGCACAAGCGGTGGAGCATGTGGTTTAATTCGATGCAACACGAAGAACCTTACCAGGACTTGACATAAAGAGAAGTTTTTTGAGAAGAAAACGTGCTACGGCCTCTTATACAGGTGGTG
>FIQU8OX06HHKHR
ATTAGATACCCTGGTAGTCCACGCCGTAAACGGTGGGCGCTAGTTGTGCGAACCTTCCACGGTTTGTGCGACGCAGCTAACGCATTAAGCGCCCCGCCTGGGGAGTACGATCGCAAGATTAAAACTCAAAGGAATTGACGGGGCCCCGCACAAGCAGCGGAGCATGCGGCTTAATTCGATGCAACGCGAAGAACCTTACCAAGGCTTGACATATACAGGAATATGGCAGAGATGTCATAGCCGCAAGGTCTGTATACAGG
>FIQU8OX06HAWI6
ATTAGATACCCTGGTAGTCCACGCCGTAAACGGTGGGCGCTAGTTGTGCGAACCTTCCACGGTTTGTGCGACGCAGCTAACGCATTAAGCGCCCCGCCTGGGGAGTACGATCGCAAGATTAAAACTCAAAGGAATTGACGGGGCCCCGCACAAGCAGCGGAGCATGCGGCCTAATTCGATGCAACGCGAAGAACCTTACCAAGGCTTGACATATACAGGAATATGGCAGAGATGTCATAGCCGCAAGGTCTGTATACAGG
>FIQU8OX06G6ISM
ATTAGATACCCAGGTAGTCCACGCCCTAAACGATGTCTACTAGTTGTTGGTGGAGTAAAATCCATGAGTAACGCAGCTAACGCGTGAAGTAGACCGCCTGGGGAGTACGGTCGCAAGATTAAAACTCAAATGAATTGACGGGGGCCCGCACAAGCGGTGGATTATGTGGATTAATTCGATGCAACGCGAAAAACCTTACCTGGCCTTGACATGTAACGAACTTTCCAGAGATGGATTGGTGCTCGAAAGAGAGCGTTAACACAGGTGCTG
>FIQU8OX06HMV6H
ATTAGATACCCGGGTAGTCCACGCCGTAAACGATGTCAACTAGCCGTTGGGCCCTTTATGGGTTTAGTGGCGCAGCTAACGCATTAAGTTGACCGCCTGGGGAGTACGGCCGCAAGGTTAAAACTCAAATGAATTGACGGGGGCCCGCACAAGCGGTGGAGCATGTGGTTTAATTCGATGCAACGCGAAGAACCTTACCTACCCTTGACATCCAGAGAATCTGTTAGAGATAGTAGAGTGCCTTCGGGAACTCTGAGACAGGTGCTGCATGG
>FIQU8OX06G9BH4
ATTAGATACCCGGGTAGTCCACGCCCTAAACGATGTCAACTGGTTGTTGGGTCTTCACTGACTCAGTAACGAAGCTAACGCGTGAAGTTGACCGCCTGGGGAGTACGGCCGCAAGGTTGAAACTCAAAGGAATTGACGGGGACCCGCACAAGCGGTGGATGATGTGGTTTAATTCGATGCAACGCGAAAAACCTTACCCACCTTTGACATGTACGGAATTTGCCAGAGATGGCTTAGTGCTCGAAAGAGAACCGTAACACAGGTGCTGCATGG
>FIQU8OX06G8NXZ
ATTAGATACCCCGGTAGTCCTAGCTGTAAACGATGGATACTAGATGTTGTGGACTCTTTGAGTCTGCAGTGTCGTAGCTAACGCGTTAAGTATCCCGCCTGGGAAGTATGCTCGCAAGAGTGAAACTCAAAGGAATTGACGGGGGCCCGCACAAGCGGTGGAGCATGTGGTTTAATTCGATGCAACACGAAGAACCTTACCAGGACTTGACATAAAGAGAAGTTTTTTTGAGAAGAAAACCGTGCTACGGCCTCTTATACAGGTGGTGCA
>FIQU8OX06HFL3M
ATTAGATACCCTGGTAGTCCACGCCCTAAACGATGTCAACTGGTTGTTGGGTCTTCACTGACTCAGTAACGAAGCTAACGTGTGAAGTCGACCGCTTGGGGAGTACGGCCGCAAGGTTGAAACTCAAAGGAATTGACGGGGACCCGCACAAGCGGTGGATGATGTGGTTTAATTCGATGCAACGCGAAAAACCTTACCCACCTTTGACATGTACGGAATTTGCCAGAGATGGCTTAGTGCTCGAAAGAGAACCGTAACACAGGTGCTGCATGG
>FIQU8OX06HMIX6
ATTAGATACCCGGGTAGTCCACGCCCTAAACGATGTCAACTAGCTGTTGGGGCCTTCGGGCCTTAGTAGCGCAGCTAACGCGTGAAGTTGACCGCCTGGGGAGTACGGTCGCAAGATTAAAACTCAAAGGAATTGACGGGGACCCGCACAAGCGGTGGATGATGTGGATTAATTCGATGCAACGCGAAAAACCTTACCTACCCTTGACATGTCTGGAATCCCGAAGAGATTTGGGAGTGCTCGCAAGAGAACCGGAAC
>FIQU8OX06G8CWN
ATTAGATACCCCGGTAGTCCACGCCCTAAACGATGTCTACTAGTTGTTGGTGGAGTAAAATCCATGAGTAACGCAGCTAACGCGTGAAGTAGACCGCCTGGGGAGTACGGTCGCAAGATTAAAACTCAAATGAATTGACGGGGGCCCGCACAAGCGGTGGATTATGTGGATTAATTCGATGCAACGCGAAAAACCTTACCTGCCTTGACATGTAACGAACTTTCCAGAGATGGATTGGTGCTCGAAAGAGAGCGTTAACACAGGTGCTGCA
>FIQU8OX06HEOX9
ATTAGATACCCAGGTAGTCCACGCCCTAAACGATGTCTACTAGTTGTTGGTGGAGTAAAATCCATGAGTAACGCAGCTAACGCGTGAAGTAGACCGCCTGGGGAGTACGGTCGCAAGATTAAAACTCAAATGAATTGACGGGGGCCCGCACAAGCGGTGGATTATGTGGATTAATTCGATGCAACGCGAAAAACCTTACCTGGCCTTAACATGTAACGAACTTTCCAGAGATGGATTGGTGCTCGAAAGAGAACGTTAACACAGGTGCTGCATGG
>FIQU8OX06HGW6I
ATTAGATACCCGGGTAGTCCACGCCGTAAACGGTGGGCGCTAGTTGTGCGAACCTTCCACGGTTTGTGCGGCGCAGCTAACGCATTAAGCGCCCCGCCTGGGGAGTACGATCGCAAGATTAAAACTCAAAGGAATTGACGGGGCCCCGCACAAGCAGCGGAGCATGCGGCTTAATTCGACGCAACGCGAAGAACCTTACCAAGGCTTGACATATACAGGAATATGGCAGAGATGTCATAGCCGCAAGGTCTGTATACAGGTGGTG
>FIQU8OX06G973U
ATTAGATACCCCGGTAGTCCACGCTGTAAACGATGTCGACTAGCCGTTGGTCCTATTTACAGGATTGGTGGCGCAGCTAACGCATTAAGTCGACCGCCTGGGGAGTACGGCCGCAAGGTTAAAACTCAAATGAATTGACGGGGGCCCGCACAAGCGGTGGAGCATGTGGTTTAATTCGATGCAACGCGAAGAACCTTACCTACCCTTGACATCCAGAGAATCTGTTAGAGATAGTAGAGTGCCTTCGGGAGCTCTGAGACAGGTG
>FIQU8OX06GWZC9
ATTAGATACCCTGGTAGTCCACGCCCTAAACGATGCTGACTAGTTGTTCGGGATTTACATCCTGAGTAACGTAGCTAACGCGTGAAGTCAGCCGCCTGGGGAGTACGGTCGCAAGATTAAAACTCAAAGGAATTGACGGGGACCCGCACAAGCGGTGGATGATGTGGATTAATTCGATGCAACGCGAAAAACCTTACCTACCCTTGACATGTCACTAACGAAGTAGAGATACATTAGGTGCTCGTAAGAGAAAGTGAACACAGGTGCTG
>FIQU8OX06G8PGV
ATTAGATACCCCGGTAGTCCACGCCCTAAACGATGTCTACTAGTTGTTGGTGGAGTAAAATCCATGAGTAACGCAGCTAACGCGTGAAGTAGACCGCCTGGGGAGTACGGTCGCAAGATTAAAACTCAAATGAATTGACGGGGGCCCGCACAAGCGGTGGATTATGTGGATTAATTCGATGCAACGCGAAAAACCTTACCTGGCCTTGACATGTAACGAACTTTCCAGAGATGGATTGGTGCTCGAAAGAGAGCGTTAACACAGGTGCTGCA
>FIQU8OX06HHO4K
ATTAGATACCCCGGTAGTCCACGCCGTAAACGATGGATGCTAGCCGTTAGGCAGCTTGCTGCTTAGTGGCGCAGCTAACGCTTTAAGCATCCCGCCTGGGGAGTACGGTCGCAAGATTAAAACCCAAAGGAATTGACGGGGGCCCGCACAAGCGGTGGAGCATGTGGTTTAATTCGAAGCAACGCGCAGAACCTTACCAGCTTTTGACATGTCCTGGACGGATGGCAGAGATGCTTTCTTCTCTTCGGAGCCAGGAACACAGGTG
>FIQU8OX06HM0VR
ATTAGATACCCGGGTAGTCCACGCCCCAAACGATGTCAACTGGTTGTTGGGTCTTCACTGACTCAGTAACGAAGCTAACGCGTGAAGTTGACCGCCTGGGGAGTACGGCCGCAAGGTTGAAACTCAAAGGAATTGACGGGGACCCGCACAAGCGGTGGATGATGTGGTTTAATTCGATGCAACGCGAAAAACCTTACCCACCTTTGACATGTACGGAATTTGCCAGAGATGGCTTAGTGCTCGAAAG
>FIQU8OX06HF59X
ATTAGATACCCTGGTAGTCCACGCCCTAAACGATGTCAACTGGTTGTTGGCTCTTTACTGACTCAGTAACGAAGCTAACGCGTGAAGTTGACCGCCTGGGGAGTACGGCCGCAAGGTTGAAACTCAAAGGAATTGACGGGGACCCGCACAAGCGGTGGATGATGTGGTTTAATTCGATGCAACGCGAAAAACCTTACCCACCTTTGACATGTACGGAATCCTTTAGAGATAGAGGAGTGCTCGAAAGAGAACCGTAACACAGGTGCTGCATGG
>FIQU8OX06HMVQ3
ATTAGATACCCAGGTAGTCCACACTGTAAACGATGATAACTAGGTGTCGGCCGAATCTGGCCGGTGCCACAGCGAAAGCGTTAAGTTATCCACCTGGGGAGTACGCCGGCAACGGTGAAACTCAAAGGAATTGACGGGGGTCCGCACAAGCGGTGGAGCATGTGGTTTAATTCGATGATACGCGAGGAACCTTACCTAGGCTAGAATGTGAAGGAATGATACAGAAATGGATCAGTCAGCAACG
>FIQU8OX06HIW6R
ATTAGATACCCGGGTAGTCCTAGCTGTAAACGATGGATACTAGATGTTGTGGACTCTTTGAGTCTGCAGTGTCGTAGCTAACGCGTTAAGTATCCCGCCTGGGGAGTATGCTCGCAAGAGTGAAACTCAAAGGAATTGACGGGGGCCCGCACAAGCGGTGGAGCATGTGGTTTAATTCGATGCAACACGAAGAACCTTACCAGGACTTGACATAAAGAGAAGTTTTTTGAGAAGAAAACGTGCTACGGCCTCTTATACAGGTGGTGCA
>FIQU8OX06HL2HF
ATTAGATACCCGGGTAGTCCACGCCGTAAGCGGTGGGCGCTAGTTGTGCGAACCTTCCACGGTTTGTGCGACGCAGCTAACGCATTAAGCGCCCCGCCTGGGGAGTACGATCGCAAGATTAAAACTCAAAGGAATTGACGGGGCCCCGCACAAGCAGCGGAGCATGCGGCTTAATTCGATGCAACGCGAAGAACCTTACCAAGGCTTGACATATACAGGAATATGGCAGAGATGTCATAGCCGCAAGGTCTGTATACAGG
>FIQU8OX06HLJXX
ATTAGATACCCTGGTAGTCCACGCCCTAAACGATGCCAACTGGTTGTTGGGTCTTCACTGACTCAGTAACGAAGCTAACGCGTGAAGTTGACCGCCTGGGGAGTACGGCCGCAAGGTTGAAACTCAAAGGAATTGACGGGGACCCGCACAAGCGGTGGATGATGTGGTTTAATTCGATGCAACGCGAAAAACCTTACCCACCTTTGACATGTACGGAATCCTTTAGAGATAGAGGAGTGCTCGAAAGAGAGCCGTAACACAGGTGCTGCATGG
>FIQU8OX06HKEAC
ATTAGATACCCTGGTAGTCCTAGCTGTAAACGATGGATACTAGATGTTGTGGACTCTTTGAGTCTGCAGTGTCGTAGCTAACGCGTTAAGTATCCCGCCTGGGAAGTATGCTCGCAAGAGTGAAACTCAAAGGAATTGACGGGGGCCCGCACAAGCGGTGGAGCATGTGGTTTAATTCGATGCAACACGAAGAACCTTACCAGGACTTGACATAGAGAGAAGTTTTTTGAGAAGAAAACGTGCTACGGCCTCTTATACAGGTGGTG
>FIQU8OX06HJQJG
ATTAGATACCCCGGTAGTCCTAGCTGTAAACGATGGATACTAGATGTTGTGGACTCTTTGAGTCTGCAGTGTCGTAGCTAACGCGTTAAGTATCCCGCCTGGGAAGTATGCTCGCAAGAGTGAAACTCAAAGGAATTGACGGGGGCCCGCACAAGCGGTGGAGCATGTGGTTTAATTCGATGCAACACGAAGAACCTTACCAGGACTTGACATAAAGAGAAGTTTTTTGAGAAGAAAACGTGCTACGGCCTCTTATACAGGTGGTGCA
>FIQU8OX06HINJO
ATTAGATACCCTGGTAGTCCTAGCCGTAAACAATGTGCACTAGGTGTCGGGCCCTCTGGGCTCGGTGCCGCAGTTAACACTTTAAGTGCACCACCTGGGGAGTACGGTCGCAAGACTGAAACTCAGAGGAATTGACGGGGACCCGCACAAGCGGTGGAGCATGTGGTTTAATACGACGCTACGCGTGGAACCTTACCAGGACTTGACATGTATATGAAATCCTATTGAAAGATAGGGCCTGTCCTAAAGACACATTTACACAGGTGTTG
>FIQU8OX06HJA7E
ATTAGATACCCCGGTAGTCCACGCCGTAAACGGTGGGCGCTAGTTGTGCGAACCTTCCACGGTTTGTGCGACGCAGCTAACGCATTAAGCGCCCCGCCTGGGGAGTACGATCGCAAGATTAAAACTCAAAGGAATTGACGGGGCCCCGCACAAGCAGCGGAGCATGCGGCCTAATTCGATGCGACGCGAAGAACCTTACCAAGGCTTGACATATACAGGAATATGGCAGAGATGTCATAGCCGCAAGGTCTGTATACAGGTGG
>FIQU8OX06HFAH4
ATTAGATACCCTGGTAGTCCTAGCTGTAAACGATGGATACTGGATGTTGTGGACTCTTTGAGTCTGCAGTGTCGTAGCTAACGCGTTAAGTATCCCGCCTGGGAAGTATGCTCGCAAGAGTGAAACTCAAAGGAATTGACGGGGGCCCGCACAAGCGGTGGAGCATGTGGTTTAATTCGATGCAACACGAAGAACCTTACCAGGACTTGACATAAAGAGAAGTTTTTTGAGAAGAAAACGTGCTACGGCCTCTTATACAGGTGGTG
>FIQU8OX06HJ3BF
ATTAGATACCCCGGTAGTCCACGCCCTAAACGATGCTGACTAGTTGTTCGGGATTTACATCCTGAGTAACGTAGCTAACGCGTGAAGTCAGCCGCCTGGGGAGTACGGTCGCAAGATTAAAACTCAAAGGAATTGACGGGGACCCGCACAAGCGGTGGATGATGTGGATTAATTCGATGCAACGCGAAAAACCTTACCTACCCTTGACATGTCACTAACGAAGTAGAGATACATCAGGTGCTCGTAAGAGAAAGTGAACACAGGTGCTG
>FIQU8OX06HEIQT
ATTAGATACCCGGGTAGTCCACGCCCTAAACGATGCTGACTAGTTGTTCGGGATTTACATCCTGAGTAACGTAGCTAACGCGTGAAGTCAGCCGCCTGGGGAGTACGGTCGCAAGATTAAAACTCAAAGGAATTGACGGGGACCCGCACAAGCGGTGGATGATGTGGATTAATTCGATGCAACGCGAAAAACCTTACCTACCCTTGACATGTCACTAACAAAGTAGAGATACATTAGGTGCTCGTAAGAGAAAGTGAACACAGGTGCTGCA
>FIQU8OX06HIV5N
ATTAGATACCCCGGTAGTCCTAGCTGTAAACGATGGATACTAGATGTTGTGGACTCTTTGAGTCTGCAGTGTCGTAGCTAACGCGTTAAGTATCCCGCCTGAGAAGTATGCTCGCAAGAGTGAAACTCAAAGGAATTGACGGGGGCCCGCACAAGCGGTGGAGCATGTGGTTTAATTCGATGCAACACGAAGAACCTTACCAGGACTTGACATAAAGAGAAGTTTTTTGAGAAGAAAACGTGCTACGGCCTCTTATACAGGTGGTG
>FIQU8OX06HHW61
ATTAGATACCCAGGTAGTCCACGCTGTAAACTATGGATACTTGTTGTTGGGGGTATTGACCCCTTCAGTGACGAAGCTAACGCGTTAAGTATCCCGCCTGGGGAGTACGGTCGCAAGATTAAAACTCAAAGAAATTGACGGGGGCCCGCACAAGCGGTGGAGCATGTGGTTTAATTCGATGCAACGCGAAGAACCTTACCTGGACTTGACATGAACCGGAAGGGTGGCAGAAATGTCCCCG
>FIQU8OX06G77IJ
ATTAGATACCCTGGTAGTCCTAGCTGTAAACGATGGATACTAGATGTTGTGGACTCTTTGAGTCTGCAGTGTCGTAGCTAACGCGTTAAGTATCCCGCCTGGGAAGTATGCTCGCAAGAGTGAAACTCAAAGGAATTGACGGGGGCCCGCACAAGCGGTGGAGCATGTGGTTTAATTCGATGCAACACGAAGAACCTTACCAGGACTTGACATAAAGAGAAGTCTTTTGAGAAGAAAACGTGCTACGGCCTCTTATACAGGTGGTG
>FIQU8OX06HC9TX
ATTAGATACCCTGGTAGTCCACGCCCTAAACGATGTCTACTAGTTGTTGGTGGAGTAAAATCCATGAGTAACGCAGCTAACGCGTGAAGTAGACCGCCTGGGGAGTACGGTCGCAAGATTAAAACTCAAATGAATTGACGGGGGCCCGCACAAGCGGTGGATTATGTGGATTAATTCGATGCAACGCGAAAAACCTTACCTGGCCTTGACATGTAACGAACTTTCCAGAGATGGATTGGTGCTCGAAAGAGAGCGTTAACACAGGTGCTG
>FIQU8OX06HLPSC
ATTAGATACCCGGGTAGTCCACGCTGTAAACGATGTCGACTAGCCGTTGGTCCTATTTACAGGATTAGTGGCGCAGCTAACGCATTAAGTCGACCGCCTGGGGAGTACGGCCGCAAGGTTAAAACTCAAATGAATTGACGGGGGCCCGCACAAGCGGTGGAGCATGTGGTTTAATTCGATGCAACGCGAAGAACCTCACCTACCCTTGACATCCAGAGAATCTGTTAGAGATAGTAGAGTGCCTTCGGGAGCTCTGAGACAGGTG
>FIQU8OX06HME7C
ATTAGATACCCTGGTAGTCCACGCTGTAAACGATGTCGACTAGCCGTTGGTCCTATTTACAGGATTAGTGGCGCAGCTAACGCATTAAGTCGACCGCCCGGGGAGTACGGCCGCAAGGTTAAAACTCAAATGAATTGACGGGGGCCCGCACAAGCGGTGGAGCATGTGGTTTAATTCGATGCAACGCGAAGAACCTTACCTACCCTTGACATCCAGAGAATCTGTTAGAGATAGTAGAGTGCCTTCGGGAGCTCTGAGACAGGTG
>FIQU8OX06HC0DR
ATTAGATACCCGGGTAGTCCTAGCTGTAAACGATGGATACTAGATGTTGTGGACTCTTTGAGTCTGCAGTGTCGTAGCTAACGCGTTAAGTATCCCGCCTGGGAAGTATGCTCGCAAGAGTGAAACTCAAAGGAATTGACGGGGGCCCGCACAAGCGGTGGAGCATGTGGTTTAATTCGATGCAACACGAAGAACCTTACCAGGACTTGACATAAAGAGAAGTTTTTGAGAAGAAAACGTGCTACGGCCTCTTATACAGGTGGTGCA
>FIQU8OX06HDMQS
ATTAGATACCCCGGTAGTCCTAGCTGTAAACGATGGATACTAGATGTTGTGGACTCTTTGAGTCTGCAGTGTCGTAGCTAACGCGTTAAGTATCCCGCCTGGGAAGTATGCTCGCAAGAGTGAAACTCAAAGGAATTGACGGGGGCCCGCACAAGCGGTGGAGCATGTGGTTTAATTCGATGCAACACGAAGAACCTTACCAGGACTTGACATAAAGAGAAGTTTTTTGAGAAGAAAACGTGCTACGGCCTCTTATACAGGTGGTGCA
>FIQU8OX06G14EB
ATTAGATACCCCGGTAGTCCACGCCCTAAACGATGCTGACTAGTTGTTCGGGATTTACATCCTGAGTAACGTAGCTAACGCGTGAAGTCAGCCGCCTGGGAAGTACGGTCGCAAGATTAAAACTCAAAGGAATTGACGGGGACCCGCACAAGCGGTGGATGATGTGGATTAATTCGATGCAACGCGAAAAACCTTACCTACCCTTGACATGTCACTAACGAAGTAGAGATACATTAGGTGCTCGTAAGAGAAAGTGAACACAGGTGCTGCA
>FIQU8OX06G84H3
ATTAGATACCCAGGTAGTCCACGCCCTAAACGATGTCTACTAGTTGTTGGTGGAGTAAAATCCATGAGTAACGCAGCTAACGCGTGAAGTAGACCGCCTGGGGAGTACGGTCGCAAGATTAAAACTCAAATGAATTGACGGGGGCCCGCACAAGCGGTGGATTATGTGGATTAATTCGATGCAACGCGAAAAACCTTACCTGGCCTTGACATGTAACGAACTTTCCAGAGATGGATTGGTGCTCGAAAGAGAACGTTAACACAGGTGCTGCA
>FIQU8OX06HJDNL
ATTAGATACCCTGGTAGTCCACGCTGTAAACGGTGGGCACTAGTTGTGGGAACCTTCCACGGTTTCTGCGACGCAGCTAACGCATTAAGTGCCCCGCCTGGGGAGTACGGTCGCAAGACTAAAACTCAAAGGAATTGACGGGGGCCCGCACAAGCAGCGGAGCATGCGGCTTAATTCGACGCAACGCGAAGAACCTTACCAAGGCTTGACATATAGCGAAAAGTGGCAGAGATGTCATGTCCGCAAGGGCGCTATACAGGTGGTG
>FIQU8OX06HDGAE
ATTAGATACCCGGGTAGTCCACACTGTAAACGATGATAACTAGGTGTCGGCCGAATCTGGTCGGTGCCACAGCGAAAGCGTTAAGTTATCCACCTGGGGAGTACGCCGGCAACGGTGAAACTCAAAGGAATTGACGGGGGTCCGCACAAGCGGTGGAGCATGTGGTTTAATTCGATGATACGCGAGGAACCTTACCTAGGCTAGAATGTGAAGGAATGATACAGAAATGGATCAGTCAGCAACGACCTGAAACAAGGTGCTGCATGG
>FIQU8OX06HHPO6
ATTAGATACCCTGGTAGTCCACGCCGTAAACGATGTCAACTAGCCGTTGGGCCCTTTATGGGTTTAGTGGCGCAGCTAACGCATTAAGTTGACCGCCTGGGAAGTACGGCCGCAAGGTTAAAACTCAAATGAATTGACGGGGGCCCGCACAAGCGGTGGAGCATGTGGTTTAATTCGATGCAACGCGAAGAACCTTACCTACCCTTGACATCCAGAGAATCTGTTAGAGATAGTAGAGTGCC
>FIQU8OX06G9DSS
ATTAGATACCCCGGTAGTCCACGCCGTAAACTATGGAAGCTAGCCGTCAGTCAGCTTGCTGAGTGGTGGCGCAGCTAACGCATTAAGCTTCCCGCCTGGGGAGTACGGTCGCAAGATTAAAACTCAAAGGAATTGACGGGGGCCCGCACAAGCGGTGGAGCATGTGGTTTAATTCGAAGCAACGCGCAGAACCTTACCTACCCTTGACATGTCCAGTATGGTCACCAGAGATGGAGTCCTTCAGTTCGGCTGGCTGGAACACAGG
>FIQU8OX06HEZ1N
ATTAGATACCCGGGTAGTCCTAGCTGTAAACGATGGATACTAGATGTTGTGGACTCTTTGAGTCTGCAGTGTCATAGCTAACGCGTTAAGTATCCCGCCTGGGAAGTATGCTCGCAAGAGTGAAACTCAAAGGAATTGACGGGGGCCCGCACAAGCGGTGGAGCATGTGGTTTAATTCGATGCAACACGAAGAACCTTACCAGGACTTGACATAAAGAGAAGTTTTTTGAGAAGAAAACGTGCTACGGCCTCTTATACAGGTGGTG
>FIQU8OX06G3RP9
ATTAGATACCCTGGTAGTCCACGCCCTAAACGATGTCAACTGGTTGTTGGGTCTTTACTGACTCAGTAACGAAGCTAACGCGTGAAGTTGACCGCCTGGGGAGTACGGCCGCAAGGTTGAAACTCAAAGGAATTGACGGGGACCCGCACAAGCGGTGGATGATGTGGTTTAATTCGATGCAACGCGAAAAACCTTACCCACCTTTGACATGTACGGAATCCTTTAGAGATAGAGGAGTGCTCGAAAGAGAACCGTAACACAGGTGCTGCATGGCTGTCG
>FIQU8OX06G64KM
ATTAGATACCCCGGTAGTCCTAGCTGTAAACGATGGATACTAGATGTTGTGGACTCTTTGAGTCTGCAGTGTCGTAGCTAACGCGTTAAGTATCCCGCCTGGGAAGTATGCTCGCAAGAGTGAAGCTCAAAGGAATTGACGGGGGCCCGCACAAGCGGTGGAGCATGTGGTTTAATTCGATGCAACACGAAGAACCTTACCAGGACTTGACATAAAGAGAAGTTTTTTGAGAAGAAAACGTGCTACGGCCTCTTATACAGGTGGTG
>FIQU8OX06G5VY2
ATTAGATACCCAGGTAGTCCACGCCCTAAACGATGTCTACTAGTTGTTGGTGGAGTAAAATCCATGAGTAACGCAGCTAACGCGTGAAGTAGACCGCCTGGGGAGTACGGTCGCAAGATTAAAACTCAAATGAATTGACGGGGGCCCGCACAAGCGGTGGATTATGTGGATTAATTCGATGCAACGCGAAAAACCTTACCTGGCCTTGATATGTAACGAACTTTCCAGAGATGGATTGGTGCTCGAAAGAGAACGTTAACACAGGTGCTGCA
>FIQU8OX06HFN2S
ATTAGATACCCGGGTAGTCCTAGCTGTAAACGATGGATACTAGATGTTGTGGACTCTTTGAGTCTGCAGTGTCGTAGCTAACGCGTTAAGTATCCCGCCTGGGAAGTATGCTCGCAAGAGTGAAACTCAAAGGAATTGACGGGGGCCCGCACAAGCGGTGGAGCATGTGGTTTAATTCGATGCAACACGAAGAACCTTACCAGGACTTGACATAAAGAGAAGTTTTTTGAGAAGAAAACGTGCTACGGCCTCTTATACAGGTGGTGCA
>FIQU8OX06HI222
ATTAGATACCCCGGTAGTCCTAGCTGTAAACGATGGATACTAGATGTTGTGGACTCTTTGAGTCTGCAGTGTCGTAGCTAACGCGTTAAGTATCCCGCCTGGGAAGTATGCTCGCAAGAGTGAAACTCAAAGGAATTGACGGGGGCCCGCACAAGCGGTGGAGCATGTGGTTTAATTCGATGCAACACGAAGAACCTTACCAGGACTTGACATAAAGAGAAGTTTTTTGAGAAGAAAACGTGCTACGGCCTCTTATACAGGTGGTGCA
>FIQU8OX06HL5VF
ATTAGATACCCCGGTAGTCCGCGCTGTAAACGATGTCGACTAGCCGTTGGTCCTATTTACAGGATTAGTGGCGCAGCTAACGCATTAAGTCGACCGCCTGGGGAGTACGGCCGCAAGGTTAAAACTCAAATGAATTGACGGGGGCCCGCACAAGCGGTGGAGCATGTGGTTTAATTCGATGCAACGCGAAGAACCTTACCTACCCTTGACATCCAGAGAATCTGTTAGAGATAGTAGAGTGCCTTCGGGAGCTCTGAGACAGGTG
>FIQU8OX06HA76T
ATTAGATACCCTGGTAGTCCACACTGTAAACGATGATAACTAGGTGTCGGCCGAATCTGGTCGGTGCACAGCGAAAGCGTTAAGTTATCCACCTGGGGAGTACGCCGGCAACGGTGAAACTCAAAGGAATTGACGGGGGTCCGCACAAGCGGTGGAGCATGTGGTTTAATTCGATGATACGCGAGGAACCTTACCTAGGCTAGAATGTGAAGGAATGATACAGAAATGGATCAGTCAGCAACGACCTGAAACAAGGTGCTGCA
>FIQU8OX06HJJ2S
ATTAGATACCCCGGTAGTCCACGCCCTAAACGATGTCAACTGGTTGTTGGGTCTTTACTGACTCAGTAACGAAGCTAACGCGTGAAGTTGACCGCCTGGGGAGTACGGCCGCAAGGTTGAAACTCAAAGGAATTGACGGGGACCCGCACAAGCGGTGGATGATGTGGTTTAATTCGATGCAACGCGAAAAACCTTACCCACCTTTGACATGTACGGAATCCTTTAGAGATAGAGGAGTGCTCGAAAGAGAACCGTAACACAGGTGCTGCATGGCTGTCGTC
>FIQU8OX06HMW5X
ATTAGATACCCGGGTAGTCCACGCCGTAAACGGTGGGCGCTAGTTGTGCGAACCCTCCACGGTTTGTGCGGCGCAGCTAACGCATTAAGCGCCCCGCCTGGGGAGTACGATCGCAAGATTAAAACTCAAAGGAATTGACGGGGCCCCGCACAAGCAGCGGAGCATGCGGCTTAATTCGACGCAACGCGAAGAACCTTACCAAGGCTTGACATATACAGGAATATGGCAGAGATGTCATAGCCGCAAGGTCTGTATACAGGTGGTG
>FIQU8OX06HLZFZ
ATTAGATACCCGGGTAGTCCACGCCCTAAACGATGTCAACTGGTTGTTGGGTCTTCACTGACTCAGTAACGAAGCTAACGCGTGAAGTTGACCGCCTGGGGAGTACGGCCGCAAGGTTGAAACTCAAAGGAATTGACGGGGACCCACACAAGCGGTGGATGATGTGGTTTAATTCGATGCAACGCGAAAAACCTTACCCACCTTTGACATGTACGGAATCCTTTAGAGATAGAGGAGTGCTCGAAAGAGAGCCGTAACACAGGTGCTGCATGG
>FIQU8OX06HBG61
ATTAGATACCCGGGTAGTCCTAGCTGTAAACGATGGATACTAGATGTTGTGGACTCTTTGAGTCTGCAGTGTCGTAGCTAACGCGTTAAGTATCCCGCCTGGGAAGTATGCTCGCAAGAGTGAAACTCAAAGGAATTGACGGGGGCCCGCACAAGCGGTGGAGCATGTGGTTTAATTCGATGCAACACGAAGAACCTTACCAGGACTTGACATAAAGAGAAGTTTTTG
>FIQU8OX06G7AED
ATTAGATACCCTGGTAGTCCACGCCCTAAACGATGTCTACTAGTTGTTGGTGGAGTAAAATCCATGAGTAACGCAGCTAACGCGTGAAGTAGACCGCCTGGGGAGTACGGTCGCAAGATTAAAACTCAAATGAATTGACGGGGGCCCGCACAAGCGGTGGATTATGTGGATTAATTCGATGCAACGCGAAAAACCTTACCTGGCCTTGACATGTAACGAACTTTCCAGAGATGGATTGGTGCTCGAAAG
>FIQU8OX06HJEIQ
ATTAGATACCCAGGTAGTCCACGCCCTAAACGATGTCAACTGGTTGTTGGGTCTTCACTGACTCAGTAACGAAGCTAACGCGTGAAGTTGACCGCCTGGGGAGTACGGCCGCAAGGTTGAAACTCAAAGGAATTGACGGGGACCCACACAAGCGGTGGATGATGTGGTTTAATTCGATGCAACGCGAAAAACCTTACCCACCTTTGACATGTACGGAATCCTTTAGAGATAGAGGAGTGCTCGAAAGAGAGCCGTAACACAGGTGCTGCACGG
>FIQU8OX06HAFA1
ATTAGATACCCTGGTAGTCCACGCCCTAAACGATGCTGACTAGTTGTTCGGGATTTACATCCTGAGTAACGTAGCTAACGCGTGAAGTCAGCCGCCTGGGGAGTACGGTCGCAAGATTAAAACTCAAAGGAATTGACGGGGACCCGCACAAGCGGTGGATGATGTGGATTAATTCGATGCAACGCGAAAAACCTTACCTACCCTTGACATGTCACTAACGAAGTAGAGATACATTAGGTGCTCGTAAGAGAAAGTGAACACAGGTGCTG
>FIQU8OX06G7ZDP
ATTAGATACCCCGGTAGTCCACGCCGTAAACGATGTCAACTAGCCGTTGGTCCTCTATGTAGGATTAGTGGCGCAGCTAACGCATTAAGTTGACCGCCTGGGGAGTACGGCCGCAAGGTTAAAACTCAAATGAATTGACGGGGGCCCGCACAAGCGGTGGAGCATGTGGTTTAATTCGATGCAACGCGAAGAACCTTACCTACCCTTGACATCCAGAGAATCTGTTAGAGATAGTAGAGTGCCTTCGGGAGCTCTGAGACAGGTG
>FIQU8OX06HE7GF
ATTAGATACCCTGGTAGTCCACGCCCTAAACGATGTCTACTAGTTGTTGGGAGAGTAAAATCTCTTAGTAACGCAGCTAACGCGTGAAGTAGACCGCCTGGGGAGTACGGTCGCAAGATTAAAACTCAAAGGAATTGACGGGGGCCCGCACAAGCGGTGGATTATGTGGATTAATTCGATGCAACGCGAAAAACCTTACCTGGCCTTGACATGTACCGAATTTAGCAGAGATGCTTTAGTGCTCGAAAGAGAACGGTAACACAGGTGCTGCATGG
>FIQU8OX06HDB73
ATTAGATACCCTGGTAGTCCTAGCTGTAAACGATGGATACTAGATGTTGTGGACTCTTTGAGTCTGCAGTGTCGTAGCTAACGCGTTAAGTATCCCGCCTGGGAAGTATGCTCGCAAGAGTGAAACTCAAAGGAATTGACGGGGGCCCGCACAAGCGGTGGAGCATGTGGTTTAATTCGATGCAACACGAAGAACCTTACCAGGACTTGACATAAAGAGAAGTTTTTTGAGAAGAAAACGTGCTACGGCCTCTTATACAGGTGGTG
>FIQU8OX06HLOIW
ATTAGATACCCAGGTAGTCCACGCCGTAAACGATGGATGCTAGCCGTTAGGCAGCTTGCTGCTTAGTGGCGCAGCTAACGCTTTAAGCATCCCGCCTGGGGAGTACGGTCGCAAGATTAAAACTCAAAGGAATTGACGGGGGCCCGCACAAGCGGTGGAGCATGTGGTTTAATTCGAAGCAACGCGCAGAACCTTACCAGCTTTTGACATGTCCTGGACGGATGGCAGAGATGCTTTCTTCTCTTCGGAGCCAGGAACAC
>FIQU8OX06HLPFQ
ATTAGATACCCAGGTAGTCCACGCCCTAAACGATGCTGACTAGTTGTTCGGGATTTACATCCTGAGTAACGTAGCTAACGCGTGAAGTCAGCCGCCTGGGGAGTACGGTCGCAAGATTAAAACTCAAAGGAATTGACGGGGACCCGCACAAGCGGTGGATGATGTGGATTAATTCGATGCAACGCGAAAAACCTTACCTACCCTTGACATGTCACTAACGAAGTAGAGATACATTAGGTGCTCGTAAGAGAAAGTGAACACAGGTGCTG
>FIQU8OX06HGPOX
ATTAGATACCCCGGTAGTCCACGCCCTAAACGATGTCTACTAGTTGTTGGTGGAGTAAAATCCATAAGTAACGCAGCTAACGCGTGAAGTAGACCGCCTGGGGAGTACGGTCGCAAGATTAAAACTCAAATGAATTGACGGGGGCCCGCACAAGTGGTGGATTATGTGGATTAATTCGATGCAACGCGAAAAACCTTACCTGGCCTTGACATGTAACGAACTTTCCAGAGATGGATTGGTGCTCGAAAGAGAACGTTAACACAGGTGCTGCATGG
>FIQU8OX06HJ4KU
ATTAGATACCCCGGTAGTCCACGCCGTAAACGATGTCAACTAGCCGTTGGGCCCTTTATGGGTTTAGTGGCGCAGCTAACGCATTAAGTTGACCGCCTGGGGAGTACGGCCGCAAGGTTAAAACTCAAATGAATTGACGGGGGCCCGCACAGGCGGTGGAGCATGTGGTTTAATTCGATGCAACGCGAAGAACCTTACCTACCCTTGACATCCAGAGAATCTGTTAGAGATAGTAGAGTGCCTTCGGGAACTCTGAGACAGGTGCTGCATGG
>FIQU8OX06HLJ1O
ATTAGATACCCGGGTAGTCCTAGCTGTAAACGATGGATACTAGATGTTGTGGACTCTTTGAGTCTGCAGTGTCGTAGCTAACGCGTTAAGTATCCCGCCTGGGAAGTATGCTCGCAAGAGTGAAACTCAAAGGAATTGACGGGGGCCCGCACAAGCGGTGGAGCATGTGGTTTAATTCGATGCAACACGAAGAACCTTACCAGGACTTGACATAAAGAGAAGTTTTTTGAGAAGAAAACGTGCTACGGCCTCTTATACAGGTGGTGCA
>FIQU8OX06HH6SE
ATTAGATACCCTGGTAGTCCACGCCGTAAACGGTGGGCGCTAGTTGTGCGAACCTTCCACGGTTTGTGCGACGCAGCTAACGCATTAAGCGCCCCGCCTGGGGAGTACGATCGCAAGATTAAAACTCAAAGGAATTGACGGGGCCCCGCACAAGCAGCGGAGCATGCGGCTTAATTCGACGCAACGCGAAGAACCTTACCAAGGCTTGACATATACAGGAATATGGCAGAGATGTCATAGCCGCAAGGTCTGTATACAGGTGG
>FIQU8OX06HEX7P
ATTAGATACCCGGGTAGTCCTAGCTGTAGACGATGGATACTAGATGTTGTGGACTCTTTGAGTCTGCAGTGTCGTAGCTAACGCGTTAAGTATCCCGCCTGGGAAGTATGCTCGCAAGAGTGAAACTCAAAGGAATTGACGGGGGCCCGCACAAGCGGTGGAGCATGTGGTTTAATTCGATGCAACACGAAGAACCTTACCAGGACTTGACATAAAGAGAAGTTTTTTGAGAAGAAAACGTGCTACGGCCTCTTATACAGGTGGTG
>FIQU8OX06G8JY2
ATTAGATACCCTGGTAGTCCACGCTGTAAACGATGATTATTAGATGTCGGGAGGGTTACCTTTCGGTATCGCAGCTAACGCATTAAATAATCCGCCTGGGGAGTACGGTCGCAAGATTAAAACTCAAAGGAATTGACGGGGACCCGCACAAGCGGTGGAGTATGTGGTTTAATTCGAAGCAACGCGCAGAACCTTACCAACCCTTGACATGGGACGTATGAGCTTCAGAGATGGAGTTCTTCACTTCGGGTGGCGTCCACACAGGTG
>FIQU8OX06HO4AM
ATTAGATACCCCGGTAGTCCACGCCCTAAACGATGCTGACTAGTTGTTCGGGATTTACATCCTGAGTAACGTAGCTAACGCGTGAAGTCAGCCGCCTGGGGAGTACGGTCGCAAGATTAAAACTCAAAGGAATTGACGGGGACCCGCACAAGCGGTGGATGATGTGGATTAATTCGATGCAACGCGAAAAACCTTACCTACCCTTGACATGTCACTAACAAAGTAGAGATACATTAGGTGCTCGTAAGAGAAAGTGAACACAGGTGCTGCA
>FIQU8OX06HAU21
ATTAGATACCCGGGTAGTCCACGCCCTAAACGATGTCAACTAGCTGTTGGGGCCTTCGGGCCTTAGTAGCGCAGCTAACGCGTGAAGTTGACCGCCTGGGGAGTACGGTCGCAAGATTAAAACTCAAAGGAATTGACGGGGACCCGGCACAAGCGGTGGATGATGTGGATTAATTCGATGCAACGCGAAAAACCTTACCTACCCTTGACATGTCTGGAATCCCGAAGAGATTTGGGAGTGCTCGCAAGAGAACCGGAACACAGGTGCTGCATGG
>FIQU8OX06HFKCJ
ATTAGATACCCAGGTAGTCCACGCCCTAAACGATGTCTACTAGTTGTTGGTGGAGTAAAATCCATAAGTAACGCAGCTAACGCGTGGAGTAGACCGCCTGGGGAGTACGGTCGCAAGATTAAAACTCAAATGAATTGACGGGGGCCCGCACAAGTGGTGGATTATGTGGATTAATTCGATGCAACGCGAAAAACCTTACCTGGCCTTGACATGTAACGAACTTTCCAGAGATGGATTGGTGCTCGAAAGAGAACGTTAACACAGGTGCTGCATGG
>FIQU8OX06HIGH9
ATTAGATACCCGGGTAGTCCTAGCTGTAAACGATGGATACTAGATGTTGTGGACTCTTTGAGTCTGCAGTGTCGTAGCTAACGCGTTAAGTATCCCGCCTGGGAAGTATGCTCGCAAGAGTGAAACTCAAAGGAATTGACGGGGGCCCGCACAAGCGGTGGAGCATGTGGTTTAATTCGATGCAACACGAAGAACCTTACCAGGACTTGACATAAAGAGAAGTTTTTTGAGAAGAAAACGTGCTACGGCCTCTTATACAGGTGGTGCA
>FIQU8OX06G14D8
ATTAGATACCCTGGTAGTCCACGCCGTAAACGGTGGGCGCTAGTTGTGCGAACCTTCCACGGTTTGTGCGGCGCAGCTAACGCATTAAGCGCCCCGCCTGGGGAGTACGATCGCAAGATTAAAACTCAAAGGAATTGACGGGGCCCCACACAAGCAGCGGAGCATGCGGCTTAATTCGACGCAACGCGAAGAACCTTACCAAGGCTTGACATATACAGGAATATGGCAGAGATGTCATAGCCGCAAGGTCTGTATACAGGTGG
>FIQU8OX06HCUF2
ATTAGATACCCTGGTAGTCCACGCCGTAAACGGTGGGCGCTAGTTGTGCGAACCTTCCACGGTTTGTGCGACGCAGCTAACGCATTAAGCGCCCCGCCTGGGGAGTACGATCGCAAGATTAAAACTCAAAGGAATTGACGGGGCCCCGCACAAGCAGCGGAGCATGCGGCTTAATTCGATGCAACGCGAAGAACCTTACCAAGGCTTGACATATACAGGAATATGGCAGAGATGTCATAGCCGCAAGGTCTGTATACAGG
>FIQU8OX06HJ3P4
ATTAGATACCCAGGTAGTCCTAGCTGTAAACGATGGATACTAGATGTTGTGGACTCTTTGAGTCTGCAGTGTCGTAGCTAACGCGTTAAGTATCCCGCCTGGGAAGTATGCTCGCAAGAGTGAAACTCAAAGGAATTGACGGGGGCCCGCACAAGCGGTGGAGCATGTGGTTTAATTCGATGCAACACGAAGAACCTTACCAGGACTTGACATAAAGAGAAGTTTTTTGAGAAGAAAACGTGCTACGGCCTCTTATACAGGTGGTG
>FIQU8OX06HL1FH
ATTAGATACCCGGGTAGTCCACGCCGTAAACGGTGGGCGCTAGTTGTGCGAACCTTCCACGGTTTGTGCGACGCAGCTAACGCATTAAGCGCCCCGCCTGGGGAGTACGATCGCAAGATTAAAACTCAAAGGAATTGACGAGGCCCCGCACAAGCAGCGGAGCATGCGGCTTAATTCGACGCAACGCGAAGAACCTTACCAAGGCTTGACATATACAGGAATATGGCAGAGATGTCATAGCCGCAAGGTCTGTATACAGGTGG
>FIQU8OX06G8MYQ
ATTAGATACCCTGGTAGTCCACGCCCTAAACGATGTCAACTGGTTGTTGGGTCTTTACTGACTCAGTAACGAAGCTAACGCGTGAAGTTGACCGCCTGGGGAGTACGGCCGCAAGGTTGAAACTCAAAGGAATTGACGGGGACCCGCACAAGCGGTGGATGATGTGGTTTAATTCGATGCAACGCGAAAAACCTTACCCACCTTTGACATGTACGGAATCCTTTAGAGATAGAGGAGTGCTCGAAAGAGAACCGTAACACAGGTGCTGCATGGCTGTCG
>FIQU8OX06HGKO6
ATTAGATACCCAGGTAGTCCACGCCCTAAACGATGTCAACTGGTTGTTGGGTCTTCACTGACTCAGTAACGAAGCTAACGCGTGAAGTTGACCGCCTGGGGAGTACGGCCGCAAGGTTGAAACTCAAAGGAATTGACGGGGACCCGCACAAGCGGTGGATGATGTGGTTTAATTCGATGCAACGCGAAAAACCTTACCCACCTTTGACATGTACGGAATTTGCCAGAGATGGCTTAGTGCTCGAAAGAGAACCGTAACACAGGTGCTGCATGG
>FIQU8OX06HIWYF
ATTAGATACCCGGGTAGTCCTAGCTGTAAACGATGGATACTAGATGTTGTGGACTCTTTGAGTCTGCAGTGTCGTAGCTAACGCGTTAAGTATCCCGCCTGGGAAGTATGCTCGCAAGAGTGAAACTCAAAGGAATTGACGGGGGCCCGCACAAGCGGTGGAGCATGTGGTTTAATTCGATGCAACACGAAGAACCTTACCAGGACTTGACATAAAGAGAAGTTTTTTGAGAAGAAAACGTGCTACGGCCTCTTATACAGGTGGTGCA
>FIQU8OX06G9OXT
ATTAGATACCCCGGTAGTCCACGCCCTAAACGATGTCAACTGGTTGTTGGGTCTTTACTGACTCAGTAACGAAGCTAACGCGTGAAGTTGACCGCCTGGGGAGTACGGCCGCAAGGTTGAAACTCAAAGGAATTGACGGGGATCCGCACAAGCGGTGGATGATGTGGTTTAATTCGATGCAACGCGAAAAACCTTACCCACCTTTGACATGTACGGAATCCTTTAGAGATAGAGGAGTGCTCGAAAGAGAACCGTAACACAGGTGCTGCGTGGCTGTCGTC
>FIQU8OX06HG94T
ATTAGATACCCGGGTAGTCCACGCCCTAAACGATGCTGACTAGTTGTTCGGGATTTACATCCTGAGTAACGTAGCTAACGCGTGAAGTCAGCCGCCTGGGGAGTACGGTCGCAAGATTAAAACTCAAAGGAATTGACGGGGACCCGCACAAGCGGTGGATGATGTGGATTAATTCGATGCAACGCGAAAAACCTTACCTACCCTTGACATGTCACTAACGAAGTAGAGATACATTAGGTGCTCGTAAGAGAAAGTGAACACAGGTGCTGCA
>FIQU8OX06HD2A1
ATTAGATACCCTGGTAGTCCACGCCCTAAACGATGCTGACTAGTTGTTCGGGATTTACATCCTGAGTAACGTAGCTAACGCGTGAAGTCAGCCGCCTGGGGAGTACGGTCGCAAGATTAAAACTCAAAGGAATTGACGGGGACCCGCACAAGCGGTGGATGATGTGGATTAATTCGATGCAACGCGAAAAACCTTACCTACCCTTGACATGTCACTAACAAAGTAGAGATACATTAGGTGCTCGTAAGAGAAAGTGAACACAGGTG
>FIQU8OX06HCH2B
ATTAGATACCCGGGTAGTCCACGCTGTAAACTATGGATACTTGTTGTTGGAGGTATTGACCCCTTCAGTGACGAAGCTAACGCGTTAAGTATCCCGCCTGGGGAGTACGGTCGCAAGATTAAAACTCAAAGAAATTGACGGGGGCCCGCACAAGCGGTGGAGCATGTGGTTTAATTCGATGTAACGCGAAGAACCTTACCTGGACTTGACATGAACTGGAAGGGTGGCAGAAATGTCCCCGCTCGCAAGAGTCGGTTCACAGGTGCTGCATGG
>FIQU8OX06GT9HS
ATTAGATACCCTGGTAGTCCACGCCGTAAACGATGTCAACTAGCCGTTGGTCCTCTATGTAGGATTAGTGGCGCAGCTAACGCATTAAGTTGACCGCCTGGGGAGTACGGCCGCAAGGTTAAAACTCAAATGAATTGACGGGGGCCCGCACAAGCGGTGGAGCATGCGGTTTAATTCGATGCAACGCGAAGAACCTTACCTACCCTTGACATCCAGAGAATCTGTTAGAGATAGTAGAGTGCCTTCGGGAGCTCTGAGACAGGTG
>FIQU8OX06HEI1G
ATTAGATACCCTGGTAGTCCACGCCCTAAACGATGTCAACTGGTTGTTGGGTCTTTACTGACTCAGTAACGAAGCTAACGCGTGAAGTTGACCGCCTGGGGAGTACGGCCGCAAGGTTGAAACTCAAAGGAATTGACGGGGACCCGCACAAGCGGTGGATGATGTGGTTTAATTCGATGCAACGCGAAAAACCTTACCCACCTTTGACATGTACGGAATCCTTTAGAGATAGAGGAGTGCTCGAAAGAGAACCGTAACACGGG
>FIQU8OX06G2G5T
ATTAGATACCCCGGTAGTCCACGCCCTAAACGATGTCAACTGGTTGTTGGGTCTTCACTGACTCAGTAACGAAGCTAACGCGTGAAGTTGACCGCCTGGGGAGTACGGCCGCAAGGTTGAAACTCAAAGGAATTGACGGGGACCCGCACAAGCGGTGGATGATGTGGTTTAATTCGATGCAACGCGAAAAACCTTACCCACCTTTGACATGTACGGAAGTTACCAGAGATGGTTTCGTGCTCGAAAGAGAACCGTAACACAGGTGCTGCATGGCTGTCGTC
>FIQU8OX06HGJLT
ATTAGATACCCCGGTAGTCCACGCCGTAAACGATGTCAACTAGCCGTTGGCTCTCTTAGAGAGTTAGTGGCGCAGCTAACGCATTAAGTTGACCGCCTGGGGAGTACGGCCGCAAGGTTAAAACTCAAATGAATTGACGGGGGCCCGCACAAGCGGTGGAGCATGTGGTTTAATTCGATGCAACGCGAAGAACCTTACCTACCCTTGACATCCAGAGAATCTGTTAGAGATAGTAGAGTGCCTTCGGGAACTCTGAGACAGGTG
>FIQU8OX06HJG41
ATTAGATACCCCGGTAGTCCACGCTGTAAACGATGTCGACTAGCCGTTGGTCCTATTTACAGGATTAGTGGCGCAGCTAACGCATTAAGTCGACCGCCTGGGGAGTACGGCCGCAAGGTTAAAACTCAAATGAATTGACGGGGGCCCGCACAAGCGGTGGAGCATGTGGTTTAATTCGATGCAACACGAAGAACCTTACCTACCCTTGACATCCAGAGAATCTGTTAGAGATAGTAGAGTGCCTTCGGGAGCTCTGAGACAGGTG
>FIQU8OX06HFYMP
ATTAGATACCCCGGTAGTCCACGCTGTAAACTATGGATACTTGTTGTTGGAGGTATTGACCCCTTCAGTGACGAAGCTAACGCGTTAAGTATCCCGCCTGGGGAGTACGGTCGCAAGATTAAAACTCAAAGAAATTGACGGGGGCCCGCACAAGCGGTGGAGCATGTGGTTTAATTCGATGCAACGCGAAGAACCTTACCTGGACTTGACATGAACTGGAAGGGTGGCAGAAATGTCCCCGCTCGCAAGAGTCGGTTCACAGGTGCTGCATGG
>FIQU8OX06HFW10
ATTAGATACCCTGGTAGTCCACGCCGTAAACGATGTCAACTAGCCGTTGGCTCTCTTAGAGAGTTAGTGGCGCAGCTAACGCATTAAGTTGACCGCCTGGGGAGTACGGCCGCAAGGTGAAAACTCAAATGAATTGACGGGGGCCCGCACAAGCGGTGGAGCATGTGGTTTAATTCGATGCAACGCGAAGAACCTTACCTACCCTTGACATCCAGAGAATCTGTTAGAGATAGTAGAGTGCCTTCGGGAACTCTGAGACAGGTG
>FIQU8OX06HAHJL
ATTAGATACCCCGGTAGTCCTAGCTGTAAACGATGGATACTAGATGTTGTGGACTCTTTGAGTCTGCAGTGTCGTAGCTAACGCGTTAAGTATCCCGCCTGGGAAGTATGCTCGCAAGAGTGAAACTCAAAGGAATTGACGGGGGCCCGCACAAGCGGTGGAGCATGTGGTTTAATTCGATGCAACACGAAGAACCTTACCAGGACTCGACATAAAGAGAAGTTTTTTGAGAAGAAAACGTGCTACGGCCTCTTATACAGGTGGTGCA
>FIQU8OX06HDATH
ATTAGATACCCTGGTAGTCCACGCCCTAAACGACGTCAACTGGTTGTTGGGTCTTAACTGACTCAGTAACGAAGCTAAAGCGTGAAGTTGACCGCCTGGGGAGTACGGCCGCAAGGTTGAAACTCAAAGGAATTGACGGGGACCCGCACAAGCGGTGGATGATGTGGTTTAATTCGATGCAACGCGAAAAACCTTACCCACCTTTGACATGTACGGAAGGATCCAGAGATGGATTTGTGCTCGAAAGAGAACCGTAACACAGGTGCTGCATGGCTGTCG
>FIQU8OX06HL4L3
ATTAGATACCCCGGTAGCCCACGCCGTAAACGGTGGGCGCTAGTTGTGCGAACCTTCCACGGTTTGTGCGACGCAGCTAACGCATTAAGCGCCCCGCCTGGGGAGTACGATCGCAAGATTAAAACTCAAAGGAATTGACGGGGCCCCGCACAAGCAGCGGAGCATGCGGCTTAATTCGATGCAACGCGAAGAACCTTACCAAGGCTTGACATATACAGGAATATGGCAGAGATGTCATAGCCGCAAGGTCTGTATACAGGTGG
>FIQU8OX06HB6Q5
ATTAGATACCCTGGTAGTCCACGCTGTAAACGATGATTATTAGATGTCGGGAGGGTTACCTTTCGGTATCGCAGCTAACGCATTAAATAATCCGCCTGGGGAGTACGGTCGCAAGATTAAAACTCAAAGGAATTGACGGGGACCCGCACAAGCGGTGGAGTATGTGGTTTAATTCGAAGCAACGCGCAGAACCTTACCAACCCTTGACATGGGACGTATGAGCTTCAGAGATGGAGTTCTTCACTTCGGGTGGCGTCCACACAGGTGCTGCA
>FIQU8OX06HHX67
ATTAGATACCCTGGTAGTCCACGCCCTAAACGATGTCTACTAGTTGTTGGTGGAGTAAAATCCATGAGTAACGCAGCTAACGCGTGAAGTAGACCGCCTGGGGAGTACGGTCGCAAGATTAAAACTCAAATGAATTGACGGGGGCCCGCACAAGCGGTGGATTATGTGGATTAATTCGATGCAACGCGAAAAACCTTACCTGGCCTTGACATGTAACGAACTTTCCAGAGATGGATTGGTGCTCGAAAGAGAGCGTTAACACAGGTGCTG
>FIQU8OX06HLHKQ
ATTAGATACCCCGGTAGTCCACGTCGTAAACGGTGGGCGCTAGTTGTGCGAACCTTCCACGGTTTGTGCGACGCAGCTAACGCATTAAGCGCCCCGCCTGGGGAGTACGATCGCAAGATTAAAACTCAAAGGAATTGACGGGGCCCCGCACAAGCAGCGGAGCATGCGGCTTAATTCGACGCAACGCGAAGAACCCTACCAAGGCTTGACATATACAGGAATATGGCAGAGATGTCATAGCCGCAAGGTCTGTATACAGGTGGTG
>FIQU8OX06HLR06
ATTAGATACCCCGGTAGTCCACGCCGTAAACGATGGATGCTAGCCGTTAGGCAGCTTGCTGCTTAGTGGCGCAGCTAACGCTTTAAGCATCCCGCCTGGGGAGTACGGTCGCAAGATTAAAACTCAAAGGAATTGACGGGGGCCCGCACAAGCGGTGGAGCATGTGGTTTAATTCGAAGCAACGCGCAGAACCTTACCAGCTTTTGACATGTCCTGGACGGATGGCAGAGATGCTTTCTTCTCTTCGGAGCCAGGAACACAGG
>FIQU8OX06HOB6E
ATTAGATACCCTGGTAGCCCACGCCGTAAACGGTGGGCGCTAGTTGTGCGAACCTTCCACGGTTTGTGCGACGCAGCTAACGCATTAAGCGCCCCGCCTGGGGAGTACGATCGCAAGATTAAAACTCAAAGGAATTGACGGGGCCCCGCACAAGCAGCGGAGCATGCGGCTTAATTCGACGCAACGCGAAGAACCTTACCAAGGCTTGACATATACAGGAATATGGCAGAGATGTCATAGCCGCAAGGTCTGTATACAGGTGG
>FIQU8OX06HJAKX
ATTAGATACCCTGGTAGTCCACGCTGTAAACGATGTCGACTAGCCGTTGGTCCTATTTACAGGATTAGTGGCGCAGCTAACGCATTAAGTCGACCGCCTGGGGAGTACGGCCGCAAGGTTAAAACTCAAATGAATTGACGGGGGCCCGCACAAGCGGTGGAGCATGTGGTTTAATTCGATGCAACACGAAGAACCTTACCTACCCTTGACATCCAGAGAATCTGTTAGAGATAGTAGAGTGCCTTCGGGAGCTCTGAGACAGGTG
>FIQU8OX06G4QJY
ATTAGATACCCCGGTAGTCCACGCCGTAAACGATGTCAACTAGCTGTTGGTCTTATGTATAAGATTAGTGGCGCAGCTAACGCGATAAGTTGACCGCCTGGGGAGTACGGTCGCAAGATTAAAACTCAAAGGAATTGACGGGGGCCCGCACAAGCGGTGGAGCATGTGGTTTAATTCGATGCAACGCGAAGAACCTTACCTACCCTTGACATACAGTGGATTTTGCAGAGATGTGGAAGTGCCTTCGGGAACACTGATACAGGTG
>FIQU8OX06HJ3P7
ATTAGATACCCAGGTAGTCCTAGCTGTAAACGATGGATACTAGATGTTGTGGACTCTTTGAGTCTGCAGTGTCGTAGCTAACGCGTTAAGTATCCCGCCTGGGAAGTATGCTCGCAAGAGTGAAACTCAAAGGAATTGACGGGGGCCCGCACAAGCGGTGGAGCATGTGGTTTAATTCGATGCAACACGAAGAACCTTACCAGGACTTGACATAAAGAGAAGTTTTTTGAGAAGAAAACGTGCTACGGCCTCTTATACAGGTGGTG
>FIQU8OX06HJD14
ATTAGATACCCGGGTAGTCCACGCCCTAAACGATGCTGACTAGTTGTTCGGGATTTACATCCTGAGTAACGTAGCTAACGCGTGAAGTCAGCCGCCTGGGGAGTACGGTCGCAAGATTAAAACTCAAAGGAATTGACGGGGACCCGCACAAGCGGTGGATGATGTGGATTAATTCGATGCAACGCGAAAAACCTTACCTACCCTTGACATGTGACTAACGAAGTAGAGATACATTAGGTGCTCGTAAGAGAAAGTCAACACAGGTGCTGCA
>FIQU8OX06HDTA2
ATTAGATACCCCGGTAGTCCACGCTGTAAACTATGGATACTTGTTGTTGGGGGTATTGACCCCTTCAGTGACGAAGCTAACGCGTTAAGTATCCCGCCTGGGGAGTACGGTCGCAAGATTAAAACTCAAAGAAATTGACGGGGGCCCGCACAAGCGGTGGAGCATGTGGTTTAATTCGATGCAACGCGAAGAACCTTACCTGGACTTGACATGAACTGGAAGGGTGGCAGAAATGTCCCCGCTCGCAAGAGTCGGTTCACAGGTGCTGCATGG
>FIQU8OX06HLWJW
ATTAGATACCCCGGTAGTCCACGCTGTAAACTATGGATACTTGTTGTTGGGGGTATTGACCCCTTCAGTGACGAAGCTAACGCGTTAAGTATCCCGCCTGGGGAGTACGGTCGCAAGATTAAAACTCAAAGAAATTGACGGGGGCCCGCACAAGCGGTGGAGCATGTGGTTTAATTCGATGCAACGCGAAGAACCTTACCTGGACTTGACATGAACTGGAAGGGTGGCAGAAATGTCCCCGCTCGCAAGAGTCGGTTCACAGGTGCTGCATGG
>FIQU8OX06G40RM
ATTAGATACCCGGGTAGTCCACGCCGTAAACTATGGAAGCTAGCCGTCAGTCAGCTTGCTGAGTGGTGGCGCAGCTAACGCATTAAGCTTCCCGCCTGGGGAGTACGGTCGCAAGATTAAAACTCAAAGGAATTGACGGGGGCCCGCACAAGCGGTGGAGCATGTGGTTTAATTCGAAGCAACGCGCAGAACCTTACCTACCCTTGACATGTCCAGTATGGTCACCAGAGATGGAGTCCTTCAGTTCGGCTGGCTGGAACACAGG
>FIQU8OX06G649D
ATTAGATACCCCGGTAGTCCACGCCCTAAACGATGTCAACTAGCTGTTGGGGCCTTCGGGCCTTAGTAGCGCAGCTAACGCGTGAAGTTGACCGCCTGGGGAGTACGGTCGCAAGATTAAAACTCAAAGGAATTGACGGGGACCCGCACAAGCGGTGGATGATGTGGATTAATTCGATGCAACGCGAAAAACCTTACCTACCCTTGACATGTCTGGAATCCCGAAGAGATTTGGGAGTGCTCGCAAGAGAACCGGAACACAGGTGCTGCATGG
>FIQU8OX06HGQ2L
ATTAGATACCCGGGTAGTCCACGCCCTAAACGATGTCTACTAGTTGTTGGTGGAGTAAAATCCATGAGTAACGCAGCTAACGCGTGAAGTAGACCGCCTGGGGAGTACGGTCGCAAGATTAAAACTCAAATGAATTGACGGGGGCCCGCACAAGCGGTGGATTATGTGGATTAATTCGATGCAACGCGAAAAACCTTACCTGGCCTTGACATGTAACGAACTTTCCAGAGATGGATTGGTGCTCGAAAGAGAGCGTTAACACAGGTGCTGCA
>FIQU8OX06G9DOQ
ATTAGATACCCCGGTAGTCCACGCCGTAAACGGTGGGCGCTAGTTGTGCGAACCTTCCACGGTTTGTGCGACGCAGCTAACGCATTAAGCGCCCCGCCTGGGGAGTACGATCGCAAGATTAAAACTCAAAGGAATTGACGGGGCCCCGCACAAGCAGCGGAGCATGCGGCTTAATTCGATGCAACGCGAAGAACCTTACCAAGGCTTGACATATACAGGAATATGGCAGAGATGTCATAGCCGCAAGGTCTGTATACAGGTGG
>FIQU8OX06HL5VZ
ATTAGATACCCGGGTAGTCCTAGCTGTAAACGATGGATACTAGATGTTGTGGACTCTTTGAGTCTGCAGTGTCGTAGCTAACGCGTTAAGTATCCCGCCTGGGAAGTATGCTCGCAAGAGTGAAACTCAAAGGAATTGACGGGGGCCCGCACAAGCGGTGGAGCATGTGGTTTAATTCGATGCAACACGAAGAACCTTACCAGGACTTGACACAAAGAGAAGTTTTTTGAGAAGAAAACGTGCTACGGCCTCTTATACAGGTGGTGCA
>FIQU8OX06HL29L
ATTAGATACCCAGGTAGTCCACGCCCTAAACGATGTCAACTGGTTGTTGGGTCTTCACTGACTCAGTAACGAAGCTAACGCGTGAAGTTGACCGCCTGGGGAGTACGGCCGCAAGGTTGAAACTCAAAGGAATTGACGGGGACCCGCACAAGCGGTGGATGATGTGGTTTAATTCGATGCAACGCGAAAAACCTTACCCACCTTTGACATGTACGGAATTTGCCAGAGATGGCTTAGTGCTCGAAAGAGAACCGTAACACAGGTGCTGCATGG
>FIQU8OX06HFUDE
ATTAGATACCCTGGTAGTCCACGCCGTAAACGATGATAACTCGCTGTTGGACGATACACTGTCAGCGGCTTAGCGAAAGCGTTAAGTTATCCACCTGGGGAGTACGCTCGCAAGAGTGAAACTCAAAGGAATTGACGGGGGCCCGCACAAGCGGAGGAGCATGTGGTTTAATTCGATGATACGCGAGGAACCTTACCTGGGCTTAAATGTGCTATGACCGCTGGAGAAATTCGGCTTTTCGCAAGAACAGAGTACAAGGTG
>FIQU8OX06HAABH
ATTAGATACCCTGGTAGTCCACGCCCTAAACGATGTCAACTAGCTGTTGGGGCCTTCGGGCCTTAGTAGCGCAGCTAACGCGTGAAGTTGACCGCCTGGGGAGTACGGTCGCAAGATTAAAACTCAAAGGAATTGACGGGGGACCCGCACAAGCGGTGGATGATGTGGATTAATTCGATGCAACGCGAAAAACCTTACCTACCCTTGACATGTCTGGAATCCCGAAGAGATTTGGGAGTGCTCGCAAGAGAACCTGAACACAGGTGCTGCA
>FIQU8OX06HKXC9
ATTAGATACCCGGGTAGTCCACGCCCTAAACGATGTCAACTGGTTGTTGGGTCTTTACTGACTCAGTAACGAAGCTAACGCGTGAAGTTGACCGCCTGGGGAGTACGGCCGCAAGGTTGAAACTCAAAGGAATTGACGGGGACCCGCACAAGCGGTGGATGATGTGGTTTAATTCGATGCAACGCGAAAAACCTTACCCACCTTTGACATGTACGGAATCCTTTAGAGATAGAGGAGTGCTCGAAAGAGAACCGTAACACAGGTGCTGCATGGCTGTCGTC
>FIQU8OX06HGQ3B
ATTAGATACCCTGGTAGTCCACGCCCTAAACGATGTCTACTAGTTGTTGGTGGAGTAAAATCCATGAGTAACGCAGCTAACGCGTGAAGTAGACCGCCTGGGGAGTACGGTCGCAAGATTAAAACTCAAATGAATTGACGGGGGCCCGCACAAGCGGTGGATTATGTGGATTAATTCGATGCAACGCGAAAAACCTTACCTGGCCTTGACATGTAACGAACTTTCCAGAGATGGATTGGTGCTCGAAAGAGAGCGTTAACACAGGTGCTG
>FIQU8OX06HFA11
ATTAGATACCCTGGTAGTCCACGCTGTAAACGATGTCGACTAGCCGTTGGTCCTATTTACAGGATTAGTGGCGCAGCTAACGCATTAAGTCGACCGCCTGGGGAGTACGGCCGCAAGGTTAAAACTCAAATGAATTGACGGGGGCCCGCACAAGCGGTGGAGCATGTGGTTTAATTCGATGCAACACGAAGAACCTTACCTACCCTTGACATCCAGAGAATCTGTTAGAGATAGTAGAGTGCCTTCGGGAGCTCTGAGACAGGTG
>FIQU8OX06HN862
ATTAGATACCCAGGTAGTCCACGCCGTAAACGGTGGGCGCTAGTTGTGCGAACCTTCCACGGTTTGTGCGACGCAGCTAACGCATTAAGCGCCCCGCCTGGGGAGTACGATTGCAAGATTAAAACTCAAAGGAATTGACGGGGCCCCGCACAAGCAGCGGAGCATGCGGCTTAATTCGACGCAACGCGAAGAACCTTACCAAGGCTTGACATATACAGGAATATGGCAGAGATGTCATAGCCGCAAGGTCTGTATACAGGTGG
>FIQU8OX06HDL4W
ATTAGATACCCCGGTAGTCCACGCCCTAAACGATGTCAACTGGTTGTTGGGTCTTCACTGACTCAGTAACGAAGCTAACGCGTGAAGTTGACCGCCTGGGGAGTACGGCCGCAAGGTTGAAACTCAAAGGAATTGACGGGGACCCGCACAAGCGGTGGATGATGTGGTTTAATTCGATGCAACGCGAAAAACCTTACCCACCTTTGACATGTACGGAAGTTACCAGAGATGGTTTCGTGCTCGAAAG
>FIQU8OX06G8VY2
ATTAGATACCCCGGTAGTCCTAGCTGTAAACGATGGATACTAGATGTTGTGGACTCTTTGAGTCTGCAGTGTCGTAGCTAACGCGTTAAGTATCCCGCCTGGGAAGTATGCTCGCAAGAGTGAAACTCAAAGGAATTGACGGGGGCCCGCACAAGCGGTGGAGCATGTGGTTTAATTCGATGCAACACGAAGAACCTTACCAGGACTTGACATATAGAGAAGTTTTTTGAGAAGAAAACGTGCTACGGCCTCTTATACAGGTGGTG
>FIQU8OX06G7LBI
ATTAGATACCCTGGTAGTCCACGCCCTAAACGATGTCTACTAGTTGTTGGTGGAGTAAAATCCATGAGTAACGCAGCTAACGCGTGAAGTAGACCGCCTGGGGAGTACGGTCGCAAGATTAAAACTCAAATGAATTGACGGGGGCCCGCACAAGCGGTGGATTATGTGGATTAATTCGATGCAACGCGAAAAACCTTACCTGGTCTTGACATGTAACGAACTTTCCAGAGATGGATTGGTGCTCGAAAG
>FIQU8OX06HFBPC
ATTAGATACCCTGGTAGCCCACGCCCTAAACGATGTCTACTAGTTGTTGGTGGAGTAAAATCCATGAGTAACGCAGCTAACGCGTGAAGTAGACCGCCTGGGGAGTACGGTCGCAAGATTAAAACTCAAATGAATTGACGGGGGCCCGCACAAGCGGTGGATTATGTGGATTAATTCGATGCAACGCGAAAAACCTTACCTGGCCTTGACATGTAACGAACTTTCCAGAGATGGATTGGTGCTCGAAAGAGAACGTTAACACAGGTGCTGCA
>FIQU8OX06G5FU8
ATTAGATACCCCGGTAGTCCACGCCCTAAACGATGCTGACTAGTTGTTCGGGATTTACATCCTGAGTAACGTAGCTAACGCGTGAAGTCAGCCGCCTGGGGAGTACGGTCGCAAGATTAAAACTCAAAGGAATTGACGGGGACCCGCACAAGCGGTGGATGATGTGGATTAATTCGATGCAACGCGAAAAACCTTACCTACCCTTGACATGTCACTAACGAAGTAGAGATACATTAGGTGCTCGTAAGAGAAAGTGAACACAGGTGCTGCA
>FIQU8OX06G8O66
ATTAGATACCCTGGTAGTCCACGCCGTAAACGATGTCAACTAGCTGTTGGTCTTATGAATAAGATTAGTGGCGCAGCTAACGCGATAAGTTGACCGCCTGGGGAGTACGGTCGCAAGATTAAAACTCAAAGGAATTGACGGGGGCCCGCACAAGCGGTGGAGCATGTGGTTTAATTCGATGCAACGCGAAGAACCTTACCTACCCTTGACATACAGTGGATTTTGCAGAGATGTGGAAGTGCCTTCGGGAACACTGATACAGGTG
>FIQU8OX06HMM2P
ATTAGATACCCCGGTAGTCCACGCCGTAAACGGTGGGCGCTAGTTGTGCGAACCTTCCACGGTTTGTGCGACGCAGCTAACGCATTAAGCGCCCCGCCTGGGGAGTACGATCGCAAGATTAAAACTCAAAGGAATTGACGGGGCCCCGCACAAGCAGCGGAGCATGCGGCTTAATTCGACGCAACGCGAAGAACCTTACCAAGGCTTGACATATACAGGAATATGGCAGAGATGTCATAGCCGCAAGGTCTGTATACAGGTGGTG
>FIQU8OX06HG38K
ATTAGATACCCGGGTAGTCCACGCCCTAAACGATGTCTACTAGTTGTTGGTGGAGTAAAATCCATGAGTAACGCAGCTAACGCGTGAAGTAGACCGCCTGGGGAGTACGGTCGCAAGATTAAAACTCAAATGAATTGACGGGGGCCCGCACAAGCGGTGGATTATGTGGATTAATTCGATGCAACGCGAAAAACCTTACCTGGCCTTGACATGTAACGAACTTTCCAGAGATGGATTGGTGCTCGAAAGAGAACGTTAACACAGGTGCTGCATGG
>FIQU8OX06HKBJ6
ATTAGATACCCAGGTAGTCCACGCTGTAAACGATGTCGACTAGCCGTTGGTCCTATTTACAGGATTAGTGGCGCAGCTAACGCATTAAGTCGACCGCCTGGGGAGTACGGCCGCAAGGTTAAAACTCAAATGAATTGACGGGGGCCCGCACAAGCGGTGGAGCATGTGGTTTAATTCGATGCAACGCGAAGAACCTTACCTACCCTTGACATCCAGAGAATCTGTTAGAGATAGTAGAGTGCCTTCGGGAGCTCTGAGACAGGTG
>FIQU8OX06HFU9N
ATTAGATACCCCGGTAGTCCACGCCGTAAACGATGTCAACTAGCCGTTGGCTCTCTTAGAGAGTTAGTGGCGCAGCTAACGCATTAAGTTGACCGCCTGGGGAGTATGGCCGCAAGGTTAAAACTCAAATGAATTGACGGGGGCCCGCACAAGCGGTGGAGCATGTGGTTTAATTCGATGCAACGCGAAGAACCTTACCTACCCTTGACATCCAGAGAATCTGTTAGAGATAGTAGAGTGCC
>FIQU8OX06HG90G
ATTAGATACCCTGGTAGTCCTAGCTGTAAACGATGGATACTAGATGTTGTGGACTCTTTGAGTCTGCAGTGTCGTAGCTAACGCGTTAAGTATCCCGCCTGGGAAGTATGCTCGCAAGAGTGAAACTCAAAGGAATTGACGGGGGCCCGCACAAGCGGTGGAGCATGTGGTTTAATTCGATGCAACACGAAGAACCTTACCAGGACTTGACATAAAGAGAAGTTTGTTGAGAAGAAAACGTGCTACGGCCTCTTATACAGGTGGTG
>FIQU8OX06HLBGW
ATTAGATACCCTGGTAGTCCACGCTGTAAACGATGTCGACTAGCCGTTGGTCCTATTTACAGGATTAGTGGCGCAGCTAACGCATTAAGTCGACCGCCTGGGGAGTACGGCCGCAAGGTTAAAACTCAAATGAATTGACGGGGGCCCGCACAAGCGGTGGAGCATGTGGTTTAATTCGATGCAACGCGATGAACCTTACCTACCCTTGACATCCAGAGAATCTGTTAGAGATAGTAGAGTGCCTTCGGGAGCTC
>FIQU8OX06HF1OI
ATTAGATACCCTGGTAGTCCTAGCTGTAAACGATGGATACTAGATGTTGTGGACTCTTTGAGTCTGCAGTGTCGTAGCTAACGCGTTAAGTATCCCGCCTGGGAAGTATGCTCGCAAGAGTGAAACTCAAAGGAATTGACGGGGGCCCGCACAAGCGGTGGAGCATGTGGTTTAATTCGATGCAACACGAAGAACCTTACCAGGACTTGACATAAAGAGAAGTTTTTTGAGAAGAAAACGTGCTACGGCCTCTTATACAGGTGGTG
>FIQU8OX06HHPO3
ATTAGATACCCGGGTAGTCCACGCTGTAAACGATGATTATTAGATGTCGGGGGGGTTACCCTTCGGTATCGCAGCTAACGCATTAAATAATCCGCCTGGGGAGTACGGTCGCAAGATTAAAACTCAAAGGAATTGACGGGGACCCGCACAAGCGGTGGAGTATGTGGTTTAATTCGAAGCAACGCGCAGAACCTTACCAACCCTTGACATGGGACGTATGAGCTTCAGAGATGAAGTTCTTCACTTCGGGTGGCGTCCACACAGGTGCTGCATGGA
>FIQU8OX06HMIXM
ATTAGATACCCTGGTAGTCCTAGCTGTAAACGATGGATACTAGATGTTGTGGACTCTTTGAGTCTGCAGTGTCGTAGCTAACGCGTTAAGTATCCCGCCTGGGAAGTATGCTCGCAAGAGTGAAACTCAAAGGAATTGACGGGGGCCCGCACAAGCGGTGGAGCATGTGGTTTAATTCGATGCAACACGAAGAACCTTACCAGGACTTGACATAAAGAGAAGTTTTTTGAGAAGAAAACGTGCTACAGCCTCTTATACAGGTGGTG
>FIQU8OX06HELH0
ATTAGATACCCGGGTAGTCCACGCCCTAAACGATGTCTACTAGTTGTTGGTGGAGTAAAATCCATAAGTAACGCAGCTAACGCGTGAAGTAGACCGCCTGGGGAGTACGGTCGCAAGATTAAAACTCAAATGAATTGACGGGGGCCCGCACAAGTGGTGGATTATGTGGATTAATTCGATGCAACGCGAAAAACCTTACCTGGCCTTGACATGTAACGAACTTTCCAGAGATGGATTGGTGCTCGAAAGAGAACGTTAACACAGGTGCTGCATGG
>FIQU8OX06HLJTS
ATTAGATACCCTGGTAGTCCTAGCTGTAAACGATGGATACTAGATGTTGTGGACTCTTTGAGTCTGCAGTGTCGTAGCTAACGCGTTAAGTATCCCGCCTGGGAAGTATGCTCGCAAGAGTGAAACTCAAAGGAATTGACGGGGGCCCGCACAAGCGGTGGAGCATGTGGTTTAATTCGATGCAACACGAAGAACCTTACCAGGACTTGACATAAAGAGAAGTTTTTTGAGAAGAAAACGTGCTACGGCCTCTTATACAGGTGGTG
>FIQU8OX06HKAAP
ATTAGATACCCAGGTAGTCCACGCCCTAAACGATGTCAACTGGTTGTTGGGTCTTCACTGACTCAGTAACGAAGCTAACGCGTGAAGTTGACCGCCTGGGGAGTACGGCCGCAAGGTTGAAACTCGAAGGAATTGACGGGGACCCGCACAAGCGGTGGATGATGTGGTTTAATTCGATGCAACGCGAAAAACCTTACCCACCTTTGACATGTACGGAATTTGCCAGAGATGGCTTAGTGCTCGAAAGAGAACCGTAACACAGGTGCTGCATGG
>FIQU8OX06HMJKD
ATTAGATACCCTGGTAGTCCACGCCCTAAACGATGTCTACTAGTTGTTGGGAGAGTAAAATCTCTTAGTAACGCAGCTAACGCGTGAAGTAGACCGCCTGGGGAGTACGGTCGCAAGATTAAAACTCAAAGGAATTGACGGGGGCCCGCACAAGCGGTGGATTATGTGGATTAATTCGATGCAACGCGAAAAACCTTACCTGGCCTTGACATGTACCGAATTTAGCAGAGATGCTTTAGTGCTCGAAAGAGAACGGTAACACAGGTGCTGCA
>FIQU8OX06HJWYP
ATTAGATACCCGGGTAGTCCACGCCCTAAACGATGTCTACTAGTTGTTGGTGGAGTAAAATCCATGAGTAACGCAGCTAACGCGTGAAGTAGACCGCCTGGGGAGTACGGTCGCAAGATTAAAACTCAAATGAATTGACGGGGGCCCGCACAAGCGGTGGATTATGTGGATTAATTCGATGCAACGCGAAAAACCTTACCTGGCCTTGACATGTAACGAACTTTCCAGAGATGGATTGGTGCTCGAAAGAGAACGTTAACACAGGTGCTGCA
>FIQU8OX06HG7R3
ATTAGATACCCTGGTAGTCCACGCCCTAAACGATGTCTACTAGTTGTTGGTGGAGTAAAATCCATGAGTAACGCAGCTAACGCGTGAAGTAGACCGCCTGGGGAGTACGGTCGCAAGATTAAAACTCAAATGAATTGACGGGGGCCCGCACAAGCGGTGGATTATGTGGATTAATTCGATGCAACGCGAAAAACCTTACCTGGCCTTGACATGTAACGAACTTTCCAGAGATGGATTGGTGCTCGAAAGAGAGCGTTAACACAGGTGCTG
>FIQU8OX06G4LY6
ATTAGATACCCCGGTAGTCCTAGCTGTAAACGATGGATACTAGATGTTGTGGACTCTTTGAGTCTGCAGTGTCGTAGCTAACGCGTTAAGTATCCCGCCTGGGAAGTATGCTCGCAAGAGTGAAACTCAAAGGAATTGACGGGGGCCCGCACAAGCGGTGGAGCATGTGGTTTAATTCGATGCAACACGAAGAACCTTACCAGGACTTGACATAAAGAGAAGTTTTTTGAGAAGAAAACGTGCTACGGCCTCTTATACAGGTGGTGCA
>FIQU8OX06HL2MU
ATTAGATACCCTGGTAGTCCACGCCCTAAACGATGTCTACTAGTTGTTGGTGGAGTAAAATCCATGAGTAACGCAGCTAACGCGTGAAGTAGACCGCCTGGGGAGTACGGTCGCAAGATTAAAACTCAAATGGATTGACGGGGGCCCGCACAAGCGGTGGATTATGTGGATTAATTCGATGCAACGCGAAAAACCTTACCTGGCCTTGACATGTAACGAACTTTCCAGAGATGGATTGGTGCTCGAAAGAGAGCGTTAACACAGGTG
>FIQU8OX06HMY9E
ATTAGATACCCCGGTAGTCCACGCTGTAAACGATGTCGACTAGCCGTTGGTCCTATTTACAGGATTAGTGGCGCAGCTAACGCATTAAGTCGACCGCCTGGGGAGTACGGCCGCAAGGTTAAAACTCAAATGAATTGACGGGGGCCCGCACAAGCGGTGGAGCATGTGGTTTAATTCGATGCAACGCGAAGAACCTTACCTACCCTTGACATCCAGAGAACCTGTTAGAGATAGTAGAGTGCCTTCGGGAGCTCTGAGACAGGTGCTG
>FIQU8OX06HCZ9Z
ATTAGATACCCGGGTAGTCCACGCCGTAAACGATGTCAACTAGCCGTTGGCTCTCTTAGAGAGTTAGTGGCGCAGCTAACGCATTAAGTTGACCGCCTGGGGAGTACGGCCGCAAGGTTAAAACTCAAATGAATTGACGGGGGCCCGCACAAGCGGTGGAGCATGTGGTTTAATTCGATGCAACGCGAAGAACCTTACCTACCCTTGACATCCAGAGAATCTGTTAGAGATAGTAGAGTGCCTTCGGGAACTCTGAGACAGGTGCTG
>FIQU8OX06HD2ST
ATTAGATACCCTGGTAGTCCACGCCGTAAACGGTGGGCGCTAGTCGTGGGGACCTTCCACGGTCTCTGCGACGCAGCTAACGCATTAAGCGCCCCGCCTGGGGAGTACGATCGCAAGATTAAAACTCAAAGGAATTGACGGGGCCCCGCACAAGCAGCGGAGCATGCGGCTTAATTCGACGCAACGCGAAGAACCTTACCAAGGCTTGACATATAGGGAAGAACGGCAGAGATGTCGTGTCCGCAAGGGCTCTATACAGGTGGTGCA
>FIQU8OX06HDCU9
ATTAGATACCCTGGTAGTCCTAGCTGTAAACGATGGATACTAGATGTTGTGGACTCTTTGAGTCTGCAGTGTCGTAGCTAACGCGCTAAGTATCCCGCCTGGGAAGTATGCTCGCAAGAGTGAAACTCAAAGGAATTGACGGGGGCCCGCACAAGCGGTGGAGCATGTGGTTTAATTCGATGCAACACGAAGAACCTTACCAGGACTTGACATAAAGAGAAGTTTTTTGAGAAGAAAACGTGCTACGGCCTCTTATACAGGTGGTG
>FIQU8OX06G97J2
ATTAGATACCCTGGTAGTCCTAGCTGTAAACGATGGATACTAGATGTTGTGGACTCTTTGAGTCTGCAGTGTCGTAGCTAACGCGTTAAGTATCCCGCCTGGGAAGTATGCTCGCAAGAGTGAAACTCAAAGGAATTGACGGGGGCCCGCACAAGCGGTGGAGCATGTGGTTTAATTCGATGCAACACGAAGAACCTTACCAGGACTTGACATAAAGAGAAGTTTTTTGAGAAGAAAACGTGCTACGGCCTCTTATACAGGTGGTG
>FIQU8OX06HD82L
ATTAGATACCCGGGTAGTCCACGCTGTAAACTATGGATACTTGTTGTTGGGGGTATTGACCCCTTCAGTGACGAAGCTAACGCGTTAAGTATCCCGCCTGGGGAGTACGGTCGCAAGATTAAAACTCAAAGAAATTGACGGGGGCCCGCACAAGCGGTGGAGCATGTGGTTTAATTCGATGCAACGCGAAGAACCTTACCTGGACTTGACATGAACTGGAAGGGTGGCAGAAATGTCCCCGCTCGCAAGAGTCGGTTCACAGGTGCTGCATGG
>FIQU8OX06HL03B
ATTAGATACCCCGGTAGTCCACGCCGTAAACGATGTCAACTAGCCGTTGGGCCCTTTATGGGTTTAGTGGCGCAGCTAACGCATTAAGTTGACCGCCCGGGGAGTACGGCCGCAAGGTTAAAACTCAAATGAATTGACGGGGGCCCGCACAAGCGGTGGAGCATGTGGTTTAATTCGATGCAACGCGAAGAACCTTACCTACCCTTGACATCCAGAGAATCTGTTAGAGATAGTAGAGTGCCTTCGGAAACTCTGAGACAGGTGCTGCATGG
>FIQU8OX06HORMM
ATTAGATACCCGGGTAGTCCACGCCCTAAACGATGCTGACTAGTTGTTCGGGATTTACATCCTGAGTAACGTAGCTAACGCGTGAAGTCAGCCGCCTGGGGAGTACGGTCGCAAGATTAAAACTCAAAGGAATTGACGGGGACCCGCACAAGCGGTGGATGATGTGGATTAATTCGATGCAACGCGAAAAACCTTACCTACCCTTGACATGTCACTAACGAAGTAGAGATACATTAGGTGCTCGTAAGAGAAAGTGAACACAGGTGCTGCA
>FIQU8OX06HEB6Y
ATTAGATACCCGGGTAGTCCTAGCCTTAAACGATGCTGACTTGGTGTTTCAGGTATTTAATCCTGGAGTGCCGGAGCTAACGCGTTAAGTCAGCCGCCTGGGGAGTACGGTCGCAAGACTGAAACTCAAAGGAATTGACGGGGACCCGCACAAGCGGTGGAGCATGTGGTTTAATTCGACGCAACGCGAAGAACCTTACCTGGGCTAGAATGCGGTGGATAAGTCTTAGAGATAAGATGATCCGAGTAATCGGCTCCTGCCAGCAAGGTG
>FIQU8OX06HDPTE
ATTAGATACCCTGGTAGTCCACACTGTAAACGATGATAACTAGGTGTCGGCCGAATCTGGTCGGTGCCACAGCGAAAGCATTAAGTTATCCACCTGGGGAGTACGCCGGCAACGGTGAAACTCAAAGGAATTGACGGGGGTCCGCACAAGCGGTGGAGCATGTGGTTTAATTCGATGATACGCGAGGAACCTTACCTAGGCTAGAATGTGAAGGAATGATACAGAAATGGATCAGTCAGCAACGACCTGAAACAAGGTGCTG
>FIQU8OX06HFBL7
ATTAGATACCCGGGTAGTCCACGCCCTAAACGATGTCTACTAGTTGTTGGTGGAGTAAAATCCATGAGTAACGCAGCTAACGCGTGAAGTAGACCGCCTGGGGAGTACGGTCGCAAGATTAAAACTCAAATGAATTGACGGGGGCCCGCACAAGCGGTGGATTATGTGGATTAATTCGATGCAACGCGAAAAACCTTACCTGGCCTTGACATGTAACGAACTTTCCAGAGATGGATTGGTGCTCGAAAGAGAACGTTAGCACAGGTG
>FIQU8OX06HJ89T
ATTAGATACCCTGGTAGTCCACGCTGTAAACTATGGATACTTGTTGTTGGAGGTATTGACCCCTTCAGTGACGAAGCCAACGCGTTAAGTATCCCGCCTGGGGAGTACGGTCGCAAGATTAAAACTCAAAGAAATTGACGGGGGCCCGCACAAGCGGTGGAGCATGTGGTTTAATTCGATGTAACGCGAAGAACCTTACCTGGACTTGACATGAACTGGAAGGGTGGCAGAAATGTCCCCGCTCGCAAGAGTCGGTTCACAGGTGCTGCATGG
>FIQU8OX06HF0UK
ATTAGATACCCGGGTAGTCCACGCCCTAAACGATGTCTACTAGTTGTTGGTGGAGTAAAATCCATGAGTAACGCAGCTAACGCGTGAAGTAGACCGCCTGGGGAGTACGGTCGCAAGATTAAAACTCAAATGAATTGACGGGGCCCGCACAAGCGGTGGATTATGTGGATTAATTCGATGCAACGCGAAAAACCTTACCTGGCCTTGACATGTAACGAACTTTCCAGAGATGGATTGGTGCTCGAAAGAGAACGTTAGCACAGGTGCTGCA
>FIQU8OX06HGJXB
ATTAGATACCCTGGTAGTCCACGCCCTAAACGATGTCTACTAGTTGTTGGTGGAGTAAAATCCATGAGTAACGCAGCTAACGCGTGAAGTAGACCGCCTGGGGAGTGCGGTCGCAAGATTAAAACTCAAATGAATTGACGGGGGCCCGCACAAGCGGTGGATTATGTGGATTAATTCGATGCAACGCGAAAAACCTTACCTGGCCTTGACATGTAACGAACTTTCCAGAGATGGATTGGTGCTCGAAAGAGAGCGTTAACACAGGTG
>FIQU8OX06HEITJ
ATTAGATACCCGGGTAGTCCACGCCCTAAACGATGTCAACTGGTTGTTGGGTCTTCGCTGACTCAGTAACGAAGCTAACGCGTGAAGTTGACCGCCTGGGGAGTACGGCCGCAAGGTTGAAACTCAAAGGAATTGACGGGGACCCGCACAAGCGGTGGATGATGTGGTTTAATTCGATGCAACGCGAAAAACCTTACCCACCTTTGACATGTACGGAATCCTTTAGAGATAGAGGAGTGCTCGAAAGAGAGCCGTAACACAGGTGCTGCATGG
>FIQU8OX06HQMCG
ATTAGATACCCTGGTAGTCCACGTAGTAAACGATGAGCGCTAGTTGTCGGGATCTTAGATTTCGGCGGCGAAGCTAACGCGTTAAGCGCTCCGCCTGGGGAGTACGGTCGCAAGACTAAAACTCAAAAGAATTGACGGGGACCCGCACAAGCAGTGGAGCATGTGGTTTAATTCGATGCTACGCGAAAAACCTTACCAACCCTTGAATCTCCTTGACCGGTATAGAGATATACTTTTGGAGCAATCCACAGGGAAGACAGGTGTTGCATGG
>FIQU8OX06HLBMY
ATTAGATACCCAGGTAGTCCACGCCGTAAACGGTGGGCGCTAGTTGTGCGAACCTTCCACGGTTTGTGCGACGCAGCTAACGCATTAAGCGCCCCGCCTGGGGAGTACGATCGCAAGATTAAAACTCAAAGGAATTGACGGGGCCCCGCACAAGCAGCGGAGCATGCGGCTTAATTCGATGCAACGCGAAGAACCTTACCAAGGCTTGACATATACAGGAATATGGCAGAGATGTCATAGCCGCAAGGTCTGTATACAGG
>FIQU8OX06HF6U7
ATTAGATACCCTGGTAGTCCACGCCCTAAACGATGTCTACTAGTTGTTGGGAGAGTAAAATCTCTTAGTAACGCAGCTAACGCGTGAAGTAGACCGCCTGGGGAGTACGGTCGCAAGATTAAAACTCAAAGGAGTTGACGGGGGCCCGCACAAGCGGTGGATTATGTGGATTAATTCGATGCAACGCGAAAAACCTTACCTGGCCTTGACATGTACCGAATTTAGCAGAGATGCTTTAGTGCTCGAAAGAGAACGGTAACACAGGTGCTGCATGG
>FIQU8OX06HHKKG
ATTAGATACCCAGGTAGTCCACGCAGTAAACGATGAGCGCTAGTTGTCGGGATCTTAGATTTCGGCGGCGAAGCTAACGCGTTAAGCGCTCCGCCTGGGGAGTACGGTCGCAAGACTAAAACTCAAAAGAATTGACGGGGACCCGCACAAGCAGTGGAGCATGTGGTTTAATTCGATGCTACGCGAAAAACCTTACCAACCCTTGAATCTCCTTGACCGGTATAGAGATATACTTTTGGAGCAATCCACAGGGAAGACAGGTGTTGCATGG
>FIQU8OX06HGV06
ATTAGATACCCAGGTAGTCCACGCCCTAAACGATGTCAACTGGTTGTTGGGTCTTTACTGACTCAGTAACGAAGCTAACGCGTGAAGTTGACCGCCTGGGGAGTACGGCCGCAAGGTTGAAACTCAAAGGAATTGACGGGGACCCGCACAAGCGGTGGATGATGTGGTTTAATTCGATGCAACGCGAAAAACCTTACCCACCTTTGACATGTACGGAATCCTTTAGAGATAGAGGAGTGCTCGAAAGAGAACCGTAACACAGGTGCTGCATGGCTGTCG
>FIQU8OX06G97BY
ATTAGATACCCGGGTAGTCCACGCCCTAAACGATGTCAACTGGTTGTTGGGCCTTTACTGACTCAGTAACGAAGCTAACGCGTGAAGTTGACCGCCTGGGGAGTACGGCCGCAAGGTTGAAACTCAAAGGAATTGACGGGGACCCGCACAAGCGGTGGATGATGTGGTTTAATTCGATGCAACGCGAAAAACCTTACCCACCTTTGACATGTACGGAATCCTTTAGAGATAGAGGAGTGCTCGAAAGAGAACCGTAACACAGGTGCTGCATGGCTGTCGTC
>FIQU8OX06HK8XI
ATTAGATACCCAGGTAGTCCACGCCCTAAACGATGTCTACTAGTTGTTGGTGGAGTAAAATCCATGAGTAACGCAGCTAACGCGTGAAGTAGACCGCCTGGGGAGTACGGTCGCAAGATTAAAACTCAAATGAATTGACGGGGCCCGCACAAGCGGTGGATTATGTGGATTAATTCGATGCAACGCGAAAAACCTTACCTGGCCTTGACATGTAACGAACTTTCCAGAGATGGATTGGTGCTCGAAAGAGAGCGTTAACACAGGTGCTG
>FIQU8OX06HA3R1
ATTAGATACCCCGGTAGTCCACGCCCTAAACGATGCTGACTAGTTGTTCGGGATTTACATCCTGAGTAACGTAGCTAACGCGTGAAGTCAGCCGCCTGGGGAGTACGGTCGCAAGATTAAAACTCAAAGGAATTGACGGGGACCCGCACAAGCGGTGGATGATGTGGATTAATTCGATGCAACGCGAAAAACCTTACCTACCCTTGACATGTCACTAACGAAGTAGAGATACATTAGGTGCTCGTAAGAGAAAGTGAACACAGGTG
>FIQU8OX06HE298
ATTAGATACCCTGGTAGTCCACACTGTAAACGATGATAACTAGGTGTCGGCCGAATCTGGTCGGTGCCACAGCGAAAGCGTTAAGTTATCCACCTGGGGAGTACGCCGGCAACGGTGAAACTCAAAGGAATTGACGGGGGTCCGCACAAGCGGTGGAGCATGTGGTTTAATTCGATGATACGCGAGGAACCTTACCTAGGCTAGAATGTGAAGGAATGATACAGAAATGGATCAGTCAGCAACGACCTGAAACAAGGTGCTGCA
>FIQU8OX06HJZR1
ATTAGATACCCTGGTAGTCCACGCCCTAAACGATGTCTACTAGTTGTTGGTGGAGTAAAATCCATGAGTAACGCAGCTAACGCGTGAAGTAGACCGCCTGGGGAGTATGGTCGCAAGATTAAAACTCAAATGAATTGACGGGGGCCCGCACAAGCGGTGGATTATGTGGATTAATTCGATGCAACGCGAAAAACCTTACCTGGCCTTGACATGTAACGAACTTTCCAGAGATGGATTGGTGCTCGAAAGAGAGCGTTAACACAGGTG
>FIQU8OX06HLZ0F
ATTAGATACCCGGGTAGTCCACGCTGTAAACTATGGATACTTGTTGTTGGAGGTATTGACCCCTTCAGTGACGAAGCTAACGCGTTAAGTATCCCGCCTGGGGAGTACGGTCGCAAGATTAAAACTCAAAGAAATTGACGGGGGCCCGCACAAGCGGTGGAGCATGTGGTTTAATTCGATGTAACGCGAAGAACCTTACCTGGACTTGACATGAACTGGAAGGGTGGCAGAAATGTCCCCG
>FIQU8OX06HD7S0
ATTAGATACCCGGGTAGTCCACGCTGTAAACTATGGATACTTGTTGTTGGGGGTATTGACCCCTTCAGTGACGAAGCTAACGCGTTAAGTATCCCGCCTGGGGAGTACGGTCGCAAGATTAAAACTCAAAGAAATTGACGGGGGCCCGCACAAGCGGTGGAGCATGTGGTTTAATTCGATGCAACGCGAAGAACCTTACCTGGACTTGACATGAACTGGAAGGGTGGCAGAAATGTCCCCG
>FIQU8OX06HHZGX
ATTAGATACCCTGGTAGTCCACGCCCTAAACGATGTCAACTAGCTGTTGGGGCCTTCGGGCCCTAGTAGCGCAGCTAACGCGTGAAGTTGACCGCCTGGGGAGTACGGTCGCAAGATTAAAACTCAAAGGAATTGACGGGGACCCGCACAAGCGGTGGATGATGTGGATTAATTCGATGCAACGCGAAAACCTTAACCTACCCTTCGACATGTCTGGAATCCCG
>FIQU8OX06HL2NA
ATTAGATACCCTGGTAGTCCACGCCCTAAACGATGTCTGCTAGTTGTTGGTGGAGTAAAATCCATGAGTAACGCAGCTAACGCGTGAGGTAGACCGCCTGGGGAGTACGGTCGCAAGATTAAAGCTCAAATGAATTGACGGGGGCCCGCACAAGCGGTGGATTATGTGGATTAATTCGATGCAACGCGAAAAACCTTACCTGGCCTTGACATGTAACGAACTTTCCAGAGATGGATTGGTGCTCGAAAG
>FIQU8OX06HEII9
ATTAGATACCCTGGTAGTCCACGCCGTAAACGGTGGGCGCTAGTTGTGCGAACCTTCCACGGTTTGTGCGGCGCAGCTAACGCATTAAGCGCCCCGCCTGGGGAGTACGATCGCAAGATTAAAACTCAAAGGAATTGACGGGGCCCCGCACAAGCAGCGGAGCATGCGGCTTAATTCGACGCAACGCGAAGAACCTTACCAAGGCTTGACATATACAGGAATATGGCAGAGATGTCATAGCCGCAAGGTCTGTATACAGGTGG
>FIQU8OX06HB7BK
ATTAGATACCCAGGTAGTCCACGCTGTAAACGATGATTATTAGATGTCGGGGGGGTTACCCTTCGGTATCGCAGCTAACGCATTAAATAATCCGCCTGGGGAGTACGGTCGCAAGATTAAAGCTCAAAGGAATTGACGGGGACCCGCACAAGCGGTGGAGTATGTGGTTTAATTCGAAGCAACGCGCAGAACCTTACCAACCCTTGACATGGGACGTATGAGCTTCGGAGATGAAGTTCTTCACTTCGGGTGGCGTCCACACAGGTGCTGCATGG
>FIQU8OX06HMW2S
ATTAGATACCCTGGTAGTCCACGCCCTAAACGATGTCTACTAGTTGTTGGTGGAGTAAAATCCATGAGTAACGCAGCTAACGCGTGAAGTAGACCGCCTGGGGAGTACGGTCGCAAGATTAAAACTCAAATGAATTGACGGGGGCCCGCACAAGCGGTGGATTATGTGGATTAATTCGATGCAACGCGAAGAACCTTACCTGGCCTTGACATGTAACGAACTTTCCAGAGATGGATTGGTGCTCGAAAGAGAGCGTTAACACAGGTG
>FIQU8OX06HIM6D
ATTAGATACCCGGGTAGTCCACGCCCTAAACGATGTCTACTAGTTGTTGGTGGAGTAAAATCCATGAGTAACGCGGCTAACGCGTGAAGTAGACCGCCTGGGGAGTACGGTCGCAAGATTAAAACTCAAATGAATTGACGGGGGCCCGCACAAGCGGTGGATTATGTGGATTAATTCGATGCAACGCGAAAAACCTTACCTGGCCTTGACATGTAACGAACTTTCCAGAGATGGATTGGTGCTCGAAAGAGAGCGTTAACACAGGTGCTGCATGG
>FIQU8OX06HHGN8
ATTAGATACCCCGGTAGTCCACGCCCTAAACGATGTCTACTAGTTGTTGGTGGAGTAAAATCCATGAGTAACGCAGCTAACGCGTGAAGTAGACCGCCTGGGGAGTACGGTCGCAAGATTAAAACTCAAATGAATTGACGGGGGCCCGCACAAGCGGTGGATTATGTGGATTAATTCGATGCAACGCGAAAAACCTTACCTGGCCTTGACATGTAACGAACTTTCCAGAGATGGATTGGTGCTCGAAAGAGAACGTTAGCACAGGTGCTGCA
>FIQU8OX06HG46J
ATTAGATACCCTGGTAGTCCACGCCCTAAACGATGTCTACTAGTTGTTGGTGGAGTAAAATCCATGAGTAACGCAGCTAACGCGTGAAGTAGACCGCCTGGGGAGTACGGTCGCAAGATTAAAACTCAAATGAATTGACGGGGGCCCGCACAAGCGGTGGATTATGTGGATTAATTCGATGCAACGCGAAAAACCTTACCTGGCCTTGACATGTAACGAACTTTCCAGAGATGGATTGGTGCTCGAAAGAGAGCGTTAACACAGGTGCTG
>FIQU8OX06G7QRQ
ATTAGATACCCTGGTAGTCCACGCCGTAAACTATGGAAGCTAGCCGTCAGTCAGCTTGCTGAGTGGTGGCGCAGCTAACGCATTAAGCTTCCCGCCTGGGGAGTACGGTCGCAAGATTAAAACTCAAAGGAATTGACGGGGGCCCGCACAAGCGGTGGAGCATGTGGTTTAATTCGAAGCAACGCGCAGAACCTTACCTACCCTTGACATGTCCAGTATGGTCACCAGAGATGGAGTCCTTCAGTTCGGCTGGCTGGAACAC
>FIQU8OX06HJIYB
ATTAGATACCCTGGTAGTCCACGCCCTAAACGATGTCTACTAGTTGTTGGTGGAGTAAAATCCATGAGTAACGCAGCTAACGCGTGAAGTAGACCGCCTGGGGAGTACGGTCGCAAGATTAAAACTCAAATGAATTGACGGGGGCCCGCACAAGCGGTGGATTATGTGGATTAATTCGATGCAACGCGAAAAACCTTACCTGGCCTTGACATGTAACGAACTTTCCAGAGATGGATTGGTGCTCGAAAGAGAGCGTTAACACAGGTG
>FIQU8OX06HH1LP
ATTAGATACCCGGGTAGTCCACGCCCTAAACGATGTCTACTAGTTGTTGGTGGAGTAAAATCCATGAGTAACGCAGCTAACGCGTGAAGTAGACCGCCTGGGGAGTACGGTCGCAAGATTAAAACTCAAATGAATTGACGGGGGCCCGCACAAGCGGTGGATTATGTGGATTAATTCGATGCAACGCGAAAAACCTTACCTGGCCTTGACATGTAACGAACTTTCCAGGGATGGATTGGTGCTCGAAAGAGAACGTTAGCACAGGTGCTGCATGG
>FIQU8OX06HC17K
ATTAGATACCCTGGTAGTCCACGCCCTAAACGATGTCAACTGGTTGTTGGGTCTTCACTGACTCAGTAACGAAGCTAACGCGTGAAGTTGACCGCCTGGGGAGTACGGCCGCAAGGTTGAAACTCAAAGGAATTGACGGGGACCCACACAAGCGGTGGATGATGTGGTTTAATTCGATGCAACGCGAAAAACCTTACCCACCTTTGACATGTACGGAATCCTTTAGAGATAGAGGAGTGCTCGAAAGAGAGCCGTAACACAGGTGCTGCATGG
>FIQU8OX06G4RIN
ATTAGATACCCCGGTAGTCCACGCCCTAAACGATGTCAACTAGCTGTTGGGGCCTTCGGGCCTTAGTAGCGCAGCTAACGCGTGAAGTTGACCGCCTGGGGAGTACGGTCGCAAGATTAAAACCCAAAGGAATTGACGGGGACCCGCACAAGCGGTGGATGATGTGGATTAATTCGATGCAACGCGAAAAACCTTACCTACCCTTGACATGTCTGGAATCCCGAAGAGATTTGGGAGTGCTCGCAAGAGAACCGGAACACAGGTGCTGCATGG
>FIQU8OX06HG0LV
ATTAGATACCCCGGTAGTCCACGCCCTAAACGATGTCAACTAGCTGTTGGGGCCTTCGGGCCTTAGTAGCGCAGCTAACGCGTGAAGTTGACCGCCTGGGGAGTACGGTCGCAAGATTAAAACTCAAAGGAATTGACGGGGACCCGCACAAGCGGTGGATGATGTGGATTAATTCGATGCAACGCGAAAAACCTTACCTACCCTTGACATGTCTGGAATCCCGAAGAGATTTGGGAGTGCTCGCAAGAGAACCGGAACACAGGTGCTGCATGG
>FIQU8OX06HJ17N
ATTAGATACCCCGGTAGTCCTAGCTGTAAACGATGGATACTAGATGTTGTGGACTCTTTGAGTCTGCAGTGTCGTAGCTAACGCGTTAAGTATCCCGCCTGGGAAGTATGCTCGCAAGAGTGAAACTCAAAGGAATTGACGAGGGCCCGCACAAGCGGTGGAGCATGTGGTTTAATTCGATGCAACACGAAGAACCTTACCAGGACTTGACATAAAGAGAAGTTTTTTGAGAAGAAAACGTGCTACGGCCTCTTATACAGGTGGTG
>FIQU8OX06HLAJG
ATTAGATACCCGGGTAGTCCACGCCGTAAACGGTGGGCGCTAGTTGTGCGAACCTTCCACGGTTTGTGCGACGCAGCTAACGCATTAAGCGCCCCGCCTGGGGAGTACGATCGCAAGATTAAAACTCAAAGGAATTGACGGGGCCCCGCACAAGCAGCGGAGCATGCGGCTTAATTCGATGCAACGCGAAGAACCTTACCAAGGCTTGACATATACAGGAATATGGCAGAGATGTCATAGCCGCAAGGTCTGTATACAGGTGG
>FIQU8OX06HCK2Z
ATTAGATACCCTGGTAGTCCACGCCCTAAACGATGTCAACTGGTTGTTGGGTCTTCACTGACTCAGTAACGAAGCTAACGCGTGAAGTTGACCGCCTGGGGAGTACGGCCGCAAGGTTGAAACTCAAAGGAATTGACGGGGACCCACACAAGCGGTGGATGATGTGGTTTAATTCGATGCAACGCGAAAAACCTTACCCACCTTTGACATGTACGGAATCCTTTAGAGATAGAGGAGTGCTCGAAAGAGAGCCGTAACACAGGTGCTGCATGG
>FIQU8OX06HE14D
ATTAGATACCCGGGTAGTCCACGCAGTAAACGATGAGCGCTAGTTGTCGGGATCTTAGATTTCGGCGGCGAAGCTAACGCGTTAAGCGCTCCGCCTGGGGAGTACGGTCGCAAGACTAAAACTCAAAAGAATTGACGGGGACCCGCACAAGCAGTGGAGCATGTGGTTTAATTCGATGCTACGCGAAAAACCTTACCAACCCTTGAATCTCCTTGACCGGTATAGAGATATACTTTTGGAGCAATCCACAGGGAAGACAGGTGTTGCATGG
>FIQU8OX06HERP8
ATTAGATACCCCGGTAGTCCACGCCCTAAACGATGTCTACTAGTTGTTGGTGGAGTAAAATCCATGAGTAACGCAGCTAACGCGTGAAGTAGACCGCCTGGGGAGTACGGTCGCAAGATTAAAACTCAAATGAATTGACGGGGGCCCGCACAAGCGGTGGATTATGTGGATTAATTCGATGCAACGCGAAAAACCTTACCTGGCCTTGACATGTAACGAACTTTCCAGAGATGGATTGGTGCTCGAAAGAGAGCGTTAACACAGGTGCTGCA
>FIQU8OX06HJG4Y
ATTAGATACCCTGGTAGTCCACGCCGTAAACGATGATAACTCGCTGTTGGCGATACACAGTCAGCGGCTTAGCGAAAGCGTTAAGTTATCCACCTGGGGAGTACGCTCGCAAGAGTGAAACTCAAAAGAATTGACGGGGGCCCGCACAAGCGGAGGAGCATGTGGTTTAATTCGATGATACGCGAGGAACCTTACCTGGGCTTAAATGTGCTATGACCGCTGGAGAAGTTCGGCTTTTCGCAAGAACAGAGTACAAGGTGCTG
>FIQU8OX06HF9UB
ATTAGATACCCAGGTAGTCCTAGCTGTAAACGATGGATACTAGATGTTGTGGACTCTTTGAGTCTGCAGTGTCGTAGCTAACGCGTTAAGTATCCCGCCTGGGAAGTATGCTCGCAAGAGTGAAACTCAAAGGAATTGACGGGGGCCCGCACAAGCGGTGGAGCATGTGGTTTAATTCGATGCAACACGAAGAACCTTACCAGGACTTGACATAAAGAGAAGTTTTTTGAGAAGAAAACGTGCTACGGCCCCTTATACAGGTGGTGCA
>FIQU8OX06HKQR7
ATTAGATACCCAGGTAGTCCACGCCCTAAACGATGTCAACTGGTTGTTGGGTCTTCACTGACTCAGTAACGAAGCTAACGCGTGAAGTTGACCGCCTGGGGAGTACGGCCGCAAGGTTGAAACTCAAAGGAATTGACGGGGACCCACACAAGCGGTGGATGATGTGGTTTAATTCGATGCAACGCGAAAAACCTTACCCACCTTTGACATGTACGGAATCCTTTAGAGATAGAGGAGTGCTCGAAAGAGAGCCGTAAC
>FIQU8OX06HKZGA
ATTAGATACCCGGGTAGTCCACGCTGTAAACTATGGATACTTGTTGTTGGGGGTATTGACCCCTTCAGTGACGAAGCTAACGCGTTAAGTATCCCGCCTGGGGAGTACGGTCGCAAGATTAAAACTCAAAGAAATTGACGGGGGCCCGCACAAGCGGTGGAGCATGTGGTTTAATTCGATGCAACGCGAAGAACCTTACCTGGACTTGACATGGACTGGAAGGGTGGCAGAAATGTCCCCG
>FIQU8OX06HH68Z
ATTAGATACCCTGGTAGTCCACGCCGTAAACTATGGAAGCTAGCCGTCAGTCAGCTTGCTGAGTGGTAGCGCAGCTAACGCATTAAGCTTCCCGCCTGGGGAGTACGGTCGCAAGATTAAAACTCAAAGGAATTGACGGGGGCCCGCACAAGCGGTGGAGCATGTGGTTTAATTCGAAGCAACGCGCAGAACCTTACCTACCCTTGACATGTCCAGTATGGTCACCAGAGATGGAGTCCTTCAGTTCGGCTGGCTGGAACAC
>FIQU8OX06HJX6Z
ATTAGATACCCTGGTAGTCCACGCTGTAAACGATGTCGACTAGCCGTTGGTCCTATTTACAGGATTAGTGGCGCAGCTAACGCATTAAGTCGACCGCCTGGGGAGTACGGCCGCAAGGTTAAAACTCAAATGAATTGACGGGGGCCCGCACAAGCGGTGGAGCATGTGGTTTAATTCGATGCAACGCGAAGAACCTTACCTACCCTTGACATCCAGAGAATCTGTTAGAGATAGTAGAGTGCCTTCGGGAGCTCTGAGACAGGTG
>FIQU8OX06HAJDM
ATTAGATACCCCGGTAGTCCACGCCCTAAACGACGTCAACTGGTTGTTGGGTCTTAACTGACTCAGTAACGAAGCTAACGCGTGAAGTTGACCGCCTGGGGAGTACGGCCGCAAGGTTGAAACTCAAAGGAATTGACGGGGACCCGCACAAGCGGTGGATGATGTGGTTTAATTCGATGCAACGCGAAAAACCTTACCCACCTTTGACATGTACGGAAGGATCCAGAGATGGATTTGTGCTCGAAAGAGAACCGTAACACAGGTGCTGCATGGCTGTCGTC
>FIQU8OX06HITKL
ATTAGATACCCCGGTAGTCCTAGCTGTAAACGATGGATACTAGATGTTGTGGACTCTTTGAGTCTGCAGTGTCGTAGCTAACGCGTTAAGTATCCCGCCTGGGAAGTATGCTCGCAAGAGTGAAACTCAAAGGAATTGACGGGGGCCCGCACAAGCGGTGGAGCATGTGGTTTAATTCGATGCAACACGAAGAACCTTACCAGGACTTGACATAAAGAGAAGTTTTTTGAGAAGAAAACGTGCTACGGCCTCTTATACAGGTGGTG
>FIQU8OX06HLYUS
ATTAGATACCCTGGTAGTCCTAGCTGTAAACGATGGATACTAGATGTTGTGGACTCTTTGAGTCTGCAGTGTCGTAGCTAACGCGTTAAGTATCCCGCCTGGGAAGTATGCTCGCAAGAGTGAAACTCAAAGGAATTGACGGGGGCCCGCACAAGCGGTGGAGCATGTGGTTTAATTCGATGCAACACGAAGAACCTTACCAGGACTTGACATAAAGAGAAGTTTTTTGAGAAGAAAACGTGCTACGGCCTCTTATACAGGTGGTG
>FIQU8OX06G7HEU
ATTAGATACCCTGGTAGTCCACGCCGTAAACGATGTCAACTAGCCGTTGGCTCTCTTAGAGAGTTAGTGGCGCAGCTAACGCATTAAGTTGACCGCCTGGGGAGTACGGCCGCAAGGTTAAAACTCAAATGAATTGACGGGGGCCCGCACAAGCGGTGGAGCATGTGGTTTAATTCGATGCAACGCGAAGAACCTTACCTACCCTTGACATCCAGAGAATCTGTTAGAGATAGTAGAGTGCCTTCGGGAACTCTGAGACAGGTG
>FIQU8OX06HLBMV
ATTAGATACCCGGGTAGTCCTAGCTGTAAACGATGGATACTAGATGTTGTGGACTCTTTGAGTCTGCAGTGTCGTAGCTAACGCGTTAAGTATCCCGCCTGGGAAGTATGCTCGCAAGAGTGAAACTCAAAGGAATTGACGGGGGCCCGCACAAGCGGTGGAGCATGTGGTTTAATTCGATGCAACACGAAGAACCTTACCAGGACTTGACATAAAGAGAAGTTTTTTGAGAAGAAAACGTGCTACGGCCTCTTATACAGGTGGTGCA
>FIQU8OX06G8Z4Q
ATTAGATACCCGGGTAGTCCACGCTGTAAACTATGGATATTTGTTGTTGGGGGTATTGACCCCTTCAGTGACGAAGCTAACGCGTTAAGTATCCCGCCTGGGGAGTACGGTCGCAAGATTAAAACTCAAAGAAATTGACGGGGGCCCGCACAAGCGGTGGAGCATGTGGTTTAATTCGATGCAACGCGAAGAACCTTACCTGGACTTGACATGAACTGGAAGGGTGGCAGAAATGTCCCCGCTCGCAAGAGTCGGTTCACAGGTGCTGCATGG
>FIQU8OX06HHV3V
ATTAGATACCCCGGTAGTCCACGCCCTAAACGATGTCAACTAGCTGTTGGGGCCTTCGGGCCTTAGTAGCGCAGCTAACGCGTGAAGTTGACCGCCTGGGGAGTACGGTCGCAAGATTAAAACTCAAAGGAATTGACGGGGACCCGCACAAGCGGTGGATGATGTGGATTAATTCGATGCAACGCGAAAAACCTTACCTACCCTTGACATGTCTGGAATCCCGAAGAGATTTGGGAGTGCTCGCAAGAGAACCGGAACACAGGTGCTGCATGG
>FIQU8OX06HF9VB
ATTAGATACCCTGGTAGTCCACGCCCTAAACGATGTCTACTAGTTGTTGGTGGAGTAAAATCCATGAGTAACGCAGCTAACGCGTGAAGTAGACCGCCTGGGGAGTACGGTCGCAAGATTAAAACTCAAATGAATTGACGGGGGCCCGCACAAGCGGTGGATTATGTGGATTAATTCGATGCAACGCGAAAAACCTTACCTGGCCTTGACATGTAACGAACTTTCCAGAGATGGATTGGTGCTCGAAAGGGAGCGTTAACACAGGTGCTGCA
>FIQU8OX06HKXH5
ATTAGATACCCCGGTAGTCCACGCCCTAAACGATGTCTACTAGTTGTTGGTGGAGTAAAATCCATGAGTAACGCAGCTAACGCGTGAAGTAGACCGCCTGGGGAGTACGGTCGCAAGATTAAAACTCGAATGAATTGACGGGGGCCCGCACAAGCGGTGGATTATGTGGATTAATTCGATGCAACGCGAAAAACCTTACCTGGCCTTGACATGTAACGAACTTTCCAGAGATGGATTGGTGCTCGAAAGAGAGCGTTAACACAGGTGCTGCA
>FIQU8OX06G87GS
ATTAGATACCCCGGTAGTCCTAGCTGTAAACGTTGGATACTAGATGTTGTGGACTCTTTGAGTCTGCAGTGTCGTAGCTAACGCGTTAAGTATCCCGCCTGGGAAGTGTGCTCGCAAGAGTGAAACTCAAAGGAATTGACGGGGGCCCGCACAAGCGGTGGAGCATGTGGTTTAATTCGATGCAACACGAAGAACCTTACCAGGACTTGACATAAAGAGAAGTTTTTTGAGAAGAAAACGTGCTACGGCCTCTTATACAGGTGGTGCATGG
>FIQU8OX06HCVU3
ATTAGATACCCCGGTAGTCCACGCCGTAAACGGTGGGCGCTAGTTGTGCGAACCTTCCACGGTTTGTGCGACGCAGCTAACGCATTAAGCGCCCCGCCTGGGGAGTACGATCGCAAGATTAAAACTCAAAGGAATTGACGGGGCCCCGCACAAGCAGCGGAGCATGCGGCTTAATTCGATGCAACGCGAAGAACCTTACCAAGGCTTGACATATACAGGAATATGGCAGAGATGTCATAGCCGCAAGGTCTGTATAC
>FIQU8OX06HE3O0
ATTAGATACCCGGGTAGTCCACGCCCTAAACGATGTCTACTAGTTGTTGGTGGAGTAAAATCCATGAGTAACGCAGCTAACGCGTGAAGTAGACCGCCTGGGGAGTACGGTCGCAAGATTAAAACTCAAATGAATTGACGGGGGCCCGCACAAGCGGTGGATTATGTGGATTAATTCGATGCAACGCGAAAAACCCTACCTGGCCTTGACATGTAACGAACTTTCCAGAGATGGATTGGTGCTCGAAAGAGGGCGTTAACACAGGTGCTGCATGG
>FIQU8OX06GZR0M
ATTAGATACCCTGGTAGTCCACGCCCTAAACGATGCTGACTAGTTGTTCGGGATTTACATCCTGAGTAACGTAGCTAACGCGTGAAGTCAGCCGCCTGGGGAGTACGGTCGCAAGATTAAAACTCAAAGGAATTGACGGGGACCCGCACAAGCGGTGGATGATGTGGATTAATTCGATGCAACGCGAAAAACCTTACCTACCCTTGACATGTCACTAACGAAGTAGAGATACATTAGGTGCTCGTAAGAGAAAGTGAACACAGGCGCTG
>FIQU8OX06HKNIP
ATTAGATACCCAGGTAGTCCACGCCCTAAACGATGTCTACTAGTTGTTGGTGGAGTAAAATCCATAAGTAACGCAGCTAACGCGTGAAGTAGACCGCCTGGGGAGTACGGTCGCAAGATTAAAACTCAAATGAATTGACGGGGGCCCGCACAAGTGGTGGATTATGTGGATTAATTCGATGCAACGCGAAAAACCTTACCTGGCCTTGACATGTAACGAACTTTCCAGAGATGGATTGGTGCTCGAAAGAGAACGTTAACACAGGTGCTGCA
>FIQU8OX06HEQ6Q
ATTAGATACCCGGGTAGTCCACACTGTAAACGATGATAACTAGGTGTCGGCCGAATCTGGTCGGTGCCACAGCGAAAGCGTTAAGTTATCCACCTGGGGAGTACGCCGGCAACGGTGAAACTCAAAGGAATTGACGGGGGTCCGCACAAGCGGTGGAGCATGTGGTTTAATTCGATGATACGCGAGGAACCTTACCTAGGCTAGAATGTGAAGGAATGATACAGAAATGGATCAGTCAGCAACGACCTGAAACAAGGTGCTGCATGG
>FIQU8OX06G6ZAZ
ATTAGATACCCGGGTAGTCCACGCCCTAAACGATGTCTACTAGTTGTTGGTGGAGTAAAATCCATGAGTAACGCAGCTAACGCGTGAAGTAGACCGCCTGGGGAGTACGGTCGCAAGATTAAAACTCAAATGAATTGACGGGGGCCCGCACAAGCGGTGGATTATGTGGATTAATTCGATGCAACGCGAAAAACCTTACCTGGCCTTGACATGTAACGAACTTTCCAGAGATGGATTGGTACTCGAAAGAGAGCGTTAACACAGGTGCTGCATGG
>FIQU8OX06HGZPX
ATTAGATACCCGGGTAGTCCACGCTGTAAACTACGGATACTTGTTGTTGGGGGTATTGACCCCTTCAGTGACGAAGCTAACGCGTTAAGTATCCCGCCTGGGGAGTACGGTCGCAAGATTAAAACTCAAAGAAATTGACGGGGGCCCGCACAAGCGGTGGAGCATGTGGTTTAATTCGATGCAACGCGAAGAACCTTACCTGGACTTGACATGAACTGGAAGGGTGGCAGAAATGTCCCCGCTCGCAAGAGTCGGTTCACAGGTGCTGCATGGCTGTCG
>FIQU8OX06HEQ6T
ATTAGATACCCCGGTAGTCCACGCCCTAAACGATGTCAACTAGCTGTTGGGGCCTTCGGGCCTTAGTAGCGCAGCTAACGCGTGAAGTTGACCGCCTGGGGAGTACGGTCGCAAGATTAAAACTCAAAGGAATTGACGGGGACCCGCACAAGCGGTGGATGATGTGGATTAATTCGATGCAACGCGAAAAACCTTACCTACCCTTGACATGTCTGGAATCCCGAAGAGATTTGGGAGTGCTCGCAAGAGAACCGGAACACAGGTGCTGCATGG
>FIQU8OX06G9UDO
ATTAGATACCCGGGTAGTCCACGCCGTAAACGATGTCAACTAGCCGTTGGGCCCTTTATGGGTTTAGTGGCGCAGCTAACGCATTAAGTTGACCGCCTGGGGAGTACGGCCGCAAGGTTAAAACTCAAATGAATTGACGGGGGCCCGCACAAGCGGTGGAGCATGTGGTTTAATTCGATGCAACGCGAAGAACCTTACCTACCCTTGACATCCAGAGAATCTGTTAGAGATAGTAGAGTGCCTTCGGGAACCCTGAGACAGGTGCTGCATGG
>FIQU8OX06HJYXQ
ATTAGATACCCTGGTAGTCCACGCCGTAAACGGTGGGCGCTAGTTGTGCGAACCTTCCACGGTTTGTGCGGCGCAGCTAACGCATTAAGCGCCCCGCCTGGGGAGTACGATCGCAAGATTAAAACTCAAAGGAATTGACGGGGCCCCGCACAAGCAGCGGAGCATGCGGCTTAATTCGACGCAACGCGAAGAACCTTACCAAGGCTTGACATATACAGGAATATGGCAGAGATGTCATAGCCGCAAGGTCTGTATACAGGTGG
>FIQU8OX06HLWO2
ATTAGATACCCTGGTAGTCCTAGCTGTAAACGATGGATACTAGATGTTGTGGACTCTTTGAGTCTGCAGTGTCGTAGCTAACGCGTTAAGTATCCCGCCTGGGAAGTATGCTCGCAAGAGTGAAACTCAAAGGAATTGACGGGGGCCCGCACAAGCGGTGGAGCATGTGGTTTAATTCGATGCAACACGAAGAACCTTACCAGGACTTGACATAAAGAGAAGTTTTTTGAGAAGAAAACGTGCTACGGCCTCTTATACAGGTGGTG
>FIQU8OX06G9DWO
ATTAGATACCCTGGTAGTCCACGCCGTAAACTATGGAAGCTAGCCGTCAGTCAGCTTGCTGAGTGGTGGCGCAGCTAACGCATTAAGCTTCCCGCCTGGGGAGTACGGTCGCAAGATTAAAACTCAAAGGAATTGACGGGGGCCCGCACAAGCGGTGGAGCATGTGGTTTAATTCGAAGCAACGCGCAGAACCTTACCTACCCTTGACATGTCCAGTATGGTCACCAGAGATGGAGTCCTTCAGTTCGGCTGG
>FIQU8OX06HKW3V
ATTAGATACCCTGGTAGTCCACGCTGTAAACGATGTCGACTAGCCGTTGGTCCTATTTACAGGATTAGTGGCGCAGCTAACGCATTAAGTCGACCGCCTGGGGAGTACGGCCGCAAGGTTAAAACTCAAATGAATTGACGGGGGCCCGCACAAGCGGTGGAGCATGTGGTTTAATTCGATGCAACGCGAAGAACCTTACCTACCCTTGACATCCAGAGAATCTGTTAGAGATAGTAGAGTGCCTTCGGGAGCTCTGAGACAGGTG
>FIQU8OX06HGI1L
ATTAGATACCCAGGTAGTCCACGCCCTAAACGATGTCTACTAGTTGTTGGTGGAGTAAAATCCATGAGTAACGCAGCTAACGCGTGAAGTAGACCGCCTGGGGAGTACGGTCGCAAGATTAAAACTCAAATGAATTGACGGGGGCCCGCACAAGCGGTGGATTATGTGGATTAATTCGATGCAACGCGAAAAACCTTACCTGGCCTTGACATGTAACGAACTTTCCAGAGATGGATTGGTGCTCGAAAGAGAGCGTTAACACAGGTGCTG
>FIQU8OX06HKIX3
ATTAGATACCCTGGTAGTCCTAGCTGTAAACGATGGATACTAGATGTTGTGGACTCTTTGAGTCTGCAGTGTCGTAGCTAACGCGTTAAGTATCCCGCCTGGGAAGTATGCTCGCAAGAGTGAAACTCAAAGGAATTGACGGGGGCCCGCACAAGCGGTGGAGCATGTGGTTTAATTCGATGCAACACGGAGAACCTTACCAGGACTTGACATAAAGAGAAGTTTTTTGAGAAGAAAACGTGCTACGGCCTCTTATACAGGTGGTG
>FIQU8OX06G9ZNR
ATTAGATACCCCGGTAGTCCACGCCCTAAACGATGTCAACTGGTTGTTGGGTCTTTACTGACTCAGTAACGAAGCTAACGCGTGAAGTTGACCGCCTGGGGAGTACGGCCGCAAGGTTGAAACTCAAAGGAATTGACGGGGACCCGCACAAGCGGTGGATGATGTGGTTTAATTCGATGCAACGCGAAAAACCTTACCCACCTTTGACATGTACGGAATCCTTTAGAGATAGAGGAGTGCTCGAAAGAGAACCGTAACACAGGTGCTGCATGGCTGTCGTC
>FIQU8OX06HI22M
ATTAGATACCCTGGTAGTCCACGCCGTAAACGATGTCAACTAGCCGTTGGCTCTCTTAGAGAGTTAGTGGCGCAGCTAACGCATTAAGTTGACCGCCTGGGGAGTACGGCCGCAAGGTTAAAACTCAAATGAATTGACGGGGGCCCGCACAAGCGGTGGAGCATGTGGTTTAATTCGATGCAACGCGAAGAACCTTACCTACCCTTGACATCCAGAGAATCTGTTAGAGATAGTAGAGTGCCTTCGGGAACTCTGAGACAGGTG
>FIQU8OX06HEB97
ATTAGATACCCCGGTAGTCCACGCCGTAAACTATGGAAGCTAGCCGTCAGTCAGCTTGCTGAGTGGTGGCGCAGCTAACGCATTAAGCTTCCCGCCTGGGGAGTACGGTCGCAAGATTAAAACTCAAAGGAATTGACGGGGGCCCGCACAAGCGGTGGAGCATGTGGTTTAATTCGAAGCAACGCGCAGAACCTTACCTACCCTTGACATGTCCAGTATGGTCACCAGAGATGGAGTCCTTCAGTTCGGCTGGCTGGAAC
>FIQU8OX06HHJMO
ATTAGATACCCCGGTAGTCCACGCCCTAAACGATGTCTACTAGTTGTTGGTGGAGTAAAATCCATGAGTAACGCAGCTAACGCGTGAAGTAGACCGCCTGGAGAGTACGGTCGCAAGATTAAAACTCAAATGAATTGACGGGGGCCCGCACAAGCGGTGGATTATGTGGATTAATTCGATGCAACGCGAAAAACCTTACCTGGCCTTGACATGTAACGAACTTTCCAGAGATGGATTGGTGCTCGAAAGAGAGCGTTAACACAGGTGCTG
>FIQU8OX06HLZQG
ATTAGATACCCAGGTAGTCCACGCTGTAAACGATGATTATTAGATGTCGGGGGGGTTACCCTTCGGTATCGCAGCTAACGCATTAAATAATCCGCCTGGGGAGTACGGTCGCAAGATTAAAACTCAAAGGAATTGACGGGGACCCGCACAAGCGGTGGAGTATGTGGTTTAATTCGAAGCAACGCGCAGAACCTTACCAACCCTTGACATGGGACGTATGAGCTTCAGAGATGAAGTTCTTCACTTCGGGTGGCGTCCACACAGGTGCTGCATGG
>FIQU8OX06HBZAI
ATTAGATACCCTGGTAGTCCACGCCCTAAACGATGTCAACTGGTTGTTGGGTCTTCACTGACTCAGTAACGAAGCTAACGCGTGAAGTTGACCGCCTGGGGAGTACGGCCGCAAGGTTGAAACTCAAAGGAATTGACGGGGACCCGCACAAGCGGTGGATGATGTGGTTTAATTCGATGCAACGCGAAAAACCTTACCCACCTTTGACATGTACGGAATTTGCCAGAGATGGCTTAGTGCTCGAAAG
>FIQU8OX06HBB1D
ATTAGATACCCTGGTAGTCCACGCCCTAAACGATGTCTACTAGTTGTTGGTGGAGTAAAATCCATGAGTAACGCAGCTAACGCGTGAAGTAGACCGCCTGGGGAGTACGGTCGCAAGATTAAAACTCAAATGAATTGACGGGGGCCCGCACAAGCGGTGGATTATGTGGATTAATTCGATGCAACGCGAAAAACCTTACCTGGCCTTGACATGTAACGAACTTTCCAGAGATGGATTGGTGCTCGAAAGAGAGCGTTAACACAGGTG
>FIQU8OX06HGJJN
ATTAGATACCCGGGTAGTCCACGCCCTAAACGATGTCTACTAGTTGTTGGTGGAGTAAAATCCATGAGTAACGCAGCTAACGCGTGAAGTAGACCGCCTGGGGAGTACGGTCGCAAGATTAAAACTCAAATGAATTGACGGGGGCCCGCACAAGCGGTGGATTATGTGGATTAATTCGATGCAACGCGAAAAACCTTACCTGGCCTTGACATGTAACGAACTTTCCAGAGATGGATTGGTGCTCGAAAG
>FIQU8OX06HJWYS
ATTAGATACCCAGGTAGTCCTAGCTGTAAACGATGGATACTAGATGTTGTGGACTCTTTGAGTCTGCAGTGTCGTAGCTAACGCGTTAAGTATCCCGCCTGGGAGGTATGCTCGCAAGAGTGAAACTCAAAGGAATTGACGGGGCCGCACAAGCGGTGGAGCATGTGGTTTAATTCGATGCAACACGAAGAACCTTACCAGGACTTGACATAAAGAGAAGTTTTTGTAGAAGAAAACG
>FIQU8OX06HPQNJ
ATTAGATACCCGGGTAGTCCACGCCCTAAACGATGTCTACTAGTTGTTGGTGGAGTAAAATCCATGAGTAACGCAGCTAACGCGTGAAGTAGACCGCCTGGGGAGTACGGTCGCAAGATTAAAACTCAAATGAATTGACGGGGGCCCGCACAAGCGGTGGATTATGTGGATTAATTCGATGCAACGCGAAAAACCTTACCTGGCCTTGACATGTAACGAACTTTCCAGAGATGGATTGGTGCTCGAAAGAGAGCGTTAACACAGGTGCTGCA
>FIQU8OX06HJADA
ATTAGATACCCAGGTAGTCCTAGCTGTGAACGATGGATACTAGATGTTGTGGACTCTTTGAGTCTGCAGTGTCGTAGCTAACGCGTTAAGTATCCCGCCTGGGAAGTATGCTCGCAAGAGTGAAACTCAAAGGAATTGACGGGGGCCCGCACAAGCGGTGGAGCATGTGGTTTAATTCGATGCAACACGAAGAACCTTACCAGGACTTGACATAAAGAGAAGTTTTTTGAGAAGAAAACGTGCTACGGCCTCTTATACAGGTGGTG
>FIQU8OX06HFLSL
ATTAGATACCCTGGTAGTCCACGCTGTAAACTATGGATACTTGTTGTTGGAGGTATTGACCCCTTCAGTGACGAAGCTAACGCGTTAAGTACCCCGCCTGGGGAGTACGGTCACAAGATTAAAACTCAAAGAAATTGACGGGGGCCCGCACAAGCGGTGGAGCATGTGGTTTAATTCGATGTAACGCGAAGAACCTTACCTGGACTTGACATGAACTGGAAGGGTGGCAGAAATGTCCCCGCCCGCAAGAGTCGGTTCACAGGTGCTGCATGGCTGTCG
>FIQU8OX06HNM59
ATTAGATACCCGGGTAGTCCACGCCGTAAACGATGAGAACTAGCCGCTAGATTCTCGGATTTGGTGGCGCAGCTAACGCAATAAGTTCTCCGCCTGGGGAGTACGGCCGCAAGGTTAAAACTCAAATGAATTGACGGGGGCCCGCACAAGCGGTGGAGCATGTGGTTTAATTCGATGCAACGCGAAGAGCCTTACCTACCCTTGACATCCTGAGAATTTTGCAGAGATGCGAAAGTGCCTTCGGGAACTCAGAGACAGGTG
>FIQU8OX06G8Y75
ATTAGATACCCGGGTAGTCCACGCCGTAAACGATGTCAACTAGCCGTTGGCTCTCTTAGAGAGTTAGTGGCGCAGCTAACGCATTAAGTTGACCGCCTGGGGAGTACGGCCGCAAGGTTAAAACTCAAATGAATTGACGGGGGCCCGCACAAGCGGTGGAGCATGTGGTTTAATTCGATGCAACGCGAAGAACCTTACCTACCCTTGACATCCAGAGAATCTGTTAGAGATAGTAGAGTGCCTTCGGGAACTCTGAGACAGGTG
>FIQU8OX06HL880
ATTAGATACCCGGGTAGTCCACGCTGTAAACGATGTCGACTAGCCGTTGGTCCTATTTACAGGATTAGTGGCGCAGCTAACGCATTAAGTCGACCGCCTGGGGAGTACGGCCGCAAGGTTAAAACTCAAATGAATTGACGGGGGCCCGCACAAGCGGTGGAGCATGTGGTTTAATTCGATGCAACGCGAAGAACCTTACCTACCCTTGACATCCAGAGAATCTGTTAGAGATAGTAGAGTGCCTTCGGGAGCTCTGAGACAGGTG
>FIQU8OX06HKR7R
ATTAGATACCCCGGTAGTCCACGCCGTAAACGGTGGGCGCTAGTTGTGCGAACCTTCCACGGTTTGTGCGACGCAGCTAACGCATTAAGCGCCCCGCCTGGGGAGTACGATCGCAAGATTAAAACTCAAAGGAATTGACGGGGCCCCGCACAAGCAGCGGAGCATGCGGCTTAATTCGACGCAACGCGAAGAACCTTACCAAGGCTTGACATATACAGGAATATGGCAGAGATGTCATAGCCGCAAGGTCTGTATACAGGTGGTG
>FIQU8OX06HKIRZ
ATTAGATACCCCGGTAGTCCACGCCCTAAACGATGCTGACTAGTTGTTCGGGATTTACATCCTGAGTAACGTAGCTAACGCGTGAAGTCAGCCGCCTGGGGAGCACGGTCGCAAGATTAAAACTCAAAGGAATTGACGGGGACCCGCACAAGCGGTGGATGATGTGGATTAATTCGATGCAACGCGAAAAACCTTACCTACCCTTGACATGTCACTAACGAAGTAGAGATACATTAGGTGCTCGTAAGAGAAAGTGAACACAGGTGCTG
>FIQU8OX06HGVO2
ATTAGATACCCCGGTAGTCCACGCTGTAAACGATGTCGACTAGCCGTTGGTCCTATTTACAGGATTAGTGGCGCAGCTAACGCATTAAGTCGACCGCCTGGGGAGTACGGCCGCAAGGTTAAAACTCAAATGAATTGACGGGGGCCCGCACAAGCGGTGGAGCATGTGGTTTAATTCGATGCAACGCGAAGAACCTTACCTACCCTTGACATCCAGAGAATCTGTTAGAGATAGTAGAGTGCCTTCGGGAGCTCTGAGACAGGTG
>FIQU8OX06HGO7Z
ATTAGATACCCAGGTAGTCCACGCCGTAAACGATGTCAACTAGCCGTTGGGCCCTTTATGGGTTTAGTGGCGCAGCTAACGCATTAAGTTGACCGCCTGGGGAGTACGGCCGCAAGGTTAAAACTCAAATGAATTGACGGGGGCCCGCACAAGCGGTGGAGCATGTGGTTTAATTCGATGCAACGCGAAGAACCTTACCTACCCTTGACATCCAGAGAATCTGTTAGAGATAGTAGAGTGCCTTCGGGAACTCTGAGACAGGTGCTGCATGG
>FIQU8OX06HL0T0
ATTAGATACCCTGGTAGTCCTAGCTGTAAACGATGGATACTAGATGTTGTGGACTCTTTGAGTCTGCAGTGTCGTAGCTAACGCGTTAAGTATCCCGCCTGGGAAGTATGCTCGCAAGGGTGAAACTCAAAGGAATTGACGGGGGCCCGCACAAGCGGTGGAGCATGTGGTTTAATTCGATGCAACACGAAGAACCTTACCAGGACTTGACATAAAGAGAAGTTTTTTGAGAAGAAAACGTGCTACGGCCTCTTATACAGGTGGTGCA
>FIQU8OX06G1QOC
ATTAGATACCCGGGTAGTCCACGCCGTAAACGGTGGGCGCTAGTTGTGCGAACCTTCCACGGTTTGTGCGACGCAGCTAACGCATTAAGCGCCCCGCCTGGGGAGTACGATCGCAAGATTAAAACTCAAAGGAATTGACGGGGCCCCGCACAAGCAGCGGAGCATGCGGCTTAATTCGATGCAACGCGAAGAACCTTACCAAGGCTTGACATATACAGGAATATGGCAGAGATGTCATAGCCGCAAGGTCTGTATACAGGTGG
>FIQU8OX06HA8Z9
ATTAGATACCCCGGTAGTCCACGCTGTAAACTATGGATACTTGTTGTTGGAGGTATTGACCCCTTCAGTGACGAAGCTAACGCGTTAAGTATCCCGCCTGGGGAGTACGGTCGCAAGATTAAAACTCAAAGAAATTGACGGGGGCCCGCACAAGCGGTGGAGCATGTGGTTTAATTCGATGTAACGCGAAGAACCTTACCTGGACTTGACATGAACTGGAAGGGTGGCAGAAATGTCCCCGCTCGCAAGAGTCGGTTCACAGGTGCTGCATGG
>FIQU8OX06HMBQP
ATTAGATACCCTGGTAGTCCACGCCCTAAACGATGTCTACTAGTTGTTGGTGGAGTAAAATCCATGAGTAACGCAGCTAACGCGTGAAGTAGACCGCCTGGGGAGTACGGTCGCAAGATTAAAACTCAAATGAATTGACGGGGGCCCGCACAAGCGGTGGATTATGTGGATTAATTCGATGCAACGCGAAAAACCTTACCTGGCCTTGACATGTAACGAACTTTCCAGAGATGGATTGGTGCTCGAAAGAGAACGTTAGCACAGGTG
>FIQU8OX06HF92C
ATTAGATACCCCGGTAGTCCTAGCTGTAAACGATGGATACTAGATGTTGTGGACTCTTTGAGTCTGCAGTGTCGTAGCTAACGCGTTAAGTATCCCGCCTGGGAAGTATGCTCGCAAGAGTGAAACTCAAAGGAATTGACGGGGGCCCGCACAAGCGGTGGAGCATGTGGTTTAATTCGATGCAACACGAAGAACCTTACCAGGACTTGACATAAAGAGAAGTTTTTTGAGAAGAAAACGTGCTACGGCCTCTTATACAGGTGGTGCA
>FIQU8OX06HPNOS
ATTAGATACCCTGGTAGTCTACGCTGTAAACGATGTCGACTAGCCGTTGGTCCTATTTACAGGATTAGTGGCGCAGCTAACGCATTAAGTCGACCGCCTGGGGAGTACGGCCGCAAGGTTAAAACTCAAATGAATTGACGGGGGCCCGCACAAGCGGTGGAGCACGTGGTTTAATTCGATGCAACGCGAAGAACCTTACCTACCCTTGACATCCAGAGAATCTGTTAGAGATAGTAGAGTGCCTTCGGGAGCTCTGAGACAGGTG
>FIQU8OX06HK6R1
ATTAGATACCCAGGTAGTCCACGCCCTAAACGATGCTGACTAGTTGTTCGGGATTTACATCCTGAGTAACGTAGCTAACGCGTGAAGTCAGCCGCCTGGGGAGTACGGTCGCAAGATTAAAACTCAAAGGAATTGACGGGGACCCGCACAAGCGGTGGATGATGTGGATTAATTCGATGCAACGCGAAAAACCTTACCTACCCTTGACATGTCACTAACGAAGTAGAGATACATTAGGTGCTCGTAAGAGAAAGTGAAC
>FIQU8OX06HNAER
ATTAGATACCCCGGTAGTCCTAGCTGTAAACGATGGATACTAGATGTTGTGGACTCTTTGAGTCTGCAGTGTCGTAGCTAACGCGTTAAGTATCCCGCCTGGGAAGTATGCTCGCAAGAGTGAAACTCAAAGGAATTGACGGGGGCCCGCACAAGCGGTGGAGCATGTGGTTTAATTCGATGCAACACGAAGAACCTTACCAGGACTTGACATAAAGAGAAGTTTTTTGAGAAGAAAACGTGCTACAGCCTCTTATACAGGTGGTG
>FIQU8OX06HC5T1
ATTAGATACCCAGGTAGTCCACGCCGTAAACGATGTCAACTAGCCGTTGGCTCTCTTAGAGAGTTAGTGGCGCAGCTAACGCATTAAGTTGACCGCCTGGGGAGTACGGCCGCAAGGTTAAAACTCAAATGAATTGACGGGGGCCCGCACAAGCGGTGGAGCATGTGGTTTAATTCGATGCAACGCGAAGAACCTTACCTACCCTTGACATCCAGAGAATCTGTTAGAGATAGTAGAGTGCCTTCGGGAACTCTGAGACAGGTG
>FIQU8OX06HA87P
ATTAGATACCCAGGTAGTCCTAGCTGTAAACGATGGATACTAGATGTTGTGGACTCTTTAAGTCTGCAGTGTCGTAGCTAACGCGTTAAGTATCCCGCCTGGGAAGTATGCTCGCAAGAGTGAAACTCAAAGGAATTGACGGGGGCCCGCACAAGCGGTGGAGCATGTGGTTTAATTCGATGCAACACGAAGAACCTTACCAGGACTTGACATAAAGAGAAGTTTTTTGAGAAGAAAACGTGCTACGGCCTCTTATACAGGTGGTGCA
>FIQU8OX06G399S
ATTAGATACCCCGGTAGTCCTAGCTGTAAACGATGGATACTAGATGTTGTGGACTCTTTGAGTCTGCAGTGTCGTAGCTAACGCGTTAAGTATCCCGCCTGGGAAGTATGCTCGCAAGAGTGAAACTCAAAGGAATTGACGGGGGCCCGCACAAGCGGTGGAGCATGTGGTTTAATTCGATGCAACACGAAGAACCTTACCAGGACTTGACATAAAGAGAAGTTTTTTGAGAAGAAAACGTGCTACGGCCTCTTATACAGGTGGTGCA
>FIQU8OX06HCMAX
ATTAGATACCCCGGTAGTCCACGCCCTAAACGATGCTGACTAGTTGTTCGGGATTTACATCCTGAGTAACGTAGCTAACGCGTGAAGTCAGCCGCCTGGGGAGTACGGTCGCAAGATTAAAACTCAAAGGAATTGACGGGGACCCGCACAAGCGGTGGATGATGTGGATTAATTCGATGCAACGCGAAAAACCTTACCTACCCTTGACATGTGACTAACGAAGTAGAGATACATTAGGTGCTCGTAAGAGAAAGTCAACACAGGTGCTGCA
>FIQU8OX06G9XW2
ATTAGATACCCAGGTAGTCCACGCCGTAAACGGTGGGCGCTAGTTGTGCGAACCTTCCACGGTTTGTGCGACGCAGCTAACGCATTAAGCGCCCCGCCTGGGGAGTACGATCGCAAGATTAAAACTCAAAGGAATTGACGGGGCCCCGCACAAGCAGCGGAGCATGCGGCTTAATTCGACGCAACGCGAAGAACCTTACCAAGGCTTGACATATACAGGAATATGGCAGAGATGTCATAGCCGCAAGGTCTGTATACAGGTGG
>FIQU8OX06G410J
ATTAGATACCCTGGTAGTCCACGCCCTAAACGATGCTGACTAGTTGTTCGGGATTTACATCCTGAGTAACGTAGCTAACGCGTGAAGTCAGCCGCCTGGGGAGTACGGTCGCAAGATTAAAACTCAAAGGAATTGACGGGGACCCGCACAAGCGGTGGATGATGTGGATTAATTCGATGCAACGCGAAAAACCTTACCTACCCTTGACATGTCACTAACAAAGTAGAGATACATTAGGTGCTCGTAAGAGAAAGTGAACACAGGTGCTG
>FIQU8OX06HNM7X
ATTAGATACCCTGGTAGTCCTAGCTGTAAACGATGGATACTAGATGTTGTAGACTCTTTGAGTCTGCAGTGTCGTAGCTAACGCGTTAAGTATCCCGCCTGGGAAGTATGCTCGCAAGAGTGAAACTCAAAGGAATTGACGGGGGCCCGCACAAGCGGTGGAGCATGTGGTTTAATTCGATGCAACACGAAGAACCTTACCAGGACTTGACATAAAGAGAAGTTTTTTGAGAAGAAAACGTGCTACGGCCTCTTATACAGGTGGTG
>FIQU8OX06G66WY
ATTAGATACCCAGGTAGTCCACACTGTAAACGATGATTATTAGATGTCGGGGGGGTTACCCTTCGGTATCGCAGCTAACGCATTAAATAATCCGCCTGGGGAGTACGGTCGCAAGATTAAAACTCAAAGGAATTGACGGGGACCCGCACAAGCGGTGGAGTATGTGGTTTAATTCGAAGCAACGCGCAGAACCTTACCAACCCTTGACATGGGACGTATGAGCGCCAGAGATGGTGTTCTTCACTTCGGGTGGCGTCCACACAGGTGCTGCATGG
>FIQU8OX06HES5Q
ATTAGATACCCTGGTAGTCCACGCCCTAAACGATGCTGACTAGTTGTTCGGGATTTACATCCTGAGTAACGTAGCTAACGCGTGAAGTCAGCCGCCTGGGGAGTACGGTCGCAAGATTAAAACTCAAAGGAATTGACGGGGACCCGCACAAGCGGTGGATGATGTGGATTAATTCGATGCAACGCGAAAAACCTTACCTACCCTTGACATGTCACTAACGAAGTAGAGATACATTAGGTGCTCGTAAGAGAAAGTGAAC
>FIQU8OX06G8Q7K
ATTAGATACCCTGGTAGTCCTAGCTGTAAACGATGGATACTAGATGTTGTGGACTCTTTGAGTCTGCAGTGTCGTAGCTAACGCGTTAAGTATCCCGCCTGGGAAGTATGCTCGCAAGAGTGAAACTCAAAGGAATTGACGAGGGCCCGCACAAGCGGTGGAGCATGTGGTTTAATTCGATGCAACACGAAGAACCTTACCAGGACTTGACATAAAGAGAAGTTTTTTGTAGAAGAAAAACGTAGCTACGGCCTCTTATACAGGTGGTG
>FIQU8OX06HMS91
ATTAGATACCCAGGTAGTCCACGCTGTAAACGATGTCGACTAGCCGTTGGTCCTATTTACAGGATTAGTGGCGCAGCTAACGCATTAAGTCGACCGCCTGGGGAGTACGGCCGCAAGGTTAAAACTCAAATGAATTGACGGGGGCCCGCACAAGCGGTGGAGCATGTGGTTTAATTCGATGCAACGCGAAGAACCTTACCTACCCTTGACATCCAGAGAATCTGTTAGAGATAGTAGAGTGCCTTCGGGAGCTCTGAGACAGGTG
>FIQU8OX06HDNNA
ATTAGATACCCTGGTAGTCCACGCCCTAAACGATGTCTACTAGTTGTTGGTGGAGTAAAATCCATGAGTAACGCAGCTAACGCGTGAAGTAGACCGCCTGGGGAGTACGGTCGCAAGATTAAAACTCAAATGAATTGACGGGGGCCCGCACAAGCGGTGGATTATGTGGATTAATTCGATGCAACGCGAAAAACCTTACCTGGCCTTGACATGTAACGAACTTTCCAGAGATGGATTGGTGCTCGAAAGAGAACGTTAACACAGGTGCTGCA
>FIQU8OX06HKCKZ
ATTAGATACCCGGGTAGTCCACACTGTAAACGATGATAACTAGGTGTCGGCCGAATCTGGTCGGTGCCACAGCGAAAGCGTTAAGTTATCCACCTGGGGAGTACGCCGGCAACGGTGAAACTCAAAGGAATTGACGGGGGTCCGCACAAGCGGTGGAGCATGTGGTTTAATTCGATGATACGCGAGGAACCTTACCTAGGCTAGAATGTGAAGGAATGATACAGAAATGGACCAGTCAGCAACGACCTGAAACAAGGTGCTGCATGG
>FIQU8OX06HFUG8
ATTAGATACCCTGGTAGTCCACGCCGTAAACTATGGAAGCTAGCCGTCAGTCAGCTTGCTGAGTGGTGGCGCAGCTAACGCATTAAGCTTCCCGCCTGGGGAGTACGGTCGCAAGATTAAAACTCAAAGGAATTGACGGGGGCCCGCACAAGCGGTGGAGCATGTGGTTTAATTCGAAGCAACGCGCAGAACCTTACCTACCCTTGACATGTCCAGTATGGTCACCAGAGATGGAGTCCTTCAGTTCGGCTGGCTGGAACAC
>FIQU8OX06HMUXV
ATTAGATACCCGGGTAGTCCACGCTGTAAACTATGGATACTTGTTGTTGGAGGTATTGACCCCTTCGGTGACGAAGCTAACGCGTTAAGTATCCCGCCTGGGGAGTACGGTCGCAAGATTAAAACTCAAAGAAATTGACGGGGGCCCGCACAAGCGGTGGAGCATGTGGTTTAATTCGATGTAACGCGAAGAACCTTACCTGGACTTGACATGAACTGGAAGGGTGGCAGAAATGTCCCCGCTCGCAAGAGTCGGTTCACAGGTGCTGCATGGCTGTCG
>FIQU8OX06HH2XN
ATTAGATACCCAGGTAGTCCACGCCCTAAACGATGTCTACTAGTTGTTGGTGGAGTAAAATCCATGAGTAACGCAGCTAACGCGTGAAGTAGACCGCCTGGGGAGTACGGTCGCAAGATTAAAACTCAAATGAATTGACGGGGGCCCGCACAAGCGGTGGATTATGTGGATTAATTCGATGCAACGCGAAAAACCTTACCTGGCCTTGACATGTAACGAACTTTCCAGAGATGGATTGGTGCTCGAAAGGGAGCGTTAACACAGGTGCTGCA
>FIQU8OX06HKHDQ
ATTAGATACCCTGGTAGTCCACGCCGTAAACGGTGGGCGCTAGTTGTGCGAACCTTCCACGGTTTGTGCGACGCAGCTAACGCATTAAGCGCCCCGCCTGGGGAGTACGATCGCAAGATTAAAACTCAAAGGAATTGACGGGGCCCCGCACAAGCAGCGGAGCATGCGGCTTAATTCGATGCAACGCGAAGAACCTTACCAAGGCTTGACATATACAGGAATATGGCAGAGATGTCATAGCCGCAAGGTCTGTATACAGG
>FIQU8OX06HGCY8
ATTAGATACCCGGGTAGTCCACACTGTAAACGATGATAACTAGGTGTCGGCCGAATCTGGTCGGTGCCACAGCGAAAGCGTTGAGTTATCCACCTGGGGAGTACGCCGGCAACGGTGAAACTCAAAGGAATTGACGGGGTCCGCACAAGCGGTGGAGCATGTGGTTTAATTCGATGATACGCGAGGAACCTTACCTAGGCTAGAATGTGAAGGAATGATACAGAAATGGATCAGTCAGCAACGACCTGAAACAAGGTGCTGCA
>FIQU8OX06G89SA
ATTAGATACCCCGGTAGTCCACGCCCTAAACGATGTCAACTGGTTGTTGGGTCTTCACTGACTCAGTAACGAAGCTAACGCGTGAAGTTGACCGCCTGGGGAGTACGGCCGCAAGGTTGAAACTCAAAGGAATTGACGGGGACCCGCACAAGCGGTGGATGATGTGGTTTAATTCGATGCAACGCGAAAAACCTTACCCACCTTTGACATGTACGGAATTTGCCAGAGATGGCTTAGTGCTCGAAAGAGAACCGTAACACAGGTGCTGCATGG
>FIQU8OX06HHU1L
ATTAGATACCCCGGTAGTCCACGCCCTAAACGATGCCGACTAGTTGTTCGGGATTTACATCCTGAGTAACGTAGCTAACGCGTGAAGTCAGCCGCCTGGGGAGTACGGTCGCAAGATTAAAACTCAAAGGAATTGACGGGGACCCGCACAAGCGGTGGATGATGTGGATTAATTCGATGCAACGCGAAAAACCTTACCTACCCTTGACATGTGACTAACGAAGTAGAGATACATTAGGTGCTCGTAAGAGAAAGTCAACACAGGTGCTGCATGG
>FIQU8OX06G68E2
ATTAGATACCCGGGTAGTCCACGCCCTAAACGATGCTGACTAGTTGTTCGGGATTTACATCCTGAGTAACGTAGCTAACGCGTGAAGTCAGCCGCCTGGGGAGTACGGTCGCAAGATTAAAACTCAAAGGAATTGACGGGGACCCGCACAAGCGGTGGATGATGTGGATTAATTCGATGCAACGCGAAAAACCTTACCTACCCTTGACATGTGACTAACGAAGTAGAGATACATTAGGTGCTCGTAAGAGAAAGTCAACACAGGTGCTGCA
>FIQU8OX06HIS2A
ATTAGATACCCTGGTAGTCCACGCCGTAAACGATGTCAACTAGCCGTTGGCTCTCTTAGAGAGTTAGTGGCGCAGCTAACGCATTAAGTTGACCGCCTGGGGAGTACGGCCGCAAGGTTAAAACTCAAATGAATTGACGGGGGCCCGCACAAGCGGTGGAGCATGTGGTTTAATTCGATGCAACGCGAAGAACCTTACCTACCCTTGACATCCAGAGAATCTGTTAGAGATAGTAGAGTGCCTTCGGGAACTCTGAGACAGGTG
>FIQU8OX06HFREQ
ATTAGATACCCTGGTAGTCCTAGCTGTAAACGATGGATACTAGATGTTGTGGACTCCTTGAGTCTGCAGTGTCGTAGCTAACGCGTTAAGTATCCCGCCTGGGAAGTATGCTCGCAAGAGTGAAACTCAAAGGAATTGACGGGGGCCCGCACAAGCGGTGGAGCATGTGGTTTAATTCGATGCAACGCGAAGAACCTTACCAGGACTTGACATAAAGAGAAGTTTTTTGAGAAGAAAACGTGCTACGGCCTCTTATACAGGTGGTG
>FIQU8OX06HI44J
ATTAGATACCCGGGTAGTCCTAGCTGTAAACGATGGATACTAGATGTTGTGGACTCTTTGAGTCTGCAGTGTCGTAGCTAACGCGTTAAGTATCCCGCCTGGGAAGTATGCTCGCAAGAGTGAAACTCAAAGGAATTGACGGGGGCCCGCACAAGCGGTGGAGCATGTGGTTTAATTCGATGCAACACGAAGAACCTTACCAGGACTTGACATAAAGAGAAGTTTTTTGAGAAGAAAACGTGCTACGGCCTCTTATACAGGTGGTGCA
>FIQU8OX06G62PR
ATTAGATACCCGGGTAGTCCTAGCTGTAAACGATGGATACTAGATGTTGTGGACTCTTTGAGTCTGCAGTGTCGTAGCTAACGCGTTAAGTATCCCGCCTGGGAAGTATGCTCGCAAGAGTGAAACTCAAAGGAATTGACGGGGGCCCGCACAAGCGGTGGAGCATGTGGTTTAATTCGATGCAACACGAAGAACCTTACCAGGACTTGACATAAAGAGAAGTTTTTTGAGAAGAAAACGTGCTACGGCCTCTTATACAGGTGGTGCA
>FIQU8OX06GYIOV
ATTAGATACCCTGGTAGTCCTAGCTGTAAACGATGGATACTAGATGTTGTGGACTCTTCGAGTCTGCAGTGTCGTAGCTAACGCGTTAAGTATCCCGCCTGGGAAGTATGCTCGCAAGAGTGAAACTCAAAGGAATTGACGGGGGCCCGCACAAGCGGTGGAGCATGTGGTTTAATTCGATGCAACACGAAGAACCTTACCAGGACTTGACATAAAGAGAAGTTTTTTGAGAAGAAAACGTGCTACGGCCTCTTATACAGGTGGTG
>FIQU8OX06HLKPQ
ATTAGATACCCGGGTAGTCCACGCCCTAAACGATGTCTACTAGTTGTTGGTGGAGTAAAATCCATGGGTAACGCAGCTAACGCGTGAAGTAGACCGCCTGGGGAGTACGGTCGCAAGATTAAAACTCAAATGAATTGACGGGGGCCCGCACAAGCGGTGGATTATGTGGATTAATTCGATGCGACGCGAAAAACCTTACCTGGCCTTGACATGTAACGAACTTTCCAGAGATGGATTGGTGCTCGAAAGAGAGCGTTAACACAGGTGCTGCA
>FIQU8OX06HMG0S
ATTAGATACCCGGGTAGTCCTAGCTGTAAACGATGGATACTAGATGTTGAGGACTCTTTGAGTCTGCAGTGTCGTAGCTAACGCGTTAAGTATCCCGCCTGGGAAGTATGCTCGCAAGAGTGAAACTCAAAGGAATTGACGGGGGCCCGCACAAGCGGTGGAGCATGTGGTTTAATTCGATGCAACACGAAGAACCTTACCAGGACTTGACATAAAGAGAAGTTTTTTGAGAAGAAAACGTGCTACGGCCTCTTATACAGGTGGTGCA
>FIQU8OX06HKN3X
ATTAGATACCCGGGTAGTCCTAGCTGTAAACGATGGATACTAGATGTTGTGGACTCTTTGAGTCTGCAGTGTCGTAGCTAACGCGTTAAGTATCCCGCCTGGGAAGTATGCTCGCAAGAGTGAAACTCAAAGGAATTGACGGGGGCCCGCACAAGCGGTGGAGCATGTGGTTTAATTCGATGCAACACGAAGAACCTTACCAGGACTTGACATAAAGAGAAGTTTTTTGAGAAGAAAACGTGCTACGGCCTCCTATACAGGTGGTGCA
>FIQU8OX06HBSU6
ATTAGATACCCCGGTAGTCCACGCCCTAAACGATGTCAACTAGCTGTTGGGGCCTTCGGGCCTTAGTAGCGCAGCTAACGCGTGAAGTTGACCGCCTGGGGAGTACGGTCGCAAGATTAAAACTCAAAGGAATTGACGGGGACCCGCACAAGCGGTGGATGATGTGGATTAATTCGATGCAACGCGAAAAACCTTACCTACCCTTGACATGTCTGGAATCCCGAAGAGATTTGGGAGTGCTCGCAAGAGAACCGGAACACAGGTGCTGCATGG
>FIQU8OX06HIHB1
ATTAGATACCCGGGTAGTCCACGCCGTAAACGATGAATGCTAGCCGTTGGCAAGCTTGCTTGTCAGTGGCGCAGCTAACGCTTTAAGCATTCCGCCTGGGGAGTACGGTCGCAAGATTAAAACTCAAAGGAATTGACGGGGGCCCGCACAAGCGGTGGAGCATGTGGTTTAATTCGAAGCAACGCGCAGAACCTTACCAGCTTTTGACATGTCCGGTTTGATTTCCAGAGATGGATTTCTTCAGTTCGGCTGGCCGGAAC
>FIQU8OX06HL4QZ
ATTAGATACCCTGGTAGTCCTAGCTGTAAACGATGGATACTAGATGTTGTGGACTCTTTGAGTCTGCAGTGTCGTAGCTAACGCGTTAAGTATCCCGCCTGGGAAGTATGCTCGCAAGAGTGAAACTCAGAGGAATTGACGGGGGCCCGCACAAGCGGTGGAGCATGTGGTTTAATTCGATGCAACACGAAGAACCTTACCAGGACTTGACATAAAGAGAAGTTTTTTGAGAAGAAAACGTGCTACGGCCTCTTATACAGGTGGTG
>FIQU8OX06HH6HW
ATTAGATACCCTGGTAGTCCACGCCCTAAACGACGTCAACTGGTTGTTGGGTCTTAACTGACTCAGTAACGAAGCTAACGCGTGAAGTTGACCGCCTGGGGAGTACGGCCGCAAGGTTGAAACTCAAAGGAATTGACGGGGACCCGCACAAGCGGTGGATGATGTGGTTTAATTCGATGCAACGCGAAAAACCTTACCCACCTTTGACATGTACGGAAGGATCCAGAGATGGATTTGTGCTCGAAAG
>FIQU8OX06HL9OT
ATTAGATACCCGGGTAGTCCACGCCCTAAACGATGTCTACTAGTTGTTGGTGGAGTAAAATCCATGAGTAACGCAGCTAACGCGTGAAGTAGACCGCCTGGGGAGTACGGTCGCAAGATAAAACTCAAATGAATTGACGGGGGCCCGCACAAGCGGTGGATTATGTGGATTAATTCGATGCAACGCGAAAAACCTTACCTGGCCTTGACATGTAACGAACTTTCCAGAGATGGATTGGTGCTCGAAAG
>FIQU8OX06HJRD8
ATTAGATACCCGGGTAGTCCACGCTGTAAACGATGTCGACTAGCCGTTGGTCCTATTTACAGGATTAGTGGCGCAGCTAACGCATTAAGTCGACCGCCTGGGGAGTACGGCCGCAAGGTTAAAACTCAAATGAATTGACGGGGGCCCGCACAAGCGGTGGAGCATGTGGTTTAATTCGATGCAACGCGAAGAACCTTACCTACCCTTGACATCCAGAGAATCTGTTAGAGATAGTGGAGTGCCTTCGGGAGCTCTGAGACAGGTG
>FIQU8OX06HPG9E
ATTAGATACCCTGGTAGTCCACGCCCTAAACGATGCTGACTAGTTGTTCGGGATTTACATCCTGAGTAACGTAGCTAACGCGTGAAGTCAGCCGCCTGGGGAGTACGGTCGCAAGATTAAAACTCAAAGGAATTGACGGGGACCCGCACAAGCGGTGGATGATGTGGATTAATTCGATGCAACGCGAAAAACCTTACCTACCCTTGACATGTCACTAACGAAGTAGAGATACATTAGGTGCCCGTAAGGGAAAGTGAACACAGGTGCTGCATGG
>FIQU8OX06HK1OS
ATTAGATACCCTGGTAGTCCACGCCGTAAACGGTGGGCGCTAGTTGTGCGAACCTTCCACGGTTTGTGCGACGCAGCTAACGCATTAAGCGCCCCGCCTGGGGAGTACGATCGCAAGATTAAAACTCAAAGGAATTGACGGGGCCCCGCACAAGCAGCGGAGCATGCGGCTTAATTCGATGCAACGCGAAGAACCTTACCAAGGCTTGACATATACAGGAATATGGCAGAGATGTCATAGCCGCAAGGTCTGTATACAGG
>FIQU8OX06G7LZH
ATTAGATACCCTGGTAGTCCACGCCCTAAACGATGCCGACTAGTTGTTCGGGATTTACATCCTGAGTAACGTAGCTAACGCGTGAAGTCAGCCGCCTGGGGAGTACGGTCGCAAGATTAAAACTCAAAGGAATTGACGGGGACCCGCACAAGCGGTGGATGATGTGGATTAATTCGATGCAACGCGAAAAACCTTACCTACCCTTGACATGTGACTAACGAAGTAGAGATACATTAGGTGCTCGTAAGAGAAAGTCAACACAGGTGCTGCA
>FIQU8OX06HH61P
ATTAGATACCCTGGTAGTCCACGCCCTAAACGATGTCAACTGGTTGTTGGGTCTTTACTGACTCAGTAACGAAGCTAACGCGTGAAGTTGACCGCCTGGGGAGTACGGCCGCAAGGTTGAAACTCAAAGGAATTGACGGGGACCCGCACAAGCGGTGGATGATGTGGTTTAATTCGATGCAACGCGAAAAACCTTACCCACCTTTGACATGTACGGAATCCTTTAGAGATAGAGGAGTGCTCGAAAGAGAACCGTAACACAGGTGCTGCATGGCTGTCG
>FIQU8OX06HL0I5
ATTAGATACCCAGGTAGTCCACGCCCTAAACGATGTCAACTGGTTGTTGGGTCTTCACTGACTCAGTAACGAAGCTAACGCGTGAAGTTGACCGCCTGGGGAGTACGGCCGCAAGGTTGAAACTCGAAGGAATTGACGGGGACCCGCACAAGCGGTGGATGATGTGGTTTAATTCGATGCAACGCGAAAAACCTTACCCACCTTTGACATGTACGGAATTTGCCAGAGATGGCTTAGTGCTCGAAAGAGAACCGTAACACAGGTGCTGCATGG
>FIQU8OX06HLY9N
ATTAGATACCCCGGTAGTCCACGCCGTAAACTATGGAAGCTAGCCGTCAGTCAGCTTGCTGAGTGGTGGCGCAGCTAACGCGTTAAGCTTCCCGCCTGGGGAGTACGGTCGCAAGATTAAAACTCAAAGGAATTGACGGGGGCCCGCACAAGCGGTGGAGCATGTGGTTTAATTCGAAGCAACGCGCAGAACCTTACCTACCCTTGACATGTCCAGTATGGTCACCAGAGATGGAGTCCTTCAGTTCGGCTGGCTGGAAC
>FIQU8OX06HDOS7
ATTAGATACCCCGGTAGTCCACGCTGTAAACTATGGATACTTGTTGTTGGGGGTATTGACCCCTTCAGTGACGAAGCTAACGCGTTAAGTATCCCGCCTGGGGAGTACGGTCGCAAGATTAAAACTCAAAGAAATTGACGGGGGCCCGCACAAGCGGTGGAGCATGTGGTTTAATTCGATGCAACGCGAAGAACCTTACCTAGACTTGACATGAACTGGAAGGGTGGCAGAAATGTCCCCG
>FIQU8OX06HBDAW
ATTAGATACCCGGGTAGTCCTAGCTGTAAACGATGGATACTAGATGTTGTGGACTCTTTGAGTCTGCAGTGTCGTAGCTAACGCGTTAAGTATCCCGCCTGGGAAGTATGCTCGCAAGAGTGAAACTCAAAGGAATTGACGGGGGCCCGCACAAGCGGTGGAGCATGTGGTTTAATTCGATGCAACACGAAGAACCTTACCAGGACTTGACATAAAGAGAAGTTTTTTGAGAAGAAAACGTGCTACGGCCTCTTATACAGGTGGTGCA
>FIQU8OX06HHUM2
ATTAGATACCCTGGTAGTCCACGCCCTAAACGATGTCTACTAGTTGTTGGTGGAGTAAAATCCATGAGTAACGCAGCTAACGCGTGAGGTAGACCGCCTGGGGAGTACGGTCGCAAGATTAAAACTCAAATGAATTGACGGGGGCCCGCACAAGCGGTGGATTATGTGGATTAATTCGATGCAACGCGAAAAACCTTACCTGGCCTTGACATGTAACGAACTTTCCAGAGATGGATTGGTGCTCGAAAGAGAGCGTTAACACAGGTG
>FIQU8OX06HCOON
ATTAGATACCCCGGTAGTCCACGCCCTAAACGATGTCTACTAGTTGTTGGTGGAGTAAAATCCATGAGTAACGCAGCTAACGCGTGAAGTAGACCGCCTGGGGAGTACGGTCGCAAGATTAAAACTCAAATGAATTGACGGGGGCCCGCACAAGCGGTGGATTATGTGGATTAATTCGATGCAACGCGAAAAACCTTACCTGGCCTTGACATGTAACGAACTTTCCAGAGATGGATTGGTGCTCGAAAGAGAGCGTTAACACAGGTGCTGCA
>FIQU8OX06HEOS9
ATTAGATACCCGGGTAGTCCACGCCCTAAACGATGTCAACTGGTTGTTGGGTCTTCACTGACTCAGTAACGAAGCTAACGCGTGAAGTTGACCGCCTGGGGAGTACGGCCGCAAGGTTGAAACTCAAAGGAATTGACGGGGACCCGCACAAGCGGTGGATGATGTGGTTTAATTCGATGCAACGCGAAAAACCTTACCCACCTTTGACATGTACGGAATTTGCCAGAGATGGCTTAGTGCCCGAAAGAGAACCGTAACACAGGTGCTGCATGGCTGTCG
>FIQU8OX06HCXRL
ATTAGATACCCAGGTAGTCCTAGCTGTAAACGATGGATACTAGATGTTGTGGACTCTTTGAGTCCGCAGTGCCGTAGCTAACGCGTTAAGTATCCCGCCTGGGAAGTATGCTCGCAAGAGTGAAACTCAAAGGAATTGACGGGGGCCCGCACAAGCGGTGGAGCATGTGGTTTAATTCGATGCAACACGAAGAACCTTACCAGGACTTGACATAAAGAGAAGTTTTTTGAGAAGAAAACGTGCTACGGCCTCTTATACAGGTGGTGCA
>FIQU8OX06HFXH2
ATTAGATACCCTGGTAGTCCAGGCCGTAAACGGTGGGCGCTAGTTGTGCGAACCTTCCACGGTTTGTGCGACGCAGCTAACGCATTAAGCGCCCCGCCTGGGGAGTACGATCGCAAGATTAAAACTCAAAGGAATTGACGGGGCCCCGCACAAGCAGCGGAGCATGCGGCTTAATTCGATGCAACGCGAAGAACCTTACCAAGGCTTGACATATACAGGAATATGGCAGAGATGTCATAGCCGCAAGGTCTGTATACAGG
>FIQU8OX06HDEQW
ATTAGATACCCGGGTAGTCCACGCCGTAAACGGTGGGCGCTAGTTGTGCGAACCTTCCACGGTTTGTGCGGCGCAGCTAACGCATTAAGCGCCCCGCCTGGGGAGTACGATCGCAAGATTAAAACTCAAAGGAATTGACGGGGCCCCGCACAAGCAGCGGAGCATGCGGCTTAATTCGACGCAACGCGAAGAACCTTACCAAGGCTTGACATATACAGGAATATGGCAGAGATGTCATAGCCGCAAGGTCTGTATACAGGTGGTG
>FIQU8OX06HACSC
ATTAGATACCCCGGTAGTCCACGCCGTAAACGGTGGGCGCTAGTTGTGCGAACCTTCCACGGTTTGTGCGACGCAGCTAACGCATTAAGCGCCCCGCCTGGGGAGTACGGTCGCAAGATTAAAACTCAAAGGAATTGACGGGGCCCCGCACAAGCAGCGGAGCATGCGGCTTAATTCGATGCAACGCGAAGAACCTTACCAAGGCTTGACATATACAGGAATATGGCAGAGATGTCATAGCCGCAAGGTCTGTATACAGGTGGTG
>FIQU8OX06HCM8G
ATTAGATACCCGGGTAGTCCTAGCTGTAAACGATGGATACTAGATGTTGTGGACTCTTTGAGTCTGCAGTGTCGTAGCTAACGCGTTAAGTATCCCGCCTGGGAAGTATGCTCGCAGGAGTGAAACTCAAGGGAATTGACGGGGGCCCGCACAAGCGGTGGAGCATGTGGTTTAATTCGATGCAACACGAAGAATCTTACCAGGACTTGACATAAAGAGAAGTTTTTTGAGAAGAAAACGTGCTACGGCCTCTTATACAGGTGGTG
>FIQU8OX06HM4AH
ATTAGATACCCTGGTAGTCCACGCCCTAAACGACGTCAACTGGTTGTTGGGTCTTAACTGACTCAGTAACGAAGCTAACGCGTGAAGTTGACCGCCTGGGGAGTACGGCCGCAAGGTTGAAACTCAAAGGAATTGACGGGGACCCGCACAAGCGGTGGATGATGTGGTTTAATTCGATGCAACGCGAAAAACCTTACCCACCTTTGACATGTACGGAAGGATCCAGAGATGGATTTGTGCTCGAAAG
>FIQU8OX06G93BZ
ATTAGATACCCTGGTAGTCCACGCCCTAAACGATGTCAACTGGTTGTTGGGTCTTCACTGACTCAGTAACGAAGCTAACGCGTGAAGTTGACCGCCTGGGGAGTACGGCCGCAAGGTTGAAACTCAAAGGAATTGACGGGGACCCGCACAAGCGGTGGATGATGTGGTTTAATTCGATGCAACGCGAAAAACCTTACCCACCTTTGGCATGTACGGAAGTTACCAGAGATGGTTTCGTGCTCGAAAGAGAACCGTAACACAGGTGCTGCATGGCTGTCG
>FIQU8OX06G34S3
ATTAGATACCCGGGTAGTCCACGCCGTAAACGGTGGGCGCTAGTTGTGCGAACCTTCCACGGTTTGTGCGACGCAGCTAACGCATTAAGCGCCCCGCCTGGGGAGTACGATCGCAAGATTAAAACTCAAAGGAATTGACGGGGCCCCGCACAAGCAGCGGAGCATGCGGCTTAATTCGATGCGACGCGAAGAACCTTACCAAGGCTTGACATATACAGGAATATGGCAGAGATGTCATAGCCGCAAGGTCTGTATACAGGTGG
>FIQU8OX06HINL6
ATTAGATACCCGGGTAGTCCACGCCGTAAACGATGGATGCTAGCCGTTAGGCAGCTTGCTGCTTAGTGGCGCAGCTAACGCTTTAAGCATCCCGCCTGGGGAGTACGGTCGCAAGATTAAAACTCAAAGGAATTGACGGGGGCCCGCACAAGCGGTGGAGCATGTGGTTTAATTCGAAGCAACGCGCAGAACCTTACCAGCTTTTGACATGTCCTGGACGGATGGCAGAGATGCTTTCTTCTCTTCGGAGCCAGGAACACAGG
>FIQU8OX06HMFHF
ATTAGATACCCGGGTAGTCCTAGCTGTAAACGATGGATACTAGATGTTGTGGACTCTTTGAGTCTGCAGTGTCGTAGCTAACGCGTTAAGTATCCCGCCTAGGAAGTATGCTCGCAAGAGTGAAACTCAAAGGAATTGACGGGGGCCCGCACAAGCGGTGGAGCATGTGGTTTAATTCGATGCAACACGAAGAACCTTACCAGGACTTGACATAAAGAGAAGTTTTTTGAGAAGAAAACGTGCTACGGCCTCTTATACAGGTGGTGCA
>FIQU8OX06G7XJE
ATTAGATACCCCGGTAGTCCACGCTGTAAACTATGGATACTTGTTGTTGGAGGTATTGACCCCTTCAGTGACGAAGCTAACGCGTTAAGTATCCCGCCTGGGGAGTACGGTCGCAAGATTAAAACTCAAAGAAATTGACGGGGGCCCGGCACAAGCGGTGGAGCATGTGGTTTAATTCGATGCAACGCGAAGAACCTTACCTGGACTTGACATGAACTGGAAGGGTGGCAGAAATGTCCCCG
>FIQU8OX06HIUPV
ATTAGATACCCGGGTAGTCCACGCCCTAAACGATGTCTACTAGTTGTTGGTGGAGTAAAATCCATGAGTAACGCAGCTAACGCGTGAAGTAGACCGCCTGGGGAGTACGGTCGCAAGATTAAAACTCAAATGAATTGACGGGGGCCCGCACAAGCGGTGGATTATGTGGATTAATTCGATGCAACGCGAAAAACCTTACCTGGCCTTGACATGTAACGAACTTTCCAGAGATGGATTGGTGCTCGAAAGAGAACGTTAGCACG
>FIQU8OX06HKYLZ
ATTAGATACCCAGGTAGTCCTAGCCTTAAACGATGCTGACTTGGTGTTTCAGGTATCTAATCCTGGAGTGCCGGAGCTAACGCGTTAAGTCAGCCGCCTGGGGAGTACGGTCGCAAGACTGAAACTCAAAGGAATTGACGGGGACCCGCACAAGCGGTGGAGCATGTGGTTTAATTCGACGCAACGCGAAGAACCTTACCTGGGCTAGAATGCGGTGGATAAGTCTTAGAGATAAGATGATCCGAGTAATCGGCTCCTGCCAGCAAGG
>FIQU8OX06HMKEP
ATTAGATACCCAGGTAGTCCACGCCGTAAACGATGGATGCTAGCCGTTAGGCAGCTTGCTGCTTAGTGGCGCAGCTAACGCTTTAAGCATCCCGCCTGGGGAGTACGGTCGCAAGATTAAAACTCAAAGAAATTGACGGGGGCCCGCACAAGCGGTGGAGCATGCGGTTTAATTCGAAGCAACGCGCAGAACCTTACCAGCTTTTGACATGTCCTGGACGGATGGCAGAGATGCTTTCTTCTCTTCGGAGCCAGGAACAC
>FIQU8OX06HFG79
ATTAGATACCCCGGTAGCCCACGCCCTAAACGACGTCAACTGGTTGTTGGGTCTTAACTGACTCAGTAACGAAGCTAACGCGTGAAGTTGACCGCCTGGGGAGTACGGCCGCAAGGTTGAAACTCAAAGGAATTGACGGGGACCCGCACAAGCGGTGGATGATGTGGTTTAATTCGATGCAACGCGAAAAACCTTACCCACCTTTGACATGTACGGAAGGATCCAGAGATGGATTTGTGCTCGAAAGAGAACCGTAACACAGGTGCTGCATGGCTGTCGTC
>FIQU8OX06HDISU
ATTAGATACCCTGGTAGTCCTAGCTGTAAACGATGGATACTAGATGTTGTGGACTCTTTGAGTCTGCAGTGTCGTAGCTAACGCGTTAAGTATCCCGCCTGGGAAGTATGCTCGCAAGAGTGAAACTCAAAGGAATTGACGGGGGCCCGCACAAGCGGTGGAGCATGTGGTTTAATTCGATGCAACACGAAGAACCTTACCAGGACTTGACATAAAGAGAAGTTTTTTGAGAAGAAAGCGTGCTACGGCCTCTTATACAGGTGGTG
>FIQU8OX06HN5TR
ATTAGATACCCTGGTAGTCCACGCCGTAAACGATGCCAACTAGCCGTTGGCTCTCTTAGAGAGTTAGTGGCGCAGCTAACGCATTAAGTTGACCGCCTGGGGAGTACGGCCGTAAGGTTAAAACTCAAATGAATTGACGGGGGCCCGCACAAGCGGTGGAGCATGTGGTTTAATTCGATGCAACGCGAAGAACCTTACCTACCCTTGACATCCAGAGAATCTGTTAGAGATAGTAGAGTGCCTTCGGGAACTCTGAGACAGGTGCTG
>FIQU8OX06HJCE5
ATTAGATACCCTGGTAGTCCACACTGTAAACGATGATAACTAGGTGTCGGCCGAATCTGGTCGGTGCCACAGCGGAAGCGTTAAGTTATCCACCTGGGGAGTACGCCGGCAACGGTGAAACTCAAAGGAATTGACGGGGGTCCGCACAAGCGGTGGAGCATGTGGTTTAATTCGATGATACGCGAGGAACCTTACCTAGGCTAGAATGTGAAGGAATGATACAGAAATGGATCAGTCAGCAACGACCTGAAACAAGGTGCTGCA
>FIQU8OX06HHT0C
ATTAGATACCCCGGTAGTCCACGCCGTAAACGGTGGGCGCTAGTTGTGCGAACCTTCCACGGTTTGTGCGACGCAGCTAACGCATTAAGCGCCCCGCCTGGGGAGTACGATCGCAAGATTAAAACTCAAAGGAATTGACGGGGCCCCGCACAAGCAGCGGAGCATGCGGCTTAATTCGATGCAACGCGAAGAACCTTACCAAGGCTTGACATATACAGGAATATGGCAGAGATGTCATAGCCGCAAGGTCTGTATACAGGTGG
>FIQU8OX06HGE46
ATTAGATACCCTGGTAGTCCACACTGTAAACGATGATAACTAGGTGTCGGCCGAATCTGGTCGGTGCCACAGCGAAAGCGTTAAGTTATCCACCTGGGGAGTACGCCGGCAACGGTGAAACTCAAAGGAATTGACGGGGGTCCGCACAAGCGGTGGAGCATGTGGTTTAATTCGATGATACGCGAGGAACCTTACCTAGGCTAGAATGTGAAGGAATGATACAGAAATGGATCAGTCAGCAACGACCTGAAACAAGGTGCTGCA
>FIQU8OX06G6HX5
ATTAGATACCCGGGTAGTCCTAGCTGTAAACGATGGATACTAGATGTTGTGGACTCTTTGAGTCTGCAGTGTCGTAGCTAACGCGTTAAGTATCCCGCCTGGGAAGTATGCTCGCAAGAGTGAAACTCAAAGGAATTGACGGGGGCCCGCACAAGCGGTGGAGCATGTGGTTTAATTCGATGCAACACGAAGAACCTTACCAGGACTTGACATAAAGAGAAGTTTTTTGAGAAGAAAACGTGCTACGGCCTCTTATACAGGTGGTGCA
>FIQU8OX06HHHN2
ATTAGATACCCTGGTAGTCCACGCCGTAAACGATGTCAACTAGCCGTTGGCTCTCTTAGAGAGTTAGTGGCGCAGCTAACGCATTAAGTTGACCGCCTGGGGAGTACGGCCGCAAGGTTAAAACTCAAATGAATTGACGGGGGCCCGCACAAGCGGTGGAGCATGTGGTTTAATTCGATGCAACGCGAAGAACCTTACCTACCCTTGACATCCAGAGAATCTGTTAGAGATAGTAGAGTGCCTTCGGGAACTCTGAGACAGGTG
>FIQU8OX06HA0FR
ATTAGATACCCGGGTAGTCCTAGCTGTAAACGATGGATACTAGATGTTGTGGACTCTTTGAGTCTGCAGTGTCGTAGCTAACGCGTTAAGTATCCCGCCTGGGAAGTATGCTCGCAAGAGTGAAACTCAAAGGAATTGACGGGGGCCCGCACAAGCGGTGGAGCATGTGGTTTAATTCGATGCAACACGAAGAACCCTACCAGGACTTGACATAAAGAGAAGTTTTTTGAGAAGAAAACGTGCTACGGCCTCTTATACAGGTGGTGCA
>FIQU8OX06G8P8O
ATTAGATACCCGGGTAGTCCACGCCGTAAACGATGTCAACTAGCCGTTGGGCCCTTTATGGGTTTAGTGGCGCAGCTAACGCATTAAGTTGACCGCCTGGGGAGTACGGCCGCAAGGTTAAAACTCAAATGAATTGACGGGGGCCCGCACAAGCGGTGGAGCATGTGGTTTAATTCGATGCAACGCGAAGAACCTTACCTACCCTTGACATCCAGAGAATCTGTTAGAGATAGTAGAGTGCCTTCGGGAACTCTGAGACAGGTGCTGCATGG
>FIQU8OX06HG4QF
ATTAGATACCCTGGTAGTCCACGCCCTAAACGACGTCAACTGGTTGTTGGGTCTTAACTGACTCAGTAACGAAGCTAACGCGTGAAGTTGACCGCCTGGGGAGTACGGCCGCAAGGTTGAAACTCAAAGGAATTGACGGGGACCCGCACATGCGGTGGATGGTGTGGTTTAATTCGATGCAACGCGAAAAACCTTACCCACCTTTGACATGTACGGAAGGATCCAGAGATGGATTTGTGCTCGAAAGAGAACCGTAACACAGGTGCTGCATGGCTGTCG
>FIQU8OX06G2949
ATTAGATACCCAGGTAGTCCACGCCCTAAACGATGCTGACTAGTTGTTCGGGATTTACATCCTGAGTAACGTAGCTAACGCGTGAAGTCAGCCGCCTGGGGAGTACGGTCGCAAGATTAAAACTCAAAGGAATTGACGGGGACCCGCACAAGCGGTGGATGATGTGGATTAATTCGATGCAACGCGAAAAACCTTACCTACCCTTGACATGTCACTAACGAAGTAGAGATACATTAGGTGCTCGTAAGAGAAAGTGAACACAGGTGCTG
>FIQU8OX06HLA70
ATTAGATACCCCGGTAGTCCACGCCCTAAACGATGTCTACTAGTTGTTGGTGGAGTAAAATCCATGAGTAACGCAGCTAACGCGTGAAGTAGACCGCCTGGGGAGTACGGTCGCAAGATTAAAACTCAAATGAATTGACGGGGGCCCGCACAAGCGGTGGATTATGTGGATTAATTCGATGCAACGCGAAAAACCTTACCTGGCCTTGACATGTAACGAACTTTCCAGAGATGGATTGGTGCTCGAAAGAGAGCGTTAACACAGGTGCTGCA
>FIQU8OX06HLW5T
ATTAGATACCCTGGTAGTCCACGCTGTAAACTATGGATACTTGTTGTTGGAGGTATTGACCCCTTCAGTGACGAAGCTAACGCGTTAAGTATCCCGCCTGGGGAGTACGGTCGCAAGATTAAAACTCAAAGAAATTGACGGGGGCTCGCACAAGCGGTGGAGCATGTGGTTTAATTCGATGCAACGCGAAGAACCTTACCTGGACTTGACATGAACTGGAAGGTGGCAGAAATGTCCCCGCTCGCAAGAGTCGGTTCACAGGTGCTGCA
>FIQU8OX06HGP3U
ATTAGATACCCCGGTAGTCCACGCCCTAAACGATGTCAACTGGTTGTTGGGTCTTCACTGACTCAGTAACGAAGCTAACGCGTGAAGTTGACCGCCTGGGGAGTACGGCCGCAAGGTTGAAACTCAAAGGAATTGACGGGGACCCGCACAAGCGGTGGATGATGTGGTTTAATTCGATGCAACGCGAAAAACCTTACCCACCTTTGACATGTACGGAATTTGCCAGAGATGGCTTAGTGCTCGAAAGAGAACCGTAACACAGGTGCTGCATGG
>FIQU8OX06HDZZN
ATTAGATACCCGGGTAGTCCACACTGTAAACGATGATTATTAGATGTCGGGGGGGTTACCCTTCGGTATCGCAGCTAACGCATTAAATAATCCGCCTGGGGAGTACGGTCGCAAGATTAAAACTCAAAGGAATTGACGGGGACCCGCACAAGCGGTGGAGTATGTGGTTTAATTCGAAGCAACGCGCAGAACCTTACCAACCCTTGACATGGGACGTATGAGCGCCAGAGATGGTGTTCTTCACATCGGGTGGCGTCCACACAGGTGCTGCA
>FIQU8OX06HKEID
ATTAGATACCCTGGTAGTCCACGCTGTAAACTATGGATACTTGTTGTTGGGGGTATTGACCCCTTCAGTGACGAAGCTAACGCGTTAAGTATCCCGCCTGGGGAGTACGGTCGCAAGATTAAAACTCAAAGAAATTGACGGGGGCCCGCACAAGCGGTGGAGCATGTGGTTTAATTCGATGCAACGCGAAGAACCTTACCTGGACTTGACGTGAACTGGAAGGGTGGCAGAAATGTCCCCG
>FIQU8OX06HEEQW
ATTAGATACCCTGGTAGTCCACGCCCTAAACGATGTCAACTAGCTGTTGGGGCCTTCGGGCCTTAGTAGCGCAGCTAACGCGTGAAGTTGACCGCCTGGGGAGTACGGTCGCAAGATTAAAACTCAAAGGAATTGACGGGGACCCGCACAAGCGGTGGATGATGTGGATTAATTCGATGCAACGCGAAAAACCTTGCCTACCCTTGACATGTCTGGAATCCCGAAGAGATTTGGGAGTGCTCGCAAGAGAACCGGAGCACAGGTGCTG
>FIQU8OX06HGYRO
ATTAGATACCCTGGTAGTCCACGCTGTAAACGATGTCGACTAGCCGTTGGTCCTATTTACAGGATTAGTGGCGCAGCTAACGCATTAAGTCGACCGCCTGGGGAGTACGGCCGCAAGGTTAAAACTCAAATGAATTGACGGGGGCCCGCACAAGCGGTGGAGCATGTGGTTTAATTCGATGCAACGCGAAGAACCTTACCTACCCTTGACATCCAGAGAATCTGTTAGAGATAGTAGAGTGCCTTCGGGAGCTCTGAGACAGGTG
>FIQU8OX06GWE9A
ATTAGATACCCAGGTAGTCCACGCTGTAAACTATGGATACTTGTTGTTGGAGGTATTGACCCCTTCAGTGACGAAGCTAACGCGTTAAGTATCCCGCCTGGGGAGTACGGTCGCAAGATTAAAACTCAAAGAAATTGACGGGGGCCCGCACAAGCGGTGGAGCATGTGGTTTAATTCGATGTAACGCGAAGAACCTTACCTGGACTTGACATGAACTGGAAGGGTGGCAGAAATGTCCCCGCTCGCAAGAGTCGGTTCACAGGTGCTGCATGG
>FIQU8OX06HIH7W
ATTAGATACCCGGGTAGTCCTAGCTGTAAACGATGGATACTAGATGTTGTGGACTCTTCGAGTCTGCAGTGTCGTAGCTAACGCGTTAAGTATCCCGCCTGGGAAGTATGCTCGCAAGAGTGAAACTCAAAGGAATTGACGGGGGCCCGCACAAGCGGTGGAGCATGTGGTTTAATTCGATGCAACACGAAGAACCTTACCAGGACTTGACATAAAGAGAAGTTTTTTGAGAAGAAAACGTGCTACGGCCTCTTATACAGGTGGTGCA
>FIQU8OX06HLH7O
ATTAGATACCCGGGTAGTCCACGCCCTAAACGATGTCTACTAGTTGTTGGGAGAGTAAAATCTCTTAGTAACGCAGCTAACGCGTGAAGTAGACCGCCTGGGGAGTACGGTCGCAAGATTAAAACTCAAAGGAATTGACGGGGGCCCGCACAAGCGGTGGATTATGTGGATTAATTCGATGCAACGCGAAAAACCTTACCTGGCCTTGACATGTACCGAATTTAGCAGAGATGCTTTAGTGCTCGAAAGAGAACGGTAACACAGGTGCTGCATGG
>FIQU8OX06HQCW6
ATTAGATACCCTGGTAGTCCTAGCTGTAAACGATGGATACTAGATGTTGTGGACTCTTTGAGTCTGCAGTGTCGTAGCTAACGCGTTAAGTATCCCGCCTGGGAAGTATGCTCGCAAGAGTGAAACTCAAAGGAATTGACGGGGGCCCGCACAAGCGGTGGAGCATGTGGTTTAATTCGATGCAACACGAAGAACCTTACCAGGACTTGACATAAAGAGAAGTTTTTTGAGAAGAAAACGTGCTACGGCCTCTTATACAGGTGGTG
>FIQU8OX06HOFKX
ATTAGATACCCCGGTAGTCCACGCTGTAAACTATGGATACTTGTTGTTGGAGGTATTGACCCCTTCAGTGACGAAGCTAACGCGTTAAGTATCCCGCCTGGGGAGTACGGTCGCAAGATTAAAACTCAAAGAAATTGACGGGGGCCCGCACAAGCGGTGGAGCATGTGGTTTAATTCGATGCAGCGCGAAGAACCTTACCTGGACTTGACATGAACTGGAAGGGTGGCAGAAATGTCCCCGCTCGCAAGAGTCGGTTCACAGGTGCTGCATGG
>FIQU8OX06HMDMS
ATTAGATACCCCGGTAGTCCTAGCTGTAAACGATGGATACTAGATGTTGTGGACTCTTTGAGTCTGCAGTGTCGTAGCTAACGCGTTAAGTATCCCGCCTGGGAAGTATGCTCGCAAGAGTGAAACTCAAAGGAATTGACGGGGGCCCGCACAAGCGGTGGAGCATGTGGTTTAATTCGATGCAACACGAAGAACCTTACCAGGACTTGACATAAAGAGAAGTTTTTTGAGAAGAAAACGTGCTACGGCCTCTTATACAGGTGGTGCA
>FIQU8OX06HL2OA
ATTAGATACCCGGGTAGTCCACGCTGTAAACGATGTCGACTAGCCGTTGGTCCTATTTACAGGATTAGTGGCGCAGCTAACGCATTAAGTCGACCGCCTGGGGAGTACGGCCGCAAGGTTAAAACTCAAATGAATTGACGGGGGCCCGCACAAGCGGTGGAGCATGTGGTTTAATTCGATGCAACGCGAAGAACCTTACCTACCCTTGACATCCAGAGAACCTGTTAGAGATAGTAGAGTGCCTTCGGGAGCTCTGAGACAGGTGCTG
>FIQU8OX06HINEX
ATTAGATACCCCGGTAGTCCACACTGTAAACGATGATTATTAGATGTCGGGGGGGTTACCCTTCGGTATCGCAGCTAACGCATTAAATAATCCGCTTGGGGAGTACGGTCGCAAGATTAAAACTCAAAGGAATTGACGGGGACCCGCACAAGCGGTGGAGTATGTGGTTTAATTCGAAGCAACGCGCAGAACCTTACCAACCCTTGACATGGGACGTATGAGCGCCAGAGATGGTGTTCTTCACTTCGGGTGGCGTCCACACAGGTGCTGCATGG
>FIQU8OX06GVT7X
ATTAGATACCCGGGTAGTCCTAGCTGTAAACGATGGATACTAGATGTTGTGGACTCTTTGAGTCTGCAGTGTCGTAGCTAACGCGTTAAGTATCCCGCCAGGGAAGTATGCTCGCAAGAGTGAAACTCAAAGGAATTGACGGGGGCCCGCACAAGCGGTGGAGCATGTGGTTTAATTCGATGCAACACGAAGAACCTTACCAGGACTTGACATAAAGAGAAGTTTTTTGAGAAGAAAACGTGCTACGGCCTCTTATACAGGTGGTGCA
>FIQU8OX06G1655
ATTAGATACCCCGGTAGTCCACGCCGTAAACTATGGAAGCTAGCCGTCAGTCAGCTTGCTGAGTGGTGGCGCAGCTAACGCATTAAGCTTCCCGCCTGGGGAGTACGGTCGCAAGATTAAAACTCAAAGGAATTGACGGGGGCCCGCACAAGCGGTGGAGCATGTGGTTTAATTCGAAGCAACGCGCAGAACCTTACCTACCCTTGACATGTCCAGTATGGTCACCAGAGATGGAGTCCTTCAGTTCGGCTGGCTGGAACACAGG
>FIQU8OX06HDQCD
ATTAGATACCCAGGTAGTCCACGCCCTAAACGATGTCTACTAGTTGTTGGTGGAGTAAAATCCATGAGTAACGCAGCTAACGCGTGAAGTAGACCGCCTGGGGAGTACGGTCGCAAGATTAAAACTCAAATGAATTGACGGGGCCCGTACAAGCGGTGGATTATGTGGATTAATTCGATGCAACGCGAAAAACCTTACCTGGCCTTGACATGTAACGAACTTTCCAGAGATGGATTGGTGCTCGAAAG
>FIQU8OX06G6M81
ATTAGATACCCTGGTAGTCCACGCCGTAAACGGTGGGCGCTAGTTGTGCGAACCTTCCACGGTTTGTGCGACGCAGCTAACGCATTAAGCGCCCCGCCTGGGGAGTACGATCGCAAGATTAAAACTCAAAGGAATTGACGGGGCCCCGCACAAGCAGCGGAGCATGCGGCTTAACTCGATGCAACGCGAAGAACCTTACCAAGGCTTGACATATACAGGAATATGGCAGAGATGTCATAGCCGCAAGGTCTGTATACAGGG
>FIQU8OX06HGPST
ATTAGATACCCTGGTAGTCCTAGCTGTAAACGATGGATACTAGATGTTGTGGACTCTTTGAGTCTGCAGTGTCGTAGCTAACGCGTTAAGTATCCCGCCTGGGAAGTATGCTCGCAAGAGTGAAACTCAAAGGAATTGACGGGGGCCCGCACAAGCGGTGGAGCATGTGGTTTAATTCGATGCAACACGAAGAACCTTACCAGGACTTGACATAAAGAGAAGTTTTTTGAGAAGAAAACGTGCTACGGCCTCTTATACAGGTGGTG
>FIQU8OX06HLLS9
ATTAGATACCCCGGTAGTCCACGCTGTAAACGATGTCGACTAGCCGTTGGTCCTATTTACAGGATTAGTGGCGCAGCTAACGCATTAAGTCGACCGCCTGGGGAGTACGGCCGCAAGGTTAAAACTCAAATGAATTGACGGGGGCCCGCACAAGCGGTGGAGCATGTGGTTTAATTCAATGCAACACGAAGAACCTTACCTACCCTTGACATCCAGAGAATCTGTTAGAGATAGTAGAGTGCCTTCGGGAGCTCTGAGACAGGTG
>FIQU8OX06HGRM5
ATTAGATACCCAGGTAGTCCACGCCCTAAACGATGTCTACTAGTTGTTGGTGGAGTAAAATCCATGAGTAACGCAGCTAACGCGTGAAGTAGACCGCCTGGGGAGTACGGTCGCAAGATTAAAACTCAAATGAATTGACGGGGGCCCGCACAAGCGGTGGATTATGTGGATTAATTCGATGCAACGCGAAAAACCTTACCTGGCCTTGACATGTAACGAACTTTCCAGAGATGGATTGGTGCTCGAAAGAGAACGTTAGCACAGGTGCTG
>FIQU8OX06G436Q
ATTAGATACCCAGGTAGTCCACGCCGTAAACTATGGAAGCTAGCCGTCAGTCAGCTTGCTGAGTGGTGGCGCAGCTAACGCATTAAGCTTCCCGCCTGGGGAGTACGGTCGCAAGATTAAAACTCAAAGGAATTGACGGGGGCCCGCACAAGCGGTGGAGCATGTGGTTTAATTCGAAGCAACGCGCAGAACCTTACCTACCCTTGACATGTCCAGTATGGTCACCAGAGATGGAGTCCTTCAGTTCGGCTGG
>FIQU8OX06HMCNT
ATTAGATACCCTGGTAGTCCACGCCCTAAACGATGTCAACTGGTTGTTAGGTCTTTACTGACTCAGTAACGAAGCTAACGCGTGAAGTTGACCGCCTGGGGAGTACGGCCGCAAGGTTGAAACTCAAAGGAATTGACGGGGACCCGCACAAGCGGTGGATGATGTGGTTTAATTCGATGCAACGCGAAAAACCTTACCCACCTTTGACATGTACGGAATCCTTTAGAGATAGAGGAGTGCTCGAAAGAGAACCGTAACACAGGTGCTGCATGGCTGTCG
>FIQU8OX06HPAX9
ATTAGATACCCGGGTAGTCCACGCCCTAAACGATGTCAACTGGTTGTTGGGTCTTCACGGACTCAGTAACGAAGCTAACGCGTGAAGTTGACCGCCTGGGGAGTACGGCCGCAAGGTTGAAACTCAAAGGAATTGACGGGGACCCGCACAAGCGGTGGATGATGTGGTTTAATTCGATGCAACGCGAAAAACCTTACCCACCTTTGACATGTACGGAAGTTACCAGAGATGGTTTCGTGCTCGAAAG
>FIQU8OX06HGKOU
ATTAGATACCCAGGTAGTCCACGCCCTAAACGATGTCAACTAGCTGTTGGGGCCTTCGGGCCTTAGTAGCGCAGCTAACGCGTGAAGTTGACCGCCTGGGGAGTACGGTCGCAAGATTAAAACTCAAAGGAATTGACGGGGACCCGCACAAGCGGTGGATGATGTGGATTAATTCGATGCAACGCGAAAAACCTTACCTACCCTTGACATGTCTGGAATCCCGAAGAGATTTGGGAGTGCTCGCAAGAGAACCGGAACACAGGTGCTGCA
>FIQU8OX06HFZNS
ATTAGATACCCTGGTAGTCCACGCCCTAAACGATGTCTACTAGTTGTTGGTGGAGTAAAATCCATGAGTAACGCAGCTAACGCGTGAAGTAGACCGCCTGGGGAGTACGGTCGCAAGATTAAAACTCAAATGAATTGACGGGGGCCCGCACAAGCGGTGGATTATGTGGATTAATTCGATGCAACGCGAAAAACCTTACCTGGCCTTGACATGTAACGAACTTTCCAGAGATGGATTGGTGCTCGAAAGAGAGCGTTAACACAGGTG
>FIQU8OX06G43UL
ATTAGATACCCTGGTAGTCCACGCCCTAAACGATGTCTACTAGTTGTTGGTGGAGTAAAATCCATGAGTAACGCAGCTAACGCGTGAAGTAGACCGCCTGGGGAGTACGGTCGCAAGATTAAAACTCAAATGAATTGACGGGGGCCCGCACAAGCGGTGGATTATGTGGATTAATTCGATGCAACGCGAAAAACCTTACCTGGCCTTGACATGTAACGAACTTTCCAGAGATGGATTGGTGCTCGAAAGAGAGCGTTAACACGGG
>FIQU8OX06HIF9P
ATTAGATACCCCGGTAGTCCACGCCCTAAACGATGCCGACTAGTTGTTCGGGATTTACATCCTGAGTAACGTAGCTAACGCGTGAAGTCAGCCGCCTGGGGAGTACGGTCGCAAGATTAAAACTCAAAGGAATTGACGGGGACCCGCACAAGCGGTGGATGATGTGGATTAATTCGATGCAACGCGAAAAACCTTACCTACCCTTGACATGTGACTAACGAAGTAGAGATACATTAGGTGCTCGTAAGAGAAAGTCAACACAGGTGCTGCATGG
>FIQU8OX06GXQZG
ATTAGATACCCTGGTAGTCCACGCCGTAAACGGTGGGCGCTAGTTGTGCGAACCTTCCACGGTTTGTGCGACGCAGCTAACGCATTAAGCGCCCCGCCTGGGGAGTACGATCGCAAGATTAAAACTCAAAGGAATTGACGGGGCCCCGCACAAGCAGCGGAGCATGCGGCTTAATTCGACGCAACGCGAAGAACCTTACCAAGGCTTGACATATACAGGAATATGGCAGAGATGTCATAGCCGCAAGGTCTGTATACAGGTGG
>FIQU8OX06HH31L
ATTAGATACCCGGGTAGTCCTAGCTGTAAACGATGGATACTAGATATTGTGGACTCTTTGAGTCTGCAGTGTCGTAGCTAACGCGTTAAGTATCCCGCCTGGGAAGTATGCTCGCAAGAGTGAAACTCAAAGGAATTGACGAGGGCCCGCACAAGCGGTGGAGCATGTGGTTTAATTCGATGCAACACGAAGAACCTTACCAGGACTTGACATAAAGAGAAGTTTTTTGAGAAGAAAACGTGCTACGGCCTCTTATACAGGTGGTGCG
>FIQU8OX06HJ4S1
ATTAGATACCCAGGTAGTCCACGCTGTAAACGATGATTATTAGATGTCGGGAGGGTTACCTTTCGGTATCGCAGCTAACGCATTAAATAATCCGCCTGGGGAGTACGGTCGCAAGATTAAAACTCAAAGGAATTGACGGGGACCCGCACAAGCGGTGGAGTATGTGGTTTAATTCGAAGCAACGCGCAGAACCTTACCAACCCTTGACATGGGACGTATGAGCTTCAGAGATGGAGTTCTTCACTTCGGGTGGCGTCCACACAGGTGCTGCA
>FIQU8OX06HFCKT
ATTAGATACCCTGGTAGTCCACGCCGTAAACGATGTCAACTAGCCGTTGGCTCTCTTAGAGAGTTAGTGGCGCAGCTAACGCATTAAGTTGACCGCCTGGGGAGTACGGCCGCAAGGTTAAAACTCAAATGAATTGACGGGGGCCCGCACAAGCGGTGGAGCATGTGGTTTAATTCGATGCAACGCGAAGAACCTTACCTACCCTTGACATCCAGAGAATCTGTTAGAGATAGTAGAGTGCCTTCGGGAACTCTGAGACAGGTG
>FIQU8OX06HBMCU
ATTAGATACCCTGGTAGTCCACGCAGTAAACGGTGAGCGCTAGTTGTCGGGATCTTAGATTTCGGCGGCGAAGCTAACGCGTTAAGCGCTCCGCCTGGGGAGTACGGTCGCAAGACTAAAACTCAAAAGAATTGACGGGGACCCGCACAAGCAGTGGAGCATGTGGTTTAATTCGATGCTACGCGAAAAACCTTACCAACCCTTGAATCTCCTTGACCGGTATAGAGATATACTTTTGGAGCAATCCACAGGGAAGACAGGTGTTGCATGG
>FIQU8OX06HJN06
ATTAGATACCCTGGTAGTCCTAGCTGTAAACGATGGATACTAGATGTTGTGGACTCTTTGAGTCTGCAGTGTCGTAGCTAACGCGTTAAGTATCCCGCCTGGGAAGTATGCTCGCAAGAGTGAAACTCAAAGGAATTGACGGGGGCCCGCACAAGCGGTGGAGCATGTGGTTTAATTCGATGCAACACGAAGAACCTTACCAGGACTTGACATAAAGAGAAGTTTTTTGAGAAGAAAACGTGCTACGGCCTCTTATACAGGTGGTG
>FIQU8OX06G7ZYS
ATTAGATACCCAGGTAGTCCTAGCTGTAAACGATGGATACTAGATGTTGTGGACTCTTTGAGTCTGCAGTGTCGTAGCTAACGCGTTAAGTATCCCGCCTGGGAAGTATGCTCGCAAGAGTGAAACTCAAAGGAATTGACGGGGGCCCGCACAAGCGGTGGAGCATGTGGTTTAATTCGATGCAACACGAAGAACCTTACCAGGACTTGACATAAAGAGAAGTTTTTTGAGAAGAAAACGTGCTACGGCCTCTTATACAGGTGGTG
>FIQU8OX06HKJEG
ATTAGATACCCTGGTAGTCCACGCTGTAAACTATGGATACTTGTTGTTGGAGGTATTGACCCCTTCAGTGACGAAGCTAACGCGTTAAGTATCCCGCCTGGGGAGTACGGTCGCAAGATTAAAGCTCAAAGAAATTGACGGGGGCCCGCACAAGCGGTGGAGCATGTGGTTTAATTCGATGCAACGCGAAGAACCTTACCTGGACTTGACATGAACTGGAAGGTGGCAGAAATGTCCCCG
>FIQU8OX06HI35C
ATTAGATACCCGGGTAGTCCACGCCCTAAACGATGTCTACTAGTTGTTGGTGGAGTAAAATCCATAAGTAACGCAGCTAACGCGTGAAGTAGACCGCCTGGGGAGTACGGTCGCAAGATTAAAACTCAAATGAATTGACGGGGGCCCGCACAAGTGGTGGATTATGTGGATTAATTCGATGCAACGCGAAAAACCTTACCTGGCCTTGACATGTAACGAACTTTCCAGAGATGGATTGGTGCTCGAAAGAAGAACGTTAACACAGGTGCTGCATGG
>FIQU8OX06G5AM4
ATTAGATACCCCGGTAGTCCACGCCCTAAACGATGTCTACTAGTTGTTGGTGGAGTAAAATCCATGAGTAACGCAGCTAACGCGTGAAGTAGACCGCCTGGGGAGTACGGTCGCAAGATTAAAACTCAAATGAATTGACGGGGGCCCGCACAAGCGGTGGATTATGTGGATTAATTCGATGCAACGCGAAAAACCTTACCTGGCCTTGACGTGTAACGAACTTTCCAGAGATGGATTGGTGCTCGAAAGAGAGCGTTAACACAGGTGCTGCATGG
>FIQU8OX06HEXJS
ATTAGATACCCCGGTAGTCCACGCCCTAAACGATGCTGACTAGTTGTTCGGGATTTACATCCTGAGTAACGTAGCTAACGCGTGAAGTCAGCCGCCTGGGGAGTACGGTCGCAAGATTAAAACTCAAAGGAATTGACGGGGACCCGCACAAGCGGTGGATGATGTGGATTAATTCGATGCAACGCGAAAAACCTTACCTACCCTTGACATGTCACTAACGAAGTAGAGATACATTAGGTGCTCGTAAGAGAAAGTGAACACAGGTGCTGCA
>FIQU8OX06HE89F
ATTAGATACCCTGGTAGTCCTAGCTGTAAACGATGGATACTAGATGTTGTGGACTCTTTGAGTCTGCAGTGTCGTAGCTAACGCGTTAAGTATCCCGCCTGGGAAGTATGCTCGCAAGAGTGAAACTCAAAGGAATTGACGGGGGCCCGCACAAGCGGTGGAGCATGTGGTTTAATTCGATGCAACACGAAGAACCTTACCAGGACTTGACATAAAGAGAAGTTTTTTGAGAAGAAAACGTGCTACGGCCTCTTATACAGGTGGTG
>FIQU8OX06HEN59
ATTAGATACCCAGGTAGTCCACGCCCTAAACGATGCTGACTAGTTGTTCGGGATTTACATCCTGAGTAACGTAGCTAACGCGTGAAGTCAGCCGCCTGGGGAGTACGGTCGCAAGATTAAAACTCAAAGGAATTGACGGGGACCCGCACAAGCGGTGGATGATGTGGATTAATTCGATGCAACGCGAAAAACCTTACCTACCCTTGACATGTCACTAACGAAGTAGAGATACATTAGGTGCTCGTAAGAGAAAGTGAACACAGGTGCTG
>FIQU8OX06HHCCT
ATTAGATACCCGGGTAGTCCACGCTGTAAACGATGTCGACTAGCCGTTGGTCCTATTTACAGGATTAGTGGCGCAGCTAACGCATTAAGTCGACCGCCTGGGGAGTACGGCCGCAAGGTTAAAACTCAAATGAATTGACGGGGGCCCGCACAAGCGGCGGAGCATGTGGTTTAATTCGATGCAACGCGAAGGACCTTACCTACCCTTGACATCCAGAGAATCTGTTAGAGATAGTAGAGTGCCTTCGGGAGCTCTGAGACAGGTG
>FIQU8OX06HLS2O
ATTAGATACCCGGGTAGTCCACGCCGTAAACGATGTCAACTAGCCGTTGGGCCCTTTATGGGTTTAGTGGCGCAGCTAACGCATTAAGTTGACCGCCTGGGGAGTACGGCCGCAAGGTTAAAACTCAAATGAATTGACGGGGGCCCGCACAAGCGGTGGAGCATGTGGTTTAATTCGATGCAACGCGAAGAACCTTACCTACCCTTGACATCCAGAGAATCTGTTAGAGATAGTAGAGTGCCTTCGGGAACTCTGAGACAGGTGCTGCATGG
>FIQU8OX06HERPP
ATTAGATACCCTGGTAGTCCTAGCTGTAAACGATGGATACTAGATGTTGTGGACTCTTTGAGTCTGCAGTGTCGTAGCTAACGCGTTAAGTATCCCGCCTGGGAAGTATGCTCGCAAGAGTGAAACTCAAAGGAATTGACGGGGGCCCGCACAAGCGGTGGAGCATGTGGTTTAATTCGATGCAACACGAAGAACCTTACCAGGACTTGACATAAAGAGAAGTTTTTTGAGAAGAAAACGTGCTACGGCCTCTTATACAGGTGGTG
>FIQU8OX06HMM1H
ATTAGATACCCGGGTAGTCCACGCTGTAAACTATGGATACTTGTTGTTGGAGGTATTGACCCCTTCAGTGACGAAGCTAACGCGTTAAGTATCCCGCCTGGGGAGTACGGTCGCAAGATTAAAACTCAAAGAAATTGACGGGGGCCCGCACAAGCGGTGGAGCATGTGGTTTAATTCGATGTAACGCGAAGAACCTTACCTGGACTTGACATGAACTGGAAGGGTGGCAGAAATGTCCCCG
>FIQU8OX06G6GKT
ATTAGATACCCTGGTAGTCCACGCTGTAAACTATGGATACTTGTTGTTGGAGGTATTGACCCCTTCAGTGACGAAGCTAACGCGTTAAGTATCCCGCCTGGGGAGTACGGTCGCAAGATTAAAACTCAAAGAAATTGACGGGGGCCCGCACAAGCGGTGGAGCATGTGGTTTAATTCGATGTAACGCGAAGAACCTTACCTGGACTTGACATGAACTGGAAGGGTGGCAGAAATGTCCCCGCTCGCAAGAGTCGGTTCACAGGTGCTGCATGG
>FIQU8OX06HGSMX
ATTAGATACCCGGGTAGTCCACGCCGTAAACGATGTCAACTAGCCGTTGGTCCTCTATGTAGGATTAGTGGCGCAGCTAACGCATTAAGTTGACCGCCTGGGGAGTACGGCCGCAAGGTTAAAACTCAAATGAATTGACGGGGGCCCGCACAAGCGGTGGAGCATGTGGTTTAATTCGATGCAACGCGAAGAACCTTACCTACCCTTGACATCCAGAGAATCTGTTAGAGATAGTAGAGTGCCTTCGGGAGCTCTGAGACAGGTG
>FIQU8OX06HGP09
ATTAGATACCCTGGTAGTCCACGCTGTAAACTATGGATACTTGTTGTTGGAGGTATTGACCCCTTCAGTGACGAAGCTAACGCGTTAAGTATCCCGCCTGGGGAGTACGGTCGCAAGATTAAAACTCAAAGAAATTGACGGGGGCCCGCACAAGCGGTGGAGCATGTGGTTTAATTCGATGCAACGCGAAGAACCTTACCTGGACTTGACATGAACTGGAAGGGTGGCAGAAATGTCCCCGCTCGCAAGAGTCGGTTCACAGGTGCTGCATGG
>FIQU8OX06HEZPW
ATTAGATACCCAGGTAGTCCACGCTGTAAACTATGGATACTTGTTGTTGGAGGTATTGACCCCTTCAGTGACGAAGCTAACGCGTTAAGTATCCCGCCTGGGGAGTACGGTCGCAAGATTAAAACTCAAAGAAATTGACGGGGGCCCGCACAAGCGGTGGAGCATGTGGTTTAATTCGATGCAACGCGAAGAACCTTACCTGGACTTGACATGAACTGGAAGGGTGGCAGAAATGTCCCCGCTCGCAAGAGTCGGTTCACAGGTGCTGCATGG
>FIQU8OX06G9R0Q
ATTAGATACCCCGGTAGTCCACGCCCTAAACGATGTCAACTGGTTGTTGGGTCTTCACTGACTCAGTAACGAAGCTAACGCGTGAAGTTGACCGCCTGGGGAGTACGGCCGCAAGGTTGAAACTCAAAGGAATTGACGGGGACCCGCACAAGCGGTGGATGATGTGGTTTAATTCGATGCAACGCGAAAAACCTTACCCACCTTTGACATGTACGGAATTTGCCAGAGATGGCTTAGTGCTCGAAAGAGAACCGTAACACAGGTGCTGCATGG
>FIQU8OX06HAUJR
ATTAGATACCCCGGTAGTCCTAGCTGTAAACGATGGATACTAGATGTTGTGGACTCTTTGAGTCTGCAGTGTCGTAGCTAACGCGTTAAGTATCCCGCCTGGGAAGTATGCTCGCAAGAGTGAAACTCAAAGGAATTGACGGGGGCCCGCACAAGCGGTGGAGCATGTGGTTTAATTCGATGCAACACGAAGAACCTTACCAGGACTTGACATAAAGAGAAGTTTTTTGAGAAGAAAACGTGCTACGGCCTCTTATACAGGTGGTGCA
>FIQU8OX06HMXZP
ATTAGATACCCCGGTAGTCCACGCCCTAAACGATGTCTACTAGTTGTTGGTGGAGTAAAATCCATGAGTAACGCAGCTAACGCGTGAAGTAGACCGCCTGGGGAGTACGGTCGCAAGATTAAAACTCAAATGAATTGACGGGGGCCCGCACAAGCGGTGGATTATGTGGATTAATTCGATGCAACGCGAAAAACCTTACCTGGCCTTGACATGTAACGAACTTTCCAGAGATGGATTGGTGCTCGAAAGAGAGCGTTAACACAGGTGCTG
>FIQU8OX06G3TQ6
ATTAGATACCCTGGTAGTCCACGCCCTAAACGATGCTGACTAGTTGTTCGGGATTTACATCCTGAGTAACGTAGCTAACGCGTGAAGCCAGCCGCCTGGGGAGTACGGTCGCAAGATTAAAACTCAAAGGAATTGACGGGGACCCGCACAAGCGGTGGATGATGTGGATTAATTCGATGCGACGCGAAAAACCTTACCTACCCTTGACATGTCACTAACGAAGTAGAGATACATTAGGTGCCCGTAAGGGAAAGTGAACACAGGTGCTGCATGG
>FIQU8OX06G72MB
ATTAGATACCCGGGTAGTCCACGCCCTAAACGATGTCTACTAGTTGTTGGTGGAGTAAAATCCATGAGTAACGCAGCTAACGCGTGAAGTAGACCGCCTGGGGAGTACGGTCGCAAGATTAAAGCTCAAATGAATTGACGGGGGCCCGCACAAGCGGTGGATTATGTGGATTAATTCGATGCAACGCGAAAAACCTTACCTGGCCTTGACATGTAACGAACTTTCCAGAGATGGATTGGTGCTCGAAAGAGAACGTTAACACAGGTGCTGCA
>FIQU8OX06HNTAW
ATTAGATACCCTGGTAGTCCTAGCTGTAAACGATGGATACTAGATGTTGTGGACTCTTTGAGTCTGCAGTGTCGTAGCTAACGCGTTAAGTATCCCGCCTGGGAAGTATGCTCGCAAGAGTGAAACTCAAAGGAATTGACGGGGGCCCGCACAAGCGGTGGAGCATGTGGTTTAATTCGATGCAACACGAAGAACCTTACCAGGACTTGACATAAAGAGAAGTTTTTTGAGAAGAAAACGTGCTACGGCCTCTTATACAGGTGGTG
>FIQU8OX06HIB7R
ATTAGATACCCCGGTAGTCCACGCCCTAAACGATGTCAACTGGTTGTTGGGTCTTCACTGGCTCAGTAACGAAGCTAACGCGTGAAGTTGACCGCCTGGGGAGTACGGCCGCAAGGTTGAAACTCAAAGGAATTGACGGGGACCCGCACAAGCGGTGGATGATGTGGTTTAGTTCGATGCAACGCGAAAAACCTTACCCACCTTTGACATGTACGGAAGTTACCAGAGATGGTTTCGTGCTCGAAAGAGAACCGTAACACAGGTGCTGCATGGCTGTCGTC
>FIQU8OX06G8D2N
ATTAGATACCCCGGTAGTCCACGCCCTAAACGATGTCAACTGGTTGTTGGGTCTTTACTGACTCAGTAACGAAGCTAACGCGTGAAGCTGACCGCCTGGGGAGTACGGCCGCAAGGTTGAAACTCAAAGGAATTGACGGGGACCCGCACAAGCGGTGGATGATGTGGTTTAATTCGATGCAACGCGAAAAACCTTACCCACCTTTGACATGTACGGAATCCTTTAGAGATAGAGGAGTGCTCGAAAGAGAACCGTAACACAGGTGCTGCATGGCTGTCG
>FIQU8OX06HBT2L
ATTAGATACCCTGGTAGTCCACGCCCTAAACGATGTCTACTAGTTGTTGGTGGAGCAAAATCCATGAGTAACGCAGCTAACGCGTGAAGTAGACCGCCTGGGGAGTACGGTCGCAAGATTAAAACTCAAATGAATTGACGGGGGCCCGCACAAGCGGTGGATTATGTGGATTAATTCGATGCAACGCGAAAAACCTTACCTGGCCTTGACATGTAACGAACTTTCCAGAGATGGATTGGTGCTCGAAAGAGAGCGTTAACACAGGTG
>FIQU8OX06G9ZJS
ATTAGATACCCGGGTAGTCCACGCCCTAAACGATGCTGACTAGTTGTTCGGGATTTACATCCTGAGTAACGTAGCTAACGCGTGAAGTCAGCCGCCTGGGGAGTACGGTCGCAAGATTAAAACTCAAAGGAATTGACGGGGACCCGCACAAGCGGTGGATGATGTGGATTAATTCGATGCAACGCGAAAAACCTTACCTACCCTTGACATGTCACTAACGAAGTAGAGATACATTAGGTGCTCGTAAGAGAAAGTGAACACAGGTGCTGCA
>FIQU8OX06HF2O3
ATTAGATACCCTGGTAGTCCTAGCTGTAAACGATGGATACTAGATGTTGTGGACTCTTTGAGTCTGCAGTGTCGTAGCTAACGCGTTAAGTATCCCGCCTGGGAAGTATGCTCGCAAGAGTGAAACTCAAAGGAATTGACGGGGGCCCGCACAAGCGGTGGAGCATGTGGTTTAATTCGATGCAACACGAAGAACCTTACCAGGACTTGACATAAAGAGAAGTTTTTTGAGAAGAAAACGTGCTACGGCCTCTTATACAGGTGGTG
>FIQU8OX06HIZX2
ATTAGATACCCTGGTAGTCCACGCCGTAAACGATGTCAACTAGCCGTTGGCTCTCTTAGAGAGTTAGTGGCGCAGCTAACGCATTAAGTTGACCGCCTGGGGAGTACGGCCGCAAGGTTAAAACTCAAATGAATTGACGGGGGCCCGCACAAGCGGTGGAGCATGTGGTTTAATTCGATGCAACGCGAAGAACCTTACCTACCCTTGACATCCAGAGAATCTGTTAGAGATAGTAGAGTGCCTTCGGGAACTCTGAGACAGGTG
>FIQU8OX06G7I68
ATTAGATACCCTGGTAGTCCACGCCGTAAACGATGTCAACTAGCCGTTGGCTCTCTTAGAGAGTTAGTGGCGCAGCTAACGCATTAAGTTGACCGCCTGGGGAGTACGGCCGCAAGGTTAAAACTCAAATGAATTGACGGGGGCCCGCACAAGCGGTGGAGCATGTGGTTTAATTCGATGCAACGCGAAGAACCTTACCTACCCTTGACATCCAGAGAATCTGTTAGAGATAGTAGAGTGCCTTCGGGAACTCTGAGACAGGTG
>FIQU8OX06G8CEX
ATTAGATACCCTGGTAGTCCACGCCCTAAACGATGTCAACTGGTTGTTGGGTCTTTACTGACTCAGTAACGAAGCTAACGCGTGAAGTTGACCGCCTGGGGAGTACGGCCGCAAGGTTGAAACTCAAAGGAATTGACGGGGACCCGCACAAGCGGTGGATGATGTGGTTTAATTCGATGCAACGCGAAAAACCTTACCCACCTTTGACATGTACGGAATCCTTTAGAGATAGAGGAGTGCTCGAAAGAGAACCGTAACACAGGTGCTGCATGGCTGTCG
>FIQU8OX06G60IG
ATTAGATACCCTGGTAGTCCACGCCGTAAACGGTGGGCGCTAGTTGTGCGAACCTTCCACGGTTTGTGCGACGCAGCTAACGCATTAAGCGCCCCGCCTGGGGAGTACGATCGCAAGATTAAAACTCAAAGGAATTGACGGGGCCCCGCACAAGCAGCGGAGCATGCGGCTTAATTCGACGCAACGCGAAGAACCTTACCAAGGCTTGACATATACAGGAATATGGCAGAGATGTCATAGCCGCAAGGTCTGTATACAGGTGG
>FIQU8OX06HJKYA
ATTAGATACCCGGGTAGTCCACGCCGTAAACGGTGGGCACTAGATGTGGGGACCTTTCACGGTCTCTGCGTCGCAGCTAACGCATTAAGTGCCCCGCCTGGGGAGTACGGCCGCAAGGCTAAAACTCAAAGGAATTGACGGGGGCCCGCACAAGCAGCGGAGCATGCGGCTTAATTCGACGCAACGCGAAGAACCTTACCAAGGCTTGACATATAGAGAAATCCGTTAGAGATAACGGGTCCGTAAGGGCTCTATACAGGTGGTGCATGGTTGTCGTC
>FIQU8OX06G5WQV
ATTAGATACCCGGGTAGTCCTAGCTGTAAACGATGGATACTAGATGTTGTGGACTCTTTGAGTCTGCAGTGTCGTAGCTAACGCGTTAAGTATCCCGCCTGGGAAGTATGCTCGCAAGAGTGAAACTCAAAGGAATTGACGGGGGCCCGCACAAGCGGTGGAGCATGTGGTTTAATTCGATGCAACACGAAGAACCTTACCAGGACTTGACATAAAGAGAAGTTTTTTGAGAAGAAAACGTGCTACGGCCTCTTATACAGGTGGTGCA
>FIQU8OX06HBMG9
ATTAGATACCCTGGTAGTCCACGCCGTAAACTATGGAAGCTAGCCGTCAGTCAGCTTGCTGAGTGGTGGCGCAGCTAACGCATTAAGCTTCCCGCCTGGGGAGTACGGTCGCAAGATTAAAACTCAAAGGAATTGACGGGGGCCCGCACAAGCGGTGGAGCATGTGGTTTAATTCGAAGCAACGCGCAGAACCTTACCTACCCTTGACATGTCCAGTATGGCCACCAGAGATGGAGTCCTTCAGTTCGGCTGG
>FIQU8OX06HLUJY
ATTAGATACCCTGGTAGTCCACACTGTAAACGATGATAACTAGGTGTCGGCCGAATCTGGTCGGTGCCACAGCGAAAGCGTTAAGTTATCCACCTGGGGAGTACGCCGGCAACGGTGAAACTCAAAGGAATTGACGGGGGTCCGCACAAGCGGTGGAGCATGTGGTTTAATTCGATGATACGCGGGGAACCTTACCTAGGCTAGAATGTGAAGGAATGATACAGAAATGGATCAGTCAGCAACGACCTGAAACAGGTGCTGCATGG
>FIQU8OX06G3A1B
ATTAGATACCCGGGTAGTCCACGCCCTAAACGATGTCTACTAGTTGTTGGTGGAGTAAAATCCATGAGTAACGCAGCTAACGCGTGAAGTAGACCGCCTGGGGAGTACGGTCGCAAGATTAAAACTCAAATGAATTGACGGGGGCCCGCACAAGCGGTGGATTATGTGGATTAATTCGATGCAACGCGAAAAACCTTACCTGGCCTTGACATGTAACGAACTTTCCAGAGATGGATTGGTGCTCGAAAGAGAGCGTTAACACAGGTGCTGCA
>FIQU8OX06HKURP
ATTAGATACCCGGGTAGTCCACGCCCTAAACGATGTCTACTAGTTGTTGGGAGAGTAAAATCTCTTAGTAACGCAGCTAACGCGTGAAGTAGACCGCCTGGGGAGTACGGTCGCAAGATTAAAACTCAAAGGAATTGACGGGGGCCCGCACAAGCGGTGGATTATGTGGATTAATTCGATGCAACGCGAAAAACCTTACCTGGCCTTGACATGTACCGAATTTAGCAGAGATGCTTTAGTGCTCGAAAG
>FIQU8OX06HHKZ5
ATTAGATACCCTGGTAGTCCACGCCGTAAACGATGTCAACTAGCCGTTGGTCCTCTATGTAGGATTAGTGGCGCAGCTAACGCATTAAGTTGACCGCCTGGGGAGTACGGCCGCAAGGTTAAAACTCAAATGAATTGACGGGGGCCCGCACAAGCGGTGGAGCATGTGGTTTAATTCGATGCAACGCGAAGAACCTTACCTACCCTTGACATCCAGAGAATCTGTTAGAGATAGTAGAGTGCCTTCGGGAGCTCTGAGACAGGTG
>FIQU8OX06G88M5
ATTAGATACCCGGGTAGTCCACGCCCTAAACGATGCCAACTGGTTGTTGGGTCTTCACTGACTCAGTAACGAAGCTAACGCGTGAAGTTGACCGCCTGGGGAGTACGGCCGCAAGGTTGAAACTCAAAGGAATTGACGGGGACCCACACAAGCGGTGGATGATGTGGTTTAATTCGATGCAACGCGAAAAACCTTACCCACCTTTGACATGTACGGAATCCTTTAGAGATAGAGGAGTGCTCGAAAGAGAGCCGTAACACAGGTGCTGCATGG
>FIQU8OX06G92PH
ATTAGATACCCAGGTAGTCCACGCCCTAAACGATGTCAACTGGTTGTTGGGTCTTCACTGACTCAGTAACGAAGCTAACGCGTGAAGTTGACCGCCTGGGGAGTACGGCCGCAAGGTTGAAACTCAAAGGAATTGACGGGGACCCGCACAAGCGGTGGATGATGTGGTTTAATTCGATGCAACGCGAAAAACCTTACCCACCTTTGACATGTACGGAATTTGCCAGAGATGGCTTAGTGCTCGAAAGAGAACCGTAACACAGGTGCTGCATGG
>FIQU8OX06HBCZH
ATTAGATACCCTGGTAGTCCACGCCCTAAACGATGTCAACTGGTTGTTGGGTCTTCACTGACTCAGTAACGAAGCTAACGCGTGAAGTTGACCGCCTGGGGAGTACGGCCGCAAGGTTGAAACTCAAAGGAATTGACGGGGACCCGCACAAGCGGTGGATGATGTGGTTTAATTCGATGCAACGCGAAAAACCTTACCCACCTTTGACATGTACGGAATTTGCCAGAGATGGCTTAGTGCTCGAAAG
>FIQU8OX06HFNGM
ATTAGATACCCGGGTAGTCCACGCCCTAAACGATGCTGACTAGTTGTTCGGGATTTACATCCTGAGTAACGTAGCTAACGCGTGAAGTCAGCCGCCTGGGGAGTACGGTCGCAAGATCAAAACTCAAAGGAATTGACGGGGACCCGCACAAGCGGTGGATGATGTGGATTAATTCGATGCAACGCGAAAAACCTTACCTACCCTTGACATGTCACTAACGAAGTAGAGATACATTAGGTGCTCGTAAGAGAAAGTGAACACAGGTGCTG
>FIQU8OX06HNZE3
ATTAGATACCCCGGTAGTCCACGCCCTAAACGATGCTGACTAGTTGTTCGGGATTTACATCCTGAGTAACGTAGCTAACGCGTGAAGTCAGCCGCCTGGGGAGTACGGTCGCAAGATTAAAACTCAAAGGAATTGACGGGGACCCGCACAAGCGGTGGATGATGTGGATTAATTCGATGCAACGCGAAAAACCTTACCTACCCTTGACATGTCACTAACGAAGTAGAGATACATTAGGTGCTCGTAAGAGAAAGTGAACACAGGTGCTGCA
>FIQU8OX06HA646
ATTAGATACCCCGGTAGTCCACGCCCTAAACGATGTCTACTAGTTGTTGGTGGAGTAAAATCCATGAGTAACGCAGCTAACGCGTGAAGTAGACCGCCTGGGGAGTACGGTCGCAAGATTAAAACTCAAATGAATTGACGGGGGCCCGCACAAGCGGTGGATTATGTGGATTAATTCGATGCAACGCGAAAAACCTTACCTGGCCTTGACATGTAACGAACTTTCCAGAGATGGATTGGTGCTCGAAAGAGAGCGTTAACACAGGTGCTGCA
>FIQU8OX06G34S6
ATTAGATACCCCGGTAGTCCTAGCTGTAAACGATGGATACTAGATGTTGTGGACTCTTTGAGTCTGCAGTGTCGTAGCTAACGCGTTAAGTATCCCGCCTGGGAAGTATGCTCGCAAGAGTGAAACTCAAAGGAATTGACGGGGGCCCGCACAAGCGGTGGAGCATGTGGTTTAATTCGATGCAACACGAAGAACCTTACCAGGACTTGACATAAAGAGAAGTTTTTTGAGAAGAAAACGTGCTACGGCCTCTTATACAGGTGGTGCA
>FIQU8OX06HGOKP
ATTAGATACCCTGGTAGTCCTAGCTGTAAACGATGGATACTAGATGTTGTGGACTCTTTGAGTCTGCAGTGTCGTAGCTAACGCGTTAAGTATCCCGCCTGGGAAGTATGCTCGCAAGAGTGAAACTCAAAGGAATTGACGGGGGCCCGCACAAGCGGTGGAGCATGTGGTTTAATTCGATGCAACACGAAGAACCTTACCAGGACTTGACATAAAGAGAAGTTTTTTGAGAAGAAAACGTGCTACGGCCTCTTATACAGGTGGTG
>FIQU8OX06HGQ4I
ATTAGATACCCGGGTAGTCCACGCTGTAAACGATGTCGACTAGCCGTTGGTCCTATTTACAGGATTAGTGGCGCAGCTAACGCATTAAGTCGACCGCCTGGGGAGTACGGCCGCAAGGTTAAAACTCAAATGAATTGACGGGGGCCCGCACAAGCGGTGGAGCATGTGGTTTAATTCGATGCAACGCGAAGAACCTTACCTACCCTTGACATCCAGAGAATCTGTTAGAGATAGTAGAGTGCCTTCGGGAGCTCTGAGACAGGTG
>FIQU8OX06G0JE2
ATTAGATACCCTGGTAGTCCTAGCTGTAAACGATGGATACTAGATGTTGTGGACTCTTTGAGTCTGCAGTGTCGTAGCTAACGCGTTAAGTATCCCGCCTGGGAAGTATGCTCGCAAGAGCGAAACTCAAAGGAATTGACGGGGGCCCGCACAAGCGGTGGAGCATGTGGTTTAATTCGATGCAACACGAAGAACCTTACCAGGACTTGACATAAAGAGAAGTTTTTTGAGAAGAAAACGTGCTACGGCCTCTTATACAGGTGGTG
>FIQU8OX06HBIO0
ATTAGATACCCAGGTAGTCCTAGCTGTAAACGATGGATACTAGATGTTGTGGACTCTTTGAGTCTGCAGTGTCGTAGCTAACGCGTTAAGTATCCCGCCTGGGAAGTATGCTCGCAAGAGTGAAACTCAAAGGAATTGACGGGGGCCCGCACAAGCGGTGGAGCATGTGGTTTAATTCGATGCAACACGAAGAACCTTACCAGGACTTGACATAAAGAGAAGTTTTTTGAGAAGAAAACGTGCTACGGCCTCTTATACAGGCGGTG
>FIQU8OX06G27BL
ATTAGATACCCTGGTAGTCCTAGCTGTAAACGATGGATACTAGATGTTGTGGACTCTTTGAGTCTGCAGTGTCGTAGCTAACGCGTTAAGTATCCCGCCTGGGAAGTATGCTCGCAAGAGTGAAACTCAAAGGAATTGACGGGGGCCCGCACAAGCGGTGGAGCATGTGGTTTAATTCGATGCAACACGAAGAACCTTACCAGGACTTGACATAAAGAGAAGTTTTTTGAGAAGAAAACGTGCTACGGCCTCTTATACAGGTGGTG
>FIQU8OX06HJU4A
ATTAGATACCCTGGTAGTCCTAGCTGTAAACGATGGATACTAGATGTTGTGGACTCTTTGAGTCTGCAGTGTCGTAGCTAACGCGTTAAGTATCCCGCCTGGGAAGTATGCTCGCAAGAGTGAAACTCAAAGGAATTGACGGGGGCCCGCACAAGCGGTGGAGCATGTGGTTTAATTCGATGCAACACGAAGAACCTTACCAGGACTTGACATAAGGAGAAGTTTTTTGAGAAGAAAACGTGCTACGGCCTCTTATACAGGTGGTG
>FIQU8OX06HAOLM
ATTAGATACCCTGGTAGTCCACGCTGTAAACGATGATTATTAGATGTCGGGAGGGTTACCTTTCGGTATCGCAGCTAACGCATTAAATAATCCGCCTGGGGAGTACGGTCGCAAGATTAAAACTCAAAGGAATTGACGGGGACCCGCACAAGCGGTGGAGTATGTGGTTTAATTCGAAGCAACGCGCAGAACCTTACCAACCCTTGACATGGGACGTATGAGCTTCAGAGATGGAGTTCTTCACTTCGGGTGGCGTCCACGCAGGTGCTGCA
>FIQU8OX06HMIPM
ATTAGATACCCCGGTAGTCCACGCCCTAAACGATGCTGACTAGTTGTTCGGGATTTACATCCTGAGTAACGTAGCTAACGCGTGAAGTCAGCCGCCTGGGGAGTACGGTCGCAAGATTAAAACTCAAAGGAATTGACGGGGACCCGCACAAGCGGTGGATGATGTGGATTAATTCGATGCAACGCGAAAAACCTTACCTACCCTTGACATGTCACTAACGAAGTAGAGATACATTAGGTGCTCGTAAGAGAAAGTGAACACAGGTGCTGCA
>FIQU8OX06HLK4E
ATTAGATACCCTGGTAGTCCACGCCGTAAACGATGTCAACTAGCCGTTGGGCCCTTTATGGGTTTAGTGGCGCAGCTAACGCATTAAGTTGACCGCCTGGGGAGTACGGCCGCAAGGTTAAAACTCAAATGAATTGACGGGGGCCCGCACAAGCGGTGGAGCATGTGGTTTAATTCGATGCAACGCGAAGAACCTTACCTACCCTTGACATCCAGAGAATCTGTTAGAGATGGTAGAGTGCCTTCGGGAACTCTGAGACAGGTGCTGCATGG
>FIQU8OX06HNS3U
ATTAGATACCCAGGTAGTCCACGCCCTAAACGATGTCAACTGGTTGTTGGGTCTTCACTGACTCAGTAACGAAGCTAACGCGTGAAGTTGACCGCCTGGGGAGTACGGCCGCAAGGTTGAAACTCAAAGGAATTGACGGGGACCCGCACAAGCGGTGGATGATGTGGTTTAATTCGATGCAACGCGAAAAACCTTACCCACCTTTGACATGTACGGAATTTGCCAGAGATGGCTTAGTGCTCGAAAGAGAACCGTAACACAGGTGCTGCATGG
>FIQU8OX06HL6Z9
ATTAGATACCCGGGTAGTCCACGCCCTAAACGATGTCTACTAGTTGTTGGTGGAGTAAAATCCATGAGTAACGCAGCTAACGCGTGAAGTAGACCGCCTGGGGAGTACGGTCGCAAGATTAAAACTCAAATGAATTGACGGGGGCCCGCACAAGCGGTGGATTATGTGGATTAATTCGATGCAACGCGAAAAACCTTACCTGGCCTTGACATGTAACGAACTTTCCAGAGATGGATTGGTGCTCGAAAGAGAATGTTAACACAGGTGCTGCA
>FIQU8OX06HBXO8
ATTAGATACCCTGGTAGTCCACGCCCTAAACGATGTCAACTGGTTGTTGGGTCTTCACTGACTCAGTAACGAAGCTAACGCGTGAAGTTGACCGCCTGGGGAGTACGGCCGCAAGGTTGAAACTCAAAGGAATTGACGGGGACCCGCACAAGCGGTGGATGATGTGGTTTAATTCGATGCAACGCGAAAAACCTTACCCACCTTTGACATGTACGGAAGTTACCAGAGATGGTTTCGTGCTCGAAAGAGAACCGTAACACAGGTGCTGCATGGCTGTCG
>FIQU8OX06HEG92
ATTAGATACCCCGGTAGTCCACGCCGTAAACTATGGAAGCTAGCCGTCAGTCAGCTTGCTGAGTGGTGGCGCAGCTAACGCATTAAGCTTCCCGCCTGGGGAGTACGGTCGCAAGATTAAAACTCAAAGGAATTGACGGGGGCCCGCACAAGCGGTGGAGCATGTGGTTTAATTCGAGGCAACGCGCAGAACCTTACCTACCCTTGACATGTCCAGTATGGTCACCAGAGATGGAGTCCTTCAGTTCGGCTGGCTGGAACACAGG
>FIQU8OX06G1XE5
ATTAGATACCCGGGTAGTCCACGCCCTAAACGATGTCAACTGGTCGTTGGGTCTTCACTGACTCAGTAACGAAGCTAACGCGTGAAGTTGACCGCCTGGGGAGTACGGCCGCAAGGTTGAAACTCAAAGGAATTGACGGGGACCCACACAAGCGGTGGATGATGTGGCTTAATTCGATGCAACGCGAAAAACCTTACCCACCTTTGACATGTACGGAATCCTTTAGAGATAGAGGAGTGCTCGAAAGAGAGCCGTAACACAGGTGCTGCATGG
>FIQU8OX06GZJM4
ATTAGATACCCCGGTAGTCCACGCCCTAAACGATGTCAACTGGTTGTTGGGTCTTTACTGACTCAGTAACGAAGCTAACGCGTGAAGTTGACCGCCTGGGGAGTACGGCCGCAAGGTTGAAACTCAAAGGAATTGACGGGGACCCGCACAAGCGGTGAATGATGTGGTTTAATTCGATGCAACGCGAAAAACCTTACCCACCTTTGACATGTACGGAATCCTTTAGAGATAGAGGAGTGCTCGAAAGAGAACCGTAACACAGGTGCTGCATGGCTGTCGTC
>FIQU8OX06HEFBY
ATTAGATACCCTGGTAGTCCACGCCGTAAACGGTGGGCGCTAGTTGTGCGAACCTTCCACGGTTTGTGCGGCGCAGCTAACGCATTAAGCGCCCCGCCTGGGGAGTACGATCGCAAGATTAAAACTCAAAGGAATTGACGGGGCCCCGCACAAGCAGCGGAGCATGCGGCTTAATTCGACGCAACGCGAAGAACCTTACCAAGGCTTGACATATACAGGAATATGGCAGAGATGTCATAGCCGCAAGGTCTGTATACAGGTGG
>FIQU8OX06HAOWN
ATTAGATACCCTGGTAGTCCACGCTGTAAACGATGTCGACTAGCCGTTGGTCCTATTTACAGGATTAGTGGCGCAGCTAACGCATTAAGTCGACCGCCTGGGGAGTACGGCCGCAAGGTTAAAACTCAAATGAACTGACGGGGGCCCGCACGAGCGGTGGAGCATGTGGTTTAATTCGATGCAACACGAAGAACCTTACCTACCCTTGACATCCAGAGAATCTGTTAGAGATAGTAGAGTGCCTTCGGGAGCTCTGAGACAGGTG
>FIQU8OX06HLSXZ
ATTAGATACCCGGGTAGTCCACGCCCTAAACGATGTCTACTAGTTGTTGGTGGAGTAAAATCCATAAGTAACGCAGCTAACGCGTGAAGTAGACCGCCTGGGGAGTACGGTCGCAAGATTAAAACTCAAATGAATTGACGGGGGCCCGCACAAGTGGTGGATTATGTGGATTAATTCGATGCAACGCGAAAAACCTTACCTGGCCTTGACATGTAACGAACTTTCCAGAGATGGATTGGTGCTCGAAAGAGAACGTTAACACAGGTGCTGCATGG
>FIQU8OX06G0FK5
ATTAGATACCCGGGTAGTCCACGCCCTAAACGATGCTGACTAGTTGTTCGGGATTTACATCCTGAGTAACGTAGCTAACGCGTGAAGTCAGCCGCCTGGGGAGTACGGTCGCAAGATTAAAACTCAAAGGAATTGACGGGGACCCGCACAAGCGGTGGATGATGTGGATTAATTCGATGCAACGCGAAAGACCTTACCTACCCTTGACATGTCACTAACGAAGTAGAGATACATTAGGTGCCCGTAAGGGAAAGTGAACACAGGTGCTGCATGG
>FIQU8OX06HIPMF
ATTAGATACCCAGGTAGTCCACGCTGTAAACGATGTCGACTAGCCGTTGGTCCTATTTACAGGATTAGTGGCGCAGCTAACGCATTAAGTCGACCGCCTGGGGAGTACGGCCGCAAGGTTAAAACTCAAATGAATTGACGGGGGCCCGCACAAGCGGTGGAGCATGTGGTTTAATTCGATGCAGCGCGAAGAACCTTACCTACCCTTGACATCCAGAGAATCTGTTAGAGATAGTAGAGTGCCTTCGGGAGCTC
>FIQU8OX06HH6H4
ATTAGATACCCAGGTAGTCCACGCCCTAAACGATGCTGACTAGTTGTTCGGGATTTACATCCTGAGTAACGTAGCTAACGCGTGAAGTCAGCCGCCTGGGGAGTACGGTCGCAAGATTAAAACTCAAAGGAATTGACGGGGACCCGCACAAGCGGTGGATGATGTGGATTAATTCGATGCAACGCGAAAAACCTTACCTACCCTTGACATGTCACTAACGAAGTAGAGATACATTAGGTGCTCGTAAGAGAAAGTGAACACAGGTG
>FIQU8OX06HMNMB
[truncated: 9,321,928 more chars]
