# Supplementary material for: Estimation of bacterial diversity using next generation sequencing of 16S rDNA: a comparison of different workflows
Source: BMC Bioinformatics. 2011 Dec 14;12:473. doi: 10.1186/1471-2105-12-473 (PMC3258296; doi:10.1186/1471-2105-12-473)
Supplement: Additional file 3 — This file contains the FASTA formatted sequences of all the datasets used in this study. Zip file contents are briefly described in the included README file. [file 1471-2105-12-473-S3.ZIP › dset/QuincePriestPotGSFLXClean.fas]

>E9691TF06HA7Z8
ATTAGATACCCTGGTAGTCCACGCCCTAAACGATGCTGACTAGTTGTTCGGGATTTACATCCTGAGTAACGTAGCTAACGCGTGAAGTCAGCCGCCTGGGGAGTACGGTCGCAAGATTAAAACTCAAAGGAATTGACGGGGACCCGCACAAGCGGTGGATGATGTGGATTAATTCGATGCAACGCGAAAAACCTTACCTACCCTTGACATGTCACTAACGAAGTAGAGATACATTAGGTGCTCGTAAGAGAAAGTGAACACAGGTG
>E9691TF06HBPWL
ATTAGATACCCTGGTAGTCCTGGCTGTAAACATTGGGCACTGGGTAGTGGAACCGCCGATGGTTTCACTGCCGCAGGGAAACCGTGAAGTGCCCCGCCTGGGGAGTATGGTCGCAAGGCTGAAACTCAAAGGAATTGACGGGGGCTCACACAAGCAGTGGAGTATGTGGCTTAATTCGAGGCTACGCGAAAAACCTTACCTAGGCTTGACATGCAAGGATTAGTCGGCGGAAACGTCGATGACGCCGCAAGGTGGAACTTGCACAGGTG
>E9691TF06HF1FQ
ATTAGATACCCCGGTAGTCCACGCTGTAAACGATGCCGACTAGCCGTTGGTCCTATTTACAGGATTAGTGGCGCAGCTAACGCATTAAGTCGACCGCCTGGGGAGTACGGCCGCAAGGTTAAAACTCAAATGAATTGACGGGGGCCCGCACAAGCGGTGGAGCATGTGGTTTAATCGATGCAACGCGAAGAACCTTACCTACCCTTGACATCCAGAGAATCTGTTAGAGATAGTAGAGTGCCTTCGGGACTCTGAGAC
>E9691TF06HFCKZ
ATTAGATACCCAGGTAGTCCACGCTGTAAACTATGGATACTTGTTGTTGGAGGTATTGACCCCTTCAGTGACGAAGCTAACGCGTTAAGTATCCCGCCTGGGGAGTACGGTCGCAAGATTAAAACTCAAAGAAATTGACGGGGGCCCGCACAAGCGGTGGAGCATGTGGTTTAATTCGATGCAACGCGAAGAACCTTACCTGGACTTGACATGAACTGGAAGGGTGGCAGAAATGTCCCCGCTCGCAAGAGTCGGTTCACAGGTGCTGCATGG
>E9691TF06HLMJK
ATTAGATACCCTGGTAGTCCACGCCCTAAACGATGTCAACTGGTTGTTGGGAGGGTTTCTTCTCAGTAACGAAGCTAACGCGTGAAGTTGACCGCCTGGGGAGTACGGCCGCAAGGTTGAAACTCAAAGGAATTGACGGGGACCCGCACAAGCGGTGGATGATGTGGTTTAATTCGATGCAACGCGAAAAACCTTACCACCCTTGACATGTCAGAGATCCCGAAGAGATTTGGG
>E9691TF06HJL4W
ATTAGATACCCGGGTAGTCCACGCTGTAAACGATGAGTGCTAGATATCGGGAGAATTTCTTTCGGTTTCGTAGCTAACGCATTAAGCACTCCGCCTGGGGAGTACGATCGCAAGATTAAAACTCAAAGGAATTGACGGGGGCTCGCACAAGTGGTGGAGCATGCGGTTTAATTCGATGCTACGCGAAAAACCTTACCAACCCTTGACATGGTGATCGTAGGCTACAGAGATGTAGCCGTCAGTTCGGCTGGATCACACACAGGTTG
>E9691TF06HF0PM
ATTAGATACCCAGGTAGTCCACGCTGTAAACTATGGATACTTGTTGTTGGAGGTATTGACCCCTTCAGTGACGAGGCTAACGCGTTAAGTATCCCGCCTGGGGAGTACGGTCGCAAGATTAAAACTCAAAGAAATTGACGGGGGCCCGCACAAGCGGTGGAGCATGTGGTTTAATTCGATGCAACGCGAAGAACCTTACCTGGACTTGACATGAACTGGAAGGGTGGCAGAAATGTCCCCGCTCGCAAGAGTCGGTTCACAGGTGCTGCATGG
>E9691TF06HEVA2
ATTAGATACCCCGGTAGTCCACGCCCTAAACGATGTCTACTAGTTGTTGGTGGAGTAAAATCCATGAGTAACGCAGCTAACGCGTGAAGTAGACCGCCTGGGGAGTACGGTCGCAAGATTAAAACTCAAATGAATTGACGGGGGCCCGCACAAGCGGTGGATTATGTGGATTAATTCGATGCAACGCGAAAAACCTTACCTGGCCTTGACATGTAACGAACTTTCCAGAGATGGATTGGTGCTCGAAAGAGAACGTTAACACAGGTGCTGCATGG
>E9691TF06G7FA0
ATTAGATACCCTGGTAGTCCACGCCCTAAACGATGCTGACTAGTTGTTCGGGATTTACATCCTGAGTAACGTAGCTAACGCGTGAAGTCAGCCGCCTGGGGAGTACGGTCGCAAGATTAAAACTCAAAGGAATTGACGGGGACCCGCACAAGCGGTGGATGATGTGGATTAATTCGATGCAACGCGAAAAACCTTACCTACCCTTGACATGTCACTAACGAAGTAGAGATACATTAGGTGCTCGTAAGAGAAAGTGAACACAGGTG
>E9691TF06G3N8Y
ATTAGATACCCGGGTAGTCCTAGCTGTAAACGATGGATACTAGATGTTGTGGACTCTTTGAGTCTGCAGTGTCGTAGCTAACGCGTTAAGTATCCCGCCTGGGAAGTATGCTCGCAAGAGTGAAACTCAAAGGAATTGACGGGGGCCCGCACAAGCGGTGGAGCATGTGGTTTAATTCGATGCAACACGAAGAACCTTACCAGGACTTGACATAAAGAGAAGTTTTTGAGAAGAAAACGTGCTACGGCCTCTTATACAGGTGGTGCA
>E9691TF06HFSWZ
ATTAGATACCCGGGTAGTCCACGCTGTAAACGATGTCGACTAGCCGTTGGTCCTATTTACAGGATTAGTGGCGCAGCTAACGCATTAAGTCGACCGCCTGGGGAGTACGGCCGCAAGGTTAAAACTCAAATGAATTGACGGGGGCCCGCACAAGCGGTGGAGCATGTGGTTTAATTCGATGCAACGCGAAGAACCTTACCTACCCTTGACATCCAGAGAATCTGTTAGAGATAGTAGAGTGCCTTCGGGAGCTCTGAGACAGGT
>E9691TF06HHSLU
ATTAGATACCCGGGTAGTCCACGCCCTAAACGATGCTGACTAGTTGTTGGGAATTTACATTCTCAGTAACGTAGCTAACGCGTGGAGTCAGCCGCCTGGGGAGTACGGTCGCAAGATTAAAACTCAAAGGAATTGACGGGGACCCGCACAAGCGGTGGATGATGTGGATTAATTCGATGCAACGCGAAAAACCTTACCTACCCTTGACATGTCACTAACGAAGTAGAGATACATTAGGTGCCCGTAAGGG
>E9691TF06HHLV0
ATTAGATACCCTGGTAGTCCACGCCCTAAACGATGCTGACTAGTTGTTCGGGATTTACATCCTGAGTAACGTAGCTAACGCGTGAAGTCAGCCGCCTGGGGAGTACGGTCGCAAGATTAAAACTCAAAGGAATTGACGGGGACCCGCACAAGCGGTGGATGATGTGGATTAATTCGATGCAACGCGAAAAACCTTACCTACCCTTGACATGTCACTAACGAAGTAGAGATACATTAGGTGCTCGTAAGAGAAAGTGAACACAGGTG
>E9691TF06G2YF9
ATTAGATACCCTGGTAGTCCTAGCTGTAAACGATGGATACTAGATGTTGTGGACTCTTTGAGTCTGCAGTGTCGTAGCTAACGCGTTAAGTATCCCGCCTGGGAAGTATGCTCGCAAGAGTGAAACTCAAAGGAATTGACGGGGGCCCGCACAAGCGGTGGAGCATGTGGTTAATTCGATGCAACACGAAGAACCTTACCAGGACTTGACATAAAGAGAAGTTTTTTGAGAAGAAAACGTGCTACGGCCTCTTATACAGGTGGTG
>E9691TF06HK84V
ATTAGATACCCGGGTAGTCCACGCTGTAAACTATGGATACTTGTTGTTGGAGGTATTGACCCCTTCAGTGACGAAGCTAACGCGTTAAGTATCCCGCCTGGGGAGTACGGTCGCAAGATTAAAACTCAAAGAAATTGACGGGGGCCCGCACAAGCGGTGGAGCATGTGGTTTAATTCGATGCAACGCGAAGAACCTTACCTGGACTTGACATGAACTGGAAGGGTGGCAGAAATGTCCCG
>E9691TF06HEHUX
ATTAGATACCCGGGTAGTCCTAGCTGTAAACGATGGATACTAGATGTTGTGGACTCTTTGAGTCTGCAGTGTCGTAGCTAACGCGTTAAGTATCCCGCCTGGGAAGTATGCTCGCAAGAGTGAAACTCAAAGGAATTGACGGGGGCCCGCACAAGCGGTGGAGCATGTGGTTTAATCGATGCAACACGAAGAACCTTACCAGGACTTGACATAAAGAGAAGTTTTTTGAGAAGAAAACGTGCTACGGCCTCTTATACAGGTGGTG
>E9691TF06GY6HO
ATTAGATACCCGGGTAGTCCACGCTGTAAACGATGCATACTTGGTCGGAGTGGTTTGACTCCATTCCGGCCGTAGGAAACTGATGAGTATGCCGCCTGGGGAGTACGGTTGCAAGATTAAAACTCAAAGGAATTGACGGGGGCTCACACAAGCGGTGGAGCATGTGGCTTAATCGAAGCAACGCGAAGAACCTTACCTAGGCTTGACATTCACGGATAAACTCTATG
>E9691TF06HC1R4
ATTAGATACCCTGGTAGTCCTAGCTGTAAACGATGGATACTAGATGTTGTGGACTCTTTGAGTCTGCAGTGTCGTAGCTAACGCGTTAAGTATCCCGCCTGGGAAGTATGCTCGCAAGAGTGAAACTCAAAGGAATTGACGGGGGCCCGCACAAGCGGTGGAGCATGTGGTTAATTCGATGCAACACGAAGAACCTTACCAGGACTTGACATAAAGAGAAGTTTTTTGAGAAGAAAACGTGCTACGGCCTCTTATACAGGTGGTG
>E9691TF06G2IQH
ATTAGATACCCCGGTAGTCCACGCCCTAAACGATGTCAACTAGCTGTTGGGGCCTTCGGGCCTCAGTAGCGCAGCTAACGCGTGAAGTTGACCGCCTGGGGAGTACGGTCGCAAGATTAAAACTCAAAGGAATTGACGGGGACCCGCACAAGCGGTGGATGATGTGGATTAATTCGATGCAACGCGAAAAACCCTTACCTACCCTTGACATGTCTGGAATCCCGAAGAGATTTGGG
>E9691TF06G00WK
ATTAGATACCCTGGTAGTCCTAGCTGTAAACGATGGATACTAGATGTTGTGGACTCTTTGAGTCTGCAGTGTCGTAGCTAACGCGTTAAGTATCCCGCCTGGGAAGTATGCTCGCAAGAGTGAAACTCAAAGGAATTGACGGGGGCCCGCACAAGCGGTGGAGCATGTGGTTAATTCGATGCAACACGAAGAACCTTACCAGGACTTGACATAAAGAGAAGTTTTTTGAGAAGAAAACGTGCTACGGCCTCTTATACAGGTGGTG
>E9691TF06HKKK6
ATTAGATACCCCGGTAGTCCACGCTGTAAACGATGTCGACTAGCCGTTGGTCCTATTTACAGGATTAGTGGCGCAGCTAACGCATTAAGTCGACCGCCTGGGGAGTACGGCCGCAAGGTTAAAACTCAAATGAATTGGACGGGGGCCCGCACAAGCGGTGGAGCATGTGGTTTAATTCGATGCAACGCGAAGAACCTTACCTACCCTTGACATCCAGAGAATCTGTTAGAGATAGTAGAGTGCCTTCGGGAGCTCTGAGAC
>E9691TF06HBQN6
ATTAGATACCCGGGTAGTCCACGCCGTAAACGGTGGGTACTAGGTGTGGGTTTCCTTCCTTGGGATCCGTGCCGTAGCTAACGCATTAAGTACCCCGCCTGGGGAGTACGGCCGCAAGGCTAAAACTCAAAGAAATTGACGGGGGCCCGCACAAGCGGCGGAGCATGTGGATTAATTCGATGCAACGCGAAGAACCTTACCTGGGTTTGACATGCACAGGACGACGGCAGAGATGTCGTTTCCCTTGTGGCCTGTGTGCAGGTGGTGCATGGCTGTCGTC
>E9691TF06HEQPL
ATTAGATACCCTGGTAGTCCTAGCTGTAAACGATGGATACTAGATGTTGTGGACTCTTTGAGTCTGCAGTGTCGTAGCTAACGCGTTAAGTATCCCGCCTGGGAAGTATGCTCGCAAGAGTGAAACTCAAAGGAATTGACGGGGGCCCGCACAAGCGGTGGAGCATGTGGTTAATTCGATGCAACACGAAGAACCTTACCAGGACTTGACATAAAGAGAAGTTTTTTGAGAAGAAAACGTGCTACGGCCTCTTATACAGGTGGTG
>E9691TF06HIW9L
ATTAGATACCCAGGTAGTCCACGCCCTAAACGATGGATACTCGACATCAGCGATACACTGTTGGTGTCTGAGCGAAAGCATTAAGTATCCCACCTGGGAAGTACGACCGCAAGGTTGAAACTCAAAGGATTGACGGGGGTCCGCACAAGCGGTGGAGCATGTGGTTTAATTCGACGATACGCGAGGAACCTTACCTGGGCTAGAATGCATTTTGACCGTGGG
>E9691TF06HLCTC
ATTAGATACCCGGGTAGTCCACGCCCTAAACGATGCTGACTAGTTGTTCGGGATTTACATCCTGAGTAACGTAGCTAACGCGTGAAGTCAGCCGCCTGGGGAGTACGGTCGCAAGATTAAAACTCAAAGGAATTGACGGGGACCCGCACAAGCGGTGGATGATGTGGATTAATTCGATGCAACGCGAAAAACCTTACCTACCCTTGACATGTCACTAACGAAGTAGAGATACATTAGGTGCTCGTAAGAGAAAGTGAACACAGG
>E9691TF06HIXLJ
ATTAGATACCCAGGTAGTCCACGCCCTAAACGATGTCTACTAGTTGTTGGTGGAGTAAAATCCATGAGTAACGCAGCTAACGCGTGAAGTAGACCGCCTGGGGAGTACGGTCGCAAGATTAAAACTCAAATGAATTGACGGGGGCCCGCACAAGCGGTGGATTATGTGGATTAATTCGATGCAACGCGAAAAACCTTACCTGGCCTTGACATGTAACGAACTTTCCAGAGATGGATTGGTGCTCGAAAG
>E9691TF06HJCZH
ATTAGATACCCTGGTAGTCCTAGCTGTAAACGATGGATACTAGATGTTGTGGACTCTTTGAGTCTGCAGTGTCGTAGCTAACGCGTTAAGTATCCCGCCTGGGAAGTATGCTCGCAAGAGTGAAACTCAAAGGAATTGACGGGGGCCCGCACAAGCGGTGGAGCATGTGGTTAATTCGATGCAACACGAAGAACCTTACCAGGACTTGACATAAAGAGAAGTTTTTTGAGAAGAAAACGTGCTACGGCCTCTTATACAGGTGGTG
>E9691TF06HDX2B
ATTAGATACCCTGGTAGTCCACGCCGTAAACGATGTCAACTCGTATTTGGGACCTAAGGTCTCGGATACTAAGCTAACGCAATAAGTTGACCGCCTGGGAAGTACGGTCGCAAGACTAAAACTCAAAGGAATTGACGGGGACCCGCACAAGTGGTGGATGATGTGGATTAATTCGATGCAACGCGAAAAACCTTACCTACCCTTGACATACCAAGAACGACCAAGAGATTGGTTGGTGCTCGTAAGAGAACTTGGATACAGGTGCTGCATGGCTGTCG
>E9691TF06HG8Y7
ATTAGATACCCCGGTAGTCCACGCCGTAAACGATGGATGCTAGGTGTTCCGGAATTTGACTTCTGGAGTACCGAAGCTAACGCATTAAGCATCCCGCCTGGGGAGTACGGCCGCAAGGCTAAAACTCAAAGGAATTGACGGGGGCTCGCACAAGCGGTGGAGCATGTGGTTTAATTCGACGCAACGCGAAGAACCTTACCTGGGCTAGAAAGTGTAGGAATCTGGTAGAAATATTGGAGTGCTCTTCGGAGAATCTACAGTTAGGTGCTGCATGG
>E9691TF06G1ADX
ATTAGATACCCTGGTAGTCCACGCCGTAAACGATGTCAACTAGCCGTTGGCTCTCTTAGAGAGTTAGTGGCGCAGCTAACGCATTAAGTTGACCGCCTGGGGAGTACGGCCGCAAGGTTAAAACTCAAATGAATTGACGGGGGCCCGCACAAGCGGTGGAGCATGTGGTTTAATTCGATGCAACGCGAAGAACCTTACCTACCCTTGACATCCAGAGAATCTGTTAGAGATAGTAGAGTGCCTTCGGGAACTCTGAGACAGGTG
>E9691TF06HG5TI
ATTAGATACCCTGGTAGTCCACGCCCTAAACGATGGATACTCGACATCAGCGATACACTGTTGGTGTCTGAGCGAAAGCATTAAGTATCCCACCTGGGAAGTACGACCGCAAGGTTGAAACTCAAAGGAACTGACGGGGGTCCGCACAAGCGGTGGAGCATGTGGTTTAATTCGATGATACGCGAGGAACCTTACCTGGGCTAGAATGCATTTTGACCGTGGGTGAAAGCTCACTTTATAGCAATATACAATTTGTAAGGTG
>E9691TF06HIX2F
ATTAGATACCCTGGTAGTCCTAGCTGTAAACGACGGATACTAGATGTTGTGGACTCTTTGAGTCTGCAGTGTCGTAGCTAACGCGTTAAGTATCCCGCCTGGGAAGTATGCTCGCAAGAGTGAAACTCAAAGGAATTGACGGGGGCCCGCACAAGCGGTGGAGCATGTGGTTTAATTCGATGCAACACGAAGAACCTTACCAGGACTTGACATAAAGAGAAGTTTTTTGAGAAGAAAACGTGCTACGGCCTCTTATACAGGTGGTGCA
>E9691TF06HIT9Z
ATTAGATACCCGGGTAGTCCACGCCCTAAACGATGGATACTCGACATACGCGATACACTGTGTGTGTCTGAGCGAAAGCATTAAGTATCCCACCTGGGAAGTACGTTCGCAAGAATGAAACTCAAAGGAATTGGCGGGGGTCCGCACAAGCGGAGGAGTATGTGGTTTAATTCGATGATACGCGAGGAACCTTACCTGGCTAGAATGCTGGGAGACCGTGGGTGAAAGCTCACTTTGTAGCAATACACTGCCAGTAAGGTG
>E9691TF06HD8GQ
ATTAGATACCCGGGTAGTCCACGCCGTAAACGATGTCAACTAGCCGTTGGCTCTCTTAGAGAGTTAGTGGCGCAGCTAACGCATTAAGTTGACCGCCTGGGGAGTACGGCCGCAAGGTTAAAACTCAAATGAATTGACGGGGGCCCGCACAAGCGGTGGAGCATGTGGTTTAATTCGATGCAACGCGAAGAACCTTACCTACCCTTGACATCCAGAGAATCTGTTAGAGATAGTAGAGTGCCTTCGGGAACTCTGAGACAGGTG
>E9691TF06HE9XQ
ATTAGATACCCGGGTAGTCCACGCAGTAAACGATGAGCGCTAGTTGTCGGGACCTTAGGTTTCGGCGGCGAAGCTAACGCGTTAAGCGCTCCGCCTGGGGAGTACGGTCGCAAGACTAAAACTCAAAAGAATTGACGGGGACTCGCACAAGCAGTGGAGCATGTGGTTTAATTCGATGCTACGCGAAAAACCTTACCAACCCTTGAATCCCATTGACCGCTACAGAGATGTAGCTTTGGAGCAATCCACGGTGGAGACAGGTGTTGCATGG
>E9691TF06HIE8T
ATTAGATACCCCGGTAGTCCACGCCGTAAACGATGTCAACTAGCCGTTGGTCCTCTATGTAGGATTAGTGGCGCAGCTAACGCATTAAGTTGACCGCCTGGGGAGTACGGCCGCAAGGTTAAAACTCAAATGAATTGACGGGGGCCCGCACAAGCGGTGGAGCATGTGGTTTAATTCGATGCAACGCGAAGAACCTTACCTACCCTTGACATCCAGAGAATCTGTTAGAGATAGTAGAGTGCCTTCGGGAGCTCTGAGACAGGTG
>E9691TF06HDCUU
ATTAGATACCCAGGTAGTCCACGCCCTAAACGATGTCAACTGGTTGTTGGGTCTTCACTGACTCAGTAACGAAGCTAACGCGTGAAGTTGACCGCCTGGGGAGTACGGCCGCAAGGTTGAAACTCAAAGGAATTGACGGGGACCCGCACAAGCGGTGGATGATGTGGTTTAATTCGATGCAACGCGAAAACCTTACCCACCTTTGACATGTACGGAATTTGCCAGAGATGGCTTAGTGCTCGAAAG
>E9691TF06G5W21
ATTAGATACCCCGGTAGTCCACGCTGTAAACTATGGATACTTGTTGTTGGAGGTATTGACCCCTTCAGTGACGAAGCTAACGCGTTAAGTATCCCGCCTGGGGAGTACGGTCGCAAGATTAAAACTCAAAGAAATTGACGGGGGCCCGCACAAGCGGTGGAGCATGTGGTTTAATTCGATGCAACGCGAAGAACCTTACCTACTCTTGACATCCAAAGAATCCTGCAGAGATGCGGGAGTGCCGAAAGGAATTTTGAGACAGGTGCTGCATGG
>E9691TF06HIP57
ATTAGATACCCTGGTAGTCCACGCCCTAAACGATGTCTACTAGTTGTTGGTGGAGTAAAATCCATGAGTAACGCAGCTAACGCGTGAAGTAGACCGCCTGGGGAGTACGGCCGCAAGATTAAAGCTCAAATGAATTGACGGGGGCCCGCACAAGCGGTGGATTATGTGGATTAATTCGATGCAACGCGAAAAACCTTACCTGGCCTTGACATGTAACGAACTTTCCAGAGATGGATTGGTGCTCGAAAGAGAGCGTTAACACAGGTG
>E9691TF06GX7QC
ATTAGATACCCTGGTAGTCCACGCCTTAAACGATGCGAACTAGATGTCGGAAGGGTCAGCCTTTCGGCGTCGCAGCTAACGCGATAAGTTCGCCGCCTGGGGAGTACGGCCGCAAGGTTGAAACTCAAAGGAATTGACGGGGACCCGCACAAGCGGTGGAGCATGTGGTTTAATTCGATGCAACGCGAAGAACCTTACCTGGTCTTGACATCTGTCGAATCCTGCAGAAATGCGGGAGTGCCTTCGGGAACGACAAGACAGGTG
>E9691TF06HL8E0
ATTAGATACCCGGGTAGTCCACGCCCTAAACGATGTCTACTAGTTGTTGGTGGAGTAAAATCCATGAGTAACGCAGCTAACGCGTGAAGTAGACCGCCTGGGGAGTACGGTCGCAAGATTAAAACTCAAATGAATTGACGGGGGCCCGCACAAGCGGTGGATTATGTGGATTAATTCGATGCAACGCGAAAAACCTTACCTGGCCTTGACATGTAACGAACTTTCCAGAGATGGATTGGTGCTCGAAAGAGAGCGTTAACACAGGTGCTG
>E9691TF06HBANY
ATTAGATACCCTGGTAGTCCACGCCGTAAACGATGTCAACTAGCTGTTGGTCTTATGAATAAGATTAGTGGCGCAGCTAACGCGATAAGTTGACCGCCTGGGGAGTACGGTCGCAAGATTAAAACTCAAAGGATTGACGGGGCCCGCACAAGCGGTGGAGCATGTGGTTTAATTCGATGCAACGCGAAGAACCTTACCTACCCTTGACATACAGTGGATTTTGCAGAGATGTGGAAGTGCCTTCGGGAACACTGATACAGGTG
>E9691TF06HAOC8
ATTAGATACCCCGGTAGTCCACGCCCTAAACTATGTCAACTGGTTGTCGGGAGATTAACTCTCTTGGTAACGAAGCTAACGCGTGAAGTTGACCGCCTGGGGAGTACGACCGCAAGGTTAAAACTCAAAGGAATTGACGGGGACCCGCACAAGCGGTGGATTATGTGGATTAATTCGATGCAACGCGAAAAACCTTACCTACCCTTGACATGTACGGAATCCTTCAGAGATGGAGGGGTGCCCGAAAGGGAACCGTAACACAGGTGCTGCATGGCTGTCGTCAG
>E9691TF06HI1QE
ATTAGATACCCCGGTAGTCCTAGCCTTAAACGATGCATACTAGATGTAGGCGGGCTCAACCCTGTCTGTATCGGAGCTAACGCATTAAGTATGCCGCCTGGGGAGTACGCTCGCAAGGGTGAAACTCAAAGAATTGACGGGGCCCGCACAAGCAGTGGAGCATGTGGTTTAACTCGATGCAACGCGAAGAACCTTACCTGGGCTCGAAATGTAGAGGACGACCACAGAGATGTGGTTTCCCGAAGGGTCTCTATATAGGTG
>E9691TF06HJJN5
ATTAGATACCCGGGTAGTCCACGCCCTAAACGATGTCTACTAGTTGTTGGGAGAGTAAAATCTCTTAGTAACGCAGCTAACGCGTGAAGTAGACCGCCTGGGGAGTACGGTCGCAAGATTAAAACTCAAAGGAATTGACGGGGGCCCGCACAAGCGGTGGATTATGTGGATTAATTCGATGCAACGCGAAAAACCTTACCTGGCCTTGACATGTACCGAATTTAGCAGAGATGCTTTAGTGCTCGAAAGAGAACGGTAAC
>E9691TF06HJ2MZ
ATTAGATACCCCGGTAGTCCACGCCTTAAGCGATGCGAACTAGATGTCGGAAGGGTCAGCCTTTCGGTGTCGCAGCTAACGCGATAAGTTCGCCGCCTGGGGAGTACGGCCGCAAGGTTGAAACTCAAAGGAATTGACGGGGACCCGCACAAGCGGTGGAGCATGTGGTTTAATTCGATGCAACGCGAAGAACCTTACCTGGTCTTGACATCTGTCGAATCCTGCAGAATGCGGGA
>E9691TF06HKT7D
ATTAGATACCCCGGTAGTCCTGGCTGTAAACGACGAGCACTGGGCGGGAGGGAAGTTCGCTTCTTTCTGCCGTAGCGAAAGCGTTAAGTGCTCCGCCTGGGGAGTATGGTCGCAAGGCTGAAACTCAAAGGAATTGACGGGGGCTCACACAAGCGGTGGATGATGTGGCTTAATTCGAGGCAACGCGAAGAACCTTATCCTGGACTTGACATGCATGGATTAACCCAGTGAAAGCTGGGCCACGCCTTCGGGTGGAACATGCACAGG
>E9691TF06G0K0E
ATTAGATACCCCGGTAGTCCACGCCCTAAACGATGTCAACTAGCTGTTGGGGGTTTGAATCCTTGGTAGCGAAGCTAACGCGAGAAGTTGACCGCCTGGGGAGTACGGCCGCAAGGTTAAAACTCAAATGAATTGACGGGGGCCCGCACAAGCGGTGGAGCATGTGGTTTAATTCGATGCAACGCGAAGAACCTTACCTACCCTTGACATCCAGAGAATCTGTTAGAGATAGTAGAGTGCCTTCGGG
>E9691TF06HFMAM
ATTAGATACCCTGGTAGTCCTAGCTGTAAACGATGGATACTAGATGTTGTGGACTCTTTGAGTCTGCAGTGTCGTAGCTAACGCGTTAAGTATCCCGCCTGGGAAGTATGCTCGCAAGAGTGAAACTCAAAGGAATTGACGGGGGCCCGCACAAGCGGTGGAGCATGTGGTTAATTCGATGCAACACGAAGAACCTTACCAGGACTTGACATAAAGAGAAGTTTTTTGAGAAGAAAACGTGCTACGGCCTCTTATACAGGTGGTG
>E9691TF06HHS28
ATTAGATACCCAGGTAGTCCACGCCCTAAACGATGTCAACTAGTTGTTGGTAGAGTAAAATCTATGAGTAACGTAGCTAACGCGTGAAGTTGACCGCCTGGGGAGTACGGTCGCAAGATTAAAACTCAAAGGAATTGACGGGGGCCCGCACAAGCGGTGGATTATGTGGATTAATTCGATGCAACGCGAAAAACCTTACCTGGCCTTGACATGTACCGAATTGAGCAGAGATGTTCAAGTGCTCGAAAG
>E9691TF06HFPI9
ATTAGATACCCTGGTAGTCCACGCCGTAAACGGTGGGCGCTAGTTGTGCGAACCCTCCACGGTTTGTGCGACGCAGCTAACGCATTAAGCGCCCCGCCTGGGGAGTACGATCGCAAGATTAAAACTCAAAGGAATTGACGGGGCCCCGCACAAGCAGCGGAGCATGCGGCTTAATTCGACGCAACGCGAAGAACCTTACCAAGGCTTGACATATACAGGAATATGGCAGAGATGTCATAGCCGCAAGGTCTGTATACAGGTGG
>E9691TF06HH4F3
ATTAGATACCCCGGTAGTCCACGCCGTAAACGATGTCAACTAGCCGTTGGCTCTCTTAGAGAGTTAGTGGCGCAGCTAACGCATTAAGTTGACCGCCTGGGGAGTACGGCCGCAAGGTTAAAACTCAAATGAATTGACGGGGGCCCGCACAAGCGGTGGAGCATGTGGTTTAATTCGATGCAACGCGAAGAACCTTACCTACCCTTGACATCCAGAGAATCTGTTAGAGATAGTAGAGTGCC
>E9691TF06HHT67
ATTAGATACCCGGGTAGTCCACGCCCTAAACGATGCTGACTAGTTGTTCGGGATTTACATCCTGAGTAACGTAGCTAACGCGTGAAGTCAGCCGCCTGGGGAGTACGGTCGCAAGATTAAAACTCAAAGGAATTGACGGGGACCCGCACAAGCGGTGGATGATGTGGATTAATTCGATGCAACGCGAAAAACCTTACCTACCCTTGACATGTCACTAACGAAGTAGAGATACATTAGGTGCCCGTAAGGGAAAGTGAACACAGGTGCTGCATGG
>E9691TF06HE2CH
ATTAGATACCCAGGTAGTCCACGCCGTAAACGATGTCAACTAGCCGTTGGCTCTCTTAGAGAGTTAGTGGCGCAGCTAACGCATTAAGTTGACCGCCTGGGGAGTACGGCCGCAAGGTTAAAACTCAAATGAATTGACGGGGGCCCGCACAAGCGGTGGAGCATGTGGTTTAATTCGATGCAACGCGAAGAACCTTACCTACCCTTGACATCCAGAGAATCTGTTAGAGATAGTAG
>E9691TF06HDXZ9
ATTAGATACCCTGGTAGTCCACGCCGTAAACGGTGGGCGCTAGTTGTGCGAACCTTCCACGGTTTGTGCGACGCAGCTAACGCATTAAGCGCCCCGCCTGGGGAGTACGATCGCAAGATTAAAACTCAAAGGAATTGACAGGGCCCCGCACAAGCAGCGGAGCATGCGGCTTAATTCGACGCAACGCGAAGAACCTTACCAAGGCTTGACATATACAGGAATATGGCAGAGATGTCATAGCCGCAAGGTCTGTATACAGGG
>E9691TF06HIJ6G
ATTAGATACCCTGGTAGTCCATACAGTAAACGTTGATTACTAGATGTTGGGGCCGATTAAGGTTTTAGTGTCTAAGCGAAAGCGATAAGTAATCCACCTGGGGAGTACGCTCGCAAGGGTGAAACTCAAAGGAATTGACGGGGACCCACACAAGCGGTGGAGCATGTGGTTTAATTCGATGATACGCGAGGAACCTTACCAAGGCTTGAACGCACCACGACAGGTTATGAAAGTAGCTTTTCTTCGGACGGGGTGCGAGGTGCTGCATGGTTGTCGTCAG
>E9691TF06G7BUS
ATTAGATACCCCGGTAGTCCACGCCGTAAACGATGGATGCTAGCCGTTAGGCAGCTTGCTGCTTAGTGGCGCAGCTAACGCTTTAAGCATCCCGCCTGGGGAGTACGGTCGCAAGATTAAAACTCAAAGGAATTGACGGGGGCCCGCACAAGCGGTGGAGCATGTGGTTTAATTCGAAGCAACGCGCAGAACCTTACCAGCTTTTGACATGTCCTGGACGGATAGCAGAGATGCTTTCTTCTCTTCGGAGCCAGGAAC
>E9691TF06HIRW0
ATTAGATACCCCGGTAGTCCACGCTGTAAACGATGAGAACTAGCCGTTGGGCGTACTTGTACGTTTAGTGGCGCAGCTAACGCGATAAGTTCTCCGCCTGGGGAGTACGGCCGCAAGGTTAAAACTCAAATGAATTGACGGGGGCCCGCACAAGCGGTGGAGCATGTGGTTTAATTCGATGCAACGCGAAGAACCTTACCTGGTCTTGACATCCTGCGAATCTCCGAGAGATTGGAGAGTGCC
>E9691TF06HEKBW
ATTAGATACCCTGGTAGTCCTGGCTGTAAACATTGGGCACTGGGTAGTGGAACCGCCGATGGTTTCACTGCCGCAGGGAAACCGTGAAGTGCCCCGCCTGGGGAGTATGGTCGCAAGGCTGAAACTCAAAGGAATTGACGGGGGCTCACACAAGCAGTGGAGTATGTGGCTTAATTCGAGGCTACGCGAAAAACCTTACCTAGGCTTGACATGCAAGGATTAGTCGGCGGAAACGTCGATGACGCCGCAAGGTGGAACTTGCACAGGTG
>E9691TF06G72BU
ATTAGATACCCTGGTAGTCCACGCCGTAAACGATGTCAACTAGCCGTTGGGCCCTTTATGGGTTTAGTGGCGCAGCTAACGCATTAAGTTGACCGCCTGGGGAGTACGGCCGCAAGGTTAAAACTCAAATGAATTGACGGGGGCCCGCACAAGCGGTGGAGCATGTGGTTTAATTCGATGCAACGCGAAGAACCTTACCTACCCTTGACATCCAGAGAATCTGTTAGAGATAGTAGAGTGCCTTCGGGAACTCTGAGACAGGTGCTGCATGG
>E9691TF06HJH51
ATTAGATACCCTGGTAGTCCACGCCGTAAACGATGTCAACTAGCCGTTGGCTCTCTTAGAGAGTTAGTGGCGCAGCTAACGCATTAAGTTGACCGCCTGGGGAGTACGGCCGCAAGGTTAAAACTCAAATGAATTGACGGGGGCCCGCACAAGCGGTGGCGCATGTGGTTAATTCGATGCAACGCGAAGAACCTTACCTACCCTTGACATCCAGAGAATCTGTTAGAGATAGTAGAGTGCC
>E9691TF06HDZBU
ATTAGATACCCGGGTAGTCCACGCCCTAAACGATGTCAACTGGTTGTTGGGTCTTCACTGACTCAGTAACGAAGCTAACGCGTGAAGTTGACCGCCTGGGGAGTACGGCCGCAAGGTTGAAACTCAAAGGAATTGACGGGGACCCGCACAAGCGGTGGATGATGTGGTTTAATTCGATGCAACGCGAAAAACCTTACCCACCTTTGACATGTACGGAAGTTACCAGAGATGGTTTCGTGCTCGAAAGAGAACCGTAACACAGGTGCTGCATGGCTGTCGTC
>E9691TF06HDXDM
ATTAGATACCCGGGTAGTCCACGCTGTAAACGATGAGTGCTAGATATCTGGATTTATTCTGGGTGTCGAAGCTAACGTATTAAGCACTCCGCCTGGGGAGTACGATCGCAAGATTAAAACTCAAAGGAATTGACGGGGGCCCGCACAAGCGGTGGAGCACGCGGTTTAATTCGATGCAACGCGAAAAACCTTACCAGCTCTTGACATGTCGGTCGCGGAGACTAGAGATAGTTTCCTTCAGTTCGGCTGGACCGAAC
>E9691TF06HESTN
ATTAGATACCCTGGTAGTCCTAGCTGTAAACGATGGATACTAGATGTTGTGGACTCTTTGAGTCTGCAGTGTCGTAGCTAACGCGTTAAGTATCCCGCCTGGGAAGTATGCTCGCAAGAGTGAAACTCAAAGGAATTGACGGGGGCCCGCACAAGCGGTGGAGCATGTGGTTAATTCGATGCAACACGAAGAACCTTACCAGGACTTGACATAAGAGAAGTTTTTTGAGAAGAAAACGTGCTACGGCCTCTTATACAGGTGGTG
>E9691TF06HAXJP
ATTAGATACCCTGGTAGTCCACGCCCTAAACGATGCTGACTAGTTGTTCGGGATTTACATCCTGAGTAACGTAGCTAACGCGTGAAGTCAGCCGCCTGGGGAGTACGGTCGCAAGATTAAAACTCAAAGGAATTGACGGGGACCCGCACAAGCGGTGGATGATGTGGATTAATTCGATGCAACGCGAAAAACCTTCCTACCCTTGACATGTCACTAACGAAGTAGAGATACATTAGGTGCTCGTAAGAGAAAGTGAACACAGGTG
>E9691TF06HGOSI
ATTAGATACCCCGGTAGTCCACGCTGTAAACGATGTCGACTAGCCGTTGGTCCTATTTACAGGATTAGTGGCGCAGCTAACGCATTAAGTCGACCGCCTGGGGAGTACGGCCGCAAGGTTAAAACTCAAATGAATTGACGGGGGCCCGCACAAGCGGTGGAGCATGTGGTTTAATTCGATGCAACGCGAAGAACCTTACCTACCCTTGACATCCAGAGAATCTGTTAGAGATAGTAGAGTGCCTTCGGGAGCTCTGAGACAGGTG
>E9691TF06HNGJ9
ATTAGATACCCCGGTAGTCCACGCCCTAAACGATGTCTACTAGTTGTTGGTGGAGTAAAATCCATGAGTAACGCAGCTAACGCGTGAAGTAGACCGCCTGGGGAGTACGGTCGCAAGATTAAAACTCAAATGAATTGACGGGGGCCCGCACAAGCGGTGGATTATGTGGATTAATTCGATGCAACGCGAAAAACCTTACCTGGCCTTGACATGTAACGAACTTTCCAGAGATGGATTGGTGCTCGAAAG
>E9691TF06G9ZUJ
ATTAGATACCCCGGTAGTCCACGCCCTAAACGATGCTGACTAGTTGTTCGGGATTTACATCCTGAGTAACGTAGCTAACGCGTGAAGTCAGCCGCCTGGGGAGTACGGTCGCAAGATTAAAACTCGAAGGAATTGACGGGGACCCGCACAAGCGGTGGATGATGTGGATTAATTCGATGCAACGCGAAAAACCTTACCTACCCTTGACATGTCACTAACGAAGTAGAGATACATTAGGTGCTCGTAAGAGAAAGTGAACACAGGTGCTGCA
>E9691TF06HGDSI
ATTAGATACCCCGGTAGTCCACGCCCTAAACGATGTCTACTAGTTGTTGGTGGAGTAAAATCCATGAGTAACGCAGCTAACGCGTGAAGTAGACCGCCTGGGGAGTACGGTCGCAAGATTAAAACTCAAATGAATTGACGGGGGCCCGCACAAGCGGTGGATTATGTGGATTAATTCGATGCAACGCGAAAAACCTTACCTGGCCTTGACATGTAACGAACTTTCCAGAGATGGATTGGTGCTCGAAAGAGAGCGTTAACACAGGTGCTG
>E9691TF06HJSVT
ATTAGATACCCTGGTAGTCCTAGCTGTAAACGATGGATACTAGATGTTGTGGACTCTTTGAGTCTGCAGTGTCGTAGCTAACGCGTTAAGTATCCCGCCTGGGAAGTATGCTCGCAAGAGTGAAACTCAAAGGAATTGACGGGGGCCCGCACAAGCGGTGGAGCATGTGGTTAATTCGATGCAACACGAAGAACCTTACCAGGACTTGACATAAAGAGAAGTTTTTTGAGAAGAAAACGTGCTACGGCCTCTTATACAGGTGGTG
>E9691TF06G1XDI
ATTAGATACCCTGGTAGTCCTAGCTGTAAACGATGGATACTAGATGTTGTGGACTCTTTGAGTCTGCAGTGTCGTAGCTAACGCGTTAAGTATCCCGCCTGGGAAGTATGCTCGCAAGAGTGAAACTCAAAGGAATTGACGGGGGCCCGCACAAGCGGTGGAGCATGTGGTTAATTCGATGCAACACGAAGAACCTTACCAGGACTTGACATAAAGAGAAGTTTTTTGAGAAGAAAACGTGCTACGGCCTCTTATACAGGTGGTG
>E9691TF06HIHCX
ATTAGATACCCAGGTAGTCCACGCCCTAAACGATGTCTACTAGTTGTTGGTGGAGTAAAATCCATGAGTAACGCAGCTAACGCGTGAAGTAGACCGCCTGGGGAGTACGGTCGCAAGATTAAAACTCAAATGAATTGACGGGGGCCCGCACAAGCGGTGGATTATGTGGATTAATTCGATGCAACGCGAAAAACCTTACCTGGCCTTGACATGTAACGAACTTTCCAGAGATGGATTGGTGCTCGAAAG
>E9691TF06HC5MB
ATTAGATACCCCGGTAGTCCACGCCCTAAACGATGTCTACTAGTTGTTGGTGGAGTAAAATCCATGAGTAACGCAGCTAACGCGTGAAGTAGACCGCCTGGGGAGTACGGTCGCAAGATTAAAACTCAAATGAATTGACGGGGGCCCGCACAAGCGGTGGATTATGTGGATTAATTCGATGCAACGCGAAAAACCTTACCTGGCCTTGACATGTAACGAACTTTCCAGAGATGGATTGGTGCTCGAAAGAGAGCGTTAACACAGGTGCTG
>E9691TF06HHWX2
ATTAGATACCCGGGTAGTCCACGCCCTAAACGATGTCAACTGGTTGTTGGGTCTTAACTGACTCAGTAACGAAGCTAACGCGTGAAGTTGACCGCCTGGGGAGTACGGCCGCAAGGTTGAAACTCAAAGGAATTGACGGGGACCCGCACAAGCGGTGGATGATGTGGTTTAATTCGATGCAACGCGAAAAACCTTACCCACCTTTGACATGTACGGAAGCCTTTAGAGATAGAGGCGTGCTCGAAAG
>E9691TF06HD9BV
ATTAGATACCCGGGTAGTCCTAGCTGTAAACGATGGATACTAGATGTTGTGGACTCTTTGAGTCTGCAGTGTCGTAGCTAACGCGTTAAGCATCCCGCCTGGGAAGTATGCTCGCAAGAGTGAAACTCAAAGGAATTGACGGGGGCCCGCACAAGCGGTGGAGCATGTGGTTAATTCGATGCAACACGAAGAACCTTACCAGGACTTGACATAAAGAGAAGTTTTTTGAGAAGAAAACGTGCTACGGCCTCTTATACAGGTGGTG
>E9691TF06HDNRR
ATTAGATACCCCGGTAGTCCACGCCCTAAACGATGCTGACTAGTTGTTCGGGATTTACATCCTGAGTAACGTAGCTAACGCGTGAAGTCAGCCGCCTGGGGAGTACGGTCGCAAGATTAAAAACCTCAAAGGAATTGGACCGGGGACCCGCACAAGCGGTGGATGATGTGGATTAATTCGATGCAACGCGAAAACCTTACC
>E9691TF06HMBRQ
ATTAGATACCCCGGTAGTCCACGCCCTAAACGATGCTGACTAGTTGTTCGGGATTTACATCCTGAGTAACGTAGCTAACGCGTGAAGTCAGCCGCCTGGGGAGTACGGTCGCAAGATTAAAACTCAAAGGAATTGACGGGGACCCGCACAAGCGGTGGATGATGTGGATTAATTCGATGCAACGCGAAAAACCTTACCTACCCTTGACATGTCACTAACGAAGTAGAGATACATTAGGTGCTCGTAAGAGAAAGTGAACACAGGTGCTGCAG
>E9691TF06HJFU7
ATTAGATACCCGGGTAGTCCTGGCCGTAAACGATGTGGACTTGGTGTTGGAATGGCCTCGAGCTGCTCCAGTGCCGAAGGGAAGCTGTTAAGTCCACCGCCTGGGAAGTACGGTCGCAAGACTGAAACTTAAAGGAATTGGCGGGGGAGCACCACAACGCGTGGAGCCTGCGGTTTAATTGGATTCAACGCCGGACATCTCACCAGGGG
>E9691TF06HJF20
ATTAGATACCCTGGTAGTCCACGCCCTAAACGATGCTGACTAGTTGTTCGGGATTTACATCCTGAGTAGCGTAGCTAACGCGTGAAGTCAGCCGCCTGGGGGAGTACGGTCGCAAGATTAAAACTCAAAGGAATTGACGGGGACCCGCACAAGCGGTGGATGATGTGGATTAATTCGATGCAACGCGAAAAACCTTACCTACCCTTGACATGTCACTAACGAAGTAGAGATACATTAGGTGCTCGTAAGAGAAAGTGAACACAGGTG
>E9691TF06HGI9U
ATTAGATACCCGGGTAGTCCACGCCGTAAACGATGGATACTAGCTGTTGGGCGCAAGTTCAGTGGCTAAGCGAAAGTGATAAGTATCCCACCTGGGGAGTACGTTCGCAAGAATGAAACTCAAAGGAATTGACGGGGGCCCGCACAAGCGGTGGAGCATGTGGTTTAATTCGATGATACGCGAGGAACCTTACCAAGGCTTAAATGTAGATTGACCGTTTTGGAAACAGAACTTTCGCAAGACAATTTACAAGGTGCTGCATGGTTGTCGTCAG
>E9691TF06HLFO5
ATTAGATACCCCGGTAGTCCTAGCTGTAAACGATGGATACTAGATGTTGTGGACTCTTTGAGTCTGCAGTGTCGTAGCTAACGCGTTAAGTATCCCGCCTGGGAAGTATGCTCGCAAGAGTGAAACTCAAAGGAATTGACGGGGGCCCGCACAAGCGGTGGAGCATGTGGTTTAATCGATGCAACACGAAGAACCTTACCAGGACTTGACATAAAGAGAAGTTTTTTGAGAAGAAAACGTGCTACGGCCTCTTATACAGGTGGTGC
>E9691TF06HCYHS
ATTAGATACCCGGGTAGTCCTGGCAGTAAACGGTGCACGTTTGGTGTGGGAGGATTCGACCCCTTCCGTGCCGGAGCTAACGCGTTAAACGTGCCGCCTGGGAAGTACGGTCGCAAGATTAAAACTCAAAGAAATTGACGGGGGCCCGCACAAGCGGTGGAGTATGTGGCTTAATTCGATGCAACGCGAAGAACCTTACCTGGCCTTGACATGCATCTCTAAGTTGGTGAAAGCCAGCGAGTGTAGCAATACACAATTTGCACAGGTG
>E9691TF06HEI9P
ATTAGATACCCAGGTAGTCCACGCCGTAAACGGTGGGCACTAGTTGTGGGAACCTTCCACGGTTTCTGCGACGCAGCTAACGCATTAAGTGCCCCGCCTGGGGAGTACGATCGCAAGATTAAAACTCAAAGGAATTGACGGGGCCCCGCACAAGCAGCGGAGCATGCGGCTTAATTCGACGCAACGCGAAGAACCTTACCAAGGCTTGACATATACAGGAATATGGCAGAAATGCCATAGCCGCAAGGTCTGTATACAGGTGGTG
>E9691TF06HGBRD
ATTAGATACCCAGGTAGTCCTAGCTGTAAACGATGGATACTAGATGTTGTGGACTCTTTGAGTCTGCAGTGTCGTAGCTAACGCGTTAAGTATCCCGCCTGGGAAGTATGCTCGCAAGAGTGAAACTCAAAGGAATTGACGGGGGCCCGCACAAGCGGTGGAGCATGTGGTTAATTCGATGCAACACGAAGAACCTTACCAGGACTTGACATAAAGAGAAGTTCTTTGAGAAGAAAACGTGCTACGGCCTCTTATACAGGTGGTG
>E9691TF06HK3KX
ATTAGATACCCCGGTAGTCCACGCCGTAAACGATGAATACTAGATGTTGGTCATATTGATCAGTGTCGCAGCTAACGCGTTAAGTATTCCACCTGGGAAGTACGCTCGCAAGAGTGAAACTCAAAGGATTGACGGGGGCCCGCACAAGCGGTGGATCATGTGGTTTAATTCGATGCAACGCGAAGAACCTTACCTGGGCTTGATATGGCGACTAAACTCATCGAAAG
>E9691TF06HKAC9
ATTAGATACCCCGGTAGTCCATGCCGTAAACGATGTATACTTGATGTATCTGGGCTCAACCCCGGCTGTGTCGTAGCTAACGCGGTAAGTATACCGCCTGAGGAGTACGCTCGCAAGGGTGAAACTCAAAAGATTGGACGGGGGCCCGCACAAGCAGTGGAGCATGTGGTTTAATTCGATGCAACGCGAAGAACCTTACCCAGATTTGAAATACAGAGGACAGTCTCAGAAATGAGATCTCCCG
>E9691TF06G3Q4F
ATTAGATACCCTGGTAGTCCACGCCCTAAACGATGTCTACTAGTTGTTGGTGGAGTAAAATCCATGAGTAACGCAGCTAACGCGTGAAGTAGACCGCCTGGGGAGTACGGTCGCAAGATTAAAACTCAAATGAATTGACGGGGGCCCGCACAAGCGGTGGATTATGTGGATTAATTCGATGCAACGCGAAAAACCTTACCTGGCCTTGACATGTAACGAACTTTCCAGAGATGGATTGGTGCTCGAAAGAGAACGTTAACACAGGTGCTGCA
>E9691TF06HH074
ATTAGATACCCGGGTAGTCCACGCTGTAAACGATGAGTGCTAGATATCTGGATTTATTCTGGGTGTCGAAGCTAACGTATTAAGCACTCCGCCTGGGGAGTACGATCGCAAGATTAAAACTCAAAGGAATTGACGGGGGCCCGCACAAGCGGTGGAGCATGCGGTTTAATTCGATGCAACGCGAAAAACCTTACCAGCTCTTGACATGTCGGTCGCGGAGACTAGAGATAGTTTCCTTCAGTTCGGCTGGACCGAAC
>E9691TF06HFU3U
ATTAGATACCCGGGTAGTCCACGCCGTAAACGGTGTCAACTAGCCGTTGGGCCCTTTATGGGTTTAGTGGCGCAGCTAACGCATTAAGTTGACCGCCTGGGGAGTATGGCCGCAAGGTTAAAACTCAAATGAATTGACGGGGGCCCGCACAAGCGGTGGAGCATGTGGTTTAATTCGATGCAACGCGAAGAACCTTACCTACCCTTGACATCCAGAGAATCTGTTAGAGATAGTAGAGTGCCTTCGGGAACTCTGAGAC
>E9691TF06HJN7J
ATTAGATACCCCGGTAGTCCACGCTGTAAACGATGTCGACTAGCCGTTGGTCCTATTTACAGGATTAGTGGCGCAGCTAACGCATTAAGTCGACCGCCTGGGGAGTACGGCCGCAAGGTTAAAACTCAAATGAATTGGACGGGGGCCCGCACAAGCGGTGGAGCATGTGGTTTAATTCGATGCAACGCGAAGAACCTTACCTACCCTTGACATCCAGAGAATCTGTTAGAGATAGTAGAGTGCCTTCGGG
>E9691TF06HKTEF
ATTAGATACCCTGGTAGTCCACGCTGTAAACTATGGATACTTGTTGTTGGAGGTATTGACCCCTTCAGTGACGAAGCTAACGCGTTAAGTATCCCGCCTGGGGAGTACGGTCGCAAGATTAAAACTCAAAGAAATTGACGGGGCCCGCACAAGCGGTGGAGCATGTGGTTTAATTCGATGCAACGCGAAGAACCTTACCTGGACTTGACATGAACTGGAAGGTGGCAGAAATGTCCCG
>E9691TF06HHMR0
ATTAGATACCCGGGTAGTCCACGCTGTAAACTATGGATACTTGTTGTTGGAGGTATTGACCCCTTCAGTGACGAAGCTAACGCGTTAAGTATCCCGCCTGGGGAGTACGGTCGCAAGATTAAAGCTCAAAGAAATTGACGGGGGCCCGCACAAGCGGTGGAGCATGTGGTTTAATTCGATGCAACGCGAAGAACCTTACCTGGACTTGACATGAACTGGAAGGGTGGCAGAAATGTCCCCG
>E9691TF06HFZAM
ATTAGATACCCTGGTAGTCCACGCCGTAAACGGTGGGCGCTAGTTGTGCGAACCCTCCACGGTTTGTGCGACGCAGCTAACGCATTAAGCGCCCCGCCTGGGGAGTACGATCGCAAGATTAAAACTCAAAGGAATTGACGGGGCCCCGCACAAGCAGCGGAGCATGCGGCTTAATTCGACGCAACGCGAAGAACCTTACCAAGGCTTGACATATACAGGAATATGGCAGAGATGTCATAGCCGCAAGGTCTGTATACAGGTGG
>E9691TF06G6LA0
ATTAGATACCCCGGTAGTCCACGCCCTAAACGATGTCTACTAGTTGTTGGTGGAGTAAAATCCATGAGTAACGCAGCTAACGCGTGAAGTAGACCGCCTGGGGAGTACGGTCGCAAGATTAAAACTCAAATGAATTGACGGGGGCCCGCACAAGCGGTGGATTATGTGGATTAATTCGATGCAACGCGAAAAACCTTACCTGGCCTTGACATGTAACGAACTTTCCAGAGATGGATTGGTGCTCGAAAGAGAGCGTTAACACAGGTGCTGCA
>E9691TF06HHIO0
ATTAGATACCCAGGTAGTCCACGCCCTAAACGATGTCAACTAGTTGTTGGTAGAGTAAAATCTATGAGTAACGTAGCTAACGCGTGAAGTTGACCGCCTGGGGAGTACGGTCGCAAGATTAAAACTCAAAGGAATTGACGGGGGCCCGCACAAGCGGTGGATTATGTGGATTAATTCGATGCAACGCGAAAACCTTACCTGGCCTTGACATGTACCGAATTGAGCAGAGATGTTCAAGTGCTCGAAAGAGAACGGTAACACAGGTGCTG
>E9691TF06HD7VC
ATTAGATACCCCGGTAGTCCACGCCCTAAACGATGCTGACTAGTTGTTCGGGATTTACATCCTGAGTAACGTAGCTAACGCGTGAAGTCAGCCGCCTGGGGAGTACGGTCGCAAGATTAAAACTCAAAGGAATTGACGGGGACCCGCACAAGCGGTGGATGATGTGGATTAATTCGATGCAACGCGAAAAACCTTACCTACCCTTGACATGTCACTAACGAAGTAGAGATACATTAGGTGCTCGTAAGAGAAAGTGAACACAGGTGCTGC
>E9691TF06HES7B
ATTAGATACCCGGGTAGTCCACGCTGTAAACTATGGATACTTGTTGTTGGAGGTATTGACCCCTTCAGTGACGAAGCTAACGCGTTAAGTATCCCGCCTGGGGAGTACGGTCGCAAGATTAAAACTCAAAGAAATTGACGGGGGCCCGCACAAGCGGTGGAGCATGTGGTTTAATTCGATGCAACGCGAAGAACCTTACCTGGACTTGACATGAACTGGAAGGGTGGCAGAAATGTCCCCG
>E9691TF06HAA2E
ATTAGATACCCCGGTAGTCCTAGCTGTAAACGATGGATACTAGATGTTGTGGACTCTTTGAGTCTGCAGTGTCGTAGCTAACGCGTTAAGTATCCCGCCTGGGAAGTATGCTCGCAAGAGTGAACTCAAAGGAATTGACGGGGCCCGCACAAGCGGTGGAGCATGTGGTTTAATCGATGCAACACGAAGAACCTTACCAGGACTTGACATAAAGAGAAGTTTTTGAGAAGAAAACGTGCTACGGCCTCTTATACAGGTGGTG
>E9691TF06G6G83
ATTAGATACCCTGGTAGTCCTAGCTGTAAACGATGGATACTAGATGTTGTGGACTCTTTGAGTCTGCAGTGTCGTAGCTAACGCGTTAAGTATCCCGCCTGGGAAGTATGCTCGCAAGAGTGAAACTCAAAGGAATTGACGGGGGCCCGCACAAGCGGTGGAGCATGTGGTTAATTCGATGCAACACGAAGAACCTTACCAGGACTTGACATAAAGAGAAGTTTTTTGAGAAGAAAACGTGCTACGGCCTCTTATACAGGTGGTG
>E9691TF06HB3EX
ATTAGATACCCCGGTAGTCCACGCCCTAAACGATGCTGGCTAGTTGTTCGGGATTTACATCCTGAGTAACGTAGCTAACGCGTGAAGTCAGCCGCCTGGGGAGTACGGTCGCAAGATTAAAACTCAAAGGAATTGACGGGGACCCGCACAAGCGGTGGATGATGTGGATTAATTCGATGCAACGCGAAAAACCATACCTACCCTTGACATGTCACTAACGAAGTAGAGATACATTAGGTGCTCGTAAGAGAAAGTGAACACAGG
>E9691TF06HFKRT
ATTAGATACCCGGGTAGTCCACGCTGTAAACGATGAAAACTAGATGTTGGTAGGCTAAGACCTATTAGTATCGAAGCAAACGCGATAAGTTTTCCGCCTGGGGAGTACGGTCGCAAGATTAAAACTCAAAGAAATTGACGGGGGCCCGCACAAGCGGTGGAGCATGTGGTTTAATTCGACGCAACGCGAAGAACCTTACCTACCCTTGACATCCTGAGAATCTGGTTGAGAGACTGGAGTGCCGAAAGGAACTCAGAGACAGGTGCTGCATGG
>E9691TF06HEPNM
ATTAGATACCCGGGTAGTCCACGCCCTAAACGATGCTGACTAGTTGTTCGGGATTTACATCCTGAGTAACGTAGCTAACGCGTGAAGTCAGCCGCCTGGGGAGTACGGTCGCAAGATTAAAACTCAAAGGAATTGACGGGGACCCGCACAAGCGGTGGATGATGTGGATTAATTCGATGCAACGCGAAAAACCTTACCTACCCTTGACATGTCACTAACGAAGTAGAGATACATTAGGTGCTCGTAAGAGAAAGTGAACACAGGTGCTG
>E9691TF06G8ES5
ATTAGATACCCTGGTAGTCCACGCTGTAAACGATGTCGACTAGCCGTTGGCCCTATTTACAGGATTAGTGGCGCAGCTAACGCATTAAGTCGACCGCCTGGGGAGTACGGCCGCAAGGTTAAAACTCAAATGAATTGACGGGGGCCCGCACAAGCGGTGGAGCATGTGGTTTAATTCGATGCAACGCGAAGAACCTTACCTACCCTTGACATCCAGAGAATCTGTTAGAGATAGTAGAGTGCCTTCGGGAGCTCTGAGACAGGTG
>E9691TF06HSP6X
ATTAGATACCCCGGTAGTCCACGCCCTAAACGATGTCTACTAGTTGTTGGTGGAGTAAAATCCATGAGTAACGCAGCTAACGCGTGAAGTAGACCGCCTGGGGAGTACGGTCGCAAGATTAAAACTCAAATGAATTGACGGGGGCCCGCACAAGCGGTGGATTATGTGGATTAATTCGATGCAACGCGAAAAACCTTACCTGGCCTTGACATGTAACGAACTTTCCAGAGATGGATTGGTGCTCGAAAG
>E9691TF06HEB3U
ATTAGATACCCAGGTAGTCCTGGCTGTAAACATTGGGCACTGGGTAGTGGAACCGCCGATGGTTTCACTGCCGCAGGGAAACCGTGAAGTGCCCCGCCTGGGGAGTATGGTCGCAAGGCTGAAACTCAAAGGAATTGACGGGGGCTCACACAAGCAGTGGAGTATGTGGCTTAATTCGAGGCTACGCGAAAACCTTCCTAGGCTTGACATGCAAGG
>E9691TF06HEONR
ATTAGATACCCTGGTAGTCCTAGCTGTAAACGATGGATACTAGATGTTGTGGACTCTTTGAGTCTGCAGTGTCGTAGCTAACGCGTTAAGTATCCCGCCTGGGAAGTATGCTCGCAAGAGTGAAACTCAAAGGAATTGACGGGGGCCCGCACAAGCGGTGGAGCATGTGGTTAATTCGATGCAACACGAAGAACCTTACCAGGACTTGACATAAAGAGAAGTTTTTTGAGAAGAAAACGTGCTACGGCCTCTTATACAGGTGGTG
>E9691TF06HHDQ1
ATTAGATACCCAGGTAGTCCTAGCTGTAAACGATGGATACTAGATGTTGTGGACTCTTTGAGTCTGCAGTGTCGTAGCTAACGCGTTAAGTATCCCGCCTGGGAAGTATGCTCGCAAGAGTGAAACTCAAAGGAATTGACGGGGGCCCGCACAAGCGGTGGAGCATGTGGTTAATTCGATGCAACACGAAGAACCTTACCAGGACTTGACATAAAGAGAAGTTTTTTGAGAAGAAAACGTGCTACGGCCTCTTATACAGGTGGTG
>E9691TF06HM6XX
ATTAGATACCCCGGTAGTCCACGCCCTAAACGATGTCTACTAGTTGTCGGGTCTTAATTGACTTGGTAACGCAGCTAACGCGTGAAGTAGACCGCCTGGGGAGTACGGTCGCAAGATTAAAACTCAAAGGAATTGGCGGGGACCCGCACAAGCGGTGGATGATGTGGATTAATTCGATGCAACGCGAAAAACCTTCCTACCCTTGACATGTACGGAACCCTGCTGAGAGGTGGGG
>E9691TF06HI6Z7
ATTAGATACCCAGGTAGTCCACGCAGTAAACGATGAGTGCTAGATGTTAGAACTATGTTTTAGCGTCGAAGCTAACGCATTAAGCACTCCGCCTGGGAACTACGATCGCAAGGTTAAAACTCAAAGGAATTGACGGGGACCCGCACAAGCGGTGGAACATGTGGTTTAATTCGATGCTACGCGAAAAACCTTACCAAGTCTTGACATGTTAGTCGTATAGCTAAGAAACTAGCTAGTCAGTTCGGCTGGACTATCACAGGTGTTG
>E9691TF06HHVFI
ATTAGATACCCGGGTAGTCCACGCTGTAAACGATGAGTGCTAGATATCTGGATTTATTCTGGGTGTCGAAGCTAACGTATTAAGCACTCCGCCTGGGGAGTACGATCGCAAGATTAAAACTCAAAGGAATTGACGGGGGCCCGCACAAGCGGTGGAGCATGTGGTTTAATTCGATGATACGCGAGGAACCTTACCAGGGCTTGAAAGTGAGAGGAATTATTTGGAAACAGATAAGTCTTCGGACCTCTTACTAGGTGCTGCATGG
>E9691TF06HB5Y1
ATTAGATACCCGGGTAGTCCTAGCCTTAAACGATGCTGACTTGGTGTTTCAGGTATTTAATCCTGGAGTGCCGGAGCTAACGCGTTAAGTCAGCCGCCTGGGGAGTACGGTCGCAAGGCTGAAACTCAAAGGAATTGACGGGGACCCGCACAAGCGGTGGAGCATGTGGTTTAATTCGATGCAACGCGAAGAACCTTACCTGGGCTTGATATGGCGACTAAACTCATCGAAAGATGAGGTGCTTCGGCGAGTCGTCACAGGTG
>E9691TF06HI43E
ATTAGATACCCTGGTAGTCCTAGCTGTAAACGATGGATACTAGATGTTGTGGACTCTTTGAGTCTGCAGTGTCGTAGCTAACGCGTTAAGTATCCCGCCTGGGAAGTATGCTCGCAAGAGTGAAACTCAAAGGAATTGACGGGGCCCGCACAAGCGGCGGAGCATGTGGTTAATTCGATGCAACACGAAGAACCTTACCAGGACTTGACATAAAGAGAAGTTTTTG
>E9691TF06HECTV
ATTAGATACCCTGGTAGTCCACGCCCTAAACTATGTCAACTGGTTGTCGGGAGATTAACTCTCTTGGTAACGAAGCTAACGCGTGAAGTTGACCGCCTGGGGAGTACGGCCGCAAGGTTAAAACTCAAAGGAATTGACGGGGACCCGCACAAGCGGTGGATTATGTGGATTAATTCGATGCAACGCGAAAAACCTTACCACCCTTGACATGTACGGAATCCTTCAGAGATGGAGGGGTGCCCGAAAGGGAACCGTAACACAGGTGCTGCATGG
>E9691TF06G6SH8
ATTAGATACCCGGGTAGTCCACGCCGTAAACGGTGGGCGCTAGTTGTGGGAACCTTCCACGGTTTCTGCGACGCAGCTAACGCATTAAGCGCCCCGCCTGGGGAGTACGATCGCAAGATTAAAACTCAAAGGAATTGACGGGGCCCCGCACAAGCAGCGGAGCATGCGGCTTAATTCGACGCAACGCGAAGAACCTTACCAAGGCTTGACATATACAGGAATATGGCAGAGATGTCATAGCCGCAAGGTCTGTATACAGGTGGTG
>E9691TF06HDT51
ATTAGATACCCCGGTAGTCCACGCCGTAAACGATGAATACTAGATGTTGGTCATATTGATCAGTGTCGCAGCTAACGCGTTAAGTATTCCACCTGGGAAGTACGCTCGCAAGAGTGAAACTCAAAGGATTGACGGGGGCCCGCACAAGCGGTGGATCATGTGGTTTAATCGATGCAACGCGAAGAACCTTACCTGGGCTTGATATGGCGACTAAACTCATCGAAAG
>E9691TF06HFDKM
ATTAGATACCCGGGTAGTCCACGCCGTAAACGATGAATACTAGATGTTGGTCATATTGATCAGTGTCGCAGCTAACGCGTTAAGTATTCCGCCTGGGAAGTACGCTCGCAAGAGTGAAACTCAAAGGAATTGACGGGGGCCCGCACAAGCGGTGGATCATGTGGTTTAATTCGATGCAACGCGAAGAACCTTACCTGGGCTTGATATGGCGACTAAACTCATCGAAAG
>E9691TF06G1TCM
ATTAGATACCCAGGTAGTCCACGCAGTAAACGATGAGCGCTAGTTGTCGGGATCTTAGATTTCGGCGGCGAAGCTAACGCGTTAAGCGCTCCGCCTGGGGAGTACGGTCGCAAGACTAAAACTCAAAAGAATTGACGGGGACCCACACAAGCAGTGGAGCATGTGGTTTAATTCGATGCTACGCGAAAAACCTTACCAACCCTTGAATCTCCTTGACCGGTATAGAGATATACTTTTGGAGCAATCCACAGGGAAGACAGGGTGTTGCATGG
>E9691TF06HFG6F
ATTAGATACCCCGGTAGTCCACGCCCTAAACGATGTCAACTGGTTGTTGGGTCTTTACTGACTCAGTAACGAAGCTAACGCGTGAAGTTGACCGCCTGGGGAGTACGGCCGCAAGGTTGAAACTCAAAGGAATTGACGGGGACCCGCACAAGCGGTGGATGATGTGGTTTAATTCGATGCAACGCGAAAAACCTTACCCACCTTTGACATGTACGGAATCCTTTAGAGATAGAGGAGTGCTCGAAAGAGAACCGTAACACAGGTGCTGCATGGCTGTCGTC
>E9691TF06HGUXC
ATTAGATACCCAGGTAGTCCTAGCTGTAAACGATGGATACTAGATGTTGTGGACTCTTTGAGTCTGCAGTGTCGTAGCTAACGCGTTAAGTATCCCGCCTGGGAAGTATGCTCGCAAGAGTGAAACTCAAAGGAATTGACGGGGGCCCGCACAAGCGGTGGAGCATGTGGTTAATTCGATGCAACACGAAGAACCTTACCAGGACTTGACATAAAGAGAAGTTTTTTGAGAAGAAAACGTGCTACGGCCTCTTATACAGGTGGTG
>E9691TF06HFOC1
ATTAGATACCCAGGTAGTCCACGCCCTAAACGATGTCTACTAGTTGTTGGTGGAGTAAAATCCATGAGTAACGCAGCTAACGCGTGAAGTAGACCGCCTGGGGAGTACGGTCGCAAGATTAAAACTCAAATGAATTGACGGGGGCCCGCACAAGCGGTGGATTATGTGGATTAATTCGATGCAACGCGAAAAACCTTACCTGGCCTTGACATGTAACGAACTTTCCAGAGATGGATTGGTGCTCGAAAG
>E9691TF06HJE3B
ATTAGATACCCTGGTAGTCCACGCCCTAAACGATGTCTACTAGTTGTTGGTGGAGTAAAATCCATGAGTAACGCAGCTAACGCGTGAAGTAGACCGCCTGGGGAGTACGGTCGCAAGATTAAAACTCAAATGAATTGACGGGGGCCCGCACAAGCGGTGGATTATGTGGATTAATTCGATGCAACGCGAAAAACCTTACCTGGCCTTGACATGTAACGAACTTTCCAGAGATGGATTGGTGCTCGAAAGAGAGCGTTAACACAGGTG
>E9691TF06HIJ9U
ATTAGATACCCAGGTAGTCCACGCCCTAAACGATGCTGACTAGTTGTTCGGGATTTACATCCTGAGTAACGTAGCTAACGCGTGAAGTCAGCCGCCTGGGGAGTACGGTCGCAAGATTAAAACTCAAAGGAATTGACGGGGACCCGCACAAGCGGTGGATGATGTGGATTAATTCGATGCAACGCGAAAAACCTTCCTACCCTTGACATGTCACTAACGAAGTAGAGATACATTAGGTGCTCGTAAGAGAAAGTGAACACAGGTG
>E9691TF06HIGAV
ATTAGATACCCGGGTAGTCCTGGCTGTAAACGATGAGCACTGGGCGGGAGGAAGTTCGCTTCTTTCTGCCGTAGCGAAAGCGTTAAGTGCTCCGCCTGGGGAGTATGGTCGCAAGGCTGAAACTCAAAGGAATTGACGGGGGCTCACACAAGCGGTGGATGATGTGGCTTAATTCGAGGCAACGCGAAGAACCTTATCCTGGACTTGACATGCATGGATTAACCCAGTGAAAGCTGGGCCACGCCTTCGGGTGGAACATGC
>E9691TF06HBDBM
ATTAGATACCCGGGTAGTCCTGGCTGTAAACGATGAGCACTGGGCGGGAGGAAGTTCGCTTCTTTCTGCCGTAGCGAAAGCGTTAAGTGCTCCGCCTGGGGAGTATGGTCGCAAGGCTGAAACTCAAAGGAATTGACGGGGGCTCACACAAGCGGTGGATGATGTGGCTTAATTCGAGGCAACGCGAAGAACCTTATCCTGGACTTGACATGCATGGATTAACCCAGTGAAAGCTGGGCCACGCCTTCGGGTGGAACATGCACG
>E9691TF06HLPMU
ATTAGATACCCCGGTAGTCCTAGCTGTAAACGATGGATACTAGATGTTGTGGACTCTTTGAGTCTGCAGTGTCGTAGCTAACGCGTTAAGTATCCCGCCAGGGAAGTATGCTCGCAAGAGTGAAACTCAAAGGAATTGACGGGGGCCCGCACAAGCGGTGGAGCATGTGGTTTAATCGATGCAACACGAAGAACCTTACCAGGACTTGACATAAAGAGAAGTTTTTTGAGAAGAAAACGTGCTACGGCCTCTTATACAGGTGGTG
>E9691TF06HGZ5J
ATTAGATACCCGGGTAGTCCACGCCCTAAACGATGTCTACTAGTTGTTGGTGGAGTAAAATCCATGAGTAACGCAGCTAACGCGTGAAGTAGACCGCCTGGGGAGTACGGTCGCAAGATTAAAACTCAAATGAATTGACGGGGGCCCGCACAAGCGGTGGATTATGTGGATTAATTCGATGCAACGCGAAAAACCTTACCTGGCCTTGACATGTAACGAACTTTCCAGAGATGGATTGGTGCTCGAAAGAGAGCGTTAACACAGGTGCTG
>E9691TF06HDOJM
ATTAGATACCCTGGTAGTCCACGCTGTAAACGATGTCGACTAGCCGTTGGTCCTATTTACAGGATTAGTGGCGCAGCTAACGCATTAAGTCGACCGCCTGGGGAGTACGGCCGCAAGGTTAAAACTCAAATGAATTGACGGGGGCCCGCACAAGCGGTGGAGCATGTGGTTTAATTCGATGCAACGCGAAGAACCTTACCTACCCTTGACATCCAGAGAATCTGTTAGAGATAGTAGAGTGCCTTCGGGAGCTCTGAGACAGGTG
>E9691TF06G6G17
ATTAGATACCCGGGTAGTCCACGCCGTAAACGATGAATGCCAGACGTCGGGTAGCATGCTATTCGGTGTCACACCTAACGGATTAAGCATTCCGCCTGGGGAGTACGGCCGCAAGGTTAAAACTCAAAGGAATTGACGGGGGCCCGCACAAGCGGTGGAGCATGTGGTTTAATTCGAAGCAACGCGCAGAACCTTACCAACCCTTGACATGGGTATCGCGGGACCAGAGATGGTCCTCTCAGTTCGGCTGGATACC
>E9691TF06HK3B0
ATTAGATACCCTGGTAGTCCACGCCCTAAACGATGTCTACTTGCTGTTGGGGGTAACCTTAGTAGCGAAGCTAACGCGAGAAGTAGACCGCCTGGGGAGTACGGTCGCAAGATTAAAACTCAAAGGAATTGACGGGGACCCGCACAAGCGGTGGATGATGTGGATTAATTCGATGCAACGCGAAAAACCTTACCACCCTTGACATGTCACTAACGAAGTAGAGATACATTAGGTGCTCGTAAGAGAAAGTGAACACAGGTGCTGCATGG
>E9691TF06HFBSW
ATTAGATACCCGGGTAGTCCACGCCCTAAACGATGTCAACTAGCTGTTGGGGCCTTCGGGCCTTAGTAGCGCAGCTAACGCGTGAAGTTGACCGCCTGGGGAGTACGGTCGCAAGATTAAAACTCAAAGGAATTGACGGGGACCCGCACAAGCGGTGGATGATGTGGATTAATTCGATGCAACGCGAAAACCTTACCTACCCTTGACATGTCTGGAATCCCGAAGAGATTTGGGAGTGCTCGCAAGAGGAAGCCAGAAGGCAGGTGCTG
>E9691TF06HEG8X
ATTAGATACCCGGGTAGTCCTAGCTGTAAACGATGGATACTAGATGTTGTGGACTCTTTGAGTCTGCAGTGTCGTAGCTAACGCGTTGAGTATCCCGCCTGGGAAGTATGCTCGCAAGAGTGAAACTCAAAGGAATTGACGGGGGCCCGCACAAGCGGTGGAGCATGTGGTTAATTCGATGCAACACGAAGAACCTTACCAGGACTTGACATAAAGAGAAGTTTTTTGAGAAGAAAACGTGCTACGGCCTCTTATACAGGTGGTG
>E9691TF06HJCWA
ATTAGATACCCGGGTAGTCCACACTGTAAACGATGATAACTAGGTGTCGGCCGAATCTGGTCGGTGCCACAGCGAAAGCGTTAAGTTATCCACCTGGGGAGTACGCCGGCAACGGTGAAACTCAAAGGGATTGACGGGGGTCCGCACAAGCGGTGGAGCATGTGGTTTAATCCGATGATACGCGAGGAACCTTACCTAGGCTAGAATGTGAAGGAATGATACAGAAATGGATCAGTCAGCAATGACCTGAAACAGG
>E9691TF06HHVD9
ATTAGATACCCTGGTAGTCCTAGCTGTAAACGATGGATACTAGATGTTGTGGACTCTTTGAGTCTGCAGTGTCGTAGCTAACGCGTTAAGTATCCCGCCTGGGAAGTATGCTCGCAAGAGTGAAACTCAAAGGAATTGACGGGGGCCCGCACAAGCGGTGGAGCATGTGGTTAATTCGATGCAACACGAAGAACCCTTACCAGGACTTGACATAAAGAGAAGTTTTTTGAGAAGAAAACGTGCTACGGCCTCTTATACAGGTGGTG
>E9691TF06G93KK
ATTAGATACCCCGGTAGTCCACGCCGTAAACGATGTCAACTAGCCGTTGGCTCTCTTAGAGAGTTAGTGGCGCAGCTAACGCATTAAGTTGACCGCCTGGGGAGTACGGCCGCAAGGTTAAAACTCAAATGAATTGACGGGGGCCCGCACAAGCGGTGGAGCATGTGGTTTAATTCGATGCAACGCGAAGAACCTTACCTACCCTTGACATCCAGAGAATCTGTTAGAGATAGTAGAGTGCC
>E9691TF06HJK8Q
ATTAGATACCCGGGTAGTCCACGCTGTAAACTATGGATACTTGTTGTTGGAGGTATTGACCCCTTCAGTGACGAAGCTAACGCGTTAAGTATCCCGCCTGGGGAGTACGGTCGCAAGATTAAAACTCAAAGAAATTGACGGGGGCCCGCACAAGCGGTGGAGCATGTGGTTTAATTCGATGCAACGCGAAGAACCTTACCTGGACTTGACATGAACTGGAAGGGTGGCAGAAATGTCCCCG
>E9691TF06HKEE8
ATTAGATACCCGGGTAGTCCTAGCTGTAAACGATGGATACTAGATGTTGTGGACTCTTTGAGTCTGCAGTGTCGTAGCTAACGCGTTAAGTATCCCGCCTGGGAAGTATGCTCGCAAGAGTGAAACTCAAAGGAATTGACGGGGGCCCGCACAAGCGGTGGAGCATGTGGTTTAATCGATGCAACACGAAGAACCTTACCAGGACTTGACATAAAGAGAAGTTTTTTGAGAAGAAAACGTGCTACGGCCTCTTATACAGGTGGTG
>E9691TF06G95AO
ATTAGATACCCCGGTAGTCCACGCTGTAAACGATGTCGACTAGCCGTTGGTCCTATTTACAGAATTAGTGGCGCAGCTAACGCATTAAGTCGACCGCCTGGGGAGTACGGCCGCAAGGTTAAAACTCAAATGAATTGACGGGGGCCCGCACAAGCGGTGGAGCATGTGGTTTAATTCGATGCAACGCGAAGAACCTTACCTACCCTTGACATCCAGAGAATCTGTTAGAGATAGTAGAGTGCCTTCGGG
>E9691TF06HJYN4
ATTAGATACCCCGGTAGTCCACGCTGTAAACTATGGATACTTGTTGTTGGAGGTATTGACCCCTTCAGTGACGAAGCTAACGCGTTAAGTATCCCGCCTGGGGAGTACGGTCGCAAGATTAAAACTCAAAGAAATTGACGGGGGCCCGCACAAGCGGTGGAGCATGTGGTTTAATTCGATGCAACGCGAAGAACCTTACCTGGACTTGACATGAACTGGAAGGGTGGCAGAAATGTCCCCG
>E9691TF06HK2U5
ATTAGATACCCTGGTAGTCCACGCCGTAAACGATGTCAACTAGCCGTTGGCTCTCTTAGAGAGTTAGTGGCGCAGCTAACGCATTAAGTTGACCGCCTGGGGAGTACGGCCGCAAGGTTAAAACTCAAATGAATTGACGGGGGCCCGCACAAGCGGTGGAGCATGTGGTTTAATTCGATGCAACGCGAAGAACCTTACCTACCCTTGACATCCAGAGAATCTGTTAGAGATAGTAGAGTGCCTTCGGGAACTCTGAGACAGG
>E9691TF06HFVMJ
ATTAGATACCCTGGTAGTCCACGCCCTAAACGATGTCTACTAGTTGTTGGTGGAGTAAAATCCATGAGTAACGCAGCTAACGCGTGAAGTAGACCGCCTGGGGAGTACGGTCGCAAGATTAAAACTCAAATGAATTGACGGGGGCCCGCACAAGCGGTGGATTATGTGGATTAATTCGATGCAACGCGAAAAACCTTACCTGGCCTTGACATGTAACGAACTTTCCAGAGATGGATTGGTGCTCGAAAGAGAACGTTAACACAGGTGCTGC
>E9691TF06HBZHK
ATTAGATACCCTGGTAGTCCTGGCTGTAAACGATGAGCACTGGGCGGGAGGAAGTTCGCTTCTTTCTGCCGTAGCGAAAGCGTTAAGTGCTCCGCCTGGGGAGTATGGTCGCAAGGCTGAAACTCAAAGGAATTGACGGGGGCTCGCACAAGCGGTGGATGATGTGGCTTAATTCGAGGCAACGCGAAGAACCTTATCCTGGACTTGACATGCATGGATTAACCCAGTGAAAGCTGGGCCACGCCTTCGGGTGGAACATG
>E9691TF06HF8MS
ATTAGATACCCTGGTAGTCCACGCCGTAAACGATGAATACTAGATGTTGGTCATATTGATCAGTGTCGCAGCTAACGCGTTAAGTATTCCACCTGGGAAGTACGCTCGCAAGAGTGAAACTCAAAGGAATTGACGGGGGCCCGCACAAGCGGTGGATCATGTGGTTTAATTCGATGCAACGCGAAGAACCTTACCTGGGCTTGATATGGCGACTAAACTCATCGAAAG
>E9691TF06HIVXB
ATTAGATACCCGGGTAGTCCACGCTGTAAACGATGATCACTAGATGTTAGTTCTGTTTTACAGAATTGGTATCGCAGCTAACGCGTTAAGTGATCCGCCTGGGGACTACGATCGCAAGATTAAAACTCAAGAAATTGACGGGGCCCGCACAAGCGGTGGATCATGTGGTTTAATTCGACACTACGCGAGGAACCTTACCTGGGCTTGACATGTACTTGACCGCTCTAGAAACAGAGTTTTTCAGGCGAAAGCTTGAACAGGTACACAGGTG
>E9691TF06HINM0
ATTAGATACCCGGGTAGTCCACGCTGTAAACGATGAATACTAGATGTTGGCCGTTAAAGGTCAGTGTCGCAGCTAACGCATTAAGTATTCCGCCTGGGGAGTACGGTCGCAAGATTAAAACTCAAAGGAATTGACGGGGACCCGCACAAGCGGTGGAGTATGTGGTTTAATTCGAAGCAACGCGCAGAACCTTACCAGCTCTTGACATGGG
>E9691TF06GW22M
ATTAGATACCCGGGTAGTCCACGCTGTAAACGATGGGTACTAGGTTTGGAGGGTCTTGACCCCCCCTGAACCGGCGCTAACGCACCAAGTACCCCGCCTGAGAAGTACGGTCGCAAGACTAAAACTCAAAGGAATTGACGGGGGCCCGCACAAGCGGTGGATCATGTGGTTTAATTCGAAGCAACGCGAAAAACCTTACCTGGATTTGACATCCCCGGAATGCTCTAGAGATAGAGAGGGCGTAGAAATACGACCGGGTGACAGGTGCTGCATGG
>E9691TF06HDTXP
ATTAGATACCCGGGTAGTCCACGCTGTAAACGATGAATACTAGATGTTGGCCGTTAAAGGTCAGTGTCGCAGCTAACGCATTAAGTATTCCGCCTGGGGAGTACGGTCGCAAGATTAAAACTCAAAGGAATTGGACGGGGGACCCGCACAAGCGGTGGAGTATGTGGTTTAATTCGAAGCAACGCGCAGAACCTTACCAGCTCTTGACATGGGACGTATAGGGATCAGAGATGATTTCTTTC
>E9691TF06HHOQO
ATTAGATACCCAGGTAGTCCACGCCCTAAACGATGCTGACTAGTTGTTCGGGATTTACATCCTGAGTAACGTAGCTAACGCGTGAAGTCAGCCGCCTGGGGAGTACGGTCGCAAGATTAAAACTCAAAGGAATTGACGGGGACCCGCACAAGCGGTGGATGATGTGGATTAATTCGATGCAACGCGAAAAACCTTCCTACCCTTGACATGTCACTAACG
>E9691TF06HJL1I
ATTAGATACCCCGGTAGTACCGACCGCCCTAAACGAATGTCTACTAGTTGTTGGTGGAGTAAAATCCATGAGTAACGCAGCTAACGCGTGAAGTAGACCGCCTGGGGAGTACGGTCGCAAGATTAAAACTCAAATGAATTGACGGGGACCCGCACAAGCGGTGGATTATGTGGATTAATTCGATGCAACGCGAAAAACCTTACCTGGCCTTGACATGTAACGAACTTTCCAGAGATGGATTGGTGCTCGAAAG
>E9691TF06HIQLN
ATTAGATACCCGGGTAGTCCTAGCTGTAAACGATGGATACTAGATGTTGTGGACTCTTTGAGTCTGCAGTGTCGTAGCTAACGCGTTAAGTATCCCGCCTGGGAAGTATGCTCGCAAGAGTGAAACTCAAAGGAATTGACGGGGGCCCGCACAAGCGGTGGATCATGTGGTTTAATCGATGCAACACGAAGAACCTTACCAGGACTTGACATAAAGAGAAGTTTTTTGAGAAGAAAACGTGCTACGGCCTCTTATACAGGTGGTG
>E9691TF06HE517
ATTAGATACCCTGGTAGTCCTAGCCTTAAACGATGCATACTAGATGTAGGTGGGCTCAACCCTATCTGTATCGAAGCTAACGCGATAAGTATGCCGCCTGGGGAGTACGCTCGCAAGGGTGAAACTCAAAAGAATTGACGGGGGCCCGCACAAGCAGTGGAGCATGTGGTTTAATTCGATGCAACGCGAAGAACCTTACCTGGGCTCGAAATGTAGAGGACGACCACAGAGATGTGGTTTCTCGAAAGGGTCTCTATATAGGTG
>E9691TF06G6JK3
ATTAGATACCCCGGTAGTCCACGCCGTAAACGATGAATACTAGATGTTGGTCATATTGATCAGTGTCGCAGCTAACGCGTTAAGTATTCCACCTGGGAAGTACGCTCGCAAGAGTGAAACTCAAAGGAATTGACGGGGGCCCGCACAAGCGGTGGATCATGTGGTTTAATTCGATGCAACGCGAAGAACCTTACCTGGGCTTGATATGGCGACTAAACTCATCGAAAG
>E9691TF06HJA80
ATTAGATACCCCGGTAGTCCACGCCCTAAACGATGTCTACTAGTTGTTGGTGGAGTAAAATCCATGAGTAACGCAGCTAACGCGTGAAGTAGACCGCCTGGGGAGTACGGTCGCAAGATTAAAACTCAAATGAATTGACGGGGGCCCGCACAAGCGGTGGATTATGTGGATTAATTCGATGCAACGCGAAAAACCTTACCTGGCCTTGACATGTAACGAACTTTCCAGAGATGGATTGGTGCTCGAAAGAGAGCGTTAACACAGGTGCCGCATGG
>E9691TF06HJGMU
ATTAGATACCCAGGTAGTCCTAGCCCTAAACGATGGGTACTGGGTTGCGGGTCAGACATAGACTCGCAGCCGAAGCAAAAGTGTTAAGTACCCCGCCTGGGAGTATGGTCGCAAGGCTGAAGCTCAAAGGAATTGACGGGGGCTCACACAAGCGGTGGAGCATGTGGCTTAATTCGAGGCTACGCGAAGAACCTTATCCTAGACTTGACATGGTAGAAGTAGCGAGGCGGAAACGTTTTGCGGCCGGTATCCAATCCGGAGACTATCACAGG
>E9691TF06G5H1R
ATTAGATACCCGGGTAGTCCACGCCCTAAACGATGTCAACTAGTTGTTGGTAGAGTAAAATCTATGAGTAACGTAGCTAACGCGTGAAGTTGACCGCCTGGGGAGTACGGTCGCAAGATTAAAACTCAAAGGAATTGACGGGGGCCCGCACAAGCGGTGGATTATGTGGATTAATTCGATGCAACGCGAAAAACCTACCTGGCCTTGACATGTACCGAATTGAGCAGAGATGTTCAAGTGCTCGAAAGAGAACGGTAACACAGGTGCTGCATGG
>E9691TF06GZCOM
ATTAGATACCCGGGTAGTCCACGCCCTAAACAATGTGCACTAGGTATTGGCAGTATCGACCCTGTCAGTGCCGTTTAAAAAAGCTAACGCGTTAAGTGCACCACCTGGGAAGTACGGTCGCAAGACTGAAACTCAAAGGAATAGACGGGGACCCGCACAAGCGGTGGATTATGTGGTTTAATTCGATGGTAAGCGGCGAACCTTACCTGGGCTCAACTACTAGCTGCAAGCCGATGGAAAC
>E9691TF06G6JXY
ATTAGATACCCAGGTAGTCCACGCCCTAAACGATGTCTACTAGTTGTTGGTGGAGTAAAATCCATGAGTAACGCAGCTAACGCGTGAAGTAGACCGCCTGGGGAGTACGGTCGCAAGATTAAAACTCAAATGAATTGACGGGGGCCCGCACAAGCGGTGGATTATGTGGATTAATTCGATGCAACGCGAAAAACCTTACCTGGCCTTGACATGTAACGAACTTTCCAGAGATGGATTGGTGCTCGAAAG
>E9691TF06HE8XR
ATTAGATACCCAGGTAGTCTACGCTGTAAACTATGGATACTTGTTGTTGGAGGTATTGACCCCTTCAGTGACGAAGCTAACGCGTTAAGTATCCCGCCTGGGGAGTACGGTCGCAAGATTAAAACTCAAAGAAATTGACGGGGGCCCGCACAAGCGGTGGAGCATGTGGTTTAATTCGATGCAACGCGAAGAACCTTACCTGGACTTG
>E9691TF06G6NDA
ATTAGATACCCTGGTAGTCCACGCCCTAAACGATGCTGACTAGTTGTTCGGGATTTACATCCTGAGTAACGTAGCTAACGCGTGAAGTCAGCCGCCTGGGGAGTACGGTCGCAAGATTAAAACTCAAAGGAATTGACGGGGACCCGCACAAGCGGTGGATGATGTGGATTAATTCGATGCAACGCGAAAAACCTTACCTACCCTTGACATGTCACTAACGAAGTAGAGATACATTAGGTGCTCGTAAGAGAAAGTGAACACAGGTG
>E9691TF06HFB3R
ATTAGATACCCTGGTAGTCCACGCTGTAAACTATGGATACTTGTTGTTGGAGGTATTGACCCCTTCAGTGACGAAGCTAACGCGTTAAGTATCCCGCCTGGGGAGTACGGTCGCAAGATTAAAACTCAAAGAAATTGACGGGGGCCCGCACAAGCGGTGGAGCATGTGGTTTAATTCGATGCAACGCGAAGAACCTTACCTGGACTTGACATGAACTGGAAGGGTGGCAGAAATGTCCCCGCTCGCAAGAGTCGGTTCACAGGTGCTGCA
>E9691TF06HD7JN
ATTAGATACCCCGGTAGTCCACGCCCTAAACGATGTCTACTAGTTGTTGGTGGAGTAGAATCCATGAGTAACGCAGCTAACGCGTGAAGTAGACCGCCTGGGGAGTACGGTCGCAAGATTAAAACTCAAATGAATTGACGGGGGCCCGCACAAGCGGTGGATTATGTGGATTAATTCGATGCAACGCGAAAAACCTTACCTGGCCTTGACATGTAACGAATTTTCCAGAGATGGATTGGTGCTCGAAAGAGAGCGTTAACACAGGTG
>E9691TF06HG830
ATTAGATACCCAGGTAGTCCTAGCTGTAAACGATGGATACTAGATGTTGTGGACTCTTTGAGTCTGCAGTGTCGTAGCTAACGCGTTAAGTATCCCGCCTGGGAAGTATGCTCGCAAGAGTGAAACTCAAAGGAATTGACGGGGGCCCGCACAAGCGGTGGAGCATGTGGTTAATTCGATGCAACACGAAGAACCTTACCAGGACTTGACATAAAGAGAAGTTTTTGAGAAGAAAACGTGCTACGGCCTCTTATACAGGTGGTG
>E9691TF06G9ZG4
ATTAGATACCCTGGTAGTCCACGCTGTAAACGATGAACACTTGGTGTGGAGGGAGTTGACCCCTTCCGTGCCGGAGCTAACGCGTTAAGTGTTCCGCCTGGGGAGTACGGTCGCAAGGCTGAAACTCAAAGGAATTGACGGGGGCCCGCACAAGCGGTGGAGCATGTGGTTTAATTCGACGCAACGCGAAGAACCTTACCTGGGCTTGAACTGCCATTGACCGGTACAGAGATGTGCCTTTTCGCAAGAACAGTGGCAGAGGTGCTGCA
>E9691TF06HH7UQ
ATTAGATACCCCGGTAGTCCACGCCATAAACGATGACAACTAGACGTTGGGAGGGTAAGCCTTTCAGTGTCGCAGCTAACGCGTTAAGTTGTCCGCCTGGGGAGTACGGCCGCAAGGTTGAAACTCAAAGGAATTGACGGGGACCCGCACAAGCGGTGGAGCATGTGGTTTAATTCGATGCAACGCGAAGAACCTTACCTGGCCTTGACATGCTTGGAATCCTGCAGAGATGTGGGAGTGCCTTCGGGAACCAAGACACAGGTGCTG
>E9691TF06HKTCX
ATTAGATACCCTGGTAGTCCTAGCCGTAAACGATGGATACTAGATGTCGCGGGTTTACCTGCGGTGTCGTAGCTAACGCGTTAAGTATCCCGCCTGGGAAGTACGCACGCAAGTGTGAAACTCAAAGGAATTGACGGGGGCCCGCACAAGCGGTGGAGCATGTGGTTTAATTCGATGCAACGCGAAGAACCTTACCAGGATTTGACATACTAGGAATTTCTTTTAATCGAGAAAGTGCCCTCGGGAACCTAGATACAGGTGGTGCATGGCTGTCGTC
>E9691TF06HDIB3
ATTAGATACCCGGGTAGTCCACGCCGTAAACGATGTCAACCAGCCGTTGGCTCTCTTAGAGAGTTAGTGGCGCAGCTAACGCATTAAGTTGACCGCCTGGGGAGTACGGCCGCAAGGTTAAAACTCAAATGAATTGACGGGGGCCCGCACAAGCGGTGGAGCATGTGGTTTAATTCGATGCAACGCGAAGAACCTTACCTACCCTTGACATCCAGAGAATCTGTTAGAGATAGTAGAGTGCCTTCGGGAACTCTGAGACAGGTG
>E9691TF06HKNL0
ATTAGATACCCGGGTAGTCCACGCCGTAAACGGTGGGCGCTAGTTGTGCGAACCTTCCACGGTTTGCGCGACGCAGCTAACGCATTAAGCGCCCCGCCTGGGGAGTACGATCGCAAGATTAAAACTCAAAGGAATTGACGGGGCCCCGCACAAGCAGCGGAGCATGCGGCTTAATTCGACGCAACGCGAAGAACCTTACCAAGGCTTGACATATACAGGAATATGGCAGAGATGTCATAGCCGCAAGGTCTGTATACAGGTGGTG
>E9691TF06HG8KZ
ATTAGATACCCCGGTAGTCCACGCCCTAAACGATGTCAACTAGTTGTTGGTAGAGTAAAATCTATGAGTAACGTAGCTAACGCGTGAAGTTGACCGCCTGGGGAGTACGGTCGCAAGATTAAAACTCAAAGGAATTGACGGGGGCCCGCACAAGCGGTGGATTATGTGGATTAATTCGATGCAACGCGAAAAACCTTACCTGGCCTTGACATGTACCGAATTGAGCAGAGATGTTCAAGTGCTCGAAAG
>E9691TF06HHDCT
ATTAGATACCCGGGTAGTCCACACTGTAAACGATGATAACTAGGTGTCGGCCGAATCTGGTCGGTGCCACAGCGAAAGCGTTAAGTTATCCACCTGGGGAGTACGCCGGCAACGGTGAAACTCAAAGGAATTGACGGGGGTCCGCACAAGCGGTGGAGCATGTGGTTTAATTCGATGATACGCGAGGAACCTTACCTAGGCTAGAATGTGAAGGAATGATACAGAAATGGATCAGTCAGCAATGACCTGAAACAAGGTGCTGCA
>E9691TF06G1DG8
ATTAGATACCCTGGTAGTCCACGCCCTAAACGATGCTGACTAGTTGTTCGGGATTTACATCCTGAGTAACGTAGCTAACGCGTGAAGTCAGCCGCCTGGGGAGTACGGTCGCAAGATTAAAACTCAAAGGAATTGACGGGGACCCGCACAAGCGGTGGATGATGTGGATTAATTCGATGCAACGCGAAAAACCTTACCTACCCTCGACATGTCACTAACGAAGTAGAGATACATTAGGTGCTCGTAAGAGAAAGTGAAC
>E9691TF06HJSLD
ATTAGATACCCTGGTAGTCCACGCCGTAAACGATGTCAACTAGCCGTTGGCTCTCTTAGAGAGTTAGTGGCGCAGCTAACGCATTAAGTTGACCGCCTGGGGAGTACGGCCGCAAGGTTAAAACTCAAATGAATTGACGGGGGCCCGCACAAGCGGTGGAGCATGTGGTTTAATTCGATGCAACGCGAAGAACCTTACCTACCCTTGACATCCAGAGAATCTGTTAGAGATAGTAG
>E9691TF06G8QMA
ATTAGATACCCTGGTAGTCCACGCCCTAAACGATGCTGACTAGTTGTTGGGAATTTACATTCTCAGTAACGTAGCTAACGCGTGAAGTCAGCCGCCTGGGGAGTACGGTCGCAAGATTAAAACTCAAAGGAATTGACGGGGACCCGCACAAGCGGTGGATGGTGTGGATTAATTCGATGCAACGCGAAAAACCTTACCTACCCTTGACATGTCACTAACGAAGTAGAGATACATTAGGTGCCCGTAAGGG
>E9691TF06HGTG8
ATTAGATACCCGGGTAGTCCACGCCATAAACGATGGATACTAAGTGTTTGGGAATTTAATCTCCTGAGTACTAAAGCTAACGCATTAAGTATCCCGCCTGGGGAGTACGGTCGCAAGGCTAAAACTCAAAGAAATTGACGGGGGCCCGCACAAGCGGTGGAGTATGTGGTTTAATTCGAAGCAACGCGCAGAACCTTACCTACCCTTAACATCCCATGACAACTACAGAGATGTAGCTTTCCTTTCGGGGACATGGTGATAGGTGCTGCATGGCTGTCG
>E9691TF06HABMQ
ATTAGATACCCGGGTAGTCCACGCCTTAAACGATGCGAACTAGATGTCGGAAGGGTCAGCCTTTCGGTGTCGCAGCTAACGCGATAAGTTCGCCGCCTGGGGAGTACGGCCGTAAGGTTGAAACTCAAAGGAATTGACGGGGACCCGCACAAGCGGTGGAGCATGTGGTTTAATTCGATGCAACGCGAAGAACCTTACCTGGTCTTGACATCTGTCGAATCCTGCAGAAATGCGGGAGTGCCTTCGGGAACGACAAGACAGGTGCTGCATGG
>E9691TF06HIGVU
ATTAGATACCCGGGTAGTCCACGCCGTAAACGATGTCAACTAGCCGTTGGGCCCTTTATGGGTTTAGTGGCGCAGCTAACGCATTAAGTTGACCGCCTGGGGAGTACGGCCGCAAGGTTAAAACTCAAATGAATTGACGGGGGCCCGCACAAGCGGTGGAGCATGTGGTTTAATTCGATGCAACGCGAAGAACCTTACCTACCCTGGACATCCAGAGAATCTGTTAGAGATAGTAGAGTGCCTTCGGGAACTCTGAGACAGGTGCTGCATGG
>E9691TF06HB3KZ
ATTAGATACCCCGGTAGTCCACGCCGTAAACGATGAATACTAGATGTTGGTCATATTGATCAGTGTCGCAGCTAACGCGTTAAGTATTCCGCCTGGGAAGTACGCTCGCAAGAGTGAAACTCAAAGGAATTGACGGGGGCCCGCACAAGCGGTGGATCATGTGGTTTAATTCGATGCAACGCGAAGAACCTTACCTGGGCTTGATATGGCGACTAAACTCATCGAAAGATGAGGTGCTTCGGCGAGTCGTCAC
>E9691TF06G3UFX
ATTAGATACCCTGGTAGTCCACGCTGTAAACGATGCATACTTGGTCGGAGTGGTTTGACTCCATTCCGGCCGTAGGAAAACTGGTGAGTATGCCGCCTGGGGAGTACGGTCGCAAGATTAAAACTCAAAGGAATTGACGGGGGCTCACACAAGCGGTGGAGCATGTGGCTTAATTCGAAGCAACGCGAAGAACCTTACCTAGGCTTGACATTCACGGATAAACTCTATGAAAGTAGAGGTACACCCGCAAGGGCGGAACGTGAACAGGTG
>E9691TF06G9NKE
ATTAGATACCCCGGTAGTCCACGCCGTAAACTATGGAAGCTAGCCGTCAGTCAGCTTGCTGAGTGGTGGCGCAGCTAACGCATTAAGCTTCCCGCCTGGGGAGTACGGTCGCAAGATTAAAACTCAAAGGAATTGACGGGGGCCCGCACAAGCGGTGGAGCATGTGGTTTAATCGAAGCAACGCGCAGAACCTTACCTACCCTTGACATGTCCAGTATGGTCACCAGAGATGGAGTCC
>E9691TF06HF8BN
ATTAGATACCCTGGTAGCCCACGCCGTAAACGATGAATACTAGATGTTGGTCATATTGATCAGTGTCGCAGCTAACGCGTTAAGTATTCCACCTGGGAAGTACGCTCGCAAGAGTGAAACTCAAAGGAATTGACGGGGGCCCGCACAAGCGGTGGATCATGTGGTTTAATTCGATGCAACGCGAAGAACCTTACCTGGGCTTGATATGGCGACTAAACTCATCGAAAG
>E9691TF06HKNU5
ATTAGATACCCTGGTAGTCCACGCCCTAAACGATGTCAACTGGTTGTTGGGTCTTCACTGACTCAGTAACGAAGCTAACGCGTGAAGTTGACCGCCTGGGGAGTACGGCCGCAAGGTTGAAACTCAAAGGAATTGACGGGGACCCGCACAAGCGGTGGATGATGTGGTTTAATTCGATGCAACGCGAAAAACCTTACCCACCTTTGACATGTACGGAATCCTTTAGAGATAGAGGAGTGCTCGAAAG
>E9691TF06HD5ZT
ATTAGATACCCGGGTAGTCCACGCCCTAAACGATGCTGACTAGTTGTTGGGAATTTACATTCTCAGTAACGTAGCTAACGCGTGAAGTCAGCCGCCTGGGGAGTACGGTCGCAAGATTAAAACTCAAAGGAATTGACGGGGACCCGCACAAGCGGTGGATGATGTGGATTAATTCGATGCAACGCGAAAAACCTTACCTACCCTTGACATGTCACTAACGAAGTAGAGATACATTAGGTGCCCGTAAGGG
>E9691TF06HDZ7F
ATTAGATACCCGGGTAGTCCACGCTGTAAACTATGGATACTTGTTGTTGGAGGTATTGACCCCTTCAGTGACGAAGCTAACGCGTTAAGTATCCCGCCTGGGGAGTACGGTCGCAAGATTAAAACTCAAAGAAATTGACGGGGGCCCGCACAAGCGGTGGAGCATGTGGTTTAATTCGATGCAACGCGAAGAACCTTACCTGGACTTGACATGAACTGGAAGGGTGGCAGAAATGTCCCCG
>E9691TF06HHBIQ
ATTAGATACCCTGGTAGTCCACGCCGTAAACGATGATAACTCGCTGTTGGCGATACACAGTCAGCGGCTTAGCGAAAGCGTTAAGTTATCCACCTGGGGAGTACGCTCGCAAGAGTGAAACTCAAAGGAATTGACGGGGGCCCGCACAAGCGGAGGAACATGTGGTTTAATTCGATGATACGCGAGGAACCTTACCTGGGCTTAAATGTGCTATGACCGCTGGAGAAATTCGGCTTTTCGCAAGAACAGAGTACAAGGTGCTG
>E9691TF06HJEJ1
ATTAGATACCCGGGTAGTCCACGCCCTAAACGATGAATACTCGATGTTAGCGATATACAGTTAGCGTCAAAGCGAAAGCGTTAAGTATTCCACCTGGGGAGTACGCCCGCAAGGGTGAAACTCAAAGGAATTGACGGGGGCCCGCACAAGCGGAGGAGCATGTGGTTTAATTCGATGATACGCGAGGAACCTTACCCGGG
>E9691TF06HJXX5
ATTAGATACCCGGGTAGTCCACGCCCTAAACGATGATTACTCGACATCAGCGATACACTGTTGGTGTCTAAGCTAAAGCATTAAGTAATCCACCTGGGAAGTACGATCGCAAGATTGAAACTCAAAGGAATTGGCGGGGGTCCGCACAAGCGGTGGAGCATGTGGTTTAATTCGATGATACGCGAGGAACATTACCAGGGCTAGAATGTCAAGTGACCGATGGTGAAAGCCATTTTTA
>E9691TF06HHRZH
ATTAGATACCCTGGTAGTCCTAGCTGTAAACGATGGATACTAGATGTTGTGGACTCTTTGAGTCTGCAGTGTCGTAGCTAACGCGTTAAGTATCCCGCCTGGGAAGTATGCTCGCAAGAGTGAAACTCAAAGGAATTGACGGGGGCCCGCACAAGCGGTGGAGCATGTGGTTAATTCGATGCAACACGAAGAACCTTACCAGGACTTGACATAAAGAGAAGTTTTTTGAGAAGAAAACGTGCTACGGCCTCTTATACAGGTGGTG
>E9691TF06GZJHX
ATTAGATACCCTGGTAGTCCACGCTGTAAACGATGAACACTTGGTGTGGAGGGAGTTGACCCCTTCCGTGCCGGAGCTAACGCGTTAAGTGTTCCGCCTGGGGAGTACGGTCGCAAGGCTGAAACTCAAAGGAATTGACGGGGGCCCGCACAAGCGGTGGAGCATGTGGTTTAATTCGACGCAACGCGAAGAACCTTACCTGGGCTTGAACTGCCATTGACCGGTACAGAGATGTGCCTTTTCGCAAGAACAGTGGCAGAGGTGCTGCA
>E9691TF06HC690
ATTAGATACCCTGGTAGTCCACACTGTAAACGATGATAACTAGGTGTCGGCCGAATCTGGTCGGTGCCACAGCGAAAGCGTTAAGTTATCCACCTGGGGAGTACGCCGGCAACGGTGAAACTCAAAGGAATTGACGGGGGTCCGCACAAGCGGTGGAGCATGTGGTTTAATTCGATGATACGCGAGGAACCTTACCTAGGCTAGAATGTGAAGGAATGATACAGAAATGGATCAGTCAGCAATGACCTGAAACAGGTG
>E9691TF06G8TJJ
ATTAGATACCCAGGTAGTCCACGCCCTAAACGATGTCTACTAGTTGTTGGTGGAGTAAAATCCATGAGTAACGCAGCTAACGCGTGAAGTAGACCGCCTGGGGAGTACGGTCGCAGGATTAAAACTCAAATGAATTGACGGGGGCCCGCACAAGCGGTGGATTATGTGGATTAATTCGATGCAACGCGAAAAACCTTACCTGGCCTTGACATGTAACGAACTTTCCAGAGATGGATTGGTGCTCGAAAG
>E9691TF06HJWD9
ATTAGATACCCGGGTAGTCCACGCCCTAAACGATGTCAACTGGTTGTTGGGTCTTAACTGACTCAGTAACGAAGCTAACGCGTGAAGTTGACCGCCTGGGGAGTACGGCCGCAAGGTTGAAACTCAAAGGAATTGACGGGGACCCGCACAAGCGGTGGATGATGTGGTTTAATTCGATGCAACGCGAAAAACCTTACCCACCTTTGACATGTACGGAAGGATCCAGAGATGGATTTGTGCTCG
>E9691TF06HJ1O7
ATTAGATACCCGGGTAGTCCACGCCCTAAACGATGCTGACTAGTTGTTCGGGATTTACATCCTGAGTAACGTAGCTAACGCGTGAAGTCAGCCGCCTGGGGAGTACGGTCGCAAGATTAAAACTCAAAGGAATTGACGGGGACCCGCACAAGCGGTGGATGATGTGGATTAATTCGATGCAACGCGAAAAACCTTACCTACCCTTGACATGTCACTAACGAAGTAGAGATACATTAGGTGCTCGTAAGAGAAAGTGAACACAGGTGCTG
>E9691TF06G242G
ATTAGATACCCCGGTAGTCCACGCCGTAAACGATGTCAACTAGCCGTTGGCTCTCTTAGAGAGTTAGTGGCGCAGCTAACGCATTAAGTTGACCGCCTGGGGAGTACGGCCGCAAGGTTAAAACTCAAATGAATTGACGGGGGCCCGCACAAGCGGTGGAGCATGTGGTTTAATTCGATGCAACGCGAAGAACCTTACCTACCCTTGACATCCAGAGAATCTGTTAGAGATAGTAGAGTGCCTTCGGGAACTCTGAGACAGGTG
>E9691TF06HEGI4
ATTAGATACCCTGGTAGTCCACGCCCTAAACGATGTCTACTAGTTGTTGGTGGAGTAAAATCCATGAGTAACGCAGCTAACGCGTGAAGTAGACCGCCTGGGGAGTACGGTCGCAAGATTAAAACTCAAATGAATTGACGGGGGCCCGCACAAGCGGTGGATTATGTGGATTAATTCGATGCAACGCGAAAAACCTTACCTGGCCTTGACATGTAACGAACTTTCCAGAGATGGATTGGTGCTCGAAAGAGAACGTTAAC
>E9691TF06HHRBT
ATTAGATACCCCGGTAGTCCACGCTGTAAACGATGATTATTAGATGTCGGGAGGGTTACCTTTCGGTATCGCAGCTAACGTATTAAATAATCCGCCTGGGGAGTACGGTCGCAAGATTAAAACTCAAAGGAATTGACGGGGACCCGCACAAGCGGTGGAGTATGTGGTTTAATTCGAAGCAACGCGCAGAACCTTACCAACCCTTGACATGGGACGTATGAGCTTCAGAGATGGAGTTCTTCACTTCGGGTGGCGTCCACACAGGTGCTGCATGG
>E9691TF06HDN9D
ATTAGATACCCAGGTAGTCCACGCTGTAAACGATGAATACTAGATGTTGGCCGTTAAAGGTCAGTGTCGCAGCTAACGCATTAAGTATTCCGCCTGGGGAGTACGGTCGCAAGATTAAAACTCAAAGGAATTGACGGGGACCCGCACAAGCGGTGGAGTATGTGGTTTAATTCGAAGCAACGCGCAGAACCTTACCAGCTCTTGACATGGGACGTATAGGGATCAGAGATGATTTCTTTCACTTCGGGTGGCGTCCGCACAGGTG
>E9691TF06G84YQ
ATTAGATACCCTGGTAGTCCACGCCGTAAACGGTGGGCGCTAGTTGTGGGAACCTTCCACGGTTTCTGCGACGCAGCTAACGCATTAAGCGCCCCGCCTGGGGAGTACGATCGCAAGATTAAAACTCAAAGGAATTGACGGGGCCCCGCACAAGCAGCGGAGCATGCGGCTTAATTCGACGCAACGCGAAGAACCTTACCAAGGCTTGACATATACAGGAATATGGCAGAGATGTCATAGCCGCAAGGTCTGTATACAGGTGGTG
>E9691TF06G0N6F
ATTAGATACCCCGGTAGTCCTAGCTGTAAACGATGGATACTAGATGTTGTGGACTCTTTGAGTCTGCAGTGTCGTAGCTAACGCGTTAAGTATCCCGCCTGGGAAGTATGCTCGCAAGAGTGGAACTCAAAGGAATTGACGGGGGCCCGCACAAGCGGTGGAGCATGTGGTTTAATTCGATGCAACACGAAGAACCTTACCAGGACTTGACATAAAGAGAAGTTTTTTGAGAAGAAAACGTGCTACGGCCTCTTATACAGGTGGTG
>E9691TF06HJGAV
ATTAGATACCCTGGTAGTCCACGCTGTAAACGATGTCGACTAGCCGTTGGTCCTATTTACAGGATTAGTGGCGCAGCTAACGCATTAAGTCGACCGCCTGGGGAGTACGGCCGCAAGGTTAAAACTCAAATGAATTGACGGGGGCCCGCACAAGCGGTGGAGCATGTGGTTTAATTCGATGCAACGCGAAGAACCTTACCTACCCTTGACATCCAGAGAATCTGTTAGAGATAGTAGAGTGCCTTCGGGAGCTCTGAGACAGGTG
>E9691TF06HJ1LT
ATTAGATACCCCGGTAGTCCACGCCGTAAACGGTGGGCGCTAGTTGTGCGAACCTTCCACGGTTTGTGCGACGCAGCTAACGCATTAAGCGCCCCGCCTGGGAGTACGATCGCAAGATTAAAACTCAAAGGAATTGACGGGGCCCCGCACAAGCAGCGGAGCATGCGGCTTAATTCGACGCAACGCGAAGAACCTTACCAAGGCTTGACATATACAGGAATATGGCAGAGATGTCATAGCCGCAAGGTCTGTATAC
>E9691TF06HEPFQ
ATTAGATACCCTGGTAGTCCTAGCCGTAAACGATGGATACTAGATGTTGCACGTATTAACCCGTGCAGTATCGTAGCTAAGGCGTTAAGTATCCCGCCTGGGAAGTACGCTCGCAAGAGTGAAACTCAAAGGAATTGACGGGGCCCGCACAAGCGGTGGAGTATGTGGTTTAATTCGATGCAACGCGAAGAACCTTACCAGGGCTTGACATGTCACAAATCTCTTTGAAAGAAGAGAGTGCCTTCGGGAATGTGAACACAGGTGGTG
>E9691TF06HJI0H
ATTAGATACCCTGGTAGTCCACGCCGTAAACGATGTCAACTAGCCGTTGGGCCCTTTATGGGTTTAGTGGCGCAGCTAACGCATTAAGTTGACCGCCTGGGGAGTACGGCCGCAAGGTTAAAACTCAAATGAATTGACGGGGCCCGCACAAGCGGTGGAGCATGTGGTTTAATTCGATGCAACGCGAAGAACCTTACCTACCCTTGACATCCAGAGAATCTGTTAGAGATAGTAGAGTGCCTTCGGGAACTCTGAGACAGGTGCTGCATGG
>E9691TF06HF0W7
ATTAGATACCCCGGTAGTCCACGCCGTAAACGATGTCAACTAGCCGTTGGGCCCTTTATGGGTTTAGTGGCGCAGCTAACGCATTAAGTTGACCGCCTGGGGAGTACGGCCGCAAGGTTAAAACTCAAATGAATTGACGGGGGCCCCGCACAAGCGGTGGAGCATGTGGTTTAATTCGATGCAACGCGAAGAACCTTACCTACCCTTGACATCCAGAGAATCTGTTAGAGATAGTAGAGTGCCTTCGGGAACTCTGAGACAGGTGCTGCATGG
>E9691TF06HK9A4
ATTAGATACCCAGGTAGTCCATGCCCTAAACGATGCTGACTAGTTGTTCGGGATTTACATCCTGAGTAACGTAGCTAACGCGTGAAGTCAGCCGCCTGGGGAGTACGGTCGCAAGATTAAAACTCAAAGGAATTGACGGGGACCCGCACAAGCGGTGGACGATGTGGATTAATTCGATGCAACGCGAAAAACCTTACCTACCCTTGACATGTCACTAACGAAGTAGAGATACATTAGGTGCTCGTAAGAGAAAGTGAACACAGGTG
>E9691TF06HBTAC
ATTAGATACCCGGGTAGTCCACGCTGTAAACGATGATTATTAGATGTCGGGAGGGTTACCTTTCGGTATCGCAGCTAACGCATTAAATAATCCGCCTGGGGAGTACGGTCGCAAGATTAAAACTCAAAGGAATTGACGGGGACCCGCACAAGCGGTGGAGTATGTGGTTTAATTCGAAGCAACGCGCAGAACCTTACCAACCCTTGACATGGGACGTATGAGCTCCAGAGATGGAGTTCTTCACTTCGGGTGGCGTCCACACAGGTGCTGCATGG
>E9691TF06HJBBC
ATTAGATACCCAGGTAGTCCACGCCCTAAACGATGTCGACTAGTTGTTGGGGGCTATATGCCCTTAGTAACGCAGCTAACGCGTGAAGTCGACCGCCTGGGGAGTACGGCCGCAAGGTTAAAACTCAAAGGAATTGACGGGGACCCGCACAAGCGGTGGATGATGTGGTTTAATTCGATGCAACGCGAAGAACCTTACCTACCCTTGACATGTACCGAACCTCGCAGAGATGTGAGGGTGCTCGAAAG
>E9691TF06HISRP
ATTAGATACCCCGGTAGTCCACGCTGTAAACGATGTCGACTAGCCGTTGGTCCTATTTACAGGATTAGTGGCGCAGCTAACGCATTAAGTCGACCGCCTGGGGAGTACGGCCGCAAGGTTAAAACTCAAATGAATTGACGGGGGCCCGCACAAGCGGTGGAGCATGTGGTTTAATTCGATGCAACGCGAAGAACCTTACCTACCCTTGACATCCAGAGAATCTGTTAGAGATAGTAGAGTGCCTTCGGG
>E9691TF06HKZWG
ATTAGATACCCCGGTAGTCCACGCCCTAAACGATGTCAACTGGTTGTTGGGTCTTTACTGACTCAGTAACGAAGCTAACGCGTGAAGTTGACCGCCTGGGGAGTACGGCCGCAAGGTTGAAACTCAAAGGAATTGACGGGGACCCGCACAAGCGGTGGATGATGTGGTTTAATTCGATGCAACGCGAAAAACCTTACCCACCTTTGACATGTACGGAATCCTTTAGAGATAGAGGAGTGCTCGAAAGAGAACCGTAACACAGGTGCTGCATGGCTGTCGTC
>E9691TF06HF6YX
ATTAGATACCCGGGTAGTCCACGCCCTAAACGATGTCTACTAGTTGTTGGTGGAGTAAAATCCATGAGTAACGCAGCTAACGCGTGAAGTAGACCGCCTGGGGAGTACGGTCGCAAGATTAAAACTCAAATGAATTGACGGGGGCCCGCACAAGCGGTGGATTATGTGGATTAATTCGATGCAACGCGAAAAACCTTACCTGGCCTTGGCATGTAACGAACTTTCCAGAGATGGATTGGTGCTCGAAAGAGAGCATTAACACAGGTG
>E9691TF06HHED9
ATTAGATACCCTGGTAGTCCTAGCTGTAAACGATGGATACTAGATGTTGTGGACTCTTTGAGTCTGCAGTGTCGTAGCTAACGCGTTAAGTATCCCGCCTGGGAAGTATGCTCGCAAGAGTGAAACTCAAAGGAATTGACGGGGGCCCGCACAAGCGGTGGAGCATGTGGTTAATTCGATGCAACACGAAGAACCTTACCAGGACTTGACATAAAGAGAAGTTTTTTGAGAAGAAAACGTGCTACGGCCTCTTATACAGGTGGTG
>E9691TF06HIG8G
ATTAGATACCCAGGTAGTCCTAGCTGTAAACGATGGATACTAGATGTTGTGGACTCTTTGAGTCTGCAGTGTCGTAGCTAACGCGTTAAGTATCCCGCCTGGGAAGTATGCTCGCAAGAGTGAAACTCAAAGGAATTGACGGGGGCCCGCACAAGCGGTGGAGCATGTGGTTAATTCGATGCAACACGAAGAACCTTACCAGGACTTGACATAAAGAGAAGTTTTTTGAGAAGAAAACGTGCTACGGCCTCTTATACAGGTGGTG
>E9691TF06HFMY9
ATTAGATACCCTGGTAGTCCTAGCTGTAAACGATGGATACTAGATGTTGTGGACTCTTTGAGTCTGCAGTGTCGTAGCTAACGCGTTAAGTATCCCGCCTGGGAAGTATGCTCGCAAGAGTGAAACTCAAAGGAATTGACGGGGGCCCGCACAAGCGGCGGAGCATGTGGTTAATTCGATGCAACACGAAGAACCTTACCAGGACTTGACATAAAGAGAAGTTTTTTGAGAAGAAAACGTGCTACGGCCTCTTATACAGGTGTG
>E9691TF06G6A8A
ATTAGATACCCGGGTAGTCCACGCTGTAAACGATGTGTGCTGGATGTTAGGTAACCTAGTTACTTAGTGTCGTAGCTAACGCGGTAAGCACACCGCCTGGGGAGTACGGCCGCAAGGTTGAAACTCAAAGGAATTGACGGGGGCCCGCACAAGCGGTGGAGCATGTGGTTTAATTCGAAGCAACGCGCAGAACCTTACCAGGATTTGACATGGGGAGGCTGTGTCCAGAGATGGGCATTTCCCG
>E9691TF06HI72T
ATTAGATACCCTGGTAGTCCACGCCCTAAACGATGTCTACTAGTTGTTGGTGGAGTAAAATCCATGAGTAACGCAGCTAACGCGTGAAGTAGACCGCCTGGGGAGTACGGTCGCAAGATTAAAACTCAAATGAATTGACGGGGGCCCGCACAAGCGGTGGATTATGTGGATTAATCCGATGCAACGCGAAAAACCTTACCTGGCCTTGACATGTAACGAACTTTCCAGAGATGGATTGGTGCTCGAAAG
>E9691TF06HEWH5
ATTAGATACCCGGGTAGTCCACGCCCTAAACGATGTCAACTGGTTGTTGGGTCTTAACTGACTCAGTAACGAAGCTAACGCGTGAAGTTGACCGCCTGGGGAGTACGGCCGCAAGGTTGAAACTCAAAGGAATTGACGGGGACCCGCACAAGCGGTGGATGATGTGGTTTAATTCGATGCAACGCGAAAAACCTTACCCACCTTTGACATGTACGGAAGCCTTTAGAGATAGAGGCGTGCTCGAAAGAGAGCCGTAACACAGGTGCTGCATGGCTGTCG
>E9691TF06HBHSJ
ATTAGATACCCGGGTAGTCCTAGCTGTAAACGATGGATACTAGATGTTGTGGACTCTTTGAGTCTGCAGTGTCGTAGCTAACGCGTTAAGTATCCCGCCTGGGAAGTATGCTCGCAAGAGTGAAACTCAAAGGAATTGACGGGGGCCCGCACAAGCGGTGGAGCATGTGGTTTAATTCGATGCAACACGAAGAACCTTACCAGGACTTGACATAAAGAGAAGTTTTTTGAGAAGAAAACGTGCTACGGCCTCTTATACAGGTGGTG
>E9691TF06HF3G5
ATTAGATACCCCGGTAGTCCTAGCCGTAAACGATGGATACTAGATGTCGCGGGTTTACCTGCGGTGTCGTAGCTAACGCGTTAAGTATCCCGCCTGGGAAGTACGCACGCAAGTGTGAAACTCAAAGGAATTGACGGGGGCCCGCACAAGCGGTGGAGCATGTGGTTTAATTCGATGCTACGCGAAGAACCTTACCAGGATTTGACATACTAGGAATTTCTTTTAATCGAGAAAGTGCCCTCGGGAACCTAGATACAGGTGGTGCATGGCTGTCGTCAG
>E9691TF06HI9IZ
ATTAGATACCCGGGTAGTCCACGCCCTGAACGATGTCTACTAGTTGTTGGTGGAGTAAAATCCATGAGTAACGCAGCTAACGCGTGAAGTAGACCGCCTGGGGAGTACGGTCGCAAGATTAAAACTCAAATGAATTGACGGGGGCCCGCACAAGCGGTGGATTATGTGGATTAATTCGATGCAACGCGAAAAACCTTACCTGGCCTTGACATGTAACGAACTTTCCAGAGATGGATTGGTGCTCGAAAGGAGCGTTAACACAGGTG
>E9691TF06HMUOP
ATTAGATACCCAGGTAGTCCACGCCGTAAACGGTGGGCACTAGTTGTGGGGACCTTCCACGGTCTCTGCGACGCAGCTAACGCATTAAGTGCCCCGCCTGGGGAGTACGATCGCAAGATTAAAACTCAAAGGAATTGACGGGGCCCCGCACAAGCAGCGGAGCATGCGGCTTAATTCGACGCAACGCGAAGAACCTTACCAAGGCTTGACATATACAGGAATATGGCAGAGATGTCATAGCCGCAAGGTCTGTATACAGGTTGG
>E9691TF06HFSJO
ATTAGATACCCTGGTAGTCCACGCCGTAAACGATGTCAACTAGCCGTTGGCTCTCTTAGAGAGTTAGTGGCGTAGCTAACGCATTAAGTTGACCGCCTGGGGAGTACGGCCGCAAGGTTAAAACTCAAATGAATTGACGGGGGCCCGCACAAGCGGTGGAGCATGTGGTTTAATTCGATGCAACGCGAAGAACCTTACCTACCCTTGACATCCAGAGAATCTGTTAGAGATAGTAGAGTGCCTTCGGGAACTCTGAGACAGGTG
>E9691TF06HHI1M
ATTAGATACCCTGGTAGTCCTAGCTGTAAACGATGGATACTAGATGTTGTGGACTCTTTGAGTCTGCAGTGTCGTAGCTAACGCGTTAAGTATCCCGCCTGGGAAGTATGCTCGCAAGAGTGAAACTCAAAGGAATTGACGGGGGCCCGCACAAGCGGTGGAGCATGTGGTTAATTCGATGCAACACGAAGAACCTTACCAGGACTTGACATAAAGAGAAGTTTTTGAGAAGAAAACGTGCTACGGCCTCTTATACAGGTGGTG
>E9691TF06HLLTS
ATTAGATACCCCGGTAGTCCTGGCAGTAAACGGTGCACGTTTGGTGTGGGGAGGTTCGACCCTTCCTGTGCCGGAGCTAACGCGTTAAACGTGCCGCCTGGGAAGTACGGTCGCAAGACTAAAACTCAAAGAAATTGACGGGGACCCGCACAAGCGGTGGAGTATGTGGCTTAATTCGATGCAACGCGAAGAACCTTACCTGGGCTTGACATGCACTGTGTCTACGGTGAAAGCCGTATAGGGTAGCAATACCCGCTTTGCACAGGTGCTGCATGG
>E9691TF06HIALD
ATTAGATACCCGGGTAGTCCACGCTGTAAACTATGGATACTTGTTGTTGGAGGTATTGACCCCTTCAGTGACGAAGCTAACGCGTTAAGTATCCCGCCTGGGGAGTACGGTCGCAAGATTAAAACTCAAAGAAATTGACGGGGGCCCGCACAAGCGGTGGAGCATGTGGTTTAATTCGATGCAACGCGAAGAACCTTACCTGGACTTGACATGAACTGGAAGGGTGGCAGAAATGTCCCCG
>E9691TF06HG0ZT
ATTAGATACCCTGGTAGTCCACGCTGTAAACGATGTCGACTAGCCGTTGGTCCTATTTACAGGATTAGTGGCGCAGCTAACGCATTAAGTCGACCGCCTGGGGAGTACGGCCGCAAGGTTAAAACTCAAATGAATTGACGGGGGCCCGCACAAGCGGTGGAGCATGTGGTTTAATTCGATGCAACGCGAAGAACCTTACCTACCCTTGACATCCAGAGAATCTGTTAGAGATAGTAGAGTGCCTTCGGGAGCTCTGAGACAGGTG
>E9691TF06HI5OI
ATTAGATACCCTGGTAGTCCACGCTGTAAACGATGTCGACTAGCCGTTGGTCCTATTTACAGGATTAGTGGCGCAGCTAACGCATTAAGTCGACCGCCTGGGGAGTACGGCCGCAAGGTTAAAACTCAATGAATTGACGGGGGCCCGCACAAGCGGTGGAGCATGTGGTTTAATTCGATGCAACGCGAAGAACCTTACCTACCCTTGACATCCAGAGAATCTGTTAGAGATAGTAGAGTGCCTTCGGGAGCTCTGAGACAGGTG
>E9691TF06G6NJZ
ATTAGATACCCGGGTAGTCCACGCCCTAAACGATGTCTACTAGTTGTTGGTGGAGTAAAATCCATGAGTAACGCAGCTAACGCGTGAAGTAGACCGCCTGGGGAGTACGGTCGCAAGATTAAAACTCAAATGAATTGACGGGGGCCCGCACAAGCGGTGGATTATGTGGATTAATTCGATGCAACGCGAAAAACCTTACCTGGCCTTGACATGTAACGAACTTTCCAGAGATGGATTGGTGCTCGAAAGAGAACGTTAACACAGGTGCTGCATGG
>E9691TF06HDLHM
ATTAGATACCCGGGTAGTCCACGCCCTAAACGATGTCAACTAGTTGTTGGTAGAGTAAAATCTATGAGTAACGTAGCTAACGCGTGAAGTTGACCGCCTGGGGAGTACGGTCGCAAGATTAAAACTCAAAGGAATTGACGGGGGCCCGCACAAGCGGTGGATTATGTGGATTAATTCGATGCAACGCGAAAAACCTTACCTGGCCTTGACATGTACCGAATTGAGCAGAGATGTTCAAGTGCTCGAAAGAGAACGGTAACACAGGTGCTGCATGG
>E9691TF06HCW0V
ATTAGATACCCTGGTAGTCCACGCCCTAAACGATGCTGACTAGTTGTTCGGGATTTACATCCTGAGTAACGTAGCTAACGCGTGAAGTCAGCCGCCTGGGGAGTACGGTCGCAAGATTAAAGCTCAAAGGAATTGACGGGGACCCGCACAAGCGGTGGATGATGTGGATTAATTCGATGCAACGCGAAAAACCTTACCTACCCTTGACATGTGACTAACGAAGTAGAGATACATTAGGTGCTCGTAAGAGAAAGTCAACACAGGTG
>E9691TF06HJI3C
ATTAGATACCCCGGTAGTCCTAGCTGTAAACGATGGATACTAGATGTTGTGGACTCTTTGAGTCTGCAGTGTCGTAGCTAACGCGTTAAGTATCCCGCCTGGGAAGTATGCTCGCAAGAGTGAACTCAAAGGAATTGACGGGGCCCGCACAAGCGGTGGAGCATGTGGTTTAATCGATGCAACACGAAGAACCTTACCAGGACTTGACATAAAGAG
>E9691TF06G9HD6
ATTAGATACCCCGGTAGTCCACGCTGTAAACGATGAATACTAGATGTTGGCCGTTAAAGGTCAGTGTCGCAGCTAACGCATTAAGTATTCCGCCTGGGGAGTACGGTCGCAAGATTAAAACTCAAAGGAATTGACGGGGACCCGCACAAGCGGTGGAGTATGTGGTTTAATTCGAAGCAACGCGCAGAACCTTACCAGCTCTTGACATGGGACGTATAGGGATCAGAGATGATTTCTTTCACTTCGGGTGGCGTCCGCACAGGTG
>E9691TF06HM92C
ATTAGATACCCTGGTAGTCCACGCCGTAAACGATGGATGCTAGCCGTTAGGCAGCTTGCTGCTTAGTGGCGCAGCTAACGCTTTAAGCATCCCGCCTGGGGAGTACGGTCGCAAGATTAAAACTCAAAGGAATTGACGGGGCCCGCACAAGCGGTGGAGCATGTGGTTTAATTCGAAGCAACGCGCAGAACCTTACCAGCTTTTGACATGTCCTGGACGGATAGCAGAGATGCTTTCTTCTCTTCGGAGCCAGGAACACG
>E9691TF06HEO3E
ATTAGATACCCAGGTAGTCCATGCCCTAAACGATGCTGACTAGTTGTTCGGGATTTACATCCTGAGTAACGTAGCTAACGCGTGAAGTCAGCCGCCTGGGGAGTACGGTCGCAAGATTAAAACTCAAAGGAATTGACGGGGACCCGCACAAGCGGTGGACGATGTGGATTAATTCGATGCAACGCGAAAAACCTTACCTACCCTTGACATGTCACTAACGAAGTAGAGATACATTAGGTGCTCGTAAGAGAAAGTGAAC
>E9691TF06HEYUY
ATTAGATACCCGGGTAGTCCACACTGTAAACGATTATGACTAACTGTTGGCATTAGTGTCAGTGGTACAGAGAAATCGTTAAGTCATCCACCTGGGGAGTACGCCGGCAACGGTGAAACTCAAAGGAATTGACGGGGGTCCGCACAAGCGGTGGAGCATGTGGTTTAATTCGATGATACGCGAGGAACCTTACCTAGGCTAGAATGTGGGTGAATGATTTAGAGATAGATCAGTCCGCAAGGACACGAAACAGGTGCTGCATGG
>E9691TF06HIXCD
ATTAGATACCCCGGTAGTCCACGCCGTAAACGGTGGGCGCTAGTTGTGCGAACCTTCCACGGTTTGTGCGACGCAGCTAACGCATTAAGCGCCCCGCCTGGGGAGTACGATCGCAAGATTAAAACTCAAAGGAATTGACGGGGCCCCGCACAAGCAGCGGAGCATGCGGCTTAATTCGACGCAACGCGAAGAACCTTACCAAGGCTTGACATATACAGGAATATGGCAGAGATGTCATAGCCGCAAGGTCTGTATACAGGTGGTG
>E9691TF06HGFT2
ATTAGATACCCCGGTAGTCCACGCCGTAAACGGTGGGTGCTAGTTGTGGGCTCCATTCCACGGAGTCCGTGACGAAGTTAACACGTTAAGCACCCCGCCTGGGGAGTACGGTCGCAAGACTAAAACTCAAAGGAATTGACGGGGGCCCGCACAAGCGGCGGAGCATGCGGATTAATTCGATGCAACGCGAAGAACCTTACCAAGGCTTGACATATAGAGGAAACGTGCAGAAATGTACGCCCG
>E9691TF06HASBE
ATTAGATACCCCGGTAGTCCACGCCCTAAACGATGCTGACTAGTTGTTCGGGATTTACATCCTGAGTAACGTAGCTAACGCGTGAAGTCAGCCGCCTGGGGAGTACGGTCGCAAGATTAAAACTCAAAGGAATTGACGGGGACCCGCACAAGCGGTGGATGATGTGGATTAATTCGATGCAACGCGAAAAACCTTACCTACCCTTGACATGTCACTAACGAAGTAGAGATACATTAGGTGCTCGTAAGAGAAAGTGAACACAGGTGCTGC
>E9691TF06HEVVN
ATTAGATACCCAGGTAGTCCACGCCGTAAACGATGTCAACTAGCCGTTGGCTCTCTTAGAGAGTTAGTGGCGCAGCTAACGCATTAAGTTGACCGCCTGGGGAGTACGGCCGCAAGGTTAAAACTCAAATGAATTGACGGGGGCCCGCACAAGCGGTGGAGCATGTGGTTTAATTCGATGCAACGCGAAGAGCCTTACCTACCCTTGACATCCAGAGAATCTGTTAGAGATAGTAGAGTGCCTTCGGGAACTCTGAGACAGGTG
>E9691TF06HG218
ATTAGATACCCAGGTAGTCCACGCTGTAAACGATGATTATTAGATGTCGGGGGGGTTACCCTTCGGTATCGCAGCTAACGCATTAAATAATCCGCCTGGGGAGTACGGTCGCAAGATTAAAACTCAAAGGAATTGACGGGGACCCGCACAAGCGGTGGAGTATGTGGTTTAATTCGAAGCAACGCGCAGAACCTTACCAACCCTTGACATGGGACGTATGAGCTTCAGAGATGAAGTTCTTCACTTCGGGTGGCGTCCACACAGGTGCTGCATGG
>E9691TF06GWJ2R
ATTAGATACCCCGGTAGTCCACGCTGTAAACGATGTCGACTAGCCGTTGGTCCTATTTACAGGATTAGTGGCGCAGCTAACGCATTAAGTCGACCGCCTGGGGAGTACGGCCGCAAGGTTAAAACTCAAATGAATTGACGGGGGCCCGCACAAGCGGTGGAGCATGTGGTTTAATTCGATGCAACGCGAAGAACCTTACCTACCCTTGACATCCAGAGAATCTGTTAGAGATAGTAGAGTGCC
>E9691TF06HEWIO
ATTAGATACCCTGGTAGTCCACGCCGTAAACGATGTCAACTAGCCGTTGGCTCTCTTAGAGAGTTAGTGGCGCAGCTAACGCATTAAGTTGACCGCCTGGGGAGTACGGCCGCAAGGTTAAAACTCAAATGAATTGACGGGGGCCCGCACAAGCGGTGGAGCATGTGGTTTAATTCGATGCAACGCGAAGAACCTTACCTACCCTTGACATCCAGAGAATCTGTTAGAGATAGTAGAGTGCCTTCGGGAACTCTGAGACAGGTG
>E9691TF06HANTS
ATTAGATACCCTGGTAGTCCTAGCTGTAAACGATGGATACTAGATGTTGTGGACTCTTTGAGTCTGCAGTGTCGTAGCTAACGCGTTAAGTATCCCGCCTGGGAAGTATGCTCGCAAGAGTGAAACTCAAAGGAATTGACGGGGGCCCGCACAAGCGGTGGAGCATGTGGTTAATTCGATGCAACACGAAGAACCTTACCAGGACTTGACATAAAGAGAAGTTTTTTGAGAAGAAAACGTGCTACGGCCTCTTATACAGGTGTG
>E9691TF06GUV0C
ATTAGATACCCTGGTAGTCCACGCCCTAAACGATGTCAACTGGTTGTTGGGTCTTTACTGACTCAGTAACGAAGCTAACGCGTGAAGTTGACCGCCTGGGGAGTACGGCCGCAAGGTTGAAACTCAAAGGAATTGACGGGGACCCGCACAAGCGGTGGATGATGTGGTTTAATTCGATGCAACGCGAAAAACCTTACCCACCTTTGACATGTACGGAATCCTTTAGAGATAGAGGAGTGCTCGAAAGAGAACCGTAACACAGGTGCTGCATGGCTGTCG
>E9691TF06GZ21O
ATTAGATACCCAGGTAGTCCACGCCCTAAACGATGTCAACTGGTTGTTGGGTCTTCACTGACTCAGTAACGAAGCTAACGCGTGAAGTTGACCGCCTGGGGAGTACGGCCGCAAGGTTGAAACTCAAAGGAATTGACGGGGACCCGCACAAGCGGTGGATGATGTGGTTTAATTCGATGCAACGCGAAAAACCTTACCCACCTTTGACATGTACGGAATCCTTTAGAGATAGAGGAGTGCTCGAAAGAGAGCCGTAACACAGGTGCTGCATGG
>E9691TF06G77Z0
ATTAGATACCCTGGTAGTCCACGCTGTAAACTATGGATACTTGTTGTTGGAGGTATTGACCCCTTCAGTGACGAAGCTAACGCGTTAAGTATCCCGCCTGGGGAGTACGGTCGCAAGATTAAAACTCAAAGAAATTGACGGGGGCCCGCACAAGCGGTGGAGCATGTGGTTTAATTCGATGCAACGCGAAGAACCTTACCTGGACTTGACATGAACTGGAAGGGTGGCAGAAATGTCCCCGCTCGCAAGAGTCGGTTCACAGGTGCTGCA
>E9691TF06G8KXY
ATTAGATACCCGGGTAGTCCACGCCCTAAACGATGCTGACTAGTTGTTCGGGATTTACATCCTGAGTAACGTAGCTAACGCGTGAAGTCAGCCGCCTGGGGAGTACGGTCGCAAGATTAAAACTCAAAGGAATTGACGGGGACCCGCACAAGCGGTGGATGATGTGGATTAATTCGATGCAACGCGAAAAACCTTACCTACCCCTGACATGTGACTAACGAAGTAGAGATACATTAGGTGCTCGTAAGAGAAAGTCAACACAGGTGCTGCA
>E9691TF06HNS1O
ATTAGATACCCTGGTAGTCCACGCCGTAAACGGTGGGCGCTAGTTGTGCGAACCTTCCACGGTTTGTGCGACGCAGCTAACGCATTAAGCGCCCCGCCTGGGGAGCACGATCGCAAGATTAAAACTCAAAGGAATTGACGGGGCCCCGCACAAGCAGCGGAGCATGCGGCTTAATTCGACGCAACGCGAAGAACCTTACCAAGGCTTGACATATACAGGAATACGGCAGAGATGTCGTAGCGGTAAAACGTCTGTATACAGGTGGTG
>E9691TF06HH088
ATTAGATACCCAGGTAGTCCACGCCCTAAACGTTGATTACTCGTTGTTGGCGATATACAGTCAGCGACTAAGCTAAAGCGTTAAGTAATCCACCTGGGAAGTACGACCGCAAGGTTGAAACTCAAAGGAATTGACGGGGGCCCGCACAAGCGGAGGAGCATGTGGTTTAATTCGATGATACGCGAGGAACCTTACCTGGGCTTGAAAGTTAGTGACCGCCTCTGAAAGGGGCTTCTCTTCGGAGCACAAAACTGG
>E9691TF06HKA53
ATTAGATACCCTGGTAGTCCACGCTGTAAACGATGCATACTTGGTCGGAGTGGTTTGACTCCATTCCGGCCGTAGGAAAACTGATGAGTATGCCGCCTGGGGAGTACGGTCGCAAGATTAAAACTCAAAGGAATTGACGGGGGCTCACACAAGCGGTGGAGCATGTGGCTTAATTCGAAGCAACGCGAAGAACCTTACCTAGGCTTGACATTCACGGATAAACTCTATGAAAGTAGAGGTACACCCGCAAGGGCGGAACGTGAAC
>E9691TF06HBM74
ATTAGATACCCGGGTAGTCCACGCCGTAAACGATGTCAACTAGCCGTTGGCTCTCTTAGAGAGTTAGTGGCGCAGCTAACGCATTAAGTTGACCGCCTGGGGAGTACGGCCGCAAGGTTAAAACTCAAATGAATTGACGGGGGCCCGCACAAGCGGTGGAGCATGTGGTTTAATTCGATGCAACGCGAAGAACCTTACCTACCCTTGACATCCAGAGAATCTGTTAGAGATAGTAGAGTGCCTTCGGGAACTCTGAGACAGGTG
>E9691TF06HJJSY
ATTAGATACCCTGGTAGTCCTAGCTGTAAACGATGGATACTAGATGTTGTGGACTCTTTGAGTCTGCAGTGTCGTAGCTAACGCGTTAAGTTCCCGCCTGGGAAGTATGCTCGCAAGAGTGAAACTCAAAGGAATTGACGGGGGCCCGCACAAGCGGTGGAGCATGTGGTTAATTCGATGCAACACGAAGAACCTTACCAGGACTTGACATAAAGAGAAGTTTTTTGAGAAGAAAACGTGCTACGGCCTCTTATACAGGTGGTG
>E9691TF06HF0DC
ATTAGATACCCGGGTAGTCCTAGCTGTAAACGATGGTTACTGGGTGTGGGCCATAGTATGGTCTGTGCCGAAGCTAACGCGATAAGTAACCCGCCTGGGGAGTACGGTCGCAAGATTGAAACTCAAAGGAATTGACGGGGACCCGCACAAGCGGTGGAGTATGTGGTTTAATTCGACGCAACGCGAGGAACCTTACCAGGTCTTGACATCCAGTAGATTCTGTAGAGATATGGGAGTGCCCGGCTTGCCGGGAATACTGAGACAGGTGGTG
>E9691TF06HAF0E
ATTAGATACCCGGGTAGTCCTAGCTGTAAACGATGGATACTAGATGTTGTGGACTCTTTGAGTCTGCAGTGTCGTAGCTAACGCGTTAAGTATCCCGCCTGGGAAGTATGCTCGCAAGAGTGAAACTCAAAGGAATTGACGGGGGCCCGCACAAGCGGTGGAGCATGTGGTTTAATTCGATGCAACACGAAGAACCTTACCAGGACTTGACATAAAGAGAAGTTTTTTGAGAAGAAAACGTGCTACGGCCTCTTATACAGGTGGTGC
>E9691TF06HHVDX
ATTAGATACCCAGGTAGTCCTGGCAGTAAACGGTGCACGTTTGGTGTGGGAGGATTCGACCCCTTCCGTGCCGGAGCTAACGCGTTAAACGTGCCGCCTGGGAAGTACGGTCGCAAGATTAAAACTCAAAGAAATTGACGGGGGCCCGCACAAGCGGTGGAGTATGTGGCTTAATTCGATGCAACGCGAAGAACCTTACCTGGCCTTGACATGCATCTCTAAGTTGGTGAAAGCCAGCGAGTGTAGCAATACAC
>E9691TF06HG2QL
ATTAGATACCCTGGTAGTCCACGCCGTAAACGTTGGGCACTAGGTGTGGGTCTCAACCAACGAGATCCGTGCCGCAGCTAACGCATTAAGTGCCCCGCCTGGGGAGTACGGCCGCAAGGCTAAAACTCAAAGGAATTGACGGGGGCCCGCACAAGCGGCGGAGCATGTTGCTTAATTCGAGGCAACGCGAAGAACCTTACCTGGGTTTGACATGTAGAGAAAAGCCGTAGAGATACGGTGTCCGCAAGGGTTCTACACAGGTGGTGCATGGCTGTCG
>E9691TF06HE1RP
ATTAGATACCCCGGTAGTCTTGGCTGTAAACGATGAGCACTTGATTGAAGGGTCCTCCATAGCCTTTCAGTCGTGGCGAAAGTGTTAAGTGCTCCGCCTGGGGAGTATGGTCGCAAGGCTGAAACTCAAAGAAATTGACGGGGGCTCACACAAGCGGTGGAGGATGTGGCTTAATTCGAGGCTACGCGAAGAACCTTATCCTAGTCTTGACATGCTTGGATTAACCCTGTGAAAGCAGGGCCACGCCTTCGGGTGGAACAAGCACAGG
>E9691TF06HKHIH
ATTAGATACCCTGGTAGTCCACGCTGTAAACGGTGGGCACTAGTTGTGGGAACCTTCCACGGTTTCTGCGACGCAGCTAACGCATTAAGTGCCCCGCCTGGGGAGTACGGTCGCAAGACTAAAACTCAAAGGAATTGACGGGGGCCCGCACAAGCAGCGGAGCATGCGGCTTAATTCGACGCAACGCGAAGAACCTTACCAAGGCTTGACATATAGCGAAAAGTGGCAGAGATGTCATGTCCG
>E9691TF06HAXEB
ATTAGATACCCTGGTAGTCCGCGCCGTAAACGGTGGGCGCTAGTTGTGGGGACCTTCCACGGTTTCTGCGACGCAGCTAACGCATTAAGCGCCCCGCCTGGGGAGTACGATCGCAAGATTAAAACTCAAAGGAATTGACGGGGCCCCGCACAAGCAGCGGAGCATGCGGCTTAATTCGACGCAACGCGAAGAACCTTACCAAGGCTTGACATATAGGGAAAAGCAGCAGAGATGTTGTGTCCGCAAGGGCTCTATACAGGTGGTG
>E9691TF06HETFC
ATTAGATACCCTGGTAGTCCACGCCGTAAACGATGTCAACTAGCCGTTGGGCCCTTTATGGGTTTAGTGGCGCAGCTAACGCATTAAGTTGACCGCCTGGGGAGTACGGCCGCAGGGTTAAAACTCAAATGAATTGGCGGGGGCCCGCACAAGCGGTGGAGCATGTGGTTTAATTCGATGCAACGCGAAGAACCTTACCTACCCTTGACATCCAGAGAATCTGTTAGAGATAGTAGAGTGCCTTCGGGAACTCTGAGACAGGTGCTGCATGG
>E9691TF06HC3E5
ATTAGATACCCCGGTAGTCCTAGCTGTAAACGATGGATACTAGATGTTGTGGACTCTTTGAGTCTGCAGTGTCGTAGCTAACGCGTTAAGTATCCCGCCTGGGAAGTATGCTCGCAAGAGTGAAACTCAAAGGAATTGACGGGGGCCCGCACAAGCGGTGGAGCATGTGGTTTAATCGATGCAACACGAAGAACCTTACCAGGACTTGACATAAAGAGAAGTTTTTGAGAAGAAAACGTGCTACGGCCTCTTATACAGGTGGTG
>E9691TF06HLCC3
ATTAGATACCCCGGTAGTCCACGCCGTAAACGATGTCAACTAGCCGTTGGCTCTCTTAGAGAGTTAGTGGCGCAGCTAACGCATTAAGTTGACCGCCTGGGGAGTACGGCCGCAAGGTTAAAACTCAAATGAATTGACGGGGGCCCGCACAAGCGGTGGAGCATGTGGTTTAATTCGATGCAACGCGAAGAACCTTACCTACCCTTGACATCCAGAGAATCTGTTAGAGATAGTAGAGTGCC
>E9691TF06HMEDH
ATTAGATACCCTGGTAGTCCACGCTGTAAACGATGTCGACTAGCCGTTGGTCCTATTTACAGGATTAGTGGCGCAGCTAACGCATTAAGTCGACCGCCTGGGGAGTACGGCCGCAAGGTTAAAACTCAAATGAATTGACGGGGGCCCGCACAAGCGGTGGAGCATGTGGTTTAATTCGATGCAACGCGAAGAACCTTACCTACCCTTGACATCCAGAGAATCTGTTAGAGATAGTAGAGTGCCTTCGGGAGCTCTGAGACAGGTG
>E9691TF06HA2V0
ATTAGATACCCAGGTAGTCCACGCCGTAAACGATGTCAACTAGCCGTTGGCTCTCTTAGAGAGTTAGTGGCGCAGCTAACGCATTAAGTTGACCGCCTGGGGAGTACGGCCGCAAGGTTAAAACTCAAATGAATTGACGGGGGCCCGCACAAGCGGTGGAGCATGTGGTTTAATTCGATGCAACGCGAAGAACCTTACCTACCCTTGACATCCAGAGAATCTGTTAGAGATAGTAGAGTGCC
>E9691TF06HIYMG
ATTAGATACCCGGGTAGTCCACGCCGTAAACGATGTCAACTAGCTGTTGGTCTTATGAATAAGATTAGTGGCGCAGCTAACGCGATAAGTTGACCGCCTGGGGAGTACGGTCGCAAGATTAAAACTCAAAGGAATTGACGGGGCCCGCACAAGCGGTGGAGCATGTGGTTTAATTCGATGCAACGCGAAGAACCTTACCTACCCTTGACATACAGTGGATTTTGCAGAGATGTGGAAGTGCCTTCGGGAACACTGATACAGGTG
>E9691TF06HEYHL
ATTAGATACCCGGGTAGTCCACGCCGTAAACGATGTCAACTAGCCGTTGGCTCTCTTAGAGAGTTAGTGGCGCAGCTAACGCATTAAGTTGACCGCCTGGGGAGTACGGCCGCAAGGTTAAAACTCAAATGAATTGACGGGGGCCCGCACAAGCGGTGGAGCATGTGGTTTAATTCGATGCAACGCGAAGAACCTTACCTACCCTTGACATCCAGAGAATCTGTTAGAGATAGTGGAGTGCC
>E9691TF06HH7KD
ATTAGATACCCCGGTAGTCCACGCTGTAAACTATGGATACTTGTTGTTGGAGGTATTGACCCCTTCAGTGACGAAGCTAACGCGTTAAGTATCCCGCCTGGGGAGTACGGTCGCAAGATTAAAACTCAAAGAAATTGACGGGGGCCCGCACAAGCGGTGGAGCATGTGGTTTAATTCGATGCAACGCGAAGAACCTTACCTGGACTTGACATGAACTGGAAGGGTGGCAGAAATGTCCCCG
>E9691TF06HC7H7
ATTAGATACCCTGGTAGTCCACGCCGTAAACGATGAGTGCTGGATGTCGGGGGTATTCACCCCCTCGGTATCGAAGCTAACGCGATAAGCACTCCGCCTGGGGAGTACGGCCGCAAGGTTGAAACTCAAAGGAATTGACGGGGGCCCGCACAAGCGGTGGAGTATGTGGTTTAATTCGACGCAACGCGAAGAACCTTACCCAGCCTTGACGTCTCTGGAACCTGGTGGAAACCCGGG
>E9691TF06HI3R2
ATTAGATACCCTGGTAGTCCACGCCCTAAACGATGATTACTCGACATTTGTGATACACTATAAGTGTCTGAGCGAAAGCATTAAGTAATCCACCTGGGAAGTACGACCGCAAGGTTGAAACTCAAAGGAATTGGCGGGGGTCCGCACAAGCGGTGGAGCATGTGGTTTAATTCGATGATACGCGAGGAACCTTACCTGGGCTAGAATGCTGGGAGACCGTGGGTGAAAGCTCACTTTGTAGCAATACACTGCCAGTAAGGTG
>E9691TF06HA3L2
ATTAGATACCCTGGTAGTCCACGCCCTAAACGATGTCTACTAGTTGTTGGTGGAGTAAAATCCATGAGTAACGCAGCTAACGCGTGAAGTAGACCGCCTGGGGAGTACGGTCGCAAGATTAAAACTCAAATGAATTGACGGGGGCCCGCACAAGCGGTGGATTATGTGGATTAATTCGATGCAACGCGAAAAACCTTACCTGGCCTTGACATGTAACGAACTTTCCAGAGATGGATTGGTGCTCGAAAGAGAACGTTAACACAGGTGCTGC
>E9691TF06HFG8V
ATTAGATACCCGGGTAGTCCACGCCGTAAACGATGTCAACTAGCCGTTGGCTCTCTTAGAGAGTTAGTGGCGCAGCTAACGCATTAAGTTGACCGCCTGGGGAGTACGGCCGCAAGGTTAAAACTCAAATGAATTGACGGGGGCCCGCACAAGCGGTGGAGCATGTGGTTTAATTCGATGCAACGCGAAGAACCTTACCTACCCTTGACATCCAGAGAATCTGTTAGAGATAGTAGAGTGCCTTCGGGAACTCTGAGACAGGTG
>E9691TF06HNS3Y
ATTAGATACCCGGGTAGTCCACGCCGTAAACGATGAATACTAGATGTTGGTCATATTGATCAGTGTCGCAGCTAACGCGTTAAGTATTCCACCTGGGAAGTACGCTCGCAAGAGTGAAACTCAAAGGATTGACGGGGGCCCGCACAAGCGGTGGATCATGTGGTTTAATTCGATGCAACGCGAAGAACCTTACCTGGGCTTGATATGG
>E9691TF06HCLX3
ATTAGATACCCTGGTAGTCCACGCTGTAAACGATGTCGACTAGCCGTTGGTCCTATTTACAGGATTAGTGGCGCAGCTAACGCATTAAGTCGACCGCCTGGGGAGTACGGCCGCAAGGTTAAAACTCAAATGAATTGACGGGGGCCCGCACAAGCGGTGGAGCATGTGGTTTAATTCGATGCAACGCGAAGAACCTTACCTACCCTTGACATCCAGAGAATCTGTTAGAGATAGTAGAGTGCCTTCGGGAGCTCTGAGACAGGTG
>E9691TF06HH90X
ATTAGATACCCAGGTAGTCCATACAGTAAACGTTGATACTAGATGTTGGGGCCGATTAAGGTTTTAGTGTCTAAGCGAAAGCGATAAGTAATCCACCTGGGGAGTACGCTCGCAAGGGTGAAACTCAAAGGAATTGACGGGGACCCGCACAAGCGGTGGAGCATGTGGTTTAATTCGATGATACGCGAGGAACCTTACCAAGGCTTGAACGCACCACGACAGGTTATGAAAGTAGCTTTTCTTCGGACGGGGTGCGAGGTGCTGCATGGTTGTCGTCAG
>E9691TF06HAOS5
ATTAGATACCCCGGTAGTCCTAGCTGTAAACGATGGATACTAGATGTTGTGGACTCTTTGAGTCTGCAGTGTCGTAGCTAACGCGTTAAGTATCCCGCCTGGGAAGTATGCTCGCAAGAGTGAAACTCAAAGGAATTGACGGGGGCCCGCACAAGTGGTGGAGCATGTGGTTTAATTCGATGCAACACGAAGAACCTTACCAGGACTTGACATAAAGAGAAGTTTTTTGAGAAGAAAACGTGCTACGGCCTCTTATACAGGTGGTGCA
>E9691TF06HEW7C
ATTAGATACCCCGGTAGTCCACGCCCTAAACGATGTCAACTGGTTGTTGGGTCTTAACTGACTCAGTAACGAAGCTAACGCGTGAAGTTGACCGCCTGGGGAGTACGGCCGCAAGGTTGAAACTCAAAGGAATTGACGGGGACCCGCACAAGCGGTGGATGATGTGGTTTAATTCGATGCAACGCGAAAAACCTTACCCACCTTTGACATGTACGGAAGTCGCTAGAGATAGCTTCGTGCTCGAAAG
>E9691TF06HE8F9
ATTAGATACCCTGGTAGTCCACGCCGTAAACGGTGGGCGCTAGTTGTGCGAACCTTCCACGGTTTGTGCGACGCAGCTAACGCATTAAGCGCCCCGCCTGGGGAGTACGATCGCAAGATTAAAACTCAAAGGAATTGACGGGGCCCCGCACAAGCAGCGGAGCATGCGGCTTAATTCGACGCAACGCGAAGAACCTTACCAAGGCTTGACATATACAGGAATATGGCAGAGATGTCATAGCCGCAAGGTCTGTATAC
>E9691TF06HH4SZ
ATTAGATACCCGGGTAGTCCACGCCGTAAACGATGTCAACTAGCCGTTGGCTCTCTTAGAGAGTTAGTGGCGCAGCTAACGCATTAAGTTGACCGCCTGGGGAGTACGGCCGCAAGGTTAAAACTCAAATGAATTGGACGGGGGCCCGCGCAAGCGGTGGAGCATGTGGTTTAATTCGATGCAACGCGAAGAACCTTACCTACCCTTGACATCCAGAGAATCTGTTAGAGATAGTGGAGTGCCTTCGGGAACTCTGAGACAGGTG
>E9691TF06HESSW
ATTAGATACCCAGGTAGTCCACGCCGTAAACGATGAGTGCTGGATGTCGGGGGTATTCACCCCCTCGGTATCGAAGCTAACGCGATAAGCACTCCGCCTGGGGAGTACGGCCGCAAGGTTGAAACTCAAAGGAATTGACGGGGGCCCGCACAAGCGGTGGAGTATGTGGTTTAATTCGACGCAACGCGAAGAACCTTACCCAGCCTTGACGTCTCTGGAACCTGGTGGAAACCCGGGG
>E9691TF06G65RU
ATTAGATACCCGGGTAGTCCTAGCTGTAAACGATGGATACTAGATGTTGTGGACTCTTTGAGTCTGCAGTGTCGTAGCTAACGCGTTAAGTATCCCGCCTGGGAAGTATGCTCGCAAGAGTGAAACTCAAAGGAATTGACGGGGGCCCGCACAAGCGGTGGAGCATGTGGTTTAATCGATGCAACACGAAGAACCTTACCAGGACTTGACATAAAGAGAAGTTTTTTGAGAAGAAAACGTGCTACGGCCTCTTATACAGGTGGTGCA
>E9691TF06HGWZ0
ATTAGATACCCGGGTAGTCCACGCCCTAAACGATGTCTACTAGTTGTTGGTGGAGTAAAATCCATGAGTAACGCAGCTAACGCGTGAAGTAGACCGCCTGGGGAGTACGGTCGCAAGATTAAAACTCAAATGAATTGACGGGGGCCCGGCACAAGCGGTGGATTATGTGGATTAATTCGATGCAACGCGAAAAACCTTACCTGGCCTTGAC
>E9691TF06HG343
ATTAGATACCCGGGTAGTCCACGCCGTAAACGGTGGGCGCTAGTTGTGCGAACCTTCCACGGTTTGTGCGACGCAGCTAACGCATTAAGCGCCCCGCCTGGGGAGTACGATCGCAAGATTAAAACTCAAAGGAATTGACGGGGCCCCGCACAAGCAGCGGAGCATGCGGCTTAATTCGACGCAACGCGAAGAACCTTACCAAGGCTTGACATATACAGGAATATGGCAGAGATGTCATAGCCGCAAGGTCTGTA
>E9691TF06GZSRG
ATTAGATACCCAGGTAGTCCACGCCCTAAACGATGTCAACTGGTTGTTGGACGGCCTGCTGTTCAGTAACGAAGCTAACGCGTGAAGTTGACCGCCTGGGGAGTACGGCCGCAAGGTTGAAACTCAAAGGAATTGACGGGGACCCGCACAAGCGGTGGATGATGTGGTTTAATTCGATGCAACGCGAAAACCTTACCTACCCTTGACATGTCAAGAATCCTGAAGAGATTTGGGAGTGCTCGAAAGAGAACTTGAAC
>E9691TF06HFME3
ATTAGATACCCTGGTAGTCCACGCTGTAAACGATGAGTGCTAGACGTCGGATTTGAAAAATTCGGTGTTGCAGCTAACGCAATAAGCACTCCGCCTGGGGAGTACGGTCGCAAGATTAAAACTCAAAGGAATTGACGGGGACCCGCACAAGCGGTGGAGCATGTGGTTTAATTCGAAGCAACGCGAAGAACCTTACCAGCTTTTGACATGGGGATTAAGAATAGAGAGATTTATTTGTCGACTTCGGTCGAATCCCACACAGGTGCTG
>E9691TF06HAU3P
ATTAGATACCCCGGTAGTCCACGCTGTAAACTATGGATACTTGTTGTTGGAGGTATTGACCCCTTCAGTGACGAAGCTAACGCGTTAAGTATCCCGCCTGGGAGTACGGTCGCAAGATTAAAACTCAAAGAAATTGACGGGGGCCCGCACAAGCGGTGGAGCATGTGGTTTAATTCGATGCAACGCGAAGAACCTTACCTGGACTTGACATGAACTGGAAGGGTGGCAGAAATGTCCCCGCTCGCAGGAGTCGGTTCACAGGTGCTGCATGG
>E9691TF06HIG3N
ATTAGATACCCTGGTAGTCCACGCTGTAAACGATGATTATTAGATGTCGGGAGGGTTACCTTTCGGTATCGCAGCTAACGCATTAAATAATCCGCCTGGGGAGTACGGTCGCAAGATTAAAACTCAAAGGAATTGACGGGGACCCGCACAAGCGGTGGAGTATGTGGTTTAATTCGAAGCAACGCGCAGAACCTTACCAACCCTTGACATGGGACGTATGAGCTTCAGAGATGGAGTTCTTCACGTTCGGGTGCGTCCAC
>E9691TF06G7N97
ATTAGATACCCCGGTAGTCCTAGCTGTAAACGATGGATACTAGATGTTGTGGACTCTTTGAGTCTGCAGTGTCGTAGCTAACGCGTTAAGTATCCCGCCTGGGAAGTATGTTCGCAAGAGTGAAACTCAAAGGAATTGACGGGGGCCCGCACAAGCGGTGGAGCATGTGGTTTAATTCGATGCAACACGAAGAACCTTACCAGGACTTGACATAAAGAGAAGTTTTTTGAGAAGAAAACGTGCTACGGCCTCTTATACAGGTGGTGCATGG
>E9691TF06G0UKX
ATTAGATACCCAGGTAGTCCTAGCTGTAAACGATGGATACTAGATGTTGTGGACTCTTTGAGTCTGCAGTGTCGTAGCTAACGCGTTAAGTATCCCGCCTGGGAAGTATGCTCGCAAGAGTGAAACTCAAAGGAATTGACGGGGGCCCGCACAAGCGGTGGAGCATGTGGTTAATTCGATGCAACACGAAGAACCTTACCAGGACTTGACATAAAGAGAAGTTTTTTGAGAAGAAAACGTGCTACGGCCTCTTATACAGGTGGTG
>E9691TF06HBN69
ATTAGATACCCTGGTAGTCCACGCCCTAAACGATGTCTACTAGTTGTTGGTGGAGTAAAATCCATGAGTAACGCAGCTAACGCGTGAAGTAGACCGCCTGGGGAGTACGGTCGCAAGATTAAAACTCAAATGAATTGACGGGGGCCCGCACAAGCGGTGGATTATGTGGATTAATTCGATGCAACGCGAAAAACCTTACCTGGCCTTGACATGTAACGAACTTTCCAGAGATGGATTGGTGCTCGAAAG
>E9691TF06HCDI9
ATTAGATACCCCGGTAGTCCTAGCCTTAAACGATGTATACTAGATGTAGGAGGGCTCAACCCCTTCTGTATCGGAGCTAACGCATTAAGTATACCGCCTGGGGAGTACGCTCGCAAGGGTGAAACTCAAAAGAATTGGACGGGGGCCCGCACAAGCAGTGGAGCATGTGGTTTAATTCGATGCAACGCGAAGAACCTTACCTGGGCTCGAAATGTAGAGGACGATATCAGAGATGATATTCCCG
>E9691TF06G4MYJ
ATTAGATACCCTGGTAGTCCACGCTGTAAACGATGAGTGCTAGACGTCGGATTTGAAAAATTCGGTGTTGCAGCTAACGCAATAAGCACTCCGCCTGGGGAGTACGGTCGCAAGATTAAAACTCAAAGGAATTGACGGGGACCCGCACAAGCGGTGGAGCATGTGGTTTAATTCGAAGCAACGCGAAGAACCTTACCAGCTTTTGACATGGGGATTAAGAATAGAGAGATTTATTTGTCGACTTCGGTCGAATCCCACACAGGTGCTGC
>E9691TF06GVE9M
ATTAGATACCCTGGTAGTCCTAGCTGTAAACGATGGATACTAGATGTTGTGGACTCTTTGAGTCTGCAGTGTCGTAGCTAACGCGTTAAGTATCCCGCCTGGGAAGTATGCTCGCAAGAGTGAAACTCAAAGGAATTGACGGGGGCCCGCACAAGCGGTGGAGCATGTGGTCTAATTCGATGCAACACGAAGAACCTTACCAGGACTTGACATAAAGAGAAGTTTTTTGAGAAGAAAACGTGCTACGGCCTCTTATACAGGTGGTG
>E9691TF06HD54V
ATTAGATACCCGGGTAGTCCACGCTGTAAACTATGGATACTTGTTGTTGGAGGTATTGACCCCTTCAGTGACGAAGCTAACGCGTTAAGTATCCCGCCTGGGGAGTACGGTCGCAAGATTAAAACTCAAAGAAATTGACGGGGGCCCGCACAAGCGGTGGAGCATGTGGTTTAATTCGATGCAACGCGAAGAACCTTACCTGGACTTGACATGAACTGGAAGGGTGGCAGAAATGTCCCCG
>E9691TF06HIJNW
ATTAGATACCCGGGTAGTCTTGGCTGTAAACGATGAGCACTTGATTGAAGGGTCCTCCATAGCCTTTCAGTCGTAGCGAAAGTGTTAAGTGCTCCGCCTGGGGAGTATGGTCGCAAGGCTGAAACTCAAAGAAATTGACGGGGGCTCACACAAGCGGTGGAGGATGTGGCTTAATTCGAGGCTACGCGAAGAACCTTATCCTAGTCTTGACATGTATGGATTAACCCTATGAAAGTAGGGCCACGCCTTCGGGTGGAACATACACAGGTG
>E9691TF06HDZ3Y
ATTAGATACCCCGGTAGTCCACGCCCTAAACGATGTCAACTGGTTGTTGGGTCTTCACTGACTCAGCAACGAAGCTAACGCGTGAAGTTGACCGCCTGGGGAGTACGGCCGCAAGGTTGAAACTCAAAGGAATTGACGGGGACCCGCACAAGCGGTGGATGATGTGGTTTAATTCGATGCAACGCGAAAACCTTACCCACCTTTGACATGTACGGAATCCTTTAGAGATAGAGGAGTGCTCGAAAG
>E9691TF06HGZYU
ATTAGATACCCAGGTAGTCCACGCCCTAAACGATGCTGACTAGTTGTTCGGGATTTACATCCTGAGTAACGTAGCTAACGCGTGAAGTCAGCCGCCTGGGGAGTACGGTCGCAAGATTAAAACTCAAAGGAATTGACGGGGACCCGCACAAGCGGTGGATGATGTGGATTAATTCGATGCAACGCGAAAAACCTTACCTACCCTTGACATGTCACTAACGAAGTAGAGATACATTAGGTGCTCGTAAGAGAAAGTGAACACAGGTG
>E9691TF06HB9UZ
ATTAGATACCCTGGTAGTCCTAGCTGTAAACGATGGATACTAGATGTTGTGGACTCTTTGAGTCTGCAGTGTCGTAGCTAACGCGTTAAGTATCCCGCCTGGGAAGTATGCTCGCAAGAGTGAAACTCAAAGGAATTGACGGGGGCCCGCACGAGCGGTGGAGCATGTGGTTAATTCGATGCAACACGAAGAACCTTACCAGGACTTGACATAAAAGAGAAGTTTTTTGAGAAGAAAACGTGCTACGGCCTCTTATACAGGTGGTG
>E9691TF06HB59K
ATTAGATACCCTGGTAGTCCACGCCGTAAACGATGATAACTCGCTGTTGGCGATACACAGTCAGCGGCTTAGCGAAAGCGTTAAGTTATCCACCTGGGGAGTACGCTCGCAAGAGTGAAACTCAAAGGAATTGACGGGGCCCGCACAAGCGGAGGAACATGTGGTTTAATTCGATGATACGCGAGGAACCTTACCTGGGCTTAAATGTGCTATGACCGCTGGAGAAATTCGGCTTTTCGCAAGAACAGAGTACAAGGTGCTG
>E9691TF06G3N0F
ATTAGATACCCAGGTAGTCCACGCCGTAAACGGTGGGTACTAGGTGTGGGTTTCCTTCCTTGGGATCCGTGCCGTAGCTAACGCATTAAGTACCCCGCCTGGGGAGTACGGCCGCAAGGCTAAAACTCAAAGAAATTGACGGGGGCCCGCACAAGCGGCGGAGCATGTGGATTAATTCGATGCAACGCGAAGAACCTTACCTGGGTTTGACATGCACAGGACGACGGCAGAGATGTCGTTTCCCTTGTGGCCTGTGTGCAGGTGGTGCATGGCTGTCG
>E9691TF06HGJVP
ATTAGATACCCGGGTAGTCCACGCCCTAAACGATGTCTACTAGTTGTTGGCGGAGTAAAATCCATGAGTAACGCAGCTAACGCGTGAAGTAGACCGCCTGGGGAGTACGGTCGCAAGATTAAAACTCAAATGAATTGACGGGGGCCCGCACAAGCGGTGGATTATGTGGATTAATTCGATGCAACGCGAAAAACCTTACCTGGCCTTGACATGTAACGAACTTTCCAGAGATGGATTGGTGCTCGAAAG
>E9691TF06G66CO
ATTAGATACCCCGGTAGTCCACGCCCTAAACGATGTCTACTAGTTGTTGGTGGAGTAAAATCCATGAGTAACGCAGCTAACGCGTGAAGTAGACCGCCTGGGGAGTACGGTCGCAAGATTAAAACTCAAATGAATTGACGGGGGCCCGCACAAGCGGTGGATTATGTGGATTAATTCGATGCAACGCGAAAAACCTTACCTGGCCTTGACATGTAACGAACTTTCCAGAGATGGATTGGTGCTCGAAAGAGAGCGTTAACACAGGTGCTGCA
>E9691TF06HGS5G
ATTAGATACCCTGGTAGTCCACGCCGTAAACGATGAATACTAGATGTTGGTCATACTGATCAGTGTCGCAGCTAACGCGTTAAGTATTCCACCTGGGAAGTACGCTCGCAAGAGTGAAACTCAAAGGAATTGACGGGGGCCCGCACAAGCGGTGGATCATGTGGTTTAATTCGATGCAACGCGAAGAACCTTACCTGGGCTTGATATGGCGACTAAACTCATCGAAAG
>E9691TF06HKG2H
ATTAGATACCCGGGTAGTCCACGCTGTAAACTATGGATACTTGTTGTTGGAGGTATTGACCCCTTCAGTGACGAAGCTAACGCGTTAAGTATCCCGCCTGGGGAGTACGGTCGCAAGATTAAAACTCAAAGAAATTGACGGGGCCCGCACAAGCGGTGGAGCATGTGGTTTAATTCGATGCAACGCGAAGAACCTTACCTGGACCTTGACATGAACTGGAAGGG
>E9691TF06GXYMT
ATTAGATACCCCGGTAGTCCACGCTGTAAACGATGTCGACTAGCCGTTGGTCCTATTTACAGGATTAGTGGCGCAGCTAACGCATTAAGTCGACCGCCTGGGGAGTACGGCCGCAAGGTTAAAACTCAAATGAATTGACGGGGGCCCGCACAAGCGGTGGAGCATGTGGTTTAATTCGATGCAACGCGAAGAACCTTACCTACCCTTGACATCCAGAGAATCTGTTAGAGATAGTAGAGTGCC
>E9691TF06HJY4M
ATTAGATACCCGGGTAGTCCTAGCTGTAAACGATGGATACTAGATGTTGTGGACTCTTTGAATCTGCAGTGTCGTAGCTAACGCGTTAAGTATCCCGCCTGGGAAGTATGCTCGCAAGAGTGAAACTCAAAGGAATTGACGGGGGCCCGCACAAGCGGTGGAGCATGTGGTTTAATTCGATGCAACACGAAGAACCTTACCAGGACTTGACATAAAGAGAAGTTTTTTGAGAAGAAAACGTGCTACGGCCTCTTATACAGGTGGTGC
>E9691TF06HHM68
ATTAGATACCCAGGTAGTCCTAGCTGTAAACGATGGATACTAGATGTTGTGGACTCTTTGAGTCTGCAGTGTCGTAGCTAACGCGTTAAGTATCCCGCCTGGGAAGTATGCTCGCAAGAGTGAAACTCAAAGGAATTGACGGGGGCCCGCACAAGCGGTGGAGCATGTGGTTAATTCGATGCAACACGAAGAACCTTACCAGGACTTGACATAAAGAGAAGTTTTTTGAGAAGAAAACGTGCTACGGCCTCTTATACAGGTGTG
>E9691TF06HFFFC
ATTAGATACCCGGGTAGTCCACGCCGTAAACGATGATAACTAGCTGTCCGGGCACTTGGTGTCTGGGTGGCGCAGCTAACGCATTAAGTTATCCGCCTGGGGAGTACGGTCGCAAGATTAAAACTCAAAGGAATTGACGGGGGCCTGCACAAGCGGTGGAGCATGTGGTTTAATTCGAAGCAACGCGCAGAACCTTACCAGCGTTTGACATCCCGCGCTAACCCAAGAGATTGGGTGTTCCCTTCGGGGACGCGGTGACAGGTGCTGCATGG
>E9691TF06G9YSQ
ATTAGATACCCTGGTAGTCCACGCCCTAAACGATGGATACTCGACATACGCGATACACTGTGTGTGTCTGAGCGAAAGCATTAAGTATCCCACCTGGGAAGTACGTTCGCAAGAATGAAACTCAAAGGAATTGGCGGGGGTCCGCACAAGCGGAGGAGTATGTGGTTTAATTCGATGATACGCGAGGAACCTTACCTGGGCTAGAATGCTGGGAGACCGTGGGTGAAAGCTCACTTTGTAGCAATACACTGCCAGTAAGGTG
>E9691TF06HJPLQ
ATTAGATACCCGGGTAGTCCTAGCTGTAAACGATGGATACTAGATGTTGTGGACTCTTTGAGTCTGCAGTGTCGTAGCTAACGCGTTAAGTATCCCGCCTGGGAAGTATGCTCGCAAGAGTGAAACTCAAAGGAATTGACGGGGGCCCGCACAAGCGGTGGAGCATGTGGTTTAATTCGATGCAACACGAAGAACCTTACCAGGACTTGACATAAAGAGAAGTTTTTTGAGAAGAAAACGTGCTACGGCCTCTTATACAGGTGGTG
>E9691TF06HEZZT
ATTAGATACCCCGGTAGTCCACGCCGTAAACGGTGGGCGCTAGTTGTGCGAACCTTCCACGGTTTGTGCGACGCAGCTAACGCATTAAGCGCCCCGCCTGGGGAGTACGATCGCAAGATTAAAACTCAAAGGAATTGACGGGGCCCCGCACAAGCAGCGGAGCATGCGGCTTAATTCGACGCAACGCGAAGAACCTTACCAAGGCTAGACATATACAGGAATATGGCAGAGATGTCATAGCCGCAAGGTCTGTATACAGGTGGTG
>E9691TF06HH6T8
ATTAGATACCCTGGTAGTCCACGCCCTAAACGATGTCAACTGGTTGTTGGGTCTTCACTGACTCAGTAACGAAGCTAACGCGTGAAGTTGACCGCCTGGGGAGTACGGCCGCAAGGTTGAAACTCAAAGGAATTGACGGGGACCCGCACAAGCGGTGGATGATGTGGTTTAATTCGATGCAACGCGAAAACCTTACCCACCTTTGACATGTACGGAAGTTACCAGAGATGGTTTCGTGCTCGAAAGAGAACCCGTAACACAGGTGCTGCA
>E9691TF06G7CCY
ATTAGATACCCGGGTAGTCCACGCTGTAAACGATGTCGACTAGCCGTTGGTCCTATTTACAGGATTAGTGGCGCAGCTAACGCATTAAGTCGACCGCCTGGGGAGTACGGCCGCAAGGTTAAAACTCAAATGAATTGACGGGGGCCCGCACAAGCGGTGGAGCATGTGGTTTAATTCGATGCAACGCGAAGAACCTTACCTACCCTTGACATCCAGAGAATCTGTTAGAGATAGTAGAGTGCCTTCGGGACTCTGAGAC
>E9691TF06HJMP4
ATTAGATACCCGGGTAGTCCACGCCGTAAACGATGATAACTAGCTGTCCGGGCACTTGGTGTCTGGGTGGCGCAGCTAACGCATTAAGTTATCCGCCTGGGGAGTACGGTCGCAAGATTAAAACTCAAAGGAATTGACGGGGGCCTGCACAAGCGGTGGAGCATGTGGTTTAATTCGAAGCAACGCGCAGAACCTTACCAGCGTTTGACATCCCGCGCTAACCCAAGAGATTGGGTGTTCCCTTCGGGGACGCGGTGACAGGTGCTGCATGG
>E9691TF06HIQZ4
ATTAGATACCCGGGTAGTCCACGCTGTAAACGATGATTATTAGATGTCGGGAGGGTTACCTTTCGGTATCGCAGCTAACGCATTAAATAATCCGCCTGGGGAGTACGGTCGCAAGATTAAAACTCAAAGGAATTGACGGGGACCCGCACAAGCGGTGGAGTATGTGGTTTAATTCGAAGCAACGCGCAGAACCTTACCAACCCTTGACATGGGACGTATGAGCTTCAGAGATGGAGTTCTTCACTTCGGGTGCGTCCACACAGGTGCTGCATGG
>E9691TF06HGZMN
ATTAGATACCCTGGTAGTCCACGCTGTAAACTATGGATACTTGTTGTTGGAGGTATTGACCCCTTCAGTGACGAAGCTAACGCGTTAAGTATCCCGCCTGGGGAGTACGGTCGCAAGATTAAAACTCAAAGAAATTGACGGGGGCCCGCACAAGCGGTGGAGCATGTGGTTTAATTCGATGCAACGCGAAGAACCTTACCTGGACTTGACATGAACTGGAAGGGTGGCAGAAATGTCCCCG
>E9691TF06HARBA
ATTAGATACCCTGGTAGTCCACGCTGTAAACGATGAGTGCTAGACGTCGGATTTGAAAAATTCGGTGTTGCAGCTAACGCAATAAGCACTCCGCCTGGGGAGTACGGTCGCAAGATTAAAACTCAAAGGAATTGACGGGGACCCGCACAAGCGGTGGAGCATGTGGTTTAATTCGAAGCAACGCGAAGAACCTTACCAGCTTTTGACATGGGGATTAAGAATAGAGAGATTTATTTGTCGACTTCGGTCGAATCCCACACAGGTGCTG
>E9691TF06HNAEA
ATTAGATACCCTGGTAGTCCACGCCATAAACGATGACAACTAGACGTTGGGAGGGTAAGCCTTTCAGTGTCGCAGCTAACGCGTTAAGTTGTCCGCCTGGGGAGTACGGCCGCAAGGTTGAAACTCAAAGGAATTGACGGGGACCCGCACAAGCGGTGGAGCATGTGGTTTAATTCGATGCAACGCGAAGAACCTTACCTGGCCTTGACATGCTTGGAATCCTGCAGAGATGTGGGATGCCTTCGGGAACCAAG
>E9691TF06HJF01
ATTAGATACCCGGGTAGTCCACGCTGTAAACGATGCATACTTGGTCGGAGTGGTTTGACTCCATTCCGGCCGTAGGAAACTGATGAGTATGCCGCCTGGGGAGTACGGTCGCAAGATTAAAACTCAAAGGAATTGACGGGGGCTCACACAAGCGGTGGAGCATGTGGCTTAATTCGAAGCAACGCGAAGAACCTTACCTAGGCTTGACATTCACGGATAAACTCTATGAAAG
>E9691TF06HF3LN
ATTAGATACCCGGGTAGTCCACGCCGTAAACGATGGATGCTAGGTGTTCCGGAATTTGACTTCTGGAGTACCGAAGCTAACGCATTAAGCATCCCGCCTGGGGAGTACGGCCGCAAGGCTAAAACTCAAAGGAATTGACGGGGGCTCGCACAAGCGGTGGAGCATGTGGTTTAATTCGACGCAACGCGAAGAACCTTACCTGGGCTAGAAAGTGTAGGAATCTGGTAGAAATATTGGAGTGCTCTTCGGAGAATCTACAGTTAGGTGCTGCATGG
>E9691TF06HJ645
ATTAGATACCCTGGTAGTCCACGCCGTAAACGATGAATGCCAGTCGTCGGGTAGCATGCTATTCGGTGACACACCTAACGGATTAAGCATTCCGCCTGGGGAGTACGGCCGCAAGGTTAAAACTCAAAGGAATTGACGGGGGCCCGCACAAGCGGTGGAGCATGTGGTTTAATTCGAAGCAACGCGCAGAACCTTACCAACCCTTGACATGGGTATCGCGGCTCTGGAGACAGAGCCTTCAGTTCGGCTGGATACCACACAGG
>E9691TF06HD81Y
ATTAGATACCCTGGTAGTCCACGCTGTAAACTATGGATACTTGTTGTTGGAGGTATTGACCCCTTCAGTGACGAAGCTAACGCGTTAAGTATCCCGCCTGGGGAGTACGGTCGCAAGATTAAAACTCAAAGAAATTGACGGGGCCCGCACAAGCGGTGGAGCATGTGGTTTAATTCGATGCAACGCGAAGAACCTTACCTGGACTTGACATGAACTGGAAGGGTGGCAGAAATGTCCCCGCTCGCAAGAGTCGGTTCACAGGTGCTGCATGG
>E9691TF06HAYLL
ATTAGATACCCCGGTAGTCCTAGCTGTAAACGATGGATACTAGATGTTGTGGACTCTTTGAGTCTGCAGTGTCGTAGCTAACGCGTTATGTATCCCGCCTGGGAAGTATGCTCGCAAGAGTGAAACTCAAAGGAATTGACGGGGGCCCGCACAAGCGGTGGAGCATGTGGTTTAATTCGATGCAACACGAAGAACCTTACCAGGACTTGACATAAAGAGAAGTTTTTTGGGAAGAAAACGCGCTACGGCCTCTTATACAGGTGGTGCAG
>E9691TF06HINB1
ATTAGATACCCTGGTAGTCCACGCTGTAAACGATGTCGACTAGCCGTTGGTCCTATTTACAGGATTAGTGGCGCAGCTAACGCATTAAGTCGACCGCCTGGGGAGTACGGCCGCAAGGTTAAAACTCAAATGAATTGACGGGGGCCCGCACAAGCGGTGGAGCATGTGGTTTAATTCGATGCAACGCGAAGAACCTTACCTACCCTTGACATCCAGAGAATCTGTTAGAGATAGTAGAGTGCCTTCGGGAGCTCTGAGACAGGTG
>E9691TF06HGEY9
ATTAGATACCCGGGTAGTCCACGCCCTAAACGATGCTGACTAGTTGTTCGGGATTTACATCCTGAGTAACGTAGCTAACGCGTGAAGTCAGCCGCCTGGGGAGTACGGTCGCAAGATTAAAACTCAAAGGAATTGGACGGGGACCCGCACAAGCGGTGGATGATGTGGATTAATTCGATGCAACGCGAAAAACCTTCCTACCCTTGACATGTCACTAACGAAG
>E9691TF06HA7F6
ATTAGATACCCAGGTAGTCCACGCCCTAAACGATGTCTACTAGTTGTTGGTGGAGTAAAATCCATGAGTAACGCAGCTAACGCGTGAAGTAGACCGCCTGGGGAGTACGGTCGCAAGATTAAAACTCAAATGAATTGACGGGGGCCCGCACAAGCGGTGGATTATGTGGATTAATTCGATGCAACGCGAAAAACCTTACCTGGCCTTGACATGTAACGAACTTTCCAGAGATGGATTGGTGCTCGAAAGAGAACGTTAACACAGGTGCTGCAG
>E9691TF06G4DAG
ATTAGATACCCTGGTAGTCCACGCCCTAAACTATGATTACTCGACATCTGTGATACACTATAAGTGTCTGAGCGAAAGCATTAAGTAATCCACCTGGGAAGTACGTCCGCAAGGATGAAACTCAAAGGAATTGGCGGGGGTCCGCACAAGCGGTGGAGCATGTGGTTTAATTCGATGATACGCGAGGAACTTTACCTGGGCTAGAATGCTGGGAGACCGTTAGTGAAAGCTAATTTTGTAGCAATACACTGCCAGTAAGGTG
>E9691TF06HNADC
ATTAGATACCCGGGTAGTCCTAGCTGTAAACGATGGATACTAGATGTTGTGGACTCTTTGAGTCTGCAGTGTCGTAGCTAACGCGTTAAGTATCCCGCCTGGGAAGTATGCTCGCAAGAGTGAAACTCAAAGGAATTGACGGGGGCCCGCACAAGCGGTGGAGCATGTGGTTTAATCGATGCAACACGAAGAACCTTACCAGGACTTGACATAAAGAGAAGTTTTTTGAGAAGAAAACGTGCTACGGCCTCTTATACAGGTGGTG
>E9691TF06HFWG3
ATTAGATACCCTGGTAGTCCTAGCTGTAAACGATGGATACTAGATGTTGTGGACTCTTTGAGTCTGCAGTGTCGTAGCTAACGCGTTAAGTATCCCGCCTGGGAAGTATGCTCGCAAGAGTGAAACTCAAAGGAATTGACGGGGGCCCGCACAAGCGGTGGAGCATGTGGTTAATTCGATGCAACACGAAGAACCTTACCAGGACTTGACATAAAGAGAAGTTTTTTGAGAAGAAAACGTGCTACGGCCTCTTATACAGGTGGTG
>E9691TF06G7F57
ATTAGATACCCGGGTAGTCCACGCCGTAAACGATGTCAACTAGCCGTTGGCTCTCTTAGAGAGTTAGTGGCGCAGCTAACGCATTAAGTTGACCGCCTGGGGAGTACGGCCGCAAGGTTAAAACTCAAATGAATTGACGGGGGCCCGCACAAGCGGTGGAGCATGTGGTTTAATTCGATGCAACGCGAAGAACCTTACCTACCCTTGACATCCAGAGAATCTGTTAGAGATAGTAGAGTGCCTTCGGGAACTCTGAGACAGGTG
>E9691TF06HFSEL
ATTAGATACCCGGGTAGTCCACGCTGTAAACGATGATTACTCGTTTTCGGCGATATACAGTCGGAGACTAAGCGAAAGTGATAAGTAATCCACCTGGGGAGTACGATCGCAAGGTTGAAACTCAAAGGAATTGACGGGGGCCCGCACAAGCGGTGGAGCATGTGGTTTAATTCGATGATACGCGAGGAACCTTACCAGGGCTTAAATGCAAGTTGAATGATGTGGAGACATGTCAGTCTTCGGACAATTTGCAAGGTGCTG
>E9691TF06HI3FK
ATTAGATACCCTGGTAGTCCACGCCCTAAACGATGTCAACTGGTTGTTGGACGGCTTGCTGTTCAGTAACGAAGCTAACGCGTGAAGTTGACCGCCGTGGGGAGTACGGCCGCAAGGTTGAAACTCAAAGGAATTGACGGGGACCCGCACAAGCGGTGGATGATGTGGTTTAATTCGATGCAACGCGAAAACCTTACCTACCCTTGACATGTCAAGAATCCTGAAGAGATTTGGG
>E9691TF06HNWDI
ATTAGATACCCTGGTAGTCCACGCCCTAAACGATGCTGACTAGTTGTTCGGGATTTACATCCTGAGTAACGTAGCTAACGCGTGAAGTCAGCCGCCTGGGGAGTACGGTCGCAAGATTAAACCAAAGGAATTGACGGGGACCCGCACAAGCGGTGGATGATGTGGATTAATTCGATGCAACGCGAAAAACCTTCCTACCCTTGACATGTCACTAACGAAGTAGAGATACATTAGG
>E9691TF06HHWVF
ATTAGATACCCCGGTAGTCCACGCTGTAAACGATGTCGACTAGCCGTTGGTCCTATTTACAGGATTAGTGGCGCAGCTAACGCATTAAGTCGACCGCCTGGGGAGTACGGCCGCAAGGTTAAAACTCAAATGAATTGACGGGGGCCCGCACAAGCGGTGGAGCATGTGGTTTAATTCGATGCAACGCGAAGAACCTTACCTACCCTTGACATCCAGAGAATCTGTTAGAGATAGTAGAGTGCCTTCGGGAGCTCTGAGACAGG
>E9691TF06HHM8C
ATTAGATACCCTGGTAGTCCTAGCTGTAAACGATGGATACTAGATGTTGTGGACTCTTTGAGTCTGCAGTGTCGTAGCTAACGCGTTAAGTATCCCGCCTGGGAAGTATGCTCGCAAGAGTGAAACTCAAAGGAATTGACGGGGGCCCGCACAAGCGGTGGAGCATGTGGTTAATTCGATGCAACACGAAGGACCTTACCAGGACTTGACATAAAGAGAAGTTTTTTGAGAAGAAAACGTGCTACGGCCTCTTATACAGGTGGTG
>E9691TF06HG8LE
ATTAGATACCCAGGTAGTCCACGCTGTAAACGATGAATACTAGATGTTGGCCGTTAAAGGTCAGTGTCGCAGCTAACGCATTAAGTATTCCGCCTGGGGAGTACGGTCGCAAGATTAAAACTCAAAGGAATTGACGGGGACCCGCACAAGCGGTGGAGTATGTGGTTTAATTCGAAGCAACGCGCAGAACCTTACCAGCTCTTGACATGGGACGTATAGGGATCAGAGATGATTTCTTTCACTTCGGGTGGCGTCCGCACAGGTG
>E9691TF06G9I61
ATTAGATACCCTGGTAGTCCACGCCGTAAACGATGAATGCTAGCCGTTGGACAGCTTGCTGTTCAGTGGCGCAGTTAACACTTTAAGCATTCCGCCTGGGGAGTACGGTCGCAAGATTAAAACTCAAAGGAATTGACGGGGGCCCGCACAAGCGGTGGAGCATGTGGTTTAATTCGAAGCAACGCGCAGAACCTTACCAGCTTTTGACATGTCTCGTTTGGTCGCCAGAGATGGCTTCCTTCAGTTCGGCTGGCGAGAACACAGG
>E9691TF06G7EP8
ATTAGATACCCAGGTAGTCCACGCCCTAAACGATGTCTACTAGTTGTTGGTGGGGTAAAATCCATGAGTAACGCAGCTAACGCGTGAAGTAGACCGCCTGGGGAGTACGGTCGCAAGATTAAAACTCAAATGAATTGACGGGGGCCCGCACAAGCGGTGGATTATGTGGATTAATTCGATGCAACGCGAAAAACCTTACCTGGCCTTGACATGTAACGAACTTTCCAGAGATGGATTGGTGCTCGAAAG
>E9691TF06HG2SC
ATTAGATACCCTGGTAGTCCACGCCCTAAACGATGCTGACTAGTTGTTCGGGATTTACATCCTGGGTAACGTAGCTAACGCGTGAAGTCAGCCGCCTGGGGAGTACGGTCGCAAGATTAAAACTCAAAGGAATTGACGGGGACCCGCACAAGCGGTGGATGATGTGGATTAATTCGATGCAACGCGAAAAACCTTACCTACCCTTGACATGTCACTAACGAAGTAGAGATACATTAGGTGCTCGTAAGAGAAAGTGAACACAGGTGCTG
>E9691TF06HGN9T
ATTAGATACCCGGGTAGTCCACGCTGTAAACGATGATTATTAGATGTCGGGAGGGTTACCTTTCGGTATCGCAGCTAACGCATTAAATAATCCGCCTGGGGAGTACGGTCGCAAGATTAAAACTCAAAGGAATTGACGGGGACCCGCACAAGCGGTGGAGTATGTGGTTTAATTCGAAGCAACGCGCAGAACCTTACCAACCCTTGACATGGGACGTATGAGCTTCAGAGATGGAGTTCTTCACTTCGGGTGGCGTCCACACAGGTGCTGCATGG
>E9691TF06HK5Z7
ATTAGATACCCCGGTAGTCCTAGCTGTAAACGATGGATACTAGATGTTGTGGACCCTTTGAGTCTGCAGTGTCGTAGCTAACGCGTTAAGTATCCCGCCTGGGAAGTATGCTCGCAAGAGTGAAACTCAAAGGAATTGACGGGGGCCCGCACAAGCGGTGGAGCATGTGGTTTAATTCGATGCAACACGAAGAACCTTACCAGGACTTGACATAAAGAGAAGTTTTTGAGAAGAAAACGTGCTACGGCCTCTTATACAGGTGGTGCA
>E9691TF06HCOQ7
ATTAGATACCCGGGTAGTCCACGCCCAAACGATGTCAACTGGTTGTTGGGTCTTCACTGACTCAGTAACGAAGCTAACGCGTGAAGTTGACCGCCTGGGGAGTACGGCTGCAAGGTTGAAACTCAAAGGAATTGACGGGGACCCGCACAAGCGGTGGATGATGTGGTTTAATTCGATGCAACGCGAAAACCTTACCCACCTTTGACATGTACGGAATTTGCCAGAGATGGCTTAGTGCTCGAAAG
>E9691TF06HJV3U
ATTAGATACCCGGGTAGTCCTAGCTGTAAACGATGGATACTAGATGTTGTGGACTCTTTGAGTCTGCAGTGTCGTAGCTAACGCGTTAAGTATCCCGCCTGGGAAGTATGCTCGCAAGAGTGAAACTCAAAGGAATTGACGGGGGCCCGCACAAGCGGTGGAGCATGTGGTTTAATCGATGCAACACGAAGAACCTTACCAGGACTTGACATAAAGAGAAGTTTTTTGAGAAGAAAACGTGCTACGGCCTCTTATACAGGTGGTG
>E9691TF06G7MFF
ATTAGATACCCTGGTAGTCCACGCTGTAAACTATGGATACTTGTTGTTGGAGGTATTGACCCCTTCAGTGACGAAGCTAACGCGTTAAGTATCCCGCCTGGGGAGTACGGTCGCAAGATTAAAACTCAAAGAAATTGACGGGGGCCCGCACAAGCGGTGGAGCATGTGGTTTAATTCGATGCAACGCGAAGAACCTTACCTGGACTTGACATGAACTGGAAGGGTGGCAGAAATGTCCCCG
>E9691TF06HCYEP
ATTAGATACCCTGGTAGTCCACGCCATAAACGATGACAACTAGACGTTGGGAGGGTAAGCCTTTCAGTGTCGCAGCTAACGCGTTAAGTTGTCCGCCTGGGGAGTACGGCCGCAAGGTTGAAACTCAAAGGAATTGACGGGGACCCGCACAAGCGGTGGAGCATGTGGTTTAATTCGATGCAACGCGAAGAACCTTACCTGGCCTTGACATGCTTGGAATCCTGCAGAGATGTGGG
>E9691TF06HBKEC
ATTAGATACCCCGGTAGTCCTAGCTGTAAACGATGGATACTAGATGTTGTGGACTCTTTGAGTCTGCAGTGTCGTAGCTAACGCGTTAAGTATCCCGCCTGGGAAGTATGCTCGCAAGAGTGAAACTCAAAGGAATTGACGGGGGCCCGCACAAGCGGTGGAGCATGTGGTTTAATTCGATGCAACACGAAGAACCTTACCAGGACTTGACATAAAGAGAAGTTTTTTGAGAAGAAAACGTGCTACGGCCTCTTATACAGGTGGTGCA
>E9691TF06GUPKT
ATTAGATACCCTGGTAGTCCACGCCGTAAACGGTGGGCGCTAGTTGTGCGAACCTTCCACGGTTTGTGCGACGCAGCTAACGCATTAAGCGCCCCGCCTGGGGAGTACGATCGCAAGATTAAAACTCAAAGGAATTGACGGGGCCCCGCACAAGCAGCGGAGCATGCGGCTTAATTCGACGCAACGCGAAGAACCTTACCAAGGCTTGACATATACAGGAATATGGCAGAGATGTCATAGCCG
>E9691TF06HI4XT
ATTAGATACCCAGGTAGTCCTAGCTGTAAACGATGGATACTAGATGTTGTGGACTCTTTGAGTCTGCAGTGTCGTAGCTAACGCGTTAAGTATCCCGCCTGGGAAGTATGCTCGCAAGAGTGAAACTCAAAGGAATTGACGGGGGCCCGCACAAGCGGTGGAGCATGCGGTTAATTCGATGCAACACGAAGAACCTTACCAGGACTTGACATAAAGAGAAGTTTTTTGAGAAGAAAACGTG
>E9691TF06HK88I
ATTAGATACCCTGGTAGCCCACGCCGTAAACGATGAGTGCTGGATGTCGGGGGTATTCACCCCCTCGGTATCGAAGCTAACGCGATAAGCACTCCGCCTGGGGAGTACGGCCGCAAGGTTGAAACTCAAAGGAATTGACGGGGGCCCGCACAAGCGGTGGAGTATGTGGTTTAATTCGACGCAACGCGAAGAACCTTACCCAGCCTTGACGTCTCTGGAACCTGGTGGAAAC
>E9691TF06HHL1S
ATTAGATACCCGGGTAGTCCACGCTGTAAACGATGAATACTAGATGTTGGGAGAGCAATCTCTCAGTGTCGCAGCTAACGCATTAAGTATTCCGCCTGGGGAGTACGGTCGCAAGATTAAAACTCAAAGGAATTGACGGGGGCCCGCACAAGTGGTGGAGTATGTGGTTTAATTCGAAGCAACGCGAAGAACCTTACCAGCCTTTGACATGGGAAGTAAGAAGACTAGAGATAGTTTTTG
>E9691TF06HAFM3
ATTAGATACCCAGGTAGTCCACGCCCTAAACGATGTCAACTGGTTGTTGGGTCTTCACTGACTCAGTAACGAAGCTAACGCGTGAAGTTGACCGCCTGGGGAGTACGGCCGCAAGGTTGAAACTCAAAGGAATTGACGGGGACCCGCACAAGCGGTGGATGATGTGGTTTAATTCGATGCAACGCGAAAAACCTTACCCACCTTTGACATGTACGGAATTTGCCAGAGATGGCTTAGTGCTCGAAAGAGAACCGTAACACAGGTGCTGCATGG
>E9691TF06G13DY
ATTAGATACCCGGGTAGTCCACGCCCTAAACGATGAGTGCTAGGTGTACGCGGTATCGACCCCGCGTGTGCCGTCGCTAACGCATTAAGCACTCCGCCTGGGGAGTACGGCCGCAAGGTTGAAACTCAAAGGAATTGACGGGGGCCCGCACAAGCGGTGGAGCATGTGGATTAATTCGTCACTAACCGAAGAACCTTACCCAGGCTTGACATCCTAGGAATCCTGCTGAAAGGTGGGGTGCCCTCGGGAGCCTAGAGACAGGTGTTGCATGG
>E9691TF06G0SPQ
ATTAGATACCCTGGTAGTCCACGCTGTAAACGATGTCGACTAGCCGTTGGCCCTATTTACAGGATTAGTGGCGCAGCTAACGCATTAAGTCGACCGCCTGGGGAGTACGGCCGCAAGGTTAAAACTCAAATGAATTGACGGGGGCCCGCACAAGCGGTGGAGCATGTGGTTTAATTCGATGCAACGCGAAGAACCTTACCTACCCTTGACATCCAGAGAATCTGTTAGAGATAGTAGAGTGCCTTCGGGAGCTCTGAGACAGGTG
>E9691TF06HFCA2
ATTAGATACCCGGGTAGTCCACGCCCTAAACGATGTCTACTAGTTGTTGGTGGAGTAAAATCCATGAGTAACGTAGCTAACGCGTGAAGTAGACCGCCTGGGGAGTACGGTCGCAAGATTAAAACTCAAATGAATTGACGGGGGCCCGCACAAGCGGTGGATTATGTGGATTAATTCGATGCAACGCGAAAAACCTTACCTGGCCTTGACATGTAACGAACTTTCCAGAGATGGATTGGTGCTCGAAAGAGAACGTTAACACAGGTGCTGCATGG
>E9691TF06GJ4I4
ATTAGATACCCCGGTAGTCCACGCTGTAAACGATGAGCACTAGGTGTGGGGGGGTTCAGTCCCTTCCGTGCCGCAGCTAACGCATTAAGTGCTCCGCCTGGGGAGTACGGCCGCAAGGTTGAAACTCAAAGGAATTGACGGGGGCCCGCACAAGCGGTGGAGCATGTGGTTCAATTCGATGCAGAGCGAAGAACCTTACCTGGGCTTGACATGCAGGAAGTAGAAACCGGAACGGCAACGACCTGTTAAG
>E9691TF06HH37U
ATTAGATACCCCGGTAGTCCTAGCTGTAAACGATGGATACTAGATGTTGTGGACTCTTTGAGTCTGCAGTGTCGTAGCTAACGCGTTAAGTATCCCGCCTGGGAAGTATGCTCGCAAGAGTGAAACTCAAAGGAATTGACGGGGGCCCGCACAAGCGGTGGAGCATGTGGTTTAATTCGATGCAACACGAAGAACCTTACCAGGACTTGACATAAAGAGAAGTTTTTGAGAAGAAAACGTGCTACGGCCTCTTATACAGGTGGTG
>E9691TF06G9HFC
ATTAGATACCCTGGTAGTCCACGCCCTAAACGATGGATACTCGACATCAGCGATACACTGTTGGTGTCTGAGCGAAAGCATTAAGTATCCCACCTGGGAAGTACGACCGCAAGGTTGAAACTCAAAGGAATTGACGGGGGTCCGCACAAGCGGTGGAGCATGTGGTTTAATTCGATGATACGCGAGGAACCTTACCTGGGCTAGAATGCATTTTGACCGTGGGTGAAAGCTCACTTTATAGCAATATACAATTTGTAAGGTG
>E9691TF06HHEMN
ATTAGATACCCTGGTAGTCCACGCCCTAAACGATGTCAACTGGTTGTTGGGTCTTCACTGACTCAGTAACGAAGCTAACGCGTGAAGTTGACCGCCTGGGGAGTACGGCCGCAAGGTTGAAACTCAAAGGAATTGACGGGGACCCGCACAAGCGGTGGATGATGTGGTTTAATTCGATGCAACGCGAAAAACCTTACCCACCTTTGACATGTACGGAATTTGCCAGAGAG
>E9691TF06HI3QQ
ATTAGATACCCGGGTAGTCCACGCCCTAAACGATGTCTACTAGTTGTTGGTGGAGTAAAATCCATGAGTAACGCAGCTAACGCGTGAAGTAGACCGCCTGGGGAGTACGGTCGCAAGATTAAAACTCAAATGAATTGACGGGGGCCCGCACAAGCGGTGGATTATGTGGATTAATTCGATGCAACGCGAAAAACCTTACCTGGCCTTGACATGTAACGAACTTTCCAGAGATGGATTGGTGCTCGAAAG
>E9691TF06HGC39
ATTAGATACCCCGGTAGTCCTAGCTGTAAACGATGGATACTAGATGTTGTGGACTCTTTGAGTCTGCAGTGTCGTAGCTAACGCGTTAAGTATCCCGCCTGGGAAGTATGCTCGCAAGAGTGAAACTCAAAGGAATTGACGGGGGCCCGCACAAGCGGTGGAGCATGTGGTTTAATCGATGCAACACGAAGAACCTTACCAGGACTTGACATAAAGAGAAGTTTTTTGAGAAGAAAACGTGCTACGGCCTCTTATACAGGTGGTG
>E9691TF06HCVIF
ATTAGATACCCGGGTAGTCCACGCCGTAAACGATGTCGACTAGCCGTTGGTCCTATTTACAGGATTAGTGGCGCAGCTAACGCATTAAGTCGACCGCCTGGGGAGTACGGCCGCAAGGTTAAAACTCAAATGAATTGACGGGGGCCCGCACAAGCGGTGGAGCATGTGGTTTAATTCGATGCAACGCGAAGAACCTTACCTACCCTTGACATCCAGAGAATCTGTTAGAGATAGTAGAGTGCCTTCGGG
>E9691TF06HJFUS
ATTAGATACCCCGGTAGTCCACGCCCTAAACGATGTCTACTAGTTGTTGGTGGAGTAAAATCCATGAGTAACGCAGCTAACGCGTGAAGTAGACCGCCTGGGGAGTACGGTCGCAAGATTAAAACTCAAATGAATTGACGGGGGCCCGCACAAGCGGTGGATTATGTGGATTAATTCGATGCAACGCGAAAAACCTTACCTGGCCTTGACATGTAACGAACTTTCCAGAGATGGATTGGTGCTCGAAAGAGAACGTTAACACAGGTGCTGCATGG
>E9691TF06HIWQL
ATTAGATACCCGGGTAGTCCTAGCTGTAAACGATGGATACTAGATGTTGTGGACTCTTTGAGTCTGCAGTGTCGTAGCTAACGCGTTAAGTATCCCGCCTGGGAAGTATGCTCGCAAGAGTGAAACTCAAAGGAATTGACGGGGGCCCGCACAAGCGGTGGAGCATGTGGTTTAATTCGATGCAACACGAAGAACCTTACCAGGACTTGACATAAAGAGAAGTTTTTTGAGAAGAAAACGTGCTACGGCCTCTTATACAGGTGGTGC
>E9691TF06HBKLN
ATTAGATACCCGGGTAGTCCACGCTGTAAACTATGGATACTTGTTGTTGGAGGTATTGACCCCTTCAGTGACGAAGCTAACGCGTTAAGTATCCCGCCTGGGGAGTACGGTCGCAAGATTAAAACTCAAAGAAATTGACGGGGGCCCGCACAAGCGGTGGAGCATGTGGTTTAATTCGATGCAACGCGAAGAACCTTACCTGGACTTGACATGAACTGGAAGGGTGGCAGAAATGTCCCCG
>E9691TF06HFY1O
ATTAGATACCCCGGTAGTCCACGCTGTAAACTATGGATACTTGTTGTTGGAGGTATTGACCCCTTCAGTGACGAAGCTAGCGCGTTAAGTATCCCGCCTGGGGAGTACGGTCGCAAGATTAAAACTCAAAGAAATTGACGGGGGCCCGCACAAGCGGTGGAGCATGTGGTTTAATTCGATGCAACGCGAAGAACCTTACCTGGACTTGACATGAACTGGAAGGGTGGCAGAAATGTCCCCGCTCGCAAGAGTCGGTTCACAGGTGCTGCA
>E9691TF06GXLOY
ATTAGATACCCGGGTAGTCCACGCCCTAAACGATGTCAACAGCTGTTGGGGCCTTCGGGCCTTAGTAGCGCAGCTAACGCGTGAAGTTGACCGCCTGGGGAGTACGGTCGCAAGATTAAAACTCAAAGGAATTGACGGGGACCCGCACAAGCGGTGGATGATGTGGATTAATTCGATGCAACGCGAAAACCTTACCTACCCTTGACATGTCTGGGATCCCGAAGAGATTTGGGATGCTCGCAAGAGAACCGGAACACAGGTGCTGCATGG
>E9691TF06G4WHD
ATTAGATACCCGGGTAGTCCACGCCCTAAACGATGCTGACTAGTTGTTCGGGATTTACATCCTGAGTAACGTAGCTAACGCGTGAAGTCAGCCGCCTGGGGAGTACGGTCGCAAGATTAAAACTCAAAGGAATTGACGGGGACCCGCACAAGCGGTGGATGATGTGGATTAATTCGATGCAACGCGAAAAACCTTACCTACCCTTGACACGTCACTAACGAAGTAGAGATACATTAGG
>E9691TF06HE15V
ATTAGATACCCTGGTAGTCCACGCCCTAAACGATGCTGACTAGTTGTTCGGGATTTACATCCTGAGTAACGTAGCTAACGCGTGAAGTCAGCCGCCTGGGGAGTACGGTCGCAAGATTAAAACTCAAAGGAATTGACGGGGACCCGCACAAGCGGTGGATGATGTGGATTAATTCGATGCAACGCGAAAAACCTTACCTACCCTTGACATGTCACTAACGAAGTAGAGATACATTAGGTGCCCGTAAGGGAAAGTGAACACAGGTGCTGCATGG
>E9691TF06HG3M0
ATTAGATACCCTGGTAGTCCTAGCTGTAAACGATGGATACTAGATGTTGTGGACTCTTTGAGTCTGCAGTGTCGTAGCTAACGCGTTAAGTATCCCGCCTGGGAAGTATGCTCGCAAGAGTGAAACTCAAAGGAATTGGACGGGGGCCCGCACAAGCGGTGGAGCATGTGGTTAATTCGATGCAACACGAAGAACCTTACCAGGACTTGACATAAAGAGAAGTTCTTTG
>E9691TF06HFXIW
ATTAGATACCCCGGTAGTCCACGCCGTAAACGATGATAACTAGTTGTTCGGTCACTTGGTGACTGAGTGACGCAGCTAACGCATTAAGTTATCCGCCTGGGGAGTACGGTCGCAAGATTAAAACTCAAAGGAATTGACGGGGGCCTGCACAAGCGGTGGAGCATGTGGTTTAATTCGAAGCAACGCGCAGAACCTTACCAGCGTTTGACATCCCGCGCTACCCAGAGAGATTTGGGGTTCCCTTCGGGGACGCGGTGACAGGTGCTGCATGG
>E9691TF06G66BS
ATTAGATACCCTGGTAGTCCACGCCGTAAACGATGTCAACTAGCCGTTGGGCCCTTTATGGGTTTAGTGGCGCAGCTAACGCATTAAGTTGACCGCCTGGGGAGTACGGCCGCAAGGTTAAAACTCAAATGAATTGACGGGGGGCCCGCACAGGCGGTGGAGCATGTGGTTTAATTCGATGCAACGCGAAGAACCTTACCTACCCTTGACATCCAGAGAATCTGTTAGAGATAGTAGAGTGCC
>E9691TF06HM3VO
ATTAGATACCCGGGTAGTCCACGCCCTAAACGATGTCAACTAGTTGTTGGTAGAGTAAAATCTATGAGTAACGTAGCTAACGCGTGAAGTTGACCGCCTGGGGAGTACGGTCGCAAGATTAAAACTCAAAGGAATTGACGGGGGCCCGCACAAGCGGTGGATTATGTGGATTAATTCGATGCAACGCGAAAAACCTTACCTGGCCTTGACATGTACCGAATTGAGCAGAGATGTTCAAGTGC
>E9691TF06G8DCB
ATTAGATACCCGGGTAGTCCACGCCGTAAACGATGTCAACTAGCCGTTGGCTCTCTTAGAGAGTTAGTGGCGCAGCTAACGCATTAAGTTGACCGCCTGGGGAGTACGGCCGCAAGGTTAAAACTCAAATGAATTGACGGGGGCCCGCACAAGCGGTGGAGCATGTGGTTTAATTCGATGCAACGCGAAGAACCTTACCTACCCTTGACATCCAGAGAATCTGTTAGAGATAGTGGAGTGCCTTCGGGAACTCTGAGACAGGTG
>E9691TF06HHIYQ
ATTAGATACCCCGGTAGTCCTAGCTGTAAACGATGGATACTAGATGTTGTGGACTCTTTGGGTCTGCAGTGTCGTAGCTAACGCGTTAAGTATCCGCCTGGGAAGTATGCTCGCAAGAGTGAAACTCAAAGGAATTGACGGGGGCCCGCACAAGCGGTGGAGCATGTGGTTTAATTCGATGCAACACGAAGAACCTTACCAGGACTTGACATAAAGAGAAGTTTTTTGAGAAGAAAACGTGCTACGGCCTCTTATACAGGTGGTGCA
>E9691TF06HJV7A
ATTAGATACCCTGGTAGTCCACGCCCTAAACGATGTCTACTAGTTGTTGGTGGAGTAAAATCCATGAGTAACGCAGCTAACGCGTGAAGTAGACCGCCTGGGGAGTACGGTCGCAAGATTAAAACTCAAATGAATTGACGGGGGCCCGCACAAGCGGTGGATTATGTGGATTAATTCGATGCAACGCGAAAAACCTTACCTGGCCTTGACATGTAACGAACTTTCCAGAGATGGATTGGTGCTCGAAAG
>E9691TF06HJF36
ATTAGATACCCTGGTAGTCCACGCCCTAAACGATGTCTACTAGTTATTGGTGGAGTAAAATCCATGAGTAACGCAGCTAACGCGTGAAGTAGACCGCCTGGGGAGTACGGTCGCAAGATTAAAACTCAAATGAATTGACGGGGGCCCGCACAAGCGGTAGATTATGTGGATTAATTCGATGCAACGCGAAAAACCTTACCTGGCCTTGACATGTAACGAACTTTCCAGAGATGGATTGGTGCTCGAAAGAGAACGTTAACACAGGTGCTG
>E9691TF06HKZNZ
ATTAGATACCCTGGTAGTCCACGCCCTAAACGATGTCTACTAGTTGATGGGAGAGTAAAATCTCTTAGTAACGCAGCTAACGCGTGAAGTAGACCGCCTGGGGAGTACGGTCGCAAGATTAAAACTCAAAGGAATTGACGGGGGCCCGCACAAGCGGTGGATTATGTGGATTAATTCGATGCAACGCGAAAAACCTTCCTGGCCTTGACATGTACCGAATTTGTGAGAGATCACTTAGTGCTCGAAAGGAACGGTAACAC
>E9691TF06G66MY
ATTAGATACCCCGGTAGTCCTAGCTGTAAACGATGGATACTAGATGTTGTGGACTCTTTGAGTCTGCAGTGTCGTAGCTAACGCGTTAAGTATCCCGCCTGGGAAGTATGCTCGCAAGAGTGAAACTCAAAGGAATTGACGGGGGCCCGCACAAGCGGTGGAGCATGTGGTTTAATTCGATGCAACACGAAGAACCTTACCAGGACTTGACATAAAGAGAAGTTTTTTGAGAAGAAAACGTGCTACGGCCTCTTATACAGGTGGTGCA
>E9691TF06HMXSG
ATTAGATACCCAGGTAGTCCTAGCAGTAAACGGTGCACGTTTGGTGTGGGAGGAATCGACCCCTTCCGTGCCGGAGCTAACGCGTTAAACGTGCCGCCTGGGGAGTACGGTCGCAAGATTAAAACTCAAAGAAATTGACGGGGGCCCGCACAAGCGGTGGAGTATGTGGCTTAATTCGATGCAACGCGAAGAACCTTACCTAGGCTTGACATGCATCTCTAAGTCGGTGAAAGCCGGCGAGTGTAGCAATACACAATTTGCACAGGTG
>E9691TF06G1QMJ
ATTAGATACCCCGGTAGTCCACGCTGTAAACTATGGATACTTGTTGTTGGAGGTATTGACCCCTTCAGTGACGAAGCTAACGCGTTAAGTATCCCGCCTGGGGAGTACGGTCGCAAGATTAAAACTCAAAGAAATTGACGGGGGCCCGCACAAGCGGTGGAGCATGTGGTTTAATTCGATGCAACGCGAAGAACCTTACCTACTCTTGACATCCAAAGAATCCTGCAGAGATGCGGGAGTGCCGAAAGGAATTTTGAGACAGGTGCTGCATGG
>E9691TF06G6YTV
ATTAGATACCCAGGTAGTCCTTGCCGTAAACGATGTATACTTGATGTAATTAGGCTCAACCCTGATTGTGTCGTAGCTAACGCGATAAGTATACCGCCTGGGGAGTACGCTCGCAAGGGTGAAACTCAAAAGAATTGACGGGGGCCCGCACAAGCAGTGGAGCATGTGGTTTAATTCGATGCAACGCGAAGAACCTTACCTGGGCTCGAAGTTCAGAGGACGTTGCCAGAGATGGTAATTCCCGCAAGGGTCTCTGAATAGGTG
>E9691TF06HB7UO
ATTAGATACCCTGGTAGTCCACGCCCTAAACGATGGATACTCGACATACGCGATACACTGTGTGTGTCTGAGCGGAAGCATTAAAGTATCCCACCTGGGAAGTACGTTCGCAAGAATGAAACTCAAAGGAATTGGCGGGGGTCCGCACAAGCGGAGGAGTATGTGGTTTAATTCGATGATACGCGAGGAACCTTACCTGGGCTAGAATGCTGGGAGACCGTGGGTGAAAGCTCACTTTGTAGCAATACACTGCCAGTAAGGTG
>E9691TF06HDOKZ
ATTAGATACCCCGGTAGTCCACGCCGTAAACGATGGATACTAGCTGTTCGGAGCAATCTGAGTGGCTAAGCGAAAGTGATAAGTATCCCACCTGGGGAGTACGTTCGCAAGAATGAAACTCAAAGGAATTGACGGGGGCCCGCACAAGCGGTGGAGCATGTGGTTTAATTCGATGATACGCGAGGAACCTTACCAAGGCTTAAATGTAGTTTGACCGTTTTGGAAACAGAACTTTCGCAAGACAAATTACAAGGTGCTGCATGGTTGTCGTCAG
>E9691TF06G9SQ1
ATTAGATACCCGGGTAGTCCTAGCCGTAAACGAATGGATACTAGATGTTGCACGTATTAACCCGTGCAGTATCGTAGCTAAGGCGTTAAGTATCCCGCCTGGGAAGTACGCTCGCAAGAGTGAAACTCAAAGGAATTGACGGGGGCCCGCACAAGCGGTGGAGTATGTGGTTTAATTCGATGCAACGCGAAGAACCTTACCAGGGCTTGACATGTCACAAATTTCTTTGAAAGAAGAGAGTGCCTTCGGGAATGTGAACACAGGTGGTGCATGG
>E9691TF06G07VQ
ATTAGATACCCCGGTAGTCCACGCCGTAAACGGTGGGCGCTAGTTGTGCGAACCTTCCACGGTTTGTGCGACGCAGCTAACGCATTAAGCGCCCCGCCTGGGGAGTACGATCGCAAGATTAAAACTCAAAGGAATTGACGGGGCCCCGCACAAGCAGCGGAGCATGCGGCTTAATTCGACGCAACGCGAAGAACCTTACCAAGGCTTGACATATACAGGAATATGGCGGAGATGTCATAGCCGCAAGGTCTGTATACAGGTGGTG
>E9691TF06HGK6G
ATTAGATACCCTGGTAGTCCACGCCGTAAACGGTGGGCGCTAGTCGTGCGAACCTTCCACGGTTTGTGCGACGCAGCTAACGCATTAAGCGCCCCGCCTGGGGAGTACGATCGCAAGATTAAAACTCAAAGGAATTGGACGGGGCCCCGCACAAGCAGCGGAGCATGCGGCTTAATTCGACGCAACGCGAAGAACCTTACCAAGGCTTGACATATACAGGAATATGGCAGAGATGTCATAGCCGCAAGGTCTGTATAC
>E9691TF06G6TEG
ATTAGATACCCCGGTAGTCCACACTGTAAACGATGATTATTAGATGTCGGGGGGTTACCCTTCGGTATCGCAGCTAACGCATTAAATAATCCGCCTGGGGAGTACGGTCGCAAGATTAAAACTCAAAGGAATTGACGGGGACCCGCACAAGCGGTGGAGTATGTGGTTTAATTCGAAGCAACGCGCAGAACCTTACCAACCCTTGACATGGGACGTATGAGCGCCAGAGATGGTGTTCTTCACTTCGGGTGCGTCCACACAGGTGCTGCATGG
>E9691TF06HFUG6
ATTAGATACCCTGGTAGTCCACGCCGTAAACGGTGGGCGCTAGTTGTGCGAACCTTCCACGGTTTGTGCGACGCAGCTAACGCATTAAGCGCCCCGCCTGGGGAGTACGATCGCAAGATTAAAACTCAAAGGAATTGACGGGGCCCCGCACAAGCAGCGGAGCATGCGGCTTAATTCGACGCAACGCGAAGAACCTTACCAAGGCTTGACATATACAGGAATATGGCAGAGATGTCATAGCCGCAAGGTCTGTATACAGGTGG
>E9691TF06HIDXF
ATTAGATACCCCGGTAGTCCTAGCTGTAAACGATGGATACTAGATGTTGTGGACTCTTTGAGTCTGCAGTGTCGTAGCTAACGCGTTAAGTATCCCGCCTGGGAAGTATGCTCGCAAGAGTGAAACTCAAAGGAATTGACGGGGGCCCGCACAAGCGGTGGAGCATGTGGTTTAATTCGATGCAACACGAAGAACCTTACCAGGACTTGACATAAAGAGAAGTTTTTTGAGAAGAAAACGTGCTACGGCCTCTTATACAGGTGGTG
>E9691TF06G6L9P
ATTAGATACCCAGGTAGTCCTAGCTGTAAACGATGGATACTAGATGTTGTGGACTCTTTGAGTCTGCAGTGTCGTAGCTAACGCGTTAAGTATCCCGCCTGGGAAGTATGCTCGCAAGAGTGAAACTCAAAGGAATTGACGGGGGCCCGCACAAGCGGTGGAGCATGTGGTTAATTCGATGCAACACGAAGAACCTTACCAGGACTTGACATAAAGAGAAGTTTTTTGAGAAGAAAACGTGCTACGGCCTCTTATACAGGTGGTG
>E9691TF06HGV63
ATTAGATACCCTGGTAGTCCACGCCCTAAACGATGTCAACTGGTTGTTGGGTCTTCACTGACTCAGTAACGAAGCTAACGCGTGAAGTTGACCGCCTGGGGAGTACGGCCGCAAGGTTGAAACTCAAAGGAATTGACGGGGACCCGCACAAGCGGTGGATGATGTGGTTTAATTCGATGCAACGCGAAAAACCTTACCCACCTTTGACATGTACGGAAGTTACCAGAGATGGTTTCGTGCTCGAAAGAGAACCGTAACACAGGTGCTGCATGGCTGTCCG
>E9691TF06G7IQ7
ATTAGATACCCTGGTAGTCCACGCCCTAAACGATGTCAACTAGCTGTTGGGGCCTTCGGGCCTTAGTAGCGCAGCTAACGCGTGAAGTTGACCGCCTGGGGAGTACGGTCGCAAGATTAAAACTCAAAGGAATTGACGGGGACCCGCACAAGCGGTGGATGATGTGGATTAATTCGATGCAACGCGAAAAACCTTACCTACCCTTGACATGTCTGGAATCCCGAAGAGATTTGGG
>E9691TF06HFU8W
ATTAGATACCCTGGTAGTCCACGCCGTAAACGATGTCAACTAGCCGTTGGCTCTCTTAGAGAGTTAGTGGCGCAGCTAACGCATTAAGTTGACCGCCTGGGGAGTACGGCCGCAAGGTTAAAACTCAAATGAATTGACGGGGGCCCGCACAAGCGGTGGAGCATGTGGTTTAATTCGATGCAACGCGAAGAACCTTACCTACCCTTGACATCCAGAGAATCTGTTAGAGATAGTAGAGTGCC
>E9691TF06G5TPO
ATTAGATACCCGGGTAGTCCACGCCCTAAACGATGTCTACTAGTTGTCGGGCCTTAATTGGCTTGGTAACGCAGCTAACGCGTGAAGTAGACCGCCTGGGGAGTACGGTCGCAAGATTAAAACTCAAAGGAATTGACGGGGACCCGCACAAGCGGTGGATGATGTGGATTAATTCGATGCAACGCGAAAAACCTTACCTACCCTTGACATGCCAGGAACCCCGCTGAAAGGTGGGGTGCTCGAAAG
>E9691TF06HHFKU
ATTAGATACCCCGGTAGTCCACGCCCTAAACGATGTCAACTGGTTGTTGGGTCTTAACTGACTCAGTAACGAAGCTAACGCGTGAAGTTGACCGCCTGGGGAGTACGGCCGCAAGGTTGAAACTCAAAGGAATTGACGGGGACCCGCACAAGCGGTGGATGATGTGGTTTAATTCGATGCAACGCGAAAAACCCTTACCCACCTTTGACATGTACGGAAGCCTTTAGAGATAGAGGCGTGCTCGAAAG
>E9691TF06HBQRE
ATTAGATACCCCGGTAGTCCACGCCCTAAACGATGTCAACTGGTTGTTGGACGGCTTGCTGTTCAGTAACGAAGCTAACGCGTGAAGTTGACCGCCTGGGGAGTACGGCCGCAAGGTTGAAACTCAAAGGAATTGACGGGGACCCGCACAAGCGGTGGATGATGTGGTTTAATTCGATGCAACGCGAAAAAACCTTACCTACCCTTGACATGTCAGAAATCCCGAAGAGATTTGGGAGTGCTCGAAAGAGAATCTGAACACAGGTGCTGCATGGCCG
>E9691TF06HIXN1
ATTAGATACCCGGGTAGTCCACGCCGTAAACTATGATTACTCGATATTGGCGATATACTGTCAGTGTCTAAGCGAAAGTGATAAGTAATCCACCTGGGGAGTACGATCGCAAGGTTGAAACTCAAAGGAATTGACGGGGGCCCGCACAAGCGGTGGAGCATGTGGTTTAATTCGATGATACGCGAGGAACCTTACCAGGGCTTGAAAGTGAGAGGAATTATTTGGAAACAGATAAGTCTTCGGACCTCTTACTAGG
>E9691TF06HL5FH
ATTAGATACCCGGGTAGTCCACGCCCTAAACGATGTCAACTGGTTGTTGGGTCTTAACTGACTCAGTAACGAAGCTAACGCGTGAAGTTGACCGCCTGGGGAGTACGGCCGCAAGGTTGAAACTCAAAGGAATTGACGGGGACCCGCACAAGCGGTGGATGATGTGGTTTAATTCGATGCAACGCGAAAAACCTTACCCACCTTTGACATGTACGGAAGCCTTTAGAGATAGAGGCGTGCTCGAAAGAGAGCCGTAACACAGGTGCTGCATGGCTGTCG
>E9691TF06HDU0V
ATTAGATACCCAGGTAGTCCACGCCCTAAACGATGCTGACTAGTTGTTGGGAATTTACATTCTCAGTAACGTAGCTAACGCGTGAAGTCAGCCGCCTGGGGAGTACGGTCGCAAGATTAAAACTCAAAGGAATTGACGGGGACCCGCACAAGCGGTGGATGATGTGGATTAATTCGATGCAGCGCGAAAAACCTTACCTACCCTTGACGTGTCACTAACGAAGTAGAGATACATTAGGTGCCCGTAAGGGAAAGTGAACACAGGTGCTGCATGG
>E9691TF06HEU9Y
ATTAGATACCCTGGTAGTCCACGCCCTAAACGATGTCTACTAGTTGTTGGTGGAGTAAAATCCATGAGTAACGCAGCTAACGCGTGAAGTAGACCGCCTGGGGAGTACGGTCGCAAGATTAAAACTCAAATGAATTGACGGGGGCCCGCACAAGCGGTGGATTATGTGGATTAATTCGATGCAACGCGAAAAACCTTACCTGGCCTTGACATGTAACGAACTTTCCAGAGATGGATTGGTGCTCGAAAG
>E9691TF06HAK3H
ATTAGATACCCCGGTAGTCCACGCTGTAAACGATGGGTGCTAGCCGTTGGGGGGATACCTCTCAGTGGCGCAGCTAACGCGTTAAGCACCCCGCCTGGGGAGTACGGTCGCAAGATTAAAACTCAAAGAAATTGACGGGGACCCGCACAAGCGGTGGAACATGTGGTTTAATTCGAGGCAACGCGAAGAACCTTACCAGGTCTTGACATGCCCTCTATGGTTTCCAGAAATGGATTCCTTCAGTTCGGCTGGGAGGTGCACAGGTGCTGCATGG
>E9691TF06G6ZFV
ATTAGATACCCAGGTAGTCCACGCCGTAAACGATGAATACTAGATGTTGGTCATATTGATCAGTGTCGCAGCTAACGCGTTAAGTATTCCACCTGGGAAGTACGCTCGCAAGAGTGAAACTCAAAGGAATTGACGGGGCCCGCACAAGCGGTGGATCATGTGGTTTAATTCGATGCAACGCGAAGAACCTTACCTGGGCTTGATATGGCGACTAAACTCATCGAAAG
>E9691TF06HB1NI
ATTAGATACCCTGGTAGTCCACGCCCTAAACGATGGATACTCGACATACGCGATACACTGTGTGTGTCTGAGCGGAAGCATTAAAGGTATCCCACCTGGGAAGTACGTTCGCAAGAATGAAACTCAAAGGAATTGGCGGGGGTCCGCACAAGCGGAGGAGTATGTGGTTTAATTCGATGATACGCGAGGAACCTTACCTGGGCTAGAATGCTGGGAGACCGTGGGTGAAAGCTCACTTTGTAGCAATACACTGCCAGTAAGGTG
>E9691TF06HNJUX
ATTAGATACCCTGGTAGTCCACGCTGTAAACTATGGATACTTGTTGTTGGAGGTATTGACCCCTTCAGTGACGAAGCTAACGCGTTAAGTATCCCGCCTGGGGAGTACGGTCGCAAGATTAAAACTCAAAGAAATTGACGGGGGCCCGCACAAGCGGTGGAGCATGTGGTTTAATTCGATGCAACGCGAAGAACCTTACCTGGACTTGACATGAACTGGAAGGGTGCAGAAGTGTCCCCG
>E9691TF06G86GR
ATTAGATACCCGGGTAGTCCACGCTGTAAACGATGTCGACTAGCCGTTGGTCCTATTTACAGGATTAGTGGCGCAGCTAACGCATTAAGTCGACCGCCTGGGGAGTACGGCCGCAAGGTTAAAACTCAAATGAATTGACGGGGGCCCGCACAAGCGGTGGAGCATGTGGTTTAATTCGATGCAACGCGAAGAACCTTACCTACCCTTGACATCCAGAGAATCTGTTAGAGATAGTAGAGTGCCTTCGGG
>E9691TF06HB6QN
ATTAGATACCCGGGTAGTCCTAGCTGTAAACGATGGATACTAGATGTTGTGGACTCTTTGAGTCTGCAGTGTCGTAGCTAACGCGTTAAGTATCCCGCCTGGGAAGTATGCTCGCAAGAGTGAAACTCAAAGGAATTGACGGGGGCCCGCACAAGCGGTGGAGCATGTGGTTTAATTCGATGCAACACGAAGAACCTTACCAGGACTTGACATAAAGAGAAGTTTTTGAGAAGAAAACGTGCTACGGCCTCTTATACAGGTGGTG
>E9691TF06HFJHN
ATTAGATACCCTGGTAGTCCTAGCTGTAAACGATGGATACTAGATGTTGTGGACTCTTTGAGTCTGCAGTGTCGTAGCTAACGCGTTAAGTATCCCGCCTGGGAAGTATGCTCGCGAGAGTGAAACTCAAAGGAATTGACGGGGGCCCGCACAAGCGGTGGAGCATGTGGTTAATTCGATGCAACACGAAGAACCTTACCAGGACTTGACATAAAGAGAAGTTTTTTGAGAAGAAAACGTGCTACGGCCTCTTATACAGGTGGTG
>E9691TF06HIX6E
ATTAGATACCCTGGTAGTCCACGCCCTAAACGATGCTGACTAGTTGTTCGGGATTTACATCCTGAGTAACGTAGCTAACGCGTGAAGTCAGCCGCCTGGGGAGTACGGTCGCAAGATTAAAACTCAAAGGAATTGACGGGGACCCGCACAAGCGGTGGATGATGTGGATTAATTCGATGCAACGCGAAAAACCTTACCTACCCTTGACATGTCACTAACGAAGTAGAGATACATTAGGTGCCCGTAAGGGAAAGTGAACACAGGTGCTGCATGG
>E9691TF06G85MH
ATTAGATACCCAGGTAGTCCACGCCCTAAACGATGTCAACTGGTTGTTGGGTCTTTACTGACTCAGTAACGAAGCTAACGCGTGAAGTTGACCGCCTGGGGAGTACGGCCGCAAGGTTGAAACTCAAAGGAATTGACGGGGACCCGCACAAGCGGTGGATGATGTGGTTTAATTCGATGCAACGCGAAAAACCTTCCACCTTTGACATGTACGGAATCCTTTAGAGATAGAGGAGTGC
>E9691TF06HAVMK
ATTAGATACCCCGGTAGTCCACGCTGTAAACGATGTCGACTAGCCGTTGGTCCTATTTACAGGATTAGTGGCGCAGCTAACGCATTAAGTCGACCGCCTGGGGAGTACGGCCGCAAGGTTAAAACTCAAATGAATTGACGGGGGCCCGCACAAGCGGTGGAGCATGTGGTTTAATTCGATGCAACGCGAAGAACCTTACCTACCCTTGACATCCAGAGAATCTGTTAGAGATAGTAGAGTGCCTTCGGGAGCTCTGAGACAGGTAC
>E9691TF06HCJD7
ATTAGATACCCCGGTAGTCCACGCCGTAAACGATGGATGCTAGGTGTTCCGGAATTTGACTTCTGGAGTACCGAAGCTAACGCATTAAGCATCCCGCCTGGGGAGTACGGCCGCAAGGCTAAAACTCAAAGGAATTGACGGGGGCTCGCACAAGCGGTGGAGCATGTGGTTTAATTCGACGCAACGCGAAGAACCTTACCTGGGCTAGAAAGTGTAGGAATCTGGTAGAAATATTGGAGTGCTCTTCGGAGAATCTACAGTTAGGTGCTGCATGG
>E9691TF06G56CG
ATTAGATACCCCGGTAGTCCACGCTGTAAACGATGAATACTAGATGTTGGCCGTTAAAGGTCAGTGTCGCAGCTAACGCATTAAGTATTCCGCCTGGGGAGTACGGTCGCAAGATTAAAACTCAAAGGAATTGACGGGGACCCGCACAAGCGGTGGAGTATGTGGTTTAATTCGAAGCAACGCGCAGAACCTTACCAGCTCTTGACATGGGACGTATAGGGATCAGAGATGATTTCTTTCACTTCGGGTGGCGTCCGCACAGGTG
>E9691TF06HGZ4D
ATTAGATACCCTGGTAGTCCACGCCCTAAACGATGGATACTCGACATACGCGATACACTGTGTGTGTCTGAGCGAAAGCATTAAGTATCCCACCTGGGAAGTACGTTCGCAAGAATGAAACTCAAAGGAATTGGCGGGGGTCCGCACAAGCGGAGGAGTATGTGGTTTAATTCGATGATACGCGAGGAACCTTACCTGGGCTAGAATGCTGGGAGACCGTGGGTGAAAGCTCACTTTGTAGCAATACACTGCCAGTAAGTG
>E9691TF06HFLTH
ATTAGATACCCAGGTAGTCCACGCCCTAAACTATGGATACTCGACATCAGCGATACACAGTTGGTGTCTGAGCGAAAGCATTAAGTATCCCACCTGGGAAGTACGATCGCAAGATTGAAACTCAAAGGAATTGGCGGGGGTCCGCACAAGCGGTGGAGCATGTGGTTTAATTCGATGATACGCGAGGAACCTTACCTGGGCTAGAATGCTGGG
>E9691TF06HBGIP
ATTAGATACCCTGGTAGTCCACGCCGTAAACGATGTCAACTAGCCGTTGGCTCTCTTAGAGAGTTAGTGGCGCAGCTAACGCATTAAGTTGACCGCCTGGGGAGTACGGCCGCAAGGTTAAAACTCAAATGAATTGACGGGGGCCCGCACAAGCGGTGGAGCATGTGGTTTAATTCGATGCAACGCGAAGAACCTTACCTACCCTTGACATCCAGAGAATCTGTTAGAGATAGTAGAGTGCCTTCGGGAACTCTGAGACAGGCG
>E9691TF06HIWG5
ATTAGATACCCCGGTAGTCCACGCCCTAAACGATGTCTACTAGTTGTTGGTGGAGTAAAATCCATGAGTAACGCAGCTAACGCGTGAAGTAGACCGCCTGGGGAGTACGGTCGCAAGATTAAAACTCAAATGAATTGACGGGGGCCCGCACAAGCGGTGGATTATGTGGATTAATTCGATGCAACGCGAAAAACCTTACCTGGCCTTGACATGTAACGAACTTTCCAGAGATGGATTGGTGCTCGAAAG
>E9691TF06HJCR7
ATTAGATACCCGGGTAGTCCACGCCGTAAACGATGTCAACTAGAATTTGGAGATTCAGTCTTCAGGTTCTAAGCTAACGCAATAAGTTGACCGCCTGGGAAGTACGGTCGCAAGACTAAAACTCAAAGGAATTGACGGGGACCCGCACAAGTGGTGGATGATGTGGATTAATTCGATGCAACGCGAAAAACCTCACCTACCCTTGACATACCAAGAACGACCAAGAGATTGGTTGGTGCTCGTAAG
>E9691TF06HAZN0
ATTAGATACCCGGGTAGTCCTAGCTGTAAACGATGGATACTAGATGTTGTGGACTCTTTGAGTCTGCAGTGTCGTAGCTAACGCGTTAAGTATCCCGCCTGGGAAGTATGCTCGCAAGAGTGAAACTCAAAGGAATTGACGGGGGCCCGCACAAGCGGTGGAGCATGTGGTTTAATCGATGCAACACGAAGAACCTTACCAGGACTTGACATAAAGAGAAGTTTTTTGAGAAGAAAACGTGCTACGGCCTCTTATACAGGTGGTGCA
>E9691TF06HJY7V
ATTAGATACCCCGGTAGTCCACGCCCTAAACGATGTCTACTAGTTGTTGGTGGAGTAAAATCCATGAGTAACGCAGCTAACGCGTGAAGTAGACCGCCTGGGGAGTACGGTCGCAAGATTAAAACTCAAATGAATTGACGGGGGCCCGCACAAGCGGTGGATTATGTGGATTAATTCGATGCAACGCGAAAAACCTTACCTGGCCTTGACATGTAACGAACTTTCCAGAGGTGGATTGGTGCTCGAAAGAGAGCGTTAACACAGGTGCTGCATGG
>E9691TF06G4PZG
ATTAGATACCCCGGTAGTCCACGCCCTAAACGATGTCTACTAGTTGTTGGTGGAGTAAAATCCATGAGTAACGCAGCTAACGCGTGAAGTAGACCGCCTGGGGAGTACGGTCGCAAGATTAAAACTCAAATGAATTGACGGGGGCCCGCACAAGCGGTGGATTATGTGGATTAATTCGATGCAACGCGAAAAACCTTACCTGGCCTTGACATGTAACGAACTTTCCAGAGATGGATTGGTGCCCGAAAGAGAGCGTTAACACAGGTGCTGCATGG
>E9691TF06GXSIV
ATTAGATACCCTGGTAGTCCACGCCGTAAACGATGTCAACTAGCTGTTGGATATATGAATATATTTAGTGGCGCAGCAAACGCGATAAGTTGACCGCCTGGGGAGTACGGTCGCAAGATTAAAACTCAAAGGAATTGACGGGGGCCCGCACAAGCGGTGGAGCATGTGGTTTAATTCGATGCAACGCGAAGAACCTTACCTACCCTTGACATACAGTGAATCCTGCAGAGATGCGGG
>E9691TF06HMA74
ATTAGATACCCGGGTAGTCCACGCCGTAAACGGTGGGCGCTAGTTGTGCGAACCTTCCACGGTTTGTGCGACGCAGCTAACGCATTAAGCGCCCCGCCTGGGGAGTACGATCGCAAGATTAAAACTCAAAGGAATTGACGGGGCCCCGCACAAGCAGCGGAGCATGCGGCTTAATTCGACGCAACGCGAAGAACCTTACCAAGGCTTGACATATACAGGAATATGGCAGAGATGTCATAGCCGCAAGGTCTGTATAC
>E9691TF06G8WZ0
ATTAGATACCCTGGTAGTCCACGCCCTAAACGATGTCAACTAGCTGTTGGGGCCTTCGGGCCTTAGTAGCGCAGCTAACGCGTGAAGTTGACCGCCTGGGGAGTACGGTCGCAAGATTAAAACTCAAAGGAATTGACGGGGACCCGCACAAGCGGTGGATGATGTGGATTAATTCGATGCAACGCGAAAAACCTTACCCACCCTTGACATGTCTGGAATCCCGAAGAGATTTGGGAGTGCTCGCAAGAGAACCGGAACACAGGTGCTGCATGG
>E9691TF06G3FKC
ATTAGATACCCTGGTAGTCCACGCCCTAAACGATGTCAACTGGTTGTTGGGTCTTAACTGACTCAGTAACGAAGCTAACGCGTGAAGTTGACCGCCTGGGGAGTACGGCCGCAAGGTTGAAACTCAAAGGAATCGACGGGGACCCGCGCAAGCGGTGGATGATGTGGTTTAATTCGATGCAACGCGAAAAACCTTACCCACCTTTGACATGTACGGAAGGATCCAGAGATGGATTTGTGCTCGAAAGAGAACCGTAACACAGGTGCTGCATGG
>E9691TF06G4S78
ATTAGATACCCTGGTAGTCCACGCCGTAAACTATGGAAGCTAGCCGTCAGTCAGCTTGCTGAGTGGTGGCGCAGCTAACGCATTAAGCTTCCCGCCTGGGGAGTACGGTCGCAAGATTAAAACTCAAAGGAATTGACGGGGGCCCGCACAAGCGGTGGAGCATGTGGTTTAATTCGAAGCAACGCGCAGAACCTTACCTACCCTTGACATGTCCAGTATGGTCACCAGAGATGGAGTCCTTCAGTTCGGCTGGCTGGAAC
>E9691TF06G2CVO
ATTAGATACCCAGGTAGTCCACACTGTAAACGATGATAACTAGGTGTCGGCCGAATCTGGTCGGTGCCACAGCGAAAGCGTTAAGTTATCCACCTGGGGAGTACGCCGGCAACGGTGAAACTCAAAGGAATTGGACGGGGGTCCGCACAAGCGGTGGAGCATGTGGTTTAATTCGATGATACGCGAGGAACCTTACCTAGGCTAGAATGTGAAGGAATGATACAGAAATGGATCAGTCAGCAATGACCTGAAACAGGTG
>E9691TF06HA30B
ATTAGATACCCTGGTAGTCCACGCCCTAAACGATGTCAACTGGTTGTTGGGTCTTCACTGACTCAGTAACGAAGCTAACGCGTGAAGTTGACCGCCTGGGGAGTACGGCCGCAAGGTTGAAACTCAAAGGAATTGACGGGGACCCGCACAAGCGGTGGATGATGTGGTTTAATTCGATGCAACGCGAAAAACCTTACCCACCTTTGACATGTACAGAAGTTACCAGAGATGGTTTCGTGCTCGAAAG
>E9691TF06HDT0X
ATTAGATACCCGGGTAGTCCACGCTGTAAACGATGAATACTAGATGTTGGCCGTTAAAGGTCAGTGTCGCAGCTAACGCATTAAGTATTCCGCCTGGGGAGTACGGTCGCAAGATTAAAACTCAAAGGAATTGACGGGGACCCGCACAAGCGGTGGAGTATGTGGTTTAATTCGAAGCAACGCGCAGAACCTTACCAGCTCTTGACATGGGACGTATAGGGATCAGAGATGATTTCTTTCACTTCGGGTGGCGTCCGCACAGGTG
>E9691TF06HCX0P
ATTAGATACCCAGGTAGTCCTAGCTGTAAACGATGGATACTAGATGTTGTGGACTCTTTGAGTCCGCAGTGTCGTAGCTAACGCGTTAAGTATCCCGCCTGGGAAGTATGCTCGCAAGAGTGAAACTCAAAGGAATTGACGGGGCCCGCACAAGCGGTGGAGCATGTGGTTTAATCGATGCAACACGAAGAACCTTACCAGGACTTGACATAAAGAG
>E9691TF06HBBHU
ATTAGATACCCCGGTAGTCCACGCTGTAAACTATGGATACTTGTTGTTGGAGGTATTGACCCCTTCAGTGACGAAGCTAACGCGTTAAGTATCCCGCCTGGGGAGTACGGTCGCAAGATTAAAACTCAAAGAAATTGACGGGGGCCCGCACAAGCGGTGGAGCATGTGGTTTAATTCGATGCAACGCGAAGAACCTTACCTGGACTTGACATGAACTGGAAGGGTGGCAGAAATGTCCCCG
>E9691TF06G0OJI
ATTAGATACCCCGGTAGTCCACGCCGTAAACGATGTCAACTAGCCGTTGGGCCCTTTATGGGTTTAGTAGCGCAGCTAACGCATTAAGTTGACCGCCTGGGGAGTACGGCCGCAAGGTTAAAACTCAAATGAATTGACGGGGGCCCGCACAAGCGGTGGAGCATGTGGTTTAATTCGATGCAACGCGAAGAACCTTACCTACCCTTGACATCCAGAGAATCTGTTAGAGATAGTAGAGTGCCTTCGGGAACTCTGAGACAGGTGCTGCATGG
>E9691TF06HGXQG
ATTAGATACCCCGGTAGTCCACGCCCTAAACGATGATAACTCGATGTTGGCGATATACAGTCAGCGTCCAAGCGAAAGCGTTAAGTTATCCACCTGGGGAGTACGCCCGCAAGGGTGAAACTCAAAGGAATTGACGGGGGCCCGCACAAGCGGAGGAGCATGTGGTTTAATTCGATGATACGCGAGGAACCTTACCCGGGCTTGAAAGTTAGTGAATCATTTAGAGATAGATGAGTCCGCAAGGACACGAAACTAGGTGCTGCATGG
>E9691TF06HBEBV
ATTAGATACCCAGGTAGTCCACGCCGTAAACGATGATAACTCGCTGTTGGCGATACACAGTCAGCGGCTTAGCGAAAGCGTTAAGTTATCCACCTGGGGAGTACGCTCGCAAGAGTGAAACTCAAAGGAATTGACGGGGCCCGCACAAGCGGAGGAACATGTGGTTTAATTCGATGATACGCGAGGAACCTTACCTGGGCTTAAATGTGCTATGACCGCTGGAGAAATTCGGCTTTTCGCAAGAACAGAGTACAAGGTGCTG
>E9691TF06HGTHT
ATTAGATACCCCGGTAGTCCACGCCGTAAACGATGTCAACTAGCCGTTGGCTCTCTTAGAGAGTTAGTGGCGCAGCTAACGCATTAAGTTGACCGCCTGGGGAGTACGGCCGCAGGGTTAAAACTCAAATGAATTGACGGGGGCCCGCACAAGCGGTGGAGCATGTGGTTTAATTCGATGCAACGCGAAGAACCTTACCTACCCTTGACATCCGGAGAATCTGTTAGAGATAGTAGAGTGCCTTCGGGAACTCTGAGACAGGTGCTG
>E9691TF06HJJEH
ATTAGATACCCCGGTAGTCCTAGCTGTAAACGATGGATACTAGGTGTTGTGTATTTTTTAAATATGCAGTGTCGTAGCTAACGCGTTAAGTATCCCGCCTGGGAAGTATGCTCGCAAGAGTGAAACTCAAAGGATTGACGGGGGCCCGCACAAGCGGTGGAGCATGTGGTTTAATTCGGTGCAACACGAAGAACCTTACCAGGACTTGACATTAAAAGAAGTTTTCCGAAAAGAAATGTGCTACGGCCTTTTAAAC
>E9691TF06HF7AO
ATTAGATACCCCGGTAGTCCACGCCGTAAACGATGTCAACTAGCCGTTGGGCCCTTTATGGGTTTAGTGGCGCAGCTAACGCATTAAGTTGACCGCCTGGGGAGTACGGCCGCAAGGTTAAAACTCAAATGAATTGACGGGGGCCCGCACAAGCGGTGGAGCATGTGGTTTAATTCGATGCAACGCGAAGAACCTTACCTACCCTTGACATCCAGAGAATCTGTTAGAGATAGTAGAGTGCCTTCGGGAACTCTGAGACAGGTGCTGCATGG
>E9691TF06HK0GJ
ATTAGATACCCTGGTAGTCCACGCTGTAAACGATGAATACTAGGTGTTGGCCGTTAAAGGTCAGTGTCGCAGCTAACGCATTAAGTATTCCGCCTGGGGAGTACGGTCGCAAGATTAAAACCCAAAGGAATTGACGGGGACCCGCACAAGCGGTGGAGTATGTGGTTTAATTCGAAGCAACGCGCAGAACCTTACCAGCTCTTGACATGGGACGTATAGGGACCAGAGATGATTTCTTTCACTTCGGGTGGCGTCCGCACAGGTGCTGCATGG
>E9691TF06HHW6U
ATTAGATACCCGGGTAGTCCTAGCTGTAAACGATGGATACTAGATGTTGTGGACTCTTTGAGTCTGCAGTGTCGTAGCTAACGCGTTAAGTATCCCGCCTGGGAAGTATGCTCGCAAGAGTGAAACTCAAAGGAATTGACGGGGGCCCGCACAAGCGGTGGAGCATGTGGTTTAATTCGATGCAACACGAAGAACCTTACCAGGACTTGACATAAAGAGAAGTTTTTTGAGAAGAAAACGTGCTACGGCCTTTTATACAGGTGGTGCA
>E9691TF06HE79F
ATTAGATACCCTGGTAGTCCTAGCTGTAAACGATGGATACTAGATGTTGTGGACTCTTTGAGTCTGCAGTGTCGTAGCTAACGCGTTAAGTATCCCGCCTGGGAGGTATGCTCGCAAGAGTGAAACTCAAAGGAATTGACGGGGGCCCGCACAAGCGGTGGAGCATGTGGTTAATTCGATGCAACACGAAGAACCTTACCAGGACTTGACATAAAGAGAAGTTTTTTGAGAAGAAAACGTGCTACGGCCTCTTATACAGGTGTG
>E9691TF06G95CC
ATTAGATACCCTGGTAGTCCACGCCCTAAACGATGTCTACTAGTTGTTGGGAGAGTAAAATCTCTTAGTAACGCAGCTAACGCGTGAAGTAGACCGCCTGGGGAGTACGGTCGCAAGATTAAAACTCAAAGGAATTGACGGGGGCCCGCACAAGCGGTGGATTATGTGGATTAATTCGATGCAACGCGAAAACCTTACCTGGCCTTGACATGTACCGAATTTAGCAGAGATGCTTTAGTGCTCGAAAGAGAACGGTAACACAGGTGCTGCATGG
>E9691TF06HDMQ9
ATTAGATACCCAGGTAGTCCTAGCTGTAAACGATGAGCACTAGATCGGGGGGACCTCCACATCCCCCTGGTCGTAGCGAAAGTGTTAAGTGCTCCGCCTGGGGAGTATGGTCGCAAGGCTGAAACTCAAAGGAATTGACGGGGGCTCACACAAGCGGTGGAGGATGTGGCTTAATTCGAGGCTACGCGAAGAACCTTATCCTGGTCTTGACATGCTTGGGAACCCCATTGAAAGATGGGGGTGCCCTTCGGGGAGCCCTTGCACAGGTG
>E9691TF06HEQLT
ATTAGATACCCGGGTAGTCCACGCCGTAAACGGTGGGCGCTAGTTGTGCGAACCTTCCGCGGTTTGTGTGACGCAGCTAACGCATTAAGCGCCCCGCCTGGGGAGTACGATCGCAAGATTAAAACTCAAAGGAATTGACGGGGCCCCGCACAAGCAGCGGAGCATGCGGCTTAATTCGACGCAACGCGAAGAACCTTACCAAGGCTTGACATATACAGGAATATGGCAGAGATGTCATAGCCGCAAGGTCTGTATACAGGTGGTG
>E9691TF06HF40X
ATTAGATACCCTGGTAGTCCTAGCTGTAAACGATGGATACTAGATGTTGTGGACTCTTTGAGTCTGCAGTGTCGTAGCTAACGCGTTAAGTATCCCGCCTGGGAAGTATGCTCGCAAGAGTGAAACTCAAAGGAATTGACGGGGGCCCGCACAAGCGGTGGAGCATGTGGTCTAATTCGATGCAACACGAAGAACCTTACCAGGACTTGACATAAAGAGAAGTTTTTTGAGAAGAAAACGTGCTACGGCCTCTTATACAGGTGGTG
>E9691TF06G1D20
ATTAGATACCCTGGTAGTCCTGGCTGTAAACGGTGGATACTAGATGTTGTGGACTCTTTGAGTCTGCAGTGTCGTAGCTAACGCGTTAAGTATCCCGCCTGGGAAGTATGCTCGCAAGAGTGAAACTCAAAGGAATTGACGGGGGCCCGCACAAGCGGTGGAGCATGTGGTTTAATTCGATGCAACACGAAGAACCTTACCAGGACTTGACATAAAGAGAAGTTTTTTGAGAAGAAAACGTGCTACGGCCTCTTATACAGGTGGTGCA
>E9691TF06HF100
ATTAGATACCCGGGTAGTCCACGCCGTAAACGGTGGGCACTAGGTGTGGGCTCCAACCAACGGAGTCCGCGCCGTCGCTAACGCATTAAGTGCCCCGCCTGGGGAGTACGGCCGCAAGGTTAAAACTCAAAGGAATTGACGGGGGCCCGCACAAGCAGCGGAGCGTGTTGCTTAATTCGATGCTACGCGAAGAACCTTACCTGGGTTTGACATGTACGGAAAAGCCACAGAGATGTGGTGTCC
>E9691TF06GZ432
ATTAGATACCCCGGTAGTCCACGCCCTAAACGATGTCAACTGGTTGTTGGGTCTTAACTGACTCAGTAACGAAGCTAACGCGTGAAGTTGACCGCCTGGGGAGTACGGCCGCAAGGTTGAAACTCAAAGGAATTGACGGGGACCCGCACAAGCGGTGGATGATGTGGTTTAATTCGATGCAACGCGAAAAACCTTACCCACCTTTGACATGTACGGAAGCCTTTAGAGATAGAGGCGTGCTCGAAAGAGAGCCGTAACACAGGTGCTGCATGGCTGTCG
>E9691TF06HDQZ6
ATTAGATACCCCGGTAGTCCACGCTGTAAACGATGTCGACTAGCCGTTGGTCCTATTTACAGGATTAGTGGCGCAGCTAACGCATTAAGTCGACCGCCTGGGGAGTACGGCCGCAAGGTTAAAACTCAAATGAATTGACGGGGGCCCGCACAAGCGGTGGAGCATGTGGTTTAATTCGATGCAACGCGAAGAACCTTACCTACCCTTGACATCCAGAGAATCTGTTAGAGATAGTAGAGTGCCTTCGGG
>E9691TF06HJDGK
ATTAGATACCCCGGTAGTCCTAGCTGTAAACGATGGATACTAGATGTTGTGGACTCTTTGAGTCTGCAGTGTCGTAGCTAACGCGTTAAGTATCCCGCCTGGGAAGTATGCTCGCAAGAGTGAAACTCAAAGGAATTGACGGGGGCCCGCACAAGCGGTGGAGCATGTGGTTTAATTCGATGCAACACGAAGAACCTTACCAGGACTTGACATAAAGAGAAGTTTTTTGAGAAGAAAACGTGCTACGGCCTCTTATACAGGTGGTG
>E9691TF06HGGPU
ATTAGATACCCGGGTAGTCCACGCCCTAAACGATGTCTACTAGTTGTTGGTGGAGTAAAATCCATGAGTAACGCAGCTAACGCGTGAAGTAGACCGCCTGGGGAGTACGGTCGCAAGATTAAAACTCAAATGAATTGACGGGGGCCCGCACAAGCGGTGGATTATGTGGATTAATTCGATGCAACGCGAAAAACCTTACCTGGCCTTGACATGTAACGAACTTTCCAGAGATGGATTGGTGCTCGAAAGAGAGCGTTAACACAGGTGCTG
>E9691TF06G7JDC
ATTAGATACCCTGGTAGTCCACGCCCTAAACGATGTCAACTGGTTGTTGGGTCTTCACTGACTCAGTAACGAAGCTAACGCGTGAAGTTGACCGCCTGGGGAGTACGGCCGCAAGGTTGAAACTCAAAGGAATTGACGGGGACCCGCACAAGCGGTGGATGATGTGGTTTAATTCGATGCAACGCGAAAAACCTTACCCACCTTTGACATGTACGGAAGCCTTTAGAGATAGAGGCGTGCTCGAAAG
>E9691TF06HD70G
ATTAGATACCCTGGTAGTCCTAGCTGTAAACGATGGATACTAGATGTTGTGGACTCTTTGAGTCTGCAGTGTCGTAGCTAACGCGTTAAGTATCCCGCCTGGGAAGTATGCTCGCAAGAGTGAAACTCAAAGGAATTGACGGGGGCCCGCACAAGCGGTGGAGCATGTGGTTAATTCGATGCAACACGAAGAACCTTACCAGGACTTGACATAAAGAGAAGTTTTTGAGAAGAAAACGTGCTACGGCCTCTTATACAGGTGGTG
>E9691TF06G87WU
ATTAGATACCCCGGTAGTCCACGCCTTAAACGATGCGAACTAGATGTCGGAAGGGTCAGCCTTTCGGTGTCGCAGCTAACGCGATAAGTTCGCCGCCTGGGGAGTACGACCGCAAGGTTGAAACTCAAAGGAATTGACGGGGACCCGCACAAGCGGTGGAGCATGTGGTTTAATTCGATGCAACGCGAAGAACCTTACCTGGTCTTGACATCTGTCGAATCCTGCAGAATGCGGGATGCC
>E9691TF06HJIW9
ATTAGATACCCGGGTAGTCCACGCCCTAAACGATGTCAACTGGTTGTTGGGTCTTAACTGACTCAGTAACGAAGCTAACGCGTGAAGTTGACCGCCTGGGGAGTACGGCCGCAAGGTTGAAACTCAAAGGAATTGACGGGGACCCGCACAAGCGGTGGATGATGTGGTTTAATTCGATGCAACGCGAAAAACCTTACCCACCTTTGACATGTACGGAAGTCGCTAGAGATAGAGGAGTGCTCGAAAGAGAGCCGTAACACAGGTGCTGCATGG
>E9691TF06HIP0B
ATTAGATACCCTGGTAGTCCACGCCCTAAACGATGCTGACTAGTTGTTCGGGATTTACATCCTGAGTAACGTAGCTAACGCGTGAAGTCAGCCGCCTGGGGAGTACGGTCGCAAGATTAAAACTCAAAGGAATTGACGGGGACCCGCACAAGCGGTGGATGATGTGGATTAATTCGATGCAACGCGAAAAACCTTACCTACCCTTGACATGTCACTAACGAAGTAGAGATACATTAGGTGCTCGTAAGAGAAAGTGAACACAGGTG
>E9691TF06HGLYZ
ATTAGATACCCTGGTAGTCCTAGCTGTAAACGATGGATACTAGATGTTGTGGACTCTTTGAGTCTGCAGTGTCGTAGCTAACGCGTTAAGTATCCCGCCTGGGAAGTATGCTCGCAAGAGTGAAACTCAAAGGAATTGACGGGGGCCCGCACAAGCGGTGGAGCATGTGGTTAATTCGATGCAACACGAAGAACCTTACCAGGACTTGACATAAAGAGAAGTTTTTTGAGAAGAAAACGTGCTACGGCCTCTTATACAGGTGGTG
>E9691TF06HFWF9
ATTAGATACCCGGGTAGTCCACGCCCTAAACGATGTCGACTAGCTGTTGGGGCCTTCGGGCCTTAGTAGCGCAGCTAACGCGTGAAGTTGACCGCCTGGGGAGTACGGTCGCAAGATTAAAACTCAAAGGAATTGACGGGGACCCGCACAAGCGGTGGATGATGTGGATTAATTCGATGCAACGCGAAAAACCTTACCTACCCTTGACATGTCTGGAATCCCGAAGAGATTTGGGAGTGCTCGCAAGAGAACCGGAACACAGGTGCTGCATGG
>E9691TF06HERZZ
ATTAGATACCCTGGTAGTCCACGCCGTAAACGATGGATACTAGCTGTTGGGCGCAAGTTCAGTGGCTAAGCGAAAGTGATAAGTATCCCACCTGGGGAGTACGTTCGCAAGAATGAAACTCAAAGGAATTGACGGGGGCCCGCACAAGCGGTGGAGCATGTGGTTTAATTCGATGATACGCGAGGAACCTTACCAAGGCTTAAATGTAGATTGACCGATTTGGAAAC
>E9691TF06HF06W
ATTAGATACCCCGGTAGTCCACGCCCTAAACTATGTCAACTAGTTGTTGGGGGAGTTAAATCCCTTAGTAACGCAGCTAACGCGTGAAGTTGACCGCCTGGGGAGTACGGTCGCAAGATTAAAACTCAAAGGAATTGACGGGGGCCCGCACAAGCGGTGGATGATGTGGTTTAATTCGATGCAACGCGAAAAACCTTACCTACCCTGACATGTACGGAAGTCTCCAGAGATGGAGTCGTGCCCGAAAGGGACCGTAACACAGGTGCTGCATGGCTGTCGTCAG
>E9691TF06HIG4B
ATTAGATACCCGGGTAGTCCACGCCATAAACGATGACAACTAGACGTTGGGAGGGTAAGCCTTTCAGTGTCGCAGCTAACGCGTTAAGTTGTCCGCCTGGGGAGTACGGCCGCAAGGTTGAAACTCAAAGGAATTGACGGGGACCCGCACAAGCGGTGGAGCATGTGGTTTAATTCGATGCAACGCGAAGAACCTTACCTGGCCTTGACATGCTTGGAATCCTGCAGAGATGTGGGAGTGCCTTCGGGAACCAAGACACAGGTGCTGCGTGG
>E9691TF06HDFD8
ATTAGATACCCCGGTAGTCCTAGCTGTAAACGATGGATACTAGATGTTGTGGACTCTTTGAGTCTGCAGTGTCGTAGCTAACGCGTTAAGTATCCCGCCTGGGAAGTATGCTCGCAAGAGTGAAACTCAAAGGAATTGACGGGGGCCCGCACAAGCGGTGGAGCATGTGGTTTAATCGATGCAACACGAAGAACCTTACCAGGACTTGACATAAAGAGAAGTTTTTTGAGAAGAAAACGTGCTACGGCCTCTTATACAGGTGGTG
>E9691TF06HCDH3
ATTAGATACCCTGGTAGTCCACGCCCTAAACGATGTCTACTAGTTGTTGGTGGAGTAAAATCCATGAGTAACGCAGCTAACGCGTGAAGTAGACCGCCTGGGGAGTACGGCCGCAAGATTAAAACTCAAATGAATTGACGGGGGCCCGCACAAGCGGTGGATTATGTGGATTAATTCGATGCAACGCGAAAAACCTTACCTGGCCTTGACATGTAACGAACTTTCCAGAGATGGATTGGTGCTCGAAAG
>E9691TF06HH4IS
ATTAGATACCCTGGTAGTCCACGCCGTAAACGTTGGGAACTAGATGTGGGGATTATTCAACGATCTCCGTGTCGCAGCTAACGCATTAAGTTCCCCGCCTGGGGAGTACGGCCGCAAGGCTAAAACTCAAAGGAATTGACGGGGGCCCGCACAAGCGGCGGAGCATGCGGATTAATTCGATGCAACGCGAAGAACCTTACCAAGGCTTGACATATACCGGAAAAGCGTAGAAATACGCTCCCCGCAAGGTCGGTATACAGGTGGTGCATGGTTGTCGTCAG
>E9691TF06HDXR9
ATTAGATACCCTGGTAGTCCTAGCTGTAAACGATGGATACTAGATGTTGTGGACTCTTTGAGTCTGCAGTGTCGTAGCTAACGCGTTAAGTATCCCGCCTGGGAAGTATGCTCGCAAGAGTGAAACTCAAAGGAATTGACGGGGGCCCGCACAAGCGGTGGAGCATGTGGTTAATTCGATGCAACACGAAGAACCTTACCAGGACTTGACATAAAGAGAAGTTTTTTGAGAAGAAAACGTGCTACGGCCTCTTATACAGGTGTG
>E9691TF06HHRKN
ATTAGATACCCTGGTAGTCCACGCTGTAAACTATGGATACTTGTTGTTGGAGGTATTAACCCCTTCAGTGACGAAGCTAACGCGTTAAGTATCCCGCCTGGGGAGTACGGTCGCAAGATTAAAACTCAAAGAAATTGACGGGGGCCCGCACAAGCGGTGGAGCATGTGGTTTAATTCGATGCAACGCGAAGAACCTTACCTGGACTTGACATGAACTGGAAGGGTGGCAGAAATGTCCCCG
>E9691TF06G7DID
ATTAGATACCCCGGTAGTCCACGCCCTAAACGATGTCTACTAGTTGTTGGTGGAGTAAAATCCATGAGTAACGCAGCTAACGCGTGAAGTAGACCGCCTGGGGAGTACGGTCGCAAGATTAAAACTCAAATGAATTGACGGGGGCCCGCACAAGCGGTGGATTATGTGGATTAATTCGATGCAACGCGAAAAACCTTACCTGGCCTTGACATGTAACGAACTTTCCAGAGATGGATTGGTGCTCGAAAG
>E9691TF06HD5T3
ATTAGATACCCTGGTAGTCCACGCCGTAAACGATGATAACTAGCTGTCCGGGCACTTGGTGTCTGGGTGGCGCAGCTAACGCATTAAGTTATCCGCCTGGGGAGTACGGTCGCAAGATTAAAACTCAAAGGAATTGACGGGGGCCTGCACAAGCGGTGGAGCATGTGGTTTAATTCGAAGCAACGCGCAGAACCTTACCAGCGTTTGACATCCCGCGCTAACCCAAGAGATTGGGTGTTCCCTTCGGGGACGCGGTGACAGGTGCTGCA
>E9691TF06G7K6R
ATTAGATACCCCGGTAGTCCACGCCCTAAACGATGTCTACTAGTTGTTGGTGGAGTAAAATCCATGAGTAACGCAGCTAACGCGTGAAGTAGACCGCCTGGGGAGTACGGTCGCAAGATTAAAACTCAAATGAATTGACGGGGGCCCGCACAAGCGGTGGATTATGTGGATTAATTCGATGCAACGCGAAAAACCTTACCTGGCCTTGACATGTAACGAACTTTCCAGAGATGGTTAGTTGG
>E9691TF06HDQLJ
ATTAGATACCCTGGTAGTCCACGCCGTAAACGATGGATACTAGCTGTTGGGAGCAATCTCAGTGGCTAAGCGAAAGTGATAAGTATCCCACCTGGGGAGTACGTTCGCAAGAATGAAACTCAAAGGAATTGACGGGGCCCGCACAAGCGGTGGAGCATGTGGTTTAATTCGATGATACGCGAGGAACCTTACCAAGGCTTAAATGTAGTTTGACCGGTTTGGAAAC
>E9691TF06HG231
ATTAGATACCCTGGTAGTCCACGCCCTAAACGATGTCTACTAGTTGTTGGTGGAGTAAAATCCATGAGTAACGCAGCTAACGCGTGAAGTAGACCGCCTGGGGAGTACGGTCGCAAGATTAAAACTCAAATGAATTGACGGGGGCCCGCACAAGCGGTGGATTATGTGGATTAATTCGATGCAACGCGAAAAACCTTACCTGGCCTTGACATGTAACGAACTTTCCAGAGATGGATTGGTGCTCGAAAG
>E9691TF06HFOBU
ATTAGATACCCTGGTAGTCCACGCCGTAAACGGTGGGCGCTAGTTGTGCGAACCTTCCACGGTTTGTGCGACGCAGCTAACGCATTAAGCGCCCCGCCTGGGGAGTACGATCGCAAGATTAAAACTCAAAGGAATTGACGGGGCCCCGCACAAGCAGCGGAGCATGCGGCTTAATTCGACGCAGCGCGAAGAACCTTACCAAGGCTTGACATATACAGGAATATGGCAGAGATGTCATAGCCGCAAGGTCTGTATACGAGGG
>E9691TF06HGAHD
ATTAGATACCCCGGTAGTCCACGCCGTAAACGATGGATACTAGCTGTTCGGAGCAATCTGAGTGGCTAAGCGAAAGTGATAAGTATCCCACCTGGGGAGTACGTTCGCAAGAATGAAACTCAAAGGAATTGACGGGGGCCCGCACAAGCGGTGGAGCATGTGGTTTAATTCGATGATACGCGAGGAACCTTACCAAGGCTTAAATGTAGTTTGACCGTTTTGGAAACAGAACTTTCGCAAGACAAATTACAAGGTGCTGCATGGTTGTCGTCAG
>E9691TF06HGANK
ATTAGATACCCGGGTAGTCCTAGCTGTAAACGATGGATACTAGATGTTGTGGACTCTTTGAGTCTGCAGTGTCGTAGCTAACGCGTTAAGTATCCCGCCTGGGAAGTATGCTCGCAAGAGTGAAACTCAAAGGAATTGACGGGGGCCCGCACAAGCGGTGGAGCATGTGGTTTAATTCGATGCAACACGAAGAACCTTACCAGGACTTGACATAAAGAGAAGTTTTTTGAGAAGAAAACGTGCTACGGCCTCTTATACAGGTGGTG
>E9691TF06HIJF5
ATTAGATACCCAGGTAGTCCACGCTGTAAACGATGAATGCTAGATGTTGGGGATTAAAATCTTCAGTGTCGTCGCTAACGCAATAAGCATTCCGCCTGGGGAGTACGGTCGCAAGATTAAAACTCAAAGGAATTGACGGGGACCCGCACAAGCGGTGGAGTATGTGGTTTAATTCGAAGCAACGCGCAGAACCTTACCAGCTTTTGACATGGGAAGTGTGAGGATCAGAGATGATCTTCTTCAGTTCGGCTGGCTTCCAC
>E9691TF06G76BI
ATTAGATACCCCGGTAGTCCACGCCCTAAACGATGTCTACTTGCTGTTGGGGGTAACCTTAGTAGCGAAGCTAACGCGAGAAGTAGACCGCCTGGGGAGTACGGTCGCAAGATTAAAACTCAAAGGAATTGACGGGGACCCGCACAAGCGGTGGATGATGTGGATTAATTCGATGCAACGCGAAAAACCTTACCTGCTCTTGACATGTATGGAAGATTTCAGAGATGAGATTGTGCCTTCGGGAACCATAACACAGGTGCTGCATGG
>E9691TF06HG7OL
ATTAGATACCCTGGTAGTCCACGCAGTAAACGATGAGCGCTAGTTGTCGGGATCTTAGATTTCGGCGGCGAAGCTAACGCGTTAAGCGCTCCGCCTGGGGAGTACGGTCGCAAGACTAAAACTCAAAAGAATTGACGGGGACCCGCACAAGCAGTGGAGCATGTGGTTTAATTCGATGCTACGCGAAAAACCTTACCAACCCTTGAATCTCCTTGACCGGTATAGAGATATACTTTTGGAGCAATCCACAGGGAAGACAGGTGTTGCATGG
>E9691TF06GWMWJ
ATTAGATACCCAGGTAGTCCACGCCCTAAACGATGAGTGCTAGGTGTACGCGGTATCGACCCCGCGTGTGCCGTCGCTAACGCATTAAGTACTCCGCCTGGGGAGTACGGCCGCAAGGTTGAAACTCAAAGGAATTGACGGGGGCCCGCACAAGCGGTGGAGCATGTGGATTAATTCGTCACTAACCGAAGAACCTTACCCAGGCTTGACATCCTAGGAATCCTGCTGAAAGGTGGGAGTGCCC
>E9691TF06G4AHT
ATTAGATACCCGGGTAGTCCACGCCCTAAACGATGCTGACTAGTTGTTCGGGATTTACATCCTGAGTAACGTAGCTAACGCGTGAAGTCAGCCGCCTGGGGAGTACGGTCGCAAGATTAAAACTCAAAGGAATTGACGGGGACCCGCACAAGCGGTGGATGATGTGGATTAATTCGATGCAACGCGAAAAACCTTACCTACCCTTGACATGTCACTAACGAAGTAGAGATACATTAGGTGCTCGTAAGAGAAAGTGAACACAGGTGCTGCA
>E9691TF06HAFJB
ATTAGATACCCCGGTAGTCCACGCCCTAAACGATGTCAACTGGTTGTTGGGTCTTCACTGACTCAGTAACGAAGCTAACGCGTGAAGTTGACCGCCTGGGGAGTACGGCCGCAAGGTTGAAACTCAAAGGAATTGACGGGGACCCGCACAAGCGGTGGATGATGTGGTTTAATTCGATGCAACGCGAAAAACCTTACCCACCTTTGACATGTACGGAAGTTACCAGAGATGGTTTCGTGCTCGAAAGAGAACCGTAACACAGGTGCTGCATGGCTGTCGTC
>E9691TF06HAXL2
ATTAGATACCCTGGTAGTCCACGCTGTAAACGACGATTATTAGATGTCGGGAGGGTTACCTTTCGGTATCGCAGCTAACGCATTAAATAATCCGCCTGGGGAGTACGGTCGCAAGATTAAAACTCAAAGGAATTGACGGGGACCCGCACAAGCGGTGGAGTATGTGGTTTAATTCGAAGCAACGCGCAGAACCTTACCAACCCTTGACATGGGACGTATGAGCTTCAGAGATGGAGTTCTTCACTTCGGGTGGCGTCCACACAGGTGCTGCATGG
>E9691TF06HFEEB
ATTAGATACCCTGGTAGTCCACGCTGTAAACGATGTCGACTAGCCGTTGGTCCTATTTACAGGATTAGTGGCGCAGCTAACGCATTAAGTCGACCGCCTGGGGAGTACGGCCGCAAGGTTAAAACTCAAATGAATTGACGGGGGCCCGCACAAGCGGTGGAGCATGTGGTTTAATTCGATGCAACGCGAAGAACCTTACCTACCCTTGACATCCAGAGAATCTGTTAGAGATAGTAGAGTGCCTTCGGGAGCTCTGAGACAGGTG
>E9691TF06G8D4K
ATTAGATACCCTGGTAGTCCACGCCGTAAACGATGTATGCTCGGTATCTGGAGCTGTTAAGGCTTTGGGTACCTCAGGAAACCCGGTAAGCATACCGCCTGGGAAGTACGAACGCAAGTTTAAAACTCAAAGGAATTGACGGGGCCCCGCACAAGCAGCGGAGCGTGTGGTTTAATTCGATGCAACACGAAGAACCTTACCTAGGTTTGACATAGATCTGCATGTCTGAGAAATCAGGCAGCC
>E9691TF06HF5V4
ATTAGATACCCCGGTAGCCCACGCCGTAAACGGTGGGCGCTAGTTGTGCGAACCTTCCACGGTTTGTGCGACGCAGCTAACGCATTAAGCGCCCCGCCTGGGGAGTACGATCGCAAGATTAAAACTCAAAGGAATTGACGGGGCCCCGCACAAGCAGCGGAGCATGCGGCTTAATTCGACGCAACGCGAAGAACCTTACCAAGGCTTGACATATACAGGAATATGGCAGAGATGTCATAGCCGCAAGGTCTGTATACAGGTGGTG
>E9691TF06HFCO3
ATTAGATACCCGGGTAGTCCTAGCTGTAAACGACGGATACTAGATGTTGCGTACTTTAAAGTAGGCAGTGTCGTAGCTAACGCGTTAAGTATCCCGCCTGGGAAGTATGCTCGCAAGAGTGAAACTCAAAGGAATTGACGGGGGCCCGCACAAGCGGTGGAGCATGTGGTTTAATTCGATGCAACACGAAGAACCTTACCAGGACTTGACATGAAGAGAAGTTTTTTGAAAGAAGAATGTGCTTCGGCCTCTTACACAGGTGGTGCATGG
>E9691TF06HIYSF
ATTAGATACCCTGGTAGTCCACGCCGTAAACGATGTCAACTAGCCGTTGGGCCCTTTATGGGTTTAGTGGCGCAGCTAACGCATTAAGTTGACCGCCTGGGGAGTACGGCCGCAAGGTTAAAACTCAAATGAATTGACGGGGGCCCGCACAAGCGGTGGAGCATGTGGTTTAATTCGATGCAACGCGAAGAACCTTACCTACCCTTGACATCCAGAGAATCTGTTAGAGATAGTAGAGTGCCTTCGGGAACTCTGAGACAGGTGCTGCATGG
>E9691TF06HF8UK
ATTAGATACCCGGGTAGTCCTAGCTGTAAACGATGGATACTAGATGTTGTGGACTCTTTGAGTCTGCAGTGTCGTAGCTAACGCGTTAAGTATCCCGCCTGGGAAGTATGCTCGCAAGAGTGAAACTCAAAGGAATTGACGGGGGCCCGCACAAGCGGTGGAGCATGTGGTTTAATTCGATGCAACACGAAGAACCTACCAGGACTTGACATAAAGAGAAGTTTTTTGAGAAGAAAACGTGCTACGGCCTCTTATACAGGTGGTG
>E9691TF06HA92J
ATTAGATACCCAGGTAGTCCATGCCGTAAACGATGTATACTTGATGTATCTGGGCTCAACCCCGGCTGTGTCGTAGCTAACGCGATAAGTATACCGCCTGAGGAGTACGCTCGCAAGGGTGAAACTCAAAAGAATTGGACGGGGGCCCGCACAAGCAGTGGAGCATGTGGTTTAATCGATGCAACGCGAAGAACCTTACCCAGATTTGAAATACAGAGGACAGTCTCAGAAATGAGATCTCCCGCAAGGGTCTTTG
>E9691TF06HDEU5
ATTAGATACCCGGGTAGTCCACGCTGTAAACTATGGATACTTGTTGTTGGAGGTATTGACCCCTTCAGTGACGAAGCTAACGCGTTAAGTATCCCGCCTGGGGAGTACGGTCGCAAGATTAAAACTCAAAGAAATTGACGGGGGCCCGCACAAGCGGTGGAGCATGTGGTTTAATTCGATGCAACGCGAAGAACCTTACCTGGACTTGACATGAACTGGAAGGGTGGCAGAAATGTCCCCG
>E9691TF06HD4XY
ATTAGATACCCGGGTAGTCCTAGCTGTAAACGATGGATACTAGATGTTGTGGACTCTTTGAGTCTGCAGTGTCGTAGCTAACGCGTTAAGTATCCCGCCTGGGAAGTATGCTCGCAAGAGTGAAACTCAAAGGAATTGACGGGGGCCTGCACAAGCGGTGGAGCATGTGGTTAATTCGATGCAACACGAAGAACCTTACCAGGACTTGACATAAAGAGAAGTTTTTTGAGAAGAAAACGTGCTACGGCCTCTTATACAGGTGGTG
>E9691TF06HI6RU
ATTAGATACCCAGGTAGTCCTAGCTGTAAACGATGGATACTAGATGTTGTGGACTCTTTAAGTCTGCAGTGTCGTAGCTAACGCGTTAAGTATCCCGCCTGGGAAGTATGCTCGCAAGAGTGAACTCAAAGGAATTGACGGGGGCCCGCACAAGCGGTGGAGCATGTGGTTTAATTCGATGCAACACGAAGAACCTTACCAGGACTTGACATAAAGAGAAGTTTTTTGAGGAGAAAACGTGCTACGGCCTCTTATACAGGTGGTG
>E9691TF06HGEU8
ATTAGATACCCTGGTAGTCCTAGCTGTAAACGATGGATACTAGATGTTGTGGACTCTTTGAGTCTGCAGTGTCGTAGCTAACGCGTTAAGTATCCCGCCTGGGAAGTATGCTCGCAAGAGTGAAACTCAAAGGAATTGACGGGGGCCCGCACAAGCGGTGGAGCATGTGGTTAATTCGATGCAACACGAAGAACCTTACCAGGACTTGACATAAAGAGAAGTTTTTTGAGAAGAAAACGTGCTACGGCCTCTTATACAGGTGGTG
>E9691TF06HHRRJ
ATTAGATACCCAGGTAGTCCACGCCCTAAACGATGTCAACTGGTTGTTGGGTCTTCACTGACTCAGTAACGAAGCTAACGCGTGAAGTTGACCGCCTGGGGAGTACGGCCGCAAGGTTGAAACTCAAAGGAATTGACGGGGACCCGCACAAGCGGTGGATGATGTGGTTTAATTCGATGCAACGCGAAAAACCTTACCCACCTTTGACATGTACGGAAGTTACCAGAGATGGTTTCGTGCTCGAAAGAGAACCGTAACACAGGTGCTGCATGGCTGTCG
>E9691TF06HF32A
ATTAGATACCCTGGTAGTCCTAGCTGTAAACGATGGATACTAGATGTTGTGGACTCTTTGAGTCTGCAGTGTCGTAGCTAACGCGTTAAGTATCCCGCCTGGGAAGTATGCTCGCAAGAGTGGAACTCAAAGGAATTGACGGGGGCCCGCACAAGCGGTGGAGCATGTGGTTAATTCGATGCAACACGAAGAACCTTACCAGGACTTGACATAAAGAGAAGTTTTTTGAGAAGAAAACGTGCTACGGCCTCTTATACAGGTGGTG
>E9691TF06HI6AR
ATTAGATACCCAGGTAGTCCACGCCCGAAACGATGTCAACTGGTTGTTGGGTCTTCACTGACTCAGTAACGAAGCTAACGCGTGAAGTTGACCGCCTGGGGAGTACGGCCGCAAGGTTGAAACTCAAAGGAATTGACGGGGACCCGCACAAGCGGTGGATGATGTGGTTTAATTCGATGCAACGCGAAAACCTTACCCACCTTTGACATGTACGGAATTTGCCAGAGATGGCTTAGTGCTCGAAAG
>E9691TF06HJI8Y
ATTAGATACCCGGGTAGTCCACGCTGTAAACGATGCATACTTGGTCGGAGTGGTTTGACTCCATTCCGGCCGTAGGAAAACTGATGAGTATGCCGCCTGGGGAGTACGGTCGCAAGATTAAAACTCAAAGGAATTGACGGGGGCTCACACAAGCGGTGGAGCATGTGGCTTAATTCGAAGCAACGCGAAGAACCTTACCTAGGCTTGACATTCACGGATAAACTCTATGAAAGTAGAGGTACACCCGCAAGGGCGGAACGTGAACAGGTG
>E9691TF06GZ498
ATTAGATACCCTGGTAGTCCACGCCGTAAACGATGTCAACTAGCCGTTGGCTCTCTTAGAGAGTTAGTGGCGCAGCTAACGCATTAAGTTGACCGCCTGGGGAGTACGGCCGCAAGGTTAAAACTCAAATGAATTGACGGGGGCCCGCACAAGCGGTGGAGCATGTGGTTTAATTCGATGCAACGCGAAGAACCTTACCTACCCTTGACATCCAGAGAATCTGTTAGAGATAGTAGAGTGCCTTCGGGAACTCTGAGACAGGTG
>E9691TF06GYHZG
ATTAGATACCCCGGTAGTCCTAGCTGTAAACGATGGATACTAGATATTGTGGACTCTTTGAGTCTGCAGTGTCGTAGCTAACGCGTTAAGTATCCCGCCTGGGAAGTATGCTCGCAAGAGTGAAACTCAAAGGAATTGACGGGGGCCCGCACAAGCGGTGGAGCATGTGGTTTAATTCGATGCAACACGAAGAACCTTACCAGGACTTGACATAAAGAGAAGTTTTTTGAGAAGAAAACGTGCTACGGCCTCTTATACAGGTGGTCCATGG
>E9691TF06HD6O3
ATTAGATACCCCGGTAGTCCACGCTGTAAACTATGGATACTTGTTGTTGGAGGTATTGACCCCTTCAGTGACGAAGCTAACGCGTTAAGTATCCCGCCTGGGGAGTACGGTCGCAAGATTAAAACTCAAAGAAATTGACGGGGGCCCGCACAAGCGGTGGAGCATGTGGTTTAATTCGATGCAACGCGAAGAACCTTACCTGGACTTGACATGAACTGGAAGGGTGGCAGAAATGTCCCCGCCGCAAGAGTCGGTTCAC
>E9691TF06HIB84
ATTAGATACCCGGGTAGTCCATGCCGTAAACGATGTATACTTGATGTATCTGGGCTCAACCCCGGCTGTGTCGTAGCTAACGCGATAAGTATACCGCCGGAGGAGTACGCTCGCAAGGGTGAAACTCAAAAGATTGACGGGGGCCCGCACAAGCAGTGGAGCATGTGGTTTAATTCGATGCAACGCGAAGAACCTTACCCAGATTTGAAATACAGAGGACAGTCTCAGAAATGAGATCTCCCG
>E9691TF06G87AC
ATTAGATACCCTGGTAGTCCACGCCCTAAACGATGTCAACTGGTTGTTGGGTCTTTACTGACTCAGTAACGAAGCTAACGCGTGAAGTTGACCGCCTGGGGAGTACGGCCGCAAGGTTGAAACTCAAAGGAATTGACGGGGACCCGCACAAGCGGTGGATGATGTGGTTTAATTCGATGCAACGCGAAAAACCTTACCCACCTTTGACATGTACGGAATCCTTTAGAGATAGAGGAGTGCTCGAAGGAGAACCGTAACACAGGTGCTGCATGGCTGTCG
>E9691TF06HNGM9
ATTAGATACCCAGGTAGTCCACGCCCTAAACGATGTCTATTAGTTGTTGGGTCTTAATTGACTTAGTAACGAAGCTAACGCGCGAAATAGACCGCCTGGGGAGTACGGCCGCAAGGTTAAAACTCAAAGGAATTGACGGGGACCCGCACAAGCGGTGGATGATGTGGATTAATTCGATGCAACGCGAAAAACCTTACCTACACTTGACATGTCAGGAACTTTCCAGAGATGGATTGGTGCCCGAAAGGGAACCTGAACACAGGTGCTGCATGGCTGTCG
>E9691TF06HCDX9
ATTAGATACCCTGGTAGTCCACGCCCTAAACGATGCTGACTAGTTGTTCGGGATTTACATCCTGAGTAACGTAGCTAACGCGTGAAGTCAGCCGCCTGGGGAGTACGGTCGCAAGATTAAAACTCAAAGGAATTGACGGGGACCCGCACAAGCGGTGGATGATGTGGATTAATTCGATGCAACGCGAAAAACCTTCCTACCCTTGACATGTCACTAACGAAGTAGAGATACATTAGGTGCTCGTAAG
>E9691TF06HHHW9
ATTAGATACCCCGGTAGTCCTAGCTGTAAACGATGGATACTAGATGTTGTGGACTCTTTGAGTCTGCAGTGTCGTAGCTAACGCGTTAAGTATCCCGCCTGGGAAGTATGCTCGCAAGAGTGAAACTCAAAGGAATTGACGGGGGCCCGCACAAGCGGTGGAGCATGTGGTTTAATTCGATGCAACACGAAGAACCTTACCAGGACTTGACATAAAGAGAAGTTTTTTGAGAAGAAAACGTGCTACGGCCTCTTATACAGGTGGTG
>E9691TF06HBMWZ
ATTAGATACCCCGGTAGTCCACGCTGTAAACGATGTCGACTAGCCGTTGGTCCTATTTACAGGATTAGTGGCGCAGCTAACGCATTAAGTCGACCGCCTGGGGAGTACGGCCGCAAGGTTAAAACTCAAATGAATTGACGGGGGCCCGCACAAGCGGTGGAGCATGTGGTTTAATTCGATGCAACGCGAAGAACCTTACCTACCCTTGACATCCAGAGAATCTGTTAGAGATAGTAGAGTGCCTTCGGG
>E9691TF06HD89P
ATTAGATACCCTGGTAGTCCACGCCCTAAACGATGTCTACTAGTTGTTGGTGGAGTAAAATCCATGAGTAACGCAGCTAACGCGTGAAGTAGACCGCCTGGGGAGTACGGTCGCAAGATTAAAACTCAAATGAATTGACGGGGGCCCGCACAAGCGGTGGATTATGTGGATTAATTCGATGCAACGCGAAAAACCTTACCTGGCCTTGACATGTAACGAACTTTCCAGAGATGGATTGGTGCTCGAAAG
>E9691TF06G72M7
ATTAGATACCCCGGTAGTCCACGCCCTAAACGATGTCAACTGGTTGTTGGGTCTTTACTGACTCAGTAACGAAGCTAACGCGTGAAGTTGACAGCCTGGGGAGTACGGCCGCAAGGTTGAAACTCAAAGGAATTGACGGGGACCCGCACAAGCGGTGGATGATGTGGTTTAATTCGATGCAACGCGAAAAACCTTACCCACCTTTGACATGTACGGAATCCTTTAGAGATAGAGGAGTGCTCGAAAGAGAACCGTAACACAGGTGCTGCATGGCTGTCG
>E9691TF06G93SL
ATTAGATACCCAGGTAGTCCACGCCCTAAACGATGCTGACTAGTTGTTGGGAATTTACATTCTCAGTAACGTAGCTAACGCGTGAAGTCAGCCGCCTGGGGAGTACGGTCGCAAGATTAAAACTCAAAGGAATTGACGGGGACCCGCACAAGCGGTGGATGATGTGGATTAATTCGATGCAACGCGAAAAACCTTACCTACCCTTGACATGTCACTAACGAAGTAGAGATACATTAGG
>E9691TF06HAOX1
ATTAGATACCCTGGTAGTCCACGCCCTAAACGATGGATACTCGACATCAGCGATACACTGTTGGTGTCTGAGCGAAAGCATTAAGTATCCCACCTGGGAAGTACGACCGCAAGGTTGAAACTCAAAGGAATTGACGGGGGTCCGCACAAGCGGTGGAGCATGTGGTTTAATTCGATGATACGCGAGGAACCTTACCTGGGCTAGAATGCATTTTGACCGTGGGTGAAAGCTCACTTTATAGCAATATACAATTTGTAAGGTG
>E9691TF06HGB2E
ATTAGATACCCCGGTAGTCCTAGCTGTAAACGATGGATACTAGATGTTGTGGACTCTTTGAGTCTGCAGTGTCGTAGCTAACGCGTTAAGTATCCCGCCTGGGAAGTATGCTCGCAAGAGTGAAACTCAAAGGAATTGACGGGGGCCCGCACAAGCGGTGGAGCATGTGGTTTAATCGATGCAACACGAAGAACCTTACCAGGACTTGACATAAAGAGAAGTTTTTTGAGAAGAAAACGTGCTACGGCCTCTTATACAGGTGGTG
>E9691TF06HEAOL
ATTAGATACCCGGGTAGTCCTGGCTGTAAACATTGGGCACTGGGTAGTGGAACCGCCGATGGTTTCACTGCCGCAGGGAAACCGTGAAGTGCCCCGCCTGGGGAGTATGGTCGCAAGGCTGAAACTCAAAGGAATTGACGGGGGCTCACACAAGCAGTGGAGTATGTGGCTTAATTCGAGGCTACGCGAAAAACCTTACCTAGGCTTGACATGCAAGGATTAGTCGGCGGAAACGTCGATGACGCCGCAAGGTGGAACTTGCACAGGTG
>E9691TF06HDW7R
ATTAGATACCCTGGTAGTCCACGCCCTAAACGATGTCAACTGGTTGTTGGGTCTTCACTGACTCAGTAACGAAGCTAACGCGTGAAGTTGACCGCCTGGGGAGTACGGCCGCAAGGTTGAAACTCAAAGGAATTGGCGGGGACCCGCACAAGCGGTGGATGATGTGGTTTAATTCGGTGCAACGCGAAAAACCTACCCACCTTTGACATGTACGGAATTCGCCAGAGATGGCTTAGTGCTCGAAAGAGAACCGTAACACAGGTGCTGCAATGG
>E9691TF06HIV4U
ATTAGATACCCCGGTAGTCCACGCCCTAAATGATGCTGACTAGTTGTTCGGGATTTACATCCTGAGTAACGTAGCTAACGCGTGAAGTCAGCCGCCTGGGGAGTACGGTCGCAAGATTAAAACTCAAAGGAATTGACGGGGACCCGCACAAGCGGTGGATGATGTGGATTAATTCGATGCAACGCGAAAAACCTTACCTACCCTTGACATGTCACTAACGAAGTAGAGATACATTAGGTGCTCGTAAGAGAAAGTGAACACAGGTG
>E9691TF06G1S81
ATTAGATACCCCGGTAGTCCACGCTGTAAACGGTGGGCACTAGGTGTGGGGACCATTCCACGGTCTCTGCGCCGCAGCTAACGCATTAAGTGCCCCGCCTGGGGAGTACGGCCGCAAGGCTAAAACTCAAAGGAATTGACGGGGGCCCGCACAAGCGGCGGAGCATGCGGCTTAATTCGAAGCAACGCGAAGAACCTTACCTAGGCTTGACATGCAGGGAAATCTGGCAGAGATGCCAGGTCC
>E9691TF06G5LHI
ATTAGATACCCAGGTAGTCCACGCTGCAAACTATGGATACTTGTTGTTGGAGGTATTGACCCCTTCAGTGACGAGGCTAACGCGTTAAGTATCCCGCCTGGGGAGTACGGTCGCAAGATTAAAACTCAAAGAAATTGACGGGGGCCCGCACAAGCGGTGGAGCATGTGGTTTAATTCGATGCAACGCGAAGAACCTTACCTGGACTTGACATGAACTGGAAGGGTGGCAGAAATGTCCCCG
>E9691TF06HDGIC
ATTAGATACCCTGGTAGTCCACGCCCTAAACGATGTCTACTAGTTGTTGGCGGAGTAAAATCCATGAGTAACGCAGCTAACGCGTGAAGTAGACCGCCTGGGGAGTACGGTCGCAAGATTAAAACTCAAATGAATTGACGGGGGCCCGCACAAGCGGTGGATTATGTGGATTAATTCGATGCAACGCGAAAAACCTTACCTGGCCTTGACATGTAACGAACTTTCCAGAGATGGATTGGTGCTCGAAAG
>E9691TF06HAKKU
ATTAGATACCCGGGTAGTCCACGCTGTAAACGATGTCGACTAGCCGTTGGTCCTATTTACAGGATTAGTGGCGCAGCTAACGCATTAAGTCGACCGCCTGGGGAGTACGGCCGCAAGGTTAAAACTCAAATGAATTGACGGGGGCCCGCACAAGCGGTGGAGCATGTGGTTTAATTCGATGCAACGCGAAGAACCTTACCTACCCTTGACATCCAGAGAATCTGTTAGAGATAGTAGAGTGCCTTCGGG
>E9691TF06HBIZ3
ATTAGATACCCTGGTAGTCCACGCTGTAAACGATGAATACTAGATGTTGGCCGTTAAAGGTCAGTGTCGCAGCTAACGCATTAAGTATTCCGCCTGGGGAGTACGGTCGCAAGATTAAAACTCAAAGGAATTGACGGGGACCCGCACAAGCGGTGGAGTATGTGGTTTAATTCGAAGCAACGCGCAGAACCTTACCAGCTCTTGACATGGGACGTATAGGGATCAGAGATGATTTCTTTCACTTCGGGTGGCGTCCGCACAGGTG
>E9691TF06HGEAD
ATTAGATACCCCGGTAGTCCACGCCCTAAACGATGCTGACTAGTTGTTCGGGATTTACATCCTGAGTAACGTAGCTAACGCGTGAAGTCAGCCGCCTGGGGAGTACGGTCGCAAGATTAAAACTCAAAGGATTGACGGGGACCCGCACAAGCGGTGGATGATGTGGATTAATTCGATGCAACGCGAAAAACCTTACCTACCCTTGACATGTACTAACGAAGTAGAGATACATTAGGTGCTCGTAAGAGAAAGTCAACACAGGTGCTGC
>E9691TF06G5Q9J
ATTAGATACCCGGGTAGTCCTAGCTGTAAACGATGGATACTAGATGTTGTGGACTCTTTGAGTCTGCAGTGTCGTAGCTAACGCGTTAAGTATCCCGCCTGGGAAGTATGCTCGCAAGAGTGAAACTCAAAGGAATTGACGGGGGCCCGCACAAGCGGTGGAGCATGTGGTTTAATCGATGCAACACGAAGAACCTTACCAGGACTTGACATAAAGAGAAGTTTTTTGAGAAGAAAACGTGCTACGGCCTCTTATACAGGTGGTG
>E9691TF06HD3RO
ATTAGATACCCAGGTAGTCCACGCCGTAAACGGTGGGCGCTAGTTGTGCGAACCTTCCACGGTTTGTGCGACGCAGCTAACGCATTAAGCGCCCCGCCTGGGGAGTACGATCGCAAGATTAAAACTCAAAAGGGAATTGGACCGGGGCCCCGCACAAGCAGCGGAGCATGCGGCTTAATCGACGCAACGCGAAGAACCTTACCAAGGCTTGACATATACAGGAA
>E9691TF06G3RET
ATTAGATACCCCGGTAGTCCACGCCCTAAACTATGGATACTCGACATCAGCGATACACAGTTGGTGTCTGAGCGAAAGCATTAAGTATCCCACCTGGGAAGTACGATCGCAAGATTGAAACTCAAAGGAATTGGCGGGGTCCGCACAAGCGGTGGAGCATGTGGTTAATTCGATGATACGCGAGGAACCTTACCTGGGCTAGAATGCTGGGAGACCGTCTCTGAAAGGGG
>E9691TF06GYQ9S
ATTAGATACCCGGGTAGTCCACGCCCTAAACGATGTCTACTAGTTGTTGGTGGAGTAAAATCCATGAGTAACGCAGCTAACGCGTGAAGTAGACCGCCTGGGGAGTACGGTCGCAAGATTAAAACTCAAATGAATTGACGGGGGCCCGCACAAGCGGTGGATTATGTGGATTAATTCGATGCAACGCGAAAAACCTTACCTGGCCTTGACATGTAACGAACTTTCCAGAGATGGATTGGTGCTCGAAAGAGAGCGTTAACACAGGTGCTGCA
>E9691TF06HGUN6
ATTAGATACCCAGGTAGTCCACGCCGTAAACGATGTCAACTAGCCGTTGGTCCTCTATGTAGGATTAGTGGCGCAGCTAACGCATTAAGTTGACCGCCTGGGGAGTACGGCCGCAAGGTTAAAACTCAAATGAATTGACGGGGGCCCGCACAAGCGGTGGAGCATGTGGTTTAATTCGATGCAACGCGAAGAACCTTACCTACCCTTGACATCCAGAGAATCTGTTAGAGATAGTAGAGTGCCTCCGGGAGCTCTGAGACAGGTG
>E9691TF06HJ19Q
ATTAGATACCCCGGTAGTCCACGCCCTAAACGATGTCAACTGGTTGTTGGGTCTTCACTGACTCAGTAACGAAGCTAACGCGTGAAGTTGACCGCCTGGGGAGTACGGCCGCAAGGTTGAAACTCAAAGGAATTGACGGGGACCCGCACAAGCGGTGGATGATGTGGTTTAATTCGATGCAACGCGAAAAACCTTACCCACCTTTGACATGTACGGAATTTGCCAGAGATGGCTTAGTGCTCGAAAGAGAACCGTAACACAGGTGCTGCATGG
>E9691TF06HEKUM
ATTAGATACCCTGGTAGTCCACGCCCTAAACGATGTCTACTAGTTGTTGGTGGAGTAAAATCCATGAGTAACGCAGCTAACGCGTGAAGTAGACCGCCTGGGGAGTACGGTCGCAAGATTAAAACTCAAATGAATTGACGGGGGCCCGCACAAGCGGTGGATTATGTGGATTAATTCGATGCAACGCGAAAAACCTTACCTGGCCTTGACATGTAACGAACTTTCCAGAGATGGATTGGTGCTCGAAAG
>E9691TF06HFY2I
ATTAGATACCCAGGTAGTCCTAGCTGTAAACGATGGATACTAGATGTTGTGGACTCTTTGAGTCTGCAGTGTCGTAGCTAACGCGTTAAGTATCCCGCCTGGGAAGTATGCTCGCAAGAGTGAAACTCAAAGGAATTGACGGGGGCCCGCACAAGCGGTGGAGCATGTGGTTAATTCGATGCAACACGAAGAACCTTACCAGGACTTGACATAAAGAGAAGTTTTTGAGAAGAAAACGTGCTACGGCCTCTTATACAGGTGGTG
>E9691TF06HJ4WR
ATTAGATACCCAGGTAGTCCACGCCCTAAACGATGTCAACTGGTTGTTGGGTCTTCACTGACTCAGTAACGAAGCTAACGCGTGAAGTTGACCGCCTGGGGAGTACGGCCGCAAGGTTGAAACTCAAAGGAATTGACGGGGACCCGCACAAGCGGTGGATGATGTGGTTTAATTCGATGCAACGCGAAAACCTTACCCACCTTTGACATGTACGGAAGTTACCAGAGATGGTTTCGTGCTCGAAAGAGAACCGTAACACAAGTGCTGCATGGCTGTCG
>E9691TF06HKA2M
ATTAGATACCCCGGTAGTCCTGGCTGTAAACATTGGGCACTGGGTAGTGGAACCGCCGATGGTTTCACTGCCGCAGGGAAACCGTGAAGTGCCCCGCCTGGGGAGTATGGTCGCAAGGCTGAAACTCAAAGGAATTGACGGGGGCTCACACAAGCAGTGGAGTATGTGGCTTAATTCGGGGCTACGCGAAAAACCTTACCTAGGCTTGACATGCAAGGATTAGTCGGCGGAAACGTCGATGACGCCGCAAGGTGGAACTTGCACAGGTG
>E9691TF06HH8LW
ATTAGATACCCAGGTAGTCCACGCCCTAAACGATGCTGACTAGTTGTTCGGGATTTACATCCTGAGTAACGTAGCTAACGCGTGAAGTCAGCCGCCTGGGGAGTACGGTCGCAAGATTAAAACTCAAAGGAATTGACGGGGACCCGCACAAGCGGTGGATGATGTGGATTAATTCGATGCAACGCGAAAAACCTTACCTACCCTTGACATGTCACTAACGAAGTAGAGATACATTAGGTGCTCGTAAGAGAAAGTGAACACAGGTG
>E9691TF06HFPJF
ATTAGATACCCGGGTAGTCCACGCCCTAAACGATGCACACTAGTTGTTGTGAGGCTAGACCTTGCAGTAATGCAGTTAACGCATTAAGTGTGCCGCCTGGGGAGTACGGTCGCAAGATTAAAACTCAAAGGAATAGACGGGGACCCGCACAAGCGGTGGAGCATGTGGTTTAATTCGACGATACACGAAGAACCCTTACC
>E9691TF06HDMTK
ATTAGATACCCCGGTAGTCCACGCTGTAAACGATGAGTGCTAGATATCTGGATTTATTCTGGGTGTCGAAGCTAACGTATTAAGCACTCCGCCTGGGGAGTACGATCGCAAGATTAAAACTCAAAGGAATTGACGGGGGCCCGCACAAGCGGTGGAGCATGCGGTTTAATTCGATGCAACGCGAAAAACCTTACCAGCTCTTGACATGTCGGTCGCGGAGACTAGAGATAGTTTCCTTCAGTTCGGCTGGACCCGAACACAGGTG
>E9691TF06HHFLX
ATTAGATACCCGGGTAGTCCACGCCCTAAACGATGCTGACTAGTTGTTGGGAATTTACATTCCCAGTAACGTAGCTAACGCGTGAAGTCAGCCGCCTGGGGAGTACGGTCGCAAGATTAAAACTCAAAGGAATTGACGGGGACCCGCACAAGCGGTGGATGATGTGGATTAATTCGATGCAACGCGAAAACCTTACCTACCCCTGACATGTCACTAACGAAGTAGAGATACATTAGGTGCCCGTAAGGGAAAGTGAACACAGGTGCTGCATGG
>E9691TF06HA04V
ATTAGATACCCTGGTAGTCCTAGCTGTAAACGATGGATACTAGATGTTGTGGACTCTTTGAGTCTGCAGTGTCGTAGCTAACGCGTTAAGTATCCCGCCTGGGAAGTATGCTCGCAAGAGTGAAACTCAAAGGAATTGACGGGGGCCCGCACAAGCGGTGGAGCATGTTGGTTAATTCGATGCAACACGAAGAACCTTACCAGGACTTGACATAAAGAGAAGTTTTTGAGAAGAAAACGTGCTACGGCCTCTTATACG
>E9691TF06HJPTM
ATTAGATACCCGGGTAGTCCTGGCAGTAAACGGTGCACGTTTGGTGTGGGAGGATTCGACCCCTTCCGTGCCGGAGCTAACGCGTTAAACGTGCCGCCTGGGAAGTACGGTCGCAAGATTAAAACTCAAAGAAATTGACGGGGGCCCGCACAAGCGGTGGAGTATGTGGCTTAATTCGATGCAACGCGAAGAACCTTACC
>E9691TF06HGWRX
ATTAGATACCCCGGTAGTCCACGCCGTAAACGATGTCAACTAGCCGTTGGGCCCTTTATGGGTTTAGTGGCGCAGCTAACGCATTAAGTTGACCGCCTGGGGAGTACGGCCGCAAGGTTAAAACTCAAATGAATTGACGGGGGCCCGCACAAGCGGTGGAGCATGTGGTTTAATTCGATGCAACGCGAAGAACCTTACCTACCCTTGACATCCAGAGAATCTGTTAGAGATAGTAGAGTGCCTTCGGGAACTCTGAGACAGGTGCTGCATGG
>E9691TF06G8449
ATTAGATACCCTGGTAGTCCACGCCGTAAACGGTGGGCGCTAGTTGTGCGAACCTTCCACGGTTTGTGCGACGCAGCTAACGCATTAAGCGCCCCGCCTGGGGAGTACGATCGCAAGATTAAAACTCAAAGGAATTGACGGGGCCCCGCACAAGCAGCGGAGCATGCGGCTTAATTCGACGCAACGCGAAGAACCTTACCAAGGCTTGACATATACAGGAATATGGCAGAGATGTCATAGCCGCAAGGTCTGTATACAGGTGG
>E9691TF06HGPRM
ATTAGATACCCCGGTAGTCCACGCTGTAAACGATGAGTGCTAGACGTCGGATTTGAAAAATTCGGTGTTGCAGCTAACGCAATAAGCACTCCGCCTGGGGAGTACGGTCGCAAGATTAAAACTCAAAGGAATTGACGGGGACCCGCACAAGCGGTGGAGCATGTGGTTTAATTCGAAGCAACGCGAAGAACCTTACCAGCTTTTGACATGGGGATTAAGAATAGAGAGATTTATTTGTCGACTTCGGTCGAATCCCACACAGGTGCTGCATGG
>E9691TF06HNWG2
ATTAGATACCCTGGTAGTCCACGCCCTAAACGATGTCTACTGGTTGTTGGGTCTTAACTGACTCAGTAACGAAGCTAACGCGTGAAGTTGACCGCCTGGGGAGTACGGCCGCAAGGTTGAAACTCAAAGGAATTGACGGGGACCCGCACAAGCGGTGGATGATGTGGTTTAATTCGATGCAACGCGAAAAACCTTCCACCTTTGACATGTACGGAAGGATCCAGAGATGGATTTGTGCTCGAAAG
>E9691TF06HJAT6
ATTAGATACCCGGGTAGTCCACGCCGTAAACGATGTCAACTAGCCGTTGGCTCTCTTAGAGAGTTAGTGGCGCAGCTAACGCATTAAGTTGACCGCCTGGGGAGTACGGCCGCAAGGTTAAAACTCAAATGAATTGACGGGGGCCCGCACAAGCGGTGGAGCATGTGGTTTAATTCGATGCAACGCGAAGAACCTTACCTACCCTTGACATCCAGAGAATCTGTTAGAGATAGTAGAGTGCCTTCGGGAACTCTGAGACAGGTG
>E9691TF06G94DK
ATTAGATACCCGGGTAGTCCACGCTGTAAACGATGATTATTAGATGTCGGGAGGGTTACCTTTCGGTATCGCAGCTAACGCATTAAATAATCCGCCTGGGGAGTACGGTCGCAAGATTAAAACTCAAAGGAATTGACGGGGACCCGCACAAGCGGTGGAGTATGTGGTTTAATTCGAAGCAACGCGCAGAACCTTACCAACCCTTGACATGGGACGTATGAGCTTCAGAGATGGAGTTCTTCACTTCGGGTGGCGTCCACACAGGTGCTGCATGG
>E9691TF06G4ZOU
ATTAGATACCCTGGTAGTCCACGCCGTAAACGGTGGGCGCTAGTTGTGCGAACCTTCCACGGTTTGTGCGACGCAGCTAACGCATTAAGCGCCCCGCCTGGGGAGTACGATCGCAAGATTAAAACTCAAAGGAATTGACGGGGCCCCGCACAAGCAGCGGAGCATGCGGCTTAATTCGACGCAACGCGAAGAACCTTACCAAGGCTTGACATATACAGGAATATGGCAGAGATGTCATAGCCGCAAGGTCTGTATACAGGTGG
>E9691TF06HI5DT
ATTAGATACCCGGGTAGTCCACGCTGTAAACGATGTCAACTGGCTGTTTCTCATATAAAGATGAGTGGTGGCGTAGCTAACGCGATAAGTTGACCGCCTGGGGAGTACGGTCGCAAGATTAAAACTCAAAGGAATTGACGGGGCCCGCACAAGCGGTGGAGCATGTGGTTTAATTCGATGCAACGCGAAGAACCTTACCTACCCTTGACATACAGTGAATTTTGCAGAGATGTGGAAGTGCCGAAAGGAACACTGATACAGGTG
>E9691TF06HK9WQ
ATTAGATACCCCGGTAGTCCACGCTGTAAACGATGATTATTAGATGTCGGGAGGGTTACCTTTCGGTATCGCAGCTAACGCATTAAATAATCCGCCTGGGAGTACGGTCGCAAGATTAAAACTCAAAGGAATTGACGGGGACCCGCACAAGCGGTGGAGTATGTGGTTTAATTCGAAGCAACGCGCAGAACCTTACCAACCCTTGACATGGG
>E9691TF06HJ2D8
ATTAGATACCCTGGTAGTCCTAGCTGTAAACGATGGATACTAGATGTTGTGGACTCTTTGAGTCTGCAGTGTCGTAGCTAACGCGTTAAGTATCCCGCCTGGGAAGTATGCTCGCAAGAGTGAAACTCAAAGGAATTGACGGGGGCCCGCACAAGCGGTGGAGCATGTGGTTAATTCGATGCAACACGAAGAACCTTACCAGGACTTGACATAAAGAGAAGTTTTTTGAGAAGAAAACGTGCTACGGCCTCTTATACAGGTGGTG
>E9691TF06HD3DY
ATTAGATACCCCGGTAGTCCACGCCGTAAACGGTGGGCGCTAGTTGTGCGAACCTTCCACGGTTTGTGCGACGCAGCTAACGCATTAAGCGCCCCGCCTGGGGAGTACGATCGCAAGATTAAAACTCAAAGGAATTGACGGGGCCCCGCACAAGCAGCGGAGCATGCGGCTTAATTCGACGCAACGCGAAGAACCTTACCAAGGCTTGACATATACAGGAATATGGCAGAGATGTCATAGCCGCAAGGTCTGTATACAGGTGGTG
>E9691TF06HC19U
ATTAGATACCCTGGTAGTCCTAGCTGTAAACGATGGATACTAGATGTTGTGGACTCTTTGAGTCTGCAGTGTCGTAGCTAACGCGTTAAGTATCCCGCCTGGGAAGTATGCTCGCAAGAGTGAAACTCAAAGGAATTGACGGGGGCCCGCACAAGCGGTGGAGCATGTGGTTTAATTCGATGCAACACGAAGAACCTTACCAGGACTTGACATAAAAGAGAAGTTTTTTGAGAAGAAAACGTGCTACGGCCTCTTATACAGGTGGTG
>E9691TF06G54XO
ATTAGATACCCAGGTAGTCCACGCTGTAAACGATGTCGACTAGCCGTTGGTCCTATTTACAGGATTAGTGGCGCAGCTAACGCATTAAGTCGACCGCCTGGGGAGTACGGCCGCAAGGTTAAAACTCAAATGAATTGACAGGGGGCCCGCACAAGCGGTGGAGCATGTGGTTTAATTCGATGCAACGCGAAGAACCTTACCTACCC
>E9691TF06HL11R
ATTAGATACCCCGGTAGTCCACGCCCTAAACGATGTCAACTAGCTGTTGGGGCCTTCGGGCCTTAGTAGCGCAGCTAACGCGTGAAGCTGACCGCCTGGGGAGTACGGTCGCAAGATTAAAACTCAAAGGAATTGACGGGGACCCGCACAAGCGGTGGATGATGTGGATTAATTCGATGCAACGCGAAAAACCTTACCTACCCTTGACATGTCTGGAATCCCGAAGAGATTTGGG
>E9691TF06HM934
ATTAGATACCCCGGTAGTCCTAGCTGTAAACGATGGATACTAGATGTTGTGGACTCTTTGAGTCTGCAGTGTCGTAGCTAACGCGTTAAGTATCCCGCCTGGGAAGTATGCTCGCAAGAGTGAAACTCAAAGGAATTGACGGGGCCCGCACAAGCGGTGGAGCATGTGGTTTAATTCGATGCAACACGAAGAACCTTACCAGGACTTGACATAAAGGGAAGTTTTTTGAGAAGAAAACGTGCTACGGCCTCTTATACAGGTGGTGCA
>E9691TF06HHW37
ATTAGATACCCAGGTAGTCCACGCTGTAAACGATGTCGACTAGCCGTTGGTCCTATTTACAGGATTAGTGGCGCAGCTAACGCATTAAGTCGACCGCCTGGGGAGTACGGCCGCAAGGTTAAAACTCAAATGAATTGACGGGGGCCCGCACAAGCGGTGGAGCATGTGGTTTAATTCGATGCAACGCGAAGAACCTTACCTACCCTTGACATCCAGAGAATCTGTTAGAGATAGTAGAGTGCCTTCGGGAGCTCTGAGACAGGTG
>E9691TF06HIY2O
ATTAGATACCCTGGTAGTCCACGCCCTAAACGATGCTGACTAGTTGTTCGGGATTTACATCCTGAGTAACGTAGCTAACGCGTGAAGTCAGCCGCCTGGGGAGTACGGTCGCAAGATTAAAACTCAAAGGAATTGACGGGGACCCGCACAAGCGGTGGATGATGTGGATTAATTCGATGCAACGCGAAAAACCTTACCTACCCTTGACATGTCACTAACGAAGTAGAGATACATTAGGTGCTCGTAAGAGAAAGTGAACACAGGTG
>E9691TF06HGB5A
ATTAGATACCCCGGTAGTCCACGCCGTAAACGATGAATACTAGATGTTGGTCATATTGATCAGTGTCGCAGCTAACGCGTTAAGTATTCCACCTGGGAAGTACGCTCGCAAGAGTGAAACTCAAAGGAATTGACGGGGGCCCGCACAAGCGGTGGATCATGTGGTTTAATTCGATGCAACGCGAAGAACCTTACCTGGGCTTGATATGGCGACTAAACTCATCGAAAG
>E9691TF06HA4MY
ATTAGATACCCCGGTAGTCCACGCCCTAAACGATGCTGACTAGTTGTTCGGGATTTACATCCTGAGTAACGTAGCTGACGCGTGAAGTCAGCCGCCTGGGGAGTACGGTCGCAAGATTAAAACTCAAAGGAATTGACGGGGACCCGCACAAGCGGTGGATGATGTGGATTAATTCGATGCAACGCGAAAAACCTTACCTACCCTTGACATGTGACTAACGAAGTAGAGATACATTAGGTGCTCGTAAGAGAAAGTCAACACAGGTG
>E9691TF06GW9OL
ATTAGATACCCTGGTAGTCCACGCCCTAAGCGATGTCTACTAGTTGTTGGTGGAGTAAAATCCATGAGTAACGCAGCTAACGCGTGAAGTAGACCGCCTGGGGAGTACGGTCGCAAGATTAAAACTCAAATGAATTGACGGGGGCCCGCACAAGCGGTGGATTATGTGGATTAATTCGATGCAACGCGAAAAACCTTACCTGGCCTTGACATGTAACGAACTTTCCAGAGATGGATTGGTGCTCGAAAGAGAACGTTAACACAGGTG
>E9691TF06GTHM4
ATTAGATACCCAGGTAGTCCACGCCCTAAACGATGCTGACTAGTTGTTCGGGATTTACATCCTGAGTAACGTAGCTAACGCGTGAAGTCAGCCGCCTGGGGAGTACGGTCGCAAGATTAAAACTCAAAGGAATTGACGGGGACCCGCACAAGCGGTGGATGATGTGGATTAATTCGATGCAACGCGAAAAACCTTACCTACCCTTGACATGTCACTAACGAAGTAGAGATACATTAGGTGCTCGTAAGAGAAAGTGAACACAGGTG
>E9691TF06HJVC5
ATTAGATACCCGGGTAGTCCACGCCGTAAACGGTGGGCGCTAGTTGTGCGAACCTTCCACGGTTTGTGCGACGCAGCTAACGCATTAAGCGCCCCGCCTGGGGAGTACGATCGCAAGATTAAAACTCAAAGGAATTGACGGGGCCCCGCACAAGCAGCGGAGCATGCGGCTTAATTCGACGCAACGCGAAGAACCTTACCAAGGCTTGACATATACAGGAATACGGCAGAGATGTCGTAGCCG
>E9691TF06GZCPZ
ATTAGATACCCTGGTAGTCCATGCCGTAAACGGTGGGCACTAGGTGTGGGTTCCAACTAACGGGATCCGCGCCGTCGCTAACGCATTAAGTGCCCCGCCTGGGGAGTACGGTCGCAAGACTAAAACTCAAAGGAATTGACGGGGGCCCGCACAAGCAGCGGAGCGTGTTGCTTAATTCGATGCTACGCGAAGAACCTTACCTGGGTTTGACATGTTTGGAAAAGCCACAGAGATGTGGTGTCCGCAAGGGCCAAAC
>E9691TF06G4JQ8
ATTAGATACCCAGGTAGTCCACGCTGTAAACGATGTCAACTAGCCGTTGGTCATATGAACATGATTAGTGGCGCAGCTAACGCGATAAGTTGACCGCCTGGGGAGTACGGTCGCAAGGTTAAAACTCAAAGGAATTGACGGGGGCCCGCACAAGCGGTGGAGCATGTGGTTTAATTCGATGCAACGCGAAGAACCTTACCTACCCTTGACATACAGTAGATTTGGCAGAGATGCCGAAGTGCCTTCGGGAATACTGATACAGGTG
>E9691TF06HHYTV
ATTAGATACCCTGGTAGTCCACGCCCTAAACTATGATTACTCGACATTTGTGATACACTATAAGTGTCTGAGCGAAAGCATTAAGTAATCCACCTGGGAAGTACGTCCGCAAGGATGAAACTCAAAGGATTGGCGGGGGTCCGCACAAGCGGTGGAGCATGTGGTTTAATTCGATGATACGCGAGGAACCTTACCTGGGCTAGAATGCTGGGAGACCGTTAGTGAAAGCTAATTTTGTAGCAATACACTGCCAGTAAGGTG
>E9691TF06HGQIV
ATTAGATACCCAGGTAGTCCACGCCGTAAACGGTGGGCGCTAGTTGTGCGAACCTTCCACGGTTTGTGCGACGCAGCTAACGCATTAAGCGCCCCGCCTGGGGAGTACGATCGCAAGATTAAAACTCAAAGGAATTGACGGGGCCCCGCACAAGCAGCGGAGCATGCGGCTTAATTCGACGCAACGCGAAGAACCTTACCAAGGCTTGACATATACAGGAATATGGCAGAGATGTCATAGCCG
>E9691TF06G2COB
ATTAGATACCCGGGTAGTCCACGCCCTAAACGATGCTGACTAGTTGTTCGGGATTTACATCCTGAGTAACGTAGCTAACGCGTGAAGTCAGCCGCCTGGGGAGTACGGTCGCAAGATTAAAACTCAAAGGAATTGACGGGGACCCGCACAAGCGGTGGATGATGTGGATTAATTCGATGCAACGCGAAAAACCTTACCTACCCTTGACATGTCACTAGCGAAGTAGAGATACATTAGGTGCTCGTAAGAGAAAGTGAACACAGGTG
>E9691TF06HIKQF
ATTAGATACCCTGGTAGTCCACGCCGTAAACGATGATAACTCGCTGTTGGCGATACACAGTCAGCGGCTTAGCGAAAGCGTTAAGTTATCCACCTGGGGAGTACGCTCGCAAGAGTGAAACTCAAAGGAATTGACGGGGGCCCGCACAAGCGGAGGAACATGTGGTTTAATTCGATGATACGCGAGGAACCTTACCTGGGCTTAAATGTGCTATGACCGCTGGAGAAATTCGGCTTTTCGCAAGAACAGAGTACAAGGTGCTG
>E9691TF06G7EXF
ATTAGATACCCGGGTAGTCCACGCAGTAAACGATGAGCGCTAGTTGTCGGGATCTTAGATTTCGGCGGCGAAGCTAACGCGTTAAGCGCTCCGCCTGGGGAGGTACGGTCGCAAGACTAAAACTACAAAAGAATTGACGGGGACCCGCACAAGCAGTGGAGCATGTGGTTTAATTCGATGCTACGCGAAAACCTTACCAACCCTTGAATCTCCTTGACCGGTATAGAGATATACTTTTGGAGCAATCCACAGGGAAGACAGGTGTTGCATGG
>E9691TF06G7R7J
ATTAGATACCCCGGTAGTCCACGCCCTAAACGATGGATACTCGACATACGCGATACACTGTGTGCGTCTGAGCGAAAGCATTAAGTATCCCACCTGGGAAGTACGTTCGCAAGAATGAAACTCAAAGGAATTGGCGGGGTCCGCACAAGCGGAGGAGTATGTGGTTTAATTCGATGATACGCGAGGAACCTTACCTGGGCTAGAATGCTGGGAGACCGTGGGTGAAAGCTCACTTTGTAGCAATACACTGCCAGTAAGGTG
>E9691TF06HAU98
ATTAGATACCCTGGTAGTCCACGCCCTAAACGATGCTGACTAGTTGTTCGGGATTTACATCCTGAGTAACGTAGCTAACGCGTGAAGTCAGCCGCCTGGGGAGTACGGTCGCAAGATTAAAACTCAAAGGAATTGACGGGGACCCGCACAAGCGGTGGATGATGTGGATTAATTCGATGCAACGCGAAAAACCTTACCTACCCTTGACATGTCACTAACGAAGTAGAGATACATTAGGTGCTCGTAAGAGAAAGTGAACACAGGTG
>E9691TF06G5IGI
ATTAGATACCCGGGTAGTCCACACTGTAAACGATGATTATTAGATGGTCGGGGGGTTACCCTTCGGTATCGCAGCTAACGCATTAAATAATCCGCCTGGGGAGTACGGTCGCAAGATTAAAACTCAAAGGAATTGACGGGGACCCGCACAAGCGGTGGAGTATGTGGTTTAATTCGAAGCAACGCGCAGAACCTTACCAACCCTTGACATGGG
>E9691TF06G860L
ATTAGATACCCTGGTAGTCCACGCCATAAACGATGACAACTAGACGTTGGGAGGGTAAGCCTTTCAGTGTCGCAGCTAACGCGTTAAGTTGTCCGCCTGGGGAGTACGGCCGCAAGGTTGAAACTCAAAGGAATTGACGGGGACCCGCACAAGCGGTGGAGCATGTGGTTTAATTCGATGCAACGCGAAGAACCTTACCTGGCCTTGACATGCTTGGAATCCTGCAGAGATGTGGGAGTGCC
>E9691TF06HCOG9
ATTAGATACCCTGGTAGTCCACGCCCTAAACGATGTCAACTGGTTGTTGGGTCTTAACTGACTCAGTAACGAAGCTAACGCGTGAAGTTGACCGCCTGGGGAGTACGGCCGCAAGGTTGAAACTCAAAGGAATTGACGGGGACCCGCACAAGCGGTGGATGATGTGGTTTAATTCGATGCAACGCGAAAAACCTTACCCACCTTTGACATGTACGGAAGGATCCAGAGATGGATTTGTGCTCGAAAGAGAACCGTAACACAGGTGCTGCATGG
>E9691TF06HFE12
ATTAGATACCCGGGTAGTCCTAGCTGTAAACGATGGATACTAGATGTTGTGGACTCTTTGAGTCTGCAGTGTCGTAGCTAACGCGTTAAGTATCCCGCCTGGGAAGTATGCTCGCAAGAGTGAAACTCAAAGGAATTGACGGGGGCCCGCACAAGCGGTGGAGCATGTGGTTTAATCGATGCAACACGAAGAACCTTACCAGGACTTGACATAAAGAGAAGTTTTTTGAGAAGAAAACGTGCTACGGCCTCTTATACAGGTGGTG
>E9691TF06GRM04
ATTAGATACCCTGGTAGTCCACGCCGTAAACGGTGGGCGCTAGTTGTGCGAACCTTCCACGGTTTGTGCGACGCAGCTAACGCATTAAGCGCCCCGCCTGGGGAGTACGATCGCAAGATTAAAACTCAAAGGAATTGACGGGGCCCCGCACAAGCAGCGGAGCATGCGGCTTAATTCGACGCAACGCGAAGAACCTTACCAAGGCTTGACATATACAGGAATATGGCAGAGATGTCATAGCCGCAAGGTCTGTATACAGGTGG
>E9691TF06G9SXD
ATTAGATACCCCGGTAGTCCACGCCCTAAACGATGTCAACTGGTTGTTGGGTCTTTACTGACTCAGTAACGAAGCTAACGCGTGAAGTTGACCGCCTGGGGAGTACGGCCGCAAGGTTGAAACTCAAAGGAATTGACGGGGACCCGCACAAGCGGTGGATGATGTGGATTAATTCGATGCAACGCGAAAAACCTCCTACCCTTGACATGTCACTAACGAAGTAGAGATACATTAGGTCTCGTAAGAGAAAGTGAAC
>E9691TF06HLIYD
ATTAGATACCCTGGTAGTCCACGCCGTAAACGGTGGGCGCTAGTTGTGCGAACCTTCCACGGTTTGTGCGACGCAGCTAACGCATTAAGCGCCCCGCCTGGGGAGTACGATCGCAAGATTAAAACTCAAAGGAATTGACGGGGCCCCGCACAAGCAGCGGAGCATGCGGCTTAATTCGACGCAACGCGAAGAACCTTACCAAGGCTTGACATATACAGGAATATGGCAGAGATGTCATAGCCGCAAGGTCTGTATACAGGTGG
>E9691TF06HA64C
ATTAGATACCCTGGTAGTCCACGCCCTAAACGATGTCTACTAGTTGTTGGGAGAGTAAAATCTCTTAGTAACGCAGCTAACGCGTGAAGTAGACCGCCTGGGGAGTACGGTCGCAAGATTAAAACTCAAAGGAATTGACGGGGGCCCGCACAAGCGGTGGATTATGTGGATTAATTCGATGCAACGCGAAAAACCTTACCTGGCCTTGACATGTACCGAATTTAGCAGAGATGCTTTAGTGCTCGAAAG
>E9691TF06HMUMF
ATTAGATACCCGGGTAGTCCACGCCCTAAACGATGTCTACTAGTTGTCGGGTCTTAATTGACTTGGTAACGCAGCTAACGCGTGAAGTAGACCGCCTGGGGAGTACGGTCGCAAGATTAAAACTCAAAGGAATTGACGGGGACCCGCACAAGCGGTGGATGATGTGGATTAATTCGATGCAACGCGAAAACCTCCTACCCTTGACATGGCAGG
>E9691TF06HIT4H
ATTAGATACCCGGGTAGTCCACGCCGTAAACGATGAATACTAGATGTTGGTCATATTGATCAGTGTCGCAGCTAACGCGTTAAGTATTCCACCTGGGAAGTACGCTCGCAAGAGTGAAACTCAAAGGATTGGACGGGGGCCCGCACAAGCGGTGGATCATGTGGTTTAATCGATGCAACGCGAAGAACCTTACCTGGGCTTGATATGGCGACTAAACTCATCGAAAGATGAGGTGCTTCGGCGAGTCGTCACAGGTG
>E9691TF06HFOAE
ATTAGATACCCGGGTAGTCCTAGCTGTAAACGATGGATACTAGATGTTGTGGACTCTTTGAGTCTGCAGTGTCGTAGCTAACGCGTTAAGTATCCCGCCTGGGAAGTATGCTCGCAAGAGTGAAACTCAAAGGAATTGACGGGGGCCCGCACAAGCGGTGGAGCATGTGGTTTAATTCGATGCAACACGAAGAACCTTACCAGGACTTGACATAAAGAGAAGTTTTTTGAGAAGAAAACGTGCTACGGCCTCTTATACAGGTGGTG
>E9691TF06HE2V1
ATTAGATACCCTGGTAGTCCACGCCCTAAACGATGTCTACTAGTTGTTGGTGGAGTAAAATCCATGAGTAACGCAGCTAACGCGTGAAGTAGACCGCCTGGGGAGTACGGTCGCAAGATTAAAACTCAAATGAATTGACGGGGGCCCGCACAAGCGGTGGATTATGTGGATTAATTCGATGCAACGCGAAAAACCTTACCTGGCCTTGACATGTAACGAACTTTCCAGAGATGGATTGGTGCTCGAAAGAGAGCGTTAACACAGGTG
>E9691TF06HKKAO
ATTAGATACCCTGGTAGTCCGCACCATAAACGATGGATACTAGATGCTTGGAAAATTAACCCTCTGAGTATCAAAGTTCACACATTAAGTATCCCGCCTGGGGAGTACGGCCGCAAGGCTGAAACTCAAAGGAATTGACGGGGGCCCGCACAAGCGGTGGAGTATGTGGTTTAATTCGAAGCAACGCGCAGAACCTTACCTGGGTTTGACATCCTACGAATACTGCAGAGATGTAGTAGTCCCGCAAGGGACGTAGAGACAGGTG
>E9691TF06HIXV7
ATTAGATACCCGGGTAGTCCTAGCTGTAAACGATGGATACTAGATGTTGTGGACTCTTTGAGTCTGCAGTGTCGTAGCTAACGCGTTAAGTATCCCGCCTGGGAAGTATGCTCGCAAGAGTGAAACTCAAAGGAATTGACGGGGGCCCGCACAAGCGGTGGAGCATGTGGTTTAATTCGATGCAACACGAAGAACCTTACCAGGACTTGACATAAAAGAGAAGTTTTTTGAGAAGAAAACGTGCTACGGCCTCTTATACAGGTGGTGCA
>E9691TF06HFHCD
ATTAGATACCCGGGTAGTCCTAGCCTTAAACGATGCTGACTTGGTGTTTCAGGTATTTAATCCTGGAGTGCCGGAGCTAACGCGTTAAGTCAGCCGCCTGGGGAGTACGGTCGCAAGGCTGAAACTCAAAGGAATTGACGGGGACCCGCACAAGCGGTGGAGCATGTGGTTTAATTCGACGCAACGCGAAGAACCTTACCTGGGCTAGAATGCGGTGGATAAGTCTTGGAGATAAGATGATCCGAGTAATCGGCTCCTGCCAGCAGGGTG
>E9691TF06G6JL6
ATTAGATACCCCGGTAGTCCTAGCTGTAAACGATGGATACTAGATGTTGTGGACTCTTTGAGTCTGCAGTGTCGTAGCTAACGCGTTAAGTATCCCGCCTGGGAAGTATGCTCGCAAGAGTGAAACTCAAAGGAATTGACGGGGGCCCGCACAAGCGGTGGAGCATGTGGTTTAATTCGATGCAACACGAAGAACCTTACCAGGACTTGACATAAAGAGAAGTTTTTTGAGAAGAAAACGTGCTACGGCCTCTTATACAGGTGGTG
>E9691TF06G8XKN
ATTAGATACCCTGGTAGTCCACGCTGTAAACGATGTCGACTAGCCGTTGGTCCTATTTACAGGATTAGTGGCGCAGCTAACGCATTAAGTCGACCGCCTGGGGAGTACGGCCGCAAGGTTAAAACTCAAATGAATTGACGGGGGCCCGCACAAGCGGTGGAGCATGTGGTTTAATTCGATGCAACGCGAAGAACCTTACCTACCCTTGACATCCAGAGAATCTGTTAGAGATAGTAGAGTGCCTTCGGGAGCTCTGAGACAGGTG
>E9691TF06HJLLK
ATTAGATACCCAGGTAGTCCTAGCTGTAAACGATGGATACTAGATGTTGTGGACTCTTTGAGTCTGCAGTGTCGTAGCTAACGCGTTAAGTATCCCGCCTGGGAAGTATGCTCGCAAGAGTGAAACTCAAAGGAATTGACGGGGGCCCGCACAAGCGGTGGAGCATGTGGTTAATTCGATGCAACACGAAGAACCTTACCAGGACTTGACATAAAGAG
>E9691TF06HBJV5
ATTAGATACCCGGGTAGTCCACGCCGTAAACGGTGGGCGCTAGTTGTGCGAACCTTCCACGGTTTGTGCGACGCAGCTAACGCATTAAGCGCCCCGCCTGGGGAGTACGATCGCAAGATTAAAACTCAAAGGAATTGACGGGGCCCCGCACAAGCAGCGGAGCATGCGGCTTAATTCGACGCAACGCGAAGAACCTTACCAAGGCTTGACATATACAGGAATATGGCAGAGATGTCATAGCCGCAAGGTCTGTATACAGGTGGTG
>E9691TF06HJMET
ATTAGATACCCTGGTAGTCCTAGCTGTAAACGATGGATACTAGATGTTGTGGACTCTTTGAGTCTGCAGTGTCGTAGCTAACGCGTTAAGTATCCCGCCTGGGAAGTATGCCCGCAAGAGTGAACTCAAAGGAATTGACGGGGCCCGCACAAGCGGTGGAGCATGTGGTTTAATCGATGCAACACGAAGAACCTTACCAGGACTTGACATAAAGAGAAG
>E9691TF06G69ZW
ATTAGATACCCGGGTAGTCCTGGCTGTAAACGATGAGCACTGGGCGGGAGGGAAGTTCGCTTCTTTCTGCCGTAGCGAAAGCGTTAAGTGCTCCGCCTGGGGAGTATGGTCGCAAGGCTGAAACTCAAAGGAATTGACGGGGGCTCACACAAGCGGTGGATGATGTGGCTTAATTCGAGGCAACGCGAAGAACCTTATCCTGGACTTGACATGCATGGATTAACCCAGTGAAAGCTGGGCCACGCCTTCGGGTGGAACATGC
>E9691TF06GYXM6
ATTAGATACCCTGGTAGTCCACGCCCTAAACGATGTCAACTGGTTGTTGGGTCTTCACTGACTCAGTAACGAAGCTAACGCGTGAAGTTGACCGCCTGGGGAGTACGGCCGCAAGGTTGAAACTCAAAGGAATTGACGGGGACCCGCACAAGCGGTGGATGATGTGGTTTAATTCGATGCAACGCGAAAACCTTACCCACCTTTGACATGTACGGAAGTTACCAGAGATGGTCTCGTGCTCGAAAGAGAACCGTAACACAGG
>E9691TF06HIOHC
ATTAGATACCCCGGTAGTCCTAGCCGTAAACGATGGATACTAGATGTCGCGGGTTTACCTGCGGTGTCGTAGCTAACGCGTTAAGTATCCCGCCTGGGAAGTACGCACGCAAGTGTGAAACTCAAAGGAATTGACGGGGGCCCGCACAAGCGGTGGAGCATGTGGTTTAATTCGATGCAACGCGAAGAACCTTACCAGGATTTGACATACTAGGAATTTCTTTTAATCGAGAAAGTGCCCTCGGGAACCTAGATACAGGTGGTGCATGGCTGTCGTCAG
>E9691TF06HL8J5
ATTAGATACCCCGGTAGTCCTAGCTGTAAACGATGGATACTAGATGTTGTGGACTCTTTGAGTCTGCAGTGTCGTAGCTAACGCGTTAAGTATCCCGCCTGGGAAGTATGCTCGCAAGAGTGAAACTCAAAGGAATTGACGGGGGCCCGCACAAGCGGTGGAGCATGTGGTTTAATTCGATGCAACACGAAGAACCTTACCAGGACTTGACATAAAGAGAAGTTTTTTGAGAAGAAAACGTGCTACGGCCTCTTATACAGGTGGTG
>E9691TF06HGN1U
ATTAGATACCCTGGTAGTCCACGCCCTAAACGATGTCAACTGGTTGTTGGGTCTTCACTGACTCAGTAACGAAGCTAACGCGTGAAGTTGACCGCCTGGGGAGTACGGCCGCAAGGTTGAAACTCAAAGGAATTGACGGGGACCCGCACAAGCGGTGGATGATGTGGTTTAATTCGATGCAACGCGAAAACCTTACCCACCTTTGACATGTACGGAATTTGCCAGAGATGGCTTAGTGTTCGAAAGAGAACCGTAACACAGGTGCTGCATGG
>E9691TF06HCK5H
ATTAGATACCCGGGTAGTCCACGCCCTAAACGATGCTGACTAGTTGTTCGGGATTTACATCCTGAGTAACGTAGCTAACGCGTGAAGTCAGCCGCCTGGGAGTACGGTCGCAAGATTAAAACTCAAAGGAATTGACGGGGACCCGCACAAGCGGTGGATGATGTGGATTAATTCGATGCAACGCGAAAAACCTTCCTACCCTTGACATGTCACTAACGAAGTAGAGATACATTAGGTGCTCGTAAGAGAAAGTGAAC
>E9691TF06HGUMH
ATTAGATACCCGGGTAGTCCACGCCCCTAAAACGATGCTGACTAGTTGTTCGGGATTTACATCCTGAGTAACGTAGCTAACGCGTGAAGTCAGCCGCCTGGGGAGTACGGTCGCAAGATTAAAACTCAAAGGAATTGACGGGGACCCGCACAAGCGGTGGATGATGTGGATTAATTCGATGCAACGCGAAAAACCTTACCTACCCTTGACATGTGACTAACGAAGTAGAGATACATTAGGTGCTCGTAAGAGAAAGTCAACACAGGTGCTGC
>E9691TF06HARM4
ATTAGATACCCTGGTAGTCCACGCCCTAAACGATGCTGACTAGTTGTTCGGGATTTACATCCTGAGTAACGTAGCTAACGCGTGAAGTCAGCCGCCTGGGGAGTACGGTCGCAAGATTAAAACTCAAAGGAATTGACGGGGACCCGCACAAGCGGTGGATGATGTGGATTAATTCGATGCAACGCGAAAAACCTTACCTACCCTTGACATGTCACTAACGAAGTAGAGATACATTAGGTGCTCGTAAGAGAAAGTGAACACAGGTG
>E9691TF06HHICB
ATTAGATACCCTGGTAGTCCACGCCCTAAACGATGCTGACTAGTTGTTCGGGATTTACATCCTGAGTAACGTAGCTAACGCGTGAAGTCAGCCGCCTGGGGAGTACGGTCGCAAGATTAAAACTCAAAGGAATTGACGGGGACCCGCACAAGCGGTGGATGATGTGGATTAATTCGATGCAACGCGAAAAACCTTACCTACCCTTGACATGTGACTAACGAAGTAGAGATACATTAGGTGCTCGTAAGAGAAAGTCAACACAGGTG
>E9691TF06HIPKO
ATTAGATACCCCGGTAGTCCACGCCCTAAACGATGTCTACTAGTTGTTGGTGGAGTAAAATCCATGAGTAACGCAGCTAACGCGTGAAGTAGACCGCCTGGGGAGTACGGTCGCAAGATTAAAACTCAAATGAATTGACGGGGGCCCGCACAAGCGGTGGATTATGTGGATTAATTCGATGCAACGCGAAAAACCTTACCTGGCCTTGACATGTAACGAACTTTCCAGAGATGGATTGGTGCTCGAAAG
>E9691TF06HEIJ4
ATTAGATACCCTGGTAGTCCACGCCCTAAACGATGTCTACTAGTTGTTGGTGGAGTAAAATCCATGAGTAACGCAGCTAACGCGTGAAGTAGACCGCCTGGGGAGTACGGTCGCAAGATTAAAACCCAAATGAATTGACGGGGGCCCGCACAAGCGGTGGATTATGTGGATTAATTCGATGCAACGCGAAAAACCTTACCTGGCCTTGACATGTAACGAACTTTCCAGAGATGGATTGGTGCTCGAAAGAGAGCGTTAACACAGGTGCTGC
>E9691TF06HFF2L
ATTAGATACCCAGGTAGTCCACGCCCTAAACGATGCTGACTAGTTGTTCGGGATTTACATCCTGAGTAACGTAGCTAACGCGTGAAGTCAGCCGCCTGGGGAGTACGGTCGCAAGATTAAAACTCAAAGGAATTGACGGGGACCCGCACAAGCGGTGGATGATGTGGATTAATTCGATGCAACGCGAAAAACCTTACCTACCCTTGACATGTCACTAACGAAGTAGAGATACATTAGGTGCTCGTAAGAGAAAGTGAACACAGGTG
>E9691TF06G2MBX
ATTAGATACCCGGGTAGTCCACGCTGTAAACTATGGATACTTGTTGTTGGAGGTATTGACCCCTTCAGTGACGAAGCTAACGCGTTAAGTATCCCGCCTGGGGAGTACGGTCGCAAGATTAAAACTCAAAGAAATTGACGGGGGCCCGCACAAGCGGTGGAGCATGTGGTTTAATTCGATGCAACGCGAAGAACCTTACCTGGACTTGACATGAACTGGAAGGGTGGCAGAAATGTCCCCG
>E9691TF06HFBNJ
ATTAGATACCCCGGTAGTCCACACTGTAAACGATGATAACTAGGTGTCGGCCGAATCTGGTCGGTGCCACAGCGAAAGCGTTAAGTTATCCACCTGGGGAGTACGCCGGCAACGGTGAAACTCAAAGGAATTGACGGGGGTCCGCACAAGCGGTGGAGCATGTGGTGTAATTCGATGATACGCGAGGAACCTTACCTAGGCTAGAATGTGAAGGAATGATACAGAAATGGATCAGTCAGCAATGACCTGAAACAGGTG
>E9691TF06HCYYP
ATTAGATACCCTGGTAGTCCACGCCGTAAACGATGTGCGCTGGATGTTGGGGCCCATAGGGTCTCAGTGTCGTAGCTAACGCAGTAAGCGCACCGCCTGGGGAGTACGGCCGCAAGGTTGAAACTCAAAGGAATTGACGGGGGCCCGCACAAGCGGTGGAGCATGTGGTTTAATTCGAAGCAACGCGCAGAACCTTACCAGCCCTTGACATGGGCAGGCCCGGTCCAGAGATGGACTTTTCCCGCAAGGGACCTGCCGCACAGGTG
>E9691TF06HIFNT
ATTAGATACCCCGGTAGTCCTAGCCGTAAACGATGGATACTAGATGTTGCACGTATTAACCCGTGCAGTATCGTAGCTAAGGCGTTAAGTATCCCGCCTGGGAAGTACGCTCGCAAGAGTGAAACTCAAAGGAATTGACGGGGGCCCGCACAAGCGGTGGAGTATGTGGTTTAATTCGATGCAACGCGAAGAACCTTACCAGGGCTTGACATGTCACAAATCTCTTTGAAAGAAGAGAGTGCCTTCGGGAATGTGAACACAGGTGG
>E9691TF06HH85A
ATTAGATACCCCGGTAGTCCTAGCTGTAAACGATGGATACTAGATGTTGTGGACTCTTTGAGTCTGCAGTGTCGTAGCTAACGCGTTAAGTATCCCGCCTGGGAAGTATGCTCGCAAGAGTGAAACTCAAAGGAATTGACGGGGGCCCGCACAAGCGGTGGAGCATGTGGTTTAATTCGATGCAACACGAAGAACCTTACCAGGACTTGACATAAAGAGAAGTTTTTGAGAAGAAAACGTGCTACGGCCTCTTATACAGGTGGTG
>E9691TF06HL4V5
ATTAGATACCCGGGTAGTCCACGCTGTAAACGATGTCGACTAGCCGTTGGTCCTATTTACAGGATTAGTGGCGCAGCTAACGCATTAAGTCGACCGCCTGGGGAGTACGGCCGCAAGGTTAAAACTCAAATGAATTGGACGGGGGCCCGCACAAGCGGTGGAGCATGTGGTTTAATTCGATGCAACGCGAAGAACCTTACCTACCCTTGACATCCAGAGAATCTGTTAGAGATAGTAGAGTGCCTTCGGG
>E9691TF06HKZY0
ATTAGATACCCGGGTAGTCCACGCCCTAAACGATGCTGACTAGTTGTTCGGGATTTACATCCTGAGTAACGTAGCTAACGCGTGAAGTCAGCCGCCTGGGGAGTACGGTCGCAAGATTAAAACTCAAAGGAATTGACGGGGACCCGCACAAGCGGTGGATGATGTGGATTAATTCGATGCAACGCGAAAAACCTTACCTACCCTTGACATGTCACTAACGAAGTAGAGATACATTAGGTGCTCG
>E9691TF06GT0B5
ATTAGATACCCAGGTAGTCCTAGCTGTAAACGATGGATACTAGATGTTGTGGACTCTTTGAGTCTGCAGTGTCGTAGCTAACGCGTTAAGTATCCCGCCTGGGAAGTATGCTCGCAAGAGTGAAACTCAAAGGAATTGACGGGGGCCCGCACAAGCGGTGGAGCATGTGGTTAATTCGATGCAACACGAAGAACCTTACCAGGACTTGACATAAAGAGAAGTTTTTTGAGAAGAAAACGTGCTACGGCCTCTTATACAGGTGGTG
>E9691TF06HJX5A
ATTAGATACCCGGGTAGTCCACGCCGTAAACGATGTCAACTAGCCGTTGGGCCCTTTATGGGTTTAGTGGCGCAGCTAACGCATTAAGTTGACCGCCTGGGGAGTACGGCCGCAAGGTTAAAACTCAAATGAATTGACGGGGGCCCGCACAAGCGGTGGAGCATGTGGTTTAATTCGATGCAACGCGAAGAACCTTACCTACCCTTGACATCCAGAGAATCTGTTAGAGATAGTAGAGTGCCTTCGGGAACTCTGAGACAGGTGCTGCATGG
>E9691TF06G4XEK
ATTAGATACCCTGGTAGTCCACGCCGTAAACGGTGGGCGCTAGTTGTGCGAACCTTCCACGGTTTGTGCGACGCAGCTAACGCATTAAGCGCCCCGCCTGGGGAGTACGATCGCAAGATTAAAACTCAAGGGAATTGACGGGGCCCCGCACAAGCAGCGGAGCATGCGGCTTAATTCGACGCAACGCGAAGAACCTTACCAAGGCTTGACATATACAGGAATATGGCAGAGATGTCATAGCCGCAAGGTCTGTATACAGGTGG
>E9691TF06G43AJ
ATTAGATACCCAGGTAGTCCACGCCGTAAACGGTGGGCGCTAGTTGTGCGAACCTTCCACGGTTTGTGCGACGCAGCTAACGCATTAAGCGCCCCGCCTGGGGAGTACGATCGCAAGGTTAAAACTCAAAGGAATTGACGGGGCCCCGCACAAGCAGCGGAGCATGCGGCTTAATTCGACGCAACGCGAAGAACCTTACCAAGGCTTGACATATACAGGAATATGGCAGAGATGTCATAGCCGCAAGGTCTGTATACAGGTGGTG
>E9691TF06GS1J6
ATTAGATACCCCGGTAGTCCACGCCCTAAACGATGTCAACTGGTTGTTGGGTCTTCACTGACTCAGTAACGAAGCTAACGCGTGAAGTTGACCGCCTGGGGAGTACGGCCGCAAGGTTGAAACTCAAAGGAATTGACGGGGACCCGCACAAGCGGTGGATGATGTGGTTTAATTCGATGCAACGCGAAAAACCTTACCCACCTTTGACATGTACGGAAGTTACCAGAGATGGTTTCGTGCTCGAAAGAGAACCGTAACACAGGTGCTGCATGGCTGTCGTC
>E9691TF06HF3C7
ATTAGATACCCTGGTAGTCCACGCCCTAAACGATGTCTACTAGTTGTTGGTGGAGTAAAATCCATGAGTAACGCAGCTAACGCGTGAAGTAGACCGCCTGGGGAGTACGGTCGCAAGATTAAAACTCAAATGAATTGACGGGGGCCCGCACAAGCGGTGGATTATGTGGATTAATTCGATGCAACGCGAAAAACCTTACCTGGCCTTGACATGTAACGAACTTTCCAGAGATGGATTGGTGCTCGAAAG
>E9691TF06HBYAH
ATTAGATACCCGGGTAGTCCACGCCCTAAACGATGTCTACTAGTTGTTGGTGGAGTAAAATCCATGAGTAACGCAGCTAACGCGTGAAGTAGACCGCCTGGGGAGTACGGTCGCAAGATTAGAACTCAAATGAATTGACGGGGGCCCGCACAAGCGGTGGATTATGTGGATTAATTCGATGCAACGCGAAAAACCTTACCTGGCCTTGACATGTAACGAACTTTCCAGAGATGGATTGGTGCTCGAAAGAGAGCGTTAACACAGGTG
>E9691TF06HF8N8
ATTAGATACCCAGGTAGTCCACGCCGTAAACGATGTCAACTAGCCGTTGGCTCTCTTAGAGAGTTAGTGGCGCAGCTAACGCATTAAGTTGACCGCCTGGGGAGTACGGCCGCAAGGTTAAAACTCAAATGAATTGACGGGGGCCCGCACAAGCGGTAGAGCATGTGGTTTAATTCGATGCAACGCGAAGAACCTTACCTACCCTTGACATCCAGAGAATCTGTTAGAGATAGTAGAGTGCC
>E9691TF06HH1T0
ATTAGATACCCGGGTAGTCCACGCCCTAAACGATGTCTACTAGTTGTTGGTGGAGTAAAATCCATGAGTAACGCAGCTAACGCGTGAAGTAGACCGCCTGGGGAGTACGGTCGCAAGATTAAAACTCAAATGAATTGACGGGGGCCCGCACAAGCGGTGGATTATGTGGATTAATTCGATGCAACGCGAAAAACCTTACCTGGCCTTGACATGTAACGAACTTTCCAGAGATGGATTGGTGCTCGAAAG
>E9691TF06HCKY9
ATTAGATACCCAGGTAGTCCACGCCGTAAACGGTGGGCGCTAGTTGTGCGAACCTTCCACGGTCTGTGCGACGCAGCTAACGCATTAAGCGCCCCGCCTGGGGAGTACGATCGCAAGATTAAAACCTCAAAAGGAATTGGACGGGGCCCCGCACAAGCAGCGGAGCATGCGGCTTAATTCGACGCAACGCGAAGAACCTTACCAAGGCTTGACATATACAGGAATATGGCAGAGATGTCATAGCCGCAAGGTCTGTATAC
>E9691TF06HJIVB
ATTAGATACCCTGGTAGTCCACGCCCTAAACGATGTCAACTGGTTGTTGGGTCTTCACTGACTCAGTAACGAAGCTAACGCGTGAAGTTGACCGCCTGGGGAGTACGGCCGCAAGGTTGAAACTCAAAGGAATTGACGGGGACCCGCACAAGCGGTGGATGATGTGGTTTAATTCGATGCAACGCGAAAAACCTTACCCACCTTTGACATGTACGGAAGCCTTTAGAGATAGAGGCGTGCTCGAAAGAGAGCCGTAACACAGGTGCTGCATGG
>E9691TF06HLMGT
ATTAGATACCCTGGTAGTCCACGCCGTAAACGATGAGAACTAGCCGCTAGATTTTCGGATTTGGTGGCGCAGCTAACGCAATAAGTTCTCCGCCTGGGGAGTACGGCCGCAAGGTTAAAACTCAAATGAATTGACGGGGGCCCGCACAAGCGGTGGAGCATGTGGTTTAATTCGATGCAACGCGAAGAACCTTACCTACCCTTGACATCCTGAGAATTTTGCAGAGATGCGAAAGTGCCTTCGGGAACTCAGAG
>E9691TF06G86GX
ATTAGATACCCGGGTAGTCCACGCCCTAAACGATGCCGACTAGTTGTTGGGAATTTACATTCTCAGTAACGTAGCTAACGCGTGAAGTCAGCCGCCTGGGGAGTACGGTCGCAAGATTAAAACTCAAAGGAATTGACGGGGACCCGCACAAGCGGTGGATGATGTGGATTAATTCGATGCAACGTGAAAAACCTTACCTACCCTTGACATGTCACTAACGAAGTAGAGATACATTAGGTGCCCGTAAGGGAAAGTGAACACAGGTGCTGCATGG
>E9691TF06G3PWA
ATTAGATACCCGGGTAGTCCACGCCTTAAACGATGCGAACTAGATGTCGGAAGGGTCAGCCTTTCGGTGTCGCAGCTAACGCGATAAGTTCGCCGCCTGGGGAGTACGGCCGCAAGGTTGAAACTCAAAGGAATTGACGGGGACCCGCACAAGCGGTGGAGCATGTGGTTTAATTCGATGCAACGCGAAGAACCTTACCTGGTCTTGACATCTGTCGAATCCTGCAGAAATGCGGGAGTGCCTTCGGGAACGACAAGACAGGTGCTG
>E9691TF06G75B5
ATTAGATACCCTGGTAGTCCACGCCCTAAACGATGTCAACTGGTTGTTGGGTCTTTACTGACTCAGTAACGAAGCTAACGCGTGAAGTTGACCGCCTGGGGAGTACGGCCGCAAGGTTGAAACTCAAAGGAATTGACGGGGACCCGCACAAGCGGTGGATGATGTGGTTTAATTCGATGCAACGCGAAAAACCTTACCCACCTTTGACATGTACGGAATCCTTTAGAGATAGAGGAGTGCTCGAAAGAGAACCGTAACACAGGTGCTGCATGGCTGTCG
>E9691TF06HGBYO
ATTAGATACCCTGGTAGTCCACGCTGTAAACTATGGATACTTGTTGTTGGAGGTATTGACCCCTTCAGTGACGAAGCTAACGCGTTAAGTATCCCGCCTGGGGAGTACGGTCGCAAGATTAAAACTCAAAGAAATTGACGGGGGCCCACACGAGCGGTGGAGCATGTGGTTTAATTCGATGCAACGCGAAGAACCTTACCTGGACTTGACATGAACTGGAAGGGTGGCAGAAATGTCCCCGCTCGCAAGAGTCGGTTCACAGGTGCTGCATGG
>E9691TF06G5646
ATTAGATACCCTGGTAGTCCACGCCGTAAACGATGAATGCTAGCCGTTGGACAGCTTGCTGTTCAGTGGCGCAGTTAACACTTTAAGCATTCCGCCTGGGGAGTACGGTCGCAAGATTAAAACTCAAAGGAATTGACGGGGCCCGCACAAGCGGTGGAGCATGTGGTTTAATTCGAAGCAACGCGCAGAACCTTACCAGCTTTTGACATGTCTCGTTTGGTCGCCAGAGATGGCTTCCTTCAGTTCGGCTGGCGAGAACACAGG
>E9691TF06HFJM5
ATTAGATACCCTGGTAGTCCACGCTGTAAACGATGTCGACTAGCCGTTGGTCCTATTTACAGGATTAGTGGCGCAGCTAACGCATTAAGTCGACCGCCTGGGGAGTACGGCCGCAAGGTTAAAACTCAAATGAATTGACGGGGGCCCGCACAAGCGGTGGAGCATGTGGTTTAATTCGATGCAACGCGAAGAACCTTACCTACCCTTGACATCCAGAGAATCTGTTAGAGATAGTAGAGTGCCTTCGGGAGCTCTGAGACAGGTG
>E9691TF06G70LE
ATTAGATACCCGGGTAGTCCACGCCCTAAACGATGTCTACTAGTTGTTGGTGGAGTAAAATCCATGAGTAACGCAGCTAACGCGTGAAGTAGACCGCCTGGGGAGTACGGTCGCAAGATTAAAACTCAAATGAATTGACGGGGGCCCGCACAAGCGGTGGATTATGTGGATTAATTCGATGCAACGCGAAAAACCTTACCTGGCCTTGACATGTAACGAACTTTCCAGAGATGGATTGGTGCTCGAAAG
>E9691TF06HKNWW
ATTAGATACCCAGGTAGTCCACGCTGTAAACTATGGATACTTGTTGTTGGAGGTATTGACCCCTTCAGTGACGAAGCTAACGCGTTAAGTATCCCGCCTGGGAGTACGGTCGCAAGATTAAAACTCAAAGAAATTGACGGGGGCCCGCACAAGCGGTGGAGCATGTGGTTTAATTCGATGCAACGCGAAGAACCTTACCTGGACTTGACATGAACTGGAAGGGTGGCAGAAATGTCCCCG
>E9691TF06HEJI5
ATTAGATACCCGGGTAGTCCACGCCGTAAACGATGTCAACTAGCCGTTGGCTCTCTTAGAGAGTTAGTGGCGCAGCTAACGCATTAAGTTGACCGCCTGGGGAGTACGGCCGCAAGGTTAAAACTCAAATGAATTGACGGGGGCCCGCACAAGCGGTGGAGCATGTGGTTTAATTCGATGCAACGCGAAGAACCTTACCTACCCTTGACATCCAGAGAATCTGTTAGAGATAGTAGAGTGCC
>E9691TF06HEJ40
ATTAGATACCCTGGTAGTCCACGCCCTAAACGATGTCAACTGGTTGTTGGGTCTTCACTGACTCAGTAACGAAGCTAACGCGTGAAGTTGACCGCCTGGGGAGTACGGCCGCAAGGTTGAAACTCAAAGGAATTGACGGGGACCCGCACAAGCGGTGGATGATGTGGTTTAATTCGATGCAACGCGAAAAACCTTACCCACCTTTGACATGTACGGAAGTTACCAGAGATGGTTTCGTGCTCGAAAGAGAACCGTAACACAGGTGCTGCATGGCTGTCG
>E9691TF06HHE9N
ATTAGATACCCCGGTAGTCCACGCTGTAAACGATGAACACTTGGTGTGGAGGGAGTTGACCCCTTCCGTGCCGGAGCTAACGCGTTAAGTGTTCCGCCTGGGGAGTACGGTCGCAAGGCTGAAACTCAAAGGAATTGACGGGGGCCCGCGCAAGCGGTGGAGCATGTGGTTTAATTCGACGCAACGCGAAGAACCTTACCTGGGCTTGAACTGCCATTGACCGGTACAGAGATGTGCCTTTTCGCAAGAACAGTGGCAGAGGTGCTGCATGG
>E9691TF06HDDW2
ATTAGATACCCGGGTAGTCCATGCCGTAAACGGTGGGCACTAGGTGTGGGTTCCAACTAACGGGATCCGCGCCGTCGCTAACGCATTAAGTGCCCCGCCTGGGGAGTACGGTCGCAAGACTAAAACTCAAAGGAATTGACGGGGGCCCGCACAAGCAGCGGAGCGTGTTGCTTAATTCGATGCTACGCGAAGAACCTTACCTGGGTTTGACATGTTTGGAAAAGCCACAGAGATGTGGTGTCCGCAAGGGCCAAAC
>E9691TF06HH69V
ATTAGATACCCTGGTAGTCCACGCTGTAAACTATGGATACTTGTTGTTGGAGGTATTGACCCCTTCAGTGACGAAGCTAACGCGTTAAGTATCCCGCCTGGGGAGTACGGTCGCAAGATTAAAACTCAAAGAAATTGACGGGGGCCCGCACAAGCGGTGGAGCATGTGGTTTAATTCGATGCAACGCGAAGAACCTTACCTGGACTTGACACGAACTGGAAGGGTGGCAGAAATGTCCCCG
>E9691TF06HIS67
ATTAGATACCCTGGTAGTCCACGCCGTAAACGGTGGGCGCTAGTTGTGCGAACCTTCCACGGTTTGTGCGACGCAGCTAACGCATTAAGCGCCCCGCCTGGGGAGTACGATCGCAAGATTAAAACTCAAAGGAATTGACGGGGCCCCGCACAAGCAGCGGAGCATGCGGCTTAATTCGACGCAACGCGAAGAACCTTACCAAGGCTTGACATATACAGGAATATGGCAGAGATGTCATAGCCG
>E9691TF06G6NQD
ATTAGATACCCGGGTAGTCCTAGCTGTAAACGATGGATACTAGATGTTGTGGACTCTTTGAGTCTGCAGTGTCGTAGCTAACGCGTTAAGTATCCCGCCTGGGAAGTATGCTCGCAAGAGTGAAACTCAAAGGGATTGACGGGGGCCCGCACAAGCGGTGGAGCATGTGGTTTAATTCGATGCAACACGAAGAACCTTACCAGGACTTGACATAAAGAGAAGTTTTTTGAGAAGAAAACGTGCTACGGCCTCTTGTACAGGTGGTG
>E9691TF06HL41W
ATTAGATACCCTGGTAGTCCTAGCTGTAAACGATGGATACTAGATGTTGTGGACTCTTTGAGTCTGCAGTGTCGTAGCTAACGCGTTAAGTATCCCGCCTGGGAAGTATGCTCGCAAGAGTGAAACTCAAAGGAATTGACGGGGGCCCGCACAAGCGGTGGAGCATGTGGTTAATTCGATGCAACACGAAGAACCTTACCAGGACTTGACATAAAGAGAAGTTTTTTGAGAAGAAACGTGCTACGGCCTCTTATACAGGTGGTG
>E9691TF06HCTH9
ATTAGATACCCAGGTAGTCCACGCCCTAAACGATGCTGACTAGTTGTTCGGGATTTACATCCTGAGTAACGTAGCTAACGCGTGAAGTCAGCCGCCTGGGGAGTACGGTCGCAAGATTAAAACTCAAAGGAATTGACGGGGACCCGCACAAGCGGTGGATGATGTGGATTAATTCGATGCAACGCGAAAAACCTTCCTACCCTTGACATGTCACTAACGAAGTAGAGATACATTAGGTGCTCGTAAGAGAAAGTGAACACAGGTG
>E9691TF06HFI90
ATTAGATACCCAGGTAGTCCACGCCGTAAACGGTGGGCGCTAGTTGTGCGAACCTTCCACGGTTTGTGCGACGCAGCTAACGCATTAAGCGCCCCGCCTGGGGAGTACGATCGCAAGATTAAAACTCAAAGGAATTGACGGGGCCCCGCACAAGCAGCGGAGCATGCGGCTTAATCCGACGCAACGCGAAGAACCTTACCAAGGCTTGACATATACAGGAATATGGCAGAGATGTCATAGCCGCAAGGTCTGTATACAGGTGG
>E9691TF06HFFEO
ATTAGATACCCGGGTAGTCCACGCTGTAAACGATGAATACTAGGTATTGGAGGATTTGACCCCTACAGTGCCGTAGCTAACGCGTTAAGTATTCCGCCTGGGAAGTACGGTCGCAAGACTAAAACTCAAAGGAATTGACGGGGGCCCGCACAAGCGGTGGATTATGTGGTTTAATTCGAAGCAACGCGCAGAACCTTACCTAGGCTTGAAATCCCACGAACCTGCTTTAAACGGCGGGGTGCTCTTCGGAGAATGTGGTGACAGGCGCTGCATGGCTGTCGTC
>E9691TF06HK9R2
ATTAGATACCCCGGTAGTCCACGCCCTAAACGATGTCAACTGGTTGTTGGGTCTTAACTGACTCAGTAACGAAGCTAACGCGTGAAGTTGACCGCCTGGGGAGTACGGCCGCAAGGTTGAAACTCAAAGGAATTGACGGGGACCCGCACAAGCGGTGGATGATGTGGTTTAATTCGATGCAACGCGAAAAACCTTACCCACCTTTGACATGTACGGAAGCCTTTAGAGATAGAGGCGTGCTCGAAAGAGAGCCGTAACACAGGTGCTGCATGGCTGTCG
>E9691TF06HHCQB
ATTAGATACCCGGGTAGTCCACGCCCTAAACGATGTCTACTAGTTGTTGGGAGAGTAAAATCTCTTAGTAACGCAGCTAACGCGTGAAGTAGACCGCCTGGGGAGTACGGTCGCAAGATTAAAACTCAAAGGAATTGACGGGGGCCCGCACAAGCGGTGGATTATGTGGATTAATTCGATGCAACGCGAAAAACCTTACCTGGCCTTGACATGTACCGAATTTAGCAGAGATGCTTTAG
>E9691TF06G94P0
ATTAGATACCCCGGTAGTCCTGGCTGTAAACATTGGGCACTGGGTAGTGGAACCGCCGATGGTTTCACTGCCGCAGGGAAACCGTGAAGTGCCCCGCCTGGGGAGTATGGTCGCAAGGCTGAAACTCAAAGGAATTGACGGGGGCTCACACAAGCAGTGGAGTATGTGGCTTAATTCGAGGCTACGCGAAAAACCTTACCTAGGCTTGACATGCAAGGATTAGTCGGCGGAAACGTCGATGACGCCGCAAGGTGGAACTTGCACAGGTG
>E9691TF06G92R9
ATTAGATACCCCGGTAGTCCACGCCCTAAACGATGTCTACTAGTTGTCGGGCCTTAATTGGCTTGGTAACGCAGCTAACGCGTGAAGTAGACCGCCTGGGGAGTACGGTCGCAAGATTAAAACTCAAAGGAATTGACGGGGACCCGCACAAGCGGTGGATGATGTGGATTAATTCGATGCAACGCGAAAAACCTTACCTACCCTTGACATGCCAGGAACCCCGCTGAAAGGGTGGGGGTGCTCGAAAGAGAACCTGGGCACAGGTGCTGCATGGCTGTCGTC
>E9691TF06GWAHK
ATTAGATACCCTGGTAGTCCACGCTGTAAACTATGGATACTTGTTGTTGGAGGTATTGACCCCTTCAGTGACGAAGCTAACGCGTTAAGTATCCCGCCTGGGGAGTACGATCGCAAGATTAAAACTCAAAGAAATTGACGGGGGCCCGCACAAGCGGTGGAGCATGTGGTTTAATTCGATGCAACGCGAAGAACCTTACCTGGACTTGACATGAACTGGAAGGGTGGCAGAAATGTCCCCG
>E9691TF06G3OJK
ATTAGATACCCCGGTAGTCCACGCTGTAAACGGTGGGCACTAGTTGTGGGAACCTTCCACGGCTTCTGCGACGCAGCTAACGCATTAAGTGCCCCGCCTGGGGAGTACGGTCGCAAGACTAAAACTCAAAGGAATTGACGGGGGCCCGCACAAGCAGCGGAGCATGCGGCTTAATTCGACGCAACGCGAAGAACCTTACCAAGGCCTGACATATAGCGAAAAGTGGCAGAGATGTCATGTCCGCAAGGGCGCTATACAGGTGGTG
>E9691TF06HLSKF
ATTAGATACCCCGGTAGTCCACGCTGTAAACGATGATTATTAGATGTCGGGGGGTTACCCTTCGGTATCGCAGCTAACGCATTAAATAATCCGCCTGGGGAGTACGGTCGCAAGATTAAAACTCAAAGGAATTGACGGGGACCCGCACAAGCGGTGGAGTATGTGGTTTAATTCGAAGCAACGCGCAGAACCTTACCAACCCTTGACATGGGACGTATGAGCTTCAGAGATGAAGTTCTTCACTTCGGGTGGCGTCCACAC
>E9691TF06HB6SY
ATTAGATACCCCGGTAGTCCTAGCTGTAAACGATGGATACTAGATGTTGTGGACTCTTTGAGTCTGCAGTGTCGTAGCTAACGCGTTAAGTATCCCGCCTGGGAAGTATGCTCGCAAGAGTGAAACTCAAAGGAATTGACGGGGGCCCGCACAAGCGGTGGAGCATGTGGTTTAATTCGATGCAACACGAAGAACCTTACCAGGACTTGACATAAAGAGAAGTTTTTTGAGAAGAAAACGTGCTACGGCCTCTTATACAGGTGGTG
>E9691TF06GWGK8
ATTAGATACCCTGGTAGTCCACGCCCTAAACGATGTCAACTGGTTGTTGGGTCTTCACTGACTCAGTAACGAAGCTAACGCGTGAAGTTGACCGCCTGGGGAGTACGGCCGCAAGGTTGAAACTCAAAGGAATTGACGGGGACCCGCACAAGCGGTGGATGATGTGGTTTAATTCGATGCAACGCGAAAACCTTACCCACCTTTGACATGTACGGAAGTTACCAGAGATGGTTTCGTGCTCGAAAGAGAACCGTAACACAGGTGCTGCATGGCTGTCG
>E9691TF06HDRRL
ATTAGATACCCAGGTAGTCCACGCTGTAAACTATGGATACTTGTTGTTGGAGGTATTGACCCCTTCAGTGACGAAGCTAACGCGTTAAGTATCCCGCCTGGGGAGTACGGTCGCAAGATTAAAACTCAAAGAAATTGACGGGGGCCCGCACAAGCGGTGGAGCATGTGGTTTAATTCGATGCAACGCGAAGAACCTTACCTGGACTTGACATGAACTGGAAGGGTGGCAGAAATGTCCCCGCTCGCAAGAGTCGGTTCACAGGTGCTGCATGG
>E9691TF06HGKT2
ATTAGATACCCGGGTAGTCCTAGCTGTAAACGATGGATACTAGATGTTGTGGACTCTTTGAGTCTGCAGTGTCGTAGCTAACGCGTTAAGTATCCCGCCTGGGAAGTATGCTCGCAAGAGTGAAACTCAAAGGAATTGACGGGGGCCCGCACAGGCGGTGGAGCATGTGGTTTAATTCGATGCAACACGAAGAACCTTACCAGGACTTGACATAAAGAGAAGTTTTTTGAGAAGAAAACGTGCTACGGCCTCTTATACAGGTGGTG
>E9691TF06HCURS
ATTAGATACCCGGGTAGTCCACGCCCTAAACGTTGAATACTCGGTCTTGGCGATACACAGTCAGGGCCCAAGCGAAAGCGTTAAGTATTCCACCTGGGAAGTACGTTCGCAAGAATGAAACTCAAAGGGATTGACGGGGGCCCGCACAAGCGGAGGAGCATGTGGTTTAATTCGATGATACGCGAGAAACCTTACCTGGGCTTGAATGTGAGTGACCGGTGCCGAAAGGTACTTTTCCCGCAAGGGACACAAAACAAGGTGCTGCATGGCTGTCGTCAGTCG
>E9691TF06HBY48
ATTAGATACCCAGGTAGTCCACGCCCTAAACGATGTCTACTAGTTGTTGGTGGAGTAAAATCCATGAGTAACGCAGCTAACGCGTGAAGTAGACCGCCTGGGGAGTACGGTCGCAAGATTAAAACTCAAATGAATTGACGGGGGCCCGCACAAGCGGTGGATTATGTGGATTAATTCGATGCAACGCGAAAAACCTTACCTGGCCTTGACATGTAACGAACTTTCCAGAGATGGATTGGTGCTCGAAAG
>E9691TF06G4D37
ATTAGATACCCTGGTAGTCCACGCCGTAAACGGTGGGCGCTAGTTGTGCGAACCTTCCACGGTTTGTGCGACGCAGTTAACGCATTAAGCGCCCCGCCTGGGGAGTACGATCGCAAGATTAAAACTCAAAGGAATTGACGGGGCCCCGCACAAGCAGCGGAGCATGCGGCTTAATTCGACGCAACGCGAAGAACCTTACCAAGGCTTGACATATACAGGAATATGGCAGAGATGTCATAGCCGCAAGGTCTGTATACGGGTGGTG
>E9691TF06HAT8Y
ATTAGATACCCGGGTAGTCCACGCTGTAAACGATGAGTGCTAGACGTCGGATTTGAAAAATTCGGTGTTGCAGCTAACGCAATAAGCACTCCGCCTGGGGAGTACGGTCGCAAGGTTAAAACTCAAAGGAATTGACGGGGACCCGCACAAGCGGTGGAGCATGTGGTTTAATTCGAAGCAACGCGAAGAACCTTACCAGCTTTTGACATGGGGATTAAGAATAGAGAGATTTATTTGTCGACTTCGGTCGAATCCCACACAGGTGCTGCATGG
>E9691TF06HB21N
ATTAGATACCCTGGTAGTCCACGCCCTAAACGATGTCAACTGGTTGTTGGGTCTTCACTGACTCAGTAGCGAAGCTAACGCGTGAAGTTGACCGCCTGGGGAGTACGGCCGCAAGGTTGAAACTCAAAGGAATTGACGGGGACCCGCACAAGCGGTGGATGATGTGGTTTAATTCGATGCAACGCGAAAAACCTTCCCACCTTTGACATGTACGGAACTCGCCAGAGATGGCTTGGTGCTCGGAAAAGAGAGCCGTAAAC
>E9691TF06HBNYF
ATTAGATACCCTGGTAGTCCACGCCCTAAACGATGTCAACTGGTTGTTGGGTCTTCACTGACTCAGTAATGAAGCTAACGCGTGAAGTTGACCGCCTGGGGAGTACGGCCGCAAGGTTGAAACTCAAAGGAATTGACGGGGACCCGCACAAGCGGTGGATGATGTGGTTTAATTCGATGCAACGCGAAAAACCTTACCCACCTTTGACATGTACGGAATTTGCCAGAGATGGCTTAGTGCTCGAAAGAGAACCGTAACACAGGTGCTGCATGG
>E9691TF06HDHW8
ATTAGATACCCTGGTAGTCCACGCCCTAAACGATGTCTACTAGTTGTTGGGAGAGTAAAATCTCTTAGTAACGCAGCTAACGCGTGAAGTAGACCGCCTGGGGAGTACGGTCGCAAGATTAAAACTCAAAGGAATTGACGGGGGCCCGCACAAGCGGTGGATTATGTGGATTAATTCGATGCAACGCGAAAACCTTACCTGGCCTTGACATGTACCGAATTTAGCAGAGATGCTTTAGTGCTCGAAAGAGAACGGTAACACAGGTGCTGCA
>E9691TF06HDWEX
ATTAGATACCCGGGTAGTCCACGCCCTAAACGATGTCTACTGGTTGTTGGTGGAGTAAAATCCATGAGTAACGCAGCTAACGCGTGAAGTAGACCGCCTGGGGAGTACGGTCGCAAGATTAAAACTCAAATGAATTGACGGGGCCCGCACAAGCGGTGGATTATGTGGATTAATTCGATGCGACGCGAAAAACCTTACCTGGCCTTGACATGTAACGAACTTTCCAGAGATGGATTGGTGCTCGAAAG
>E9691TF06HFYPZ
ATTAGATACCCGGGTAGTCCACGCCGTAAACGGTGGGCGCTAGTTGTGCGAACCTTCCACGGTTTGTGCGACGCAGCTAACGCATTAAGCGCCCCGCCTGGGGAGTACGATCGCAAGATTAAAACTCAAAGGAATTGACGGGGCCCCGCACAAGCAGCGGAGCATGCGGCTTAATTCGACGCAACGCGAAGAACCTTACCAAGGCTTGACATATACAGGAATATGGCAGAGATGTCATAGCCGCAAGGTCTGTATACAGGTGGTG
>E9691TF06GYG5P
ATTAGATACCCGGGTAGTCCTGGCAGTAAACGGTGCACGTTTGGTGTGGGCGCAATCGACCGCGTCCGCGCCGGAGCTAACGCGTTAAACGTGCCGCCTGGGAAGTACGGTCGCAGATTAAAACTCAAAGAAATTGACGGGGACCCGCACAAGCGGTGGAGTATGTGGCTTAATTCGATGCAACGCGAAGAACCTTACCTGGTCTTGACATGCATTGTGTCTCCGGTGAAAGCCGGATAGGGTAGCAATACCCGCTTTGCACAGGTGCTG
>E9691TF06HLC2F
ATTAGATACCCGGGTAGTCCACGCCCTAAACGATGTCTACTAGTTGTTGGTGGAGTAAAATCCATGAGTAACGCAGCTAACGCGTGAAGTAGACCGCCTGGGGAGTACGGTCGCAAGATTAAAACTCAAATGAATTGACGGGGGCCCGCACAAGCGGTGGATTACGTGGATTAATTCGATGCAACGCGAAAACCTTACCTGGCCTTGACATGTAACGAACTTTCCAGAGATGGATTGGTGCTCGAAAG
>E9691TF06HLJCW
ATTAGATACCCGGGTAGTCCACGCCGTAAACTATGGATACTAGGTGTCCGGAGAGTTAACCCTCTGGGTACCGAAGCTCACGCATTAAGTATCCCGCCTGGGGAGTACGGTCGCAAGACTAAAACTCAAAGGAATTGACGGGGGCCCGCACAAGCGGTGGAGTATGTGGTTTAATTCGAAGCAACGCGCAGAACCTTACCGGGCTTAACATCCCCTGACCGTGGCAGAGATGTCACTTTCCCTTCGGGGACAGGGAGATAGGTGCTGCATGGCTGTCGTCAG
>E9691TF06HD3GB
ATTAGATACCCGGGTAGTCCACGCCCTAAACTATGTCAACTAGTTGTTGGAGGATGAACTCCTTTAGTAACGCAGCTAACGCGTGAAGTTGACCGCCTGGGGAGTACGGTCGCAAGATTAAAACTCAAAGGAATTGACGGGGGCCCGCACAAGCGGTGGATGATGTGGATTAATTCGATGCAACGCGAAAACCTTACCTACCCTTGACATGTCAGGAAGTCCGCTGAGAGGTGGATGTGCTCGAAAG
>E9691TF06HGEPX
ATTAGATACCCTGGTAGTCCACGCCCTAAACGATGTCTACTAGTTGTTGGTGGAGTAAAATCCATGAGTAACGCAGCTAACGCGTGAAGTAGACCGCCTGGGGAGTACGGTCGCAAGATTAAAACTCAAATGAATTGACGGGGGCCCGCACAAGCGGTGGATTATGTGGATTAATTCGATGCAACGCGAAAAACCTTACCTGGCCTTGACATGTAACGAACTTTCCAGAGATGGATTGGTGCTCGAAAGAGAGCGTTAACACAGGTG
>E9691TF06HAIFG
ATTAGATACCCAGGTAGTCCACGCCGTAAACGATGTCAACTAGCCGTTGGTCCTCTATGTAGGATTAGTGGCGCAGCTAACGCATTAAGTTGACCGCCTGGGGAGTACGGCCGCAAGGTTAAAACTCAAATGAATTGACGGGGGCCCGCACAAGCGGTGGAGCATGTGGTTTAATTCGATGCAACGCGAAGAACCTTACCTACCCTTGACATCCAGAGAATCTGTTAGAGATAGTAGAGTGCCTTCGGGAGCTCTGAGACAGGTG
>E9691TF06G3HOA
ATTAGATACCCCGGTAGTCCACGCTGTAAACGATGTCGACTAGCCGTTGGTCCTATTTACAGGATTAGTGGCGCAGCTAACGCATTAAGTCGACCGCCTGGGGAGTACGGCCGCAAGGTTAAAACTCAAATGAATTGACGGGGGCCCGCACAAGCGGTGGAGCATGTGGTTTAATTCGATGCAACGCGAAGAACCTTACCTACCCTTGACATCCAGAGAATCTGTTAGAGATAGTAGAGTGCCTTCGGGAGCTCTGAGACAGGTG
>E9691TF06G54TT
ATTAGATACCCGGGTAGTCCACGCCCTAAACGATGTCTACTAGTTGTTGGGAGAGTAAAATCTCTTAGTAACGCAGCTAACGCGTGAAGTAGACCGCCTGGGGAGTACGGTCGCAAGATTAAAACTCAAAGGAATTGACGGGGGCCCGCACAAGCGGTGGATTATGTGGATTAATTCGATGCAACGCGAAAAACCTTACCTGGCCTTGACATGTACCGAATTTAGCAGAGATGCTTTAGTGCTCGAAAG
>E9691TF06HKDLA
ATTAGATACCCCGGTAGTCCACGCCCTAAACGATGTCAACTGGTTGTTGGGTCTTTACTGACTCAGTAACGAAGCTAACGCGTGAAGTTGACCGCCTGGGGAGTACGGCCGCAAGGTTGAAACTCAAAGGAATTGACGGGGACCCGCACAAGCGGTGGATGATGTGGTTTAATTCGATGCAACGCGAAAAACCTTACCCACCTTTGACATGTACGGAATCCTTTAGAGATAGAGGAGTGCTCGAAAGAGAACCGTAACACAGGTGCTGCATGGCTGTCGTC
>E9691TF06GUVL2
ATTAGATACCCCGGTAGTCCACGTCCTAAACGATGTCTACTAGTTGTTGGTGGAGTAAAATCCATGAGTAACGCAGCTAACGCGTGAAGTAGACCGCCTGGGGAGTACGGTCGCAAGATTAAAACTCAAATGAATTGACGGGGGCCCGCACAAGCGGTGGATTATGTGGATTAATTCGATGCAACGCGAAAAACCTTACCTGGCCTTGACATGTAACGAACTTTCCAGAGATGGATTGGTGCTCGAAAGAGAGCGTTAACACAGGTGCTGCA
>E9691TF06HE2GA
ATTAGATACCCGGGTAGTCCACGCTGTAAACGATGAACACTTGGTGTGGAGGGAGTTGACCCCTTCCGTGCCGGAGCTAACGCGTTAAGTGTTCCGCCTGGGGAGTACGGTCGCAAGGCTGAAACTCAAAGGAATTGACGGGGGCCCGCACAAGCGGTGGAGCATGTGGTTTAATTCGACGCAACGCGAAGAACCTACCTGGGCCTGAACTGCCATTGACCGGTACAGAGATGTGCCTTTTCGCAAGAACAGTGGCAGAGGTGCTGCATGG
>E9691TF06HI8DL
ATTAGATACCCGGGTAGTCCACGCTGTAAACGATGATTATTAGATGTCGGGAGGGTTACCTTTCGGTATCGCAGCTAACGCATTAAATAATCCGCCTGGGGAGTACGGTCGCAAGATTAAAACTCAAAGGAATTGACGGGGACTCGCACAAGCGGTGGAGTATGTGGTTTAATTCGAAGCAACGCGCAGAACCTTACCAACCCTTGACATGGGACGTATGAGCTTCAGAGATGGAGTTCTTCACTTCGGGTGGCGTCCACACAGGTGCTG
>E9691TF06G1XE1
ATTAGATACCCTGGTAGTCCACGCCGTAAACGGTGGGGCGCTAGTTGTGCGAACCTTCCACGGTTTGTGCGACGCAGCTAACGCATTAAGCGCCCCGCCTGGGGAGTACGATCGCAAGATTAAAACTCAAAGGAATTGACGGGGCCCCGCACAAGCAGCGGAGCATGCGGCTTAATTCGACGCAACGCGAAGAACCTTACCAAGGCTTGACATATACAGGAATATGGCAGAGATGTCATAGCCGCAAGGTCTGTATACAGGTGG
>E9691TF06HHWEV
ATTAGATACCCCGGTAGTCCACGCCCTAAACTATGATTACTCGACATTTGTGATACACTATAAGTGTCTGAGCGAAAGCATTAAGTAATCCACCTGGGAAGTACGTCCGCAAGGATGAAACTCAAAGGAATTGGCGGGGGTCCGCACAAGCGGTGGAGCATGTGGTTTAATTCGATGATACGCGAGGAACCTTACCTGGGCTAGAATGCTGGGAGACCGTTAGTGAAAGCTAATTTTGTAGCAATACACTGCCAGTAAGGTG
>E9691TF06HELTP
ATTAGATACCCGGGTAGTCCACGCCCTAAACGATGCTGACTAGTTGTTCGGGATTTACATCCTGAGTAACGTAGCTAACGCGTGAAGTCAGCCGCCTGGGGAGTACGGTCGCAAGATTAAAACTCAAAGGAATTGACGGGGACCCGCACAAGCGGTGGATGATGTGGATTAATTCGATGCAACGCGAAAAACCTTACCTACCCTTGACATGTCACTAACGAAGTAGAGATACATTAGGTGCTCGTAAGAGAAAGTGAACACAGG
>E9691TF06G9YD7
ATTAGATACCCGGGTAGTCCTAGCTGTAAACGATGGATACTAGATGTTGTGGACTCTTTGAGTCTGCAGTGTCGTAGCTAACGCGTTAAGTATCCCGCCTGGGAAGTATGCTCGCAAGAGTGAAACTCAAAGGAATTGACGGGGGCCCGCACAAGCGGTGGAGCATGTGGTTTAATCGATGCAACACGAAGAACCTTACCAGGACTTGACATAAAGAGTAAGTTTTTAGAGAAGAAACGTGCTACGGCCTCTTATACAGGTGGTG
>E9691TF06G2L1V
ATTAGATACCCTGGTAGTCCTGGCTGTAAACATTGGGCACTGGGTAGTGGAACCGCCGATGGTTTCACTGCCGCAGGGAAACCGTGAAGTGCCCCGCCTGGGGAGTATGGTCGCAAGGCTGAAACTCAAAGGAATTGACGGGGGCTCACACAAGCAGTGGAGTATGTGGCTTAATTCGAGGCTACGCGAAAAACCTTACCTAGGCTTGACATGCAAGGATTAGTCGGCGGAAACGTCGATGACGCCGCAAGGTGGAACTTGCACAGGTG
>E9691TF06HEIV8
ATTAGATACCCGGGTAGTCCACGCTGTAAACGATGTCGACTAGCCGTTGGTCCTATTTACAGGATTAGTGGCGCAGCTAACGCATTAAGTCGACCGCCTGGGGAGTACGGCCGCAAGGTTAAAACTCAAATGAATTGACGGGGGCCCGCACAAGCGGTGGAGCATGTGGTTTAATTCGATGCAACGCGAAGAACCTTACCTACCCTTGACATCCAGAGAATCTGTTAGAGATAGTAGAGTGCCTTCGGG
>E9691TF06G6TA9
ATTAGATACCCGGGTAGTCCTAGCCGTAAACGATGGATACTAGATGTTGCACGTATTAACCCGTGCAGTATCGTAGCTAAGGCGTTAAGTATCCCGCCTGGGAAGTACGCTCGCAAGAGTGAAACTCAAAGGAATTGACGGGGGCCCGCACAAGCGGTGGAGTATGTGGTTTAATTCGATGCAACGCGAAGAACCTTACCAGGGCTTGACATGTCACAAATTTCTTTGAAAGAAGAGAGTGCC
>E9691TF06HJV71
ATTAGATACCCCGGTAGTCCACGCTGTAAACGATGAGTGCTAGATATCGGGGGAATTTCTTCGGTTTCGTAGTTAACGCATTAAGCACTCCGCCTGGGGAGTACGATCGCAAGGTTAAAACTCAAAGGAATTGACGGGGGCTCGCACAAGCGGTGGAGCATGCGGTTTAATTCGATGTTACGCGAAAAACCTTACCAGCCCTTGACATGGTGGTCGCAGGAAGCAGAGATGCATCCTTTCAGTTCGGCTGGACCACACACAGGTGTTG
>E9691TF06HAOJL
ATTAGATACCCTGGTAGTCCTAGCTGTAAACGATGGATACTAGATGTTGTGGACTCTTTGAGTCTGCAGTGTCGTAGCTAACGCGTTAAGTATCCCGCCTGGGAAGTATGCTCGCAAGAGTGAAACTCAAAGGAATTGACGGGGGCCCGCACAAGCGGTGGAGCATGTGGTTAATTCGATGCAACACGAAGAACCTTACCAGGACTTGACATAAAGAGAAGTTCTTTGAGAAGAAAACGTGCTACGGCCTCTTATACAGGTGGTG
>E9691TF06HCGIR
ATTAGATACCCAGGTAGTCCACGCCCTAAACGATGTCTACTAGTTGTTGGTGGAGTAAAATCCATGAGTAACGCAGCTAACGCGTGAAGTAGACCGCCTGGGGAGTACGGTCGCAAGATTAAAACTCAAACGAATTGACGGGGGCCCGCACAAGCGGTGGATTATGTGGATTAACTCGATGCAACGCGAAAAACCTTACCTGGCCTTGACATGTAACGAACTTTCCAGAGATGGATTGGTGCTCGAAAGAGAGCGTTAACACAGGTGCTG
>E9691TF06HHAMD
ATTAGATACCCTGGTAGTCCACGCCCTAAACGATGCTGACTAGTTGTTCGGGATTTTATCCTGAGTAACGTAGCTAACGCGTGAAGTCAGCCGCCTGGGGAGTACGGTCGCAAGATTAAAACTCAAAGGAATTGACGGGGACCCGCACAAGCGGTGGATGATGTGGATTAATTCGATGCAACGCGAAAAACCTTACCTACCCTTGACATGTAACTAACGAAGTAGAGATACATTAGGTGCTCGTAAGAGAAAGTTAACACAGGTGCTGCATGG
>E9691TF06HJI6H
ATTAGATACCCTGGTAGTCCACGCCGTAAACGGTGGGCGCTAGTTGTGCGAACCTTCCACGGTTTGTGCGACGCAGCTAACGCATTAAGCGCCCCGCCTGGGGAGTACGATCGCAAGATTAAAACTCAAAGGAATTGACGGGGCCCCGCACAAGCAGCGGAGCATGCGGCTTAATTCGACGCAACGCGAAGAACCTTACCAAGGCTTGACATATACAGGAATATGGCAGAGATGTCATAGCCG
>E9691TF06G0K39
ATTAGATACCCGGGTAGTCCACGCCCTAAACGATGTCTACTTGCTGTTGGGGGTAACCTTAGTAGCGAAGCTAACGCGAGAAGTAGACCGCCTGGGGAGTACGGTCGCAAGATTAAAACTCAAAGGAATTGACGGGGACCCGCACAAGCGGTGGATGATGTGGATTAATTCGATGCAACGCGAAAAACCCTACCTGCTCTTGACATGTATGGAAGATTTCAGAGATGAGATTGTGCCTTCGGGAACCATAACACAGGTGCTGCATGG
>E9691TF06HCU2I
ATTAGATACCCTGGTAGTCCACGCCGTAAACGATGTCGACTTGGAGGTTGTGCCCTTGAGGCGTGGCTTCCGGAGCTAACGCGTTAAGTCGACCGCCTGGGGAGTACGGCCGCAAGGTTAAAACTCAAATGAATTGACGGGGGCCCGCACAAGCGGTGGAGCATGTGGTTTAATTCGATGCAACGCGAAGAACCTTACCTGGTCTTGACATCCACGGAAGTTTTCAGAGATGAGAATGTGCCTTCGGGAACCGTGAGACAGGTGCTGCATGG
>E9691TF06G54ST
ATTAGATACCCTGGTAGTCCACGCCCTAAACGATGCTGACTAGTTGTTCGGGATTTACATCCTGAGTAACGTAGCTAACGCGTGAAGTCAGCCGCCTGGGGAGTACGGTCGCAAGATTAAAACTCAAAGGAATTGACGGGGACCCGCACAAGCGGTGGATGATGTGGATTAATTCGATGCAACGCGAAAAACCTTCCTACCCTTGACATGTCACTAACGAAGTAGAGATACATTAGGTGCTCGTAAGAGAAAGTGAACACAGGTG
>E9691TF06HEN65
ATTAGATACCCTGGTAGTCCACACTGTAAACGATGATAACTAACTGTTGGCATTCGTGTCGGTGGTACAGAGAAATCGTTAAGTTATCCACCTGGGGAGTACGCCGGCAACGGTGAAACTCAAAGGAATTGACGGGGGTCCGCACAAGCGGTGGAGCATGTGGTTTAATTCGATGATACGCGAGGAACCTTACCTAGGCTAGAATGTGAAGGAATGTATCAGAAATGGTGCAGTCAGCAATGACCTGAAACAAGGTGCTG
>E9691TF06G55TG
ATTAGATACCCGGGTAGTCCACGCCCTAAACTATGTCAACTGGTTGTCGGGAGATTAACTCTCTTGGTAACGAAGCTAACGCGTGAAGTTGACCGCCTGGGGAGTACGGCCGCAAGGTTAAAACTCAAAGGAATTGACGGGGACCCGCACAAGCGGTGGATTATGTGGATTAATTCGATGCAACGCGAAAAACCTTACCTACCCTTGACATGTACGGAATCCTTCAGAGATGGAGGGGTGCCCGAAAGGGAACCGTAACACAGGTGCTGCATGGCTGTCGTCAG
>E9691TF06HE9G5
ATTAGATACCCGGGTAGTCCACGCCGTAAACGGTGGGCACTAGGTGTGGGCTCCAACCAACGGAGTCCGCGCCGTCGCTAACGCATTAAGTGCCCCGCCCGGGGAGTACGGCCGCAAGGTTAAAACTCAAAGGAATTGACGGGGGCCCGCACAAGCAGCGGAGCGTGTTGCTTAATTCGATGCTACGCGAAGAACCTTACCTGGGTTTGACATGTACGGAAAAGCCACAGAGATGTGGTGTCCTTCGGGGCCGGTACACAGGTGGTGCATGGCTGTCGTCAG
>E9691TF06HHIF1
ATTAGATACCCTGGTAGTCCACGCCCTAAACGATGCTGACTAGTTGTTCGGGATTTACATCCTGAGTAACGTAGCTAACGCGTGAAGTCAGCCGCCTGGGGAGTACGGTCGCAAGATTAAAACTCAAAGGAATTGACGGGGACCCGCACAAGCGGTGGATGATGTGGATTAATTCGATGCAACGCGAAAAACCTTACCTACCCTTGACATGTCACTAACGAAGTAGAGATACATTAGGTGCTCGTAAGAGAAAGTGAACACAGG
>E9691TF06G8CL1
ATTAGATACCCCGGTAGTCCTAGCTGTAAACGATGGATACTAGATGTTGTGGACTCTTTGAGTCTGCAGTGTCGTAACTAACGCGTTAAGTATCCCGCCTGGGAAGTATGCTCGCAAGAGTGAAACTCAAAGGAATTGACGGGGGCCCGCACAAGCGGTGGAGCATGTGGTTTAATTCGATGCAACACGAAGAACCTTACCAGGACTTGACATAAAGAGAAGTTTTTTGAGAAGAAAACGTGCTACGGCCTCTTATACAGGTGGTGCATGG
>E9691TF06HBNJ1
ATTAGATACCCAGGTAGTCCACGCCCTAAACTATGATTACTCGACATTTGTGATACACTATAAGTGTCTGAGCGAAAGCATTAAGTAATCCACCTGGGAAGTACGTCCGCAAGGATGAAACTCAAAGGAATTGGCGGGGGTCCGCACAAGCGGTGGAGCATGTGGTTTAATTCGATGATACGCGAGGAACCTTACCTGGGCTAGAATGCTGGGAGACCGTTAGTGAAAGCTAATTTTGTAGCAATACACTGCCAGTAAGG
>E9691TF06HCYO0
ATTAGATACCCTGGTAGTCCACGCCCTAAACGATGTCTACTAGTTGTTGGTGGAGTAAAATCCATGAGTAACGCAGCTAACGCGTGAAGTAGACCGCCTGGGGAGTACGGTCGCAAGATTAAAACTCAAATGAATTGACGGGGGCCCGCACAAGCGGTGGATTATGTGGATTAATTCGATGCAACGCGAAAAACCTTACCTGGCCTTGACATGTAACGAACTTTCCAGAGATGGATTGG
>E9691TF06HCLLR
ATTAGATACCCCGGTAGTCCACGCCGTAAACGGTGGGCGCTAGTTGTGCGAACCTTCCACGGTTTGTGCGACGCAGCTAACGCATTAAGCGCCCCGCCTGGGGAGTACGATCGCAAGATTAAAACTCAAAGGAATTGACGGGGCCCCGCACAAGCAGCGGAGCATGCGGCTTAATTCGACGCAACGCGAAGAACCTTACCAAGGCTTGACATATATAGGAATATGGCAGAGATGTCATAGCCGCAAGGTCTGTATACAGGTGGTG
>E9691TF06G5RG3
ATTAGATACCCGGGTAGTCCACGCCGTAAACGATGTCAACTAGCCGTTGGTCCTCTATGTAGGATTAGTGGCGCAGCTAACGCATTAAGTTGACCGCCTGGGGAGTACGGCCGCAAGGTTAAAACTCAAATGAATTGACGGGGGCCCGCACAAGCGGGTGGAGCATGTGGTTTAATTCGATGCAACGCGAAGAACCTTACCTACCCTTGACATCCAGAGAATCTGTTAGAGATAGTAGAGTGCCTTCGGG
>E9691TF06HGHML
ATTAGATACCCAGGTAGTCCACGCCGTAAACGATGTCAACTAGCCGTTGGCTCTCTTAGAGAGTTAGTGGCGCAGCTAACGCATTAAGTTGACCGCCTGGGGAGTACGGCCGCAAGGTTAAAACTCAAATGAATTGACGGGGGCCCGCACAAGCGGTGGAGCATGTGGTTTAATTCGATGCAACGCGAAGAACCTTACCTACCCTTGACATCCAGAGAATCTGTTAGAGATAGTGG
>E9691TF06HIQP4
ATTAGATACCCGGGTAGTCCACGCCGTAAACGATGTGCGCTGGATGTTGGGGCTCATAGAGTCTCAGTGTCGTAGCTAACGCGGTAAGCGCACTGCCTGGGGAGTACGGCCGCAAGGTTGAAACTCAAAGGAATTGACGGGGGCCCGCACAAGCGGTGGAGCATGTGGTTTAATTCGAAGCAACGCGCAGAACCTTACCAGCTCTTGACATGGACAGGACCGACACAGAGATGTGTTTTTCCCGCAAGGGACCTGTTGCAC
>E9691TF06HBNXX
ATTAGATACCCTGGTAGTCCACGCCCTAAACGATGCTGACTAGTTGTTCGGGATTTACATCCTGAGTAACGTAGCTAACGCGTGAAGTCAGCCGCCTGGGGAGTACGGTCGCAAGATTAAAACTCAAAGGAATTGACGGGGACCCGCACAAGCGGTGGATGATGTGGATTAATTCGATGCAACGCGAAAAACCTTACCTACCCTTGACATGTGACTAACGAAGTAGAGATACATTAGGTGCTCGTAAGAGAAAGTCAACACAGGTG
>E9691TF06G0OPP
ATTAGATACCCGGGTAGTCCACGCCCTAAACGATGTCAACTGGTTGTTGGGTCTTCACTGACTCAGTAACGAAGCTAACGCGTGAAGTTGACCGCCTGGGGAGTACGGCCGCAAGGTTGAAACTCAAAGGAATTGGCGGGGACCCGCACAAGCGGTGGATAATGTGGTTTAATTCGATGCAACGCGAAAAACCTTACCCACCTTTGACATGTACGGAAGTTACCAGAGATGGTTTCGTGCTCGAAAGAGAACCGTAACACAGGTGCTGCATGGCTGTCGTCAG
>E9691TF06HMQ0O
ATTAGATACCCGGGTAGTCCACGCTGTAAACGATGTCGACTAGCCGTTGGTCCTATTTACAGGATTAGTGGCGCAGCTAACGCATTAAGTCGACCGCCTGGGGAGTACGGCCGCAAGGTTAAAACTCAAATGAATTGACGGGGGCCCGCACAAGCGGTGGAGCATGTGGTTTAATTCGATGCAACGCGAAGAACCTTACCTACCCTTGACATCCAGAGAATCTGTTAGAGATAGTAGAGTGCCTTCGGGAGCTCTGAGAC
>E9691TF06HJHTF
ATTAGATACCCTGGTAGTCCTAGCTGTAAACGATGGATACTAGATGTTGTGGACTCTTTGAGTCTGCAGTGTCGTAGCTAACGCGTTAAGTATCCCGCCTGGGAAGTATGCTCGCAAGAGTGAAACTCAAAGGAATTGACGGGGGCCCGCACAAGCGGTGGAGCATGTGGTTAATTCGATGCAACACGAAGAACCTTACCAGGACTTGACATAAAGAGAAGTTTTTTGAGAAGAAAACGTGCTACGGCCTCTTATACAGGTGGTG
>E9691TF06HGPBE
ATTAGATACCCTGGTAGTCCACGCCCTAAACGATGTCAACTGGTTGTTGGACGGCTTGCTGTTCAGTAACGAAGCTAACGCGTGAAGTTGACCGCCTGGGGAGTACGGCCGCAAGGTTGAAACTCAAAGGAATTGGACGGGGACCCGCACAAGCGGTGGATGATGTGGTTTAATTCGATGCAACGCGAAAACCTTACCTACCCTTGACATGTCAAGAATCCTGAAGAGATTTGGG
>E9691TF06G2I5Q
ATTAGATACCCTGGTAGTCCGCACAGTAAACGATGATTACTAGATGTTGGCCAAGCCAGTGTCCAAGGGAAACCGATAAGTAATCCACCTGGGGAGTACGCCGGCAACGGTGAAACTCAAAGGAATTGACGGGGGTCCGCACAAGCGGTGGAGCATGTGGTTTAATTCGATGATACGCGAGGAACCTTACCTGGACTAGAATGTGAGGGAATGTATTAGAAATAGTACAGTCAGCAATGACCCG
>E9691TF06HG6AS
ATTAGATACCCAGGTAGTCCACGCCGTAAACGATGCGGACTAGCCGTCGGGGGCAATCGGGCCCTCGGTGGCGCAGCTAACGCGGTAAGTCCGCCGCCTGGGGAGTACGGCCGCAAGGTTAAAACTCAAATGAATTGACGGGGGCCCGCACAAGCGGTGGAGCATGTGGTTTAATTCGATGCAACGCGAAGAACCTTACCTGGCCTTGACATCCAGCGAACCCTGCGGAGACGCGGGGG
>E9691TF06HDTYT
ATTAGATACCCTGGTAGTCCTAGCTGTAAACGATGGATACTAGATGTTGTGGACTCTTTGAGTCTGCAGTGTCGTAGCTAACGCGTTAAGTATCCCGCCTGGGAAGTATGCTCGCAAGAGTGAAACTCAAAGGAATTGACGGGGGCCCGCACAAGCGGTGGAGCATGTGGTTAATTCGATGCAACACGAAGAACCTTACCAGGACTTGACATAAAGAGAAGTTTTTTGAGAAGAAAACGTGCTACGGCCTCTTATACAGGTGGTG
>E9691TF06HIDNZ
ATTAGATACCCTGGTAGTCCATGCCGTAAACTATGTATACTTGATGTAGCTGGGCTCAACCCTGGCTGTGTCGGAGCTAACGCGTTAAGTATACCGCCTGAGGAGTACGCTCGCAAGGGTGAAACTCAAAAGAATTGACGGGGGCCCGCACAAGCAGTGGAGCATGTGGTTTAATCGATGCAACGCGAAGAACCTTACCCGGGTTTGAAATACAGAGGACATCACCAGAAATGGTGACTCCGCAAGGGTCTTTGTAC
>E9691TF06HAQWN
ATTAGATACCCCGGTAGTCCACGCCGTAAACGATGTCAACTAGCCGTTGGCTCTCTTAGAGAGTTAGTGGCGCAGCTAACGCATTAAGTTGACCGCCTGGGGAGTACGGCCGCAAGGTTAAAACTCAAATGAATTGACGGGGGCCCGCACAAGCGGTGGAGCATGTGGTTTAATTCGATGCAACGCGAAGAACCTTACCTACCCTTGACATCCAGAGAATCTGTTAGAGATAGTAGAGTGCC
>E9691TF06HHUXX
ATTAGATACCCGGGTAGTCCACGCTGTAAACGATGTCGACTAGCCGTTGGTCCTATTTACAGGATTAGTGGCGCAGCTAACGCATTAAGTCGACCGCCTGGGGAGTACGGCCGCAAGGTTAAAACTCAAATGAATTGACGGGGGCCCGCACAAGCGGTGGAGCATGTGGTTTAATTCGATGCAACGCGAAGAACCTTACCTACCCTTGACATCCAGAGAATCTGTTAGAGATAGTAGAGTGCCTTCGGG
>E9691TF06HGQIJ
ATTAGATACCCGGGTAGTCCACGCTGTAAACGATGAGCGCTAGGTGTTGCGGGTGTTGACCCCTGCAGTGCCGAAGCTAACGCATTAAGCGCTCCGCCTGGGAAGTACGGCCGCAAGGCTAAAACTCAAAGGATTGACGGGGGCCCACACAAGCGGTGGAGCATGTGGTTTAATCGACGCAACGCGCAGAACCTTACCTGGTCTTGACATCCTAGGAACCCGCCAGAGATGGGTGGGTCCCG
>E9691TF06HHOCC
ATTAGATACCCTGGTAGTCCACGCCGTAAACGATGAATACTAGATGTTGGTCATATTGATCAGTGTCGCAGCTAACGCGTTAAGTATTCCACCTGGGAAGTACGCTCGCAAGAGTGAAACTCAAAGGAATTGACGGGGGCCCGCACAAGCGGTGGATCATGTGGTTTAATTCGATGCAACGCGAAGAACCTTACCTGGGCTTGATATGGCGACTAAACTCATCGAAAG
>E9691TF06G9TZC
ATTAGATACCCTGGTAGTCCACGCCCTAAACGATGTCTACTAGTTGTTGGTGGAGTAAAATCCATGAGTAACGCAGCTAACGCGTGAAGTAGACCGCCTGGGGAGTACGGTCGCAAGATTAAAACTCAAATGAATTGACGGGGGCCCGCACAAGCGGTGGATTATGTGGATTAATTCGATGCAACGCGAAAAACCTTACCTGGCCTTGACATGTAACGAACTTTCCAGAGATGGATTGGTGCTCGAAAGAGAGCGTTAACACAGGTG
>E9691TF06G5K5G
ATTAGATACCCGGGTAGTCCTAGCTGTAAACGATGGATACTAGATGTTGTGGACTCTTTGAGCCTGCAGTGTCGTAGCTAACGCGTTAAGTATCCCGCCTGGGAAGTATGCTCGCAAGAGTGAACTCAAAGGAATTGACGGGGGCCCGCACAAGCGGTGGAGCATGTGGTTTAATTCGATGCAGCACGAAGAACCTTACCAGGACTTGACATAAAGAGAAGTTTTTTGAGAAGAAAACGTGCTACGGCCTCTTATACAGGTGGTG
>E9691TF06G94TN
ATTAGATACCCCGGTAGTCCACGCCCTAAACGATGTCTACTAGTTGTTGGTGGAGTAAAATCCATGAGTAACGCAGCTAACGCGTGAAGTAGACCGCCTGGGGAGTACAGTCGCAAGATTAAAACTCAAATGAATTGACGGGGGCCCGCACAAGCGGTGGATTATGTGGATTAATTCGATGCAACGCGAAAAACCTTACCTGGCCTTGACATGTAACGAACTTTCCAGAGATGGATTGGTGCTCGAAAGAGAACGTTAACACAGGTGCTGC
>E9691TF06HJX8G
ATTAGATACCCGGGTAGTCCACGCCGTAAACGATGTCGACTTGGAGGTTGTGCCCTTGAGGCGTGGCTTCCGGAGCTAACGCGTTAAGTCGACCGCCTGGGGAGTACGGCCGCAAGGTTAAAACTCAAATGAATTGACGGGGGCCCGCACAAGCGGTGGAGCATGTGGTTTAATTCGATGCAACGCGAAGAACCTACCTGGTCTTGACATCCACGGAAGTTTTCAGAGATGAGAATGTGCCTTCGGGAACCGTGAGACCGGTGCTGCATGGCTGTCG
>E9691TF06HISE0
ATTAGATACCCTGGTAGTCCACGCTGTAAACGATGTCAACTAGCTGTTGGGTATATGAATGTACTTAGTGGCGCAGCAAACGCGATAAGTTGACCGCCTGGGGAGTACGGTCGCAAGATTAAAACTCAAAGGAATTGACGGGGGCCCGCACAAGCGGTGGAGCATGTGGTTTAATTCGATGCAACGCGAAGAACCTTACCTACCCTTGACATACAGTGAATTTAGCAGAGATGCTGAAGTGCCTTCGGGAACACTGATACAGGG
>E9691TF06HNJQT
ATTAGATACCCAGGTAGTCCACGCCCTAAACGATGTCTACTAGTTGTTGGTGGAGTAAAATCCATGAGTAACGCAGCTAACGCGTGAAGTAGACCGCCTGGGGAGTACGGTCGCAAGATTAAAACTCAAATGAATTGACGGGGCCCGCACAAGCGGTGGATTATGTGGATTAATTCGATGCAACGCGAAAAACCTTACCTGGCCTTGACATGTAACGAACTTTCCAGAGATGGATTGGTGCTCGAAAGGAGCGTTAACACAGGTG
>E9691TF06HJ686
ATTAGATACCCAGGTAGTCCACGCCGTAAACGATGTCAACTAGCCGTTGGCTCTCTTAGAGAGTTAGTGGCGCAGCTAACGCATTAAGTTGACCGCCTGGGGAGTACGGCCGCAAGGTTAAAACTCAAATGAATTGACGGGGGCCCGCACAAGCGGTGGAGCATGTGGTTTAATTCGATGCAACGCGAAGAACCTTACCTACCCTTGACATCCAGAGAATCTGTTAGAGATAGTAGAGTGCCTTCGGGAACTCTGAGACAGGTG
>E9691TF06G5ODT
ATTAGATACCCTGGTAGTCCACGCCGTAAACGATGTCAACTAGCCGTTGGGCCCTTTATGGGTTTAGTGGCGCAGCTAACGCATTAAGTTGACCGCCTGGGGAGTACGGCCGCAAGGTTAAAACTCAAATGAATTGACGGGGGCCCGCACAAGCGGTGGAGCATGTGGTTTAATTCGATGCAACGCGAAGAACCTTACCTACCCTTGACATCCAGAGAATCTGTTAGAGATAGTAGAGTGCCTTCGGGAACTCTGAGACAGGTGCTGCATGG
>E9691TF06HCJMO
ATTAGATACCCTGGTAGTCCACGCCGTAAACTATGGAAGCTAGCCGTCAGTCAGCTTGCTGAGTGGTGGCGCAGCTAACGCATTAAGCTTCCCGCCTGGGGAGTACGGTCGCAAGATTAAAACTCAAAGGAATTGACGGGGGCCCGCACAAGCGGTGGAGCATGTGGTTTAATTCGAAGCAACGCGCAGAACCTTACCTACCCTTGACATGTCCAGTATGGTCACCAGAGATGGAGTCCTTCAGTTCGGCTGGCTGGAACACG
>E9691TF06G54LI
ATTAGATACCCTGGTAGTCCACGCCGTAAACGGTGGGCGCTAGTTGTGCGAACCTTCCGCGGTTTGTGCGACGCAGCTAACGCATTAAGCGCCCCGCCTGGGGAGTACGATCGCAAGATTAAAACTCAAAGGAATTGACGGGGCCCCGCACAAGCAGCGGAGCATGCGGCTTAATTCGACGCAACGCGAAGAACCTTACCAAGGCTTGACATATACAGGAATATGGCAGAGATGTCATAGCCG
>E9691TF06HEIGI
ATTAGATACCCTGGTAGTCCTAGCCGTAAACGACGGATACTAGATGTTGCACGTATCAACCCGTGCAGTATCGTAGCTAAGGCGTTAAGTATCCCGCCTGGGAAGTACGCTCGCAAGAGTGAAACTCAAAGGAATTGACGGGGGCCCGCACAAGCGGTGGAGTATGTGGTTTAATTCGATGCAACGCGAAGAACCTTACCAGGGCTTGACATGTCACAAACCTCTTTGAAAGAAGAGAGTGCCTTCGGGAATGTGAACACAGGTGGTGCACGG
>E9691TF06G10L3
ATTAGATACCCGGGTAGTCCACGCCCTAAACGATGAGTGCTAGGTGTACGCGGTATCGACCCCGCGTGTGCCGTCGCTAACGCATTAAGCACTCCGCCTGGGGAGTACGGCCGCAAGGTTGAAACTCAAAGGAATTGACGGGGGCCCGCACAAGCGGTGGAGCATGTGGATTAATTCGTCACTAACCGAAGAACCTTACCCAGGCTTGACATCCTAGGAATCCTGCTGAAAGGTGGGAGTGCCC
>E9691TF06HI6AL
ATTAGATACCCAGGTAGTCCACGCCATAAACGATGACAACTAGACGTTGGGAGGGTAAGCCTTTCAGTGTCGCAGCTAACGCGTTAAGTTGTCCGCCTGGGGAGTACGGCCGCAAGGTTGAAACTCAAAGGAATTGACGGGGACCCGCACAAGCGGTGGAGCATGTGGTTTAATTCGATGCAACGCGAAGAACCTTACCTGGCCTTGACATGCTTGGAATCCTGCAGAGATGTGGGATGCCTTCGGGAACCAAGACACAGGTG
>E9691TF06HGOYG
ATTAGATACCCAGGTAGTCCACGCCGTAAACGATGAATACTAGATGTTGGTCATATTGATCAGTGTCGTAGCTAACGCGTTAAGTATTCCACCTGGGAAGTACGCTCGCAAGAGTGAAACTCAAAGGAATTGACGGGGGCCCGCACAAGCGGTGGATCATGTGGTTTAATTCGATGCAACGCGAAGAACCTTACCTGGGCTTGATATGGCGACTAAACTCATCGAAAG
>E9691TF06HC9ZT
ATTAGATACCCGGGTAGTCCACGCCCTAAACGATGTCTACTAGTTGTTGGTGGAGTAAAATCCATGAGTATCGCAGCTAACGCGTGAAGTAGACCGCCTGGGGAGTACGGTCGCAAGATTAAAACTCAAATGAATTGACGGGGGCCCGCACAAGCGGTGGATTATGTGGATTAATTCGATGCAACGCGAAAAACCTTACCTGGCCTTGACATGTAACGAACTTTCCAGAGATGGATTGGTGCTCGAAAG
>E9691TF06HIJOF
ATTAGATACCCTGGTAGTCCTAGCTGTAAACGATGGATACTAGATGTTGTGGACTCTTTGAGTCTGCAGTGTCGTAGCTAACGCGTTAAGTATCCCGCCTGGGAAGTGTGCTCGCAAGAGTGAAACTCAAAGGAATTGACGGGGGCCCGCACAAGCGGTGGAGCATGTGGTTAATTCGATGCAACACGAAGAACCTTACCAGGACTTGACATAAAGAGAAGTTTTTTGAGAAGAAAACGTGCTACGGCCTCTTATACAGGTGGTG
>E9691TF06HL7Y5
ATTAGATACCCTGGTAGTCCGCACCGTAAACGATGATTACTCGTTGTTGGCAATATGACCGTCAGCGACCAAGCGAAAGCGATAAGTAATCCACCTGGGGAGTACGCCGGCAACGGTGAAACTCAAAGGAATTGACGGGGGCCCGCACAAGCGGAGGAGCATGTGGTTTAATTCGATGATACGCGAGGAACCTTACCTGGGCTTGAAAGTTAGTGACCGGTCCTGAAAGGG
>E9691TF06HJRCP
ATTAGATACCCCGGTAGTCCACACTGTAAACGATGATAACTAGGTGTCGGCCGAATCTGGTCGGTGCCACAGCGAAAGCGTTAAGTTATCCACCTGGGGAGTACGCCGGCAACGGTGAAACTCAAAGGAATTGACGGGGGTCCGCACAAGCGGTGGAGCATGTGGTTTAATTCGATGATACGCGAGGAACCTTACCTAGGCTAGAATGTGAAGGAATGATACAGAAATGGATCAGTCAGCAATGACCTGAAACAAGGTGCTGC
>E9691TF06HMK10
ATTAGATACCCCGGTAGTCCACGCCCTAAACGATGTCAACTAGCTGTTGGGGCCTTCGGGCCTTAGTAGCGCAGCTAACGCGTGAAGTTGACCGCCTGGGGAGTACGGTCGCAAGATTAAAACTCAAAGGAATTGACGGGGACCCGCACAAGCGGTGGATGATGTGGATTAATTCGATGCAACGCGAAAAACCTTACCTAACCCTTGACATGTCTGGAATCCCGAAGAGATTTGGGAGTGCTCGCAAGAGAACCGGAACGCAGGTGCTGCATGG
>E9691TF06G8M9N
ATTAGATACCCGGGTAGTCCACGCCGTAAACGATGAATACTAGATGTTGGTCATATTGATCAGTGTCGCAGCTAACGCGTTAAGTATTCCACCTGGGAAGTACGCTCGCAAGAGTGAAACTCAAAGGAATTGACGGGGCCCGCACAAGCGGTGGATCATGTGGTTTAATTCGATGCAACGCGAAGAACCTTACCTGGGCTTGATATGGCGACTAAACTCATCGAAAGATGAGGTGCTTCGGCGAGTCGTCACAGGTG
>E9691TF06HIDW9
ATTAGATACCCAGGTAGTCCACGCTGTAAACTATGGATACTTGTTGTTGGAGGTATTGACCCCTTCAGTGACGAAGCTAACGCGTTAAGTATCCCGCCTGGGGAGTACGGTCGCAAGATTAAAACTCAAAGAAATTGACGGGGGCCCGCACAAGCGGTGGAGCATGTGGTTTAATTCGATGCAACGCGAAGAACCTTACCTGGACTTGACATGAACTGGAAGGGTGGCAGAAATGTCCCCG
>E9691TF06HBS9R
ATTAGATACCCCGGTAGTCCTAGCTGTAAACGATGGATACTAGATGTTGTGGACTCTTTGAGTCTGCAGTGTCGTAGCTAACGCGTTAAGTATCCCGCCTGGGAAGTATGCTCGCAAGAGTGAAACTCAAAGGAATTGACGGGGGCCCGCACAAGCGGTGGAGCATGTGGTTTAATCGATGCAACACGAAGAACCTTACCAGGACTTGACATAAAGAGAAGTTTTTTGAGAAGAAAACGTGCTACGGCCTCTTATACAGGTGGTG
>E9691TF06HDDPT
ATTAGATACCCGGGTAGTCCACGCCCTAAACGATGTCTACTAGTTGTTGGTGGAGTAAAATCCATGAGTAACGCAGCTAACGCGTGAAGTAGACCGCCTGGGGAGTACGGTCGCAAGATTAAAACTCAAATGAATTGACGGGGGCCCGCACAAGCGGTGGATTATGTGGATTAATTCGATGCAACGCGAAAGACCTTACCTGGCCTTGACATGTAACGAACTTTCCAGAGATGGATTGGTGCTCGAAAGAGAGCGTTAACACAGGTG
>E9691TF06HI2ZM
ATTAGATACCCCGGTAGTCCTGGCAGTAAACGGTGCACGTTTGGTGTGGGGAGGTTCGACCCTTCCTGTGCCGGAGCTAACGCGTTAAACGTGCCGCCTGGGAAGTACGGTCGCAAGACTAAAACTCAAAGAAATTGACGGGGACCCGCACAAGCGGTGGAGTATGTGGCTTAATTCGATGCAACGCGAAGAACCTTACC
>E9691TF06HJ721
ATTAGATACCCTGGTAGTCCACGCCCTAAACGATGTTTACTTGCTGTTTGCCCTTTGGGGTGAGTGGCGTAGCGAAAGCGATAAGTAAACCACCTGGGGAGTACGCCGGCAACGGGGAAACTCAAAGGAATTGACGGGGGTCCGCACAAGCGGTGGAGCATGTGGTTTAATTCGATGATACGCGAGGAACCTTACCTGGGCTAGAATGCATTCGG
>E9691TF06HF1V3
ATTAGATACCCAGGTAGTCCACGCCGTAAACGATGAATACTAGATGTTGGTCATATTGATCAGTGTCGCAGCTAACGCGTTAAGTATTCCACCTGGGAAGTACGCTCGCAAGAGTGAAACTCAAAGGAATTGACGGGGGCCCGCACAAGCGGTGGATCATGTGGTTTAATTCGATGCAACGCGAAGAACCTTACCTGGGCTTGATATGGCGACTAAACTCATCGAAAG
>E9691TF06HF4T0
ATTAGATACCCCGGTAGTCCTAGCAGTAAACGGTGCACGTTTGGTGTGGGAGGAATCGACCCCTTCCGTGCCGGAGCTAACGCGTTAAACGTGCCGCCTGGGGAGTACGGTCGCAAGATTAAAACTCAAAGAAATTGACGGGGGCCCGCACAAGCGGTGGAGTATGTGGCTTAATTCGATGCAACGCGAAGAACCTTACCTAGGCTTGACATGCATCTCTAAGTCGGTGAAAGCCGGCGAGTGTAGCAATACGCAATTTGCACAGGTGCTGCAG
>E9691TF06GVRTN
ATTAGATACCCCGGTAGTCCACGCCATAAACGATGACAACTAGACGTTGGGAGGGTAAGCCTTTCAGTGTCGCAGCTAACGCGTTAAGTTGTCCGCCTGGGGAGTACGGCCGCAAGGTTGAAACTCAAAGGAATTGACGGGGACCCGCACAAGCGGTGGAGCATGTGGTTTAATTCGATGCAACGCGAAGAACCTTACCTGGCCTTGACATGCTTGGAATCCTGCAGAGATGTGGGAGTGCCTTCGGGAACCAAGACACAGGTGCTGCA
>E9691TF06HFJQW
ATTAGATACCCGGGTAGTCCACGCCATAAACGATGACAACTAGACGTTGGGAGGGTAAGCCTTTCAGTGTCGCAGCTAACGCGTTAAGTTGTCCGCCTGGGGAGTACGGCCGCAAGGTTGAAACTCAAAGGAATTGACGGGGACCCGCACAAGCGGTGGAGCATGTGGTTTAATTCGATGCAACGCGAAGAACCTTACCTGGCCTTGACATGCTTGGAATCCTGCAGAGATGTGGG
>E9691TF06HJF87
ATTAGATACCCTGGTAGTCCACGCCCTAAACGATGCTGACTAGTTGTTCGGGATTTACATCCTGAGTAACGTAGCTAACGCGTGAAGTCAGCCGCCTGGGGAGTACGGTCGCAAGATTAAAACTCAAAGGAATTGACGGGGACCCGCACAAGCGGTGGATGATGTGGATTAATTCGATGCAACGCGAAAAACCTTCCTACCCTTGACATGTCACTAACGAAGTAGAGATACATTAGGTGCTCGTAAGAGAAAGTGAACACAGGTG
>E9691TF06HAW5V
ATTAGATACCCTGGTAGTCCACGCTGTAAACGATGAACACTTGGTGTGGAGGGAGTTGACCCCTTCCGTGCCGGAGCTAACGCGTTAAGTGTTCCGCCTGGGGAGTACGGTCGCAAGGCTGAAACTCAAAGGTATTGACGGGGGCCCGCACAAGCGGTGGAGCATGTGGTTTAATTCGACGCAACGCGAAGAACCTTACCTGGGCTTGAACTGCCATTGACCGGTACAGAGATGTGCCTTTTCGCAAGAACAGTGGCAGAGGTGCTGCATGG
>E9691TF06HCF0S
ATTAGATACCCGGGTAGTCCATGCCGTAAACGGTGGGCACTAGGTGTGGGTTCCAACTAACGGGATCCGCGCCGTCGCTAACGCATTAAGTGCCCCGCCTGGGGAGTACGGTCGCAAGACTAAAACTCAAAGGAATTGACGGGGGCCCGCACAAGCAGCGGAGCGTGTTGCTTAATTCGATGCTACGCGAAGAACCTTACCTGGGTTTGACATGTTTGGAAAAGCCACAGAGATGTGGTGTCCGCAAGGGCCAAAACACAGGTGGTGCATGGCTGTCGTC
>E9691TF06HH4AE
ATTAGATACCCTGGTAGTCCACGCCGTAAACGATGTCAACTAGCCGTTGGCTCTCTTAGAGAGTTAGTGGCGCAGCTAACGCATTAAGTTGACCGCCTGGGGAGTACGGCCGCAAGGTTAAAACTCAAATGAATTGACGGGGGCCCGCACAAGCGGTGGAGCATGTGGTTTAATTCGATGCAACGCGAAGAACCTTACCTACCCTTGACATCCAGAGAATCTGTTAGAGATAGTAGAGTGCC
>E9691TF06HIZSR
ATTAGATACCCCGGTAGTCCACGCTGTAAACGATGATTATTAGATGTCGGGAGGGTTACCTTTCGGTATCGCAGCTAACGCATTAAATAATCCGCCTGGGGAGTACGGTCGCAAGATTAAAACTCAAAGGAATTGACGGGGACCCGCACAAGCGGTGGAGTATGTGGTTTAATTCGAAGCAACGCGCAGAACCTTACCAACCCTTGACATGGGACGTATGAGCTTCAGAGATGGAGTTCTTCACTTCGGGTGGCGTCCACACAGGTGCTGCATGG
>E9691TF06GVOOT
ATTAGATACCCAGGTAGTCCACGCCGTAAACGATGGATGCTAGGTGTTCCGGAATTTGACTTCTGGAGTACCGAAGCTAACGCATTAAGCATCCCGCCTGGGGAGTACGGCCGCAAGGCTAAAACTCAAAGGAATTGACGGGGGCTCGCACAAGCGGTGGAGCATGTGGTTTAATTCGACGCAACGCGAAGAACCTTACCTGGGCTAGAAAGTGTAGGAATCTGGTAGAAATATTGGAGTGCTCTTCGGAGAATCTACAGTTAGGTGCTG
>E9691TF06HCFY8
ATTAGATACCCCGGTAGTCCTAGCTGTAAACGATGGATACTAGATGTTGTGGACTCTTTGAGTCTGCAGTGTCGTAGCTAACGCGTTAAGTATCCCGCCTGGGAAGTATGCTCGCAAGAGTGAAACTCAAAGGAATTGACGGGGGCCCGGCACAAGCGGTGGAGCATGTGGTTTAATTCGATGCAACACGAAGAACCTTACCAGGACTTGACATAAAGAGAAGTTTTTTGAGAAGAAAACGTGCTACGGCCTCTTATACAGGTGGTGCA
>E9691TF06HIB4J
ATTAGATACCCGGGTAGTCCTAGCTGTAAACGATGGATACTAGATGTTGTGGACTCTTTGAGTCTGCAGTGTCGTAGCTAACGCGTTAAGTATCCCGCCTGGGAAGTATGCTCGCAAGAGTGAAACTCAAAGGAATTGACGGGGGCCCGCACAAGCGGTGGAGCATGTGGTTTAATTCGATGCAACACGAAGAACCTTACCAGGACTTGACATAAAGAGAAGTTTTTTGAGAAGAAAACGTGCTACGGCCTCTTATACAGGTGGTG
>E9691TF06HF7FG
ATTAGATACCCAGGTAGTCCACGCCGTAAACGATGAGCACTAGGTCGGTGGCGAGTAATCGTTGCCGGCCGCAGACAATTTGTTAAGTGCTCCGCCTGGGGAGTATGGTCGCAAGGCTGAAACTCAAAGGAATTGACGGGGGCTCACACAAGCGGTGGAGGATGTGGTTTAATTCGAAGCAACGCGCAGAACCTTACCAGATCTTGACATACCGGGATTAGTTCCGTGAAAGCGGGATGATTGCCAGCAATGGTGTAACCGG
>E9691TF06GXSKH
ATTAGATACCCTGGTAGTCCTAGCTGTAAACGATGGATACTAGATGTTGTGGACTCTTTGAGTCTGCAGTGTCGTAGCTAACGCGTTAAGTATCCCGCCTGGGAAGTATGCTCGCAAGAGTGAAACTCAAAGGAATTGACGGGGGCCCGCACAAGCGGTGGAGCATGTGGTTCAATTCGATGCAACACGAAGAACCTTACCAGGACTTGACATAAAGAGAAGTTTTTTGAGAAGAAAACGTGCTACGGCCTCTTATACAGGTGGTG
>E9691TF06HE7TG
ATTAGATACCCGGGTAGTCCACACTGTAAACGATGATAACTAGGTGTCGGCCGAATCTGGTCGGTGCCACAGCGAAAGCGTTAAGTTATCCACCTGGGGAGTACGCCGGCAACGGTGAAACTCAAAGGAATTGACGGGGGTCCGCACAAGCGGTGGAGCATGCGGTTTAATTCGATGATACGCGAGGAACCTTACCTAGGCTAGAATGTGAAGGAATGATACGGAAATGGATCAGTCAGCAATGACCTGAAACAGGTGCTGCATGG
>E9691TF06G6HJX
ATTAGATACCCTGGTAGTCCACGCCGTAAACTATGGAAGCTAGCCGTCAGTCAGCTTGCTGAGTGGTGGCGCAGCTAACGCATTAAGCTTCCCGCCTGGGGAGTACGGTCGCAAGATTAAAACTCAAAGGAATTGACGGGGGCCCGCACAAGCGGTGGAGCATGTGGTTTAATTCGAAGCAACGCGCAGAACCTTACCTACCCTTGACATGTCCAGTATGGTCACTAGAGATGGAGTCC
>E9691TF06G9O58
ATTAGATACCCAGGTAGTCCACGCCCTAAACGATGCTGACTAGTTGTTCGGGATTTACATCCTGAGTAACGTAGCTAACGCGTGAAGTCAGCCGCCTGGGGAGTACGGTCGCAAGATTAAAACTCAAAGGAATTGACGGGGACCCGCACAAGCGGTGGATGATGTGGATTAATTCGATGCAACGCGAAAAACCTTCCTACCCTTGACATGTCACTAACGAAGTAGAGATACATTAGG
>E9691TF06HHMU6
ATTAGATACCCTGGTAGTCCACGCCCTAAACGATGTCTACTAGTTGTTGGTGGAGTAAAATCCATGAGTAACGCAGCTAACGCGTGAAGTAGACCGCCTGGGGAGTACGGTCGCAAGATTAAAACTCAAATGAATTGACGGGGGCCCGCACAAGCGGTGGATTATGTGGATTAATTCGATGCAACGCGAAAAACCTTACCTGGCCTTGACATGTAACGAACTTTCCAGAGATGGATTGGTGCTCGAAAGAGAGCGTTAACACAGGTG
>E9691TF06HGJNY
ATTAGATACCCGGGTAGTCCACGCCCTAAACGATGTCAACTGGTTGTTGGGTCTTCACTGACTCAGTAACGAAGCTAACGCGTGAAGTTGACCGCCTGGGGAGTACGGCCGCAAGGTTGAAACTCAAAGGAATTGACGGGGACCCGCACAAGCGGTGGATGATGTGGTTTAATTCGATGCAACGCGAAAAACCTTCCCACCTTTGACATGTGCGGAAGTTACCAGAGATGGTTTCGTGCTCGAAAGAGAACCGTAACACAGGTGCTGCATGGCTGTCG
>E9691TF06HG0NA
ATTAGATACCCTGGTAGTCCACGCCGTAAACGGTGGGCACTAGGTGTGGGCTCCAACCAACGGAGTCCGCGCCGTCGCTAACGCATTAAGTGCCCCGCCTGGGGAGTACGGCCGCAAGGTTAAAACTCAAAGGAATTGACGGGGGCCCGCACAAGCAGCGGAGCGTGTTGCTTAATTCGATGCTACGCGAAGAACCTTACCTGGGTTTGACATGTACGGAAAAGCCACAGAGATGTGGTGTCCTTCGGGGCCGTACACAGGTGGTGCATGGCTGTCGTCAG
>E9691TF06HIMZN
ATTAGATACCCTGGTAGTCCACGCCCTAAACGATGTCTACTAGTTGTTGGTGGAGTAAAATCCATGAGTAACGCAGCTAACGCGTGAAGTAGACCGCCTGGGGAGTACGGTCGCAAGATTAAAACTCAAATGAATTGACGGGGGCCCGCACAAGCGGTGGATTATGTGGATTAATTCGATGCAACGCGAAAAACCTTACCTGGCCTTGACATGTAACGAACTTTCCAGAGATGGATTGGTGCTCGAAAG
>E9691TF06G3RNO
ATTAGATACCCTGGTAGTCCACGCTGTAAACTATGGATACTTGTTGTTGGAGGTATTGACCCCTTCAGTGACGAAGCTAACGCGTTAAGTATCCCGCCTGGGGAGTACGGTCGCAAGATTAAAACTCAAAGAAATTGACGGGGGCCCGCACAAGCGGTGGAGCATGTGGTTTAATTCGATGCAACGCGAAGAACCTTACCTGGACTTGACATGAACTGGAAGGGTGGCAGAAATGTCCCCGCTCGCAAGAGTCGGTTCACAGGTGCTGCATGG
>E9691TF06HF4KD
ATTAGATACCCAGGTAGTCCAGACCGTAAACGGTGGGCACTAGTTGTGGGGACCTTCCACGGTTTCTGCGACGCAGCTAACGCATTAAGTGCCCCGCCTGGGGAGTACGATCGCAAGATTAAAACTCAAAGGAATTGACGGGGCCCGCACAAGCAGCGGAGCATGCGGCTTAATTCGACGCAACGCGAAGAACCTTACCAAGGCTTGACATATAGGGAAAAGTGGCAGAGATGTCATGTCCGCAAGGGCCCTATACAGGTGGTGCATTGG
>E9691TF06HB889
ATTAGATACCCTGGTAGTCCACGCTGTAAACGATGGGTGCTAGCCGTTGGGGGGATACCTCTCAGTGGCGCAGCTAACGCGTTAAGCACCCCGCCTGGGGAGTACGGTCGCAAGATTAAAACTCAAAGAAATTGACGGGGACCCGCACAAGCGGTGGAACATGTGGTTTAATTCGAGGCAACGCGAAGAACCTTACCAGGTCTTGACATGCCCTCTATGGTTTCCAGAAATGGATTCCTTCAGTTCGGCTGGGAGGTGCAC
>E9691TF06HBG6T
ATTAGATACCCTGGTAGTCCACGCTGTAAACGATGTCAACTCGTAGTCGGGGCTTTGCCTCGGGTACTAAGCTAACGCTATAAGTTGACCGCCTGGGAAGTACGGTCGCAAGACTAAAACTCAAAGGAATTGACGGGGACCCGCACAAGTAGTGGATGATGTGGATTAATTCGATGCAACGCGAAAAACCTTACCTACACTTGACATACCAAGAACGACCAAGAGATTGGTTGGTGCCTTAGGGAACTTGGATACAGGTGCTGCATGGCTGTCGTC
>E9691TF06HEK01
ATTAGATACCCTGGTAGTCCACACTGTAAACGATGATAACTAGGTGTCGGCCGAATCTGGTCGGTGCCACAGCGAAAGCGTTAAGTTATCCACCTGGGGAGTACGCCGGCAACGGTGAAACTCAAAGGAATTGACGGGGGTCCGCACAAGCGGTGGAGCATGTGGTTTAATTCGATGATACGCGAGGAACCTTACCTAGGCTAGAATGTGAAGGAATGATACAGAAATGGATCAGTCAGCAATGACCTGAAACAGGTG
>E9691TF06HMQZR
ATTAGATACCCGGGTAGTCCTAGCTGTAAACGATGGATACTAGATGTTGTGGACTCTTTGAGTCTGCAGTGTCGTAGCTAACGCGTTAAGTATCCCGCCTGGGGAGTATGCTCGCAAGAGTGAAACTCAAAGGAATTGACGGGGGCCCGCACAAGCGGTGGAGCATGTGGTTTAATCGATGCAACACGAAGAACCTTACCAGGACTTGACATAAAGAGAAGTTTTTGAGAAGAAAACGTGCTACGGCCTCTTATACAGGTGGTG
>E9691TF06HIAAN
ATTAGATACCCAGGTAGTCCACGCCCTAAACGATGCTGACTAGTTGTTCGGGATTTACATCCTGAGTAACGTAGCTAACGCGTGAAGTCAGCCGCCTGGGGAGTACGGTCGCAAGATTAAAACTCAAAGGAATTGACGGGGACCCGCACAAGCGGTGGATGATGTGGATTAATTCGATGCAACGCGAAAAACCTTCCTACCCTTGACATGTCACTAACGAAGTAGAGATACATTTAGG
>E9691TF06HF02Q
ATTAGATACCCGGGTAGTCCACGCCCTAAACGATGTCAACTGGTTGTTGGGTCTTCACTGACTCAGTAACGAAGCTAACGCGTGAAGTTGACCGCCTGGGGAGTACGGCCGCAAGGTTGAAACTCAAAGGAATTGACGGGGACCCGCACAAGCGGTGGATGATGTGGTTTAATTCGATGCAACGCGAAAAACCTTACCCACCTTTGACATGTACGGAATTTTCCAGAGATGGATTAGTGCTCGAAAGAGAGCCGTAACACAGGTGCTGCATGG
>E9691TF06HCB0T
ATTAGATACCCAGGTAGTCCACGCCGTAAACGATGTCAACTAGCCGTTGGCTCTCTTAGAGAGTTAGTGGCGCAGCTAACGCATTAAGTTGACCGCCTGGGGAGTACGGCCGCAAGGTTAAAACTCAAATGAATTGACGGGGGCCCGCACAAGCGGTGGAGCATGTGGTTTAATTCGATGCAACGCGAAGAACCTTACCTACCCTTGACATCCAGAGAATCTGTTAGAGATAGTAGAGTGCCTTCGGGAACTCTGAGACAGG
>E9691TF06G9B6J
ATTAGATACCCTGGTAGTCCTAGCTGTAAACGATGGATACTAGATGTTGTGGACTCTTTGAGTCTGCAGTGTCGTAGCTAACGCGTTAAGTATCCCGCCTGGGAAGTATGCTCGCAAGAGTGAAACTCAAAGGAATTGACGGGGGCCCGCACAAGCGGTGGAGCATGTGGTTAATTCGATGCAACACGAAGAACCTTACCAGGACTTGACATAAAGAGAAGTTTTTTGAGAAGAAAACGTGCTACGGCCTCTTATACAGGTGGTG
>E9691TF06G7IRJ
ATTAGATACCCCGGTAGTCCACGCCCTAACGATGTCTACTAGTTGTTGGTGGAGTAAAATCCATGAGTAACGCAGCTAACGCGTGAAGTAGACCGCCTGGGGAGTACGGTCGCAAGATTAAAACTCAAATGAATTGACGGGGGCCCGCACAAGCGGTGGATTATGTGGATTAATTCGATGCAACGCGAAAGACCTTACCTGGCCTTGACATGTAACGAACTTTCCAGAGATGGATTGGTGCTCGAAAGAGAGCGTTAACACAGGTG
>E9691TF06HG17R
ATTAGATACCCCGGTAGTCCACGCCCTAAACTATGGATACTCGACATCAGCGATACACAGTTGGTGTCTGAGCGAAAGCATTAAGTATCCCACCTGGGAAGTACGATCGCAAGATTGAAACTCAAAGGAATTGGCGGGGGTCCGCACAAGCGGTGGGGCATGTGGTTTAATTCGATGATACGCGAGGAACCTTACCTGGGCTAGAATGCTGGGAGACCGTCTCTGAAAGGGG
>E9691TF06HIAQE
ATTAGATACCCCGGTAGTCCACGCCGTAAACGGTGGGCGCTAGTTGTGCGAACCTTCCACGGTTTGTGCGACGCAGCTAACGCATTAAGCGCCCCGCCTGGGGAGTACGATCGCAAGATTAAAACTCAAAGGAATTGACGGGGCCCCGCACAAGCAGCGGAGCATGCGGCTTAATTCGACGCAACGCGAAGAACCTTACCAAGGCTTGACATATACAGGAATATGGCAGAGATGTCATAGCCGCAAGGTCTGTATACAGGTGGTG
>E9691TF06G9GPH
ATTAGATACCCAGGTAGTCCACACTGTAAACGATGATAACTAGGTGTCGGCCGAATCTGGTCGGTGCCACAGCGAAAGCGTTAAGTTATCCACCTGGGGAGTACGCCGGCAACGGTGAAACTCAAAGGAATTGGACGGGGGTCCGCACAAGCGGTGGAGCATGTGGTTTAATTCGATGATACGCGAGGAACCTTACCTAGGCTAGAATGTGAAGGAATGATACAGAAATGGATCAGTCAGCAATGACCTGAAACAAGGTG
>E9691TF06HMUKM
ATTAGATACCCAGGTAGTCCACGCCCTAAACGATGTCTACTAGTTGTTGGTGGAGTAAAATCCATGAGTAACGCAGCTAACGCGTGAAGTAGACCGCCTGGGGAGTACGGTCGCAAGATTAAAACTCAAATGAATTGACGGGGGCCCGCACAGGCGGTGGATTATGTGGATTAATTCGATGCAACGCGAAAAACCTTACCTGGCCTTGACATGTAACGAACTTTCCAGAGATGGATTGGTGCTCGGAAGAGAACGTTAACACAGGTGCTG
>E9691TF06HE7UP
ATTAGATACCCTGGTAGTCCTGGCTGTAAACATTGGGCACTGGGTAGTGGAACCGCCGATGGTTTCACTGCCGCAGGGAAACCGTGAAGTGCCCCGCCTGGGGAGTATGGTCGCAAGGCTGAAACTCAAAGGAATTGACGGGGGCTCACACAAGCAGTGGAGTATGTGGCTTAATTCGAGGCTACGCGAAAACCTTCCTAGGCTTGACATGCAAGGATTAGTCGGCGGAAACGTCGATGACGCCGCAAGGTGAACTTGCACAGG
>E9691TF06GZL54
ATTAGATACCCAGGTAGTCCACGCCCTAAACGATGTCTACTAGTTGTTGGTGGAGTAAAATCCATGAGTAACGCAGCTAACGCGTGAAGTAGACCGCCTGGGGAGTACGGTCGCAAGATTAAAACTCAAATGAATTGACGGGGGCCCGCACAAGCGGTGGATTATGTGGATTAATTCGATGCAACGCGAAAAACCTTACCTGGCCTTGACATGTAACGAACTTTCCAGAGATGGATTGGTGCTCGAAAG
>E9691TF06GWM5T
ATTAGATACCCGGGTAGTCCACGCCCTAAACGATGTCTACTAGTTGTTGGTGGAGTAAAATCCATGAGTAACGCAGCTAACGCGTGAAGTAGACCGCCTGGGGAGTACGGTCGCAAGATTAAAACTCAAATGAATTGACGGGGGCCCGCACAAGCGGTGGATTATGTGGATTAATTCGATGCAACGCGAAAAACCTTACCTGGCCTTGACATGTAACGAACTTTCCAGAGATGGATTGGTGCCCGAAAGAGAACGTTAACACAGGTGCTGCATGG
>E9691TF06HGEA6
ATTAGATACCCTGGTAGTCCACGCTGTAAACGATGAATGCTAGATGTTGGGGGGGCAACCCTTCAGTGTCGTAGTTAACGCGATAAGCATTCCGCCTGGGGAGTACGGTCGCAAGATTAAAACTTAAAGGAATTGACGGGGACCCGCACAAGCGGTGGAGTATGTGGTTTAATTCGAAGCAACGCGCAGAACCTTACCAGCTTTTGACATGGAACGTTTGAGGACCAGAGATGGTTTTCTTCAGTTAGGCTGGCGTTCACACAGGTGCTGCATGG
>E9691TF06HCH90
ATTAGATACCCGGGTAGTCCACGCCTTAAACGATGCGAACTAGATGTCGGAAGGGTCAGCCTTTCGGTGTCGCAGCTAACGCGATAAGTTCGCCGCCTGGGGAGTACGGCCGCAAGGTTGAAACTCAAAGGAATTGACGGGGACCCGCACAAGCGGTGGAGCATGTGGTTTAATTCGATGCAACGCGAAGAACCTTACCTGGTCTTGACATCTGTCGAATCCTGCAGAAATGCGGGAGTGCCTTCGGGAACGACAAGACAGGTGCTG
>E9691TF06HBJ4V
ATTAGATACCCTGGTAGTCCACGCCCTAAACGATGGATACTCGACATACGCGATACACTGTGTGTGTCTGAGCGAAAGCATTAAGTATCCCACCTGGGAAGTACGTTCGCAAGAATGAAACTCAAAGGAATTGGCGGGGGTCCGCACAAGCGGTGGAGTATGTGGTTTAATTCGATGATACGCGAGGAACCTTACCTGGGCTAGAATGCTGGGAGACCGCTAGTGAAAGCTAGTTTTGTAGCAATACACTGCCAGTAAGGTG
>E9691TF06GYAWV
ATTAGATACCCTGGTAGTCCACGCTGTAAACTATGGATACTTGTTGTTGGAGGTATTGACCCCTTCAGTGACGAAGCTAACGCGTTAAGTATCCCGCCTGGGGAGTACGGTCGCAAGATTAAAACTCAAAGAAATTGACGGGGGCCCGCACAAGCGGTGGAGCATGTGGTTTAATTCGATGCAACGCGAAGAACCTTACCTGGACTTGACATGAACTGGAAGGGTGGCAGAAATGTCCCCG
>E9691TF06HKAKN
ATTAGATACCCTGGTAGTCCACGCTGTAAACTATGGATACTTGTTGTTGGAGGTATTGACCCCTTCAGTGACGAAGCTAACGCGTTAAGTATCCCGCCTGGGGAGTACGGTCGCAAGATTAAAACTCAAAGAAATTGACGGGGCCCGCACAAGCGGTGGAGCATGTGGTTTAATTCGATGCAACGCGAAGAACCTTACCTGGACTTGACATGAACTGGAAGGGTGGCAGAAATGTCCCCG
>E9691TF06G7SGQ
ATTAGATACCCTGGTAGTCCTAGCTGTAAACGATGGATACTAGATGTTGTGCATTTTTTAAATGTGCAGTGTCGTAGCTAACGCGTTAAGTATCCCGCCTGGGAAGTATGCTCGCAAGAGTGAAACTCAAAGGAATTGACGGGGGCCCGCACAAGCGGTGGAGCATGTGGTTTAATTCGATGCAACACGAAGAACCTTACCAGGACTTGACATGAAGAGAAGTTTTCAGAAAAGAAAATGTGCTACGGCCTCTTACACAGGTGGTG
>E9691TF06HJ2L9
ATTAGATACCCAGGTAGTCCTAGCTGTAAACGATGGATACTAGATGTTGTGGACTCTTTGAGTCTGCAGTGTCGTAGCTAACGCGTTAAGTATCCCGCCTGGGAAGTATGCTCGCAAGAGTGAAACTCAAAGGAATTGACGGGGGCCCGCACAAGCGGTGGAGCATGTGGTTAATTCGATGCAACACGAAGAACCTTACCAGGACTTGACATAAAGAGAAGTTTTTTGAGAAGAAAACGTGCTACGGCCTCTTATACAGGTGGTG
>E9691TF06HJVD5
ATTAGATACCCAGGTAGTCCACGCCCTAAACGATGCTGACTAGTTGTTCGGGATTTACATCCTGAGTAACGTAGCTAACGCGTGAAGTCAGCCGCCTGGGGAGTACGGTCGCAAGATTAAAACTCAAAGGAATTGGACGGGGACCCGCACAAGCGGTGGATGATGTGGATTAATTCGATGCAACGCGAAAAACCTTACCTACCCTTGACATGCCACTAACGAAGTAGAGATACATTAGGTGCTCGTAAGAGAAAGTGAACACAGGTG
>E9691TF06G56L3
ATTAGATACCCCGGTAGTCCTAGCTGTAAACGATGGATACTAGATGTTGTGGACTCTTTGAGCCTGCAGTGTCGTAGCTAACGCGTTAAGTATCCCGCCTGGGAAGTATGCTCGCAAGAGTGAAACTCAAAGGAATTGACGGGGGCCCGCACAAGCGGTGGAGCATGTGGTTTAATCGATGCAACACGAAGAACCTTACCAGGACTTGACATAAAGAGAAGTTTTTTGAGAAGAAAACGTGCTACGGCCTCTTATACAGGTGGTGCAG
>E9691TF06HD6RC
ATTAGATACCCTGGTAGTCCACGCCCTAAACGATGCTGACTAGTTGTTCGGGATTTACATCCTGAGTAACGTAGCTAACGCGTGAAGTCAGCCGCCTGGGGAGTACGGTCGCAAGATTAAAACTCAAAGGAATTGACGGGGACCCGCACAAGCGGTGGATGATGTGGATTAATTCGATGCAACGCGAAAAACCTTACCTACCCTTGACATGTCACTAACGAAGTAGAGATACATTAGGTGCCCGTAAGGGAAAGTGAACACAGGTGCTGCATGG
>E9691TF06HI30V
ATTAGATACCCCGGTAGTCCACGCCCTAAACGATGCTGACTAGTTGTTGGGAATTTACATTCTCAGTAACGTAGCTAACGCGTGAAGTCAGCCGCCTGGGGAGTACGGTCGCAAGATTAAAACTCAAAGGAATTGACGGGGACCCGCACAAGCGGTGGATGATGTGGATTAATTCGATGCAACGCGAAAAACCTTACCTACCCTTGACATGTCACTAACGAAGTAGAGATACATTAGGTGCCCGTAAGGAATGAACACAGGTGCTGCATGG
>E9691TF06G5BG2
ATTAGATACCCGGGTAGTCCACGCCGTAAACGGTGGGCGCTAGTTGTGCGAACCTTCCACGGTTTGTGCGACGCAGCTAACGCATTAAGCGCCCCGCCTGGGGAGTACGATCGCAAGATTAAAACTCAAAGGAATTGACGGGGCCCCGCACAAGCAGCGGAGCATGCGGCTTAATTCGACGCAACGCGAAGAACCTTACCAAGGCTTGACATATACAGGAATATGGCAGAGATGTCATAGCCGCAAGGTCTGTATACAGGTGGTG
>E9691TF06HITAU
ATTAGATACCCGGGTAGTCCACGCCGTAAACGGTGGGCACTAGTTGTGGGGACCTTCCACGGTCTCTGCGACGCAGCTAACGCATTAAGTGCCCCGCCTGGGGAGTACGATCGCAAGATTAAAACTCAAAGGAATTGACGGGGCCCCGCACAAGCAGCGGAGCATGCGGCTTAATTCGACGCAACGCGAAGAACCTTACCAAGGCTTGACATATACAGGAATATGGCAGAGATGTCATAGCCGCAAGGTCTGTATACAGGTGGTG
>E9691TF06HCE7C
ATTAGATACCCTGGTAGTCCACGCTGTAAACGATGTCGACTAGCCGTTGGTCCTATTTACAGGATTAGTGGCGCAGCTAACGCATTAAGTCGACCGCCTGGGGAGTACGGCCGCAAGGTTAAAACTCAAATGAATTGACGGGGGCCCGCACAAGCGGTGGAGCATGTGGTTTAATTCGATGCAACGCGAAGAACCTTACCTACCCTTGACATCCAGAGAATCTGTTAGAGATAGTAGAGTGCCTTCGGGAGCTCTGAGACAGGTG
>E9691TF06HFG1B
ATTAGATACCCGGGTAGTCCATACAGTAAACTTTGTGAACTTGACGTGGGGTCCGCCCCGTGTCGTAGCTAACGCGATAAGTTCACCGCCTGGGGACTACGGCCGCAAGGCTAAAACTCAAAGGAATTGACGGGGCCCGCACAAGCGGTGGAGCATGTGGCTTAATTCGATGCAACGCGAAGAACCTTACCTAGATTTGACATATACCTGCCGTCCGTCGAAAGGCGGATTTCCTCGCAAGAGGACGAGTATACAGGTGCTGCATGGCTGTCGTC
>E9691TF06HFZPT
ATTAGATACCCTGGTAGTCCACGCCCTAAACGATGTCTACTAGTTGTTGGTGGAGTAAAATCCATGAGTAACGCAGCTAACGCGTGAAGTAGACCGCCTGGGGAGTACGGTCGCAAGATTAAAACTCAAATGAATTGACGGGGGCCCGCACAAGCGGTGGATTATGTGGATTAATTCGATGCAACGCGAAAAACCTTACCTGGCCTTGACATGTAACGAACTTTCCAGAGATGGATTGGTGCTCGAAAG
>E9691TF06HCHLA
ATTAGATACCCCGGTAGTCCACGCCGTAAACGGTGGGCGCTAGTTGTGCGAACCTTCCACGGTTTGTGCGACGCAGCTAACGCATTAAGCGCCCCGCCTGGGGAGTACGATCGCAAGATTAAAACTCAAAGGAATTGACGGGGCCCCGCACAAGCAGCGGAGCATGCGGCTTAATTCGACGCAACGCGAAGAACCTTACCAAGGCTTGACATATACAGGAATATGGCAGAGATGTCATAGCCGCAAGGTCTGTATACAGGTGG
>E9691TF06HBBYA
ATTAGATACCCAGGTAGTCCTAGCCTTAAACGATGCTGACTTGGTGTTTCAGGTATTTAATCCTGGAGTGCCGGAGCTAACGCGTTAAGTCAGCCGCCTGGGGAGTACGGTCGCAAGGCTGAAACTCAAAGGAATTGACGGGGACCCGCACAAGCGGTGGAGCATGTGGTTTAATTCGACGCAACGCGAAGAACCTTACCTGGGCTAGAATGCGGTGGATAAGTCTTAGAGATAAGATGATCCGGGTAATCGGCTCCTGCCAGCAAGGTG
>E9691TF06G87FD
ATTAGATACCCCGGTAGTCCACGCCGTAAACGATGTCAACTAGCCGTTGGCTCTCTTAGAGAGTTAGTGGCGCAGCTAACGCATTAAGTTGACCGCCTGGGGAGTACGGCCGCAAGGTTAAAACTCAAATGAATTGACGGGGGCCCGCACAAGCGGTGGAGCATGTGGTTTAATTCGATGCAACGCGAAGAACCTTACCTACCCTTGACATCCAGAGAATCTGTTAGAGATAGTAGAGTGCCTTCGGGAACTCTGAGACAGGTG
>E9691TF06G8VZR
ATTAGATACCCTGGTAGTCCACGCCCTAAACGATGTCTACTAGTTGTTGGTGGAGTAAAATCCATGAGTAACGCAGCTAACGCGTGAAGTAGACCGCCTGGGGAGTACGGTCGCAAGATTAAAACTCAAATGAATTGACGGGGGCCCGCACAAGCGGTGGATTATGTGGATTAATTCGATGCAACGCGAAAAACCTTACCTGGCCTTGACATGTAACGAACTTTCCAGAGATGGATTGGTGCTCGAAAGAGAGCGTTAACACAGGTG
>E9691TF06G8QPV
ATTAGATACCCAGGTAGTCCACGCCGTAAACGATGATAACTCGCTGTTGGCGATACACAGTCAGCGGCTTAGCGAAAGCGTTAAGTTATCCACCTGGGGAGTACGCTCGCAAGAGTGAAACTCAAAGGAATTGACGGGGGCCCGCACAAGCGGAGGAACATGTGGTTTAATTCGATGATACGCGAGGAACCTTACCTGGGCTTAAATGTGCTATGACCGCTGGAGAAATTCGGCTTTTCGCAAGAACAGAGTACAAGGTGCTG
>E9691TF06HOX81
ATTAGATACCCGGGTAGTCCACGCCGTAAACGATGTCAACTAGCCGTTGGCTCTCTTAGAGAGTTAGTGGCGCAGCTAACGCATTAAGTTGACCGCCTGGGGAGTACGGCCGCAAGGTTAAAACTCAAATGAATTGACGGGGGCCCGCACAAGCGGTGGAGCATGTGGTTTAATTCGATGCAACGCGAAGAACCTTACCTACCCTTGACATCCAGAGAATCTGTTAGAGATAGTGGAGTGCC
>E9691TF06G992H
ATTAGATACCCAGGTAGTCCACGCTGTAAACGATGTCGACTAGCCGTTGGTCCTATTTACAGGATTAGTGGCGCAGCTAACGCATTAAGTCGACCGCCTGGGGAGTACGGCCGCAAGGTTAAAACTCAAATGAATTGACGGGGGCCCGCACAAGCGGTGGAGCATGTGGTTTAATTCGATGCAACGCGAAGAACCTTACCTACCCTTGACATCCAGAGAATCTGTTAGAGATAGTAGAGTGCCTTCGGGAGCTCTGAGAC
>E9691TF06HBA4B
ATTAGATACCCCGGTAGTCCACGCTGTAAACGATGTCGACTAGCCGTTGGTCCTATTTACAGGATTAGTGGCGCAGCTAACGCATTAAGTCGACCGCCTGGGGAGTACGGCCGCAAGGTTAAAACTCAAATGAATTGACGGGGGCCCGCACAAGCGGTGGAGCATGTGGTTTAATTCGATGCAACGCGAAGAACCTTACCTACCCTTGACATCCAGAGAATCTGTTAGAGATAGTAGAGTGCCTTCGGGAGCTCTGAGACAGGTG
>E9691TF06G00B7
ATTAGATACCCCGGTAGTCCACGCCCTAAACGATGTCTACTAGTTGTTGGTGGAGTAAAATCCATGAGTAACGCAGCTAACGCGTGAAGTAGACCGCCTGGGGAGTACGGTCGCAAGATTAAAACTCAAATGAATTGACGGGGGCCCGCACAAGCGGTGGATTATGTGGATTAATTCGATGCAACGCGAAAAACCTTACCTGGCCTTGACATGTAACGAACTTTCCAGAGATGGATTGGTGCTCGAAAGAGAGCGTTAACACAGGTGCTG
>E9691TF06G6YBN
ATTAGATACCCTGGTAGTCCACGCCCTAAACGATGTCAACTGGTTGTTGGGTCTTCACTGACTCAGTAACGAAGCTAACGCGTGAAGTTGACCGCCTGGGGAGTACGGCCGCAAGGTTGAAACTCAAAGGAATTGACGGGGACCCGCACAAGCGGTGGATGATGTGGTTTAATTCGATGCAACGCGAAAACCTTACCCACCTTTGACATGTACGGAATTTGCCAGAGATGGCTTAGTGCTACG
>E9691TF06G4WJ6
ATTAGATACCCTGGTAGTCCACGCCGTAAACGATGGACGCTAGCCGTTAGGCAGCTTGCTGCTTAGTGGCGCAGCTAACGCTTTAAGCATCCCGCCTGGGGAGTACGGTCGCAAGATTAAAACTCAAAGGAGTTGACGGGGGCCCGCACAAGCGGTGGAGCATGTGGTTTAATTCGAAGCAACGCGCAGAACCTTACCAGCTTTTGACATGTCCTGGACGGATAGCAGAGATGCTTTCTTCTCTTCGGAGCCAGGAACACAGG
>E9691TF06HJN6H
ATTAGATACCCCGGTAGTCCACGCTGTAAACTATGGATACTTGTTGTTGGAGGTATTGACCCCTTCAGTGACGAAGCTAACGCGTTAAGTATCCCGCCTGGGGAGTACGGTCGCAAGATTAAAACTCAAAGAAATTGACGGGGGCCCGCACAAGCGGTGGAGCATGTGGTTTAATTCGATGCAACGCGAAGAACCTTACCTGGACTTGACATGAACTGGAAGGGTGGCAGAAATGTCCCCG
>E9691TF06GX9NM
ATTAGATACCCAGGTAGTCCACGCCTTAAACGATGCGAACTAGATGTCGGAAGGGTCAGCCTTTCGGTGTCGCAGCTAACGCGATAAGTTCGCCGCCTGGGGAGTACGGCCGCAAGGTTGAAACTCAAAGGAATTGACGGGGACCCGCACAAGCGGTGGAGCATGTGGTTTAATTCGATGCAACGCGAAGAACCTTACCTGGTCTTGACATCTGTCGAATCCTGCAGAAATGCGGGAGTGCCTTCGGGAACG
>E9691TF06HHNI4
ATTAGATACCCGGGTAGTCCTAGCTGTAAACGATGGATACTAGATGTTGTGGACTCTTTGAGTCTGCAGTGTCGTAGCTAACGCGTTAAGTATCCCGCCTGGGAAGTATGCTCGCAAGAGTGAAACTCAAAGGAATTGACGGGGGCCCGCACAAGCGGTGGAGCATGTGGTTTAATTCGATGCAACACGAAGAACCTTACCAGGACTTGACATAAAGAGAAGTTTTTTGAGAAGAAAACGTGCTACGGCCTCTTATACAGGTGGTGCAG
>E9691TF06HH09E
ATTAGATACCCCGGTAGTCCACGCCGTAAACGGTGGGCACTAGTTGTGGGAACCTTCCACGGTTTCTGCGACGCAGCTAACGCATTAAGTGCCCCGCCTGGGGAGTACGATCGCAAGATTAAAACTCAAAGGAATTGACGGGGCCCCGCACAAGCAGCGGAGCATGCGGCTTAATTCGACGCAACGCGAAGAACCTTACCAAGGCTTGACATATACAGGAATATGGCAGAAATGTCATAGCCGCAAGGTCTGTATACAGGTGGTG
>E9691TF06HDXWF
ATTAGATACCCCGGTAGTCCTGGCTGTAAACATTGGGCACTGGGTAGTGGAACCGCCGATGGTTTCACTGCCGCAGGGAAACCGTGAAGTGCCCCGCCTGGGGAGTATGGTCGCAAGGCTGAAACTCAAAGGAATTGACGGGGGCTCACACAAGCAGTGGAGTATGTGGCTTAATTCGAGGCTACGCGAAAAACCTTACCTAGGCTTGACATGCAAGGATTAGTCGGCGGAAACGTCGATGACGCCGCAAGGTGGAACTTGCACAGGTG
>E9691TF06G5E7W
ATTAGATACCCGGGTAGTCCACGCCCTAAACGATGAGTGCTAGGTGTACGCGGTATCGACCCCGCGTGTGCCGTCGCTAACGCATTAAGCACTCCGCCTGGGGAGTACGGCCGCAAGGTTGAAACTCAAAGGAATTGACGGGGGCCCGCACAGGCGGTGGAGCGTGTGGATTAATTCGTCACTAACCGAAGAACCTTACCCAGGCTTGACATCCTAGGAATCCTGCTGAAAGGTGGG
>E9691TF06HK6OU
ATTAGATACCCTGGTAGTCCTAGCTGTAAACGATGGATACTAGATGTTGTGGACTCTTTGAGTCTGCAGTGTCGTAGCTAACGCGTTAAGTATCCCGCCTGGGAAGTATGCTCGCAAGAGTGAAACTCAAAGGAATTGACGGGGGCCCGCACAAGCGGTGGAGCATGTGGTTAATTCGATGCAACACGAAGAACCTTACCAGGACTTGACATAAAGAGAAGTTTTTTGAGAAGAAAACGTGCTACGGCCTCTTATACAGGTGGTG
>E9691TF06HK509
ATTAGATACCCTGGTAGTCCACGCCGTAAACGATGAGTGCTAGATGTCGGGTTGGAAGATTCGGTATCGGAGCTAACGTATTAAGCACTCCGCCTGGGAAGTACGGTCGCAAGATTAAAACTCAAAGGAATTGACGGGGGCTCGCACAAGCGGTGGAGCATGTGGTTTAATTCGAAGCAACGCGAAAACCTTACCAACCTTTGACATGGGAATTCTGGGAGAGAGAGATCTTTTCCGTCGGTTCGGCCGGATTCCACACAGGTGCTGCATGG
>E9691TF06GYQO1
ATTAGATACCCGGGTAGTCCACGCTGTAAACTATGGATACTTGTTGTTGGAGGTATTGACCCCTTCAGTGACGAAGCTAACGCGTTAAGTATCCCGCCTGGGGAGTACGGTCGCAAGATTAAAACTCAAAGAAATTGACGGGGGCCCGCACAAGCGGTGGAGCATGTGGTTTAATTCGATGCAACGCGAAGAACCTTACCTGGACTTGACATGAACTGGAAGGGTGGCAGAAATGTCCCCG
>E9691TF06HFIDN
ATTAGATACCCAGGTAGTCCTAGCTGTAAACGATGGATACTAGATGTTGTGGGCTCTTTGAGTCTGCAGTGTCGTAGCTAACGCGTTAAGTATCCCGCCTGGGAAGTATGCTCGCAAGAGTGAAACTCAAAGGAATTGACGGGGGCCCGCACAAGCGGTGGAGCATGTGGTTAATTCGATGCAACACGAAGAACCTTACCAGGACTTGACATAAAGAGAAGTTTTTTGAGAAGAAAACGTGCTACGGCCTCTTATACAGGTGTG
>E9691TF06HED8U
ATTAGATACCCGGGTAGTCCACGCCCTAAACGATGCTGACTAGTTGTTCGGGATTTACATCCTGAGTAACGTAGCTAACGCGTGAAGTCAGCCGCCTGGGGAGTACGGTCGCAAGATTAAAACTCAAAGGAATTGACGGGGACCCGCACAAGCGGTGGATGATGTGGATTAATTCGATGCAACGCGAAAAACCTTACCTACCCTTGACATGCCACTAACGAAGTAGAGATACATTAGGTGCTCGTAAGAGAAAGTGAACACAGGTGCTG
>E9691TF06HGK3F
ATTAGATACCCAGGTAGTCCACGCCGTAAACGGTGGGCACTAGATGTGGGGACCTTCCACGGTCTCTGCGTCGCAGCTAACGCATTAAGTGCCCCGCCTGGGGAGTACGGCCGCAAGGCTAAAACTCAAAGGAATTGACGGGGGCCCGCACAAGCAGCGGAGCATGCGGCTTAATTCGACGCAACGCGAAGAACCTTACCAAGGCTTGACATATAGAGAAATCCGTTAGAGATAACGGGTCCGTAAGGGCTCTATACAGGTGGTGCATGGTTGTCG
>E9691TF06G9JEV
ATTAGATACCCTGGTAGTCCTAGCTGTAAACGATGGATACTAGATGTTGTGGACTCTTTGAGTCTGCAGTGTCGTAGCTAACGCGTTAAGTATCCCGCCTGGGAAGTATGCTCGCAAGAGTGAAACTCAAAGGAATTGACGGGGGCCCGCACAAGCGGTGGAGCATGTGGTTAATTCGATGCAACACGAAGAACCTTACCAGGACTTGACATAAAGAGAAGTTTTTTGAGAAGAAAACGTGCTACGGCCTCTTATACAGGTGGTG
>E9691TF06HCWNS
ATTAGATACCCCGGTAGTCCTAGCTGTAAACGATGGATACTAGATGTTGTGGACTCTTTGAGTCTGCAGTGTCGTAGCTAACGCGTTAAGTATCCCGCCTGGGAAGTATGCTCGCAAGAGTGAAACTCAAAGGAATTGACGGGGGCCCGCACAAGCGGTGGAGCATGTGGTTTAATTCGATGCAACACGAAGAACCTTACCAGGACTTGACATAAAGAGAAGTTTTTTGAGAAGAAAACGTGCTACGGCCTCTTATACAGGTGGTG
>E9691TF06HIR93
ATTAGATACCCAGGTAGTCCACGCCGTAAACGATGGATACTAGCTGTTGGAAGCAATTTCAGTGGCTAAGCGAAAGTGATAAGTATCCCACCTGGGGAGTACGTTCGCAAGAATGAAACTCAAAGGAATTGACGGGGGCCCGCACAAGCGGTGGAGCATGTGGTTTAATTCGATGATACGCGAGGAACCTTACCAAGGCTTAAATGTAGTTTGACCGATTTGGAAAC
>E9691TF06HCYF4
ATTAGATACCCGGGTAGTCCACGCCCTAAACTATGGATACTCGACATCAGCGATACACAGTTGGTGTCTGAGCGAAAGCATTAAGTATCCCACCTGGGAAGTACGATCGCAAGATTGAAACTCAAAGGAATTGGCGGGGGTCCGCACAAGCGGTGGAGCATGTGGTTTAATTCGATGATACGCGAGGAACCTTACCTGGGCTAGAATGCTGGGAGACCGTCTCTGAAAGGGG
>E9691TF06HJSFV
ATTAGATACCCTGGTAGTCCACGCTGTAAACGATGAACACTTGGTGTGGAGGGAGTTGACCCCTTCCGTGCCGGAGCTAACGCGTTAAGTGTTCCGCCTGGGGAGTACGGTCGCAAGGCTGAAACTCAAAGGAATTGACGGGGCCCGCACAAGCGGTGGAGCATGTGGTTTAATTCGACGCAACGCGAAGAACCTTACCTGGGCTTGAACTGCCATTGACCGGTACAGAGATGTGCCTTTTCGCAAGAACAGTGGCAGAGGTGCTGCATGG
>E9691TF06HE3B4
ATTAGATACCCGGGTAGTCCACGCCCTAAACGATGTCAACTGGTTGTTGGGTCTTAACTGACTCAGTAACGAAGCTAACGCGTGAAGTTGACCGCCTGGGGAGTACGGCCGCAAGGTTGAAACTCAAAGGAATTGACGGGGACCCGCACAAGCGGTGGATGATGTGGTTTAATTCGATGCAACGCGAAAAACCTTACCCACCTTTGACATGTACGGAAGGATCCAGAGATGGATTTGTGCTCGAAAGAGAACCGTAACACAGGTGCTGCATGGCTGTCG
>E9691TF06HGR4Z
ATTAGATACCCTGGTAGTCCACGCCGTAAACGATGTCAACTAGCTGTTGGTCTTATGAATAAGATTAGTGGCGCAGCTAACGCGATAAGTTGACCGCCTGGGGAGTACGGTCGCAAGATTAAAACTCAAAGGAATTGACGGGGGCCCGCACAAGCGGTGGAGCATGTGGTTTAATTCGATGCAACGCGAAGAACCTTACCTACCCTTGACATACAGTGGATTTTGCAGAGATGTGGAAGTGCCTTCGGGAACACTGATGCAGGTG
>E9691TF06HAR7Y
ATTAGATACCCTGGTAGTCCACGCTGTAAACGATGAATACTAGGTATTGGAGGATTTGACCCCTACAGTGCCGTAGCTAACGCGTTAAGTATTCCGCCTGGGAAGTACGGTCGCAAGACTAAAACTCAAAGGAATTGACGGGGGCCCGCACAGGCGGTGGATTATGTGGTTTAATTCGAAGCAACGCGCAGAACCTTACCTAGGCTTGAAATCCCACGAACCTGCTTTAAACGGCGGGGTGCTCTTCGGAGAATGTGGTGACAGGCGCTGCATGGCTGTCGG
>E9691TF06HDD21
ATTAGATACCCAGGTAGTCCTAGCTGTAAACGATGGATACTAGATGTTGTGGACTCTTTGAGTCTGCAGTGTCGTAGCTAACGCGTTAAGTATCCCGCCTGGGAAGTATGCTCGCAAGAGTGAAACTCAAAGGAATTGACGGGGGCCCGCACAAGCGGTGGAGCATGTGGTTAATTCGATGCAACACGAAGAACCTTACCAGGACTTGACATAAAGAGAAGTTTTTTGAGAAGAAAACGTGCTACGGCCTCTTATACAGGTGG
>E9691TF06HKD3E
ATTAGATACCCGGGTAGTCCTGGCTGTAAACGACGAGCACTGGGCGGGAGGAAGTTCGCTTCTTTCTGCCGTAGCGAAAGCGTTAAGTGCTCCGCCTGGGGAGTATGGTCGCAAGGCTGAAACTCAAAGGAATTGACGGGGGCTCACACAAGCGGTGGATGATGTGGCTTAATTCGAGGCAACGCGAAGAACCTTATCCTGGACTTGACATGCATGGATTAACCCAGTGAAAGCTGGGCCACGCCTTCGGGTGGAACATGCACAGG
>E9691TF06HK9XV
ATTAGATACCCCGGTAGTCCACGCCGTAAACGGTGGGCGCTAGTTGTGCGAACCTTCCACGGTTTGTGCGACGCAGCTAACGCATTAAGCGCCCCGCCTGGGGAGTACGATCGCAAGATTAAAACTCAAAGGAATTGGACGGGGCCCCGCACAAGCAGCGGAGCATGCGGCTTAATTCGACGCAACGCGAAGAACCTTACCAAGGCTTGACATATACAGGAATATGGCAGAGATGTCATAGCCGCAAGGTCTGTATAC
>E9691TF06HN88B
ATTAGATACCCTGGTAGTCCTGGCTGTAAACGATGAGCACTGGGCGGGAGGAAGTTCGCTTCTTTCTGCCGTAGCGAAAGCGTTAAGTGCTCCGCCTGGGGAGTATGGTCGCAAGGCTGAAACTCAAAGGAATTGACGGGGGCTCACACAAGCGGTGGATGATGTGGCTTAATTCGAGGCAACGCGAAGAGCCTTATCCTGGACTTGACATGCATGGATTAACCCAGTGAAAGCTGGGCCACGCCTTCGGGTGGAACA
>E9691TF06HECQE
ATTAGATACCCCGGTAGTCCACGCCGTAAACGATGTCAACTAGCCGTTGGGCCCTTTATGGGTTTAGTGGCGCAGCTAACGCATTAAGTTGACCGCCTGGGGAGTACGGCCGCAAGGTTAAAACTCAAATGAATTGACGGGGGCCCGCACAAGCGGTGGAGCATGTGGTTTAATTCGATGCAACGCGAAGAACCTTACCTACCCTTGACATCCAGAGAATCTGTTAGAGATAGTAGAGTGCCTTCGGGAACTCTGAGACAGGTGCTGCATGG
>E9691TF06G7J5W
ATTAGATACCCAGGTAGTCCACGCTGTAAACGATGAATACTAGATGTTGGCCGTTAAAGGTCAGTGTCGCAGCTAACGCATTAAGTATTCCGCCCGGGGAGTACGGTCGCAAGATTAAAACTCAAAGGAATTGACGGGGACCCGCACAAGCGGTGGAGTATGTGGTTTAATTCGAAGCAACGCGCAGAACCTTACCAGCTCTTGACATGGGACGTATAGGGATCAGAGATGATTTCTTTCACTTCGGGTGGCGTCCGCACAGGTG
>E9691TF06G6GOJ
ATTAGATACCCGGGTAGTCCACGCCCTAAACGATGTCAACTGGTTGTTGGGTCTTTACTGACTCAGTAACGAAGCTAACGCGTGAAGTTGACCGCCTGGGGAGTACGGCCGCAAGGTTGAAACTCAAAGGAATTGACGGGGACCCGCACAAGCGGTGGATGATGTGGTTTAATTCGATGCAACGCGAAAAACCTTACCCACCTTTGACATGTACGGAATCCTTTAGAGATAGAGGAGTGCTCGAAAGAGAACCGTAACACAGGTGCTGCATGGCTGTCGTC
>E9691TF06HDQGE
ATTAGATACCCCGGTAGTCCACGCTGTAAACTATGGATACTTGTTGTTGGAGGTATTGACCCCTTCAGTGACGAAGCTAACGCGTTAAGTATCCCGCCTGGGGAGTACGGTCGCAAGATTAAAACTCAAAGAAATTGACGGGGGCCCGCACAAGCGGTGGAGCATGTGGTTTAATTCGATGCAACGCGAAGAACCTTACCTGGACTTGACATGAACTGGAAGGGTGGCAGAAATGTCCCCG
>E9691TF06G1AAS
ATTAGATACCCAGGTAGTCCACGCTGTAAACGATGATTACTAGGTGCTGGGGGCTTGTCCTTCGGTGCCGTAGCTAACGCATTAAGTAATCCGCCTGGGGAGTACGGTCGCAAGGCTGAAACTCAAAGAAATTGACGGGGGCCCGCACAAGCGGTGGAGTATGTGGTTTAATTCGATGCAACGCGAAGAACCTTACCTAGGCTTGACATCCAGGGAACTCTCCCGAAAAGGAGAGGTGCTCTTCGGAGAACCCTGAGACAGGTGCTGCATGG
>E9691TF06G6TD4
ATTAGATACCCAGGTAGTCCACGCCGTAAACGATGGATACTAGCTGTTGGGAGCAATCTCAGTGGCTAAGCGAAAGTGATAAGTATCCCACCTGGGGAGTACGTTCGCAAGAATGAAACTCAAAGGAATTGACGGGGGCCCGCACAAGCGGTGGAGCATGTGGTTTAATTCGATGATACGCGAGGAACCTTACCAAGGCTTAAATGTAGTTTGACTGATTTGGAAAC
>E9691TF06HMXLL
ATTAGATACCCGGGTAGTCCACGCCGTAAACGGTGGGCGCTAGGTGTGGGGACCCTTCCACGGTCTCCGTGCCGCAGCTAACGCATTAAGCGCCCCGCCTGGGGAGTACGGCCGCAAGGCTAAAACTCAAAGGAATTGACGGGGGCCCGCACAAGCGGCGGAGCATGCGGCTTAATTCGATGCAACGCGAAGAACCTTACCTAGGCTTGACAGTTGGGGAAATCTGGCAGAGATGCCAGGTCCGCAAGGGCCCCAAAACAGGTGGTGCATGGCTGTCGTC
>E9691TF06HHRGW
ATTAGATACCCCGGTAGTCCACGCCCTAAACGATGTCAACTAGCTGTTGGGGCCTTCGGGCCTTAGTAGCGCAGCTAACGCGTGAAGTTGACCGCCTGGGGAGTACGGTCGCAAGATTAAAACTCAAAGGAATTGACGGGGACCCGCACAAGCGGTGGATGATGTGGATTAATTCGATGCAACGCGAAAAACCTTACCTACCCTTGACATGTCTGGAATCCCGAAGAGATTTGGGAGTGCTCGCAAGAGAACCGGAACACAGGTGCTGCATGG
>E9691TF06HKW76
ATTAGATACCCAGGTAGTCCACGCCCTAAACGATGTCAACTGGTTGTTGGGTCTTAACTGACTCAGTAACGAAGCTAACGCGTGAAGTTGACCGCCTGGGGAGTACGGCCGCAAGGTTGAAACTCAAAGGAATTGACGGGGACCCGCACAAGCGGTGGATGATGTGGTTTAATTCGATGCAACGCGAAAAACCTACCCACCTTTGACATGTACGGAAGG
>E9691TF06HG6W1
ATTAGATACCCTGGTAGTCCTAGCTGTAAACGATGGATGCTAGATGTTGTGGACTCTTTGAGTCTGCAGTGTCGTAGCTAACGCGTTAAGTATCCCGCCTGGGAAGTATGCTCGCAAGAGTGAAACTCAAAGGAATTGACGGGGCCCGCACAGGCGGTGGAGCATATGGTTTAATTCGATGCAGCACGAAGAACCTTACCAGGACTTGACATAAAGAGAAGTTTTTGAGAAGAAAACGTGCTACGGCCTCTTATACAGGTGG
>E9691TF06GWAHV
ATTAGATACCCAGGTAGTCCACGCTGTAAACGATGTCGACTAGCCGTTGGTCCTATTTACAGGATTAGTGGCGCAGCTAACGCATTAAGTCGACCGCCTGGGGAGTACGGCCGCAAGGTTAAAACTCAAATGAATTGACGGGGGCCCGCACAAGCGGTGGAGCATGTGGTTTAATTCGAGGCAACGCGAAGAACCTTACCTACCCTTGACATCCAGAGAATCTGTTAGAGATAGTAGAGTGCCTTCGGGAGCTCTGAGACAGG
>E9691TF06HEIP4
ATTAGATACCCAGGTAGTCCACGCCCTAAACGATGCTGACTAGTTGTTCGGGATTTACATCCTGAGTAACGTAGCTAACGCGTGAAGTCAGCCGCCTGGGGAGTACGGTCGCAAGATTAAAACTCAAAGGAATTGGACGGGGGACCCGCACAAGCGGTGGATGATGTGGATTAATTCGATGCAACGCGAGAAACCTTACCTACCCTTGACATGTCACTAACGAAGTAGAGATACATTAGGTGCTCGTAAGAGAAAGTGAACACAGGTG
>E9691TF06HHPZC
ATTAGATACCCTGGTAGTCCACGCCCTAAACGATGTCAACTGGTTGTTGGGTCTTAACTGACTCAGTAACGAAGCTAACGCGTGAAGTTGACCGCCTGGGGAGTGCGGCCGCAAGGTTGAAACTCAAAGGAATTGACGGGGACCCGCACAAGCGGTGGATGATGTGGTTTAATTCGATGCAACGCGAAAAACCTTACCCACCTTTGACATGTACGGAAGGATCCAGAGATGGATTTG
>E9691TF06HII64
ATTAGATACCCCGGTAGTCCACGCCGTAAACGATGTCAACTAGCCGTTGGCTCTCTTAGAGAGTTAGTGGCGCAGCTAACGCATTAAGTTGACCGCCTGGGGAGTACGGCCGCAAGGTTAAAACTCAAATGAATTGACGGGGGCCCGCACAAGCGGTGGAGCATGTGGTTTAATTCGATGCAACGCGAAGAACCTTACCTACCCTTGACATCCAGAGAATCTGTTAGAGATAGTAGAGTGCCTTCGGGAACTCTGAGACAGGTG
>E9691TF06HFQ9P
ATTAGATACCCTGGTAGTCCACGCCCTAAACGATGAATACTCGATGTTGGCGATATACGGTCAGCGTCTAAGCGAAAGCGTTAAGTATTCCACCTGGGGAGTACGCCCGCAAGGGTGAAACTCAAAGGAATTGACGGGGGCCCGCACAAGCGGAGGAGCATGTGGTTTAATTCGATGATACGCGAGGAACCTTACCCGGGCTTGAAAGCTAGTGAATGTAGCAGAGACGCTAC
>E9691TF06HHZE1
ATTAGATACCCGGGTAGTCCACGCTGTAAACTATGGATACTTGTTGTTGGAGGTATTGACCCCTTCAGTGACGAAGCTAACGCGTTAAGTATCCCGCCTGGGGAGTACGGTCGCAAGATTAAAACTCAAAGAAATTGACGGGGGCCCGCACAAGCGGTGGAGCATGTGGTTTAATTCGATGCAACGCGAAGAACCTTACCTGGACTTGACATGAACTGGAAGGGTGGCAGAAATGTCCCCG
>E9691TF06G85WQ
ATTAGATACCCTGGTAGTCCACGCCCTAAACGATGTCTACTAGTTGTTGGGAGAGTAAAATCTCTTAGTAACGCAGCTAACGCGTGAAGTAGACCGCCTGGGGAGTACGGTCGCAAGATTAAAACTCAAAGGAATTGACGGGGGCCCGCACAAGCGGTGGATTATGTGGATTAATTCGATGCAACGCGAAAACCTTACCTGGCCTTGACATGTACCGAATTTAGCAGAGATGCTTTAGTGCTCGAAAG
>E9691TF06HHF6Z
ATTAGATACCCTGGTAGTCCACGCCCTAAACGATGTCTACTAGTTGTTGGTGGAGTAAAATCCATGAGTAACGCAGCTAACGCGTGAAGTAGACCGCCTGGGGAGTACGGTCGCAAGATTAAAACTCAAATGAATTGACGGGGGCCCGCACAAGCGGTGGATTATGTGGATTAATTCGATGCAACGCGAAAAACCTTACCTGGCCTTGACATG
>E9691TF06HIRW6
ATTAGATACCCGGGTAGTCCACGCCCTAAACTATGTCAACTGGTTGTCGGGAGATTAACTCTCTTGGTAACGAAGCTAACGCGTGAAGTTGACCGCCTGGGGAGTACGGCCGCAAGGTTAAAACTCAAAGGAATTGACGGGGACCCGCACAAGCGGTGGATTATGTGGATTAATTCGACGCAACGCGAAAAACCTTACCTACCCTTGACATGTACGGAATCCTTCAGAGATGGAGGGG
>E9691TF06HFRWL
ATTAGATACCCAGGTAGTCCACGCCCTAAACGATGTCTACTAGTTGTTGGTGGAGTAAAATCCATGAGTAACGCAGCTAACGCGTGAAGTAGACCGCCTGGGGAGTACGGTCGCAAGATTAAAACTCAAATGAATTGACGGGGGCCCGCACAAGCGGTGGATTATGTGGATTAATTCGATGCAACGCGAAAAACTTTACCTGGCCTTGACATGTAACGAACTTTCCAGAGATGGATTGGTGCTCGAAAGAGAGCGTTAAC
>E9691TF06HLPGM
ATTAGATACCCTGGTAGTCCACGCTGTAAACGATGTCGACTAGCCGTTGGTCCTATTTACAGGATTAGTGGCGCAGCTAACGCATTAAGTCGACCGCCTGGGGAGTACGGCCGCAAGGTTAAAACTCAAATGGAATTGACGGGGGCCCGCACAAGCGGTGGAGCATGTGGTTTAATTCGATGCAACGCGAAGAACCTTACCTACCCTTGACATCCAGAGAATCTGTTAGAGATAGTAGAGTGCC
>E9691TF06G9ZM2
ATTAGATACCCAGGTAGTCCACGCTGTAAACTATGGATACTTGTTGTTGGAGGTATTGACCCCTTCAGTGACGAAGCTAACGCGTTAAGTATCCCGCCTGGGGAGTACGGTCGCAAGATTAAAACTCAAAGAAATTGACGGGGGCCCGCACAAGCGGTGGAGCATGTGGTTTAATTCGATGCAACGCGAAGAACCTTACCTGGACTTGACATGAACTGGAAGGGTGGCAGAAATGTCCCCGCTCGCAAGAGTCGGTTCACAGGTGCTGCATGG
>E9691TF06HDOAL
ATTAGATACCCCGGTAGTCCACGCAGTAAACGATGGATGTTAGTTATTGGGACGTAAGTTTCGGTGGCGAAGCTAACGCGTTAAACATCCCGCCTGGGGAGTACGGCCGCAAGGCTAAAACTCAAAGGAATTGACGGGGACCCGCACAAGCAGTGGAGCATGTGGTTTAATTCGATGCTACGCGAAAAACCTTACCAGCCCTTGTACCCCTACTATGATTTCCAGAGATGGATTTCTTCACTTCGGGTGGGTAGGAGACAGGTGTTGCATGG
>E9691TF06HEJ9Y
ATTAGATACCCTGGTAGTCCACGCTGTAAACGGTGGGCACTAGTTGCGGGAACCTTCCACGGTTTCTGCGACGCAGCTAACGCATTAAGTGCCCCGCCTGGGGAGTACGGTCGCAAGACTAAAACTCAAAGGAATTGACGGGGGCCCGCACAAGCAGCGGAGCATGCGGCTTAATTCGACGCAACGCGAAGAACCTTACCAAGGCTTGACATATAGCGAAAAGTGGCAGAGATGTCATGTCCGCAAGGGCGCTATACAGGTGGTG
>E9691TF06GWZJ1
ATTAGATACCCCGGTAGTCCACGCTGTAAACGATGAATGCTAGATGTTGGGGATTAAAATCTTCAGTGTCGTCGCTAACGCAATAAGCATTCCGCCTGGGGAGTACGGTCGCAAGATTAAAACTCAAAGGAATTGACGGGGACCCGCACAAGCGGTGGAGTATGTGGTTTAATTCGAAGCAACGCGCAGAACCTTACCAGCTTTTGACATGGGAAGTGTGAGGATCAGAGATGATCTTCTTCAGTTCGGCTGGCTTCCACACAGG
>E9691TF06HE5J5
ATTAGATACCCCGGTAGTCCTAGCTGTAAACGATGGATACTAGATGTTGTGGACTCTTTGAGTCTGCAGTGTCGTAGCTAACGCGTTAAGTATCCCGCCTGGGAAGTATGCTCGCAAGAGTGAAACTCAAAGGAATTGACGGGGGCCCGCACAAGCGGTGGAGCATGTGGTTTAATTCGATGCAACACGAAGAACCTTACCAGGACTTGACATAAAGAGAAGTTTTTTGAGAAGAAAACGTGCTACGGCCTCTTATACAGGTGGTG
>E9691TF06HD37G
ATTAGATACCCCGGTAGTCCACGCCCTAAACGATGCTGACTAGTTGTTCGGGATTTACATCCTGAGTAACGTAGCTAACGCGTGAAGTCAGCCGCCTGGGGAGTACGGTCGCAAGATTAAAACTCAAAGGAATTGACGGGGACCCGCACAAGCGGTGGATGATGTGGATTAATTCGATGCAACGCGAAAAACCTTACCTACCCTTGACATGTCACTAACGAAGTAGAGATACATTAGGTGCTCGTAAGAGAAAGTGAACACAGGTGCTGCA
>E9691TF06GY6ZQ
ATTAGATACCCGGGTAGTCCACGCCGTAAACGATGTCGACTAGCTGTTGGTCTTATGAATAAGATTAGTGGCGCAGCTAACGCGATAAGTTGACCGCCTGGGGAGTACGGTCGCAAGATTAAAACTCCAAGGAATTGACGGGGGCCCGCACAAGCGGTGGAGCATGTGGTTTAATTCGATGCAACGCGAAGAACCTCACCTACCCTTGACATACAGTGGATTTTGCAGAGATGTGGAAGTGCCTTCGGGAACACTGATACAGGTG
>E9691TF06G8FSK
ATTAGATACCCTGGTAGTCCACGCTGTAAACGATGAATACTAGGTATTGGAGGATTTGACCCCTACAGTGCCGTAGCTAACGCGTTAAGTATTCCGCCTGGGAAGTACGGTCGCAAGACTAAAACTCAAAGGAATTGACGGGGGCCCGCACAAGCGGTGGATTATGTGGTTTAATTCGAAGCAACGCGCAGAACCTTACCTAGGCTTGAAATCCCACGAACCTGCTTTAAACGGCGGGGTGCTCTTCGGGGAATGTGGTGACAGGCGCTGCATGGCTGTCGTC
>E9691TF06G9XD2
ATTAGATACCCTGGTAGTCCACGCCGTAAACGATGTCAACTAGCTGTTGGTCTTATGAATAAGATTAGTGGCGCAGCTAACGCGATAAGTTGACCGCCTGGGGAGTACGGTCGCAAGATTAAAACTCAAAGGAATTGACGGGGCCCGCACAAGCGGTGGAGCATGTGGTTTAATTCGATGCAACGCGAAGAACCTTACCTACCCTTGACATACAGTGGATTTTGCAGAGATGTGGAAGTGCCTTCGGGAACACTGATACAGGTG
>E9691TF06HDZOB
ATTAGATACCCAGGTAGTCCACGCCCTAAACGATGTCAACTGGTTGTTGGGTCTTCACTGACTCAGTAACGAAGCTAACGCGTGAAGTTGACCGCCTGGGGAGTACGGCCGCAAGGTTGAAACTCAAAGGAATTGACGGGGACCCGCACAAGCGGTGGATGATGTGGTTTAATTCGATGCAACGCGAAAAACCTTACCCACCTTTGACATGTACGGAAGTTACCAGAGATGGTTTCGTGCTCGAAAGGGAACCGTAACACAGGTGCTGCATGGCTGTCGTC
>E9691TF06G62E1
ATTAGATACCCAGGTAGTCCTAGCTGTAAACGATGGATACTAGATGTTGTGGACTCTTTGAGTCTGCAGTGTCGTAGCTAACGCGTTAAGTATCCCGCCTGGGAAGTATGCTCGCAAGAGTGAAACTCAAAGGAATTGACGGGGGCCCGCACAAGCGGTGGAGCATGTGGTTAATTCGATGCAACACGAAGAACCTTACCAGGACTTGACATAAAGAGAAGTTTTTTGAGAAGAAAACGTGCTACGGCCTCTTATACAGGTGTG
>E9691TF06HLO6H
ATTAGATACCCGGGTAGTCCACGCCCTAAACGATGCTGACTAGTTGTTCGGGATTTACATCCTGAGTAACGTAGCTAACGCGTGAAGTCAGCCGCCTGGGGAGTACGGTCGCAAGATTAAAACTCAAAGGAATTGACGGGGACCCGCACAAGCGGTGGATGATGTGGATTAATTCGATGCAACGCGAAAAACCTTCCTACCCTTGACATGTCACTAACGAAGTAGAGATACATTTAGGTGC
>E9691TF06HKZUG
ATTAGATACCCTGGTAGTCCTAGCTGTAAACGATGGATACTAGATGTTGTGGACTCTTTGAGTCTGCAGTGTCGTAGCTAACGCGTTAAGTATCCCGCCTGGGAAGTATGCTCGCAAGAGTGAAACCCAAAGGAATTGACGGGGGCCCGCACAAGCGGTGGAGCATGTGGTTTAATCGATGCAACACGAAGAACCTTACCAGGACTTGACATAAAGAGAAGTTTTTTGAGAAGAAAACGTGCTACGGCCTCTTATACAGGTGGTG
>E9691TF06G2HR5
ATTAGATACCCCGGTAGTCCACGCCCTAAACGATGTCAGCTGGTTGTTGGACGGCTTGCTGTTCAGTAACGAAGCTAACGCGTGAAGTTGACCGCCTGGGGAGTACGGCCGCAAGGTTGAAACTCAAAGGAATTGACGGGGACCCGCACAAGCGGTGGATGATGTGGTTTAATTCGATGCAACGCGAAAAACCTTACCTACCCTTGACATGTCAGAAATCCCGAAGAGATTTGGGAGTGCTCGAAAGAGAATCTGAACACAGGTGCTGCAAGGCCG
>E9691TF06HJC39
ATTAGATACCCGGGTAGTCCACGCCGTAAACGATGTCAACTAGCCGTTGGTCCTCTATGTAGGATTAGTGGCGCAGCTAACGCATTAAGTTGACCGCCTGGGGAGTACGGCCGCAAGGTTAAAACTCAAATGAATTGACGGGGGCCCGCACAAGCGGTGGAGCATGTGGTTTAATTCGATGCAACGCGAAGAACCTTACCTACCCTTGACATCCAGAGAATCTGTTAGAGATAGTAGAGTGCC
>E9691TF06HGCWV
ATTAGATACCCCGGTAGTCCACGCTGTAAACGATGTCGACTAGCCGTTGGTCCTATTTACAGGATTAGTGGCGCAGCTAACGCATTAAGTCGACCGCCTGGGGAGTACGGCCGCAAGGTTAAAACTCAAATGAATTGACGGGGGCCCGCACAAGCGGTGGAGCATGTGGTTTAATTCGATGCAACGCGAAGAACCTTACCTACCCTTGACATCCAGAGAATCTGTTAGAGATAGTAGAGTGCC
>E9691TF06HFBOH
ATTAGATACCCAGGTAGTCCACGCCCTAAACGATGCTGACTAGTTGTTCGGGATTTACATCCTGAGTAACGTAGCTAACGCGTGAAGTCAGCCGCCTGGGGAGTACGGTCGCAAGATTAAAACTCAAAGGAATTGACGGGGACCCGCACAAGCGGTGGATGATGTGGATTAATTCGATGCAACGCGAAAAACCTTACCTACCCTTGACATGTCACTAACGAAGTAGAGATACATTAGGTGCTCGTAAGAGAAAGTGAAC
>E9691TF06HHRH7
ATTAGATACCCAGGTAGTCCGCACCATAAACGATGGATACTAGATGTTTGGAGAATTAACCCTCTGAGTATCAAAGTTCACACATTAAGTATCCCGCCTGGGGAGTACGGCCGCAAGGCTGAAACTCAAAGGAATTGACGGGGGCCCGCACAAGCGGTGGAGTATGTGGTTTAATTCGAAGCAACGCGCAGAACCTTACCTGGGTTTGACATCCTACGAATACTGCAGAGATGTAGTAGTCCCGCAAGGGACGTAGAGACAGGTG
>E9691TF06HHZVY
ATTAGATACCCCGGTAGTCCACGCCGTAAACGATGTCAACTAGCCGTTGGGCCCTTTATGGGTTTAGTGGCGCAGCTAACGCATTAAGTTGACCGCCTGGGGAGTACGGCCGCAAGGTTAAAACTCAAATGAATTGACGGGGGCCCGCACAAGCGGTGGAGCATGTGGTTTAATTCGATGCAACGCGAAGAACCTTACCTACCCTTGACATCCAGAGAATCTGTTAGAGATAGTAGAGTGCCTTCGGGAACTCTGAGACAGGTGCTGCATGG
>E9691TF06GSR7R
ATTAGATACCCTGGTAGTCCACGCCCTAAACGATGTCTACTAGTTGTTGGTGGAGTAAAATCCATGAGTAACGCAGCTAACGCGTGAAGTAGACCGCCTGGGGAGTACGGTCGCAAGATTAAAACTCAAATGAATTGACGGGGGCCCGCACAAGCGGTGGATTATGTGGATTAATTCGATGCAACGCGAAAAACCTTACCTGGCCTTGACATGTAACGAACTTTCCAGAGATGGATTGGTGCTCGAAAGAGAACGTTAACACAGGTGCTGCA
>E9691TF06HJ1M1
ATTAGATACCCTGGTAGTCCACGCCGTAAACGGTGGGCGCTAGTTGTGCGAACCTTCCACGGTTTGTGCGACGCAGCTAACGCATTAAGCGCCCCGCCTGGGGAGTACGATCGCAAGATTAAAACTCAAAGGAATTGACGGGGCCCCGCACAAGCAGCGGAGCATGCGGCTTAATTCGACGCAACGCGAAGAACCTTACCAAGGCTTGACATATACAGGAATATGGCAGAGATGTCATAGCCGCAAGGTCTGTATACAGGTGG
>E9691TF06HF4AF
ATTAGATACCCTGGTAGTCCACGCCCTAAACGATGGATACTCGACATACGCGATACACTGTGTGTGTCTGAGCGAAAGCATTAAGTATCCCACCTGGGAAGTACGTTCGCAAGAATGAAACTCAAAGGAATTGGCGGGGGTCCGCACAAGCGGAGGAGTATGTGGTTTAATTCGATGATACGCGAGGAACCTTACCTGGGCTAGAATGCTGGGAGACCGGTGGGTGAAAGCTCACTTTGTAGCAATACACTGCCAGTAAGGTG
>E9691TF06HAS21
ATTAGATACCCTGGTAGTCCACGCTGTAAACGATGTCGACTAGCCGTTGGTCCTATTTACAGGATTAGTGGCGCAGCTAACGCATTAAGTCGACCGCCTGGGGAGTACGGCCGCAAGGTTAAAACTCAAATGAATTGACGGGGGCCCGCACAAGCGGTGGAGCATGTGGTTTAATTCGATGCAACGCGAAGAACCTTACCTACCCTTGACATCCAGAGAATCTGTTAGAGATAGTAGAGTGCCTTCGGGAGCTCTGAGACAGGTG
>E9691TF06HG45Z
ATTAGATACCCAGGTAGTCCACGCTGTAAACGATGTCGACTAGCCGTTGGTCCTATTTACAGGATTAGTGGCGCAGCTAACGCATTAAGTCGACCGCCTGGGGAGTACGGCCGCAAGGTTAAAACTCAAATGAATTGGCGGGGGCCCGCACAAGCGGTGGAGCATGTGGTTTAATTCGATGCAACGCGAAGAACCTTACCTACCCTTGACATCCAGAGAATCTGTTAGAGATAGTAGAGTGCCTTCGGGAGCTCTGAGACAGGTG
>E9691TF06GYEF7
ATTAGATACCCGGGTAGTCCACGCCCTAAACGATGCTGACTAGTTGTTCGGGATTTTCATCCTGAGTAACGTAGCTAACGCGTGAAGTCAGCCGCCTGGGGAGTACGGTCGCAAGATTAAAACTCAAAGGAATTGACGGGGACCCGCACAAGCGGTGGATGATGTGGATTAATTCGATGCAACGCGAAAAACCTTACCTACCCTTGACATGTCACTAACGAAGTAGAGATACATTAGGTGCCCGTAAGGGAAAGTGAACACAGGTGCTGCATGG
>E9691TF06HFE9S
ATTAGATACCCGGGTAGTCCACGCTGTAAACTATGGATACTTGTTGTTGGAGGTATTGACCCCTTCAGTGACGAAGCTAACGCGTTAAGTATCCCGCCTGGGGAGTACGGTCGCAAGATTAAAACTCAAAGAAATTGACGGGGGCCCGCACAAGCGGTGGAGCATGTGGTTTAATTCGATGCAACGCGAAGAACCTTACCTGGACTTGACATGAACTGGAAGGGTGGCAGAAATGTCCCCG
>E9691TF06HGFEG
ATTAGATACCCTGGTAGTCCACGCCCCTAAACGATGCTGACTAGTTGTTCGGGATTTACATCCTGAGTAACGTAGCTAACGCGTGAAGTCAGCCGCCTGGGGAGTACGGTCGCAAGATTAAAACTCGAAGGAATTGACGGGGACCCGCACAAGCGGTGGATGATGTGGATTAATTCGATGCAACGCGAAAAACCTTCCTACCCTTGACATGTCACTAACGAGGTAGAGATACATTAGGTGCTCGTAAGAGAAAGTGAACACAGGTG
>E9691TF06GZMVA
ATTAGATACCCTGGTAGTCCACGCCCTAAACGATGTCAACTGGTTGTTGGGTCTTCACTGACTCAGTAACGAAGCTAACGCGTGAAGTTGACCGCCTGGGGAGTACGGCCGCAAGGTTGAAACTCAAAGGAATTGACGGGGACCCGCACAAGCGGTGGATGATGTGGTTTAATTCGATGCAACGCGAAAAACCTTACCCACCTTTGACATGTACGGAATCCTTTAGAGATAGAGGAGTGCTCGAAAGAGAGCCGTAACACAGGTGCTGCATGG
>E9691TF06G73ZK
ATTAGATACCCTGGTAGTCCACGCCGTAAACTATGGAAGCTAGCCGTCAGTCAGCTTGCTGAGTGGTGGCGCAGCTAACGCATTAAGCTTCCCGCCTGGGGAGTACGGTCGCAAGATTAAAACTCAAAGGAATTGGACGGGGGCCCGCACAAGCGGTGGAGCATGTGGTTTAATTCGAAGCAACGCGCAGAACCTTACCTACCCTTGACATGTCCAGTATGGTCACCAGAGATGGAGTCCTTCAGTTCGGCTGGCTGGAACACG
>E9691TF06HDPXN
ATTAGATACCCAGGTAGTCACGCCCTAAACGATGTCTACTAGCTGTTGGTGGAGTAAAATCCATGAGTAACGCAGCTAACGCGTGAAGTAGACCGCCTGGGGAGTACGGTCGCAAGATTAAAACTCAAATGAATTGACGGGGGCCCGCACAAGCGGTGGATTATGTGGATTAATTCGATGCAACGCGAAAAACCTTACCTGGCCTTGACATGTAACGAACTTTCCAGAGATGGATTGGTGCTCGAAAG
>E9691TF06G6NDG
ATTAGATACCCTGGTAGTCCACGCCCTAAACGATGTCAACTGGTTGTTGGGTCTTCACTGACTCAGTAACGAAGCTAACGCGTGAAGTTGACCGCCTGGGGAGTACGGCCGCAAGGTTGAAACTCAAAGGAATTGACGGGGACCCGGCACAAGCGGTGGATGATGTAGTTTAATTTCGATGCAACGCGAAAACCTTAACCCACCTTTG
>E9691TF06HCW59
ATTAGATACCCTGGTAGTCCACGCCGTAAACGATGTCAACTAGCCGTTGGGCCCTTTATGGGTTTAGTGGCGCAGCTAACGCATTAAGTTGACCGCCTGGGGAGTACGGGCCGCAAGGTTAAAACTCAAATGAATTGACGGGGGCCCGCACAAGCGGTGGAGCATGTGGTTTAATTCGATGCAACGCGAAGAACCTTACCTACCCTTGACATCCAGAGAATCTGTTAGAGATAGTAGAGTGCCTTCGGGAAC
>E9691TF06HHDPW
ATTAGATACCCCGGTAGTCCACGCCCTAAACGATGTCAACTGGTTGTTGGGTCTTCACTGACTCAGTAACGAAGCTAACGCGTGAAGTTGACCGCCTGGGGAGTACGGCCGCAAGGTTGAAACTCAAAGGAATTGACGGGGACCCGCACAAGCGGTGGATGATGTGGTTTAATTCGATGCAACGCGAAAAACCTTACCCACCTTTGACATGTACGGAATTTGCCAGAGATGGCTTAGTGCTTCGAAAGAGAGCCGTAACACAGGTGCTGCATGG
>E9691TF06HK9NH
ATTAGATACCCTGGTAGTCCACGCCCTAAACGATGTCAACTGGTTGTTGGACGGCTCGCTGTTCAGTAACGAAGCTAACGCGTGAAGTTGACCGCCTGGGGAGTACGGCCGCAAGGTTGAAACTCAAAGGAATTGACGGGGACCCGCACAAGCGGTGGATGATGTGGTTTAATTCGATGCAACGCGAAAACCTTACCTACCCTTGACATGTCAGAAATCCCGAAGAGATTTGGGAGTGCTCGAAAGAGAATCTGAACACAGGTGCTGCA
>E9691TF06HCM4S
ATTAGATACCCTGGTAGTCCACGCCCTAAACGATGCTGACTAGTTGTTCGGGATTTACATCCTGAGTAACGTAGCTAACGCGTGAAGTCAGCCGCCTGGGGAGTACGGTCGCAAGATTAAAACTCAAAGGAATTGACGGGGACCCGCACAAGCGGTGGATGATGTGGATTAATTCGATGCAACGCGAAAAACCTTACCTACCCTTGACATGTCACTAACGAAGTAGAGATACATTAGGTGCTCGTAAGAGAAAGTGAACACAGGTG
>E9691TF06G8SPR
ATTAGATACCCTGGTAGTCCACGCCCTAAACGATGTCAACTAGGTGTTGGGTGGGTAAAACCATTTAGTACCGGAGCTAACGCGTGAAGTTGACCGCCTGGGGAGTACGGCCGCAAGGTTAAAACTCAAAGGAATTGACGGGGACCCGCACAAGCGGTGGATGATGTGGATTAATTCGATGCAACGCGAAAAACCTTACCTACCCTTGACATGTCCAGAAGCCCTTAGAGATTTGGGTGTGCCCGAAAGGG
>E9691TF06G4M9R
ATTAGATACCCGGGTAGTCCACGCCCTAAACGATGTCTACTAGTTGTTGGTGGAGTAAAATCCATGAGTAACGCAGCTAACGCGTGAAGTAGACCGCCTGGGGAGTACGGTCGCAAGATTAAAACTCAAATGAATTGACGGGGGCCCGCACAAGCGGTGGATTATGTGGATTAATTCGATGCAACGCGAAAAACCTTACCTGGCCTTGACATGTAACGAACTTTCCAGAGATGGATTGGTGCTCGAAAGAGAGCGTTAACACAGGTGCTGCAG
>E9691TF06GZC4D
ATTAGATACCCAGGTAGTCCTAGCTGTAAACGATGGATACTAGATGTTGTGGACTCTTTGAGTCTGCAGTGTCGTAGCTAACGCGTTAAGTATCCCGCCTGGGAAGTATGCTCGCAAGAGTGAAACTCAAAGGAATTGACGGGGGCCCGCACAAGCGGTGGAGCATGTGGTTAATTCGATGCAACACGAAGAACCTTACCAGGACTTGACATAAAGAGAAGTTTTTGAGAAGAAACGTGCTACGGCCTCTTATACAGGTGGTG
>E9691TF06HGHH9
ATTAGATACCCGGGTAGTCCACGCCCTAAACGATGTCTACTTGCTGTTGGGGGTAACCTTAGTAGCGAAGCTAACGCGAGAAGTAGACCGCCTGGGGAGTACGGTCGCAAGATTAAAACTCAAAGGAATTGACGGGGACCCGCACAAGCGGTGGATGATGTGGATTAATTCGATGCAGCGCGAAAAAACCTTACCTGCTCTTGACATGTACGGAAGGCTGAAGAGATTCGGCTGTGCCTTCGGGAACCGTAACACAGGTGCTGCATGGCTGTCG
>E9691TF06HE3D7
ATTAGATACCCTGGTAGTCCACGCCCTAAACGATGTCTACTAGTTGTTGGTGGAGTAAAATCCATGAGTAACGCAGCTAACGCGTGAAGTAGACCGCCTGGGGAGTACGGTCGCAAGATTAAAACCCAAATGAATTGACGGGGGCCCGCACAAGCGGTGGATTATGTGGATTAATTCGATGCAACGCGAAAAACCTTACCTGGCCTTGACATGTAACGAACTTTCCAGAGATGGATTGGTGCTCGAAAGAGAGCGTTAACACAGGTGCTG
>E9691TF06G333N
ATTAGATACCCTGGTAGTCCACGCCCTAAACGATGTCTACTAGTTGTTGGGAGAGTAAAATCTCTTAGTAACGCAGCTAACGCGTGAAGTAGACCGCCTGGGGAGTACGGTCGCAAGATTAAAACTCAAAGGAATTGACGGGGGCCCGCACAAGCGGTGGATTATGTGGATTAATTCGATGCAACGCGAAAAACCTTACCTGGCCTTGACATGTACCGAATTTAGCAGAGATGCTTTAGTGCTCGAAAGAGAACGGTAACACAGGTGCTGCATGG
>E9691TF06G6VZA
ATTAGATACCCGGGTAGTCCACGCCGTAAACGGTGGGCGCTAGTTGTGCGAACCTTCCACGGTTTGTGCGACGCAGCTAACGCATTAAGCGCCCCGCCTGGGGAGTACGATCGCAAGATTAAAACTCAAAGGAATTGACGGGGCCCCGCACAAGCAGCGGAGCATGCGGCTTAATTCGACGCAACGCGAAGAACCTTACCAAGGCTTGACATATACAGGAATATGGCAGAGATGTCATAGCCGCAAGGTCTGTATACAGGTGGTG
>E9691TF06HBNI8
ATTAGATACCCGGGTAGTCCACGCCCTAAACGATGCTGACTAGTTGTTCGGGATTTACATCCTGAGTAACGTAGCTAACGCGTGAAGTCAGCCGCCTGGGGAGTACGGTCGCAAGATTAAAACTCAAAGGAATTGACGGGGACCCGCACAAGCGGTGGATGATGTGGATTAATTCGATGCAACGCGAAAAACCTTACCTACCCTTGACATGTCACTAACGAAGTAGAGATACATTAGGTGCTCGTAAGAGAAAGTGAACACAGGTGCTGCA
>E9691TF06HCIPG
ATTAGATACCCAGGTAGTCCACGCTGTAAACGATGATTATTAGATGTCGGGAGGGTTACCTTTCGGTATCGCAGCTAACGCATTAAATAATCCGCCTGGGGAGTACGGTCGCAAGATTAAAACTCAAAGGAATTGACGGGGACCCGCACAAGCGGTGGAGTATGTGGTTTAATTCGAAGCAACGCGCAGAACCTTACCAACCCTTGACATGGGACGTATGAGCTTCAGAGATGGAGTTCTTCGCTTCGGGTGCGTCCACACAGGTGCTG
>E9691TF06HJCSP
ATTAGATACCCTGGTAGTCCACGCTGTAAACGATGCTCACTAGGTGTTGGGGGTATTGACCCTCTCAGTGCCGAAGCTAACGCATTAAGTGAACCGCCTGGGAAGTACGGTCGCAAGACTAAAACTCAAAGGAATTGACGGGGGCCCGCACAAGCGGTGGAGCATGTGGTTTAATTCGATGCAACGCGAAGAACCTTACCTGGGCTTGACATCCCAAGAATCCCCTGGTAACAGGGG
>E9691TF06HJJBJ
ATTAGATACCCTGGTAGTCCGCACCGTAAACGATGATTACTCGTTGTTGGCGATATGACAGTCAGCGACCAAGCGAAAGCGATAAGTAATCCACCTGGGGAGTACGCCGGCAACGGTGAAACTCAAAGGAATTGACGGGGGCCCGCACAAGCGGAGGAGCATGTGGTTTAATTCGATGATACGCGAGGAACCTTACCTGGGCTTGAAAGTTAGCGACCGGTCCTGAAAGGGATCTTCCAGCAATGGCGCGAAACTAGGTGCTGCATGG
>E9691TF06G5SCK
ATTAGATACCCTGGTAGTCCTAGCTGTAAACGATGGATACTAGATGTTGTGGACTCTTTGAGTCTGCAGTGTCGTAGCTAACGCGTTAAGTATCCCGCCTGGGAAGTATGCTCGCAAGAGTGAAACTCAAAGGAATTGACGGGGGCCCGCACAAGCGGTGGAGCATGTGGTTAATTCGATGCAACACGAAGAACCTTACCAGGACTCGACATAAAGAGAAGTTTTTTGAGAAGAAAACGTGCTACGGCCTCTTATACAGGTGGTG
>E9691TF06HBN41
ATTAGATACCCGGGTAGTCCACGCCCTAAACGATGTCAACTGGTTGTTGGACGGCTTGCTGTTCAGTAACGAAGCTAACGCGTGAAGTTGACCGCCTGGGGAGTACGGCCGCAAGGTTGAAACTCAAAGGAATTGACGGGGACCCGCACAAGCGGTGGATGATGTGGTTTAATTCGATGCAACGCGAAAAACCTTACCTAACCCTTGACATGTCAAGAATCCTGAAGAGATTTGGG
>E9691TF06G85U1
ATTAGATACCCTGGTAGTCCACGCCCTAAACGATGGATACTCGACATATGCGATACACTGTATGTGTCTGAGCGAAAGCATTAAGTATCCCACCTGGGAAGTACGACCGCAAGGTTGAAACTCAAAGGAATTGACGGGGGTCCGCACAAGCGGTGGAGCATGTGGTTTAATTCGATGATACGCGAGGAACCTTACCTGGGCTAGAATGCGGTTTGACCGTGGGTGAAAGCTCATTTTGTAGCAATACACAGATCGTAAGGTG
>E9691TF06GY6VW
ATTAGATACCCCGGTAGTCCACGCTGTAAACGATGTCGACTAGCCGTTGGTCCTATTTACAGGATTAGTGGCGCAGCTAACGCATTAAGTCGACCGCCTGGGGAGTACGGCCGCAAGGTTAAAACTCAAATGAATTGACGGGGGCCCGCACAAGCGGTGGAGCATGTGGTTTAATTCGATGCAACGCGAAGAACCTTACCTACCCTTGACATCCAGAGAATCTGTTAGAGATAGTAGAGTGCCTTCGGGAGCTCTGAGACAGGTG
>E9691TF06HBDCC
ATTAGATACCCTGGTAGTCCACGCTGTAAACGATGCATACTTGGTCGGAGTGGTTTGACTCCATTCCGGCCGTAGGAAAACTGATGAGTATGCCGCCTGGGGAGTACGGTCGCAAGATTAAAACTCAAAGGAATTGACGGGGGCTCACACAAGCGGTGGAGCATGTGGCTTAATTCGAAGCAACGCGAAGAACCTTACCTAGGCTTGACATTCACGGATAAACTCTATGAAAGTAGAGGTACACCCG
>E9691TF06GR26D
ATTAGATACCCTGGTAGTCCACGCCCTAAACGATGTCTACTAGTTGTTGGTGGAGTAAAATCCATGAGTAACGCAGCTAACGCGTGAAGTAGACCGCCTGGGGAGTACGGTCGCAAGATTAAAACTCAAATGAATTGACGGGGGCCCGCACAAGCGGTGGATTATGTGGATTAATTCGATGCAACGCGAAAAACCTTACCTGGCCTTGACATGTAACGAACTTTCCAGAGATGGATTGGCGCTCGAAAGAGAACGTTAACACAGGTGCTGCA
>E9691TF06HKASB
ATTAGATACCCTGGTAGTCCACGCCCTAAACGATGTCGACTAGCTGTTGGGGCCTTCGGGCCTTAGTAGCGCAGCTAACGCGTGAAGTTGACCGCCTGGGGAGTACGGTCGCAAGATTAAAACTCAAAGGAATTGACGGGGACCCGCACAAGCGGTGGATGATGTGGATTAATTCGATGCAACGCGAAAAACCTTACCTACCCTTGACATGTCTGGAATCCCGAAGAGATTTGGGAGTGCTCGCAAGAGAACCGGAACACAGGTGCTGCATGG
>E9691TF06G8SMA
ATTAGATACCCAGGTAGTCCACGCCCTAAACGATGATTACTCGACATCAGCGATGCACTGTTGGTGTCTAAGCTAAAGCATTAAGTAATCCACCTGGGAAGTACGATCGCAAGATTGAAACTCAAAGGAATTGGCGGGGGTCCGCACAAGCGGTGGAGCATGTGGTTTAATTCGATGATACGCGAGGAACCTTACCAGGGCTAGAATGTCAAGTGACCGACGGTGAAAGCCGTTTTTA
>E9691TF06G21DA
ATTAGATACCCCGGTAGTCCACGCCCTAAACGATGCTGACTAGTTGTTCGGGATTTACATCCTGAGTAACGTAGCTAACGCGTGAAGTCAGCCGCCTGGGGAGTACGGTCGCAAGATTAAAACTCAAAGGAATTGACGGGGACCCGCACAAGCGGTGGATGATGTGGATTAATTCGATGCAACGCGAAAAACCTTACCTACCCTTGACATGTCACTAACGAAGTAGAGATACATTAGGTGCTCGTAAGAGAAAGTGAACACAGGTGCTGC
>E9691TF06HLI4A
ATTAGATACCCAGGTAGTCCTAGCCTTAAACGATGCTGACTTGGTGTTTCAGGTATTTAATCCTGGAGTGCCGGAGCTAACGCGTTAAGTCAGCCGCCTGGGGAGTACGGTCGCAAGGCTGAAACTCAAAGGAATTGACGGGGACCCGCACAAGCGGTGGAGCATGTGGTTTAATTCGACGCAACGCGAAGAACCTTACCTGGGCTAGAATGCGGTGGATAAGTCTTAGAGATAAGATGATCCGAGTAATCGGCTCCTGCCAGCAAGGTG
>E9691TF06G7OLD
ATTAGATACCCAGGTAGTCCTAGCTGTAAACGATGGATACTAGATGTTGTGGACTCTTTGAGTCTGCAGTGTCGTAGCTAACGCGTTAAGTATCCCGCCTGGGAAGTATGCTCGCAAGAGTGAAACTCAAAGGAATTGACGGGGGCCCGCACAAGCGGTGGAGCATGTGGTTAATTCGATGCAACACGAAGAACCTTACCAGGACTTGACATAAAGAGAAGTTTTTTGAGAAGAAAACGTGCTACGGCCTCTTATACAGGTGGTG
>E9691TF06HFSDX
ATTAGATACCCTGGTAGTCCACGCTGTAAACGATGCATACTTGGTCGGAGTGGTTTGACTCCATTCCGGCCGTAGGAAAACTGATGAGTATGCCGCCTGGGGAGTACGGTCGCAAGATTAAAACTCAAAGGAATTGACGGGGGCTCACACAAGCGGTGGAGCATGTGGCTTAATTCGAAGCAACGCGAAGAACCTTACCTAGGCTTGACATTCACGGATAAACTCTATGAAAGTAGAGGTACACCCGCAAGGGCGGAACGTGAACAGGTG
>E9691TF06GSINK
ATTAGATACCCGGGTAGTCCACGCCCTAAACGATGTCTACTAGTTGTTGGTGGAGTAAAATCCATGAGTAACGCAGCTAACGCGTGAAGTAGACCGCCTGGGGAGTACGGTCGCAAGATTAAAACTCAAATGAATTGACGGGGGCCCGCACAAGCGGTGGATTATGTGGATTAATTCGATGCAACGCGAAAAACCTTACCTGGCCTTGACATGTAACGAACTTTCCAGAGATGGATTGGTGCTCGAAAGAGAACGTTAACACAGGTGCTGCATGG
>E9691TF06HJZGY
ATTAGATACCCTGGTAGTCCACGCCGTAAACGGTGGGCGCTAGTTGTGGGAACCTTCCACGGTTTCTGCGACGCAGCTAACGCATTAAGCGCCCCGCCTGGGGAGTACGATCGCAAGATTAAAACTCAAAGGAATTGGACGGGGCCCCGCACAAGCAGCGGAGCATGCGGCTTAATTCGACGCAACGCGAAGAACCTTACCAAGGCTTGACATATACAGGAATATGGCAGAGATGTCATAGCCGCAAGGTCTGTA
>E9691TF06G9YSD
ATTAGATACCCCGGTAGTCCACGCCGTAAACGATGAATGCTAGCCGTTGGACAGCTTGCTGTTCAGTGGCGCAGTTAACACTTTAAGCATTCCGCCTGGGGAGTACGGTCGCAAGATTAAAACTCAAAGGAATTGACGGGGCCCCGCACAAGCAGCGGAGCATGCGGCTTAATTCGACGCAACGCGAAGAACCTTACCAAGGCTTGACATATACAGGAATACGGCAGAGATGTCGTAGCGGTAAAACGTCTGTATACAGGTGGTG
>E9691TF06HHE5Y
ATTAGATACCCGGGTAGTCCACGCCCTAAACGATGCTGACTAGTTGTTCGGGATTTACATCCTGAGTAACGTAGCTAACGCGTGAAGTCAGCCGCCTGGGGAGTACGGTCGCAAGATTAAAACTCAAAGGAATTGGACGGGGACCCGCACAAGCGGTGGATGATGTGGATTAATTCGATGCAACGCGAAAAACCTTACCTACCCTTGACATGTGACTAACGAAGTAGAGATACATTAGGTGCTCGTAAGAGAAAGTCAACACAGGTGCTG
>E9691TF06HJMA9
ATTAGATACCCGGGTAGTCCACGCCCTAAACGATGTCAACTGGTTGTTGGGTCTTTACTGACTCAGTAACGAAGCTAACGCGTGAAGTTGACCGCCTGGGGAGTACGGCCGCAAGGTTGAAACTCAAAGGAATTGACGGGGACCCGCACAAGCGGTGGATGATGTGGTTTAATTCGATGCAACGCGAAAAACCTTACCCACCTTTGACATGTACGGAATCCTTTAGAGATAGAGGAGTGCTCGAAAGAGAACCGCAACACAGGTGCTGCATGGCTGTCG
>E9691TF06HHNXB
ATTAGATACCCTGGTAGTCCACGCCCTAAACGATGTCTACTAGTTGTTGGTGGAGTAAAATCCATGAGTAACGCAGCTAACGCGTGAAGTAGACCGCCTGGGGAGTACGGTCGCAAGATTAAAACTCAAATGAATTGACGGGGGCCCGCACAAGCGGTGGATTATGTGGATTAATTCGATGCAACGCGAAAAACCTTACCTGGCCTTGACATGTAACGAACTTTCCAGAGATGGATTGGTGCTCGAAAGAGAGCGTTAACACAGGTG
>E9691TF06GY925
ATTAGATACCCGGGTAGTCCACGCCCTAAACTATGGATACTCGACATCAGCGATACACAGTTGGTGTCTGAGCGAAAGCATTAAGTATCCCACCTGGGAAGTACGATCGCAAGATTGAAACTCAAAGGAATTGGCGGGGGTCCGCACAAGCGGTGGAGCATGTGGTTTAATTCGATGATACGCGAGGAACCTTACCTGGGCTAGAATGCTGGGAGACCGTCTCTGAAAGGGGATTTTGTAGCAATACACTGCCAGTAAGGTG
>E9691TF06HG5NC
ATTAGATACCCTGGTAGTCCTAGCTGTAAACGATGGATACTAGATGTTGTGGACTCTTTGAGTCTGCAGTGTCGTAGCTAACGCGTTAAGTATCCCGCCTGGGAAGTATGCTCGCAGGAGTGAAACTCAAAGGAATTGACGGGGGCCCGCACAAGCGGTGGAGCATGTGGTTAATTCGATGCAACACGAAGAACCTTACCAGGACTTGACATAAAGAGAAGTTTTTGAGAAGAAAACGTGCTACGGCCTCTTATACAGGTGTG
>E9691TF06HGAPL
ATTAGATACCCTGGTAGTCCACGCCCTAAACGATGTCTACTAGTTGTTGGTGGAGTAAAATCCATGAGTAACGCAGCTAACGCGTGAAGTAGACCGCCTGGGGAGTACGGTCGCAAGATTAAAACTCAAATGAATTGACGGGGGCCCGCACAAGCGGTGGATTATGTGGATTAATTCGATGCAACGCGAAAAACCTTACCTGGCCTTGACATGTAACGAACTTTCCAGAGATGGATTGGTGCTCGAAAGAGAGCGTTAACACAGGTG
>E9691TF06G4ELJ
ATTAGATACCCTGGTAGTCCATGCCGTAAACGATGTCAACTAACCGTTGGGTTTCTTTGAAACTTAGTGGTGGAGCTAACGTATTAAGTTGACCGCCTGGGGAGTACGGTCGCAAGACTAAAACTCAAATGAATTGACGGGGGCCCGCACAAGCGGTGGAGCATGTGGTTTAATTCGATGCAACGCGAAGAACCTTACCTACCCTTGACGTCCAGAGAATCTGTTAGAGATAGTGGAGTGCCTTCGGGAACTCTGAGACAGGTGCTGCATGG
>E9691TF06G5TRX
ATTAGATACCCGGGTAGTCCACGCCGTAAACTATGGAAGCTAGCCGTCAGTCAGCTTGCTGAGTGGTGGCGCAGCTAACGCATTAAGCTTCCCGCCTGGGGAGTACGGTCGCAAGATTAAAACTCAAAGGAATTGACGGGGGCCCGCACAAGCGGTGGAGCATGTGGTTTAATTCGAAGCAACGCGCAGAACCTTACCTACCCTTGACATGTCCAGTATGGTCACCAGAGATGGAGTCCTTCAGTTCGGCTGGCTGGAAC
>E9691TF06GSVMJ
ATTAGATACCCGGGTAGTCCACGCCCTAAACGATGCTGACTAGTTGTTCGGGATTTACATCCTGAGTAACGTAGCTAACGCGTGAAGTCAGCCGCCTGGGGAGTACGGTCGCAAGATTAAAACTCAAAGGAATTGACGGGGACCCGCACAAGCGGTGGATGATGTGGATTAATTCGATGCAACGCGAAAAACCTTACCTACCCTTGACATGTCACTAACGAAGTAGAGATACATTAGGTGCCCGTAAGGGAAAGTGAACACAGGTGCTGCATGG
>E9691TF06HEXL6
ATTAGATACCCGGGTAGTCCACGCCCTAAACGATGTCTACTAGTTGTCGGGTCTTAATTGACTTGGTAACGCAGCTAACGCGTGAAGTAGACCGCCTGGGGAGTACGGTCGCAAGATTAAAACTCAAAGGAATTGACGGGGACCCGCACAAGCGGTGGATGATGTGGATTAATTCGATGCAACGCGAAAAACCTTCCTACCCTTGACATGTACGGAACCCTACTGAGAGGTGGGGTCTCGAAAGGAGCCGTAAC
>E9691TF06HJR71
ATTAGATACCCAGGTAGTCCACGCCGTAAACGGTGGGCGCTAGTTGTGCGAACCTTCCACGGTTTGTGCGACGCAGCTAACGCATTAAGCGCCCCGCCTGGGGAGTACGATCGCAAGATTAAAACTCAAAGGAATTGACGGGGCCCCGCACAAGCAGCGGAGCATGCGGCTTAATTCGACGCAACGCGAAGAACCTTACCAAGGCTTGACATATACAGGAATATGGCAGAGATGTCATAGCCGCAAGGTCTGTATACAGGTTGG
>E9691TF06HIU7M
ATTAGATACCCCGGTAGTCCTAGCTGTAAACGATGGATACTAGATGTTGTGGACTCTTTGAGTCTGCAGTGTCGTAGCTAACGCGTTAAGTATCCCGCCTGGGAAGTATGCTCGCAAGAGTGAAACTCAAAGGAATTGACGGGGGCCCGCACAAGCGGTGGAGCATGTGGTTTAATTCGATGCAACACGAAGAACCTTACCAGGACTTGACATAAAGAGAAGTTTTTTGAGAAGAAAACGTGCTACGGCCTCTTATACAGGTGGTG
>E9691TF06HJSGE
ATTAGATACCCAGGTAGTCCTAGCCGTAAACGATGGATACTAGATGTTGCACGTATTAACCCGTGCAGTATCGTAGCTAAGGCGTTAAGTATCCCGCCTGGGAAGTACGCTCGCAAGAGTGAAACTCAAAGGATTGACGGGGGCCCGCACAAGCGGTGGAGTATGTGGTTTAATTCGATGCAACGCGAAGAACCTTACCAGGGCTTGACATGTCACAAATCTCTTTGAAAGAAGAGAGTGCCTTCGGGAATGTGAACACAGGTGGTG
>E9691TF06G8WY0
ATTAGATACCCGGGTAGTCCACGCCCTAAACGATGTCAACTGGTTGTTGGGAGGGTTTCTTCTCAGTAACGAAGCTAACGCGTGAAGTTGACCGCCTGGGGAGTACGGCCGCAAGGTTGAAACTCAAAGGAATTGACGGGGACCCGCACAAGCGGTGGATGATGTGGTTTAATTCGATGCAACGCGAAAAACCTTACCTACCCTGACATGTCAGAGATCCCGAAGAGATTTGGG
>E9691TF06HETKJ
ATTAGATACCCGGGTAGTCCACGCCCTAAACGATGTCAACTGGTTGTTGGGTCTTAACTGACTCAGTAACGAAGCTAACGCGTGAAGTTGACCGCCTGGGGAGTACGGCCGCAAGGTTGAAACTCAAAGGAATTGACGGGGACCCGCACAAGCGGTGGATGATGTGGTTTAATTCGATGCAACGCGAAAAACCTTACCCACCTTTGACATGTACGGAAGCCTTTAGAGATAGAGGCGTGCTCGAAAGAGAGCCGTAACACAGGTGCTGCATGGCTGTCG
>E9691TF06HFKOE
ATTAGATACCCCGGTAGTCCACGCCGTAAACGATGATTATTAGATGTCGGGAGGGTTACCTTTCGGTATCGCAGCTAACGCATTAAATAATCCGCCTGGGGAGTACGGTCGCAAGATTAAAACTCAAAGGAATTGACGGGGACCCGCACAAGCGGTGGAGTATGTGGTTTAATTCGAAGCAACGCGCAGAACCTTACCAACCCTTGACATGGGACGTATGAGCTTCAGAGATGGAGTTCTTCACTTCGGGTGGCGTCCACACAGGTGCTGCATGG
>E9691TF06HJKQC
ATTAGATACCCTGGTAGTCCACGCTGTAAACTATGGATACTTGTTGTTGGAGGTATTGACCCCTTCAGTGACGAAGCTAACGCGTTAAGTATCCCGCCTGGGGAGTACGGTCGCAAGATTAAAACTCAAAGAAATTGACGGGGGCCCGCACAAGCGGTGGAGCATGTGGTTTAATTCGATGCAACGCGAAGAACCTTACCTGGACTTGACATGAACTGGAAGGTGGCAGAAATGTCCCCG
>E9691TF06HHLFB
ATTAGATACCCCGGTAGTCCACGCTGTAAACGATGAATGCTAGATGTTGGGGATTAAAATCTTCAGCGTCGTCGCTAACGCAATAAGCATTCCGCCTGGGGAGTACGGTCGCAAGATTAAAACTCAAAGGAATTGACGGGGACCCGCACAAGCGGTGGAGTATGTGGTTTAATTCGAAGCAACGCGCAGAACCTTACCAGCTTTTGACATGGGAAGTGTGAGGATCAGAGATGATCTTCTTC
>E9691TF06HEVMK
ATTAGATACCCAGGTAGTCCTAGCTGTAAACGATGGATACTAGATGTTGTGGACTCTTTGAGTCTGCAGTGTCGTAGCTAACGCGTTAAGTATCCCGCCTGGGAAGTATGCTCACAAGAGTGAAACTCAAAGGAATTGACGGGGGCCCGCACAAGCGGTGGAGCATGTGGTTAATTCGATGCAACACGAAGAACCTTACCAGGACTTGACATAAAGAGAAGTTTTTTGAGAAGAAAACGTGCTACGGCCTCTTATACAGGTGGTG
>E9691TF06HA622
ATTAGATACCCTGGTAGTCCACGCTGTAAACTATGGATACTTGTTGTTGGAGGTATTGACCCCTTCAGTGACGAAGCTAACGCGTTAAGTATCCCGCCTGGGGAGTACGGTCGCAAGATTAAAACTCAAAGAAATTGACGGGGGCCCGCACAAGCGGTGGAGCATGTGGTTTAATTCGATGCAACGCGAAGAACCTTACCTGGACTTGACATGAACTGGAAGGGTGGCAGAAATGTCCCCGCTCGCAAGAGTCGGTTCACAGGTGCTGCATGG
>E9691TF06G3NDU
ATTAGATACCCTGGTAGTCCACGCCGTAAACGATGGGCACTAGGTGTGGGTCTCTAACCAACGAGATCCGCGCCGTCGCTAACGCATTAAGTGCCCCGCCTGGGGAGTACGGTCGCAAGACTAAAACTCAAAGGAATTGACGGGGGCCCGCACAAGCAGCGGAGCGTGTTGCTTAATTCGATGCTACGCGAAGAACCTTACCTAGGTTAAATCATTGGGAAAAGCCACAGAGATGTGGTGTCC
>E9691TF06HE3RD
ATTAGATACCCTGGTAGTCCACGCCCTAAACGATGCTGACTAGTTGTTCGGGATTTACATCCTGAGTAACGTAGCTAACGCGTGAAGTCAGCCGCCTGGGGAGTACGGTCGCAAGATTAAAACTCAAAGGAATTGACGGGGACCCGCACAAGCGGTGGATGATGTGGATTAATTCGATGCAACGCGAAAAACCTTCCTACCCTTGACATGTCACTAACGAAGTAGAGATACATTAGGTGCTCGTAAGAGAAAGTGAACACAGG
>E9691TF06HCHSP
ATTAGATACCCGGGTAGTCCACGCCGTAAACGATGGATGCTAGGTGTTCCGGAATTTGACTTCTGGAGTACCGAAGCTAACGCATTAAGCATCCCGCCTGGGGAGTACGGCCGCAAGGCTAAAACTCAAAGGAATTGACGGGGGCTCGCACAAGCGGTGGAGCATGTGGTTTAATTCGACGCAACGCGAAGAACCTTACCTGGGCTAGAAAGTGTAGGAATCTGG
>E9691TF06HEC7E
ATTAGATACCCTGGTAGTCCTAGCTGTAAACGATGGATACTAGATGTTGTGGACTCTTTGAGTCTGCAGTGTCGTAGCTAACGCGTTAAGTATCCCGCCTGGGAAGTATGCTCGCAAGAGTGAAACTCAAAGGAATTGACGGGGGCCCGCACAAGCGGTGGAGCATGTGGTTAATTCGATGCAACACGAAGAACCTTACCAGGACTTGACATAAAGAGAAGTTTTTTGAGAAGAAAACGTGCTACGGCCTCTTATACAGGTGGTG
>E9691TF06HDAQP
ATTAGATACCCCGGTAGTCCACGCCCTAAACTATGATTACTCGACATTTGTGATACACAATAAGTGTCTGAGCGAAAGCATTAAGTAATCCACCTGGGAAGTACGTCCGCAAGGATGAAACTCAAAGGAATTGGCGGGGGTCCGCACAAGCGGTGGAGCATGTGGTTTAATTCGATGATACGCGAGGAACCTTACCTGGGCTAGAATGCTGGGAGACCGTGGGTGAAAGCTCACTTTGTAGCAATACACTGCCAGTAAGGTG
>E9691TF06G6PFU
ATTAGATACCCAGGTAGTCCACGCCCTAAACGATGGATACTCGACATACGCGATACACTGTGTGTGTCTGAGCGAAAGCATTAAGTATCCCACCTGGGAAGTACGTTCGCAAGAATGAAACTCAAAGGAATTGGCGGGGGTCCGCACAAGCGGAGGAGTATGTGGTTTAATTCGATGATACGCGAGGAACCTTACCTGGGCTAGAATGCTGGGAGACCGTGGGTGAAAGCTCACTTTGTAGCAATACACTGCCAGTAAGGTG
>E9691TF06G3Q54
ATTAGATACCCTGGTAGTCCACGCCCTAAACGATGTCTACTAGTTGTTGGTGGAGTAAAATCCATGAGTAACGCAGCTAACGCGTGAAGTAGACCGCCTGGGGAGTACGGTCGCAAGATTAAAACTCAAATGAATTGACGGGGGCCCGCACAAGCGGTGGATTATGTGGATTAATTCGATGCAACGCGAAAAACCTTACCTGGCCTTGACATGTAACGAACTTTCCAGAGATGGATTGGTGCTCGAAAGAGAGCGTTAACACAGGTG
>E9691TF06HAN5U
ATTAGATACCCCGGTAGTCCACGCCGTAAACGATGTCAACTAGTCGTTGGCTCTCTTAGAGAGTTAGTGGCGCAGCTAACGCATTAAGTTGACCGCCTGGGGAGTACGGCCGCAAGGTTAAAACTCAAATGAATTGACGGGGGCCCGCACAAGCGGTGGAGCATGTGGTTTAATTCGATGCAACGCGAAGAACCTCACCTACCCTTGACATCCAGAGAATCTGTTAGAGATAGTAGAGTGCCTTCGGGAACTCTGAGACAGGTG
>E9691TF06HI6L3
ATTAGATACCCGGGTAGTCCACGCCGTAAACTATGGATACTAGGTGTCCGGAGAGTTAACCCTCTGGGTACCGAAGCTCACGCATTAAGTATCCCGCCTGGGGAGTACGGTCGCAAGACTAAAACTCAAAGGAATTGACGGGGCCCGCACAAGCGGTGGAGTATGTGGTTTAATTCGAAGCAACGCGCAGAACCTTACCGGGCTTAACATCCCCTGACCGTGGCAGAGATGTCACTTTCCCTTCGGGGACAGGGAGATAGGTGCTGCATGGCTGTCGTCAG
>E9691TF06GX1PJ
ATTAGATACCCCGGTAGTCCACGCCCTAAACGATGTCAACTGGTTGTTGGGTCTTCACTGACTCAGTAACGAAGCTAACGCGTGAAGTTGACCGCCTGGGGAGTACGGCCGCAAGGTTGAAACTCAAAGGAATTGACGGGGACCCGCACAAGCGGTGGATGATGTGGTTTAATTCGATGCAACGCGAAAAACCTTACCCACCTTTGACATGTACGGAATTTGCCAGAGATGGCTTAGTGCTCGAAAGAGAACCGTAACACAGGTGCTGCATGG
>E9691TF06HAMPU
ATTAGATACCCAGGTAGTCCACGCCGTAAACGGTGGGCGCTAGTTGTGCGAACCTTCCACGGTTTGTGCGACGCAGCTAACGCATTAAGCGCCCCGCCTGGGGAGTACGATCGCAAGATTAAAACTCAAAGGAATTGACGGGGCCCCGCACAAGCAGCGGAGCATGCGGCTTAATTCGACGCAACGCGAAGAACCTTACCAAGGCTTGACATATACAGGAATATGGCAGAGATGTCATAGCCG
>E9691TF06G7PG8
ATTAGATACCCTGGTAGTCCACGCCCTAAACGATGGATACTCGACATACGCGATACACTGTGTGTGTCTGAGCGAAAGCATTAAGTATCCCACCTGGGAAGTACGATCGCAAGATTGAAACTCAAAGGAATTGACGGGGGTCCGCACAAGCGGTGGAGCATGTGGTTTAATTCGATGATACGCGAGGAACCTTACCTGGGCTAGAATGCAGAATGATCGTGGG
>E9691TF06HHO23
ATTAGATACCCTGGTAGTCCACGCCCTAAACGATGTCAACTGGTTGTTGGGTCTTTACTGACTCAGTAACGAAGCTAACGCGTGAAGTTGACCGCCTGGGGAGTACGGCCGCAAGGTTGAAACTCAAAGGAATTGACGGGGACCCGCACAAGCGGTGGATGATGTGGTTTAATTCGATGCAACGCGAAAAACCTTCCCACCTTTGACATGTACGGAATCCTTTAGAGATAGAGGAGTGCTCGAAAGAGAACCGTAACACAGGTGCTGCATGGCTGTCG
>E9691TF06HB189
ATTAGATACCCTGGTAGTCCACGCTGTAAACTATGGATACTTGTTGTTGGAGGTATTGACCCCTTCAGTGACGAAGCTAACGCGTTAAGTATCCCGCCTGGGGAGTACGGTCGCAAGATTAAAACTCAAAGAAATTGACGGGGGCCCGCACAAGCGGTGGAGCATGTGGTTTAATTCGATGCAACGCGAAGAACCTTACCTGGACTTGACATGAACTGGAAGGGTGGCAGAAATGTCCCCGCTCGCAAGAGTCGGTTCACAGGTGCTGCATGG
>E9691TF06HH1I3
ATTAGATACCCTGGTAGTCCACGCTGTAAACTATGGATACTTGTTGTTGGAGGTATTGACCCCTTCAGTGACGAAGCTAACGCGTTAAGTATCCCGCCTGGGGAGTACGGTCGCAAGATTAAAACTCAAAGAAATTGACGGGGGCCCGCACAAGCGGTGGAGCATGTGGTTTAATTCGATGCAACGCGAAGAACCTTACCTGGACTTGACATGAACTGGAAGGGTGGCAGAAATGTCCCCG
>E9691TF06HHUO5
ATTAGATACCCTGGTAGTCCTAGCTGTGAACGATGGATACTAGATGTTGTGCATTCTAAGAATTCTTAGAATGTGCAGTGTCGTAGCTAACGCGTTAAGTATCCCGCCTGGGAAGTATGCTCGCAAGAGTGAAACTCAAAGGAATTGACGGGGGCCCGCACAAGCGGTGGAGCATGTGGTTTAATTCGATGCAACACGAAGAACCTTACCAGGACTTGACATGGAGAGAAGTTTTCAGAAAGAAATGTGCTACGGTCCC
>E9691TF06HGSUA
ATTAGATACCCGGGTAGTCCACGCCCTAAACGATGTCTACTAGTTGTTGGTGGAGTAAAATCCATGAGTAACGCAGCTAACGCGTGAAGTAGACCGCCTGGGGAGTACGGTCGCAAGATTAAAACTCAAATGAATTGACGGGGGCCCGCACAAGCGGTGGATTATGTGGATTAATTCGATGCAACGCGAAAAACCTTACCTGGCCTTGACATGTAACGAACTTTCCAGAGATGGATTGGTGCTCGAAAGAGAACGTTAACACAGGTGCTGCATGG
>E9691TF06HI72G
ATTAGATACCCTGGTAGTCCTAGCTGTAAACGATGGATACTAGATGTTGTGGACTCTTTGAGTCTGCAGTGTCGTAGCTAACGCGTTAAGTATCCCGCCTGGGAAGTATGCTCGCAAGAGTGAAACTCAAAGGAATTGACGGGGGCCCGCACAAGCGGTGGAGCATGTGGTTAATTCGATGCAACACGAAGAACCTTACCAGGACTTGACATAAAGAG
>E9691TF06HIDWR
ATTAGATACCCTGGTAGTCCACGCCGTAAACGGTGGGCGCTAGTTGTGGGAACCTTCCACGGTTTCTGCGACGCAGCTAACGCATTAAGCGCCCCGCCTGGGGAGTACGATCGCAAGATTAAAACTCAAAGGAATTGACGGGGCCCCGCACAAGCAGCGGAGCATGCGGCTTAATTCGACGCAACGCGAAGAACCTTACCAAGGCTTGACATATACAGGAATATGGCAGAGATGTCATAGCCGCAAGGTCTGTATACAGGTGGTG
>E9691TF06HEGCY
ATTAGATACCCCGGTAGTCCACGCCGTAAACGATGTGCGCTGGATGTTGGGGCTCATAGAGTCTCAGTGTCGTAGCTAACGCGGTAAGCGCACCGCCTGGGGAGTACGGCCGCAAGGTTGAAACTCAAAGGAATTGACGGGGGCCCGCACAAGCGGTGGAGCATGTGGTTTAATTCGAAGCAACGCGCAGAACCTTACCAGCTCTTGACATGGACAGGACCGACACAGAGATGTGTTTTTCCCGCAAGGGACCTGTTGCACAGGTG
>E9691TF06HK6SC
ATTAGATACCCAGGTAGTCCACGCCCTAAACGATGTCTACTAGTTGTTGGTGGAGTAAAATCCATGAGTAACGCAGCTAACGCGTGAAGTAGACCGCCTGGGGAGTACGGTCGCAAGATTAAAACTCAAATGAATTGACGGGGGCCCGCACAAGCGGTGGATTATGTGGATTAATTCGATGCAACGCGAAGAACCTTACCTGGCCTTGACATGTAACGAACTTTCCAGAGATGGATTGGTGCTCGAAAGAGAGCGTTAACACAGGTG
>E9691TF06HCRWN
ATTAGATACCCCGGTAGTCCACGCCCTAAACGATGTCAACTAGCTGTTGGGGCCTTCGGGCCTTAGTAGCGCAGCTAACGCGTGAAGTTGACCGCCTGGGGAGTACGGTCGCAAGATTAAAACTCAAAGGAATTGACGGGGACCCGCACAAGCGGTGGATGATGTGGATTAATTCGATGCAACGCGAAAAACCTTACCTACCCTTGACATGTCTGGAATCCCGAAGAGATTTGGGAGTGCTCGCAAGAGAACCGGAACACAGGTGCTGCATGG
>E9691TF06HA36N
ATTAGATACCCTGGTAGTCCACGCCCTAAACGATGCTGACTAGTTGTTCGGGATTTACATCCTGAGTAACGTAGCTAACGCGTGAAGTCAGCCGCCTGGGGAGTACGGTCGCAAGATTAAAACTCAAAGGAATTGACGGGGACCCGCACAAGCGGTGGATGATGTGGATTAATTCGATGCAACGCGAAAAACCTTACCTACCCTTGACATGTCACTAACGAAGTAGAGATACATTAGGTGCTCGTAAGAGAAAGTGAACACAGGTG
>E9691TF06G3QNU
ATTAGATACCCCGGTAGTCCACGCCCTAAACGATGTCAACTGGTTGTTGGGTCTTCACTGACTCAGTAACGAAGCTAACGCGTGAAGTTGACCGCCTGGGGAGTACGGCCGCAAGGTTGAAACTCAAAGGAATTGACGGGGACCCGCACAAGCGGTGGATGATGTGGTTTAATTCGATGCAACGCGAAAAACCTTCCCACCTTTGACATGTACGGAACTTACCAGAGATGGTTTGGTGCTCGAAAG
>E9691TF06HEDVM
ATTAGATACCCTGGTAGTCCACGCCGTAAACGATGAGTGCTGGATGTCGGGGGTATTCACCCCCTCGGTATCGAAGCTAACGCGATAAGCACTCCGCCTGGGGAGTACGGCCGCAAGGTTGAAACTCAAAGGAATTGACGGGGGCCCGCACAAGCGGTGGAGTATGTGGTTTAATTCGACGCAACGCGAAGAACCTTACCCAGCCTTGACGTCTCTGGAACCTGGTGGAAACACCGGGGTGTCCTCGCAAGAGGAAGCCAGAAGGCAGGTGCTGCATGG
>E9691TF06HHVHF
ATTAGATACCCTGGTAGTCCACGCCGTAAACGGTGGGCGCTAGTTGTGCGAACCTTCCACGGTTTGTGCGACGCAGCTAACGCATTAAGCGCCCCGCCTGGGGAGTACGATCGCAAGATTAAAACTCAAAGGAATTGACGGGGCCCCGCACAAGCAGCGGAGCATGCGGCTTAATTCGACGCAACGCGAAGAACCTTACCAAGGCTTGACATATACAGGAA
>E9691TF06HLYYY
ATTAGATACCCCGGTAGTCCACGCTGTAAACGATGTCGACTAGCCGTTGGTCCTATTTACAGGATTAGTGGCGCAGCTAACGCATTAAGTCGACCGCCTGGGGAGTACGGCCGCAAGGTTAAAACTCAAATGAATTGACGGGGGCCCGCACAAGCGGTGGAGCATGTGGTTTAATTCGATGCAACGCGAAGAACCTTACCTACCCTTGACATCCAGAGAATCTGTTAGAGATAGTAGAGTGCCTTCGGGAGCTCTGAGACAGGTG
>E9691TF06HHND9
ATTAGATACCCGGGTAGTCCACGCCCTAAACGATGTCAACTGGTTGTTGGGTCTTAACTGACTCAGTAACGAAGCTAACGCGTGAAGTTGACCGCCTGGGGAGTACGGCCGCAAGGTTGAAACTCAAAGGAATTGACGGGGACCCGCACAAGCGGTGGATGATGTGGTTTAATTCGATGCAACGCGAAAAACCTTACCCACCTTTGACATGTACGGAAGCCTTTAGAGATAGAGGCGTGCTCGAAAG
>E9691TF06G2V3D
ATTAGATACCCCGGTAGTCCTAGCTGTAAACGATGGATACTAGATGTTGTGGACTCTTTGAGTCTGCAGTGTCGTAGCTAACGCGTTAAGTATCCCGCCTGGGAAGTATGCTCGCAAGAGTGAAACTCAAAGGAATTGACGGGGGCCCGCACAAGCGGTGGAGCATGTGGTTTAATTCGATGCAACACGAAGAACCTTACCAGGACTTGACATAAAGAGAAGTTTTTTGAGAAGAAAACGTGCTACGGCCTCTTATACAGGTGGTG
>E9691TF06HJK8D
ATTAGATACCCCGGTAGTCCTAGCTGTAAACGATGGATACTAGATGTTGTGGATTTCGGTCTGCAGTGTCGTAGCTAACGCGTTAAGTATCCCGCCTGGGAAGTATGCTCGCAAGAGTGAAACTCAAAGGAATTGACGGGGGCCCGCACAAGCGGTGGAGCATGTGGTTTAATTCGATGCAACACGAAGAACCTTACCAGGACTTGACATGAAGAGAAGTTTTCCGAAAAGAGAATGTGCTACGGCCTCTTACACAGGTGGTG
>E9691TF06HBJ25
ATTAGATACCCCGGTAGCCCACGCAGTAAACGATGAGCGCTAGTTGTCGGGATCTTAGATTTCGGCGGCGAAGCTAACGCGTTAAGCGCTCCGCCTGGGGAGTACGGTCGCAAGACTAAAACTCAAAAGAATTGACGGGGACCCGCACAAGCAGTGGAGCATGTGGTTTAATTCGATGCTACGCGAAAAACCTCACCAACCCTTGAATCTCCTTGACCGGTATAGAGATATACTTTTGGAGCAATCCACAGGGAAGACAGGTGTTGCATGG
>E9691TF06HGTD4
ATTAGATACCCTGGTAGTCCTAGCTGTAAACGATGGATACTAGATGTTGTGGACTCTTTGAGTCTGCAGTGTCGTAGCTAACGCGTTAAGTATCCCGCCTGGGAAGTATGCTCGCAAGAGTGAAACTCAAAGGAATTGACGGGGGCCCGCACAAGCGGTGGAGCATGTGGTTAATTCGATGCAACACGAAGAACCTTACCAGGACTTGACATAAAGAGAAGTTTTTTGAGAAGAAAACGTGCTACGGCCTCTTATACAGGTGGTG
>E9691TF06HHC9C
ATTAGATACCCCGGTAGTCCACGCCCTAAACGATGTCTACTAGTTGCTGGTGGAGTAAAATCCATGAGTAACGCAGCTAACGCGTGAAGTAGACCGCCTGGGGAGTACGGTCGCAAGATTAAAACTCAAATGAATTGACGGGGGCCCGCACAAGCGGTGGATTATGTGGATTAATTCGATGCAACGCGAAAAACCTTACCTGGCCTTGACATGTAACGAACTTTCCAGAGATGGATTGGTGCTCGAAAGAGAGCGTTAACACAGGTG
>E9691TF06HGBL3
ATTAGATACCCCGGTAGTCCATGCCGTAAACGGTGGGCACTAGGTGTGGGTTCCAACTAACGGGATCCGCGCCGTCGCTAACGCATTAAGTGCCCCGCCTGGGGAGTACGGTCGCAAGACTAAAACTCAAAGGAATTGACGGGGGCCCGCACAAGCAGCGGAGCGTGTTGCTTAATTCGATGCTACGCGAAGAACCTTACCTGGGTTTGACATGTTTGGAAAAGCCACAGAGATGTGGTGTCCGCAAGGGCCAAAC
>E9691TF06HJPY1
ATTAGATACCCGGGTAGTCCACGCCGTAAACGATGGGCACTAGGTGTGGGTCTCTAACCAACGAGATCCGCGCCGTCGCTAACGCATTAAGTGCCCCGCCTGGGGAGTACGGTCGCAAGACTAAAACTCAAAGGAATTGACAGGGGCCCGCACAAGCAGCGGAGCGTGTTGCTTAATTCGATGCTACGCGAAGAACCTTACCTAGGTTAAATCATTGGGAAAAGCCACAGAGATGTGGTGTCC
>E9691TF06HCKB8
ATTAGATACCCCGGTAGTCCACGCCGTAAACGGTGGGCGCTAGTTGTGCGAACCTTCCACGGTTTGTGCGACGCAGCTAACGCATTAAGCGCCCCGCCTGGGGAGTACGATCGCAAGATTAAAACTCAAAGGAATTGACGGGGCCCCGCACAAGCAGCGGAGCATGCGGCTTAATTCGACGCAACGCGAAGAACCTTACCAAGGCTTGACATATACAGGAATATGGCAGAGATGTCATAGCCGCAAGGTCTGTATACAGGTGGTG
>E9691TF06G3SZJ
ATTAGATACCCTGGTAGTCCACGCCCTAAACGATGTCAACTGGTTGTTGGGTCTTCACTGACTCAGTAACGAAGCTAACGCGTGAAGTTGACCGCCTGGGGAGTACGGCCGCAAGGTTGAAACTCAAAGGAATTGACGGGGACCCGCACAAGCGGTGGATGATGTGGTTTAATTCGATGCAACGCGAAAAACCTTACCCACCTTTGACATGTACGGAAGTCGCCAGAGATGGCTTCGTGCTCGAAAG
>E9691TF06HI6SX
ATTAGATACCCTGGTAGTCCTAGCTGTAAACGATGGATACTAGATGTTGTGGACTCTTTGAGTCTGCAGTGTCGTAGCTAACGCGTTAAGTATCCCGCCTGGGAAGTATGCTCGCAAGAGTGAAACTCAAAGGAATTGACGGGGGCCCGCACAAGCGGTGGAGCATGTGGTTAATTCGATGCAACACGAAGAACCTTACCAGGACTTGACATAAAGAGAAGTTTTTTGAGAAGAAAACGTGCTACGGCCTCTTATACAGGTGTG
>E9691TF06GWDZI
ATTAGATACCCGGGTAGTCCTGGCTGTAAACATTGGGCACTGGGTAGTGGAACCGCCGATGGTTTCACTGCCGCAGGGAAACCGTGAAGTGCCCCGCCTGGGGAGTATGGTCGCAAGGCTGAAACTCAAAGGAATTGACGGGGGCTCACACAAGCAGTGGAGTATGTGGCTTAATTCGAGGCTACGCGAAAAACCTTACCTAGGCTTGACATGCAAGGATTAGTCGGCGGAAACGTCGATGACGCCGCAAGGTGGAACTTGCACAGG
>E9691TF06G80WO
ATTAGATACCCTGGTAGTCCACGCCGTAAACGGTGGGCGCTAGTTGTGCGAACCTTCCACGGTTTGTGCGACGCAGCTAACGCATTAAGCGCCCCGCCTGGGGAGTACGATCGCAAGATTAAAACTCAAAGGAATTGACGGGGCCCCGCACAAGCAGCGGAGCATGCGGCTTAATTCGACGCAACGCGAAGAACCTTACCAAGGCTTGACATATACAGGAATATGGCAGAGATGTCATAGCCGCAAGGTCTGTATACAGGTGG
>E9691TF06HAXVU
ATTAGATACCCCGGTAGTCCACGCCGTAAACGATGTCAACTAGCCGTTGGGCCCTTTATGGGTTTAGTGGCGCAGCTAACGCATTAAGTTGACCGCCTGGGGAGTACGGCCGCAAGGTTAAAACTCAAATGAATTGACGGGGGCCCGCACAAGCGGTGGAGCATGTGGTTTAATTCGATGCAACGCGAAGAACCTTACCTACCCTTGACATCCAGAGAATCTGTTAGAGATAGTAGAGTGCCTTCGGGAACTCTGAGACAGGTGCTGCATGG
>E9691TF06HLCHN
ATTAGATACCCTGGTAGTCCACGCCCTAAACGATGCTGACTAGTTGTTCGGGATTTACATCCTGAGTAACGTAGCTAACGCGTGAAGTCAGCCGCCTGGGGAGTACGGTCGCAAGATTAAAACTCAAAGGAATTGGACGGGGACCCGCACAAGCGGTGGATGATGTGGATTAATTCGATGCAACGCGAAAAACCTTCCTACCCTTGACATGTCACTAACGAAGTAGAGATACATTAGGTGCTCGTAAGAGAAAGTGAACACAGGTG
>E9691TF06HCBVT
ATTAGATACCCCGGTAGTCCACGCTGTAAACTATGGATACTTGTTGTTGGAGGTATTGACCCCTTCAGTGACGAAGCTAACGCGTTAAGTATCCCGCCTGGGGAGTACGGTCGCAAGATTAAAACTCAAAGAAATTGACGGGGGCCCGCACAAGCGGTGGAGCATGTGGTTTAATTCGATGCAACGCGAAGAACCTTACCTGGACTTGACATGAACTGGAAGGGTGGCAGAAATGTCCCCG
>E9691TF06HN2MB
ATTAGATACCCTGGTAGTCCACGCCGTAAACGATGTCAACTAGCCGTTGGCTCTCTTAGAGAGTTAGTGGCGCAGCTAACGCATTAAGTTGACCGCCTGGGGAGTACGGCCGCAAGGTTAAAACTCAAATGAATTGACGGGGGCCCGCACAAGCGGTGGAGCATGTGGTTTAATTCGATGCAACGCGAAGAACCTTACCTACCCTTGACATCCAGAGAATCTGTTAGAGATAGTAGAGTGCCTTCGGGAACTCTGAGACAGGTGCCG
>E9691TF06G7IZP
ATTAGATACCCAGGTAGTCCACGCTGTAAACGATGTCGACTAGCCGTTGGTCCTATTTACAGGATTAGTGGCGCAGCTAACGCATTAAGTCGACCGCCTGGGGAGTACGGCCGCAAGGTTAAAACTCAAATGAATTGACGGGGGCCCGCACAAGCGGTGGAGCATGTGGTTTAATTCGATGCAACGCGAAGAACCTTACCTACCCTTGACATCCAGAGAATCTGTTAGAGATAGTAGAGTGCCTTCGGGAGCTCTGAGACAGGTG
>E9691TF06G8HUI
ATTAGATACCCCGGTAGTCCACGCCCTAAACGATGTCTACTAGTTGTTGGGGGAGTAAAATCTCTTAGTAACGCAGCTAACGCGTGAAGTAGACCGCCTGGGGAGTACGGTCGCAAGATTAAAACTCAAAGGAATTGACGGGGGCCCGCACAAGCGGTGGATTATGTGGATTAATTCGATGCAACGCGAAAAACCTTACCTGGCCTTGACATGTACCGAATTTAGCAGAGATGCTTTAGTGCTCGAAAGAGAACGGTAACACAGGTGCTGCATGG
>E9691TF06G8B9J
ATTAGATACCCGGGTAGTCCTGGCAGTAAACGGTGCACGTTTGGTGTGGGAGGATTCGACCCCTTCCGTGCCGGAGCTAACGCGTTAAACGTGCCGCCTGGGAAGTACGGTCGCAAGATTAAAACTCAAAGAAATTGACGGGGGCCCGCACAAGCGGTGGAGTATGTGGCTTAATTCGATGCAACGCGAAGAACCTTACCTGGCCTTGACATGCATCTCTAAGTTGGTGAAAGCCAGCGAGTGTAGCAA
>E9691TF06G5N0N
ATTAGATACCCTGGTAGTCCACGCCCTAAACGATGTCTACTAGTTGTTGGGAGAGTAAAATCTCTTAGTAACGCAGCTAACGCGTGAAGTAGACCGCCTGGGGAGTACGGTCGCAAGATTAAAACTCAAAGGAATTGACGGGGGCCCGCACAAGCGGTGGATTATGTGGATTAATTCGATGCAACGCGAAAACCTTACCTGGCCTTGACATGTACCGAATTTAGCAGAGATGCTTTAGTGCTCGAAAGAGAACGGTAACACAGGTGCTGCA
>E9691TF06HCX01
ATTAGATACCCGGGTAGTCCACGCTGTAAACTATGGATACTTGTTGTTGGAGGTATTGACCCCTTCAGTGACGAAGCTAACGCGTTAAGTATCCCGCCTGGGGAGTACGGTCGCAAGATTAAAACTCAAAGAAATTGACGGGGGCCCGCACAAGCGGTGGAGCATGTGGTTTAATTCGATGCAACGCGAAGAACCTTACCTGGACTTGACATGAACTGGAAGGGTGGCAGAAATGTCCCCG
>E9691TF06HJLYP
ATTAGATACCCTGGTAGTCCACGCCCTAAACGATGTCTACTAGTTGTTGGTGGAGTAAAATCCATGAGTAACGCAGCTAACGCGTGAAGTAGACCGCCTGGGGAGTACGGTCGCAAGATTAAAACTCAAATGAATTGACGGGGGCCCGCACAAGCGGTGGATTATGTGGATTAATTCGATGCAACGCGAAAAACCTTACCTGGCCTTGACATGTAACGAACTTTCCAGAGATGGATTGGTGCTCGAAAG
>E9691TF06G4GUL
ATTAGATACCCTGGTAGTCCACGCCATAAACGATGACAACTAGACGTTGGGAGGGTAAGCCTTTCAGTGTCGCAGCTAACGCGTTAAGTTGTCCGCCTGGGGAGTACGGCCGCAAGGTTGAAACTCAAAGGAATTGACGGGGACCCGCACAAGCGGTGGAGCATGTGGTTTAATTCGATGCAACGCGAAGAACCTTACCTGGCCTTGACATGCTTGGAATCCTGCAGAGATGTGGGATGCCTTGGGAACCAAGACACAGGTG
>E9691TF06HF0EF
ATTAGATACCCTGGTAGTCCACACTGTAAACGATGATAACTAGGTGTCGGCCGAATCTGGTCGGTGCCACAGCGAAAGCGTTAAGTTATCCACCTGGGGAGTACGCCGGCAACGGTGAAACTCAAAGGAATTGACGGGGGTCCGCACAAGCGGTGGAGCATGTGGTTTAATTCGATGATACGCGAGGAACCTTACCTAGGCTAGAATGTGAAGGAATGATACAGAAATGGATCAGTCAGCAATGACCTGAAACAAGG
>E9691TF06HIO3Z
ATTAGATACCCTGGTAGTCCACGCAGTAAACGATGAGCGCTAGTTGTCGGGATCTTAGATTTCGGCGGCGAAGCTAACGCGTTAAGCGCTCCGCCTGGGGAGTACGGTCGCAAGACTAAAACTCAAAAGAATTGACGGGGACCCGCACAAGCAGTGGAGCATGTGGTTTAATTCGATGCTACGCGAAAAACCTTACCAACCCTTGAATCTCCTTGACCGGTATAGAGATATACTTTTGGAGCAATCCACAGGGAAGACAGGTGTTGCATGG
>E9691TF06HB4FH
ATTAGATACCCCGGTAGTCCACGCCGTAAACGGTGGGCACTAGTTGTGGGGACCTTCCACGGTCTCTGCGACGCAGCTAACGCATTAAGTGCCCCGCCTGGGGAGTACGATCGCAAGATTAAAACTCAAAGGAATTGACGAGGCCCCGCACAAGCAGCGGAGCATGCGGCTTAATTCGACGCAACGCGAAGAACCTTACCAAGGCTTGACATATACAGGAATATGGCAGAGATGTCATAGCCGCAAGGTCTGTATACAGGTGG
>E9691TF06HGB18
ATTAGATACCCGGGTAGTCCACGCCCTAAACGTTGAATACTCGGTCTTGGCGACATACAGTCAGGGCCCAAGCGAAAGCGTTAAGTATTCCACCTGGGAAGTACGTTCGCAAGAATGAAACTCAAAGGAATTGACGGGGGCCCGCACAAGCGGAGGAGCATGTGGTTTAATTCGATGATACGCGAGAAACCTTACCTGGGCTTGAATGTGAGTGACCGGTGCCGAAAGGTACTTTTCCCGCAAGGGACACAAAACAAGGTGCTGCATGGCTGTCGTCAG
>E9691TF06G0CHU
ATTAGATACCCTGGTAGTCCACGCCCTAAACTATGTCTACTAGTTGTTGGGGGAGTTAAATCCCTTAGTAACGCAGCTAACGCGTGAAGTAGACCGCCTGGGGAGTACGGTCGCAAGATTAAAACTCAAAGGAATTGACGGGGGCCCGCACAAGCGGTGGATGATGTGGTTTAATTCGATGCAACGCGAAAAACCTTACC
>E9691TF06G3OAI
ATTAGATACCCAGGTAGTCCACGCCCTAAACGATGTCTACTAGTTGTTGGTGGAGTAAAATCCATGAGTAACGCAGCTAACGCGTGAAGTAGACCGCCTGGGGAGTACGGTCGCAAGATTAAAACTCAAATGAATTGACGGGGGCCCGCACAAGCGGTGGATTATGTGGATTAATTCGATGCAACGCGAAAAACCTTACCTGGCCTTGACATGTAACGAACTTTCCAGAGATGGATTGGTGCTCGAAAG
>E9691TF06G1KG9
ATTAGATACCCGGGTAGTCCACGCTGTAAACGATGATTATTAGATGTCGGGAGGGTTACCTTTCGGTATCGCAGCTAACGCATTAAATAATCCGCCTGGGGAGTACGGTCGCAAGATTAAAACTCAAAGGAATTGACGGGGACCCGCACAAGCGGTGGAGTATGTGGTTTAATTCGAAGCAACGCGCAGAACCTTACCAACCCTTGACATGGGACGTATGAGCTTCAGAGATGGAGTTCTTCACTTCGGGTGGCGTCCACACAGGTGCTGCATGG
>E9691TF06HCMQ3
ATTAGATACCCGGGTAGTCCACGCCCTAAACGATGTCTACTAGTTGTTGGTGGAGTAAAATCCATGAGTAACGCAGCTAACGCGTGAAGTAGACCGCCTGGGGAGTACGGTCGCAAGATTAAAACTCAAATGAATTGACGGGGGCCCGCACAAGCGGTGGATTATGTGGATTAATTCGATGCAACGCGAAAAACCTTACCTGGCCTTGACATGTAACGAACTTTCCAGAGATGGATTGGTGCTCGAAAGAGAACGTTAACACAGGTGCTGCATGG
>E9691TF06GUJEZ
ATTAGATACCCCGGTAGTCCACGCCCTAAACGATGTCTACTAGTTGTTGGTGGAGTAAAATCCATGAGTAACGCAGCTAACGCGTGAAGTAGACCGCCTGGGGAGTACGGTCGCAAGATTAAAACTCAAATGAATTGACGGGGGCCCGCACAAGCGGTGGATTATGTGGATTAATTCGATGCAACGCGAAAAACCTTACCTGGCCTTGACATGTAACGAACTTTCCAGAGATGGATTGGTGCTCGAAAGAGAGCGTTAACACAGGTGCTGCA
>E9691TF06HI0NR
ATTAGATACCCTGGTAGTCCACGCCCTAAACGATGTCTACTAGTTGTTGGTGGAGTAGAATCCATGAGTAACGCAGCTAACGCGTGAAGTAGACCGCCTGGGGAGTACGGTCGCAAGATTAAAACTCAAATGAATTGACGGGGGCCCGCACAAGCGGTGGATTATGTGGATTAATTCGATGCAACGCGAAAAACCTTACCTGGCCTTGACATGTAACGAACTTTCCAGAGATGGATTGGTGCTCGAAAG
>E9691TF06G7QBW
ATTAGATACCCCGGTAGTCCACGCCGTAAACGGTGGGCGCTAGTTGTGCGAACCTTCCACGGTTTGTGCGACGCAGCTAACGCATTAAGCGCCCCGCCTGGGGAGTACGATCGCAAGATTAAAACTCAAAGGAATTGACGGGGCCCCGCACAAGCAGCGGAGCATGCGGCTTAATTCGACGCAACGCGAAGAACCTTACCAAGGCTTGACATATACAGGAATATGGCAGAGATGTCATAGCCGCAAGGTCTGTATACAGGTGGTG
>E9691TF06HAEHX
ATTAGATACCCTGGTAGTCCACGCTGTAAACGATGTGTGCTGGATGTTGGGTGACTTAGTCACTCAGTGTCGTAGCTAACGCGATAAGCACACCGCCTGGGGAGTACGGCCGCAAGGTTGAAACTCAAAGGAATTGGCGGGGGCCCGCACAAGCGGTGGAGCATGTGGTTTAATTCGAAGCAACGCGCAGAACCTTACCAGGATTTGACATGGGCATGTCGCAAGCAGAGATGTTTGTCCCG
>E9691TF06G92XT
ATTAGATACCCTGGTAGTCCACGCTGTAAACTATGGATACTTGTTGTTGGAGGTATTGACCCCTTCAGTGACGAAGCTAACGCGTTAAGTATCCCGCCTGGGGAGTACGGTCGCAAGATTAAAACTCAAAGAAATTGACGGGGCCCGCACAAGCGGTGGAGCATGTGGTTTAATTCGATGCAACGCGAAGAACCTTACCTGGACTTGACATGAACTGGAAGGGTGGCAGAAATGTCCCCGCTCGCAAGAGTCGGTTCACAGGTGCTGCATGG
>E9691TF06G6QXO
ATTAGATACCCAGGTAGTCCACGCCGTAAACGATGAATACTAGATGTTGGTCATATTGATCAGTGTCGCAGCTAACGCGTTAAGTATTCCACCTGGGAAGTACGCTCGCAAGAGTGAAACTCAAAGGAATTGACGGGGGCCCGCACAAGCGGTGGATCATGTGGTTTAATTCGATGCAACGCGAAGAACCTTACCTGGGCTTGATATGGCGACTAAACTCATCGAAAG
>E9691TF06G0ZIX
ATTAGATACCCTGGTAGTCCACGCCTTAAACGATGCGAACTAGATGTCGGAAGGGTCAGCCTTTCGGTGTCGCAGCTAACGCGATAAGTTCGCCGCCTGGGGAGTACGGCCGCAAGGTTGAAACTCAAAGGAATTGACGGGGACCCGCACAAGCGGTGGAGCATGTGGTTTAATTCGATGCAACGCGAAGAACCTTACCTGGTCCTGACATCTGTCGAATCCTGCAGAAATGCGGGAGTGCCTTCGGGAACGACAAGACAGGTG
>E9691TF06HD9OX
ATTAGATACCCTGGTAGTCCACGCCCTAAACGATGTCAACTGGTTGTTGGGTCTTCACTGACTCAGTAACGAAGCTAACGCGTGAAGTTGACCGCCTGGGGAGTACGGCCGCAAGGTTGAAACTCAAAGGAATTGACGGGGACCCGCACAAGCGGTGGATGATGTGGTTTAATTCGATGCAACGCGAAAAACCTTACCCACCTTTGACATGTACGGAACTCGCCAGAGATGGCTTGGTGCTCGAAAG
>E9691TF06HH5PT
ATTAGATACCCGGGTAGTCCACGCCCTAAACGATGTCAACTGGTTGTTGGGTCTTCACTGACTCAGTAACGAAGCTAACGCGTGAAGTTGACCGCCTGGGGAGTACGGCCGCAAGGTTGAAACTCAAAGGAATTGACGGGGACCCGCACAAGCGGTGGATGATGTGGTTTAATTCGATGCAACGCGAAAAACCTTACCCACCTTTGACATGTACGGAATTTGCCAGAGATGGCTTAGTGCTCGAAAGAGAACCGTAACACAGGTGCTGCATGG
>E9691TF06HGSPT
ATTAGATACCCTGGTAGTCCACGCCGTAAACGATGTCAACTAGCCGTTGGCTCTCTTAGAGAGTTAGTGGCGCAGCTAACGCATTAAGTTGACCGCCTGGGGAGTACGGCCGCAAGGTTAAAACTCAAATGAATTGACGGGGGCCCGCACAAGCGGTGGAGCATGTGGTTTAATTCGATGCAACGCGAAGAACCTTACCTACCCTTGACATCCAGAGAATCTGTTAGAGATAGTAGAGTGCC
>E9691TF06HF3F5
ATTAGATACCCCGGTAGTCCACGCCGTAAACGGTGGGCGCTAGTTGTGCGAACCTTCCACGGTTTGTGCGACGCAGCTAACGCATTAAGCGCCCCGCCTGGGGAGTACGATCGCAAGATTAAAACTCAAAGGAATTGGACCGGGGCCCCGCACAAGCAGCGGAGCATGCGGCTTAATTCGACGCAACGCGAAGAACCTTACCAAGGCTTGACATATACAGGAATATGGCAGAGATGTCATAGCCGCAAGGTCTGTATACAGGTGGTG
>E9691TF06HCBY1
ATTAGATACCCTGGTAGTCCACGCCGTAAACGATGTTCACTAGGTGTTGGGGGTATTGACCCTCTCAGTGCCGGAGCTAACGCATTAAGTGAACCGCCTGGGGAGTACGGTCGCAAGACTAAAACTCAAAGGAATTGACGGGGGCCCGCACAAGCGGTGGAGCATGTGGTTTAATTCGATGCAACGCGAAGAACCTTACCCGGACTTGACATCCCGGGAATCTCCTGGAAACAGGAGAGTGCCTTTCGGGGAACCCGGAGACAGGTGCTGCATGGCTGTCGTC
>E9691TF06G13NJ
ATTAGATACCCTGGTAGTCCACGCCGTAAACGATGTCAACTAGCTGTTGGTCTTATGAATAAGATTAGTGGCGCAGCTAACGCGATAAGTTGACCGCCTGGGGAGTACGGTCGCAAGATTAAAACTCAAAGGAATTGACGGGGGCCCGCACAAGCGGTGGAGCATGTGGTTTAATTCGATGCAACGCGAAGAACCTTACCTACCCTTGACATACAGTGGATTTTGCAGAGATGTGGAAGTGCCTTCGGGAACACTGATACAGGTG
>E9691TF06HFGBB
ATTAGATACCCGGGTAGTCCACGCCCTAAACGATGTCTACTAGTTGTTGGTGGAGTAAAATCCATGAGTATCGCAGCTAACGCGTGAAGTAGACCGCCTGGGGAGTACGGTCGCAAGATTAAAACTCAAATGAATTGACGGGGGCCCGCACAAGCGGTGGATTATGTGGATTAATTCGATGCAACGCGAAAAACCTTACCTGGCCTTGACATGTAACGAACTTTCCAGAGATGGATTGGTGCTCGAAAG
>E9691TF06GXYW2
ATTAGATACCCGGGTAGTCCACGCCCTAAACGATGTCTACTAGTTGTTGGTGGAGTAAAATCCATGAGTAACGCAGCTTAACGCGTGAAGTAGACCGCCTGGGGAGTACGGTCGCAAGATTAAAACTCAAATGAATTGACGGGGGCCCGCACAAGCGGTGGATTATGTGGATTAATTCGATGCAACGCGAAAAACCTTACCTGGCCTTGACATGTAACGAACTTTCCAGAGATGGATTGGTGCTCGAAAGAGAACGTTAACACAGGTGCTGCATGG
>E9691TF06HFBVH
ATTAGATACCCTGGTAGTCCACGCCGTAAACGATGTCAACTAGCCGTTGGCTCTCTTAGAGAGTTAGTGGCGCAGCTAACGCATTAAGTTGACCGCCTGGGGAGTACGGCCGCAAGGTTAAAACTCAAATGAATTGACGGGGGCCCGCACAAGCGGTGGAGCATGTGGTTTAATTCGATGCAACGCGAAGAACCTTACCTACCCTCGACATCCAGAGAATCTGTTAGAGATAGTAGAGTGCCTTCGGGAACTCTGAGACAGGTG
>E9691TF06HCZS2
ATTAGATACCCTGGTAGTCCACGCCGTAAACGATGGATGCTAGCCGTTGGCGGGTTTACCCGTCAGTGGCGCAGCTAACGCTTTAAGCATCCCGCCTGGGGAGTACGGTCGCAAGATTAAAACTCAAAGGAATTGACAGGGGCCCGCACAAGCGGTGGAGCATGTGGTTCAATTCGACGCAACGCGAAGAACCTTACCAGCCCTTGACATCCCGGTCGCGGGAACGAGAGATCGATCCCTTCAGTTCGGCTGGACCGGAGACAGGTGCTG
>E9691TF06G9EMB
ATTAGATACCCCGGTAGTCCACGCCCTAAACGATGCTGACTAGTTGTTCGGGATTTACATCCTGAGTAACGTAGCTAACGCGTGAAGTCAGCCGCCTGGGGAGTACGGTCGCAAGATTAAAACTCAAAGGAATTGACGGGGACCCGCACAAGCGGTGGATGATGTGGATTAATTCGATGCAACGCGAAAAACCTTACCTACCCTTGACATGTCACTAACGAAGTAGAGATACATTAGGTGCTCGTAAGAGAAAGTGAACCAGGTGCTGCAAGG
>E9691TF06HC05T
ATTAGATACCCCGGTAGTCCACGCCCTAAACGATGCTGACTAGTTGTTCGGGATTTACATCCTGAGTAACGTAGCTAACGCGTGAAGTCAGCCGCCTGGGGAGTACGGTCGCAAGATTAAAACTCAAAGGAATTGACGGGGACCCGCACAAGCGGTGGATGATGTGGATTAATTCGATGCAACGCGAAAAACCTTACCTACCCTTGACATGTCACTAACGAAGTAGAGATACATTAGGTGCTCGTAAGAGAAAGTGAACACAGGTGCTG
>E9691TF06G7EUC
ATTAGATACCCTGGTAGTCCACGCTGTAAACTATGGATACTTGTTGTTGGAGGTATTGACCCCTTCAGTGACGAAGCTAACGCGTTAAGTATCCCGCCTGGGGAGTACGGTCGCAAGATTAAAACTCAAAGAAATTGACGGGGGCCCGCACAAGCGGTGGAGCATGTGGTTTAATTCGATGCAACGCGAAGAACCTTACCTGGACTTGACATGAACTGGAAGGGTGGCAGAAATGTCCCCG
>E9691TF06HIIC9
ATTAGATACCCTGGTAGTCCACGCCCTAAACGATGTCTACTTGCTGTTGGGGGTAACCTTAGTAGCGAAGCTAACGCGAGAAGTAGACCGCCTGGGGAGTACGGTCGCAAGATTAAAACTCAAAGGAATTGACGGGGACCCGCACAAGCGGTGGATGATGTGGATTAATTCGATGCAACGCGAAAAACCTTACCTGCTCTTGACATGTATGGAAGATTTCAGAGATGAGATTGTGCC
>E9691TF06G8BFE
ATTAGATACCCGGGTAGTCCACGCCCTAAACGATGCTGACTAGTTGTTCGGGATTTACATCCTGAGTAACGTAGCTAACGCGTGAAGTCAGCCGCCTGGGGAGTACGGTCGCAAGATTAAAACTCAAAGGAATTGACGGGGACCCGCACAAGCGGTGGATGATGTGGATTAATTCGATGCAACGCGAAAAACCTTACCTACCCTTGACATGTCACTAACGAAGTAGAGATACATTAGGTGCTCGTAAGAGAAAGTGAACACAGGTGCTGCA
>E9691TF06HDAT5
ATTAGATACCCGGGTAGTCCACGCCCTAAACGATGTCAACTGGTTGTTGGGTCTTTACTGACTCAGTAACGAAGCTAACGCGTGAAGTTGACCGCCTGGGGAGTACGGCCGCAAGGTTGAAACTCAAAGGAATTGGACGGGGACCCGCACAAGCGGTGGATGATGTGGTTTAATTCGATGCAACGCGAAAACCTTACCCACCTTTGACATGTACGG
>E9691TF06HMUAX
ATTAGATACCCGGGTAGTCCACGCCGTAAACGATGTCAACTAGCTGTTGGTCTTATGAATAAGATTAGTGGCGCAGCTAACGCGATAAGTTGACCGCCTGGGGAGTACGGTCGCAAGATTAAAACTCAAAGGAATTGACGGGGACCCGCACAAGCGGTGGATGATGTGGATTAATTCGATGCAACGCGAAAAACCTTACCTACCCTTGACATGCCAGGAACCCCGCTGAAAGGTGGGGTGCTCGAAAG
>E9691TF06HBBIL
ATTAGATACCCTGGTAGTCCACGCCCTAAACGATGTCTACTAGTTGTCGGGTCTTAATTGACTTGGTAACGCAGCTAACGCGTGAAGTAGACCGCCTGGGGAGTACGGTCGCAAGATTAAAACTCAAAGGAATTGACGGGGACCCGCACAAGCGGTGGATGATGTGGATTAATTCGATGCAACGCGAAAAACCTTACCTACCCTTGACATGTACGGAACCCTACTGAGAGGTGGGGGTGCTCGAAAG
>E9691TF06GVSP0
ATTAGATACCCTGGTAGTCCACGCCCTAAACGATGTCTACTAGTTGTTGGTGGAGTAAAATCCATGAGTAACGCAGCTAACGCGTGAAGTAGACCGCCTGGGGAGTACGGTCGCAAGATTAAAACTCAAATGAATTGACGGGGGCCCGCACAAGCGGTGGATTATGTGGATTAATTCGATGCAACGCGAAAAACCTTACCTGGCCTTGACATGTAACGAACTTTCCAGAGATGGATTGGTGCTCGAAAGAGAACGTTAACACAGGTGCTGCA
>E9691TF06HDQP3
ATTAGATACCCGGGTAGTCCACGCTGTAAACGATGATTATTAGATGTCGGGGGGTTACCCTTCGGTATCGCAGCTAACGCACTAAATAATCCGCCTGGGGAGTACGGTCGCAAGATTAAGACTCAAAGGAATTGACGGGGACCCGCACAAGCGGTGGAGTATGTGGTTTAATTCGAAGCAACGCGCAGAACCTTACCAACCCTTGACATGGGACGTATGAGCTTCAGAGATGAAGTTCTTCACTTCGGGTGCGTCCACACAGGTGCTGCATGG
>E9691TF06HF5LP
ATTAGATACCCGGGTAGTCCACGCTGTAAACGATGATTATTAGATGTCGGGGGGGTTACCCTTCGGTATCGCAGCTAACGCATTAAATAATCCGCCTGGGGAGTACGGTCGCAAGATTAAAACTCAAAGGAATTGACGGGGACCCGCACAAGCGGTGGAGTATGTGGTTTAATTCGAAGCAACGCGCAGAACCTTACCAACCCTTGACATGGGACGTATGAGCTTCAGAGATGAAGTTCTTCACTTCGGGTGGCGTCCACACAGGTGCTGCATGG
>E9691TF06GZY7B
ATTAGATACCCCGGTAGTCCACGCCGTAAACGGTGGGTGCTAGTTGTGGGCTCCATTCCACGGAGTCCGTGACGAAGTTAACACATTAAGCACCCCGCCTGGGGAGTACGGTCGCAAGACTAAAACTCAAAGGAATTGACGGGGGCCCGCACAAGCGGCGGAGCATGCGGATTAATTCGATGCAACGCGAAGAACCTTACCATGGCTTGACATATAGAGGAAACGTGCAGAAATGTACGCCCCGCAAGGTCTCTATACAGGTGG
>E9691TF06HJXPQ
ATTAGATACCCGGGTAGTCCTAGCTGTAAACGATGGATACTAGATGTTGTGGACTCTTTGAGTCTGCAGTGTCGTAGCTAACGCGTTAAGTATCCCGCCTGGGAAGTATGCTCGCAAGAGTGAAACTCAAAGGAATTGACGGGGGCCCGCACAAGCGGTGGAGCATGTGGTTTAATTCGATGCAACACGAAGAACCTTACCAGGACTTGACATAAAGAGAAGTTTTTTGAGAAGAAAACGTGCTACGGCCTCTTATACAGGTGGTG
>E9691TF06G75BZ
ATTAGATACCCAGGTAGTCCACGCAGTAAACGATGAGCGCTAGTTGTCGGGATCTTAGATTTCGGCGGCGAAGCTAACGCGTTAAGCGCTCCGCCTGGGGAGTACGGTCGCAAGACTAAAACTCAAAAGAATTGACGGGGACCCGCACAAGCAGTGGAGCATGTGGTTTAATTCGATGCTACGCGAAAAACCTTACCAACCCTTGAATCTCCTTGACCGGTATAGAGATATACTTTTGGAGCAATCCACAGGGAAGACAGGTGTTGCATGG
>E9691TF06HLPMC
ATTAGATACCCTGGTAGTCCACGCCGTAAACGATGTCAACTAGCCGTTGGCTCTCTTAGAGAGTTAGTGGCGCAGCTAACGCATTAAGTTGACCGCCTGGGGAGTACGGCCGCAAGGTTAAAACTCAAATGAATTGACGGGGGCCCGCACAAGCGGTGGAGCATGTGGTTTAATTCGATGCAACGCGAAGAACCTTACCTACCCTTGACATCCAGAGAATCTGTTAGAGATAGTAGAGTGCC
>E9691TF06G68DI
ATTAGATACCCAGGTAGTCCACGCCGTAAACGATGAATACTAGATGTTGGTCATATTGATCAGTGTCGCAGCTAACGCGTTAAGTATTCCACCTGGGAAGTACGCTCGCAAGAGTGAAACTCAAGGAATTGACGGGGGCCCGCACAAGCGGTGGATCATGTGGTTTAATTCGATGCAACGCGAAGAACCTTACCTGGGCTTGATATGGCGACTAAACTCATCGAAAG
>E9691TF06HC82R
ATTAGATACCCGGGTAGTCCACGCTGTAAACTATGGATACTTGTTGTTGGAGGTATTGACCCCTTCAGTGACGAAGCTAACGCGTTAAGTATCCCGCCTGGGGAGTACGGTCGCAAGATTAAAACTCAAAGAAATTGACGGGGGCCCGCACAAGCGGTGGAGCATGTGGTTTAATTCGATGCAACGCGAAGAACCTTACCTGGACTTGACATGAACTGGAAGGGTGGCAGAAATGTCCCCGCCCGCAAGAGTCGGTTCACAGGTGCTGCATGG
>E9691TF06GYLI8
ATTAGATACCCGGGTAGTCCACGCCGTAAACGGTGGGCGCTAGTTGTGCGAACCTTCCACGGTTTGTGCGACGCAGCTAACGCATTAAGCGCCCCGCCTGGGGAGTACGATCGCAAGATTAAAACTCAAAGGAATTGACGGGGCCCCGCACAAGCAGCGGAGCATGCGGCTTAATTCGACGCAACGCGAAGAACCTTACCAAGGCTTGACATATACAGGAATATGGCAGAGATGTCATAGCCGCAAGGTCTGTATACAGGTGGTG
>E9691TF06HD0NA
ATTAGATACCCGGGTAGTCCACGCTGTAAACTATGGATACTTGTTGTTGGAGGTATTGACCCCTTCAGTGACGAAGCTAACGCGTTAAGTATCCCGCCTGGGGAGTACGATCGCAAGATTAAAACTCAAAGAAATTGACGGGGGCCCGCACAAGCGGTGGAGCATGTGGTTTAATTCGATGCAACGCGAAGAACCTTACCTGGACTTGACATGAACTGGAAGGGTGGCAGAAATGTCCCCGCTCGCAAGAGTCGGTTCACAGGTGCTGCATGG
>E9691TF06G0REX
ATTAGATACCCGGGTAGTCCACGCCCTAAACGATGTCGACTGGTTGTTGGGTCTTTACTGACTCAGTAACGAAGCTAACGCGTGAAGTTGACCGCCTGGGGAGTACGGCCGCAAGGTTGAAACTCAAAGGAATTGACGGGGACCCGCACAAGCGGTGGATGATGTGGTTTAATTCGATGCAACGCGAAAAACCTTACCCACCTTTGACATGTACGGAATCCTTTAGAGATAGAGGAGTGCTCGAAAGAGAACCGTAACACAGGTGCTGCATGGCTGTCGTC
>E9691TF06HF0OR
ATTAGATACCCTGGTAGTCCACGCTGTAAACGATGATTATTAGATGTCGGGAGGGTTACCTTTCGGTATCGCAGCTAACGCATTAAATAATCCGCCTGGGGAGTACGGTCGCAAGATTAAAACTCAAAGGAATTGACGGGGACCCGCACAAGCGGTGGAGTATGTGGTTTAATTCGAAGCAACGCGCAGAACCTTACCAACCCTTGACATGGGACGTATGAGCTTCAGAGATGGAGTTCTTCACTTCGGGTGGCGTCCACACAGGTGCTG
>E9691TF06HKDN8
ATTAGATACCCAGGTAGTCCACGCTGTAAACGATGATTATTAGATGTCGGGGGGGTTACCCTTCGGTATCGCAGCTAACGCATTAAATAATCCGCCTGGGGAGTACGGTCGCAAGATTAAAACTCAAAGGAATTGACGGGGACCCGCACAAGCGGTGGAGTATGTGGTTTAATTCGAAGCAACGCGCAGAACCTTACCAACCCTTGACATGGGACGTATGAGCTTCAGAGATGAAGTTCTTCACTTCGGGTGCGTCCACACAGGTGCTGCATGG
>E9691TF06HH8RG
ATTAGATACCCAGGTAGTCCACGCCGTAAACGATGTCAACTAGCCGTTGGCTCTCTTAGAGAGTTAGTGGCGCAGCTAACGCATTAAGTTGACCGCCTGGGGAGTACGGCCGCAAGGTTAAAACTCAAGTGAATTGACGGGGGCCCGCACAAGCGGTGGAGCATGTGGTTTAATTCGATGCAACGCGAAGAACCTTACCTACCCTTGACATCCAGAGAATCTGTTAGAGATAGTGG
>E9691TF06HEBJJ
ATTAGATACCCTGGTAGTCCACGCCCTAAACGATGCTGACTAGTTGTTCGGGATTTACATCCTGAGTAACGTAGCTAACGCGTGAAGTCAGCCGCCTGGGGAGTACGGTCGCAAGATTAAAACTCAAAGGAATTGACGGGGACCCGCACAAGCGGTGGATGATGTGGATTAATTCGATGCAACGCGAAAAACCTTACCTACCCTTGACATGTCACTAACGAAGTAGAGATACATTAGGTGCTCGTAAGAGAAAGTGAACACAGGTG
>E9691TF06G8UMB
ATTAGATACCCCGGTAGTCCACGCCGTAAACGATGGATGCTAGGTGTTCCGGAATTTGACTTCTGGAGTACCGAAGCTAACGCATTAAGCATCCCGCCTGGGGAGTACGGCCGCAAGGCTAAAACTCAAAGGAATTGACGGGGGCTCGCACAAGCGGTGGAGCATGTGGTTTAATTCGACGCAACGCGAGGAACCTTACCTGGGCTAGAAAGTGTAGGAATCTGGTAGAAATATTGGAGTGCTCTTCGG
>E9691TF06G24Z3
ATTAGATACCCTGGTAGTCCACGCCGTAAACGATGAGAACTAGGTGTTGCGGGTATTGACCCCTGCAGTGCCGCAGCTAACGCATTAAGTTCTCCGCCTGGGAAGTACGGTCGCAAGACTAAAACTCAAAGGAATTGACGGGGGCCCGCACAAGCGGTGGAGCATGTGGTTTAATTCGACGCAACGCGAAGAACCTTACCTGGTCTTGACATCTACGGAACCTGCCTGAAAGGGCGGGGTGCCTTCGGGAGCCGTAAGACAGGTGCTGCATGG
>E9691TF06HIG3Z
ATTAGATACCCCGGTAGTCCTAGCTGTAAACGATGGATACTAGATGTTGTGGACTCTTTGAGTCTGCAGTGTCGTAGCTAACGCGTTAAGTATCCCGCCTGGGAAGTATGCTCGCAAGAGTGAAACTCAAAGGAATTGACGGGGGCCCGCACAAGCGGTGGAGCATGTGGTTTAATCGATGCAACACGAAGAACCTTACCAGGACTTGACATAAAGAGAAGTTTTTTGAGAAGAAAACGTGCTACGGCCTCTTATACAGGTGGTG
>E9691TF06GUPN1
ATTAGATACCCAGGTAGTCCACGCCGTAAACGATGGATACTAGCTGTTGGGCGCAAGTTCAGTGGCTAAGCGAAAGTGATAAGTATCCCACCTGGGGAGTACGTTCGCAAGAATGAAACTCAAAGGAATTGACGGGGGCCCGCACAAGCGGTGGAGCATGTGGTTTAATTCGATGATACGCGAGGAACCTTACCAAGGCTTAAATGTAGATTGACCGATTTGGAAACAGATCTTTCGCAAGACAATTTACAAGGTGCTGCATGGTTGTCG
>E9691TF06HF4PN
ATTAGATACCCGGGTAGTCCACGCTGTAAACGATGAATGCTAGATGTTGGGGATTAAAATCTTCAGTGTCGTCGCTAACGCAATAAGCATTCCGCCTGGGGAGTACGGTCGCAAGATTAAAACTCAAAGGAATTGACGGGGACCCGCACAAGCGGTGGAGTATGTGGTTTAATTCGAAGCAACGCGCAGAACCTTACCAGCTTTTGACATGGGAAGTGTGAGGATCAGAGATGATCTTCTTCAGTTCGGCTGGCTTCCACACAGG
>E9691TF06HI65C
ATTAGATACCCGGGTAGTCCACGCCCTAAACGATGTCTACTAGTTGTTGGTGGAGTAAAATCCATGAGTAACGCAGCTAACGCGTGAAGTAGACCGCCTGGGGAGTACGGTCGCAAGATTAAAACTCAAATGAATTGACGGGGGCCCGCACAAGCGGTGGGTTATGTGGATTAATTCGATGCAACGCGAAAACCTTACCTGGCCTTGACATGTAACGAACTTTCCAGAGATGGATTGGTGCTCGAAAG
>E9691TF06HD9WM
ATTAGATACCCTGGTAGCCCACGCCCTAAACGATGCTGACTAGTTGTTCGGGATTTACATCCTGAGTAACGTAGCTAACGCGTGAAGTCAGCCGCCTGGGGAGTACGGTCGCAAGATTAAAACTCAAAGGAATTGGACGGGGACCCCGCACAAGCGGTGGATGATGTGGATTAATTCGATGCAACGCGAAAAACCTTCCTACCCTTGACATGTCACTAACGAAGTAGAGATACATTAGGTGCTCGTAAGAGAAAGTGAACACAGGTG
>E9691TF06GXU1E
ATTAGATACCCCGGTAGTCCTAGCTGTAAACGATGGATACTAGATGTTGTGGACTCTTTGAGTCTGCAGTGTCGTAGCTAACGCGTTAAGTATCCCGCCTGGGAAGTACGCTCGCAAGAGTGAAACTCAAAGGAATTGACGGGGGCCCGCACAAGCGGTGGAGCATGTGGTTTAATTCGATGCAACACGAAGAACCTTACCAGGACTTGACATAAAGAGAAGTTTTTTGAGAAGAAAACGTGCTACGGCCTCTTATACAGGTGGTGCA
>E9691TF06HA2GX
ATTAGATACCCAGGTAGTCCACGCCCTAAACGATGTCAACTGGTTGTTGGGTCTTCACTGACTCAGTAACGAAGCTAACGCGTGAAGTTGACCGCCTGGGGAGTACGGCCGCAAGGTTGAAACTCAAAGGAATTGACGGGGACCCGCACAAGCGGTGGATGATGTGGTTTAATTCGATGCAACGCGAAAACCTTACCCACCTTTGACATGTACGGAATCCTTTAGAGATAGAGGAGTGCTCGAAAGAGAGCCGTAACACAGGTGCTGCATGGCCG
>E9691TF06HEF0Z
ATTAGATACCCGGGTAGTCCACGCCCTAAACGATGTCTACTAGTTGTTGGTGGAGTAAAATCCATGAGTATCGCAGCTAACGCGTGAAGTAGACCGCCTGGGGAGTACGGTCGCAAGATTAAAACTCAAATGAATTGACGGGGGCCCGCACAAGCGGTGGATTATGTGGATTAATTCGATGCAACGCGAAAAACCTTACCTGGCCTTGACATGTAACGAACTTTCCAGAGATGGATTGGTGCTCGAAAGAGAGCGTTAACACAGGTG
>E9691TF06HCZFD
ATTAGATACCCCGGTAGTCCACGCTGTAAACGATGTCGACTAGCCGTTGGTCCTATTTACAGGATTAGTGGCGCAGCTAACGCATTAAGTCGACCGCCTGGGGAGTACGGCCGCAAGGTTAAAACTCAAATGAATTGACGGGGGCCCGCACAAGCGGTGGAGCATGTGGTTTAATTCGATGCAACGCGAAGAACCTTACCTACCCTTGACATCCAGAGAATCTGTTAGAGATAGTAGAGTGCCTTCGGGAGCTCTGAGACAGGTG
>E9691TF06HEAQF
ATTAGATACCCTGGTAGTCCACGCCCTAAACGATGCTGACTAGTTGTTCGGGATTTACATCCTGAGTAACGTAGCTAACGCGTGAAGTCAGCCGCCTGGGGAGTACGGTCGCAAGATTAAAACTCAAAGGAATTGACGGGGACCCGCACAAGCGGTGGATGATGTGGATTAATTCGATGCAACGCGAAAAACCTTACCTACCCTTGACGTGTCACTAACGAAGTAGAGGTACATTAGGTGCTCGTAAGAGAAAGTGAACACAGGTGCTGCATGG
>E9691TF06HFHYC
ATTAGATACCCTGGTAGTCCACACTGTAAACGATGATAACTAGGTGTCGGCCGAATCTGGTCGGTGCCACAGCGAAAGCGTTAAGTTATCCACCTGGGGAGTACGCCGGCAACGGTGAAACTCAAAGGAATTGACGGGGGTCCGCACAAGCGGTGGAGCATGTGGTTTAATTCGATGATACGCGAGGAACCTTACCTAGGCTAGAATGTGAAGGAATGATACAGAAATGGATCAGTCAGCAATGACCTGAAACAGGT
>E9691TF06HIL67
ATTAGATACCCTGGTAGTCCACGCCCTAAGCGATGTCTACTAGTTGTTGGTGGAGTAAAATCCATGAGTAACGCAGCTAACGCGTGAAGTAGACCGCCTGGGGAGTACGGTCGCAAGATTAAAACTCAAATGAATTGACGGGGGCCCGCACAAGCGGTGGATTATGTGGATTAATTCGATGCAACGCGAAAAACCTTACCTGGCCTTGACATGTAACGAACTTTCCAGAGATGGATTGGTGCTCGAAAGAGAACGTTAACACAGGTG
>E9691TF06HH5HL
ATTAGATACCCGGGTAGTCCACGCCCTAAACGATGTCTACTAGTTGTTGGTGGAGTAAAATCCATGAGTAACGCAGCTAACGCGTGAAGTAGACCGCCTGGGGAGTACGGTCGCAAGATTAAAACTCAAATGAATTGACGGGGGCCCGCACAAGCGGTGGATTATGTGGATTAATTCGATGCAACGCGAAAAAACCTTACCTGGCCTTGACATGTAACGAACTTTCCAGAGATGGATTGGTGCTCGAAAGAGAGCGTTAACACAGGTGCTGCA
>E9691TF06HH67Z
ATTAGATACCCCGGTAGTCCACGCCCTAAACGATGTCTACTAGTTGTTGGTGGAGTAAAATCCATGAGTAACGCAGCTAACGCGTGAAGTAGACCGCCTGGGGAGTACGGTCGCAAGATTAAAACTCAAATGAATTGACGGGGGCCCGCACAAGCGGTGGATTATGTGGATTAATTCGATGCAACGCGAAAAACCTTACCTGGCCTTGACATGTAACGAACTTTCCAGAGATGGATTGGTGCTCGAAAGAGAACGTTAACACAGGTGCTGCA
>E9691TF06HF7GS
ATTAGATACCCTGGTAGTCCACGCCGTAAACGATGAATGCTAGCCGTTGGACAGCTTGCTGTTCAGTGGCGCAGTTAACACTTTAAGCATTCCGCCTGGGGAGTACGGTCGCAAGATTAAAACTCAAAGGAATTGACGGGGGCCCGCACAAGCGGTGGAGCATGTGGTTTAATTCGAAGCAACGCGCAGAACCTTACCAGCTTTTGACATGTCTCGTTTGGTCGCCAGAG
>E9691TF06HDDFT
ATTAGATACCCCGGTAGTCCACGCCGTAAACGATGTCAACTAGCCGTTGGGCCCTTTATGGGTTTAGTGGCGCAGCTAACGCATTAAGTTGACCGCCTGGGGAGTACGGCCGCAAGGTTAAAACTCAAATGAATTGACGGGGGCCCGCACAAGCGGTGGAGCATGTGGTTTAATTCGATGCAACGCGAAGAACCTTACCTACCCTTGACATCCAGAGAATCTGTTAGAGATAGTAGAGTGCCTTCGGGAACTCTGAGACAGGTGCTGCATGG
>E9691TF06G4VV2
ATTAGATACCCGGGTAGTCCACGCCCTAAACTATGGATACTCGACATCAGCGATACACAGTTGGTGTCTGAGCGGAAAGCATTAAGTATCCCACCTGGGAAGTACGATCGCAAGATTGAAACTCAAAGGAATTGGCGGGGGTCCGCACAAGCGGTGGAGCATGTGGTTTAATTCGATGATACGCGAGGAACCTTACCTGGGCTAGAATGCTGGGAGACCGTCTCTGAAAGGGGATTTTGTAGCAATACACTGCCAGTAAGGTG
>E9691TF06HJ1SD
ATTAGATACCCGGGTAGTCCACGCCGTAAACGATGTCAACTAGCCGTTGGCTCTCTTAGAGAGTTAGTGGCGCAGCTAACGCATTAAGTTGACCGCCTGGGGAGTACGGCCGCAAGGTTAAAACTCAAATGAATTGACGGGGGCCCGCACAAGCGGTGGAGCATGTGGTTTAATTCGATGCAACGCGAAGAACCTTACCTACCCTTGACATCCAGAGAATCTGTTAGAGATAGTAGAGTGCCTTCGGGAACTCTGAGACAGGTG
>E9691TF06HC3BQ
ATTAGATACCCTGGTAGTCCACGCCGTAAACGATGAGTACTAGGTGTTGCGGGTATTGACCCCCTGCAGTGCCGCAGCTAACGCATTAAGTACTCCGCCTGGGAAGTACGGTCGCAAGACTAAAACTCAAAGGAATTGACGGGGGCCCGCACAAGCGGTGGAGCATGTGGTTTAATTCGACGCAACGCGCAGAACCTTACCTGGGCTTGACATCTACGGAACCTCTGTGAAAGCAGGGGGTGCCTTTCGGGGAGCCGTAAGACAGGTGCTGCATGG
>E9691TF06HJPR7
ATTAGATACCCGGGTAGTCCACGCTGTAAACGATGAGCGCTAGGTGTTGCGGGTGTTGACCCCTGCAGTGCCGAAGCTAACGCATTAAGCGCTCCGCCTGGGAAGTACGGCCGCAAGGCTAAAACTCAAAGGAATTGACGGGGGCCCGCACAAGCGGTGGAGCATGTGGTTTAATTCGACGCAACGCGCAGAACCTTACCTGGTCTTGACATCCTAGGAATCCGCCCGAGATGGTGGGG
>E9691TF06G4ZSU
ATTAGATACCCTGGTAGTCCACGCTGTAAACTATGGATACTTGTTGTTGGAGGTATTGACCCCTTCAGTGACGAAGCTAACGCGTTAAGTATCCCGCCTGGGGAGTACGGTCGCAAGATTAAAACTCAAAGAAATTGACGGGGGCCCGCACAAGCGGTGGAGCATGTGGTTTAATTCGATGCAACGCGAAGAACCTTACCTGGACTTGACATGAACTGGAAGGGTGGCAGAAATGTCCCCG
>E9691TF06HFT3N
ATTAGATACCCTGGTAGTCCACGCCCTAAACGATGCTGACTAGTTGTTCGGGATTTACATCCTGAGTAACGTAGCTAACGCGTGAAGTCAGCCGCCTGGGGAGTACGGTCGCAAGATTAAAACTCAAAGGAATTGACGGGGACCCGCACAAGCGGTGGATGATGTGGATTAATTCGATGCAACGCGAAAAACCTTCCTACCCTTGACATGTCACTAACGAAGTAGAGATACATTAGGTGCTCGTAAGAGAAAGTGAACACAGGTG
>E9691TF06HB3PD
ATTAGATACCCAGGTAGTCCTAGCTGTAAACGATGGATACTAGATGTTGTGGACTCTTTGAGTCTGCAGTGTCGTAGCTAACGCGTTAAGTATCCCGCCTGGGAAGTATGCTCGCAAGAGTGAAACTCAAAGGAATTGACGGGGGCCCGCACAAGCGGTGGAGCATGTGGTTAATTCGATGCAACACGAAGAACCTTACCAGGACTTGACATAAAGAGAAGTTTTTTGAGAAGAAAACGTGCTACGGCCTCTTATACAGGTGGTG
>E9691TF06G6LNX
ATTAGATACCCTGGTAGTCCACGCCGTAAACGATGAATACTAGATGTTGGTCATATTGATCAGTGTCGCAGCTAACGCGTTAAGTATTCCACCTGGGAAGTACGCTCGCAAGAGTGAAACTCAAAGGAATTGACGGGGGCCCGCACAAGCGGTGGATCATGTGGTTTAATTCGATGCAACGTGAAGAACCTTACCTGGGCTTGATATGGCGACTAAACTCATCGAAAG
>E9691TF06HJEI2
ATTAGATACCCTGGTAGTCCACGCCCTAAACGATGCTGACTAGTTGTTCGGGATTTACATCCTGAGTAACGTAGCTAACGCGTGAAGTCAGCCGCCTGGGGAGTACGGTCGCAAGATTAAAACTCAAAGGAATTGACGGGGACCCGCACAAGCGGTGGATGATGTGGATTAATTCGATGCAACGCGAAAAACCTTACCTACCCTTGACATGTCACTAACGAAGTAGAGATACATTAGGTGCCCGTAAGGGAAAGTGAACACAGGTGCTGCATGG
>E9691TF06G5U97
ATTAGATACCCTGGTAGTCCGCGCCGTAAACGATGTCAACTAGCCGTTGGCTCTCTTAGAGAGTTAGTGGCGCAGCTAACGCATTAAGTTGACCGCCTGGGGAGTACGGCCGCAAGGTTAAAACTCAAATGAATTGACGGGGGCCCGCACAAGCGGTGGAGCATGTGGTTTAATTCGATGCAACGCGAAGAACCTTACCTACCCTTGACATCCAGAGAATCTGTTAGAGATAGTAGAGTGCCTTCGGGAACTCTGAGACAGGTG
>E9691TF06G7OBO
ATTAGATACCCGGGTAGTCCACGCCGTAAACGATGTCAACTAGCCGTTGGCTCTCTTAGAGAGTTAGTGGCGCAGCTAACGCATTAAGTTGACCGCCTGGGGAGTACGGCCGCAAGGTTAAAACTCAAATGAATTGACGGGGGCCCGCACAAGCGGTGGAGCATGTGGTTTAATTCGATGCAACGCGAAGAACCTTACCTACCCTTGACATCCAGAGAATCTGTTAGAGATAGTAGAGTGCCTTCGGGAACTCTGAGAC
>E9691TF06HJXO1
ATTAGATACCCGGGTAGTCCACGCCCTAAACGATGGATACTCGACATACGCGATACACTGTGTGTGTCTGAGCGAAAGCATTAAGTATCCCACCTGGGAAGTACGTTCGCAAGAATGAAACTCAAAGGATTGGCGGGGGTCCGCACAAGCGGAGGAGTATGTGGTTTAATTCGATGATACGCGAGGAACCTTACCTGGGCTAGAATGCTGGGAGACCGTGGGTGAAGGCTCACTTTGTAGCAATACACTGCCAGTAAGGTG
>E9691TF06HJCFX
ATTAGATACCCCGGTAGTCCACGCCCTAAACGATGTCTACTAGTTGTTGGTGGAGTAAAATCCATGAGTAACGCAGCTAACGCGTGAAGTAGACCGCCTGGGGAGTACGGTCGCAAGATTAAAACTCAAATGAATTGACGGGGGCCCGCACAAGCGGTGGATTATGTGGATTAATTCGATGCAACGCGAAAAACCTTACCTGGCCTTGACATGTAACGAACTTTCCAGAGATGGATTGGTGCTCGAGAGAGAGCGTTAACACAGGTG
>E9691TF06GXI66
ATTAGATACCCCGGTAGTCCACGCCCTAAACGATGAATACTCGATGTTAGCGATATACAGTTAGCGTCAAAGCGAAAGCGTTAAGTATTCCACCTGGGGAGTACGCCCGCAAGGGTGAAACTCAAAGGAATTGACGGGGGCCCGCACAAGCGGAGGAGCATGTGGTTTAATTCGATGATACGCGAGGAACCTTACCCGGGCTTGAAAGTTACTGAATGATTCAGAGATGAATCAGTCCGCAAGGACAGGAAACTAAGTGCTGCATGG
>E9691TF06GYEH1
ATTAGATACCCAGGTAGTCCACGCCCTAAACGATGAATGCTAGTCGTCGGGGAGCTCGCCTCTTCGGTGATGCACTTAACAGATTAAGCATTCCGCCTGGGGAGTACGGTCGCAAGATTAAAACTCAAAGGAATAGACGGGGACCCGCACAAGTGGTGGAGCATGTGGTTTAATTCGAAGATACACGAAGAACCTTACCTGGCCTTGACATCCCAAAGACCCTTAAGAGATTAGGGGGTGCTAGCTTGCTAGAATTTGGTGACAGGTG
>E9691TF06HF18T
ATTAGATACCCCGGTAGTCCACGCCCTAAACGATGTCAACTGGTTGTTGGGTCTTAACTGACTCAGTAACGAAGCTAACGCGTGAAGTTGACCGCCTGGGGAGTACGGCCGCAAGGTTGAAACTCAAAGGAATTGACGGGGACCCGCACAAGCGGTGGATGATGTGGTTTAATTCGATGCAACGCGAAAAACCTTACCCACCTTTGACATGTACGGAAGCCTTTAGAGATAGAGGCGTGCTCGAAAG
>E9691TF06HK5XW
ATTAGATACCCTGGTAGTCCACGCTGTAAACTATGGATACTTGTTGTTGGAGGTATTGACCCCTTCAGTGACGAAGCTAACGCGTTAAGTATCCCGCCTGGGGAGTACGGTCGCAAGATTAAAACTCAAAGAAATTGACGGGGGCCCGCACAAGCGGTGGAGCATGTGGTTTAATTCGATGCAACGCGAAGAACCTTACCTGGACTTGACATGAACTGGAAGGGTGGCAGAAATGTCCCCGCTCGCAAGAGTCGGTTCACAGGTGCTGCATGG
>E9691TF06G61ZX
ATTAGATACCCAGGTAGTCCACGCCCTAAACGATGTCTACTAGTTGTTGGTGGAGTAAAATCCATGAGTAACGCAGCTAACGCGTGAAGTAGACCGCCTGGGGAGTACGGTCGCAAGATTAAAACTCAAATGAATTGACGGGGCCCGCACAAGCGGTGGATTATGTGGATTAATTCGATGCAACGCGAAAAACCTTACCTGGCCTTGACATGTAACGAACTTTCCAGAGATGGATTGGTGCTCGAAGGAGAACGTTAACACAGGTGCTG
>E9691TF06GZSY8
ATTAGATACCCGGGTAGTCCACGCCGTAAACGATGTCAACTAGCCGTTGGCTCTCTTAGAGAGTTAGTGGCGCAGCTAACGCATTAAGTTGACCGCCTGGGGAGTACGGCCGCAAGGTTAAAACTCAAATGAATTGACGGGGGCCCGCACAAGCGGTGGAGCATGTGGTTTAATTCGATGCAACGCGAAGAACCTTACCTACCCTTGACATCCAGAGAATCTGTTAGAGATAGTAGAGTGCC
>E9691TF06G4ARU
ATTAGATACCCCGGTAGTCCACGCCTTAAACGATGCGAACTAGATGTCGGAAGGGTCAGCCTTTCGGTGTCGCAGCTAACGCGATAAGTTCGCCGCCTGGGGAGTACGGCCGCAAGGTTGAAACTCAAAGGAATTGACGGGGACCCGCACAAGCGGTGGAGCATGTGGTTTAATTCGATGCAACGCGAAGAACCTTACCTGGTCTTGACATCTGTCGAATCCTGCAGAAATGCGGGAGTGCCTTCGGGAACGACAAGACAGGTGCTG
>E9691TF06GRGT6
ATTAGATACCCCGGTAGTCCACGCCCTAAACGATGTCTACTAGTTGTTGGTGGAGTAAAATCCAAGAGTAACGCAGCTAACGCGTGAAGTAGACCGCCTGGGGAGTACGGTCGCAAGATTAAAACTCAAATGAATTGACGGGGGCCCGCACAAGCGGTAGATTATGTGGATTAATTCGATGCAACGCGAAAAACCTTACCTGGCCTTGACATGTAACGAACTTTCCAGAGATGGATTGGTGCTCGAAAGAGAGCGTTAACACAGGTGCTGCATGG
>E9691TF06HB9ZX
ATTAGATACCCTGGTAGTCCACGCTGTAAACGATGTCGACTAGCCGTTGGTCCTATTTACAGGATTAGTGGCGCAGCTAACGCATTAAGTCGACCGCCTGGGGAGTACGGCCGCAAGGTTAAAACTCAAATGAATTGACGGGGGCCCGCACAAGCGGTGGAGCATGTGGTTTAATTCGATGCAACGCGAAGAACCTTACCTACCCTTGACATCCAGAGAATCTGTTAGAGATAGTAGAGTGCCTTCGGGAGCTCTGAGACAGGTG
>E9691TF06HJLYG
ATTAGATACCCTGGTAGTCCACGCCCTAAACGATGTCAACTGGTTGTTGGGTCTTCACTGACTCAGTAACGAAGCTAACGCGTGAAGTTGACCGCCTGGGGAGTACGGCCGCAAGGTTGAAACTCAAAGGAATTGACGGGGACCCGCACAAGCGGTGGATGATGTGGTTTAATTCGATGCAACGCGAAAAACCTTACCCACCTTTGACATGTACAGAATTTGCCAGAGATGGCTTAGTGCTCGAAAGAGAACCGTAACACAGGTGCTGCATGG
>E9691TF06HGK98
ATTAGATACCCTGGTAGTCCACGCCGTAAACTATGGAAGCTAGCCGTCAGTCAGCTTGCTGAGTGGTGGCGCAGCTAACGCATTAAGCTTCCCGCCTGGGGAGTACGGTCGCAAGATTAAATCAAGGAATTGACGGGGGCCCGCACAAGCGGTGGAGCATGTGGTTTAATTCGAAGCAACGCGCAGAACCTTACCTACCCTTGACATGTCCAGTATGGTCACCAGAGATGGAGACCTTCAGTTCGGCTGGCTGGAACACG
>E9691TF06HG3JY
ATTAGATACCCGGGTAGTCCACGCAGTAAACGATGAGCGCTAGTTGTCGGGATCTTAGATTTCGGCGGCGAAGCTAACGCGTTAAGCGCTCCGCCTGGGGAGTACGGTCGCAAGACTAAAACTCAAAAGAATTGACGGGGACCCGCACAAGCAGTGGAGCATGTGGTTTAATTCGATGCTACGCGAAAAACCTTACCAACCCTTGAATCTCCTTGACCGGTATAGGGATATACTTTTGGAGCAATCCACAGGGAAGACAGGTGTTGCATGGCTGTCG
>E9691TF06HISAN
ATTAGATACCCTGGTAGTCCACGCTGTAAACGATGAATGCTAGATGTTGGGGATTAAAATCTTCAGTGTCGTCGCTAACGCAATAAGCATTCCGCCTGGGGAGTACGGTCGCAAGATTAAAACTCAAAGGAATTGACGGGGACCCGCACAAGCGGTGGAGTATGTGGTTTAATTCGAGGCAACGCGCAGAACCTTACCAGCTTTTGACATGGGAAGTGTGAGGATCAGAGATGATCTTCTTCAGTTCGGCTGGCTTCCACACG
>E9691TF06HJCKP
ATTAGATACCCGGGTAGTCCACGCCCTAAACGATGTCAACTGGTTGTTGGGTCTTAACTGACTCAGTAACGAAGCTAACGCGTGAAGTTGACCGCCTGGGGAGTACGGCCGCAAGGTTGAAACTCAAAGGAATTGACGGGGACCCGCACAAGCGGTGGATGACGTGGTTTAATTCGCTGCAACGCGAAAACCTTACCCACCTTGACATGTACGGAAGGATCCAGAGATGGATTTGTGCTCGAAAG
>E9691TF06HGM20
ATTAGATACCCCGGTAGTCCACGCCGTAAACGATGGATACTAGCTGTTGGGCGCAAGTTCAGTGGCTAAGCGAAAGTGATAAGTATCCCACCTGGGGAGTACGTTCGCAAGAATGAAACTCAAAGGAATTGACGGGGGCCCGCACAAGCGGTGGAGCATGTGGTTTAATTCGATGATACGCGAGGAACCTTACCAAGGCTTAAATGTAGATTGACCGATTTGGAAAC
>E9691TF06G6M4L
ATTAGATACCCGGGTAGTCCACGCCCTAAACGATGAGTGCTAGGTGTACGCGGTATCGACCCCGCGTGTGCCGTCGCTAACGCATTAAGCACTCCGCCTGGGGAGTACGGCCGCAAGGTTGAAACTCAAAGGAATTGACGGGGGCCCGCACAAGCGGTGGAGCATGTGGATTAATTCGTCACTAACCGAAGAACCTTACCCAGGCTTGACATCCTAGGAATCCTGCTGAAAGGTGG
>E9691TF06G9FPI
ATTAGATACCCTGGTAGTCCACGCCTTAAACGATGCGAACTAGATGTCGGAAGGGTCAGCCTTTCGGTGTCGCAGCTAACGCGATAAGTTCGCCGCCTGGGGAGTACGGCCGCAAGGTTGAAACTCAAAGGAATTGACGGGGACCCGCACAAGCGGTGGAGCATGTGGTTTAATTCGATGCAACGCGAAGAACCTTACCTGGTCTTGACATCTGTCGAATCCTGCAGAAATGCGGGAGTGCCTTCGGGAACGACAAGACAGGTG
>E9691TF06G6MHF
ATTAGATACCCAGGTAGTCCTAGCCTTAAACGATGCATACTAGAAGTAGGAGGGCTCAACCCTTTCTGTTTCGGAGCTAACGCGTTAAGTATGCCGCCTGGGGAGTACGCTCGCAAGGGTGAAACTCAAAAGAATTGACGGGGGCCCGCACAAGCAGTGGAGCATGTGGTTTAATTCGATGCAACGCGAAGAACCTTACCTGGGCTCGAAATGTAGAGGACGATTACAGAGATGTAATTTCCCGAAAGGGTCTCTATATAGGTGCTGCATGG
>E9691TF06G8ICY
ATTAGATACCCAGGTAGTCCACGCCCTAAACGATGTCAACTGGTTGTTGGGAGGGTTTCTTCTCAGTAACGAAGCTAACGCGTGAAGTTGACCGCCTGGGGAGTACGGCCGCAAGGTTGAAACTCAAAGGAATTGACGGGGACCCGCACAAGCGGTGGATGATGTGGTTTAATTCGATGCAACGCGAAAAACCTTACCTACCCTTGACATGTCTGGAATCCTGAAGAGATTTGGGAGTGCCCGAAAG
>E9691TF06GUJI4
ATTAGATACCCCGGTAGTCCACGCCCTAAACGATGTCTACTAGTTGTTGGTGGAGTAAAATCCATGAGTAACGCAGCTAACGCGTGAAGTAGACCGCCTGGGGAGTACGGTCGCAAGATTAAAACTCAAATGAATTGACGGGGGCCCGCACAAGCGGTGGATTATGTGGATTAATTCGATGCAACGCGAAAAACCTTACCTGGCCTTGACATGTAACGAACTTTCCAGAGATGGATTGGTGCTCGAAAGAGAGCGTTAACACAGGTGCTGCA
>E9691TF06HARMD
ATTAGATACCCCGGTAGTCCACGCCGTAAACGATGTCAACTAGCCGTTGGCTCTCTTAGAGAGTTAGTGGCGCAGCTAACGCATTAAGTTGACCGCCTGGGGAGTACAGCCGCAAGGTTAAAACTCAAATGAATTGACGGGGGCCCGCACAAGCGGTGGAGCATGTGGTTTAATTCGATGCAACGCGAAGAACCTTACCTACCCTTGACATCCAGAGAATCTGTTAGAGATAGTAGAGTGCCTTCGGGAACTCTGAGACAGGTG
>E9691TF06HBR9N
ATTAGATACCCAGGTAGTCCACGCTGTAAACGATGTCGACTAGCCGTTGGTCCTATTTACAGGATTAGTGGCGCAGCTAACGCATTAAGTCGACCGCCTGGGGAGTACGGCCGCAAGGTTAAAACTCAAATGAATTGACGGGGGCCCGCACAAGCGGTGGAGCATGTGGTTTAATTCGATGCAACGCGAAGAACCTTACCTACCCTTGACATCCAGAGAATCTGTTAGAGATAGTAGAGTGCCTTCGGGAGCTCTGAGACAGGCG
>E9691TF06G1EB0
ATTAGATACCCAGGTAGTCCACGCCCTAAACGATGTCAACTGGTTGTTGGGTCTTCACTGACTCAGTAACGAAGCTAACGCGTGAAGTTGACCGCCTGGGGAGTACGGCCGCAAGGTTGAAACCCAAAGGAATTGACGGGGACCCGCACAAGCGGTGGATGATGTGGTTTAATTCGATGCAACGCGAAAACCTTCCACCTTTGACATGTACGGAATTTGCCAGAGATGGCTTAGTGCTCGAAG
>E9691TF06HIJZD
ATTAGATACCCAGGTAGCCCACGCCGTAAACGATGTCAACTAGCCGTTGGCTCTCTTAGAGAGTTAGTGGCGCAGCTAACGCATTAAGTTGACCGCCTGGGGAGTACGGCCGCAAGGTTAAAACTCAAATGAATTGACGGGGGCCCGCACAAGCGGTGGAGCATGTGGTTTAATTCGATGCAACGCGAAGAACCTTACCTACCCTTGACATCCAGAGAATCTGTTAGAGATAGTAGAGTGCCTTCGGGAACTCTGAGACAGG
>E9691TF06G4XIF
ATTAGATACCCGGGTAGTCCACGCTGTAAACGATGAGTGCTAGATATCGGGGGAATTTCCTTCGGTTTCGTAGTTAACGCATTAAGCACTCCGCCTGGGGAGTACGATCGCAAGGTTAAAACTCAAAGGAATTGACGGGGGCTCGCACAAGCGGTGGAGCATGCGGTTTAATTCGATGTTACGCGAAAAACCTTACCAGCCCTTGACATGGTGGTCGCAGGAAGCAGAGATGCATCCTTTCAGTTCGGCTGGACCACACACAGGTGTTG
>E9691TF06G30V7
ATTAGATACCCCGGTAGTCCACGCTGTAAACTATGGATACTTGTTGTTGGAGGTATTGACCCCTTCAGTGACGAAGCTAACGCGTTAAGTATCCCGCCTGGGGAGTACGGTCGCAGGATTAAAACTCAAAGAAATTGACGGGGGCCCGCACAAGCGGTGGAGCATGTGGTTTAATTCGATGCAACGCGAAGAACCTTACCTGGACTTGACATGAACTGGAAGGGTGGCAGAAATGTCCCCG
>E9691TF06G68K6
ATTAGATACCCCGGTAGTCCTAGCCGTAAACGATGGATACTAGGTGTTGCACGTATTAACCCGTGCAGTATCGTAGCTAAGGCGTTAAGTATCCCGCCTGGGAAGTACGCTCGCAAGAGTGAAACTCAAAGGAATTGGACGGGGGCCCGCACAAGCGGTGGAGTATGTGGTTTAATTCGATGCAACGCGAAGAACCTTACCAGGGTTTGACATGTCACGAATCTCTCTGAAAGG
>E9691TF06HIMWK
ATTAGATACCCAGGTAGTCCTAGCTGTAAACGATGGATACTAGATGTTGTGGACTCTTTGAGTCTGCAGTGTCGTAGCTAACGCGTTAAGTATCCCGCCTGGGAAGTATGCTCGCAAGAGTGAAACTCAAAGGAATTGACGGGGGCCCGCACAAGCGGTGGAGCATGTGGTTAATTCGATGCAACACGAAGAACCTTACCAGGACTTGACATAAAGAGAAGTTTTTTGAGAAGAAAACGTGCTACGGCCTCTTATACAGGTGGTG
>E9691TF06HFESH
ATTAGATACCCTGGTAGTCCACGCCCTAAACGATGCTGACTAGTTGTTCGGGATTTACATCCTGAGTAACGTAGCTAACGCGTGAAGTCAGCCGCCTGGGGAGTACGGTCGCAAGATTAAAACTCAAAGGAATTGACGGGGACCCGCACAAGCGGTGGATGATGTGGATTAATTCGATGCAACGCGAAAAACCTTCCTACCCTTGACATGTCACTAACGAAGTAGAGATACATTAGGTGCTCGTAAGAGAAAGTGAACACAGGTG
>E9691TF06G79OB
ATTAGATACCCTGGTAGTCCACGCCCTAAACGATGTCAACTGGTTGTTGGGTCTTCACTGACTCAGTAACGAAGCTAACGCGTGAAGTTGACCGCCTGGGGAGTACGGCCGCAAGGTTGAAACTCAAAGGAATTGACGGGGACCCGCACAAGCGGTGGATGATGTGGTTTAATTCGATGCAACGCGAAAAACCTTACCCACCTTTGACATGTACGGAATTTGCCAGAGATGGCTTAGTGCTCGAAAGAGAACCGTAACACAGGTGCTGCATGG
>E9691TF06HEMQC
ATTAGATACCCCGGTAGTCCACGCCCTAAACGATGTCTACTAGTTGTTGGGAGAGGAATCTCTTGGTAACGCAGCTAACGCGAGAAGTAGACCGCCTGGGGAGTACGGTCGCAAGATTAAAACTCAAAGGAATTGACGGGGGCCCGCACAAGCGGTGGATGATGTGGATTAATTCGATGCAACGCGAAAACCTTACCTGGTCTTGACATGTAACGAAGCCTCCAGAGACGGAGGCCTGCCCGGAAAGGG
>E9691TF06HCHXE
ATTAGATACCCTGGTAGTCCACGCCCTAAACGATGTCTACTAGTTGTTGGTGGAGTAAAATCCATGAGTAACGCAGCTAACGCGTGAAGTAGACCGCCTGGGGAGTACGGTCGCAAGATTAAAACTCAAATGAATTGACGGGGGCCCGCACAAGCGGTGGATTATGTGGATTAATTCGATGCAACGCGAAAAACCTTACCTGGCCTTGACATGTAACGAACTTTCCAGAGATGGATTGGTGCTCGAAAG
>E9691TF06GUZYH
ATTAGATACCCGGGTAGTCCTAGCTGTAAACGATGGATACTAGATGTTGTGGACTCTTTGAGTCTGCAGTGTCGTAGCTAACGCGTTAAGTATCCCGCCTGGGAAGTATGCTCGCAAGAGTGAAACTCAAAGGAATTGACGGGGGCCCGCACAAGCGGTGGAGCATGTGGTTTAATCGATGCAACACGAAGAACCTTACCAGGACTTGACATAAAGAGAAGTTTTTTGAGAAGAAAACGTGCTACGGCCTCTTATACAGGTGGTGCA
>E9691TF06G2XI8
ATTAGATACCCGGGTAGTCCACGCCCTAAACGATGTCAACTGGTTGTTGGGTCTTCACTGACTCAGTAACGAAGCTAACGCGTGAAGTTGACCGCCTGGGGAGTACGGCCGCAAGGTTGAAACTCAAAGGAATTGACGGGGACCCGCACAAGCGGTGGATGATGTGGTTTAATTCGATGCAACGCGAAAAACCTCCCACCTTTGACATGTACGGAAGCCTTTAGAGATAGAGGCGTGCTCGAAAG
>E9691TF06GTRS6
ATTAGATACCCGGGTAGTCCACGCCGTAAACGATGTCGACTAGCCGTTGGTCCTATTTACAGGATTAGTGGCGCAGCTAACGCATTAAGTCGACCGCCTGGGGAGTACGGCCGCAAGGTTAAAACTCAAATGAATTGACGGGGGCCCGCACAAGCGGTGGAGCATGTGGTTTAATTCGATGCAACGCGAAGAACCTTACCTACCCTTGACATCCAGAGAATCTGTTAGAGATAGTAGAGTGCC
>E9691TF06HFX8B
ATTAGATACCCAGGTAGTCCTAGCTGTAAACGATGGATACTAGATGTTGTGGACTCTTTGAGTCTGCAGTGTCGTAGCTAACGCGTTAAGTATCCCGCCTGGGAAGTATGCTCGCAAGAGTGAAACTCAAAGGAATTGACGGGGGCCCGCACAAGCGGTGGAGCATGTGGTTAATTCGATGCAACACGAAGAACCTTACCAGGACTTGACATAAAGAG
>E9691TF06HJHVS
ATTAGATACCCGGGTAGTCCACGCCCTAAACGATGCTGACTAGTTGTTCGGGATTTACATCCTGAGTAACGTAGCTAACGCGTGAAGTCAGCCGCCTGGGGAGTACGGTCGCAAGATTAAAACTCAAAGGAATTGACGGGGCCCCGCACAAGCAGCGGAGCATGCGGCTTAATTCGACGCAACGCGAAGAACCTTACCAAGGCTTGACATATACAGGAATACGGCAGAGATGTCGTAGCCG
>E9691TF06HEG26
ATTAGATACCCAGGTAGTCCTAGCTGTAAACGATGGATACTAGATGTTGTGGACTCTTTGAGTCTGCAGTGTCGTAGCTAACGCGTTAAGTATCCCGCCTGGGAAGTATGCTCGCAAGAGTGAAACTCAAAGGAATTGACGGGGGCCCGCACAAGCGGTGGAGCATGTGGTTTGATTCGATGCAACACGAAGAACCTTACCAGGACTTGACATAAAGAGAAGTTTTTTGAGAAGAAAACGTGCTACGGCCTCTTATACAGGTGGTAC
>E9691TF06HI3P4
ATTAGATACCCTGGTAGTCCACGCCCTAAACGATGCTGACTAGTTGTTCGGGATTTACATCCTGAGTAACGTAGCTAACGCGTGAAGTCAGCCGCCTGGGGAGTACGGTCGCAAGATTAAAACTCAAAGGAATTGACGGGGACCCGCACAAGCGGTGGATGATGTGGATTAATTCGATGCAACGCGAAAAACCTTACCTACCCTTGACATGTGACTAACGAAGTAGAGATACATTAGGTGCTCGTAAGAGAAAGTCAACACAGGTG
>E9691TF06HJUP2
ATTAGATACCCCGGTAGTCCACGCCGTAAACGATGTCAACTAGCCGTTGGCTCTCTTAGAGAGTTAGTGGCGCAGCTAACGCATTAAGTTGACCGCCTGGGGAGTACGGCCGCAAGGTTAAAACTCAAATGAATTGACGGGGGCCCGCACAAGCGGTGGAGCATGTGGTTTAATTCGATGCAACGCGAAGAACCTTACCTACCCTTGACATCCAGAGAATCTGTTAGAGATAGTAGAGTGCCTTCGGGAACTCCGAGACAGGTGCTG
>E9691TF06HDX7E
ATTAGATACCCGGGTAGTCCACGCCCTAAACGATGTCAACTGGTTGTTGGGCCTTAACTGACTCAGTAACGAAGCTAACGCGTGAAGTTGACCGCCTGGGGAGTACGGCCGCAAGGTTGAAACTCAAAGGAATTGACGGGGACCCGCACAAGCGGTGGATGATGTGGTTTAATTCGATGCAACGCGAAAAACCTTACCCACCTTTGACATGTACGGAAGGATCCAGAGATGGATTTGTGCTCGAAAGAGAACCGTAACACAGGTGCTGCATGGCTGTCG
>E9691TF06HDE3T
ATTAGATACCCCGGTAGTCCACGCCCTAAACGATGAGTGCTAGGTGTACGCGGTATCGACCCCGCGTGTGCCGTCGCTAACGCATTAAGCACTCCGCCTGGGGAGTACGGCCGCAAGGTTGAAACTCAAAGGAATTGACGGGGGCCCGCACAAGCGGTGGAGCATGTGGATTAATTCGTCACTAACCGAAGAACCTTACCCAGGCTTGACATCCTAGGAATCCTCCTGAAAGGTGGGAGTGCCCTCGGGAGCCTAGAGACAGGTGTTGCATGG
>E9691TF06GXIYF
ATTAGATACCCCGGTAGTCCACGCTGTAAACGATGATTATTAGATGTCGGGAGGGTTACCTTTCGGTATCGCAGCTAACGCATTAAATAATCCGCCTGGGGAGTACGGTCGCAAGATTAAAACTCAAAGGAATTGACGGGGACCCGCACAAGCGGTGGAGTATGTGGTTTAATTCGAAGCAACGCGCAGAACCTTACCAACCCTTGACATGGGACGTATGAGCTTCAGAGATGGAGTTCTTCACTTCGGGTGGCGTCCACACAGGTGCTGCATGG
>E9691TF06HIP73
ATTAGATACCCCGGTAGTCCTAGCTGTAAACGATGGATACTAGATGTTGTGGACTCTTTGAGTCTGCAGTGTCGTAGCTAACGCGTTAAGTATCCCGCCTGGGAAGTATGCTCGCAAGAGTGAAACTCAAAGGAATTGACGGGGCCCGCACAAGCGGTGGAGCATGTGGTTTAATCGATGCAACACGAAGGACCTTACCAGGACTTGACATAAAGAG
>E9691TF06G9BTO
ATTAGATACCCTGGTAGTCCGCACCGTAAACGATGATTACTCGTTGTTGGCGATATGACAGTCAGCGACCAAGCGAAAGCGATAAGTAATCCACCTGGGGAGTACGCCGGCAACAGTGAAACTCAAAGGATTGACGGGGGCCCGCACAAGCGGTGGAGCATGTGGTTTAATTCGATGCAACACGAAGAACCTTACCAGGACTTGACATAAAGAGAAGTTTTTTGAGAAGAAAACGTGCTACGGCCTCTTATACAGGTGGTGCATGG
>E9691TF06HCIOD
ATTAGATACCCCGGTAGTCCACGCCCTAAACGATGCTGACTAGTTGTTCGGGATTTACATCCTGAGTAACGTAGCTAACGCGTGAAGTCAGCCGCCTGGGGAGTACGGTCGCAAGATTAAAACTCAAAGGAATTGACGGGGACCCGCACAAGCGGTGGATGATGTGGATTAATTCGATGCAACGCGAAAAACCTTACCTACCCTTGACATGTCACCAACGAAGTAGAGATACATTAGGTGCTCGTAAGAGAAAGTGAACACAGGTGCTGC
>E9691TF06HIUJP
ATTAGATACCCGGGTAGTCCTAGCTGTAAACGATGGATACTAGATGTTGTGGACTCTTTGAGTCTGCAGTGTCGTAGCTAACGCGTTAAGTATCCCGCCTGGGAAGTATGCTCGCAAGAGTGAAACTCAAAGGAATTGACGGGGGCCCGCACAAGCGGTGGAGCATGTGGTTTAATCGATGCAACACGAAGAACCTTACCAGGACTTGACATAAAGAG
>E9691TF06G77T0
ATTAGATACCCTGGTAGTCCACGCTGTAAACTATGGATACTTGTTGTTGGAGGTATTGACCCCTTCAGTGACGAAGCTAACGCGTTAAGTATCCCGCCTGGGGAGTACGGTCGCAAGATTAAAACTCAAAGAAATTGACGGGGGCCCGCACAAGCGGTGGAGCATGTGGTTTAATTCGATGCAACGCGAAGAACCTTACCTGGACTTGACATGAACTGGAAGGGTGGCAGAAATGTCCCCG
>E9691TF06G2S8B
ATTAGATACCCCGGTAGTCCGCGCCCTAAACGATGTCTACTAGTTGTTGGGAGAGTAAAATCTCTTAGTAACGCAGCTAACGCGTGAAGTAGACCGCCTGGGGAGTACGGTCGCAAGATTAAAACTCAAAGGAATTGACGGGGGCCCGCACAAGCGGTGGATTATGTGGATTAATTCGATGCAACGCGAAAAACCTTACCTGGCCTTGACATGTACCGAATTTAGCAGAGATGCTTTAGTGCTCGAAAGAGAACGGTAACACAGGTGCTGCATGG
>E9691TF06HJSCH
ATTAGATACCCCGGTAGTCCTAGCTGTAAACGATGGATACTAGATGTTGTGGACTCTTTGAGTCTGCAGTGTCGTAGCTAACGCGTTAAGTATCCCGCCTGGGAAGTATGCTCGCAAGAGTGAAACTCAAAGGAATTGACGGGGGCCCGCACAAGCGGTGGAGCATGTGGTTTAATCGATGCAACACGAAGAACCTTACCAGGACTTGACATAAAGAGAAGTTTTTTGAGAAGAAAACGTGCTACGGCCTCTTATACAGGTGGTGCAG
>E9691TF06HF1UB
ATTAGATACCCTGGTAGTCCTAGCTGTAAACGATGGATACTAGATGTTGTGGACTCTTTGAGTCTGCAGTGTCGTAGCTAACGCGTTAAGTATCCCGCCTGGGAAGTATGCTCGCAAGAGTGAAACTCAAAGGAATTGACGGGGGCCCGCACAAGCGGTGGAGCATGTGGTTAATTCGATGCAACACGAAGAACCTTACCAGGACTTGACATAAAGAGAAGTTTTTTGAGAAGAAAACGTGCTACGGCCTCTTATACAGGTGGTG
>E9691TF06HBFHY
ATTAGATACCCGGGTAGTCCACGCTGTAAACGATGAATGCTAGATGTTGGGGATTAAAATCTTCAGTGTCGTCGCTAACGCAATAAGCATTCCGCCTGGGGAGTACGGTCGCAAGATTAAAACTCAAAGGAATTGACGGGGACCCGCACAAGCGGTGGAGTATGTGGTTTAATTCGAAGCAACGCGCAGAACTTTACCAGCTTTTGACATGGGAAGTGTGAGGATCAGAGATGATCTTCTTCAGTTCGGCTGGCTTCCACACAGG
>E9691TF06HG3X6
ATTAGATACCCCGGTAGTCCACACTGTAAACGATGATAACTAGGTGTCGGCCGAATCTGGTCGGTGCCACAGCGAAAGCGTTAAGTTATCCACCTGGGGAGTACGCCGGCAACGGTGAAACTCAAAGGAATTGACGGGGGTCCGCACAAGCGGTGGAGCATGTGGTTTAATTCGATGATACGCGAGGAACCTTACCTAGGCTAGAATGTGAAGGAATGATACAGAAATGGATCAGTCAGCAATGACCTGAAACAAGGTGCTGCA
>E9691TF06HC88O
ATTAGATACCCAGGTAGTCCACGCCGTAAACTATGGAAGCTAGCCGTCAGTCAGCTTGCTGAGTGGTGGCGCAGCTAACGCATTAAGCTTCCCGCCTGGGGAGTACGGTCGCGAGATTAAAACTCAAAGGAATTGACGGGGGCCCGCACAAGCGGTGGAGCATGTGGTTTAATTCGAAGCAACGCGCAGAACCTTACCTACCCTTGACATGTCCAGTATGGTCACCAGAGATGGAGTCCTTCAGTTCGGCTGGCTGGAACACG
>E9691TF06HGVVI
ATTAGATACCCGGGTAGTCCACGCCGTAAACGGTGGGCGCTAGTTGTGCGAACCTTCCACGGTTTGTGCGACGCAGCTAACGCATTAAGCGCCCCGCCTGGGGAGTACGATCGCAAGATTAAAACTCAAAGGAATTGACGGGGCCCGCACAAGCAGCGGAGCATGCGGCTTAATTCGACGCAACGCGAAGAACCTTACCAAGGCTTGACATATACAGGAATATGGCAGAGATGTCATAGCCGCAAGGTCTGTA
>E9691TF06HG7CQ
ATTAGATACCCGGGTAGTCCACGCCATAAACGATGACAACTAGACGTTGGGAGGGTAAGCCTTTCAGTGTCGCAGCTAACGCGTTAAGTTGTCCGCCTGGGGAGTACGGCCGCAAGGTTGAAACTCAAAGGAATTGACGGGGACCCGCACAAGCGGTGGAGCATGTGGTTTAATTCGATGCAACGCGAAGAACCTTACCTGGCCTTGACATGCTTGGAATCCTGCAGAGATGTGGG
>E9691TF06G366O
ATTAGATACCCTGGTAGTCCTAGCTGTAAACGATGGATACTAGATGTTGTGGACTCTTTGAGTCTGCAGTGTCGTAGCTAACGCGTTAAGTATCCCGCCTGGGAAGTATGCTCGCAAGAGTGAAACTCGAAGGAATTGACGGGGGCCCGCACAAGCGGTGGAGCATGTGGTTAATTCGATGCAACACGAAGAACCTTACCAGGACTTGACATAAAGAGAAGTTTTTTGAGAAGAAAACGTGCTACGGCCTCTTATACAGGTGGTG
>E9691TF06HDNZR
ATTAGATACCCCGGTAGTCCTAGCTGTAAACGATGGATACTAGATGTTGTGGACTCTTTGAGTCTGCAGTGTCGTAGCTAACGCGTTAAGTATCCCGCCTGGGAAGTATGCTCGCAAGAGTGAAACTCAAAGGAATTGACGGGGGCCCGCACAAGCGGTGGAGCATGTGGTTTAATCGATGCAACACGAAGAACCTTACCAGGACTTGACATAAAGAGAAGTTTTTTGAGAAGAAAACGTGCTACGGCCTCTTATACAGGTGGTG
>E9691TF06G5NS8
ATTAGATACCCTGGTAGTCCACGCCCTAAACGATGTCAACTGGTTGTTGGGTCTTTACTGACTCAGCAACGAAGCTAACGCGTGAAGTTGACCGCCTGGGGAGTACGGCCGCAAGGTTGAAACTCAAAGGAATTGACGGGGACCCGCACAAGCGGTGGATGATGTGGTTTAATTCGATGCAACGCGAAAACCTTACCACCTTTGACATGTACG
>E9691TF06HG7U3
ATTAGATACCCTGGTAGTCCACGCCGTAAACGATGTCAACTAGCCGTTGGCTCTCTTAGAGAGTTAGTGGCGCAGCTAACGCATTAAGTTGACCGCCTGGGGAGTACGGCCGCAAGGTTAAAACTCAAATGAATTGACGGGGGCCCGCACAAGCGGTGGAGCATGTGGTTTAATTCGATGCAACGCGAAGAACCTTACCTACCCTTGACATCCAGAGAATCTGTTAGAGATAGTAGAGTGCCTTCGGGAACTCTGAGACAGGTG
>E9691TF06HI4BN
ATTAGATACCCTGGTAGTCCACGCCCTAAACGATGCTGACTAGTTGTTCGGGATTTACATCCTGAGTAACGTAGCTAACGCGTGAAGTCAGCCGCCTGGGGAGTACGGTCGCAAGATTAAAACTCAAAGGAATGACGGGGACCCGCACAAGCGGTGGATGATGTGGATTAATTCGATGCAACGCGAAAAACCTTACCTACCCTTGACATGTCACTAACGAAGTAGAGATACATTAGGTGCTCGTAAGAGAAAGTGAACACAGGTG
>E9691TF06G858B
ATTAGATACCCCGGTAGTCCACGCCCTAAACGATGTCTACTAGTTTTGGTGGAGTAAAATCCATGAGTAACGCAGCTAACGCGTGAAGTAGACCGCCTGGGGAGTACGGTCGCAAGATTAAAACTCAAATGAATTGACGGGGGCCCGCACAAGCGGTGGATTATGTGGATTAATTCGATGCAACGCGAAAAACCTTACCTGGCCTTGACATGTAACGAACTTTCCAGAGATGGATTGGTGCTCGAAAGAGAACGTTAACACAGGTGCTGCATGG
>E9691TF06G81X6
ATTAGATACCCTGGTAGTCCACGCCGTAAACGATGTCAACTAGCCGTTGGCTCTCTTAGAGAGTTAGTGGCGCAGCTAACGCATTAAGTTGACCGCCTGGGGAGTACGGCCGCAAGGTTAAAACTCAAATGAATTGACGGGGGCCCGCACAAGCGGTGGAGCATGTGGTTTAATTCGATGCAACGCGAAGAACCTTACCTACCCTTGACATCCAGAGAATCTGTTAGAGATAGTAGAGTGCCTTCGGGAACTCTGAGACAGG
>E9691TF06HI0EP
ATTAGATACCCGGGTAGTCCACGCTGTAAACGATGATTATTAGATGTCGGGAGGGTTACCTTTCGGTATCGCAGCTAACGCATTAAATAATCCGCCTGGGGAGTACGGTCGCAAGATTAAAACTCAAAGGAATTGACGGGGACCCGCACAGGCGGTGGAGTATGTGGTTTAATTCGAAGCAACGCGCAGAACCTTACCAACCCTTGACATGGGACGTATGAGCTTCAGAGATGGAGTTCTTCACTTCGGGTGGCGTCCACACAGGTGCTGCATGG
>E9691TF06G4DIG
ATTAGATACCCAGGTAGTCCTAGCTGTAAACGATGGATACTAGATGTTGTGGACTCTTTGAGTCTGCAGTGTCGTAGCTAACGCGTTAAGTATCCCGCCTGGGAAGTATGCTCGCAAGAGTGAAACTCAAAGGAATTGACGGGGGCCCGCACAAGCGGTGGAGCATGTGGTTAATTCGATGCAACACGAAGAACCTTACCAGGACTTGACATAAAGAGAAGTTTTTTGAGAAGAAAACGTGCTACGGCCTCTTATACAGGTGGTG
>E9691TF06G6AQ5
ATTAGATACCCGGGTAGTCCACGCCGTAAACGGTGGGCGCTAGTTGTGCGAACCTTCCACGGTTTGTGCGACGCAGCTAACGCATTAAGCGCCCCGCCTGGGGAGTACGATCGCAAGATTAAAACTCAAAGGAATTGACGGGGCCCCGCACAAGCAGCGGAGCATGCGGCTTAATTCGACGCAACGCGAAGAACCTTACCAAGGCTTGACATATACAGGAATATGGCAGAGATGTCATAGCCGCAAGGTCTGTATACAGGTGGTG
>E9691TF06G7B7N
ATTAGATACCCCGGTAGTCCACGCCGTAAACGGTGGGCACTAGTTGTGGGAACCTTCCACGGTTTCTGCGACGCAGCTAACGCATTAAGTGCCCCGCCTGGGGAGTACGATCGCAAGATTAAAACTCAAAGGAATTGACGGGGCCCCGCACAAGCAGCGGAGCATGCGGCTTAATTCGACGCAACGCGAAGAACCTTACCAAGGCTTGACATATACAGGAATATGGCAGAAATGTCATAGCCGCAAGGTCTGTATACAGGTGGTG
>E9691TF06HJYLA
ATTAGATACCCGGGTAGTCCACGCCCTAAACGATGTCAACTGGTTGTTGGGTCTTAACTGACTCAGTAACGAAGCTAACGCGTGAAGTTGACCGCCTGGGGAGTACGGCCGCAAGGTTGAAACTCAAAGGAATTGACGGGGACCCGCACAAGCGGTGGATGATGTGGTTTAATTCGATGCAACGCGAAAAACCTTACCCACCTTTGACATGTACGGAAGCCTTTAGAGATAGAGGCGTGCTCGAAAGAGAGCCGTAACACAGGTGCTGCATGGCTGTCG
>E9691TF06G8HAG
ATTAGATACCCTGGTAGTCCACGCCCTAAACGATGTCAACTGGTTGTTGGGTCTTTGCTGACTCAGTAACGAAGCTAACGCGTGAAGTTGACCGCCTGGGGAGTACGGCCGCAAGGTTGAAACTCAAAGGAATTGGACCGGGGGACCCGCACAAGCGGTGGATGATGTGGTTTAATTCGATGCAACGCGAAAAACCTTACCCACCTTTGACATGTACGGAAAGGTCCAGAGATGGATTTGTGCTCGAAAGAGAACCGTAACACAGGTGCTGCATGG
>E9691TF06HF4CF
ATTAGATACCCCGGTAGTCCTAGCTGTAAACGATGGATACTAGATGTTGTGGACTCTTTGAGTCTGCAGTGTCGTAGCTAACGCGTTAAGTATCCCGCCTGGGAAGTATGCTCGCAAGAGTGAAACTCAAGGGAATTGACGGGGGCCCGCACAAGCGGTGGAGCATGTGGTTTAATCGATGCAACACGAAGAACCTTACCAGGACTTGACATAAAGAGAAGTTTTTTGAGAAGAAAACGTGCTACGGCCTCTTATACAGGTGGTG
>E9691TF06HGSAS
ATTAGATACCCGGGTAGTCCACGCCGTAAACGATGTCAACTAGCCGTTGGCTCTCTTAGAGAGTTAGTGGCGCAGCTAACGCATTAAGTTGACCGCCTGGGGAGTACGGCCGCAAGGTTAAAACTCAAATGAATTGACGGGGGCCCGCACAAGCGGTGGAGCATGTGGTTTAATTCGATGCAACGCGAAGAACCTTACCTACCCTTGACATCCAGAGAATCTGTTAGAGATAGTAGAGTGCCTTCGGGAACTCTGAGACAGGTG
>E9691TF06G8O28
ATTAGATACCCCGGTAGTCCACGCCCTAAACGATGAGTGCTAGGTGTACGCGGTATCGACCCCGCGTGTGCCGTCGCTAACGCATTAAGCACTCCGCCTGGGGAGTGCGGCCGCAAGGTTGAAACTCAAAGGAATTGACGGGGGCCTGCACAAGCGGTGGAGCATGTGGATTAATTCGTCACTAACCGAAGAACCTTACCCAGGCTTGACATCTGAGGCACCGGCATGAAAGTGTCGTTCCCTTCGGGGACCTCAAGACAGGTGTTGCATGG
>E9691TF06HDCG9
ATTAGATACCCCGGTAGTCCACGCCGTAAACGATGAATGCTAGCCGTTGGCAAGCTTGCTTGTCAGTGGCGCAGCTAACGCTTTAAGCATTCCGCCTGGGGAGTACGGTCGCAAGATTAAAACTCAAAGGAATTGACGGGGCCCGCACAAGCGGTGGAGCATGTGGTTTAATTCGAAGCAACGCGCAGAACCTTACCAGCTTTTGACATGTCCGGTTTGATTTCCAGAGATGG
>E9691TF06HLJD8
ATTAGATACCCGGGTAGTCCACGCCCTAAACGATGTCTACTAGTTGTTGGTGGAGTAAAATCCATGAGTAACGCAGCTAACGCGTGAAGTAGACCGCCTGGGGAGTACGGTCGCAAGATTAAAACTCAAATGAATTGACGGGGGCCCGCACAAGCGGTGGATTATGTGGATTAATTCGATGCAACGCGAAAAACCTTACCTGGCCTTGACATGTAACGAACTTTCCAGAGATGGATTGGTGCTCGAAAGGAGCGTTAACACAGGTGCTG
>E9691TF06HGNZL
ATTAGATACCCGGGTAGTCCGCACCGTAAACGATGATTACTCGTTGTTGGCAATATGACCGTCAGCGACCGAGCGAAAGCGATAAGTAATCCACCTGGGGAGTACGCCGGCAACGGTGAAACTCAAAGGAATTGACGGGGGCCCGCACAAGCGGAGGAGCATGTGGTTTAATTCGATGATACGCGAGGAACCTTACCCGGGCTTGAAAGTTAGCGACCGGTCCTGAAAGGGATCTTCCAGCAATGGCGCGAAACTAGGTGCTGCATGGCTGTCGTC
>E9691TF06HH81D
ATTAGATACCCGGGTAGTCCACGCCCTAAACGATGTCTACTAGTTGTTGGTGGAGTAAAATCCATGAGTAACGCAGCTAACGCGTGAAGTAGACCGCCTGGGGAGTACGGTCGCAAGATTAAAACTCAAATGAATTGACGGGGGCCCGCACAAGCGGTGGATTATGTGGATTAATTCGATGCAACGCGAAAAACCTTACCTGGCCTTGACATGTAACGAACTTTCCAGAGATGGATTGGTGCTCGAAAGAGAGCGTTAACACAGGTGCTG
>E9691TF06HC8WY
ATTAGATACCCGGGTAGTCCACGCTGTAAACGATGTCGACTAGCCGTTGGTCCTATTTACAGGATTAGTGGCGCAGCTAACGCATTAAGTCGACCGCCTGGGGAGTACGGCCGCAAGGTTAAAACTCAAATGAATTGACGGGGGCCCGCACAAGCGGTGGAGCATGTGGTTTAATTCGATGCAACGCGAAGAACCTTACCTACCCTTGACATCCAGAGAATCTGTTAGAGATAGTAGAGTGCCTTCGGGAGCTCTGAGAC
>E9691TF06HF66N
ATTAGATACCCAGGTAGTCCACGCCGTAAACGATGTCAACTAGCCGTTGGCTCTCTTAGAGAGTTAGTGGCGCAGCTAACGCATTAAGTTGACCGCCTGGGGAGTACGGCCGCAAGGTTAAAACTCAAATGAATTGACGGGGGCCCGCACAAGCGGTGGAGCATGTGGTTTAATTCGATGCAACGCGAAGAACCTTACCTACCTTTGACATCCAGAGAATCTGTTAGAGATAGTAGAGTGCCTTCGGGAACTCTGAGACAGGTG
>E9691TF06G1GS7
ATTAGATACCCGGGTAGTCCTAGCTGTAAACGATGGATACTAGATGTTGTGGACTCTTTGAGTCTGCAGTGTCGTAGCTAACGCGTTAAGTATCCCGCCTGGGAAGTATGCTCGCAAGAGTGAAACTCAAAGGAATTGACGGGGGCCCGCGCAAGCGGTGGAGCATGTGGTTTTAATCGATGCAACACGAAGAACCTTACCAGGACTTGACATAAAG
>E9691TF06HCSU0
ATTAGATACCCAGGTAGTCCTAGCTGTAAACGATGGATACTAGATGTTGTGGACTCTTTGAGCTGCAGTGTCGTAGCTAACGCGTTAAGTATCCCGCCTGGGAAGTATGCTCGCAAGAGTGAAACTCAAAGGAATTGACGGGGGCCCGCACAAGCGGTGGAGCATGTGGTTAATTCGATGCAACACGAAGAACCTTACCAGGACTTGACATAAAGAGAAGTTTTTTGAGAAGAAAACGTGCTACGGCCTCTTATACAGGTGGTG
>E9691TF06HFE41
ATTAGATACCCTGGTAGTCCTAGCTGTAAACGATGGATACTAGATGTTGTGGACTCTTTGAGTCTGCAGTGTCGTAGCTAACGCGTTAAGTATCCCGCCTGGGAAGTATGCTCGCAAGAGTGAAACTCAAAGGAATTGACGGGGGCCCGCACAAGCGGTGGAGCATGTGGTTAATTCGATGCAACACGAAGAACCTTACCAGGACTTGACATAAAGAGAAGTTTTTGAGAAGAAAACGTGCTACGGCCTCTTATACAGGTGGTG
>E9691TF06HHDGL
ATTAGATACCCTGGTAGTCCGCACCGTAAACGATGATTACTCGTTGTTGGCGATATGACAGTCAGCGACCAAGCGAAAGCGATAAGTAATCCACCTGGGGAGTACGCCGGCAACGGTGAAACTCAAAGGAATTGACGGGGGCCCGCACAAGCGGAGGAGCATGTGGTTTAATTCGATGATACGCGAGGAACCTTACCTGGGCTTGAAAGTTAGCGACCGGTCCTGAAAGGGATCTTCCAGCAATGGCGCGAAACTAGGTGCTGCATGG
>E9691TF06HBJEP
ATTAGATACCCTGGTAGTCCACGCCCTAAACGATGTCAACTGGTTGTTGGGTCTTCACTGACTCAGTAACGAAGCTAACGCGTGAAGTTGACCGCCTGGGGAGTACGGCCGCAAGGTTGAAACTCAAAGGAATTGACGGGGACCCGCACAAGCGGTGGATGATGTGGTTTAATTCGATGCAACGCGAAAAACCTTACCCACCTTTGACATGTACGGAAGTTACCAGAGATGGTTTCGTGCTCGAAAGAGAACCGTAACACAGGTGCTGCATGGCTGTCG
>E9691TF06G70C3
ATTAGATACCCTGGTAGTCCACGCCCTAAACGATGTCTACTAGTTGTTGGGAGAGTAAAATCTCTTAGTAACGCAGCTAACGCGTGAAGTAGACCGCCTGGGGAGTACGGTCGCAAGATTAAAACTCAAAGGAATTGACGGGGGCCCGCACAAGCGGTGGATTATGTGGATTAATTCGATGCAACGCGAAAACCTTACCTGGCCTTGACATGTACCGAATTTAGCAGAGATGCTTTAGTGCTCGAAAG
>E9691TF06HII40
ATTAGATACCCGGGTAGTCCTAGCTGTAAACGATGGATACTAGATGTTGTGGACTCTTTGAGTCTGCAGTGTCGTAGCTAACGCGTTAAGTATCCCGCCTGGGAAGTATGCTCGCAAGAGTGAAACTCAAAGGAATTGACGGGGGCCCGCACAAGCGGTGGAGCATGTGGTTTAATTCGATGCAACACGAAGAACCTTACCAGGACTTGACATAAAGAGAAGTTTTTTGAGAAGAAAACGTGCTACGGCCTCTTATACAGGTGGTG
>E9691TF06HHYRD
ATTAGATACCCAGGTAGTCCACGCTGTAAACGATGAATACTAGGTATTGGAGGATTTGACCCCTACAGTGCCGTAGCTAACGCGTTAAGTATTCCGCCTGGGAAGTACGGTCGCAAGACTAAAACTCAAAGGAATTGACGGGGGCCCGCACAAGCGGTGGATTATGTGGTTTAATTCGAAGCAACGCGCAGAACCTTACCTAGGCTTGAAATCCCACGAACCTGCTTTAAACGGCGGGG
>E9691TF06GXSX8
ATTAGATACCCAGGTAGTCCACGCCCTAAACGATGGATACTCGACATATGCGATACACTGTATGTGTCTGAGCGAAAGCATTAAGTATCCCACCTGGGAAGTACGTTCGCAAGAATGAAACTCAAAGGAATTGGCGGGGGTCCGCACAAGCGGTGGAGTATGTGGTTTAATTCGATGATACGCGAGGAACCTTACCTGGGCTAGAATGCTGGGAGACCGCTAGTGAAAGCTAGTTTTG
>E9691TF06G5C28
ATTAGATACCCTGGTAGTCCACGCCGTAAACGGTGGGCGCTAGTTGTGCGAACCTTCCACGGTTTGTGCGACGCAGCTAACGCATTAAGTGCCCCGCCTGGGGAGTACGATCGCAAGATTAAAACTCAAAGGAATTGACGGGGCCCCGCACAAGCAGCGGAGCATGCGGCTTAATTCGACGCAACGCGAAGAACCTTACCAAGGCTTGACATATACAGGAATATGGCAGAGATGTCATAGCCG
>E9691TF06G6O6W
ATTAGATACCCAGGTAGTCCTAGCCTTAAACGATGCTGACTTGGTGTTTCAGGTATTTAATCCTGGAGTGCCGGAGCTAACGCGTTAAGTCAGCCGCCTGGGGAGTACGGTCGCAAGGCTGAAACTCAAAGGAATTGACGGGGACCCGCACAAGCGGTGGAGCATGTGGTTTAATTCGACGCAACGCGAAGAACCTTACCTGGGCTAGAATGCGGTGGATAAGTCTTAGAGATAAGATGATCCGAGTAATCGGCTCCTGCCAGCAAGGTG
>E9691TF06G59PH
ATTAGATACCCTGGTAGTCCACGCCCTAAACGATGTCTACTAGTTGTTGGTGGAGTAAAATCCATGAGTAACGCAGCTAACGCGTGAAGTAGACCGCCTGGGGAGTACGGTCGCAAGATTAAAACTCAAATGAATTGACGGGGGCCCGCACAAGCGGTGGATTATGTGGATTAATTCGATGCAACGCGAAAAACCTTACCTGGCCTTGACATGTAACGAACTTTCCAGAGATGGATTGGTGCTCGAAAG
>E9691TF06G7N4G
ATTAGATACCCCGGTAGTCCACGCCCTAAACGATGTCTACTAGTTGTTGGTGGAGTAAAATCCATGAGTAACGCAGCTAACGCGTGAAGTAGACCGCCTGGGGAGTACGGTCGCAAGATTAAAACTCAAATGAATTGACGGGGGCCCGCACAAGCGGTGGATTATGTGGATTAATTCGATGCAACGCGAAAAACCTTACCTGGCCTTGACATGTAACGAACTTTCCAGAGATGGATTGGTGCTCGAAAG
>E9691TF06HKNO5
ATTAGATACCCTGGTAGTCCTAGCTGTAAACGATGGATACTAGATGTTGTGGACTCTTTGAGTCTGCAGTGTCGTAGCTAACGCGTTAAGTATCCCGCCTGGGAAGTATGCTCGCAAGAGTGAAACTCAAAGGAATTGACGGGGGCCCGCACAAGCGGTGGAGCATGTGGTTAATTCGATGCAACACGAAGAACCTTACCAGGACTTGACATAAAGAGAAGTTTTTTGAGAAGAAAACGTGCTACGGCCTCTTATACAGGTGGTG
>E9691TF06GWTHT
ATTAGATACCCTGGTAGTCCACGCTGTAAACGATGAATACTAGATGTTGGCCGTTAAAGGTCAGTGTCGCAGCTAACGCATTAAGTATTCCGCCTGGGGAGTACGGTCGCAAGATTAAAACTCAAAGGAATTGACGGGGACCCGCACAAGCGGTGGAGTATGTGGTTTAATTCGAAGCAACGCGCAGAACCTTACCAGCTCTCGACATGGGACGTATAGGGATCAGAGATGATTTCTTTCACTTCGGGTGGCGTCCGCACAGGTG
>E9691TF06G7CVZ
ATTAGATACCCTGGTAGTCCACGCAGTAAACGATGAGCGCTAGTTGTCGGGATCTTAGATTTCGGCGGCGAAGCTAACGCGTTAAGCGCTCCGCCTGGGGAGTACGGTCGCAAGACTAAAACTCAAAAGAATTGACGGGGACCCGCACAAGCAGTGGAGCATGTGGTTTAATTCGATGCTACGCGAAAAACCTTACCAACCCTTGAATCTCCTTGACCGGTATAGAGATATACTTTTGGAGCAATCCACAGGGAAGACAGGTGTTGCATGG
>E9691TF06G3RZT
ATTAGATACCCCGGTAGTCCACGCCCTAAACGATGTTAACTCGATATTTATTCTTCGGAGTGAGTGTCCAAGCGAAAGCGTTAAGTTAACCACCTGGGGAGTACGTTCGCAAGAATGAAACTCAAAGGAATTGACGGGGGTCCGCACAAGCGGTGGAGCATGTGGTTTAATTCGATGATACGCGAGGAACCTTACCTAGGCTAGAATGCGAGTGCCGATTCCTGAAAGGGAATTTTCCTTCGGGACACAAAGCAAGGTGCTGCATGGCTGTCGTCAG
>E9691TF06HJX5G
ATTAGATACCCAGGTAGTCCACGCCGTAAACGGTGGGCGCTAGTTGTGGGAACCTTCCACGGTTTCTGCGACGCAGCTAACGCATTAAGCGCCCCGCCTGGGGAGTACGATCGCAAGATTAAAACTCAAAGGAATTGACGGGGCCCCGCACAAGCAGCGGAGCATGCGGCTTAATTCGACGCAACGCGAAGAACCTTACCAAGGCTTGACATATACAGGAATATGGCAGAGATGTCATAGCCG
>E9691TF06G6KNN
ATTAGATACCCTGGTAGTCCACGCTGTAAACGATGATTACTCGTTTTCGGCGATATACAGTCGGAGACTAAGCGAAAGTGATAAGTAATCCACCTGGGGAGTACGATCGCAAGGTTGAAACTCAAAGGAATTGACGGGGGCCCGCACAAGCGGTGGAGCATGTGGTTTAATTCGATGATACGCGAGGAACCTTACCAGGGCTTAAATGCAAGTTGAATGATGTGGAAACATGTCAGTCTTCGGACAATTTGCAAGGTGCTG
>E9691TF06HAUOE
ATTAGATACCCCGGTAGTCCACGCCCTAAACGATGTCTACTAGTTGTTGGTGGAGTAAAATCCATGAGTAACGCAGCTAACGCGTGAAGTAGACCGCCTGGGGAGTACGGTCGCAAGATTAAAACTCAAATGAATTGACGGGGGCCCGCACAAGCGGTGGATTATGTGGATTAATTCGATGCAACGCGAAAAACCTTACCTGGCCTTGACATGTAACGAACTTTCCAGAGATGGATTGGTGCTCGAAAG
>E9691TF06G6SQL
ATTAGATACCCTGGTAGTCCACGCCCTAAACGATGTCTACTAGTTGTTGGTGGAGTAAAATCCATGAGTAACGCAGCTAACGCGTGAAGTAGACCGCCTGGGGAGTACGGTCGCAAGATTAAAACTCAAATGAATTGACGGGGGCCCGCACAAGCGGTGGATTATGTGGATTAATTCGATGCAACGCGAAAAACCTTACCTGGCCTTGACATGTAACGAACTTTCCAGAGATGGATTGGTGCTCGAAAGAGAACGTTAACACAGGTGCTGC
>E9691TF06HFZ13
ATTAGATACCCTGGTAGTCCTAGCTGTAAACGATGGATACTAGATGTTGTGGACTCTTTGAGTCTGCAGTGTCGTAGCTAACGCGTTAAGTATCCCGCCTGGGAAGTATGCTCGCAAGAGTGAAACTCAAAGGAATTGACGGGGGCCCGCACAAGCGGTGGAGCATGTGGTTAATTCGATGCAACACGAAGAACCTTACCAGGACTTGACATAAAGAGAAGTTTTTTGAGAAGAAAACGTGCTACGGCCTCTTATACAGGTGGTG
>E9691TF06G4VXT
ATTAGATACCCTGGTAGTCCACGCCGTAAACGATGGATGCTAGGTGTTCCGGAATTTGACTTCTGGAGTACCGAAGCTAACGCATTAAGCATCCCGCCTGGGGAGTACGGCCGCAAGGCTAAAACTCAAAGGAATTGACGGGGGCTCGCACAAGCGGTGGAGCATGTGGTTTAATTCGACGCAACGCGAAGAACCTTACCTGGGCTAGAAAGTGTAGGAATCTGG
>E9691TF06HE66R
ATTAGATACCCTGGTAGTCCACGCCCTAAACGATGTCTACTAGTTGTTGGTGGAGTAAAATCCATGAGTAACGCGGCTAACGCGTGAAGTAGACCGCCTGGGGAGTACGGTCGCAAGATTAAAACTCAAATGAATTGACGGGGGCCCGCACAAGCGGTGGATTATGTGGATTAATTCGATGCAACGCGAAAAACCTTACCTGGCCTTGACATGTAACGAACTTTCCAGAGATGGATTGGTGCTCGAAAG
>E9691TF06HN828
ATTAGATACCCAGGTAGTCCACGCCCTAAGCGATGTCAACTGGTTGTTGGGTCTTCACTGACTCAGTAACGAAGCTAACGCGTGAAGTTGACCGCCTGGGGAGTACGGCCGCAAGGTTGAAACTCAAAGGAATTGACGGGGACCCGCACAAGCGGTGGATGATGTGGTTTAATTCGATGCAACGCGAAAAACCTTACCCACCTTTGACATGTACGGAATCCTTTAGAGATAGAGG
>E9691TF06GUGE2
ATTAGATACCCTGGTAGTCCACGCCGTAAACGGTGGGCACTAGATGTGGGGACCTTCCACGGTCTCTGCGTCGCAGCTAACGCATTAAGTGCCCCGCCTGGGGAGTACGGCCGCAAGGCTAAAACTCAAAGGAATTGACGGGGGCCCGCACAAGCAGCGGAGCATGCGGCTTAATTCGACGCAGCGCGAAGAACCTTACCAAGGCTTGACATATAGAGAAATCCGTTAGAGATAACGGGTCCGTAAGGGCTCTATACAGGTGGTGCATGGTTG
>E9691TF06HJ1PJ
ATTAGATACCCTGGTAGTCCACGCTGTAAACTATGGATACTTGTTGTTGGAGGTATTGACCCCTTCAGTGACGAAGCTAACGCGTTAAGTATCCCGCCTGGGGAGTACGGTCGCAAGATTAAAACTCAAAGAAATTGACGGGGGCCCGCACAAGCGGTGGAGCATGTGGTTTAATTCGATGCAACGCGAAGAACCTTACCTGGACTTGACATGAACTGGAAGGGTGGCAGAAATGTCCCCG
>E9691TF06HJIYP
ATTAGATACCCTGGTAGTCCACGCCCTAAACGATGTCAACTGGTTGTTGGGTCTTCACTGACTCAGTAACGAAGCTAACGCGTGAAGTTGACCGCCTGGGGAGTACGGCCGCAAGGTTGAAACTCAAAGGAATTGACGGGGACCCGCACAAGCGGTGGATGATGTGGTTTAATTCGATGCAACGCGAAAACCTTACCCACCTTTGACATGTACAGAAGTTACCAGAGATGGTTTCGTGCTCGAAAG
>E9691TF06G9M8U
ATTAGATACCCTGGTAGTCCACGCCGTAAACGGTGGGCGCTAGTTGTGCGAACCTTCCACGGTTTGTGCGACGCAGCTAACGCATTAAGCGCCCCGCCTGGGGAGTACGATCGCAAGATTAAAACTCAAAGGAATTGACGGGGCCCCGCACAAGCAGCGGAGCATGCGGCTTAATTCGACGCAACGCGAAGAACCTTACCAAGGCTTGACATATACAGGAATACGGCAGAGATGTCGTAGCCGCAAGGTCTGTATACAGGTGGTG
>E9691TF06G932Q
ATTAGATACCCAGGTAGTCCACGCAGTAAACGATGAGCGCTAGTTGTCGGGATCTTAGATTTCGGCGGCGAAGCTAACGCGTTAAGCGCTCCGCCTGGGGAGTACGGTCGCAAGACTAAAACTCAAAAGAATTGACGGGGACCCGCACAAGCAGTGGAGCATGTGGTTTAATTCGATGCTACGCGAAAAACCTTACCAACCCTTGAATCTCCTTGACCGGTATAGAGATATACTTTTGGAGCAATCCACAGGGAAGACAGGTGTTGCATGG
>E9691TF06GY3FD
ATTAGATACCCAGGTAGTCCACGCCGTAAACGATGTCAACTAGCCGTTGGCTCTCTTAGAGAGTTAGTGGCGCAGCTAACGCATTAAGTTGACCGCCTGGGGAGTACGGCCGCAAGGTTAAAACTCAAATGAATTGACGGGGGCCCGCACAAGCGGTGGAGCATGTGGTTTAATTCGATGCAACGCGAAGAACCTTACCTACCCTTGACATCCAGAGAATCTGTTAGAGATAGTAGAGTGCCTTCGGGAACTCTGAGACAGGTG
>E9691TF06GTZP2
ATTAGATACCCTGGTAGTCCACGCCCTAAACGATGGATACTCGACATACGCGATACACTGTGTGTGTCTGAGCGGAAAGCATTAAAGTATCCCACCTGGGAAGTACGTTCGCAAGAATGAAACTCAAAGGAATTGGCGGGGGTCCGCACAAGCGGAGGAGTATGTGGTTTAATTCGATGATACGCGAGGAACCTTACCTGGGCTAGAATGCTGGGAGACCGTGGGTGAAAGCTCACTTTGTAGCAATACACTGCCAGTAAGGTG
>E9691TF06HHLZ4
ATTAGATACCCAGGTAGTCCACGCCGTAAACGGTGGGCGCTAGTTGTGCGAACCTTCCACGGTTTGTGCGACGCAGCTAACGCATTAAGCGCCCCGCCTGGGGAGTACGATCGCAAGATTAAAACTCAAAGGAATTGACGGGGCCCCGCACAAGCAGCGGAGCATGCGGCTTAATTCGACGCAACGCGAAGAACCTTACCAAGGCTTGACATATACAGGAATATGGCAGAGATGTCATAGCCGCAAGGTCTGTATACAGGTTGG
>E9691TF06HC496
ATTAGATACCCGGGTAGTCCACGCCCTAAACGATGTCAACTGGTTGTTGGGTCTTCACTGACTCAGTAACGAAGCTAACGCGTGAAGTTGACCGCCTGGGGAGTACGGCCGCAAGGTTGAAACTCAAAGGAATTGACGGGGACCCGCACAAGCGGTGGATGATGTGGTTTAATTCGATGCAACGCGAAAAACCTTACCCACCTTTGACATGTACGGAATTTGCCAGAGATGGCTTAGTGCTCGAAAGAGAACCGTAACACAGGTGCTGCATGG
>E9691TF06GTKQY
ATTAGATACCCAGGTAGTCCACGCCCTAAACGATGTCAACTAGCTGTTGGGGCCCTCGGGCTTTAGTAGCGCAGCTAACGCGTGAAGTTGACCGCCTGGGGAGTACGGTCGCAAGATTAAAACTCAAAGGAATTGACGGGGACCCGCACAAGCGGTGGATGATGTGGATTAATTCGATGCAACGCGAAAAACCTTACCTACCCTTGACATGTCTAGAATCCCAAAGAGATTTGGGAGTGCTCGTAAGAGAACTAGAACACAGGTGCTGCATGG
>E9691TF06HLI7J
ATTAGATACCCAGGTAGTCCACGCTGTAAACGATGTCGACTAGCCGTTGGTCCTATTTACAGGATTAGTGGCGCAGCTAACGCATTAAGTCGACCGCCTGGGGAGTACGGCCGCAAGGTTAAAACTCAAATGAATTGACGGGGGCCCGCACAAGCGGTGGAGCATGTGGTTTAATTCGATGCAACGCGAGGAACCTTACCTACCCTTGACATCCAGAGAATCTGTTAGAGATAGTAGAGTGCCTTCGGGAGCTCTGAGACAGGTG
>E9691TF06HDN8P
ATTAGATACCCCGGTAGTCCTAGCTGTAAACGATGGATACTAGATGTTGTGGACTCTTTGAGTCTGCAGTGTCGTAGCTAACGCGTTAAGTATCCCGCCTGGGAAGTATGCTCGCAAGAGTGAAACTCAAAGGAATTGACGGGGGCCCGCACAAGCGGTGGAGCATGTGGTTTAATTCGATGCAACACGAAGAACCTTACCAGGACTTGACATAAAGAGAAGTTTTTTGAGAAGAAAACGTGCTACGGCCTCTTATACAGGTGGTGCA
>E9691TF06GZLXZ
ATTAGATACCCGGGTAGTCTTGGCTGTAAACGATGAGCACTTGATTGAAGGGTCCTCCATAGCCTTTCAGTCGTAGCGAAAGTGTTAAGTGCTCCGCCTGGGGAGTATGGTCGCAAGGCTGAAACTCAAAGAAATTGACGGGGGCTCACACAAGCGGTGGAGGATGTGGCTTAATTCGAGGCTACGCGAAGAACCTTATCCTAGTCTTGACATGCTTGGATTAACCCTGTGAAAGCAGGGCCACGCCTTCGGGTGGAACAAGCACAGG
>E9691TF06HA451
ATTAGATACCCGGGTAGTCCACGCCGTAAACGATGTCAACTAGCCGTTGGTCCTCTATGTAGGATTAGTGGCGCAGCTAACGCATTAAGTTGACCGCCTGGGGAGTACGGCCGCAAGGTTAAAACTCAAATGAATTGACGGGGGCCCGCACAAGCGGTGGAGCATGTGGTTTAATTCGATGCAACGCGAAGAACCTTACCTACCCTTGACATCCAGAGAATCTGTTAGAGATAGTAGAGTGCCTTCGGGAGCTCTGAGACAGGTG
>E9691TF06HI4E3
ATTAGATACCCTGGTAGTCCACGCCGTAAACGGTGGGCGCTAGTTGTGGGGACCTTCCACGGTCTCTGCGACGCAGCTAACGCATTAAGCGCCCCGCCTGGGGAGTACGATCGCAAGATTAAAACTCAAAGGAATTGACGGGGCCCCGCACAAGCAGCGGAGCATGCGGCTTAATTCGACGCAACGCGAAGAACCTTACCAAGGCTTGACATATAGGGAAAAGCGGCAGAGATGTCGTGTCCGCAAGGGCTCTATACAGGTGGTGCA
>E9691TF06HHEV7
ATTAGATACCCAGGTAGTCCACACTGTAAACGATGATTATTAGATGTCGGGGGGGTTACCCTTCGGTATCGCAGCTAACGCATTAAATAATCCGCCTGGGGAGTACGGTCGCAAGATTAAAACTCAAAGGAATTGACGGGGACCCGCACAAGCGGTGGAGTATGTGGTTTAATTCGAAGCAACGCGCAGAACCTTACCAACCCTTGACATGGGACGTATGAGCGCCAGAGATGGTGTTCTTCACTTCGGGTGGCGTCCACACAGGTGCTGCATGG
>E9691TF06HBHEL
ATTAGATACCCGGGTAGTCCACGCCCTAAACGATGAGTGCTAGGTGTACGCGGTATCGACCCCGCGTGTGCCGTCGCTAACGCATTAAGCACTCCGCCTGGGGAGTACGGCCGCAAGGTTGAAACTCAAAGGAATTGACGGGGGCCCGCACAAGCGGTGGAGCATGTGGATTAATTCGTCACTAACCGAAGAACCTTACCCAGGCTTGACATCCTAGGAATCCTGCTGAAAGGTGGGAGTGCCC
>E9691TF06HIUR8
ATTAGATACCCGGGTAGTCCACGCCATAAACGATGACAACTAGACGTTGGGAGGGTAAGCCTTTCAGTGTCGCAGCTAACGCGTTAAGTTGTCCGCCTGGGGAGTACGGCCGCAAGGTTGGAACTCAAAGGAATTGACGGGGACCCGCACAAGCGGTGGAGCATGTGGTTTAATTCGATGCAACGCGAAGAACCTTACCTGGCCTTGACATGCTTGGAATCCTGCAGAGATGTGGGAGTGCCTTCGGGAACCAAGACACAGGTG
>E9691TF06G5LY1
ATTAGATACCCTGGTAGTCCACGCCCTAGACGATGTCAACTGGTTGTTGGGTCTTAACTGACTCAGTAACGAAGCTAACGCGTGAAGTTGACCGCCTGGGGAGTACGGCCGCAAGGTTGAAACTCAAAGGAATTGACGGGGACCCGCACAAGCGGTGGATGATGTGGTTTAATTCGATGCAACGCGAAAAACCTTACCCACCTTTGACATGTACGG
>E9691TF06HDRUX
ATTAGATACCCGGGTAGTCCTGGCTGTAAACATTGGGCACTGGGTAGTGGAACCGCCGATGGTTTCACTGCCGCAGGGAAACCGTGAAGTGCCCCGCCTGGGGAGTATGGTCGCAAGGCTGAAACTCAAAGGAATTGACGGGGGCTCACACAAGCAGTGGAGTATGTGGCTTAATTCGAGGCTACGCGAAAAACCTTACCTAGGCTTGACATGCAAGGATTAGTCGGCGGAAACGTCGATGACGCCGCAAGGTGGAACTTGCACAGGTG
>E9691TF06G3DTD
ATTAGATACCCAGGTAGTCCTAGCTGTAAACGATGGATACTAGATGTTGTGGACTCTTTGAGTCTGCAGTGTCGTAGCTAACGCGTTAAGTATCCCGCCTGGGAAGTATGCTCGCAAGAGTGAAACTCAGAGGAATTGACGGGGGCCCGCACAAGCGGTGGAGCATGGGTTTAATTCGATGCAACACGAAGAACCTTACCAGGACTTGACATAAAGAGAAGTTTTTTGAGAAGAAAACGTGCTACGGCCTCTTATACAGGTGGTG
>E9691TF06HIYMP
ATTAGATACCCGGGTAGTCCACGCTGTAAACTATGGATACTTGTTGTTGGAGGTATTGACCCCTTCAGTGACGAAGCTAACGCGTTAAGTATCCCGCCTGGGGAGTACGGTCGCAAGATTAAAACTCAAAGAAATTGACGGGGGCCCGCACAAGCGGTGGAGCATGTGGTTTAATTCGATGCAACGCGAAGAACCTTACCTGGACTTGACATGAACTGGAAGGGTGGCAGAAATGTCCCCG
>E9691TF06HE8HC
ATTAGATACCCCGGTAGTCCACGCCGTAAACGATGAATGCCAGTCGTCGGGTAGCATGCTATTCGGTGACACACCTAACGGATTAAGCATTCCGCCTGGGGAGTACGGCCGCAAGGTTGAAACTCAAAGGAATTGACGGGGGCCCGCACAAGCGGTGGAGCATGTGGTTTAATTCGAAGCAACGCGCAGAACCTTACCAACCCTTGACATGGGTATCGCGGCTCTGGAGACAGGG
>E9691TF06G3ELJ
ATTAGATACCCTGGTAGTCCTAGCTGTAAACGATGGATACTAGATGTTGTGGACTCTTTGAGTCTGCAGTGTCGTAGCTAACGCGTTAAGTATCCCGCCTGGGAAGTATGCTCGCAAGAGTGAAACTCAAAGGAATTGACGGGGGCCCGCACAAGCGGTGGAGCATGTGGTTTAATTCGATGCAACACGAAGAACCTTACCAGGACTTGACATAAAGAGAAGTTTTTTGAGAAGAAAACGTGCTACGGCCTCTTATACAGGTGGTG
>E9691TF06HE2RT
ATTAGATACCCTGGTAGTCCACGCCCTAAACGATGCTGACTAGTTGTTCGGGATTTACATCCTGAGTAACGTAGCTAACGCGTGAAGTCAGCCGCCTGGGGAGTACGGTCGCAAGATTAAAACTCAAAGGAATTGACGGGGACCCGCACAAGCGGTGGATGATGTGGATTAATTCGATGCAACGCGAAAAAACCTTACCTACCCTTGACATGTCACTAACGAAGTAGAGATACATTAGGTGCCCGTAAGGGAAAGTGAACACAGGTGCTGCATTGGG
>E9691TF06HDISX
ATTAGATACCCGGGTAGTCCACGCCGTAAACGGTGGGCACTAGGTGTGGGCTCCAACCAACGGAGTCCGCGCCGTCGCTAACGCATTAAGTGCCCCGCCTGGGGAGTACGGCCGCAAGGTTAAAACTCAAAGGAATTGACGGGGGCCCGCACAAGCAGCGGAGCGTGTTGCTTAATTCGATGCTACGCGAAGAACCTTACCTGGGTTTGACATGTACGGAAAAGCCACAGAGATGTGGTGTCCTTCGGGGCCGTACACAGGTGGTGCATGGCTGTCGTCAG
>E9691TF06G0O3C
ATTAGATACCCGGGTAGTCCACGCTGTAAACTATGGATACTTGTTGTTGGAGGTATTGACCCCTTCAGTGACGAAGCTAACGCGTTAAGTATCCCGCCTGGGGAGTACGGTCGCAAGATTAAAACTCAAAGAAATTGACGGGGGCCCGCACAAGCGGTGGAGCATGTGGTTTAATTCGATGCAACGCGAAGAACCTTACCTGGACTTGACATGAACTGGAAGGGTGGCAGAAATGTCCCCG
>E9691TF06G7PKS
ATTAGATACCCCGGTAGTCCACGCCGTAAACGATGTCAACTAGCCGTTGGCTCTCTTAGAGAGTTAGTGGCGCAGCTAACGCATTAAGTTGACCGCCTGGGGAGTACGGCCGCAAGGTTAAAACTCAAATGAATTGACGGGGGCCCGCACAAGCGGTGGAGCATGTGGTTTAATTCGATGCAACGCGAAGAACCTTACCTACCCTTGACATCCAGAGAATCTGTTAGAGATAGTAGAGTGCCTTCGGGAACTCTGAGACAGGTG
>E9691TF06GW0A5
ATTAGATACCCTGGTAGTCCACGCCGTAAACGATGTCAACTAGCTGTTGGTCTTATGAATAAGATTAGTGGCGCAGCTAACGCGATAAGTTGACCGCCTGGGGAGTACGGTCGCAAGATTAAAACTCAAAGGAATTGACGGGGGCCCGCACAAGCGGTGGAGCATGTGGTTTAATTCGATGCAACGCGAAGAACCTTACCTACCCTTGACATACAGTGGATTTTGCAGAGATGTGGAAGTGCCTTCGGGAACACTGATACAGGTG
>E9691TF06HILZ4
ATTAGATACCCTGGTAGTCCACGCCCTAAACGATGTCTACTAGTTGTTGGTGGAGTAAAATCCATGAGTAACGCAGCTAACGCGTGAAGTAGACCGCCTGGGGAGTACGGTCGCAAGATTAAAACTCAAATGAATTGGCGGGGGCCCGCACAAGCGGTGGATTATGTGGATTAATCCGATGCAACGCGAAAAACCTTACCTGGCCTTGACATGTAACGAACTTTCCAGAGATGGATTGGTGCTCGAAAGAGAGCGTTAACACAGGTG
>E9691TF06HIL1Q
ATTAGATACCCAGGTAGTCCTAGCTGTAAACGATGGATACTAGATGTTGTGGACTCTTTGAGTCTGCAGTGTCGTAGCTAACGCGTTAAGTATCCCGCCTGGGAAGTATGCTCGCAAGAGTGAAACTCAAAGGAATTGACGGGGGCCCGCACAAGCGGTGGAGCATGTGGTTTAATTCGATGCAACACGAAGAACCTTACCAGGACTTGACATAAAGAGAAGTTTTTTGAGAAGAAAACGTGCTACGGCCTCTTATACAGGTGGTG
>E9691TF06HITM9
ATTAGATACCCTGGTAGGCCACGCTGTAAACTATGGATACTTGTTGTTGGAGGTATTGACCCCTTCAGTGACGAAGCTAACGCGTTAAGTATCCCGCCTGGGGAGTACGGTCGCAAGATTAAAACTCAAAGAAATTGACGGGGGCCCGCACAAGCGGTGGAGCATGTGGTTTAATTCGATGCAACGCGAAGAACCTTACCTGGACTTGACATGAACTGGAAGGGTGGCAGAAATGTCCCCG
>E9691TF06G71BO
ATTAGATACCCAGGTAGTCCACGCCCTAAACGATGATTACTCGATGTTAGCGATATACAGTTAGCGTCAAAGCGAAAGCGTTAAGTAATCCACCTGGGGAGTACGCCGGCAACGGTGAAACTCAAAGGAATTGACGGGGGCCCGCACAAGCGGAGGAGCATGTGGTTTAATTCGATGATACGCGAGGAACCTTACCCGGGCTTGAAAGTTAGTGAATGATACAGAAATGCATCAGTCCGCAAGGACACGAAAC
>E9691TF06HNJVI
ATTAGATACCCGGGTAGTCCACGCTGTAAACGATGATTATTAGATGTCGGGAGGGTTACCTTTCGGTATCGCAGCTAACGCATTAAATAATCCGCCTGGGGAGTACGGTCGCAAGATTAAAACTCAAAGGAATTGACGGGGACCCGCACAAGCGGTGGAGTATGTGGTTTAATTCGAAGCAACGCGCAGAACCTTACCAACCCTTGACATGGGACGTATGAGCTTCAGAGATGGAGTTCTTCACTTCAGGTGGCGTCCACACAGGTGCTG
>E9691TF06HEDV4
ATTAGATACCCGGGTAGTCCACGCCCTAAACGATGTCTACTAGTTGTTGGTGGAGTAAAATCCATGAGTAACGCAGCTAACGCGTGAAGTAGACCGCCTGGGGAGTACGGTCGCAAGATTAAAACTCAAATGAATTGACGGGGGCCCGCACAAGCGGTGGATTATGTGGATTAATTCGATGCAACGCGAAAAACCTTACCTGGCCTTGACATGTAACGAACATTCCAGAGATGGATTGGTGCTCGAAAG
>E9691TF06GWTKS
ATTAGATACCCAGGTAGTCCACGCCGTAAACGATGTCAACTAGCCGTTGGCTCTCTTAGAGAGTTAGTGGCGCAGCTAACGCATTAAGTTGACCGCCTGGGGAGTACGGCCGCAAGGTTAAAACTCAAATGAATTGACGGGGGCCCGCACAAGCGGTGGAGCATGTGGTTTAATTCGATGCAACGCGAAGAACCTTACCTACCCTTGACATCCAGAGAATCTGTTAGAGATAGTAGAGTGCCTTCGGGAACTCTGAGACAGGTG
>E9691TF06HGMA0
ATTAGATACCCCGGTAGTCCTAGCTGTAAACGATGGATACTAGATGTTGTGGACTCTTTGAGTCTGCAGTGTCGTAGCTAACGCGTTAAGTATCCCGCCTGGGAAGTATGCTCGCAAGAGTGAAACTCAAAGGAATTGACGGGGGCCCGCACAAGCGGTGGAGCATGTGGTTTAATCGATGCAACACGAAGAACCTTACCAGGACTTGACATAAAGAGAAGTTTTTGAGAAGAAAACGTGCTACGGCCTCTTATACAGGTGGTG
>E9691TF06G9Y7P
ATTAGATACCCTGGTAGTCCACGCTGTAAACTATGGATACTTGTTGTTGGAGGTATTGACCCCTTCAGTGACGAAGCTAACGCGTTAAGTATCCCGCCTGGGGAGTACGGTCGCAAGATTAAAACTCAAAGAAATTGACGGGGGCCCGCACAAGCGGTGGAGCATGTGGTTTAATTCGATGCAACGCGAAGAACCTTACCTGGACTTGACATGAACTGGAAGGGTGGCAGAAATGTCCCCGCTCGCAAGAGTCGGTTCACAGGTGCTGCATGG
>E9691TF06HLL1E
ATTAGATACCCGGGTAGTCCGCGCCGTAAACGGTGGGCGCTAGTTGTGGGGACCTTCCACGGTTTCTGCGACGCAGCTAACGCATTAAGCGCCCCGCCTGGGGAGTACGATCGCAAGATTAAAACTCAGAGGAATTGACGGGGCCCCGCACAAGCAGCGGAGCATGCGGCTTAATTCGACGCAACGCGAAGAACCTTACCAAGGCTTGACATATAGGGAAAAGCAGCAGAGATGTTGTGTCCGCAAGGGCTCTATACAGGTGGTG
>E9691TF06HI59P
ATTAGATACCCGGGTAGTCCACGCTGTAAACGATGTCGACTAGCCGTTGGTCCTATTTACAGGATTAGTGGCGCAGCTAACGCATTAAGTCGGCCGCCTGGGGAGTACGGCCGCAAGGTTAAAACTCAAATGAATTGACGGGGGCCCGCACAAGCGGTGGAGCATGTGGTTTAATTCGATGCAACGCGAAGAACCTTACCTACCCTTGACATTCAGAGAATCTGTTAGAGATAGTAGAGTGCCTTCGGGAGCTCTGAGACAGGTG
>E9691TF06G9VNS
ATTAGATACCCGGGTAGTCCACGCCGTAAACGATGAATACTAGATGTTGGTCATATTGATCAGTGTCGCAGCTAACGCGTTAAGTATTCCACCTGGGAAGTACGCTCGCAAGAGTGAAACTCAAAGGAATTGACGGGGGCCCGCACAAGCGGTGGATCATGTGGTTTAATTCGATGCAACGCGAAGAACCTTACCTGGGCTTGATATGGCGACTAAACTCATCGAAAG
>E9691TF06G4F1G
ATTAGATACCCCGGTAGTCCTGGCTGTAAACATTGGGCACTGGGTAGTGGAACCGCCGATGGTTTCACTGCCGCAGGGAAACCGTGAAGTGCCCCGCCTGGGGAGTATGGTCGCAAGGCTGAAACTCAAAGGAATTGACGGGGGCTCACACAAGCAGTGGAGTATGTGGCTTAATTCGAGGCTACGCGAAAAACCTTACCTAGGCTTGACATGCAAGG
>E9691TF06HJHXE
ATTAGATACCCGGGTAGTCCACGCTGTAAACGATGAATGCTAGATGTTGGGGATTAAAATCTTCAGTGTCGTCGCTAACGCAATAAGCATTCCGCCTGGGGAGTACGGTCGCAAGATTAAAACTCAAAGGAATTGACGGGGACCCGCACAAGCGGTGGAGTATGTGGTTTAATTCGAAGCAACGCGCAGAACCTTACCAGCTTTTGACATGGGAAGTGTGAGGATCAGAGATGATCTTCTTCAGTTCGGCTGGCTTCCACAC
>E9691TF06G83DH
ATTAGATACCCTGGTAGTCCATGCCGTAAACGGTGGGCACTAGGTGTGGGTTCCAACTAACGGGATCCGCGCCGTCGCTAACGCATTAAGTGCCCCGCCTGGGGAGTACGGTCGCAAGACTAAAACTCAAAGGAATTGACGGGGGCCCGCACAAGCAGCGGAGCGTGTTGCTTAATTCGATGCTACGCGAAGAACCTTACCTGGGTTTGACATGTTTGGAAAAGCCACAGAGATGTGGTGTCCGCAAGGGCCAAAC
>E9691TF06HEQ5M
ATTAGATACCCTGGTAGTCCACGCCGTAAACGGTGGGCGCTAGTTGTGCGAACCTTCCACGGTTTGTGCGACGCAGCTAACGCATTAAGCGCCCCGCCTGGGGAGTACGATCGCAAGATTAAAACTCAAAGGAATTGACGGGGCCCCGCACAAGCAGCGGAGCATGCGGCTTAATTCGACGCAACGCGAAGAACCTTACCAAGGCTTGACATATACAGGAATATGGCAGAGATGTCATAGCCGCAAGGTCTGTATACAGGTTGG
>E9691TF06HJMJK
ATTAGATACCCGGGTAGTCCTAGCTGTAAACGATGGATACTAGATGTTGTGGACTCTTTGAGTCTGCAGTGTCGTAGCTAACGCGTTAAGTATCCCGCCTGGGAAGTATGCTCGCAAGAGTGAAACTCAAAGGAATTGACGGGGGCCCGCACAAGCGGTGGAGCATGTGGTTTAATCGATGCAACACGAAGAACCTTACCAGGACTTGACATAAAGAGAAGTTTTTGAGAAGAAAACGTGCTACGGCCTCTTATACAGGTGGTG
>E9691TF06HCB9L
ATTAGATACCCAGGTAGTCCACGCTGTAAACTATGGATACTTGTTGTTGGAGGTATTGACCCCTTCAGTGACGAAGCTAACGCGTTAAGTATCCCGCCTGGGGAGTACGGTCGCAAGATTAAAACTCAAAGAAATTGACGGGGGCCCGCACAAGCGGTGGAGCATGTGGTTTAATTCGATGCAACGCGAAGAACCTTACCTGGACTTGACATGAACTGGAAGGGTGGCAGAAATGTCCCCGCTCGCAAGAGTCGGTTCACAGGTGCTGCATGG
>E9691TF06G9Q6R
ATTAGATACCCTGGTAGTCCACGCCCTAAACGATGTCTACTAGTTGTTGGTGGAGTAAAATCCATGAGTAACGCAGCTAACGCGTGAAGTAGACCGCCTGGGGAGTACGGTCGCAAGATTAAAACCCAAATGAATTGACGGGGGCCCGCACAAGCGGTGGATTATGTGGATTAATTCGATGCAACGCGAAAAACCTTACCTGGCCTTGACATGTAACGAACTTTCCAGAGATGGATTGGTGCTCGAAAG
>E9691TF06G98ZO
ATTAGATACCCTGGTAGTCCACGCCCTAAACGATGCTGACTAGTTGTTCGGGATTTACATCCTGAGTAACGTAGCTAACGCGTGAAGTCAGCCGCCTGGGGAGTACGGTCGCAAGATTAAAAACCCCAAAGGAATTGACGGGGACCCGCACAAGCGGTGGATGATGTGGATTAATTCGATGCAACGCGAAAAACCTTACCTACCCTTGACATGTCACTAACGAAGTAGAGATACATTAGG
>E9691TF06G7PP5
ATTAGATACCCGGGTAGTCCACGCTGTAAACTATGGATACTTGTTGTTGGAGGTATTGACCCCTCCAGTGACGAAGCTAACGCGTTAAGTATCCCGCCTGGGGAGTACGGTCGCAAGATTAAAACTCAAAGAAATTGACGGGGGCCCGCACAAGCGGTGGAGCATGTGGTTTAATTCGATGCAACGCGAAGAACCTTACCTGGACTTGACATGAACTGGAAGGGTGGCAGAAATGTCCCCG
>E9691TF06HAWBF
ATTAGATACCCTGGTAGTCCACGCCCTAAACGATGTCTACTAGTTGTTGGGAGAGTAAAATCTCTTAGTAACGCAGCTAACGCGTGAAGTAGACCGCCTGGGGAGTACGGTCGCAAGATTAAAACTCAAGGGAATTGACGGGGGCCCGCACAAGCGGTGGATTATGTGGATTAATTCGATGCAACGCGAAAAACCTTACCTGGCCTTGACTTGTACCGAATTTTGTGAGAGATCACTTAGTGCTCGAAAG
>E9691TF06HFIS2
ATTAGATACCCTGGTAGTCCACGCCGTAAACGATGGATACTAGCTGTTGGGTGCAAACTCAGTGGCTAAGCGAAAGTGATAAGTATCCCACCTGGGGAGTACGTTCGCAAGAATGAAACTCAAAGGAATTGACGGGGGCCCGCACAAGCGGTGGAGCATGTGGTTTAATTCGATGATACGCGAGGAACCTTACCAAGGCTTAAATGTAGATTGACCGGTTTGGAAAC
>E9691TF06HEW5N
ATTAGATACCCTGGTAGTCCTAGCTGTAAACGATGGATACTAGATGTTGTGGACTCTTTGAGTCTGCAGTGTCGTAGCTAACGCGTTAAGTATCCCGCCTGGGAAGTATGCTCGCAAGAGTGAAACTCAAAGGAATTGACGGGGGCCCGCACAAGCGGTGGAGCATGTGGTTAATTCGATGCAACACGAAGAACCTTACCAGGACTTGACATAAAGAGAAGTTTTTTGAGAAGAAAACGTGCTACGGCCTCTTATACAGGTGGTG
>E9691TF06HC13X
ATTAGATACCCTGGTAGTCCACGCTGTAAACGATGAGTGCTAGATGTCGGGAATTTATTCTCGGTTTCGCAGCTAACGCATTAAGCACTCCGCCTGGGGACTACGATCGCAAGATTAAAACTCAAAGGAATTGACGGGGGCTCGCACAAGTGGTGGAGCATGCGGTTTAATTCGATGCTACGCGAAAAACCTTACCAACCCTTGACATGGTGGTCGCGGGGACCAGAGATGGACCCC
>E9691TF06G6F1J
ATTAGATACCCGGGTAGTCCACGCTGTAAACGATGTCGACTAGCCGTTGGTCCTATTCACAGGATTAGTGGCGCAGCTAACGCATTAAGTCGACCGCCTGGGGAGTACGGCCGCAAGGTTAAAACTCAAATGAATTGACGGGGGCCCGCACAAGCGGTGGAGCATGTGGTTTAATTCGATGCAACGCGAAGAACCTTACCTACCCTTGACATCCAGAGAATCTGTTAGAGATAGTAGAGTGCCTTCGGG
>E9691TF06HH7LS
ATTAGATACCCTGGTAGTCCTAGCTGTAAACGATGGATACTAGATGTTGTGGACTCTTTGAGTCTGCAGTGTCGTAGCTAACGCGTTAAGTATCCCGCCTGGGAAGTATGCTCGCAAGAGTGAAACTCAAAGGAATTGACGGGGGCCCGCACAAGCGGTGGAGCATGTGGTTAATTCGATGCAACACGAAGAACCTTACCAGGACTTGACATAAAGAGTAAGTTTTTGAGAAGAAACGTGCTACGGCCTCTTA
>E9691TF06G7LM2
ATTAGATACCCTGGTAGTCCTAGCTGTAAACGATGGATACTAGATGTTGTGGACTCTTTGAGTCTGCAGTGTCGTAGCTAACGCGTTAAGTATCCCGCCTGGGAAGTATGCTCGCAAGAGTGAAACTCAAAGGAATTGACGGGGGCCCGCACAAGCGGTGGAGCATGTGGTTAATTCGATGCAACACGAAGAACCTTACCAGGACTTGACATAAAGAGAAGTTTTTTGAGAAGAAAACGTGCTACGGCCTCTTATACAGGTGTG
>E9691TF06G77VT
ATTAGATACCCGGGTAGTCCACGCTGTAAACGATGTCGACTAGCCGTTGGTCCTATTTACAGGATTAGTGGCGCAGCTAACGCATTAAGTCGACCGCCTGGGGAGTACGGCCGCAAGGTTAAAACTCAAATGAATTGACGGGGGCCCGCACAAGCGGTGGAGCATGTGGTTTAATTCGATGCAACGCGAAGAACCTTACCTACCCTTGACATCCAGAGAATCTGTTAGAGATAGTAGAGTGCCTTCGGG
>E9691TF06G983H
ATTAGATACCCAGGTAGTCCTAGCTGTAAACGATGGATACTAGATGTTGTGGACTCTTTGAGTCTGCAGTGTCGTAGCTAACGCGTTAAGTATCCCGCCTGGGAAGTATGCTCGCAAGAGTGAAACTCAAAGGAATTGACGGGGGCCCGCACAGGCGGTGGAGCATGTGGTTTAATTCGATGCAACACGAAGAACCTTACCAGGACTTGACATAAAGAGAAGTTTTTTGAGAAGAAAACGTGCTACGGCCTCTTATACAGGTGGTG
>E9691TF06G3NZN
ATTAGATACCCTGGTAGTCCACGCCCTAAACGATGGATACTCGACATACGCGATACACTGTGTGTGTCCGAGCGAAAGCATTAAGTATCCCACCTGGGAAGTACGTTCGCAAGAATGAAACTCAAAGGAATTGGCGGGGTCCGCACAAGCGGTGGAGTATGTGGTTTAATTCGATGATACGCGAGGAACCTTACCTGGGCTAGAATGCTGGGAGACCGTGGGTGAAAGCTCACTTTGTAGCAATACACTGCCAGTAAGG
>E9691TF06HCVIT
ATTAGATACCCCGGTAGTCCTAGCTGTAAACGATGGATACTAGATGTTGTGGACTCTTTGAGTCTGCAGTGTCGTAGCTAACGCGTTAAGTATCCCGCCTGGGAAGTATGCTCGCAAGAGTGAAACTCAAAGGAATTGACGGGGGCCCGCACAAGCGGTGGAGCATGTGGTTTAATTCGATGCAACACGAAGAACCTTACCAGGACTTGACATAAAGAGAAGTTTTTTGAGAAGAAAACGTGCTACGGCCTCTTATACAGGTGGTG
>E9691TF06GVIDV
ATTAGATACCCTGGTAGTCCACACCGTAAACGATGGACGCTAGTTGTGGGGACCTTCCACGGTTTCTGCGACGCAGCTAACGCATTAAGCGTCCCGCCTGGGGAGTACGATCGCAAGATTAAAACTCAAAGGAATTGACGGGGCCCCGCACAAGCAGCGGAGCATGCGGCTTAATTCGACGCAACGCGAAGAACCTTACCAAGGCTTGACATATAGGGAAAAGCAGCAGAGATGTTGTGTCCGCAAGGGCCCTATACAGGTGGTG
>E9691TF06G4GEA
ATTAGATACCCCGGTAGTCCTAGCGGTAAACGATGGATACTAGATGTTGTGGACTCTTTGAGTCTGCAGTGTCGTAGCTAACGCGTTAGGTATCCCGCCTGGGAAGTATGCTCGCAAGAGTGAAACTCAAAGGAGTTGACGGGGGCCCGCACAAGCGGTGGAGCATGTGGTTTAATTCGATGCAACACGAAGAACCTTACCAGGACTTGACATAAAGAGAAGTTTTTTGAGGAGAAAACGTGCTACGGCCTCTTATACAGGTGGTGCA
>E9691TF06HGSWQ
ATTAGATACCCCGGTAGTCCTAGCTGTAAACGATGGATACTAGATGTTGTGGACTCTTTGAGTCTGCAGTGTCGTAGCTAACGCGTTAAGTATCCCGCCTGGGAAGTATGCTCGCAAGAGTGAAACTCAAAGGAATTGACGGGGGCCCGCACAAGCGGTGGAGCATGTGGTTTAATTCGATGCAACACGAAGAACCTTACCGGGACTTGACATAAAGAGAAGTTTTTTGAGAAGAAAACGTGCTACGGCCTCTTATACAGGTGGTGCA
>E9691TF06G6NHH
ATTAGATACCCTGGTAGTCCTAGCTGTAAACGATGGATACTAGATGTTGTGGACTCTTTGAGTCTGCAGTGTCGTAGCTAACGCGTTAAGTATCCCGCCTGGGAAGTATGCTCGCAAGAGTGAAACTCAAAGGAATTGACGGGGGCCCGCACGAGCGGTGGAGCATGTGGTTTAATTCGATGCAACACGAAGAACCTTACCAGGACTTGACATAAAAGAGAAGTTTTTTGAGAAGAAAACGTGCTACGGCCTCTTATACAGGTGGTG
>E9691TF06HK6GX
ATTAGATACCCTGGTAGTCCACGCTGTAAACGATGATTATTAGATGTCGGGGGGGTTACCCTTCGGTATCGCAGCTAACGCATTAAATAATCCGCCTGGGGAGTACGGTCGCAAGATTAAAACTCAGAGGAATTGACGGGGACCCGCACAAGCGGTGGAGTATGTGGTTTAATTCGAAGCAACGCGCAGAACCTTACCAACCCTTGACATGGGACGTATGAGCTTCAGAGATGAAGTTCTTCACTTCGGGTGGCGTCCACACAGGTGCTG
>E9691TF06HJKN4
ATTAGATACCCGGGTAGTCCACACTGTAAACGATAATAACTAGGTGTCGGCCGAATCTGGTCGGTGCCACAGCGAAAGCGTTAAGTTATCCACCTGGGGAGTACGCCGGCAACGGTGAAACTCAAAGGAATTGACGGGGGTCCGCACAAGCGGTGGAGCATGTGGTTTAATTCGATGATACGCGAGGAACCTTACCTAGGCTAGAATGTGAAGGAATGATACAGAAATGGATCAGTCAGCAATGACCTGAAACAGG
>E9691TF06G5PLB
ATTAGATACCCTGGTAGTCCACGCCGTAAACGATGAGTGCTAGTTGTCGGCATGCATGCATGTCGGTGACGCAGCTAACGCATTAAGCACTCCGCCTGGGGAGTACGGTCGCAAGATTAAAACTCAAAGGAATTGACGGGGGCCCGCACAAGCGGTGGAGCATGTGGTTAATTCGAAGCAACGCGCAGAACCTTACCACCTTTTGACATGCCCGGACCGCCAGAGAGATCTGGTTTTCCC
>E9691TF06HH1SB
ATTAGATACCCGGGTAGTCCACGCCGTAAACGGTGGGCGCTAGTTGTGCGAACCTTCCACGGTTTGTGCGACGCAGCTAACGCATTAAGCGCCCCGCCTGGGGAGTACGATCGCAAGATTAAAACTCAAAGGAATTGACGGGGCCCGCACAAGCAGCGGAGCATGCGGCTTAATTCGACGCAACGCGAAGAACCCTTACCAAGGCTTGACATATACAGGAATATGGCAGAGATGTCATAGCCGCAAGGTCTGTATACAGGTGG
>E9691TF06HGVOH
ATTAGATACCCCGGTAGTCCACGCTGTAAACGATGTCGACTAGCCGTTGGTCCTATTTACAGGATTAGTGGCGCAGCTAACGCATTAAGTCGACCGCCTGGGGAGTACGGCCGCAAGGTTAAAACTCAAATGAATTGACGGGGGCCCGCACAAGCGGTGGAGCATGTGGTTTAATTCGATGCAACGCGAAGAACCTTACCTACCCTTGACATCCAGAGAATCTGTTAGAGATAGTAGAGTGCCTTCGGG
>E9691TF06HOX9S
ATTAGATACCCCGGTAGTCCACGCCCTAAACGATGTCAACTGGTTGTTGGGTCTTTACTGACTCAGTAACGAAGCTAACGCGTGAAGTTGACCGCCTGGGGAGTACGGCCGCAAGGTTGAAACTCAAAGGAATTGACGGGGACCCGCACAAGCGGTGGATGATGTGGTTTAATTCGATGCAACGCGAAAAACCTTACCCACCTTTGACATGTACGGAATCCTTTAGAGATAGAGGAGTGCTCGAAAGAGAACCGTAACACAGGTGCTGCATGGCTGTCGTC
>E9691TF06HDW4C
ATTAGATACCCAGGTAGTCCTAGCTGTAAACGATGGATACTAGATGTTGTGGACTCTTTGAGTCTGCAGTGTCGTAGCTAACGCGTTAAGTATCCCGCCTGGGAAGTATGCTCGCAAGAGTGAAACTCAAAGGAATTGACGGGGGCCCGCACAAGCGGTGGAGCATGTGGTTAATTCGATGCAACACGAAGAACCTTACCAGGACTTGACATAAAGAGAAGTTTTTTGAGAAGAAAACGTGCTACGGCCTCTTATACAGGTGGTG
>E9691TF06HG09K
ATTAGATACCCTGGTAGTCCACGCCCTAAACGATGCTGACTAGTTGTTCGGGATTTACATCCTGAGTAACGTAGCTAACGCGTGAAGTCAGCCGCCTGGGGAGTACGGTCGCAAGATTAAAACTCAAAGGAATTGACGGGGACCCGCACAAGCGGTGGATGATGTGGATTAATTCGATGCAACGCGAAAAACCTTCCTACCCTTGACATGTCACTAACGAAGTAGAGATACATTAGGTGCTCGTAAGAGAAAGTGAACACAGGTG
>E9691TF06G3N3Y
ATTAGATACCCTGGTAGTCCACGCCCTAAACGATGTCTACTAGTTGTTGGTGGAGTAAAATCCATGAGTAACGCAGCTAACGCGTGAAGTAGACCGCCTGGGGAGTACGGTCGCAAGATTAAAACTCAAATGAATTGACGGGGGCCCGCACAAGCGGTGGATTATGTGGATTAATTCGATGCAACGCGAAAAACCTTACCTGGCCTTGACATGTAACGAACTTTCCAGAGATGGATTGGTGCTCGAAGGAGAACGTTAACACAGGTGCTGC
>E9691TF06HDTEJ
ATTAGATACCCTGGTAGTCCACGCCGTAAACGATGTCAACTAGCCGTTGGCTCTCTTAGAGAGTTAGTGGCGCAGCTAACGCATTAAGTTGACCGCCTGGGGAGTACGGCCGCAAGGTTAAGACTCAAATGAATTGACGGGGGCCCGCACAAGCGGTGGAGCATGTGGTTTAATTCGATGCAACGCGGAGAACCTTACCTACCCTTGACATCCAGAGAATCTGTTAGAGATAGTAGAGTGCCTTCGGGAACTCTGAGACAGGTG
>E9691TF06G413M
ATTAGATACCCCGGTAGTCCACGCCCTAAACGATGTCTACTAGTTGTTGGTGGAGTAAAATCCATGAGTAACGCAGCTAACGCGTGAAGTAGACCGCCTGGGGAGTACGGTCGCAAGATTAAAACTCAAATGAATTGACGGGGGCCCGCACAAGCGGTGGATTATGTGGATTAATTCGATGCAACGCGAAAAACCTTACCTGGCCTTGACATGTAACGAACTTTCCAGAGATGGATTGGTGCTCGAAAG
>E9691TF06G924X
ATTAGATACCCCGGTAGTCCACGCCGTAAACGGTGGGCGCTAGTTGTGCGAACCTTCCACGGTTTGTGCGACGCAGCTAACGCATTAAGCGCCCCGCCTGGGGAGTACGATCGCAAGATTAAAACTCAAAGGAATTGACGGGGCCCCGCACAAGCAGCGGAGCATGCGGCTTAATTCGACGCAACGCGAAGAACCTTACCAAGGCTTGACATATACAGGAATACGGCAGAGATGTCGTAGCCGCAAGGTCTGTATACAGGTGGTG
>E9691TF06HCXVG
ATTAGATACCCGGGTAGTCCACGCTGTAAACGATGTCGACTAGCCGTTGGTCCTATTTACAGGATTAGTGGCGCAGCTAACGCATTAAGTCGACCGCCTGGGGAGTACGGCCGCAAGGTTAAAACTCAAATGAATTGACGGGGGGCCCGCACAAGCGGTGGAGCATGTGGTTTAATTCGATGCAACGCGAAGAACCTTACCTACCCTTGACATCCAGAGAATCTGTTAGAGATAGTAGAGTGCCTTCGGG
>E9691TF06HJCLG
ATTAGATACCCGGGTAGTCCACGCTGTAAACTATGGATACTTGTTGTTGGAGGTATTGACCCCTTCAGTGACGAAGCTAACGCGTTAAGTATCCCGCCTGGGGAGTACGGTCGCAAGATTAAAACTCAAAGAAATTGACGGGGGCCCGCACAAGCGGTGGAGCATGTGGTTTAATTCGATGCAACGCGAAGAACCTTACCTGGACTTGACATGAACTGGAAGGGTGGCAGAAATGTCCCCG
>E9691TF06HJFK7
ATTAGATACCCCGGTAGTCCTAGCTGTAAACGATGGATACTAGATGTTGTGGACTCTTTGAGTCTGCAGTGTCGTAGCTAACGCGTTAAGTATCCCGCCTGGGAAGTATGCTCGCAAGAGTGAAACTCAAGGGAATTGACGGGGGCCCGCACAAGCGGTGGAGCATGTGGTTTAATTCGATGCAACACGAAGAACCTTACCAGGACTTGACATAAAGAGAAGTTTTTTGAGAAGAAAACGTGCTACGGCCTCTTATACAGGTGGTG
>E9691TF06HH62B
ATTAGATACCCGGGTAGTCCACGCCCTAAACGATGTCTACTAGTTGTTGGTGGAGTAAAATCCATGAGTAACGCAGCTAACGCGTGAAGTAGACCGCCTGGGGAGTACGGTCGCAAGATTAAAACTCAAATGAATTGACGGGGGCCCGCACAAGCGGTGGATTATGTGGATTAATTCGATGCAACGCGAAAAACCTTACCTGGCCTCGACATGTAACGAACTTTCCAGAGATGGATTGGTGCTCGAAAGAGAACGTTAACACAGGTGCTGCATGG
>E9691TF06GZ8OM
ATTAGATACCCTGGTAGTCCACGCCGTAAACGGTGGGCACTAGTTGTGGGAACCTTCCACGGTTTCTGCGACGCAGCTAACGCATTAAGTGCCCCGCCTGGGGAGTACGATCGCAAGATTAAAACTCAAAGGAATTGACGGGGCCCCGCACAAGCAGCGGAGCATGCGGCTTAATTCGACGCAACGCGAAGAACCTTACCAAGGCTTGACATATACAGGAATATGGCAGAAATGTCATAGCCGCAAGGTCTGTATACAGGTGGTG
>E9691TF06HG58I
ATTAGATACCCTGGTAGTCCACGCCGTAAACGGTGGGCACTAGTTGTGGGAACCTTCCACGGTTTCTGCGACGCAGCTAACGCATTAAGTGCCCCGCCTGGGGAGTACGATCGCAAGATTAAAACTCAAAGGAATTGACGGGGCCCCGCACAAGCAGCGGAGCATGCGGCTTAATTCGACGCAACGCGAAGAACCTTACCAAGGCTTGACATATACAGGAATATGGCAGAGATGTCATAGCCGCAAGGTCTGTA
>E9691TF06HG6GQ
ATTAGATACCCTGGTAGTCCTAGCTGTAAACGATGGATACTAGATGTTGTGGACTCTTTGAGTCTGCAGTGTCGTAGCTAACGCGTTAAGTATCCCGCCTGGGAAGTATGCTCGCAAGAGTGAAACTCAAAGGAATTGACGGGGGCCCGCACAAGCGGTGGAGCATGTGGTTAATTCGATGCAACACGAAGAACCTTACCAGGACTTGACATAAAGAG
>E9691TF06HECVV
ATTAGATACCCGGGTAGTCCACGCCGTAAACGATGATAACTCGCTGTTGGCGATACACAGTCAGCGGCTTAGCGAAAGCGTTAAGTTATCCACCTGGGGAGTACGCTCGCAAGAGTGAAACTCAAAGGAATTGACGGGGGCCCGCACAAGCGGAGGAACATGTGGTTTAATTCGATGATACGCGAGGAACCTTACCTGGGCTTAAATGTGCTGTGACCGCTGGAGAAATTCGGCTTTTCGCAAGAACAGAGTACAAGGTGCTGCATTGG
>E9691TF06G95Y7
ATTAGATACCCCGGTAGTCCTAGCTGTAAACGATGGATACTAGATGTTGTGGACTCTTTGAGTCTGCAGTGTCGTAGCTAACGCGTTAAGTATCCCGCCTGGGAAGTATGCTCGCAAGAGTGAAACTCAAAGGAATTGACGGGGGCCCGCACAAGCGGTGGAGCATGTGGTTTAATTCGATGCAACACGAAGAACCTTACCAGGACTTGACATAAAGAGAAGTTTTTTGAGAAGAAAACGTGCTACGGCCTCTTATACAGGTGGTGCA
>E9691TF06HE8K1
ATTAGATACCCAGGTAGTCCACGCCTTAAACGATGTCAACTGGTTGTTGGGTCTTAACTGACTCAGTAACGAAGCTAACGCGTGAAGTTGACCGCCTGGGGAGTACGGCCGCAAGGTTGAAACTCAAAGGAATTGACGGGGACCCGCACAAGCGGTGGATGATGTGGTTTAATTCGATGCAACGCGAAAAACCTTCCACCTTTGACATGTACGGAAGGATCCAGAGATGGATTTGTGC
>E9691TF06G63TL
ATTAGATACCCGGGTAGTCCACGCCGTAAACGATGGATGCTAGGTGTTCCGGAATTTGACTTCTGGAGTACCGAAGCTAACGCATTAAGCATCCCGCCTGGGGAGTACGGCCGCAAGGCTAAAACTCAAAGGAATTGACGGGGGCTCGCACAAGCGGTGGAGCATGTGGTTTAATTCGACGCAACGCGAAGAACCTTACCTGGGCTAGAAAGTGTAGGAATCTGG
>E9691TF06G7VWL
ATTAGATACCCCGGTAGTCCTAGCTGTAAACGATGGATACTAGATGTTGTGGACTCTTTGAGTCTGCAGTGTCGTAGCTAACGCGTTAAGTATCCCGCCTGGGAAGTATGCTCGCAAGAGTGAAACTCAAAGGAATTGACGGGGGCCCGCACAAGCGGTGGAGCATGTGGTTTAATTCGATGCAACACGAAGAACCTTACCAGGACTTGACATAAAGAGAAGTTTTTTGAGAAGAAAACGTGCTACGGCCTCTTATACAGGTGGTG
>E9691TF06HE94V
ATTAGATACCCAGGTAGTCCTAGCCGTAAACGATGGATACTAGATGTTGCACGTATTAACCCGTGCAGTATCGTAGCTAAGGCGTTAGGTATCCCGCCTGGGAAGTACGCTCGCAAGAGTGAAACTCAAAGGAATTGACGGGGGCCCGCACAAGCGGTGGAGTATGTGGTTTAATTCGATGCAACGCGAAGAACCTTACCAGGGCTTGACATGTCACAAATCTCTTTGAAAGAAGAGAGTGCCTTCGGGAATGTGAACACAGGTGGTG
>E9691TF06GZV34
ATTAGATACCCTGGTAGTCCACGCCCCTAAACGATGCTGACTAGTTGTTCGGGATTTACATCCTGAGTAACGTAGCTAACGCGTGAAGTCAGCCGCCTGGGGAGTACGGTCGCAAGATTAAAACTCAAAGGAATTGACGGGGACCCGCACAAGCGGTGGATGATGTGGATTAATTCGATGCAACGCGAAAAACCTTACCTACCCTTGACATGTCACTAACGAAGTAGAGATACATTAGGTGCTCGTAAGAGAAAGTGAACACAGGTG
>E9691TF06HCJRA
ATTAGATACCCTGGTAGTCCACGCTGTAAACTATGGATACTTGTTGTTGGAGGTATTGACCCCTTCAGTGACGAAGCTAACGCGTTAAGTATCCCGCCTGGGGAGTACGGTCGCAAGATTAAAACTCAAAGAAATTGACGGGGACCCGCACAAGCGGTGGATGATGTGGATTAATTCGATGCAACGCGAAAAACCTTACCTACCCTTGACATGTGACTAACGAAGTAGAGATACATTAGGTGCTCGTAAGAGAAAGTCAACACAGGTGCTGCA
>E9691TF06HJMAK
ATTAGATACCCTGGTAGTCCACGCTGTAAACGATGAACACTTGGTGTGGAGGGAGTTGACCCCTTCCGTGCCGGAGCTAACGCGTTAAGTGTTCCGCCTGGGGAGTACGGTCGCAAGGCTGAAACTCAAAGGAATTGACGGGGCCCGCACAAGCGGTGGAGCATGTGGTTTAATTCGACGCAACGCGAAGAACCTTACCTGGGCTTGAACTGCCATTGACCGGTACAGAGATGTGCCTTTTCGCAAGAACAGTGGCAGAGGTGCTGCATGG
>E9691TF06HFUA9
ATTAGATACCCTGGTAGTCCTAGCTGTAAACGATGGATACTAGATGTTGTGGACTCTTTGAGTCTGCAGTGTCGTAGCTAACGCGTTAAGTATCCCGCCTGGGAAGTATGCTCGCAAGAGTGAAACTCAAAGGAATTGACGGGGGCCCGCACAAGCGGTGGAGCATGTGGTTAATTCGATGCAACACGAAGAACCTTACCAGGACTTGACATAAAGAGAAGTTTTTTGAGAAGAAACGTGCTACGGCCTCTTATACAGGTGGTG
>E9691TF06HII2Y
ATTAGATACCCTGGTAGTCCACGCTGTAAACGATGAATGCTAGATGTTGGGGGTGTAAGCCTTCAGTGTCGCCGCTAACGCAATAAGCATTCCGCCTGGGGAGTACGGTCGCAAGATTAAAACTCAAAGGAATTGACGGGGACCCGCACAAGCGGTGGAGTATGTGGTTTAATTCGAAGCAACGCGCAGAACCTTACCAGCTTTTGACATGGGAAGTATAGGGATCAGAGATGATTTCTTTCAGTTCGGCTGGCTTCCACAC
>E9691TF06HAXRF
ATTAGATACCCAGGTAGTCCTAGCCGTAAACGATGGATACTAGATGTTGCACGTATTAACCCGTGCAGTATCGTAGCTAAGGCGTTAAGTATCCCGCCTGGGAAGTACGCTCGCAAGAGTGAAACTCAAAGGAATTGACGGGGGCCCGCACAAGCGGTGGAGTATGTGGTTTAATTCGATGCAACGCGAAGAACCTTACCAGGGCTTGACATGTCACAAATCTCTTTGAAAGAAGAGAGTGCCTTCGGGAATGTGAACACAGGTGGTG
>E9691TF06HDOVQ
ATTAGATACCCTGGTAGTCCTAGCTGTAAACGATGGATACTAGATGTTGTGGACTCTTTGAGTCTGCAGTGTCGTAGCTAACGCGTTAAGTATCCCGCCTGGGAAGTATGCTCGCAAGAGTGAAACTCAAAGGAATTGACGGGGGCCCGCACAAGCGGTGGAGCATGTGGTTAATTCGATGCAACACGAAGAACCTTACCAGGACTTGACATAAAGAGTAAG
>E9691TF06GTNTG
ATTAGATACCCGGGTAGTCCACGCCCTAAACGATGTCAACTGGTTGTTGGGTCTTCACTGACTCAGTAACGAAGCTAACGCGTGAAGTTGACCGCCTGGGGAGTACGGCCGCAAGGTTGAAACTCAAAGGAATTGACGGGGACCCGCACAAGCGGTGGATGATGTGGTTTAATTCGATGCAACGCGAAAAACCTTACCCACCTTTGACATGTACGGAATCCTTTAGAGATAGAGGAGTGCTCGAAAGAGAGCCGTAACACAGGTGCTGCATGG
>E9691TF06HJN6O
ATTAGATACCCGGGTAGTCCTAGCTGTAAACGATGGATACTAGATGTTGTGGACTCTTTGAGTCTGCAGTGTCGTAGCTAACGCGTTAAGTATCCCGCCTGGGAAGTATGCTCGCAAGAGTGAAACTCAAAGGAATTGACGGGGGCCCGCACAAGCGGTGGAGCATGTGGTTTAATCGATGCAACACGAAGAACCTTACCAGGACTTGACATAAAGAGAAGTTTTTTGAGAAGAAAACGTGCTACGGCCTCTTATACAGGTGGTG
>E9691TF06HMBR2
ATTAGATACCCTGGTAGTCCACGCCGTAAACGGTGGGCGCTAGTTGTGCGAACCTTCCACGGTTTGTGCGACGCAGCTAACGCATTAAGCGCCCCGCCTGGGGAGTACGATCGCAAGATTAAAACTCAAAGGAATTGACGGGGCCCCGCACAAGCAGCGGAGCATGCGGCTTAATTCGACGCAACGCGAAGAACCTTACCAAGGCTTGACATATACAGGAATACGGCAGAGATGTCGTAGCCGCAAGGTCTGTATACAGGTGGTG
>E9691TF06HJLQ0
ATTAGATACCCGGGTAGTCCACGCTGTAAACGATGTCGACTAGCCGTTGGTCCTATTTACAGGATTAGTGGCGCAGCTAACGCATTAAGTCGACCGCCTGGGGAGTACGGCCGCAAGGTTAAAACTCAAATGAATTGACGGGGGCCCGCACAAGCGGTGGAGCATGTGGTTTAATTCGATGCAACGCGAAGAACCTTACCTACCCTTGACATCCAGAGAATCTGTTAGAGATAGTAGAGTGCCTTCGGGAGCTCTGAGACAGGTG
>E9691TF06HDIRJ
ATTAGATACCCGGGTAGTCCACGCCGTAAACGGTGGGCGCTAGGTGTGGGGAACATTCCACGTTCTCCGTGCCGCAGCTAACGCATTAAGCGCCCCGCCTGGGGAGTACGGCCGCAAAGCTAAAACTCAAAGGAATTGACGGGGGCCCGCACAAGCGGCGGAGCATGCGGCTTAATTCGATGCAACGCGAAGAACCTTACCTAGGCTTGACAGTTGGGGAAATCTGGCAGAGATGTCAGGTCCGCAAGGGCCCCAAAACAGGTGGTGCATGGCTGTCG
>E9691TF06HCJ8K
ATTAGATACCCGGGTAGTCCACGCCCTAAACGATGCTGACTAGTTGTTCGGGATTTACATCCTGAGTAACGTAGCTAACGCGTGAAGTCAGCCGCCTGGGGAGTACGGTCGCAAGATTAAAACTCAAAGGAATTGACGGGGACCCGCACAAGCGGTGGATGATGTGGATTAATTCGATGCAACGCGAAAAACCTTACCTACCCTTGACATGTCACTAACGAAGTAGAGATACATTAGGTGCTCGTAAGAGAAAGTGAACACAGGTGCTGC
>E9691TF06G6WYT
ATTAGATACCCCGGTAGTCCACGCTGTAAACGATGATTATTAGATGTCGGGGGGGTTACCCTTCGGTATCGCAGCTAACGCATTAAATAATCCGCCTGGGGAGTACGGTCGCAAGATTAAAACTCAAAGGAATTGACGGGGACCCGCACAAGCGGTGGAGTATGTGGTTTAATTCGAAGCAACGCGCAGAACCTTACCAACCCTTGACATGGGACGTATGAGCTTCAGAGATGAAGTTCTTCACTTCGGGTGGCGTCCACACAGGTGCTGCATGG
>E9691TF06GYT8C
ATTAGATACCCCGGTAGTCCACGCCGTAAACGATGTCAACTAGCCGTTGGCTCTCTTAGAGAGTTAGTGGCGCAGCTAACGCATTAAGTTGACCGCCTGGGGAGTACGGCCGCAAGGTTAAAACTCAAATGAATTGACGGGGGCCCGCACAAGCGGTGGAGCATGTGGTTTAATTCGATGCAACGCGAAGAACCTTACCTACCCTTGACATCCAGAGAATCTGTTAGAGATAGTAGAGTGCCTTCGGGAACTCTGAGACAGGTG
>E9691TF06G5FS3
ATTAGATACCCTGGTAGTCCTAGCTGTAAACGGTGGATACTAGATGTTGTGGACTCTTTGAGTCTGCAGTGTCGTAGCTAACGCGTTAAGTATCCCGCCTGGGAAGTATGCTCGCAAGAGTGAAACTCAAAGGAATTGACGGGGGCCCGCACAAGCGGTGGAGCATGTGGTTTAATTCGATGCAACACGAAGAACCTTACCAGGACTTGACATAAAGAGAAGTTTTTTGAGAAGAAAACGTGCTACGGCCTCTTATACAGGTGGTG
>E9691TF06G4QHX
ATTAGATACCCCGGTAGTCCACGCCCTAAACGATGCTGACTAGTTGTTCGGGATTTACATCCTGAGTAACGTAGCTAACGCGTGAAGTCAGCCGCCTGGGGAGTACGGTCGCAAGATTAAAACTCAAAGGAATTGACGGGGACCCGCACAAGCGGTGGATGATGTGGATTAATTCGATGCAACGCGAAAAACCTTACCTACCCTTGACATGTCACTAACGAAGTAGAGATACATTAGGTGCCCGTAAGGG
>E9691TF06HJFNB
ATTAGATACCCTGGTAGTCCACGCCCTAAACGATGTCTACTAGTTGTTGGGAGAGTAAAATCTCTTAGTAACGCAGCTAACGCGTGAAGTAGACCGCCTGGGGAGTACGGTCGCAAGATTAAAACTCAAAGGAATTGACGGGGGCCCGCACAAGCGGTGGATTATGTGGATTAATTCGATGCAACGCGAAAAACCTTACCTGGCCTTGACATGTACCGAATTTAGCAGAGATGCTTTAGTGCTCGAAAG
>E9691TF06G9EW1
ATTAGATACCCTGGTAGTCCACGCCCTAAACGATGCTGACTAGTTGTTCGGGATTTTATCCTGAGTAACGTAGCTAACGCGTGAAGTCAGCCGCCTGGGGAGTACGGTCGCAAGATTAAAACTCAAAGGAATTGACGGGGACCCGCACAAGCGGTGGATGATGTGGATTAATTCGATGCAACGCGAAAAACCTTACCTACCCTTGACATGTAACTAACGAAGTAGAGATACATTAGGTGCTCGTAAGAGAAAGTTAACACAGGTGCTGCATGG
>E9691TF06HHF9V
ATTAGATACCCGGGTAGTCCACGCCGTAAACGATGTCAACTAGCCGTTGGCTCTCTTAGAGAGTTAGTGGCGCAGCTAACGCATTAAGTTGACCGCCTGGGGAGTACGGCCGCAAGGTTAAAACTCAAATGAATTGACGGGGGGCCCGCACAAGCGGTGGAGCATGTGGTTTAATTCGATGCAACGCGAAAGAACCTTACCTACCCTTGACATCCAGAGAATCTGTTAGAGATAGTAGAGTGCC
>E9691TF06HJUIU
ATTAGATACCCTGGTAGTCCTAGCTGTAAACGATGGATACTAGATGTTGTGGACTCTTTGAGTCTGCAGTGTCGTAGCTAACGCGTTAAGTATCCCGCCTGGGAAGTATGCTCGCAAGAGTGTAACTCAAAGGAATTGACGGGGGCCCGCACAAGCGGTGGAGCATGTGGTTAATTCGATGCAACACGAAGAACCTTACCGGGGCTTGACATAAAGAGAAGTTTTTTGAGAAGAAAACGTGCTACGGCCTCTTATACAGGTGGTG
>E9691TF06HB5KP
ATTAGATACCCCGGTAGTCCACGCTGTAAACGATGTCGACTAGCCGTTGGTCCTATTTACAGGATTAGTGGCGCAGCTAACGCATTAAGTCGACCGCCTGGGGAGTACGGCCGCAAGGTTAAAACTCAAATGAATTGACGGGGGCCCGCACAAGCGGTGGAGCATGTGGTTTAATTCGATGCAACGCGAAGAACCTTACCTACCCTTGACATCCAGAGAATCTGTTAGAGATAGTAGAGTGCCTTCGGG
>E9691TF06HK6OO
ATTAGATACCCGGGTAGTCCACGCTGTAAACGATGAGTGCTAGATATCTGGATTTATTCTGGGTGTCGAAGCTAACGTATTAAGCACTCCGCCTGGGGAGTACGATCGCAAGATTAAAACTCAAAGGAATTGACGGGGGCCCGCACAAGCGGTGGAGCATGCGGTTTAATTCGATGCAACGCGAAAAACCTTCCAGCTCTTGACATGTCGGTCGCGGAGACTAGAGATAGTTTCCTTCAGTTCGGCTGGACCCG
>E9691TF06HOB2H
ATTAGATACCCGGGTAGTCCACGCTGTAAACGATGAGTGCTAGATGTCGGGAATTTATTCTCGGTTTCGCAGCTAACGCATTAAGCACTCCGCCTGGGGACTACGATCGCAAGATTAAAACTCAAAGGAATTGACGGGGGCTCGCACAAGAGGTGGAGCATGCGGTTTAATTCGATGCTACGCGAAAAACCTTACCAACCCTTGACATGGTGGTCGCGGGGACCAGAGATGGACCCC
>E9691TF06GXUBS
ATTAGATACCCTGGTAGTCCACGCCGTAAACGATGTCAACTAGCCGTTGGGCCCTTTATGGGTTTAGTGGCGCAGCTAACGCATTAAGTTGACCGCCTGGGGAGTACGGCCGCAAGGTTAAAACTCAAATGAATTGACGGGGGCCCGCACAAGCGGTGGAGCATGTGGTTTAATTCGATGCAACGCGAAGAACCTTACCTACCCTTGACATCCAGAGAATCTGTTAGAGATAGTAGAGTGCCTTCGGGAACTCTGAGACAGGTGCTGCATGG
>E9691TF06G6KB1
ATTAGATACCCGGGTAGTCCACGCCCTAAACGATGTCTACTAGTTGTTGGTGGAGTAAAATCCATGAGTAACGCAGCCAACGCGTGAAGTAGACCGCCTGGGGAGTACGGTCGCAAGATTAAAACTCAAATGAATTGACGGGGGCCCGCACAAGCGGTGGATTATGTGGATTAATTCGATGCAACGCGAAAAACCTTACCTGGCCTTGACATGTAACGAACTTTCCAGAGATGGATTGGTGCTCGAAAGAGAGCGTTAACACAGGTGCTGCA
>E9691TF06HJUOV
ATTAGATACCCTGGTAGTCCACGTCGTAAACGATGTCAACTAGCCGTTGGTCCTCTATGTAGGATTAGTGGCGCAGCTAACGCATTAAGTTGACCGCCTGGGGAGTACGGCCGCAAGGTTAAAACTCAAATGAATTGACGGGGGCCCGCACAGGCGGTGGAGCACGTGGTTTAATTCGATGCAACGCGAAGAACCTTACCTACCCTTGACATCCAGAGAATCTGTTAGAGATAGTAGAGTGCCTTCGGGAGCTCTGAGACAGG
>E9691TF06HE8WG
ATTAGATACCCTGGTAGTCCACGCCCTAAACGATGTCTACTAGTTGTTGGTGGAGTAAAATCCATGAGTAACGCAGCTAACGCGTGAAGTAGACCGCCTGGGGAGTACGGTCGCAAGATTAAAACTCAAATGAATTGACGGGGGCCCGCACAAGCGGTGGATTATGTGGATTAATTCGATGCAACGCGAAAAACCTTACCTGGCCTTGACATGTAACGAACTTTCCAGAGATGGATTGGTGCTCGAAAGAGAACGTTAACACAGGTGCTG
>E9691TF06HG7TM
ATTAGATACCCAGGTAGTCCACGCAGTAAACGATGAGCGCTAGTTGTCGGGATCTTAGATTTCGGCGGCGAAGCTAACGCGTTAAGCGCTCCGCCTGGGGAGTACGGTCGCAAGACTAAAACTCAAAAGAATTGACGGGGACCCGCACAAGCAGTGGAGCATGTGGTTTAATTCGATGCTACGCGAAAAACCTTACCAACCCTTGAATCTCCTTGACCGGTATAGAGATATACTTTTGGAGCAATCCACAGGGAAGACAGGTGTTGCATGG
>E9691TF06HEZZ5
ATTAGATACCCTGGTAGTCCTAGCTGTAAACGATGAATACTGGGTGTTTGCGGTAATACCGTAAGCGCCGAAGCTAACGCATTAAGTATTCCGCCTGGGGAGTACGGTCGCAAGACTAAAACTCAAAGGAATTGACGGGGACCCGCACAAGCGGTGGAGCATGTGGTTTAATTCGATGCAACGCGAGGAACCTTACCAGGTCTTGAATCCACTAAATACTGAAGAGATTCGGTAGTGCCTCTTTGAGGAATAGTGAGACAGGTGGTGCATGG
>E9691TF06HDW3K
ATTAGATACCCAGGTAGTCCACGCCGTAAACGATGGATGCTAGGTGTTCCGGAATTTGACTTCTGGAGTACCGAAGCTAACGCATTAAGCATCCCGCCTGGGGAGTACGGCCGCAAGGCTAAAACTCAAAGGAATTGACGGGGGCTCGCACAAGCGGTGGAGCATGTGGTTTAATCGACGCAACGCGAAGAACCTTACCTGGGCTAGAAAGTGTAGGAATCTGG
>E9691TF06HD92P
ATTAGATACCCGGGTAGTCCACGCCGTAAACGATGTCAACTAGCTGTTGGTCTTATGAATAAGATTAGTGGCGCGGCTAACGCGATAAGTTGACCGCCTGGGGAGTACGGTCGCAAGATTAAAACTCAAAGGAATTGACGGGGCCCGCACAAGCGGTGGAGCATGTGGTTTAATTCGACGCAACGCGAAGAACCTTACCTACCCTTGACATACAGTGGATTTTGCAGAGATGTGGAAGTGCCTTCGGGAACACTGATACAGGTGCTG
>E9691TF06HCF20
ATTAGATACCCTGGTAGTCCTAGCTGTAAACGATGGATACTAGATGTTGTGGACTCTTTGAGTCTGCAGTGTCGTAGCTAACGCGTTAAGTATCCCGCCTGGGAGGTATGCTCGCAAGAGTGAAACTCAAAGGAATTGACGGGGGCCCGCACAAGCGGTGGAGCATGTGGTTAATTCGATGCAACACGAAGAACCTTACCAGGACTTGACATAAAGAGAAGTTTTTTGAGAAGAAAACGTGCTACGGCCTCTTATACAGGTGGTG
>E9691TF06G39GX
ATTAGATACCCTGGTAGTCCACGCCCTAAACTATGATTACTCGACATTTGTGATATACAATAAGTGTCTGAGCGAAAGCATTAAGTAATCCACCTGGGAAGTACGTCCGCAAGGATGAAACTCAAAGGAATTGGCGGGGGTCCGCACAAGCGGTGGAGCATGTGGTTTAATTCGATGATACGCGAGGAACCTTACCTGGGCTAGAATGCTGGGAGACCGTGGGTGAAAGCTCACTTTGTAGCAATACACTGCCAGTAAGGTG
>E9691TF06HCUUC
ATTAGATACCCTGGTAGTCCACGCCGTAAACGATGAATACTAGATGTTGGTCATATTGATCAGTGTCGCAGCTAACGCGTTAAGTATTCCGCCTGGGAAGTACGCTCGCAAGAGTGAAACTCAAAGGAATTGACGGGGGCCCGCACAAGCGGTGGATCATGTGGTTTAATTCGATGCAACGCGAAGAACCTTACCTGGGCTTGATATGGCGACTAAACTCATCGAAAG
>E9691TF06HBRT8
ATTAGATACCCTGGTAGTCCACGCCCTAAACGATGTCTACTAGTTGTTGGTGGAGTAAAATCCATGAGTAACGCAGCTAACGCGTGAAGTAGACCGCCTGGGGAGTACGGTCGCAAGATTAAAACTCAAATGAATTGACGGGGGCCCGCACAAGCGGTGGATTATGTGGATTAATTCGATGCAACGCGAAAAACCTTACCTGGCCTTGACATGTAACGAACTTTCCAGAGATGGATTGGTGCTCGAAAG
>E9691TF06G2Y21
ATTAGATACCCAGGTAGTCCACGCCGTAAACGATGTATGCTCGGTATCTGGAGCTGTTAAGGCTTTGGGTACCTCAGGAAACCCGGTAAGCATACCGCCTGAGAAGTACGAACGCAAGTTTAAAACTCAAAGGAATTGACGGGGCCCCGCACAAGCAGCGGAGCGTGTGGTTTAATTCGATGCAACACGAAGAACCTTACCTAGGTTTGACATAGATCTGCATGTCTGAGAAATCAGGCAGCCTTCGAGGGTGATCTACAGGTG
>E9691TF06G8H1G
ATTAGATACCCCGGTAGTCCACGCTGTAAACGATGTCGACTAGCCGTTGGTCCTATTTACAGGATTAGTGGCGCAGCTAACGCATTAAGTCGACCGCCTGGGGAGTACGGCCGCAAGGTTAAAACTCAAATGAATTGACGGGGGCCCGCACAAGCGGTGGAGCATGTGGTTTAATTCGATGCAACGCGAAGAACCTTACCTACCCTTGACATCCAGAGAATCTGTTAGAGATAGTAGAGTGCCTTCGGGAGCTCTGAGACAGGTG
>E9691TF06G6JCX
ATTAGATACCCCGGTAGTCCACGCCGTAAACGGTGGGTACTAGGTGTGGGTTTCCTTCCTTGGGATCCGTGCCGTAGCTAACGCATTAAGTACCCCGCCTGGGGAGTACGGCCGCAAGGCTAAAACTCAAAGAAATTGACGGGGGCCCGCACAAGCGGCGGAGCATGTGGATTAATTCGATGCAACGCGAAGAACCTTACCTGGGTTGACATGCACAGGACGACGGCAGAGATGTCGTTTCCCTTGTGGCCTGTGTGCAGGTGGTGCATGGCTGTCGTC
>E9691TF06HEDQW
ATTAGATACCCGGGTAGTCCACGCCCTAAACGATGTCAACTGGTTGTTGGGTCTTCACTGACTCAGTAACGAAGCTAACGCGTGAAGTTGACCGCCTGGGGAGTACGGCCGCAAGGTTGAAACTCAAAGGAATTGACGGGGACCCGCACAAGCGGTGGATGATGTGGTTTAATTCGATGCAACGCGAAAAACCTTACCCACCTTTGACATGTACGGAATTTGCCAGAGATGGCTTAGTGCTCGAAAGAGAACCGTAACACAGGTGCTGCATGG
>E9691TF06HBDST
ATTAGATACCCCGGTAGTCCACGCCCTAAACGATGTCAACTAGCTGTTGGGGCCTTCGGGCCTTAGTAGCGCAGCTAACGCGTGAAGTTGACCGCCTGGGGAGTACGGTCGCAAGATTAAAACTCAAAGGAATTGACGGGGACCCGCACAAGCGGTGGATGATGTGGATTAATTCGATGCAACGCGAAAAACCTTACCTACCCTTGACATGTCTGGAATCCCGAAGAGATTTGGG
>E9691TF06G41MX
ATTAGATACCCAGGTAGTCCTAGCTGTAAACGATGGATACTAGATGTTGTGGACTCTTTGAGTCTGCAGTGTCGTAGCTAACGCGTTAAGTATCCCGCCTGGGAAGTATGCTCGCAAGAGTGAAACTCAAAGGAATTGACGGGGGCCCGCACAAGCGGTGGAGCATGTGGTTAATTCGATGCAACACGAAGAACCTTACCAGGACTTGACATAAAGAGAAGTTTTTTGAGAAGAAAACGTGCTACGGCCTCTTATACAGGTGGTG
>E9691TF06GWYY1
ATTAGATACCCAGGTAGTCCTAGCTGTAAACGATGGATACTAGATGTTGTGGACTCTTTGAGTCTGCAGTGTCGTAGCTAACGCGTTAAGTATCCCGCCTGGGAAGTATGCTCGCAAGAGTGAAACTCAAAGGAATTGACGGGGGCCCGCACAAGCGGTGGAGCATGTGGTTAATTCGATGCAACACGAAGAACCTTACCAGGACTTGACATAAAGAGAAGTTTTTTGAGAAGAAAACGTGCTACGGCCTCTTATACAGGTGGTG
>E9691TF06HFK3A
ATTAGATACCCGGGTAGTCCTAGCTGTAAACGATGGATACTAGATGTTGTGGACTCTTTGAGTCTGCAGTGTCGTAGCTAACGCGTTAAGTATCCCGCCTGGGAAGTATGCTCGCAAGAGTGAAACTCAAAGGAATTGACGGGGCCCGCACAAGCGGTGGAGCATGTGGTTTAATCGATGCAACACGGAGAACCTTACCAGGACTTGACATAAAGAGAAGTTTTTTGAGAAGAAAACGTGCTACGGCCTCTTATACAGGTGGTG
>E9691TF06G6A0Q
ATTAGATACCCTGGTAGTCCACGCTGTAAACTATGGATACTTGTTGTTGGAGGTATTGACCCCTTCAGTGACGAAGCTAACGCGTTAAGTATCCCGCCTGGGGAGTACGGTCGCAAGATTAAAACTCAAAGAAATTGACGGGGGCCCGCACAAGCGGTGGAGCATGTGGTTTAATTCGATGCAACGCGAAGAACCTTACCTGGACTTGACATGAACTGGAAGGGTGGCAGAAATGTCCCCGCTCGCAAGAGTCGGTTCACAGGTGCTGCATGG
>E9691TF06G6GJJ
ATTAGATACCCCGGTAGTCCACGCCGTAAACGATGTCAACTAGCCGTTGGCTCTCTTAGAGAGTTAGTGGCGCAGCTAACGCATTAAGTTGACCGCCTGGGGAGTACGGCCGCAAGGTTAAAACTCAAATGAATTGACGGGGGCCCGCACAAGCGGTGGAGCATGTGGTTTAATTCGATGCAACGCGAAGAACCTTACCTACCCTTGACATCCAGAGAATCTGTTAGAGATAGTAGAGTGCCTTCGGGAACTCTGAGACAGGTG
>E9691TF06HIL71
ATTAGATACCCCGGTAGTCCACGCCGTAAACGGTGGGCGCTAGTTGTGCGAACCTTCCACGGTTTGTGCGACGCAGCTAACGCATTAAGCGCCCCGCCTGGGGAGTACGATCGCAAGATTAAAACTCAAAGGAATTGACGGGGCCCGCACAAGCAGCGGAGCATGCGGCTTAATTCGACGCAACGCGAAGAACCTTACCAAGGCTTGACATATACAGGAATATGGCAGAGATGTCATAGCCGCAAGGTCTGTA
>E9691TF06G3KTQ
ATTAGATACCCGGGTAGTCCACGCCCTAAACGATGTCTACTAGTTGTTGGTGGAGTAAAATCCATGAGTAACGCAGCTAACGCGTGAAGTAGACCGCCTGGGGAGTACGGTCGCAAGATTAAAACTCAAATGAATTGACGGGGGCCCGCACAAGCGGTGGATTATGTGGATTAATTCGATGCAACGCGAAAAACCTTACCTGGCCTTGACATGTAACGAACTTTCCAGAGATGGATTGGTGCTCGAAAGAGAGCGTTAACACAGGTG
>E9691TF06G1SZA
ATTAGATACCCGGGTAGTCCACGCCCTAAACGATGTCTACTAGCTGTTGGGGTAACTCAGTAGCTAAGCTAACGCGAGAAGTAGACCGCCTGGGGAGTACGGTCGCAAGATTAAAACTCAAAGGAATTGACGGGGACCCGCACAAGCGGTGGATGATGTGGATTAATTCGATGCAACGCGAAAAACCTTACCGCTCTTGACATGTATGGAAGATCTTAGAGATAGGATTGTGCCTTCGGGAACCATAACACAGGTGCTGCATGG
>E9691TF06GWDAE
ATTAGATACCCTGGTAGTCCACACTGTAAACGATGATAACTAACTGTTGGCATTCGTGTCGGTGGTACAGAGAAATCGTTAAGTTATCCACCTGGGGAGTACGCCGGCAACGGTGAAACTCAAAGGAATTGACGGGGGTCCGCACAAGCGGTGGAGCATGTGGTTTAATTCGATGATACGCGAGGAACCTTACCTAGGCTAGAATGTGAAGGAATGTATCAGAAATGG
>E9691TF06G57CC
ATTAGATACCCTGGTAGTCCACGCCCTAAACGATGCTGACTAGTTGTTCGGGATTTACATCCTGAGTAACGTAGCTAACGCGTGAAGTCAGCCGCCTGGGGAGTACGGTCGCAAGATTAAAACTCAAAGGAATTGGACGGGGGACCCGCACAAGCGGTGGATGATGTGGATTAATTCGATGCAACGCGAAAAACCTTCCTACCCTTGACATGTCACTAACGAAGTAGAGATACATTAGGTGCTCGTAAGAGAAAGTGAACACAGG
>E9691TF06GWDA8
ATTAGATACCCGGGTAGTCCACGCCGTAAACGGTGGGCGCTAGTTGTGCGAACCTTCCACGGTTTGTGCGACGCAGCTAACGCATTAAGCGCCCCGCCTGGGGAGTACGATCGCAAGATTAAAACTCAAAGGAATTGACGGGGCCCCGCACAAGCAGCGGAGCATGCGGCTTAATTCGACGCAACGCGAAGAACCTTACCAAGGCTTGACATATACAGGAATATGGCAGAGATGTCATAGCCGCAAGGTCTGTATACAGGTGGTG
>E9691TF06HFCAE
ATTAGATACCCAGGTAGTCCACGCCCTAAACGATGTCTACTAGTTGTTGGTGGAGTAAAATCCATGAGTAACGCAGCTAACGCGTGAAGTAGACCGCCTGGGGAGTACGGTCGCAAGATTAAAACTCAAATGAATTGACGGGGGCCCGCACAAGCGGTGGATTATGTGGATTAATTCGATGCAACGCGAAAAAACCTTACCTGGCCTTGACATGTAACGAACTTTCCAGAGATGGATTGGTGCTCGAAAGAGAACGTTAACACAGGTGCTGCA
>E9691TF06G9WU9
ATTAGATACCCGGGTAGTCCACGCCGTAAACGGTGGGCGCTAGTTGTGCGAACCTTCCACGGTTTGTGCGACGCAGCTAACGCATTAAGCGCCCCGCCTGGGGAGTACGATCGCAAGATTAAAACTCAAAGGAATTGACGGGGCCCCGCACAAGCAGCGGAGCATGCGGCTTAATTCGACGCAACGCGAAGAACCTTACCAAGGCTTGACATATACAGGAATATGGCAGAGATGTCATAGCCGCAAGGTCTGTATACAGGTGGTG
>E9691TF06HG0QN
ATTAGATACCCCGGTAGTCCACGCCCTAAACGATGTCTACTAGTTGTTGGTGGAGTAAAATCCATGAGTAACGCAGCTAACGCGTGAAGTAGACCGCCTGGGGAGTACGGTCGCAAGATTAAAACTCAAATGAATTGACGGGGGCCCGCACAAGCGGTGGATTATGTGGATTAATTCGATGCAACGCGAAAAACCTTACCTGGCCTTGACATGTAACGAACTTTCCAGAGATGGATTGGTGCTCGAAAGAGAACGTTAACACAGGTGCTGCATGG
>E9691TF06G2VI9
ATTAGATACCCTGGTAGTCCACGCCGTAAACGATGATAACTCGCTGTTGGCGATACACAGTCAGCGGCTTAGCGAAAGCGTTAAGTTATCCACCTGGGGAGTACGCTCGCAAGAGTGAAACTCAAAGGAATTGACGGGGGCCCGCACAAGCGGAGGAACATGTGGTTTAATTCGATGATACGCGAGGAACCTTACCTGGGCTTAAATGTGCTATGACCGCTGGAGAAATTCGGCTTTTCGCAAGAACAGAGTACAAGGTGCTGCA
>E9691TF06G4PUW
ATTAGATACCCCGGTAGTCCACGCTGTAAACTATGGATACTTGTTGTTGGAGGTATTGACCCCTTCAGTGACGAAGCTAACGCGTTAAGTATCCCGCCTGGGGAGTACGGTCGCAAGATTAAAACTCAAAGAAATTGACGGGGGCCCGCACAAGCGGTGGAGCATGTGGTTTAATTCGATGCAACGCGAAGAACCTTACCTGGACTTGACATGAACTGGAAGGGTGGCAGAAATGTCCCCG
>E9691TF06HE356
ATTAGATACCCAGGTAGTCCACGCCCTAAACGATGTCTACTAGTTGTTGGTGGAGTAAAATCCATGAGTAACGCAGCTAACGCGTGAAGTAGACCGCCTGGGGAGTACGGTCGCAAGATTAAAACTCAAATGAATTGACGGGGGCCCGCACAAGCGGTGGATTATGTGGATTAATTCGATGCAACGCGAAAAACCTTACCTGGCCTTGACATGTAACGAACTTTCCAGAGATGGATTGGTGCTCGAAAGAGAGCGTTAACACAGGTG
>E9691TF06HFPUQ
ATTAGATACCCTGGTAGTCCACACTGTAAACGATGATAACTAGGTGTCGGCCGAATCTGGTCGGTGCCACAGCGAAAGCGTTAAGTTATCCACCTGGGGAGTACGCCGGCAACGGTGAAACTCAAAGGAATTGACGGGGGTCCGCACAAGCGGTGGAGCATGTGGTTTAATTCGATGATACGCGAGGAACCTTACCTAGGCTAGAATGTGAAGGAATGATGCAGAAATGGATCAGTCAGCAATGACCTGAAACAGG
>E9691TF06HAZ79
ATTAGATACCCTGGTAGTCCACACTGTAAACGATGATAACTAGGTGTCGGCCGAATCTGGTCGGTGCCATAGCGAAAGCGTTAAGTTATCCACCTGGGGAGTACGCCGGCAACGGTGAAACTCAAAGGAATTGACGGGGGTCCGCACAAGCGGTGGAGCATGTGGTTTAATTCGATGATACGCGAGGAACCTTACCTAGGCTAGAATGTGAAGGAATGATACAGAAATGGATCAGTCAGCAATGACCTGAAACAGGTG
>E9691TF06HI1AQ
ATTAGATACCCTGGTAGTCCACGCTGTAAACGATGTCGACTAGCCGTTGGTCCTATTTACAGGATTAGTGGCGCAGCTAACGCATTAAGTCGACCGCCTGGGGAGTACGGCCGCAAGGTTAAAACTCAAATGAATTGACGGGGGCCCGCACAAGCGGTGGAGCATGTGGTTTAATTCGATGCAACGCGAAGAACCTTACCTACCCTTGACATCCAGAGAATCTGTTAGAGATAGTAGAGTGCCTTCGGGAGCTCTGAGACAGGTG
>E9691TF06HDBRB
ATTAGATACCCGGGTAGTCCTGGCCCTAAACGGTGCGCACTTGCTGTGAGTGGATTTAAAACCCACTCGTGGCGAAGTTAACACGATAAGTGCGCCGCCTGAGGAGTACGGTCGCAAGATTAAAACTCAAAGAAATTGACGGGGGCCTGCACAAGCGGAGGAGTATGTGGCTTAATTCGATGCAACGCGAAGAACCTTACCTGGTCTTGACATGCATGTGGTAGAAGCCTGAAAGGGTAACGACCTCGCAAGAGGAGCGTGCACAGGTG
>E9691TF06HFD0Q
ATTAGATACCCGGGTAGTCCACGCCCTAAACGATGCTGACTAGTTGTTCGGGATTTACATCCTGAGTAACGTAGCTAACGCGTGAAGTCAGCCGCCTGGGGAGTACGGTCGCAAGATTAAAACTCAAAGGAATTGGACGGGGACCCGCACAAGCGGTGGATGATGTGGATTAATTCGATGCAACGCGAAAAACCTTACCTACCCTTGACATGTGACTAACGAAGTAGAGATACATTAGGTGCTCGTAAGAGAAAGTCAACAC
>E9691TF06G758A
ATTAGATACCCTGGTAGTCCACGCCGTAAACGATGTCAACTAGCCGTTGGTCCTCTATGTAGGATTAGTGGCGCAGCTAACGCATTAAGTTGACCGCCTGGGGAGTACGGCCGCAAGGTTAAAACTCAAATGAATTGACGGGGGCCCGCACAAGCGGTGGAGCATGTGGTTTAATTCGATGCAACGCGAAGAACCTTACCTACCCTTGACATCCAGAGAATCTGTTAGAGATAGTAGAGTGCCTTCGGGAGCTCTGAGACAGGTG
>E9691TF06HDWI8
ATTAGATACCCAGGTAGTCCACGCTGTAAACGATGAGTGCTAGCCGTTGGATTCTTAGAATTCAGTGGTGCAGCTAACGCATTAAGCACTCCGCCTGGGGAGTACGGTCGCAAGATTAAAACTCAAAGGAATTGACGGGGACCCGCACAAGCGGTGGAGCATGTGGTTTAATTCGAGGCAACGCGAAGAACCTTACCAGGACTTGACATGGG
>E9691TF06G2UUV
ATTAGATACCCGGGTAGTCCACGCTGTAAACGATGTCGACTAGCCGTTGGTCCTATTTACAGGATTAGTGGCGCAGCTAACGCATTAAGTCGACCGCCTGGGGAGTACGGCCGCAAGGTTAAAACTCAAATGAATTGACGGGGGCCCGCACAAGCGGTGGAGCATGTGGTTTAATTCGATGCAACGCGAAGAACCTTACCTACCCTTGACATCCAGAGAATCTGTTAGAGATAGTAGAGTTCCTTCGGG
>E9691TF06HC9ZZ
ATTAGATACCCGGGTAGTCCTGGCTGTAAACATTGGGCACTGGGTAGTGGAACCGCCGATGGTTTCACTGCCGCAGGGAAACCGTGAAGTGCCCCGCCTGGGGAGTATGGTCGCAAGGCTGAAACTCAAAGGAATTGACGGGGGCTCACACAAGCAGTGGAGTATGTGGCTTAATTCGAGGCTACGCGAAAAACCTTACCTAGGCTTGACATGCAAGGATTAGTCGGCGGAAACGTCGATGACGCCGCAAGGTGGAACTTGCACAGGTG
>E9691TF06HH48P
ATTAGATACCCTGGTAGTCCACGCAGTAAACGATGAGCGCTAGTTGTCGGGATCTTAGATTTCGGCGGCGAAGCTAACGCGTTAAGCGCTCCGCCTGGGGAGTACGGTCGCAAGACTAAAACTCAAAAGAATTGACGGGGACCCGCACAAGCAGTGGAGCATGTGGTTTAATTCGATGCTACGCGAAAAACCTTACCAACCCTTGAATCTCCTTGACCGGTATAGAGATATACTTTTGGAGCAATCCACAGGGAAGACAGGTGTTGCATGGTC
>E9691TF06GTEI4
ATTAGATACCCTGGTAGTCCACGCCGTAAACGGTGGGCGCTAGTTGTGCGAACCTTCCACGGTTTGTGCGACGCAGCTAACGCATTAAGCGCCCCGCCTGGGGAGTACGATCGCAAGATTAAAACTCAAAGGAATTGACGGGGCCCCGCACAAGCAGCGGAGCATGCGGCTTAATTCGACGCAACGCGAAGAACCTTACCAAGGCTTGACATATACAGGAATATGGCAGAGATGTCATAGCCGCAAGGTCTGTATACAGGTGG
>E9691TF06HC2XQ
ATTAGATACCCCGGTAGTCCTAGCTGTAAACGATGGATACTAGATGTTGTGGACTCTTTGAGTCTGCAGTGTCGTAGCTAACGCGTTAAGTATCCCGCCTGGGAAGTATGCTCGCAAGAGTGAAACTCAAAGGAATTGACGGGGGCCCGCACAAGCGGTGGAGCATGTGGTTTAATTCGATGCAACACGAAGAACCTTACCAGGACTTGACATAAAGAGAAGTTTTTTGAGAAGAAAACGTGCTACGGCCTCTTATACAGGTGGTG
>E9691TF06HH1ZW
ATTAGATACCCTGGTAGTCCTGGCTGTAAACATTGGGCACTGGGTAGTGGAACCGCCGATGGTTTCACTGCCGCAGGGAAACCGTGAAGTGCCCCGCCTGGGGAGTATGGTCGCAAGGCTGAAACTCAAAGGAATTGACGGGGGCTCACACAAGCAGTGGAGTATGTGGCTTAATTCGAGGCTACGCGAAAAACCTTACCTAGGCTTGACATGCAAGGATTAGTCGGCGGAAACGTCGATGACGCCGCAAGGTGGAACTTGCACAGGTG
>E9691TF06HNM2L
ATTAGATACCCCGGTAGTCCACGCCGTAAACGATGTCAACTAGTCGTTGGCTCTCTTAGAGAGTTAGTGGCGCAGCTAACGCATTAAGTTGACCGCCTGGGGAGTACGGCCGCAAGGTTAAAACTCAAATGAATTGACGGGGGCCCGCACAAGCGGTGGAGCATGTGGTTTAATTCGATGCAACGCGAAGAACCTTACCTACCCTTGACATCCAGAGAATCTGTTAGAGATAGTAGAGTGCC
>E9691TF06GPVZR
ATTAGATACCCGGGTAGTCCACACTGTAAACGATGATAACTAGGTGTCGGCCGAATCTGGTCGGTGCCACAGCGAAAGCGTTAAGTTATCCACCTGGGGAGTACGCCGGCAACGGTGAAACTCAAAGGAATTGACGGGGGTCCGCACAAGCGGTGGAGCATGTGGTTTAATTCGATGATACGCGAGGAACCTTACCTAGGCTAGAATGTGAAGGAATGATACAGAAATGGATCAGTCAGCAATGACCTGAAACAAGGTGCTGC
>E9691TF06GYDXW
ATTAGATACCCCGGTAGTCCTAGCTGTAAACGATGGATACTAGATGTTGTGGACTCTTTGAGTCTGCAGTGTCGTAGCTAACGCGTTAAGTATCCCGCCTGGGAAGTATGCTCGCAAGAGTGAAACTCAAAGGAATTGACGGGGGCCCGCACAAGCGGTGGAGCATGTGGTTTAATCGATGCAACACGAAGAACCTTACCAGGACTTGACATAAAGAGAAGTTTTTTGAGAAGAAAACGTGCTACGGCCTCTTATACAGGTGG
>E9691TF06HCFBW
ATTAGATACCCTGGTAGTCCACGCCGTAAACGGTGGGCGCTAGTTGTGCGAACCTTCCACGGTTTGTGCGATGCAGCTAACGCATTAAGCGCCCCGCCTGGGGAGTACGATCGCAAGATTAAAACTCAAAGGAATTGACGGGGCCCCGCACAAGCAGCGGAGCATGCGGCTTAATTCGACGCAACGCGAAGAACCTTACCAAGGCTTGACATATACAGGAATATGGCAGAGATGTCATAGCCGCAAGGTCTGTATACAGGG
>E9691TF06HEOWI
ATTAGATACCCCGGTAGTCCACGCCGTAAACGATGTCAACTAGCCGTTGGCTCTCTTAGAGAGTTAGTGGCGCAGCTAACGCATTAAGTTGACCGCCTGGGGAGTACGGCCGCAAGGGTAAAACTCAAATGAATTGACGGGGGCCCGCACAAGCGGTGGAGCATGTGGTTTAATTCGATGCAACGCGAAGAACCTTACCTACCCTTGACATCCAGAGAATCTGTTAGAGATAGTAGAGTGCCTTCGGGAACTCTGAGACAGGTG
>E9691TF06GTHE7
ATTAGATACCCTGGTAGTCCACGCCATAAACGATGACAACTAGACGTTGGGAGGGTAAGCCTTTCAGTGTCGCAGCTAACGCGTTAAGTTGTCCGCCTGGGGAGTACGGCCGCAAGGTTGAAACTCAAAGGAATTGACGGGGACCCGCACAAGCGGTGGAGCATGTGGTTTAATTCGATGCAACGCGAAGAACCTTACCTGGCCTTGACATGCTTGGAATCCTGCAGAGATGTGGG
>E9691TF06G0975
ATTAGATACCCCGGTAGTCCACGCCCTAAACGATGTCTACTAGTTGTTGGTGGAGTAAAATCCATGAGTAACGCAGCTAACGCGTGAAGTAGACCGCCTGGGGAGTACGGTCGCAAGATTAAAACTCTAATGAATTGACGGGGGCCCGCACAAGCGGTGGATTATGTGGATTAATTCGATGCAACGCGAAAAACCTTACCTGGCCTTGACATGTAACGAACTTTCCAGAGATGGATTGGTGCTCGAAAGAGAACGTTAACACAGGTGCTGCATGG
>E9691TF06G74DD
ATTAGATACCCAGGTAGTCCTAGCTGTAAACGATGGATACTAGATGTTGTGGACTCTTTGAGTCTGCAGTGTCGTAGCTAACGCGTTAAGTATCCCGCCTGGGAAGTATGCTCGCAAGAGTGAAACTCAAAGGAATTGACGGGGGCCCGCACAAGCGGTGGAGCATGTGGTTAATTCGATGCAACACGAAGAACCTTACCAGGACTTGACATAAAGAGAAGTTTTTGAGAAGAAACGTGCTACGGCCTCTTATACAGGTGGTG
>E9691TF06HD3JT
ATTAGATACCCAGGTAGTCCACGCAGTAAACGATGAGTGCTAGTTATCGGGTCTTTGGGATTCGGTGGCGAAGCTAACGCGTTAAGCACTCCGCCTGGGGAGTACGGTCGCAAGGCTAAAACTCAAAGGAATTGACGGGGACCCGCACAAGCAGTGGAGCATGTGGTTTAATTCGATGCTACGCGAAAAACCTTACCAGCTCTTGTATCCTCACTATGATTTTCAGAGATGAATTTCTTCACTTCGGGTGGGTGAGAGACAGGTGTTG
>E9691TF06HGW7T
ATTAGATACCCCGGTAGTCCACGCCGTAAACGGTGGGCGCTAGTTGTGCGAACCTTCCACGGTTTGTGCGACGCAGCTAACGCATTAAGCGCCCCGCCTGGGGAGTACGATCGCAAGATTAAAACTCAAAGGAATTGACGGGGCCCCGCACAAGCAGCGGAGCATGCGGCTTAATTCGACGCAACGCGAAGAACCTTACCAAGGCTTGACATATACAGGAATATGGCAGAGATGTCATAGCCGCAAGGTCTGTATACAGGTGGTG
>E9691TF06G7O2O
ATTAGATACCCTGGTAGTCCTAGCAGTAAACGGTGCACGTTTGGTGTGGGAGGAATCGACCCCTTCCGTGCCGGAGCTAACGCGTTAAACGTGCCGCCTGGGGAGTACGGTCGCAAGATTAAAACTCAAAGAAATTGACGGGGCCCGCACAAGCGGTGGAGTATGTGGCTTAATTCGATGCAACGCGAAGAACCTTACCTAGGCTTGACATGCATCTCTAAGTCGGTGAAAGCCGGCGAGTGTAGCAATACACAATTTGCACAGGTG
>E9691TF06HD84Q
ATTAGATACCCGGGTAGTCCACGCAGTAAACGATGAGCGCTAGTTGTCGGGATCTTAGATTTCGGCGGCGAAGCTAACGCGTTAAGCGCTCCGCCTGGGGAGTACGGTCGCAAGACTAAAACTCAAAAGAATTGACGGGGACCCGCACAAGCAGTGGAGCATGTGGTTTAATTCGATGCTACGCGAAAAACCTTACCAACCCTTGAATCTCCTTGACCGGTATAGAGATATACTTTTGGAGCAATCCACAGGGAAGACAGGTGTTGCATGG
>E9691TF06HC7LL
ATTAGATACCCGGGTAGTCCACGCCGTAAACGGTGGGCGCTAGTTGTGCGAACCTTCCACGGTTTGTGCGACGCAGCTAACGCATTAAGCGCCCCGCCTGGGGAGTACGATCGCAAGATTAAAACTCAAAGGAATTGACGGGGCCCCGCACAAGCAGCGGAGCATGCGGCTTAATTCGACGCAACGCGAAGAACCTTACCAAGGCTTGACATATACAGGAATACGGCAGAGATGTCGTAGCCGCAAGGTCTGTATACAGGTGGTG
>E9691TF06HBLDX
ATTAGATACCCAGGTAGTCCACACCCTAAACGATGTCTATTAGTTGTTGGGTCTTAATTGACTTAGTAACGAAGCTAACGCGCGAAATAGACCGCCTGGGGAGTACGGCCGCAAGGTTAAAACTCAAAGGAATTGACGGGGACCCGCACAAGCGGTGGATGATGTGGATTAATTCGATGCAACGCGAAAAACCTTACCTACACTTGACATGTCAGGAACTTTCCAGAGATGGATTGGTGCCCGAAAGGGAACCTGAACACAGGTGCTGCATGGCTGTCG
>E9691TF06G0OQD
ATTAGATACCCTGGTAGTCCACGCCCTAAACGATGTCAACTGGTTGTTGGGTCTTCACTGACTCAGTAACGAAGCTAACGCGTGAAGTTGATCGCCTGGGGAGTACGGCCGCAAGGTTGAAACTCAAAGGAATTGACGGGGACCCGCACAAGCGGTGGATGATGTGGTTTAATTCGATGCAACGCGAAAAACCTTACCCACCTTTGACATGTACGGAAGTTGCCAGAGATGGTTTCGTGCTCGAAAGAGAACCGTAACACAGGTGCTGCATGG
>E9691TF06HG72W
ATTAGATACCCAGGTAGTCCACGCTGTAAACGATGTCGACTAGCCGTTGGTCCTATTTACAGGATTAGTGGCGCAGCTAACGCATTAAGTCGACCGCCTGGGGAGTACGGCCGCAAGGTTAAAACTCAAATGAATTGACGGGGGCCCGCACAAGCGGTGGAGCATGTGGTTTAATTCGATGCAACGCGAAGAACCTTACCTACCCTTGACATCCAGAGAATCTGTTAGAGATAGTAGAGTGCCTTCGGAAGCTCTGAGACAGGTG
>E9691TF06HJCJU
ATTAGATACCCGGGTAGTCCTAGCTGTAAACGATGGATACTAGATGTTGTGGACTCTTTGAGTCTGCAGTGTCGTAGCTAACGCGTTAAGTATCCCGCCTGGGAAGTATGCTCGCAAGAGTGAAACTCAAAGGAATTGACGGGGGCCCGCACAAGCGGTGGAGCATGTGGTTTAATCGATGCAACACGAAGAACCTTACCAGGACTTGACATAAAGAGAAGTTTTTTGAGAAGAAAACGTGCTACGGCCTCTTATACAGGTGGTG
>E9691TF06HFW72
ATTAGATACCCGGGTAGTCCACGCCGTAAACGATGGATACTAGCTGTTGGGCGCAAGTTCAGTGGCTAAGCGAAAGTGATAAGTATCCCACCTGGGGAGTACGTTCGCAAGAATGAAACTCAAAGGAATTGACGGGGGCCCGCACAAGCGGTGGAGCATGTGGTTTAATTCGATGATACGCGAGGAACCTTACCAAGGCTTAAATGTAGTTTGACCGATTTGGAAACAGATCTTTCGCAAGACAAA
>E9691TF06HDEAR
ATTAGATACCCTGGTAGTCCACGCCGTAAACGATGTCAACTAGCCGTTGGCTCTCTTAGAGAGTTAGTGGCGCAGCTAACGCATTAAGTTGACCGCCTGGGGAGTACGGCCGCAAGGTTAAAACTCAAATGAATTGACGGGGGCCCGCACAAGCGGTGGAGCATGTGGTTTAATTCGATGCAACGCGAAGAACCTTACCTACCCTTGACATCCAGAGAATCTGTTAGAGATAGTAGAGTGCCTTCGGGAACTCTGAGACAGGTG
>E9691TF06GYBJN
ATTAGATACCCTGGTAGTCCACGCCGTAAACGATGAGAACTAGGCGTTGCGGGTATTGACCCCTGCAGTGCCGCAGCTAACGCATTAAGTTCTCCGCCTGGGAAGTACGGTCGCAAGACTAAAACTCAAAGGAATTGACGGGGGCCCGCACAAGCGGTGGAGCATGTGGTCTAATTCGACGCAACGCGCAGAACCTTACCTGGTCTTGACATCTACGGAACCCTCCCGAAAAGG
>E9691TF06G0Q70
ATTAGATACCCGGGTAGTCCACGCCCTAAACGATGTCTACTAGTTGTTGGTGGAGTAAAATCCATGAGTAACGCAGCTAACGCGTGAAGTAGACCGCCTGGGGAGTACGGTCGCAAGATTAAAACTCAAATGAATTGACGGGGGCCCGCACAAGCGGTAGATTATGTGGATTAATTCGATGCAACGCGAAAAACCTTACCTGGCCTTGACATGTAACGAACTTTCCAGAGATGGATTGGTGCTCGAAAGAGAGCGTTAACACAGGTGCTG
>E9691TF06G76CW
ATTAGATACCCTGGTAGTCCACGCCCTAAACGATGCTGACTAGTTGTTCGGGATTTACATCCTGAGTAACGTAGCTAACGCGTGAAGTCAGCCGCCTGGGGAGTACGGTCGCAAGATTAAAACTCAAAGGAATTGACGGGGACCCGCACAGGCGGTGGATGATGTGGATTAATTCGATGCAACGCGAAAAACCTTACCTACCCTTGACATGTCACTAACGAAGTAGAGATACATTAGGTGCTCGTAAGAGAAAGTGAACACAGGTG
>E9691TF06HCSN5
ATTAGATACCCTGGTAGTCCACGCCCTAAACGATGTCAACTGGTTGTTGGGTCTTCACTGACTCAGTAACGAAGCTAACGCGTGAAGTTGACCGCCTGGGGAGTACGGCCGCAAGGTTGAAACTCAAAGGAATTGACGGGGACCCGCACAAGCGGTGGATGATGTGGTTTAATTCGATGCAACGCGAAAAACCTTACCCACCTTTGACATGTACGGAAGTTACCAGAGATGGTTTCGTGCTCGAAAAGAGAACCGTAACACAGGTGCTGCATGGCTGTCG
>E9691TF06G6L64
ATTAGATACCCCGGTAGTCCACGCCCTAAACGATGTCAACTGGTTGTTGGGTCTTAACTGACTCAGTAACGAAGCTAACGCGTGAAGTTGACCGCCTGGGGAGTACGGCCGCAAGGTTGAAACTCAAAGGAATTGACGGGGACCCGCACAAGCGGTGGATGATGTGGTTTAATTCGATGCAACGCGAAAAACCTTACCCACCTTTGACATGTACGGAAGCCTTTAGAGATAGAGGCGTGCTCGAAAGAGAGCCGTAACACAGGTGCTGCATGGCTGTCG
>E9691TF06G9YQ7
ATTAGATACCCAGGTAGTCCACGCTGTAAACGATGGGTGCTAGCCGTTGGGGGGATACCTCTCAGTGGCGCAGCTAACGCGTTAAGCACCCCGCCTGGGGAGTACGGTCGCAAGATTAAAACTCAAAGAAATTGACGGGGACCCGCACAAGCGGTGGAACATGTGGTTTAATTCGAGGCAACGCGAAGAACCTTACCAGGTCTTGACATGCCCTCTATGGTTTCCAGAAATGGATTCCTTCAGTTCGGCTGGGAGGTGCACAGGTGCTGCA
>E9691TF06HBC0J
ATTAGATACCCGGGTAGTCCACGCTGTAAACGATGTCGACTAGCCGTTGGTCCTATTTACAGGATTAGTGGCGCAGCTAACGCATTAAGTCGACCGCCTGGGGAGTACGGCCGCAAGGTTAAAACTCAAATGAATTGACGGGGGCCCGCACAAGCGGTGGAGCATGTGGTTTAATTCGATGCAACGCGAAGAACCTTACCTACCCTTGACATCCAGAGAATCTGTTAGAGATAGTAGAGTGCCTTCGGG
>E9691TF06HDYAL
ATTAGATACCCTGGTAGTCCACGCCCTAAACGATGTCAACTGGTTGTTGGGTCTTCACTGACTCAGTAACGAAGCTAACGCGTGAAGTTGACCGCCTGGGGAGTACGGCCGCAAGGTTGAAACTCAAAGGAATTGACGGGGACCCGCACAAGCGGTGGATGATGTGGTTTAATTCGATGCAACGCGAAAAACCTTACCCACCTTTGACATGTACGGAAGTTGCCAGAGATGGCTTCGTGCTCGAAAG
>E9691TF06HCLIB
ATTAGATACCCTGGTAGTCCACGCCCTAAACGATGTCTACTAGTTGTTGGTGGAGTAAAATCCATGAGTAACGCAGCTAACGCGTGAAGTAGACCGCCTGGGGAGTACGGTCGCAAGATTAAAACTCAAATGAATTGACGGGGGCCCGCACAAGCGGTGGATTATGTGGATTAATTCGATGCAACGCGAAAAACCTTACCTGGCCTTGACATGTAACGAACTTTCCAGAGATGGATTGGTGCTCGAAAG
>E9691TF06HHPU0
ATTAGATACCCTGGTAGTCCTAGCTGTAAACGATGGATACTAGATGTTGTGGACTCTTTGAGTCTGCAGTGTCGTAGCTAACGCGTTAAGTATCCCGCCTGGGAAGTATGCTCGCAAGAGTGAAACTCAAAGGAATTGACGGGGGCCCGCACAAGCGGTGGAGCATGTGGTTAATTCGATGCAACACGAAGAACCTTACCAGGACTTGACATAAAGAGAAGTTTTTTGAGAAGAAAACGTGCTACGGCCTCTTATACAGGTGGTG
>E9691TF06HD31A
ATTAGATACCCGGGTAGTCCACGCCCTAAACTATGTCAACTGGTTGTCGGGAGATTAACTCTCTTGGTAACGAAGCTAACGCGTGAAGTTGACCGCCTGGGGAGTACGGCCGCAAGGTTAAAACTCAAAGGAATTGACGGGGACCCGCACAAGCGGTGGATTATGTGGATTAATTCGATGCAACGCGAAAAACCTTACCTACCCTTGACATGTACGGAATCCTTCAGAGATGGAGGGGTGCCCGAAAGGGAACCGTAACACAGGTGCTGCATGGCTGTCGTCAG
>E9691TF06G5Y6B
ATTAGATACCCTGGTAGTCCACGCCCTAAACGATGCTGACTAGTTGTTCGGGATTTACATCCTGAGTAACGTAGCTAACGCGTGAAGTCAGCCGCCTGGGGAGTACGGTCGCAAGATTAAAACTCAAAGGAATTGACGGGGACCCGCACAAGCGGTGGATGATGTGGATTAATTCGATGCAACGCGAAAAACCTTACCTACCCTTGACATGTCACTAACGAAGTAGAGATACATTAGGTGCCCGTAAGGGAAAGTGAACACAGGTGCTGCATGG
>E9691TF06HEJFA
ATTAGATACCCGGGTAGTCCTAGCTGTAAACGATGGATACTAGATGTTGTGGACTCTTTGAGTCTGCAGTGTCGTAGCTAACGCGTTAAGTATCCCGCCTGGGAAGTATGCTCGCAAGAGTGAAACTCAAAGGAATTGACGGGGGCCCGCACAAGCGGTGGAGCATGTGGTTTAATTCGATGCAACACGAAGAACCTTACCAGGACTTGACATAAAGAGAAGTTTTTTGAGAAGAAAACGTGCTACGGCCTCTTATACAGGTGGTG
>E9691TF06HGGUS
ATTAGATACCCGGGTAGTCCTAGCTGTAAACGATGGATACTAGATGTTGTGGACTCTTTGAGTCTGCAGTGTCGTAGCTAACGCGTTAAGTATCCCGCCTGGGAAGTATGCTCGCAAGAGTGAAACTCAAAGGAATTGACGGGGGCCCGCACAAGCGGTGGAGCATGTGGTTTATTCGATGCAACACGAAGAACCTTACCAGGACTTGACATAAAGAGAAGTTTTTTGAGAAGAAAACGTGCTACGGCCTCTTATACAGGTGGTG
>E9691TF06HABSE
ATTAGATACCCTGGTAGTCCACGCCGTAAACTATGGAAGCTAGCCGTCAGTCAGCTTGCTGAGTGGTGGCGCAGCTAACGCATTAAGCTTCCCGCCTGGGGAGTACGGTCGCAAGATTAAAACTCAAAGGAATTGACGGGGGCCCGCACAAGCGGTGGAGCATGTGGTTTAATTCGAAGCAACGCGCAGAACCTTACCTACCCTTGACATGTCCAGTATGGTCACCAGAGATGGAGTCCTTC
>E9691TF06HCAR8
ATTAGATACCCTGGTAGTCCACGCCCTAAACGATGTCAACTGGTTGTTGGGTCTTCACTGACTCAGTAACGAAGCTAACGCGTGAAGTTGACCGCCTGGGGAGTACGGCCGCAAGGTTGAAACTCAAAGGAATTGACGGGGACCCGCACAAGCGGTGGATGATGTGGTTTAATTCGATGCAACGCGAAAAACCTTACCCACCTTTGACATGTACGGAATTTGCCAGAGATGGCTTAGTGCTCGAAAG
>E9691TF06HC7HV
ATTAGATACCCTGGTAGTCCACGCTGTAAACTATGGATACTTGTTGTTGGAGGTATTGACCCCTTCAGTGACGAAGCTAACGCGTTAAGTATCCCGCCTGGGGAGTACGGTCGCAAGATTAAAACTCAAAGAAATTGACGGGGGCCCGCACAAGCGGTGGAGCATGTGGTTTAATTCGATGCAACGCGAAGAACCTTACCTGGACTTGACATGAACTGGAAGGGTGGCAGAAATGTCCCCGCTCGCAAG
>E9691TF06HD0Y7
ATTAGATACCCGGGTAGTCCACGCTGTAAACGATGAGTGCTAGATATCGGGAGAATCTCTTTCGGTTTCGTAGCTAACGCATTAAGCACTCCGCCTGGGGAGTACGATCGCAAGGTTAAAACTCAAAGGAATTGACGGGGGCTCGCACAAGCGGTGGAGCATGCGGTTTAATTCGATGTTACGCGAAAAACCTTACCAGCCCTTGACATGGTGGTCGCAGGAAGTAGAGATACATCCTTTCAGTTCGGCTGGACCACACACAGGTGTTG
>E9691TF06G40I7
ATTAGATACCCCGGTAGTCCACGCCGTAAACGATGGATGCTAGGTGTTCCGGAATTTGACTTCTGGAGTACCGAAGCTAACGCATTAAGCATCCCGCCTGGGGAGTACGGCCGCAAGGCTAAAACTCAAAGGAATTGACGGGGGCTCGCACAAGCGGTGGAGCATGTGGTTTAATTCGACGCAACGCGAAGAACCTTACCTGGGCTAGAAAGTGTAGGAATCTGGTAGAAATATTGGAGTGCTCTTCGGAGAATCTACAGTTAGGTGCTGCATGG
>E9691TF06HD69F
ATTAGATACCCGGGTAGTCCACGCTGTAAACGATGAGTGCTAGACGTCGGATTTGAAAAATTCGGTGTTGCAGCTAACGCAATAAGCACTCCGCCTGGGGAGTACGGTCGCAAGATTAAAACTCAAAGGAATTGACGGGGACCCGCACAAGCGGTGGAGCATGTGGTTTAATTCGAAGCAACGCGAAGAACCTTACCAGCTTTTGACATGGGGATTAAGAATAGAGAGATTTATTTGTCGACTTCGGTCGAATCCCACACAGGTGCTGCA
>E9691TF06HC1EK
ATTAGATACCCGGGTAGTCCACGCCGTAAACGATGTCAACTAGCCGTTGGCTCTCTTAGAGAGTTAGTGGCGCAGCTAACGCATTAAGTTGACCGCCTGGGGAGTACGGCCGCAAGGTTAAAACTCAAATGAATTGGACGGGGGCCCGCACAAGCGGTGGAGCATGTGGTTTAATTCGATGCAACGCGAAGAACCTTACCTACCCTTGACATCCAGAGAATCTGTTAGAGATAGTAG
>E9691TF06HHSB3
ATTAGATACCCCGGTAGTCCACGCCGTAAACGGTGGGCGCTAGTTGTGCGAACCTTCCACGGTTTGTGCGACGCAGCTAACGCATTAAGCGCCCCGCCTGGGGAGTACGATCGCAAGATTAAAACTCAAAGGAATTGGACGGGGCCCCGCACAAGCAGCGGAGCATGCGGCTTAATTCGACGCAACGCGAAGAACCTTACCAAGGCTTGACATATACAGGAATATGGCAGAGATGTCATAGCCGCAAGGTCTGTA
>E9691TF06G9E6A
ATTAGATACCCTGGTAGTCCACGCTGTAAACGATGCATACTTGGTCGGAGTGGTTTGACTCCATTCCGGCCGTAGGAAAACTGATGAGTATGCCGCCTGGGGAGTACGGTCGCAAGATTAAAACTCAAAGGAATTGACGGGGGCTCACACAAGCGGTGGAGCATGTGGCTTAATTCGAAGCAACGCGAAGAACCTTACCTAGGCTTGACATTCACGGATAAACTCTATGAAAGTAGAGGTACACCCG
>E9691TF06HL1WD
ATTAGATACCCCGGTAGTCCACGCCCTAAACGATGTCTACTAGTTGTTGGTGGAGTAAAATCCATGAGTAACGCAGCTAACGCGTGAAGTAGACCGCCTGGGGAGTACGGTCGCAAGATTAAAACTCAAATGAATTGACGGGGGCCCGCACAAGCGGTGGATTATGTGGATTAATTCGATGCAACGCGAAAAACCTTACCTGGCCTTGACATGTAACGAACTTTCCAGAGATGGATTGGTGCTCGAAAG
>E9691TF06HIF6P
ATTAGATACCCGGGTAGTCCACGCCCTAAACGATGTCTACTAGTTGTTGGTGGAGTAAAATCCATGAGTAACGCAGCTAACGCGTGAAGTAGACCGCCTGGGGAGTACGGTCGCAAGATTAAAACTCAAATGAATTGACGGGGGCCCGCACAAGCGGTGGATTATGTGGATTAATTCGATGCAACGCGAAAAACCTTACCTGGCCTTGACATGTAACGAACTTTCCAGAGATGGATTGGTGCTCGAAAG
>E9691TF06HBBJT
ATTAGATACCCCGGTAGTCCACGCCCTAAACGATGTCTACTAGTTGTTGGTGGAGTAAAATCCATGAGTAACGCAGCTAACGCGTGAAGTAGACCGCCTGGGGAGTACGGTCGCAAGATTAAAACTCAAATGAATTGACGGGGGCCCGCACAAGCGGTGGATTATGTGGATTAATTCGATGCAACGCGAAAAACCTTACCTGGCCTTGACATGTAACGAACTTTCCAGAGATGGATTGGTGCTCGAAAGAGAG
>E9691TF06GYN0J
ATTAGATACCCCGGTAGTCCTAGCTGTAAACGATGGATACTAGATGTTGTGGACTCTTTGAGTCTGCAGTATCGTAGCTAACGCGTTAAGTATCCCGCCTGGGAAGTATGCTCGCAAGAGTGAAACTCAAAGGAATTGACGGGGGCCCGCACAAGCGGTGGAGCATGTGGTTTAATTCGATGCAACACGAAGAACCTTACCAGGACTTGACATAAAGAGAAGTTTTTTGAGAAGAAAACGTGCTACGGCCTCTTATACAGGTGGTGC
>E9691TF06G84Y3
ATTAGATACCCGGGTAGTCCACGCCCTAAACTATGGATACTCGACATCAGCGATACACAGTTGGTGTCTGAGCGGAAGCGATTAAAGGTACTCCCACCTGGGAAGTACGATCGCAAGATTGAAACTCAAAGGAATTGGCGGGGTCCGCACAAGCGGTGGAGCATGTGGTTTAATTCGATGATACGCGAGGAACCTTACCTGGGCTAGAATGCTGGGAGACCGTCTCTGAAAGGGG
>E9691TF06G638B
ATTAGATACCCAGGTAGTCCACGCCGTAAACGATGTCAACTAGCTGTTGGTCTTATGAATAAGATTAGTGGCGCAGCTAACGCGATAAGTTGACCGCCTGGGGAGTACGGTCGCAAGATTAAAACTCAAAGGAATTGACGGGGGCCCGCACAAGCGGTGGAGCATGTGGTTTAATTCGATGCAACGCGAAGAACCTTACCTACCCTTGACATACAGTGGATTTTGCAGAGATGTGGAAGTGCCTTCGGGAACACTGATACAGGTG
>E9691TF06HG9YZ
ATTAGATACCCAGGTAGTCCACGCCGTAAACGATGTCAACTAGCCGTTGGGCCCTTTATGGGTTTAGTGGCGCAGCTAACGCATTAAGTTGACCGCCTGGGGAGTACGGCCGCAAGGTTAAAACTCAAATGAATTGACGGGGGCCCGCACAAGCGGTGGAGCATGTGGTTTAATTCGATGCAACGCGAAGAACCTTACCTACCCTTGACATCCAGAGAATCTGTTAGAGATAGTAGAGTGCCTTCGGGAACTCTGAGACAGGTGCTGCATGG
>E9691TF06HIT69
ATTAGATACCCGGGTAGTCCACGCCCTAAACGATGTCTACTTGCTGTTGGGGGCAACCTTAGTAGCGAAGCTAACGCGAGAAGTAGACCGCCTGGGGAGTACGGTCGCAAGATTAAAACTCAAAGGAATTGACGGGGACCCGCACAAGCGGTGGATGATGTGGATTAATTCGATGCAACGCGAAGAACCTTACCTGCTCTTGACATGTACGGAAGACTACAGAGATGTGGTTGTGCCTTCGGGAACCGTAAC
>E9691TF06HFWWE
ATTAGATACCCGGGTAGTCCACGCCGTAAACGATGAATGCTAGCCGTTGGGGAGCTTGCTCTTCAGTGGCGCAGTTAACGCTTTAAGCATTCCGCCTGGGGAGTACGGTCGCAAGATTAAAACTCAAAGGAATTGACGGGGGCCCGCACAAGCGGTGGAGCATGTGGTTTAATTCGAAGCAACGCGCAGAACCTTACCAGCTCTTGACATGTCACGTTTGGTTACCAGAGATTGGTTTCCTTCAGTTCGGCTGGCGTGAACACAGG
>E9691TF06G7491
ATTAGATACCCGGGTAGTCCACGCCGTAAACGGTGGGCGCTAGTTGTGCGAACCTTCCACGGTTTGTGCGACGCAGCTAACGCATTAAGCGCCCCGCCTGGGGAGTACGATCGCAAGATTAAAACTCAAAGGAATTGACGGGGCCCCGCACAAGCAGCGGAGCATGCGGCTTAATTCGACGCAACGCGAAGAACCTTACCAAGGCTTGACATATACAGGAATACGGCAGAGATGTCGTAGCCGCAAGGTCTGTATACAGGTGG
>E9691TF06HFXGS
ATTAGATACCCTGGTAGTCCACGCTGTAAACGATGCATACTTGGTCGGAGTGGTTTGACTCCATTCCGGCCGTAGGAAAACTGATGAGTATGCCGCCTGGGGAGTACGGTCGCAAGATTAAAACTCAAAGGAATTGACGGGGGCTCACACAAGCGGTGGAGCATGTGGCTTAATTCGAAGCAACGCGAAGAACCTTACCTAGGCTTGACATTCACGGATAAACTCTATGAAAG
>E9691TF06G4RYQ
ATTAGATACCCTGGTAGTCCACGCCCTAAACGATGCTGACTAGTTGTTCGGGATTTACATCCTGAGTAACGTAGCTAACGCGTGAAGTCAGCCGCCTGGGGAGTACGGTCGCAAGATTAAAACTCAAAGGAATTGACGGGGACCCGCACAAGCGGTGGATGATGTGGATTAATTCGATGCAACGCGAAAAACCTTACCTACCCTTGACATGTGACTAACGAAGTAGAGATACATTAGGTGCTCGTAAGAGAAAGTCAACACAGGTG
>E9691TF06G4WBR
ATTAGATACCCCGGTAGTCCACGCCCTAAACGATGTCTACTAGTTGTTGGTGGAGTAAAATCCATGAGTAACGCAGCTAACGCGTGAAGTAGACCGCCTGGGGAGTACGGTCGCAAGATTAAAACTCAAATGAATTGACGGGGGCCCGCACAAGCGGTGGATTATGTGGATTAATTCGATGCAACGCGAAAAACCTTACCTGGCCTTGACATGTAACGAACTTTCCAGAGATGGATTGGTGCTCGAAAGAGAACGTTAACACAGGTGCTGCATGG
>E9691TF06HIVD9
ATTAGATACCCGGGTAGTCCACGCCCTAAACGATGTCTACTAGTTGTTGGTGGAGTAAAATCCATGAGTAACGCAGCTAACGCGTGAAGTAGACCGCCTGGGGAGTACGGTCGCAAGATTAAAACTCAAATGAATTGACGGGGGCCCGCACAAGCGGTGGATTATGTGGATTAATTCGATGCAACGCGAAAAACCTTACCTGGCCTTGACATGTAACGAACTTTCCAGAGATGGATTGGTGCTCGAAAGAGAGCGTTAACACAGGTGCTG
>E9691TF06G5UXA
ATTAGATACCCAGGTAGTCCACGCCGTAAACGATGATAACTCGCTGTTGGCGATACACAGTCAGCGGCTTAGCGAAAGCGTTAAGTTATCCACCTGGGGAGTACGCTCGCAAGAGTGAAACTCAAAGGAATTGACGGGGGCCCGCACAAGCGGAGGAACATGTGGTTTAATTCGATGATACGCGAGGAACCTTACCTGGGCTTAAATGTGCTATGACCGCTGGAGAAATTCGGCTTTTCGCAAGAACAGAGTACAAGGTGCTGC
>E9691TF06HFKS8
ATTAGATACCCTGGTAGTCCACGCCGTAAACGATGTCAACTAGCCGTTGGCTCTCTTAGAGAGTTAGTGGCGCAGCTAACGCATTAAGTTGACCGCCTGGGGAGTACGGCCGCAAGGTTAAAACTCAAATGAATTGACGGGGGCCCGCACAAGCGGTGGAGCATGTGGTTTAATTCGATGCAACGCGAAGAACCTTACCTACCCTTGACATCCAGAGAATCTGTTAGAGATAGTAGAGTGCC
>E9691TF06G3X6T
ATTAGATACCCTGGTAGTCCACGCCCTAAACGATGAGTGCTAGGTGTACGCGGTATCGACCCCGCGTGTGCCGTCGCTAACGCATTAAGCACTCCGCCTGGGGAGTACGGCCGCAAGGTTGAAACTCAAAGGAATTGACGGGGGCCCGCACAAGCGGTGGAGCATGTGGATTAATTCGTCACTAACCGAAGAACCTTACCCAGGCTTGACATCCTAGGAATCCTGCTGAAAGGTGGGAGTGCCC
>E9691TF06HCH88
ATTAGATACCCCGGTAGTCCTGGCAGTAAACGGTGTATACTTGGTGTGGGGAATTCGACCTCTTCCGCGCCGGAGCTAACGCGTTAAGTATACCGCCTGGGAAGTACGGTCGCAAGATTAAAACTCAAAGAAATTGACGGGGACCCGCACAAGCGGTGGAGTATGTGGCTTAATTCGATGCAACGCGAAGAACCTTACCGGTCTTGACATGCACTGTGTCTCCGGTGAAAGCCAGATAGAGTAGCAATACTCGCTTTGCACAGGTG
>E9691TF06HM6VX
ATTAGATACCCCGGTAGTCCACGCCCTAAACGATGCTGACTAGTTGTTCGGGATTTACATCCTGAGTAACGTAGCTAACGCGTGAAGTCAGCCGCCTGGGGAGTACGGTCGCAAGATTAAAACTCAAAGGAATTGACGGGGACCCGCACAAGCGGTGGATGATGTGGATTAATTCGATGCAACGCGAAAAACCTTACCTACCCTTGACATGTCACTAACGAAGTAGAGATACATTAGGTGCTCGTAAGAGAAAGTGAACACAGGTGCTG
>E9691TF06HHKKN
ATTAGATACCCCGGTAGTCCACGCCGTAAACGATGTCAACTAGCCGTTGGTTCTATATACAGAATTAGTGGCGCAGCTAACGCATTAAGTTGACCGCCTGGGGAGTACGGCCGCAAGGTTAAAACTCAAATGAATTGACGGGGGCCCGCACAAGCGGTGGAGCATGTGGTTTAATTCGATGCAACGCGAAGAACCTTACCTACCCTTGACATCCAGAGAATCTGTTAGAGATAGTAGAGTGCC
>E9691TF06HCVJE
ATTAGATACCCAGGTAGTCCTAGCTGTAAACGATGGATACTAGATGTTGTGGACTCTTTGAGTCTGCAGTGTCGTAGCTAACGCGTTAAGTATCCCGCCTGGGAAGTATGCTCGCAAGAGTGAAACTCAAAGGAATTGACGGGGGCCCGCACAAGCGGTGGAGCATGTGGTTAATTCGATGCAACACGAAGAACCTTACCAGGACTTGACATAAAGAG
>E9691TF06G95BR
ATTAGATACCCGGGTAGTCCACGCCCTAAACGATGTCTACTAGTTGTTGGTGGAGTAAAATCCATGAGTAACGCAGCTAACGCGTGAAGTAGACCGCCTGGGGAGTACGGTCGCAAGATTAAAACTCAAATGAATTGACGGGGGCCCGCACAAGCGGTGGATTATGTGGATTAATTCGATGCAACGCGAAAAACCTTACCTGGCCTTGACATGTAACGAACTTTCCAGAGATGGATTGGTGCTACGAAAGAGAG
>E9691TF06G4INI
ATTAGATACCCTGGTAGTCCACGCCGTAAACGATGAGAACTAGCCGCTAGATTTTCGGATTTGGTGGCGCAGCTAACGCAATAAGTTCTCCGCCTGGGGAGTACGGCCGCAAGGTTAAAACTCAAATGAATTGACGGGGGCCCGCACAAGCGGTGGAGCATGTGGTTTAATTCGATGCAACGCGAAGAACCTTACCTACCCTTGACATCCTGAGAATTTTGCAGAGATGCGAAAGTGCCTTCGGGAACTCAGAGACAGGTGCTG
>E9691TF06G8VOS
ATTAGATACCCAGGTAGTCCACGCCGTAAACGATGTCAACTAGCCGTTGGCTCTCTTAGAGAGTTAGTGGCGCAGCTAACGCATTAAGTTGACCGCCTGGGGAGTACGGCCGCAAGGTTAAAACTCAAATGAATTGACGGGGGCCCGCACAAGCGGTGGAGCATGTGGTTTAATTCGATGCAACGCGAAGAACCTTACCTACCCTTGACATCCAGAGAATCTGTTAGAGATAGTAGAGTGCC
>E9691TF06G1444
ATTAGATACCCAGGTAGTCCTAGCTGTAAACGATGGATACTAGATGTTGTGGACTCTTTGAGTCTGCAGTGTCGTAGCTAACGCGTTAAGTATCCCGCCTGGGAAGTATGCTCGCAAGAGTGAAACTCAAAGGAATTGACGGGGGCCCGCACAAGCGGTGGAGCATGTGGTTAATTCGATGCAACACGAAGAACCTTACCAGGACTTGACATAAAGAGAAGTTTTTTGAGAAGAAAACGTGCTACGGCCTCTTATACAGGTGGTG
>E9691TF06HMA6Y
ATTAGATACCCCGGTAGTCCACGCCCTAAACGATGTCTACTAGTTGTTGGTGGAGTAAAATCCATGAGTAACGCAGCTAACGCGTGAAGTAGACCGCCTGGGGAGTACGGTCGCAAGATTAAAACTCAAATGAATTGACGGGGGCCCGCACAAGCGGTGGATTATGTGGATTAATTCGATGCAACGCGAAAAACCTTACCTGGCCTTGACATGTAACGAACTTTCCAGAGATGGATTGGTGCTCGAAAGAGAGCGTTAACACAGGTGCTG
>E9691TF06G8OQY
ATTAGATACCCCGGTAGTCCACGCTGTAAACTATGGATACTTGTTGTTGGAGGTATTGACCCCTTCAGTGACGAAGCTAACGCGTTAAGTATCCCGCCTGGGGAGTACGGTCGCAAGATTAAAACTCAAAGAAATTGACGGGGGCCCGCACAAGCGGTGGAGCATGTGGTTTAATTCGATGCAACGCGAAGAACCTTACCTGGACTTGACATGAACTGGAAGGGTGGCAGAAATGTCCCCG
>E9691TF06HGOLP
ATTAGATACCCTGGTAGTCCTGGCTGTAAACATTGGGGCACTGGGTAGTGGAACCGCCGATGGTTTCACTGCCGCAGGGAAACCGTGAAGTGCCCCGCCTGGGGAGTATGGTCGCAAGGCTGAAACCCAAAGGAATTGACGGGGGCTCACACAAGCAGTGGAGTATGTGGCTTAATTCGAGGCTACGCGAAAAACCTTACCTAAGCTTGACATGCAAGG
>E9691TF06HFXZ1
ATTAGATACCCGGGTAGTCCACGCCCTAAACGTTGATTACTCGCTGTTGGCGATATACTGTCAGTGGCTAAGCGAAAGCATTAAGTAATCCACCTGGGAAGTACGACCGCAAGGTTGAAACTCAAAGGAATTGACGGGGGCCCGCACAAGCGGAGGAGCATGTGGTTTAATTCGATGATACGCGAGAAACCTTACCTGGGCTTAAATGTCAGGTGACCGCTGCCGAAAGGTGGCTTCCCTTCGGGGCAACTGGCAAGGTGCTGCATGGCTGTCG
>E9691TF06HD6JT
ATTAGATACCCTGGTAGTCCTAGCTGTAAACGATGGATACTAGATGTTGTGGACTCTTTGAGTCTGCAGTGTCGTAGCTAACGCGTTAAGTATCCCGCCTGGGAAGTATGCTCGCAAGAGTGAAACTCAAAGGAATTGACGGGGGCCCGCACAAGCGGTGGAGCATGTGGTTAATTCGATGCAACACGAAGAACCTTACCAGGACTTGACATGAAGAGAAGTTTTTTGAGAAGAAAACGTGCTACGGCCTCTTATACAGGTGGTG
>E9691TF06HFGS6
ATTAGATACCCAGGTAGTCCACGCCGTAAACGATGTCAACTAGCTGTTGGTCTTATGAATAAGATTAGTGGCGCAGCTAACGCGATAAGTTGACCGCCTGGGGAGTACGGTCGCAAGATTAAAACTCAAAGGAATTGACGGGGGCCCGCACAAGCGGTGGAGCATGTGGTTTAATTCGATGCAACGCGAAGAACCTTACCTACCCTTGACATACAGTGGATTTTGCAGAGATGTGGAAGTGCCTTCGGGAACACTGATACAGGTG
>E9691TF06GWSKX
ATTAGATACCCGGGTAGTCCTAGCCGTAAACGATGTTCACTAGGTGTCGGGCCCTCTGGGTTCGGTGCCGCAGTAAACACATTAAGTGAACCACCTGGGGAGTACGGTCGCAAGACTGAAACTCAAAGGAATTGACGGGGACCCGCACAAGCGGTGGAGCATGTGGTTTAATACGACGCTACGCGTGGAACCTTACCTCGGCTTGACATGCATTTGAAATCTCTATGAAAGTAGAGACCTGTCCTAAAGACACTTTTGCACAGGTGTTGCATGG
>E9691TF06HGR2Y
ATTAGATACCCGGGTAGTCCTAGCCTTAAACGATGCTGACTTGGTGTTTCAGGTATTTAATCCTGGAGTGCCGGAGCTAACGCGTTAAGTCAGCCGCCTGGGGAGTACGGTCGCAAGGCTGAAACTCAAAGGAATTGACGGGGACCCGCACAAGCGGTGGAGCATGTGGTTTAATTCGATGCAACGCGAAGAACCTTACCTGGGCTTGATATGGCGACTAAACTCATCGAAAG
>E9691TF06G2PCB
ATTAGATACCCTGGTAGTCCACGCTGTAAACTATGGATACTTGTTGTTGGAGGTATTGACCCCTTCAGTGACGAAGCTAACGCGTTAAGTATCCCGCCTGGGGAGTACGGTCGCAAGATTAAAACTCAAAGAAATTGACGGGGGCCCGCACAAGCGGTGGAGCATGTGGTTTAATTCGATGCAACGCGAAGAACCTTACCTGGACTTGACATGAACTGGAAGGGTGGCAGAAATGTCCCCGCTCGCAAGAGTCGGTTCACAGGTGCTGCATGG
>E9691TF06G6Z0Q
ATTAGATACCCGGGTAGTCCACGCTGTAAACGATGCATACTTGGTCGGAGTGGTTTGACTCCATTCCGGCCGTAGGAAAACTGATGAGTATGCCGCCTGGGGAGTACGGTCGCAAGATTAAAACTCAAAGGAATTGACGGGGGCTCACACAAGCGGTGGAGCATGTGGCTTAATTCGAAGCAACGCGAGGAACCTTACCTAGGCTTGACATTCACGGATAAACTCTATGAAAGTAGAGGTACACCCGCAAGGGCGGAACGTGAACAGGTG
>E9691TF06HGOMJ
ATTAGATACCCGGGTAGTCCTAGCTGTAAACGATGGATACTAGATGTTGTGGACTCTTTGAGTCTGCAGTGTCGTAGCTAACGCGTTAAGTATCCCGCCTGGGAAGTATGCTCGCAAGAGTGAAACTCAAAGGAATTGACGGGGGCCCGCACAAGCGGTGGAGCATGTGGTTTAATTCGATGCAACACGAAGAACCTTACCAGGACTTGACATAAAGAGAAGTTTTTTGAGAAGAAAACGTGCTACGGCCTCTTATACAGGTGGTG
>E9691TF06G8TOK
ATTAGATACCCCGGTAGTCCACGCCGTAAACGGTGGGCGCTAGGTGTGGGGAACATTCCACGTTCTCCGTGCCGCAGCTAACGCATTAAGCGCCCCGCCTGGGGAGTACGGCCGCAAGGCTAAAACTCAAAGGAATTGACGGGGGCCCGCACAAGCGGCGGAGCATGCGGCTTAATTCGATGCAACGCGAAGAACCTTACCTAGGCTTGACAGTTGGGGAAATCTGGCAGAGATGTCAGGTCCGCAAGGGCCCAAAACAGGTGGTGCATGGCTGTCG
>E9691TF06HFD1X
ATTAGATACCCGGGTAGTCCACGCCCTAAACGATGTCAACTGGTTGTTGGGTCTTCACTGACTCAGTAACGAAGCTAACGCGTGAAGTTGACCGCCTGGGGAGTACGGCCGCAAGGTTGAAACTCAAAGGAATTGACGGGGACCCGCACAAGCGGTGGATGATGTGGTTTAATTCGATGCAACGCGAAAAACCTCCACCTTTGACATGTACGGAATCCTTTAGAGATAGAGGAGTGCTCGAAAG
>E9691TF06HBC01
ATTAGATACCCAGGTAGTCCACGCCGTAAACGATGAGCACTAGGTGTCGGGGTCGCAAGGCCTCGGTGCCGCAGCTAACGCATTAAGTGCTCCGCCTGGGGAGTACGCACGCAAGTGTGAAACTCAAAGGAATTGACGGGGACCCGCACAAGCAGCGGAGCATGTGGTTTAATTCGAAGCAACGCGAAGAACCTTACCAGAACTTGACATCCCACTGAC
>E9691TF06HIS61
ATTAGATACCCCGGTAGTCCACGCCCTAAACGATGAACACTAGTCGTCGGGTAGCTAGTCTATTCGGTGACGCAGCTAACGCATTAAGTGTTCCGCCTGGGGAGTACGGCCGCAAGGTTAAAACTCAAAGGAATAGACGGGGACCCGCACAAGCGGTGGAGCATGTGGTTTAATTCGAAGATACGCGAAGAACCTTACCCGGACTTGACATGTAAAGAATCCTGCAGAAATGTAAGAGTGCTAGCTTGCTAGAACTTTAAC
>E9691TF06HIYLH
ATTAGATACCCGGGTAGTCCACGCCTTAAACGATGCGAACTAGATGTCGGAAGGGTCAGCCTTTCGGTGTCGCAGCTAACGCGATAAGTTCGCCGCCTGGGGAGTACGGCCGCAAGGTTGAAACTCAAAGGAATTGACGGGGACCCGCACAAGCGGTGGAGCATGTGGTTTAATTCGATGCAACGCGAAGAACCTTACCTGGTCTTGACATCTGTCGAATCCTGCAGAAATGCGGGAGTGCCTTCGGGAACGACAAGACAGGTGCTG
>E9691TF06G1SJ5
ATTAGATACCCGGGTAGTCCACGCCGTAAACGGTGGGCGCTAGTTGTGCGAACCTTCCACGGTTTGTGCGACGCAGCTAACGCATTAAGCGCCCCGCCTGGGGAGTACGATCGCAAGATTAAAACTCAAAGGAATTGACGGGGGCCCGCACAAGCGGTGGATGATGTGGATTAATTCGATGCAACGCGAAAAACCTTACCTACCCTTGACATGTCAGGAAGTCCGCAGAGACGTGGATGTGCTCGAAAG
>E9691TF06HCSOW
ATTAGATACCCTGGTAGTCCACGCAGTAAACGATGAGCGCTAGTTGTCGGGATCTTAGATTTCGGCGGCGAAGCTAACGCGTTAAGCGCTCCGCCTGGGGAGTACGGTCGCAAGACTAAAACTCAAAAGAATTGACGGGGACCCGCACAAGCAGTGGAGCATGTGGTTTAATTCGATGCTACGCGAAAAACCTTACCAACCCTTGAATCTCCTTGACCGGTATAGAGATATACTTTTGGAGCAATCCACAGGGAAGACAGGTGTTGCATGG
>E9691TF06HFH31
ATTAGATACCCGGGTAGTCCTAGCTGTAAACGATGGATACTAGATGTTGTGGACTCTTTGAGTCTGCAGTGTCGTAGCTAACGCGTTAAGTATCCCGCCTGGGAAGTATGCTCGCAAGAGTGAAACTCAAAGGAATTGACGGGGGCCCGCACAAGCGGTGGAGCATGTGGTTTAATTCGATGCAACACGAAGAACCTTACCAGGACTTGACATAAAGAGAAGTTTTTGAGAAGAAAACGTGCTACGGCCTCTTATACAGGTGGTG
>E9691TF06HGBR2
ATTAGATACCCTGGTAGTCCTAGCTGTAAACGATGGATACTAGATGTTGTGGACTCTTTGAGTCTGCAGTGTCGTAGCTAACGCGTTAAGTATCCCGCCTGGGAAGTATGCTCGCAAGAGTGAAACTCAAAGGAATTGACGGGGGCCCGCACAAGCGGTGGAGCATGTGGTTAATTCGATGCAACACGAAGAACCTTACCAGGACTTGACATAAAGAGAAGTTTTTTGAGAAGAAAACGTGCTACGGCCTCTTATACAGGTGGTG
>E9691TF06HA0ZV
ATTAGATACCCGGGTAGTCCTAGCTGTAAACGATGGATACTAGATGTTGTGGACTCTTTGAGTCTGCAGTGTCGTAGCTAACGCGTTAAGTATCCCGCCTGGGAAGTATGCTCGCAAGAGTGAAACTCAAAGGAATTGACGGGGGCCCGCACAAGCGGTGGAGCATGTGGTTTAATCGATGCAACACGAAGAACCTTACCAGGACTTGACATAAAGAGAAGTTTTTTGAGAAGAAAACGTGCTACGGCCTCTTATACAGGTGGTG
>E9691TF06GZJSQ
ATTAGATACCCGGGTAGTCCACGCCCTAAACGATGATTACTCGATGTTAGCGATATACAGTTAGCGTCAAAGCGAAAGCGTTAAGTAATCCACCTGGGGAGTACGCCGGCAACGGTGAAACTCAAAGGAATTGACGGGGGCCCGCACAAGCGGAGGAGCATGTGGTTTAATTCGATGATACGCGAGGAACCTTACCCGGGCTTGAAAGTTAGTGAATGATACAGAAATGCATCAGTCCG
>E9691TF06HGVA0
ATTAGATACCCTGGTAGTCCACGCTGTAAACTATGGATACTTGTTGTTGGAGGTATTGACCCCTTCAGTGACGAAGCTAACGCGTTAAGTATCCCGCCTGGGGAGTACGGTCGCAAGATTAAAACTCAAAGAAATTGACGGGGGCCCGCACAAGCGGTGGAGCATGTGGTTTAATTCGATGCAACGCGAAGAACCTTACCTGGACTTGACATGAACTGGAAGGGTGGCAGAAATGTCCCCGCTCGCAAGAGTCGGTTCACAGGTGCTGCA
>E9691TF06HDNYF
ATTAGATACCCTGGTAGTCCACGCTGTAAACGATGATTATTAGATGTCGGGAGGGTTACCTTTCGGTACCGCAGCTAACGCATTAAATAATCCGCCTGGGGAGTACGGTCGCAAGATTAAAACTCAAAGGAATTGACGGGGACCCGCACAAGCGGTGGAGTATGTGGTTTAATTCGAAGCAACGCGCAGAACCTTACCAACCCTTGACATGGGACGTATGAGCTTCAGAGATGGAGTTCTTCACTTCGGGTGGCGTCCACACAGGTGCTGCATGG
>E9691TF06G8CZC
ATTAGATACCCGGGTAGTCCACGCCGTAAACGATGAATGCCAGTCGTCGGGTAGCATGCTATTCGGTGACACACCTAACGGATTAAGCATTCCGCCTGGGGAGTACGGCCGCAAGGTTAAAACTCAAAGGAATTGACGGGGGCCCGCACAAGCGGTGGAGCATGTGGTTTAATTCGAAGCAACGCGCAGAACCTTACCAACCCTTGACATGGGTATCGCGGCTCTGGAGACAGAGCCTTCAGTTCGGCTGGATACCACACAGGTG
>E9691TF06HFJ03
ATTAGATACCCAGGTAGTCCACGCCCTAAACGATGTCAACTAGCTGTTGGGGCCTTCGGGCCTTAGTAGCGCAGCTAACGCGTGAAGTTGACCGCCTGGGGAGTACGGTCGCAAGATTAAAACTCAGAGGAATTGACGGGGACCCGCACAAGCGGTGGATGATGTGGATTAATTCGATGCAACGCGAAAAACCTTACCTACCCTTGACATGTCTGGAATCCCGAAGAGATTTGGGAGTGCTCGCAAGAGAACCGGAACATAGGTGCTG
>E9691TF06G63NL
ATTAGATACCCGGGTAGTCCACGCCCTAAACGATGTCAACTGGTTGTTGGGTCTTCACTGACTCAGTAACGAAGCTAACGCGTGAAGTTGACCGCCTGGGGAGTACGGCCGCAAGGTTGAAACTCAAAGGAATTGACGGGGACCCGCACAAGCGGTGGATGATGTGGTTTAATTCGATGCAACGCGAAAAACCTTACCCACCTTTGACATGTACGGAATTTTCCAGAGATGGATTAGTGCTCGAAAGAGAGCCGTAACACAGGTGCTGCATGG
>E9691TF06HDRD2
ATTAGATACCCCGGTAGTCCACGCTGTAAACGATGTCGACTAGCCGTTGGTCCTATTTACAGGATTAGTGGCGCAGCTAACGCATTAAGTCGACCGCCTGGGGAGTACGGCCGCAAGGTTAAAACTCAAATGAATTGACGGGGGCCCGCACAAGCGGTGGAGCATGTGGTTTAATTCGATGCAACGCGAAGAACCTTACCTACCCTTGACATCCAGAGAATCTGTTAGAGATAGTAGAGTGCCTTCGGGAGCTCTGAGACAGGTG
>E9691TF06G9U0P
ATTAGATACCCTGGTAGTCCTAGCTGTAAACGATGGATACTAGATGTTGTGGACTCTTTGAGTCTGCAGTGTCGTAGCTAACGCGTTAAGTATCCCGCCTGGGAAGTATGCTCGCAAGAGTGAAACTCAAAGGAATTGACGGGGCCCGCACAAGCGGTGGAGCATGTTGGTTAATTCGATGCAACACGAAGAACCTTACC
>E9691TF06HJLJ1
ATTAGATACCCTGGTAGTCCACACTGTAAACGATGATAACTAGGTGTCGGCCGAATCTGGTCGGTGCCACAGCGAAAGCGTTAAGTTATCCACCTGGGGAGTACGCCGGCAACGGTGAAACTCAAAGGAATTGACGGGGGTCCGCACAAGCGGTGGAGCATGTGGTTTAATTCGATGATACGCGAGGAACCTTACCTAGGCTAGAATGTGAAGGAATGATACAGAAATGGATCAGTCAGCAATGACCTGAAACAAGGTG
>E9691TF06HFI5L
ATTAGATACCCAGGTAGTCCTAGCTGTAAACGATGGATACTAGATGTTGTGGACTCTTTGAGTCTGCAGTGTCGTAGCTAGCGCGTTAAGTATCCCGCCTGGGAAGTATGCTCGCAAGAGTGAAACTCAAAGGAATTGACGGGGCCCGCACAAGCGGTGGAGCATGTGGTTTAATTCGATGCAACACGAAGAACCTTACCAGGACTTGACATAAAGAGAAGTTTTTGAGAAGAAACGTGCTACGGCCTCTTATACAGGTGGTG
>E9691TF06HIRPS
ATTAGATACCCGGGTAGTCCTAGCTGTAAACGATGGATACTAGATGTTGTGGACTCTTTGAGTCTGCAGTGTCGTAGCTAACGCGTTAAGTATCCCGCCTGGGAAGTATGCTCGCAAGAGTGAAACTCAAAGGAATTGACGGGGGCCCGCACAGGCGGTGGAGCATGTGGTTTAATTCGATGCAACACGAAGAACCTTACCAGGACTTGACATAAAGAGAAGTTTTTTGAGAAGAAAACGTGCTACGGCCTCTTATACAGTGGTG
>E9691TF06HCPPT
ATTAGATACCCCGGTAGTCCACGCCGTAAACTATGGAAGCTAGCCGTCAGTCAGCTTGCTGAGTGGTGGCGCAGCTAACGCATTAAGCTTCCCGCCTGGGGAGTACGGTCGCAAGATTAAAACTCAAAGGAATTGACGGGGGCCCGCACAAGCGGTGGAGCATGTGGTTTAATTCGAAGCAACGCGCAGAACCTTACCTACCCTTGACATGTCCAGTATGGTCACCAGAGATGGAGTCCTTCAGTTCGGCTGGCTGGAACACAGG
>E9691TF06HK852
ATTAGATACCCGGGTAGTCCACGCCCTAAACGATGATTACTCGACATCAGCGATACACTGTTGGTGTCTAAGCTAAAGCATTAAGTAATCCACCTGGGAAGTACGATCGCAAGATTGAAACTCAAAGGATTGGCGGGGGTCCGCACAAGCGGTGGAGCATGTGGTTTAATTCGATGATACGCGAGGAACCTTACCAGGGCTAGAATGTCAAGTGACCGACGGTGAAAG
>E9691TF06HJCC0
ATTAGATACCCTGGTAGTCCACGCCCTAAACGATGTCTACTAGTTGTTGGTGGAGTAAAATCCATGAGTAACGCAGCTAACGCGTGAAGTAGACCGCCTGGGGAGTACGGTCGCAAGATTAAAACTCAAATGAATTGACGGGGGCCCGCACAAGCGGTGGATTATGTGGATTAATTCGATGCAACGCAAAAAACCTTACCTGGCCTTGACATGTAACGAACTTTCCAGAGATGGATTGGTGCTCGAAAGAGAACGTTAACACAGGTGCTG
>E9691TF06HGZ2P
ATTAGATACCCCGGTAGTCCACGCTGTAAACGATGATTATTAGATGTCGGGAGGGTTACCTTTCGGTATCGCAGCTAACGCATTAAATAATCCGCCTGGGGAGTACGGTCGCAAGATTAAAACTCAAAGGAATTGACGGGGACCCGCACAAGCGGTGGAGTATGTGGTTTAATTCGAAGCAACGCGCAGAACCTTACCAACCCTTGACATGGGACGTATGAGCTTCAGAGATGGAGTTCTTCACTTCGGGTGGCGTCCACAC
>E9691TF06HLL4E
ATTAGATACCCTGGTAGTCCTAGCTGTAAACGATGGATACTAGATGTTGTGGACTCTTTGAGTCTGCAGTGTCGTAGCTAACGCGTTAAGTATCCCGCCTGGGAAGTATGCTCGCAAGAGTGAAACTCAAAGGAATTGACGGGGGCCCGCACAAGCGGTGGAGCATGTGGTTAATTCGATGCAACACGAAGAACCTTACCAGGACTTGACATAAAGAGAAGTTTTTTGAGAAGAAAACGTGCTACGGCCTCTTATACAGGTGGTG
>E9691TF06HIWK4
ATTAGATACCCTGGTAGTCCACGCCCTAAACGATGCTGACTAGTTGTTCGGGATTTACATCCTGAGTAACGTAGCTAACGCGTGAAGTCAGCCGCCTGGGGAGTACGGTCGCAAGATTAAAACTCAAAGGAATTGACGGGGACCCGCACAAGCGGTGGATGATGTGGATTAATTCGATGCAACGCGAAAAACCTTACCTACCCTTGACATGTCACTAACGAAGTAGAGATACATTAGGTGCTCGTAAGAGAAAGTGAACACAGGTG
>E9691TF06HJFCF
ATTAGATACCCTGGTAGTCCACGCCGTAAACGATGTCAACTAGCCGTTGGCTCTCTTAGAGAGTTAGTGGCGCAGCTAACGCATTAAGTTGACCGCCTGGGGAGTACGGCCGCAAGGTTAAAACTCAAATGAATTGACGGGGGCCCGCACAAGCGGTGGAGCATGTGGTTTAATTCGATGCAACGCGAAGAACCTTACCTACCCTTGACATCCAGAGAATCTGTTAGAGATAGTAGAGTGCCTTCGGGAACTCTGAGACAGGTG
>E9691TF06HI943
ATTAGATACCCTGGTAGTCCTAGCTGTAAACGATGGATACTAGATGTTGTGCATTTTTAAATGTGCAGTGTCGTAGCTAACGCGTTAAGTATCCCGCCTGGGAAGTATGCTCGCAAGAGTGAAACTCAAAGGAATTGACGGGGGCCCGCACAAGCGGTGGAGCATGTGGTTTAATCGATGCAACACGAAGAACCTTACCAGGACTTGACATGAAGAGAAGTTTTCAGAAAAGAAAATGTGCTACGGCCTCTTACACAGGTGGTG
>E9691TF06HBV1X
ATTAGATACCCTGGTAGTCCACGCCCTAAACGATGCTGACTAGTTGTTCGGGATTTACATCCTGAGTAACGTAGCTAACGCGTGAAGTCAGCCGCCTGGGGAGTACGGTCGCAAGATTAAAACTCAAAGGAATTGACGGGGACCCGCACAAGCGGTGGATGATGTGGATTAATTCGATGCAACGCGAAAAACCTTCCTACCCTTGACATGTGACTAACGAAGTAGAGATACATTTAGGTGCTCGTAAGAGAAAGTCAACACAGGTG
>E9691TF06HFSMX
ATTAGATACCCGGGTAGTCCACGCTGTAAACGATGGGTGCTAGCCGTTGGGGGGATACCTCTCAGTGGCGCAGCTAACGCGTTAAGCACCCCGCCTGGGGAGTACGGTCGCAAGATTAAAACTCAAAGAAATTGACGGGGACCCGCACAAGCGGTGGAACATGTGGTTTAATTCGAGGCAACGCGAAGAACCTTACCAGGTCTTGACATGCCCTCTATGGTTTCCAGAAATGGATTCCTTCAGTTCGGCTGGGAGGTGCACAGGTGCTGCATGG
>E9691TF06HA43D
ATTAGATACCCCGGTAGTCCACGCCCTAAACGATGTCAACTGGTTGTTGGGTCTTCACTGACTCAGTAACGAAGCTAACGCGTGAAGTTGACCGCCTGGGGAGTACGGCCGCAAGGTTGAAACTCAAAGGAATTGACGGGGACCCGCACAAGCGGTGGATGATGTGGTTTAATTCGATGCAACGCGAAAAACCTTACCCACCTTTGACATGTACGGAATTTGCCAGAGATGGCTTAGTGCTCGAAAGAGAACCGTAAC
>E9691TF06HD2YO
ATTAGATACCCCGGTAGTCCTAGCTGTAAACGATGGATACTAGATGTTGTGGACTCTTTGAGTCTGCAGTGTCGTAGCTAACGCGTTAAGTATCCCGCCTGGGAAGTATGCTCGCAAGAGTGAAACTCAAAGGAATTGACGGGGGCCCGCACAAGCGGTGGAGCATGTGGTTTAATCGATGCAACACGAAGAACCTTACCAGGACTTGACATAAAGAGAAGTTTTTGAGAAGAAAACGTGCTACGGCCTCTTATACAGGTGGTG
>E9691TF06HIBCF
ATTAGATACCCAGGTAGTCCACGCCCTAAACGATGTCTACTAGTTGTTGGTGGAGTAAAATCCATGAGTAACGCAGCTAACGCGTGAAGTAGACCGCCTGGGGAGTACGGTCGCAAGATTAAAACTCAAATGAATTGACGGGGGCCCGCACAAGCGGTGGATTATGTGGATTAATTCGATGCAACGCGAAAAACCTTACCTGGCCTTGACATGTAACGAACTTTCCAGAGATGGATTGGTGCTCGAAAGAGAGCGTTAACACAGGTG
>E9691TF06HB9Q1
ATTAGATACCCGGGTAGTCCACGCCCTAAACGATGTCAACTGGTTGTTGGGTCTTTACTGACTCAGTAACGAAGCTAACGCGTGAAGTTGACCGCCTGGGGAGTACGGCCGCAAGGTTGAAACTCAAAGGAATTGACGGGGACCCGCACAAGCGGTGGATGATGTGGTTTAATTCGATGCAACGCGAAAAACCTTACCCACCTTTGACATGTACGGAATCCTTTAGAGATAGAGGAGTGCTCGAAAGAGAACCGTAACACAGG
>E9691TF06HJC94
ATTAGATACCCGGGTAGTCCACGCCGTAAACGATGTCAACTAGCTGTTGGTCTTATGAATAAGATTAGTGGCGCAGCTAACGCGATAAGTTGACCGCCTGGGGAGTACGGTCGCAAGATTAAAACTCAAAGGAATTGACGGGGACCCGCACAAGCGGTGGATGATGTGGATTAATTCGATGCAACGCGAAAAACCTTACCTACCCTTGACATGCCAGGAACCCCG
>E9691TF06GQRJC
ATTAGATACCCTGGTAGTCCACGCTGTAAACGATGAGTGCTAGACGTCGGATTTGAAAAATTCGGTGTTGCAGCTAACGCAATAAGCACTCCGCCTGGGGAGTACGGTCGCAAGATTAGAACTCAAAGGAATTGACGGGGACCCGCACAAGCGGTGGAGCATGTGGTTTAATTCGAAGCAACGCGAAGAACCTTACCAGCTTTTGACATGGGGATTAAGAATAGAGAGATTTATTTGTCGACTTCGGTCGAATCCCACACAGGTG
>E9691TF06G5NAE
ATTAGATACCCTGGTAGTCCACGCCGTAAACGATGAATACTAGATGTTGGTCATATTGATCAGTGTCGCAGCTAACGCGTTAAGTATTCCACCTGGGAAGTACGCTCGCAAGAGTGAAACTCAAAGGAATTGACGGGGGCCCGCACAAGCGGTGGATCATGTGGTTTAATTCGATGCAACGTGAAGAACCTTACCTGGGCTTGATATGGCGACTAAACTCATCGAAAG
>E9691TF06HAH3H
ATTAGATACCCGGGTAGTCCTAGCTGTAAACGATGGATACTAGATGTTGTGGACTCTTTGAGTCTGCAGTGTCGTAGCTAACGCGTTAAGTATCCCGCCTGGGAAGTATGCTCGCAAGAGTGAACTCAAAGGAATTGACGGGGGCCCGCACAAGCGGTGGAGCATGTGGTTTAATCGATGCAACACGAAGAACCTTACCAGGACTTGACATAAAGAG
>E9691TF06G9ZMC
ATTAGATACCCTGGTAGTCCACGCCGTAAACGATGGATACTAGCTGTTGGGAGCAATCTCAGTGGCTAAGCGAAAGTGATAAGTATTCCACCTGGGGAGTACGTTCGCAAGAATGAAACTCAAAGGAATTGACGGGGGCCCGCACAAGCGGTGGAGCATGTGGTTTAATTCGATGATACGCGAGGAACCTTACCAAGGCTTAAATGTAGTTTGACCGATTTGGAAACAGATCTTTCGCAAGACAAATTACAAGGTGCTGCATGGTTGTCG
>E9691TF06G7PES
ATTAGATACCCGGGTAGTCCACGCCCTAAACGATGCTGACTAGTTGTTCGGGATTTACATCCTGAGTAACGTAGCTAACGCGTGAAGTCAGCCGCCTGGGGAGTACGGTCGCAAGATTAAAACTCAAAGGAATTGACGGGGACCCGCACAAGCGGTGGATGATGTGGATTAATTCGATGCAACGCGAAAAACCTTACCTACCCTTGACATGTCACTAACGAAGTAGAGATACATTAGGTGCCCGTAAGGG
>E9691TF06HDIM5
ATTAGATACCCTGGTAGTCCACGCCGTAAACGGTGGGCGCTAGTTGTGCGAACCTTCCACGGTTTGTGCGACGCAGCTAACGCATTAAGCGCCCCGCCTGGGGAGTACGATCGCAGGATTAAAACTCAAAGGAATTGACGGGGCCCCGCACAAGCAGCGGAGCGTGCGGCTTAATTCGACGCAACGCGAAGAACCTTACCAAGGCTTGACATATACAGGAATATGGCAGAGATGTCATAGCCGCAAGGTCTGTATACAGGTGGTG
>E9691TF06GRCZ8
ATTAGATACCCAGGTAGTCCACGCTGTAAACGATGAAAACTAGAGGTTAGCCCGTTAGGGTTGGTCTCACAGCACACGCGTTAAGTTTTCCGCCTGGGGAGTACGGCCGCAAGGCTAAAACTCAAAGGAATTGACGGGGGCCCGCACAAGCGGTGGAGCATGTGGTTTAATTCGATGCAACGCGAAAAACCTTACCTACCCTGACATGTCAGGAATCTTACAGAGATGTAGGAGTGCCTTCGGGAGCCTGAACACAGGTGCTGCATGGCTGTCG
>E9691TF06G0Q7U
ATTAGATACCCTGGTAGTCCACGCTGTAAACGATGATTATTAGATGTCGGGAGGGTTACCTTTCGGTATCGCAGCTAACGCATTAAATAATCCGCCTGGGGAGTACGGTCGCAAGATTAAAACTCAAAGGAATTGACGGGGACCCGCACAAGCGGTGGAGTATGTGGTTTAATTCGAAGCAACGCGCAGAACCTTACCAACCCTTGACATGGGACGTATGAGCTTCAGAGATGGAGTTCTTCACTTCGGGTGGCGTCCACACAGGTGCTGCA
>E9691TF06G45SO
ATTAGATACCCTGGTAGTCCACGCTGTAAACGATGTGTGCTGGATGTTAGGTAACCTAGTTACTTAGTGTCGTAGCTAACGCGGTAAGCACACCGCCTGGGGAGTACGGCCGCAAGGTTGAAACTCAAAGGAATTGACGGGGGCCCGCACAAGCGGTGGAGCATGTGGTTTAATTCGAAGCAACGCGCAGAACCTTACCAGGATTTGACATGGGGAGGCTGTGTCCAGAGATGGGCATTTCCCGCAAGGGACCTCCTGCACAGGTG
>E9691TF06GZM98
ATTAGATACCCGGGTAGCCCTAGCTGTAAACGATGGATACTAGATGTTGTGGACTCTTTGAGTCTGCAGTGTCGTAGCTAACGCGTTAAGTATCCCGCCTGGGAAGTATGCTCGCAAGAGTGAAACTCAAAGGAATTGACGGGGGCCCGCACAAGCGGTGGAGCATGTGGTTTAATTCGATGCAACACGAAGAACCTTACCAGGACTTGACATAAAGAGAAGTTTTTTGAGAAGAAAACGTGCTACGGCCTCTTATACAGGTGGTG
>E9691TF06G7B7Z
ATTAGATACCCCGGTAGTCCACGCCGTAAACGATGTCAACTAGCCGTTGGCTCTCTTAGAGAGTTAGTGGCGCAGCTAACGCATTAAGTTGACCGCCTGGGGAGTACGGCCGCAAGGTTAAAACTCAAATGAATTGACGGGGGCCCGCACAAGCGGTGGAGCATGTGGTTTAATTCGATGCAACGCGAAGAACCTTACCTACCCTTGACATCCAGAGAATCTGTTAGAGATAGTAGAGTGCCTTCGGGAACTCTGAGACAGGTG
>E9691TF06HI0JY
ATTAGATACCCGGGTAGTCCACGCCCTAAACGATGTCAACTGGTTGTTGGGTCTTAACTGACTCAGTAACGAAGCTAACGCGTGAAGTTGACCGCCTGGGGAGTACGGCCGCAAGGTTGAAACTCAAAGGAATTGACGGGGACCCGCACAAGCGGTGGATGATGTGGTTTAATTCGATGCAACGCGAAAAACCCTTACCCACCTTTGACATGTACGGAAGCCTTTAGAGATAGAGGCGTGCTCGAAAG
>E9691TF06G41JJ
ATTAGATACCCAGGTAGTCCACGCTGTAAACTATGGATACTTGCTGTTGGAGGTATTGACCCCTTCAGTGACGAAGCTAACGCGTTAAGTATCCCGCCTGGGGAGTACGGTCGCAAGATTAAAACTCAAAGAAATTGACGGGGGCCCGCACAAGCGGTGGAGCATGTGGTTTAATTCGATGCAACGCGAAGAACCTTACCTGGACTTGACATGAACTGGAAGGGTGGCAGAAATGTCCCCG
>E9691TF06HGCTP
ATTAGATACCCCGGTAGTCCACGCCGTAGACGATGAGAACTAGGTGTTGCGGGTATTGACCCCTGCAGTGCCGCAGCTAACGCATTAAGTTCTCCGCCTGGGAAGTACGGTCGCAAGACTAAAACTCAAGGGAATTGACGGGGGCCCGCACAAGCGGTGGAGCATGTGGTTTAATTCGACGCAACGCGAAGAACCTTACCTGGTCTTGACATCTACGGAACCTGCCTGAAAGGGCGGG
>E9691TF06G5XK0
ATTAGATACCCCGGTAGTCCACGCCCTAAACGATGCTGACTAGTTGTTCGGGATTTACATCCTGAGTAACGTAGCTAACGCGTGAAGTCAGCCGCCTGGGGAGTACGGTCGCAAGATTAAAACTCAAAGGAATTGACGGGGACCCGCACAAGCGGTGGATGATGTGGATTAATTCGATGCAACGCGAAAAACCTTACCTACCCTTGACACGTCACTAACGAAGTAGAGATACATTAGGTGCCCGTAAGGGAAAGTGAACACAGGTGCTGCATGG
>E9691TF06HGBJS
ATTAGATACCCTGGTAGTCCACGCCGTAAACGATGAGTGCTGGATGTCGGGGGTATTCACCCCCTCGGTATCGAAGCTAACGCGATAAGCACTCCGCCTGGGGAGTACGGCCGCAAGGTTGAAACTCAAAGGAATTGACGGGGGCCCGCACAAGCGGTGGAGTATGTGGTTTAATTCGACGCAACGCGGAGAACCTTACCCAGCCTTGACGTCTCTGGAACCTGGTGGAAACACCGGGGTGTCCTCGCAAGAGGAAGCCAGAAGGCAGGTGCTGCATGG
>E9691TF06GWGX9
ATTAGATACCCGGGTAGTCCTAGCTGTAAACGATGGATACTAGATGTTGTGGACTCTTTGAGTCTGCAGTGTCGTAGCTAACGCGTTAAGTATCCCGCCTGGGAAGTATGCTCGCAAGAGTGAAACTCAAAGGAATTGACGGGGGCCCGCACAAGCGGTGGAGCATGTGGTTTAATTCGATGCAACACGAAGAACCTTACCAGGACTTGACATAAAGAGAAGTTTTTTGAGAAGAAAACGTGCTACGGCCTCTTATACAGGTGGTG
>E9691TF06G5YCA
ATTAGATACCCTGGTAGTCCACGCCGTAAACGGTGGGCGCTAGTTGTGGGAACCTTCCACGGTTTCTGCGACGCAGCTAACGCATTAAGCGCCCCGCCTGGGGAGTACGATCGCAAGATTAAAACTCAAAGGAATTGACGGGGCCCCGCACAAGCAGCGGAGCATGCGGCTTAATTCGACGCAACGCGAAGAACCTTACCAAGGCTTGACATATACAGGAATACGGCAGAGATGTCATAGCCGCAAGGTCTGTATACAGGTGGTG
>E9691TF06HAXVO
ATTAGATACCCTGGTAGTCCACGCCGTAAACGATGTCAACTAGCTGTTGGTCTTATGAATAAGATTAGTGGCGCAGCTAACGCGATAAGTTGACCGCCTGGGGAGTACGGTCGCAAGATTAAAACTCAAAGGAATTGACGGGGGCCCGCACAAGCGGTGGAGCATGTGGTTTAATTCGATGCAACGCGAAGAACCTTACCTACCCTTGACATACAGTGGATTTTGCAGAGATGTGGAAGTGCCTTCGGGAACACTGATACAGGTG
>E9691TF06G5NHZ
ATTAGATACCCAGGTAGTCCTTGCCGTAAACGATGAATACTTGATGTAATTGGGCTCAACCCCGATTGTGTCGTAGCTAACGCGATAAGTATTCCGCCTGGGAAGTACGCCCGCAAGGGTGAAACTCAAAAGAATTGACGGGGACCCGCACAAGCAGTGGAGCGTGTGGTTTAATTCGATGCAACGCGAAGAACCTTACCTGGGTTTGACATGTTTAGGACGACACTAGAAATAGTGTCTCCCCGCAAGGGGCCTTTTCACAGGTGCTGCATGG
>E9691TF06HGJFK
[truncated: 4,046,755 more chars]
