# Supplementary material for: Estimation of bacterial diversity using next generation sequencing of 16S rDNA: a comparison of different workflows
Source: BMC Bioinformatics. 2011 Dec 14;12:473. doi: 10.1186/1471-2105-12-473 (PMC3258296; doi:10.1186/1471-2105-12-473)
Supplement: Additional file 3 — This file contains the FASTA formatted sequences of all the datasets used in this study. Zip file contents are briefly described in the included README file. [file 1471-2105-12-473-S3.ZIP › dset/Youssef.fas]

>embl|FJ478473|FJ478473 Uncultured bacterium clone p7k20ok 16S ribosomal RNA gene, partial sequence. ...
gggtttgatcatggctcagattgaacgctggcggcatgccttacacatgcaagtcgaacg
cgaaaggggggcaacccccgagtagagtggcgaacgggtgagtaatacatcggaacgtgt
ccagtagcgggggataacctctcgaaagagaggctaataccgcatacgacctacgggtga
aagagggggatcgcaagacctctcactattggagcggccgatgtcggattagctagttgg
cggggtaatggcccaccaaggcgacgatccgtagctggtctgagaggacggccagccaca
ctggaactgagacacggtccagactcctacgggaggcagcagtggggaattttggacaat
gggcgcaagcctgatccagccatgccgcgtgagtgaagaaggccttcgggttgtaaagct
ctttcggctgggacgaaaaggtccgtgttaacaccacggatccatgacggtaccagcaga
agaagcaccggctaactacgtgccagcagccgcggtaatacgtagggtgcaggcgttaat
cggaattactgggcgtaaagcgtgcgcaggcggtttgctaagacaggtgtgaaatccccg
ggcttaacctgggaactgcgcttgtaactggcaagctagagtgtggcagaggggggtgga
attccacgtgtagcagtgaaatgcgtagagatgtggaggaacaccgatggcgaaggcagc
cccctgggctaacactgacgctcatgcacgaaagcgtggggagcaaacaggattagatac
cctggtagtccacgccctaaactatgtcaactggttgtcggggaagcaattccttggtaa
cgaagctaacgcgtgaagttgaccgcctggggagtacggccgcaaggttaaaactcaaag
gaattgacggggacccgcacaagcggtggattatgtggattaattcgatgcaacgcgaaa
aaccttacctacccttgacatgctaggaagctcgcagagatgtgagtgtgcccgaaaggg
aacctagacacaggtgctgcatggctgtcgtcagctcgtgtcgtgagatgttgggttaag
tcccgcaacgagcgcaacccttgccattagttgccacattcagttgggcactctaatggg
actgccggtgacaaaccggaggaaggtggggatgacgtcaagtcctcatggcccttatgg
gtagggcttcacacgtaatacaatggccggtacagagggcagccaacccgcgggggggag
ctaatcccagaaagccggtcgtagtccggattgcagtctgcaactcgactgcatgaagcc
ggaatcgctagtaatcgcggatcagcatgtcgcggtgaatacgttcccgggtcttgtaca
caccgcccgtcacaccatgggagtgggttccaccagaagtagttagcctaaccgcaagga
gggcgactaccacggtgagattcatgactggggtgaagtcgtaacaaggtaacc
>embl|FJ478474|FJ478474 Uncultured bacterium clone p22g18ok 16S ribosomal RNA gene, partial sequence. ...
gagtttgatcatggctcagaatcaacgctggcagcgtgcctaacacatgcaagtcgaacg
cgaaaggggcttcggccctgattgagtggcaaacgggtgagtaacgcgtgggtgacctac
cttcgagtgggggataacgtttcgaaaggaacgctaataccgcatgacatcctgcctttg
gacaggcggagatcaaagctggggatcgcaagacctggcgctggaagaggggcccgcgtc
cgattagctggttggtggggtaatggctcaccaaggcgacgatcggtagccggcctgaga
gggcggacggccacactgggactgagacacggcccagactcctacgggaggcagcagtgg
ggaattgttcgcaatgggcgcaagcctgacgacgcaacgccgcgtggaggatgaaggtct
tcggattgtaaactcctgttgatcgggacgaacatccatcgggataacaccccggaggac
tgacggtaccggttgaggaagccccggctaactctgtgccagcagccgcggtaatacaga
gggggcaagcgttgttcggaattactgggcgtaaagggcgcgtaggcggccggctaagtc
agacgtgaaatccctcggctcaaccggggaactgcgtctgatactggtcggcttgaatcc
gggagtggaatgcggaattccaggtgtagcggtgaaatgcgtagatatctggaggaacac
cggtggcgaaggcggcattctggaccggcattgacgctgaggcgcgaaagccaggggagc
aaacgagattagatgccccggtagtcctggccctaaacgatgagtgcttggtgtgggcgg
gtatcgatccctgccgtgccgaagctaacgcattaagcactccgcctggggagtacggtc
gcaaggctgaaactcaaaggaattgacgggggcccgcacaagcggtggagcatgtggttt
aattcgacgcaacgcgaagaaccttacccaggctcgaaatgcgagtgatcgacggcgaaa
gtcgttttccgcaaggacactcgtataggtgctgcatggctgtcgtcagctcgtgtcgtg
agatgttgggttaagtcccgcaacgagcgcaacccttatctgctgttgccatcaggttat
gctgggcactctgcggagactgccggtgataaaccggaggaaggtggggatgacgtcaag
tcagcatggcctttatgtctggggctacacacgtgctacaatggccgatacaaagcgtcg
cgatcccgcgagggggagctaatcgcataaagtcggtctcagttcggattgtaggctgca
actcgcctgcatgaagttggaatcgctagtaatcgcagatcagcaggctgcggtgaatac
gttcccgggccttgtacacaccgcccgtcacatcacgaaagctggctgtactagaagttg
ctgcgccaacccgcaagggaggcaggtacctaaggtatggttagtgattggggtgaagtc
gtaacaaggtaacc
>embl|FJ478475|FJ478475 Uncultured bacterium clone p9j07ok 16S ribosomal RNA gene, partial sequence. ...
gggtttgattatggctcagaacgaacgctggcggcgtgcctaacacatgcaagtcgcgcg
agaaaatgggggcaactccatgagtacagcggcgcacgggtgagtaacacgtaggtaacc
tgccttcgagaccgggataaccttccgaaaggagggctaataccggatgagaccacggga
ccctggtcctgcggtcaaaggtggcctctgcatgcaagctattactcgaagatgggcctg
cgcaccattagctagttggcgaggtaacggctcaccaaggctaagatggttagctggtct
gagaggatgaccagccacactgggactgagacacggcccagactcctacgggaggcagca
gtggggaatattggacaatgggggaaaccctgatccagcgacgccgcgtgggtgatgaag
gccttcgggtcgtaaagccctgtctggggggacgaatcccccgccggtgaacaatcggcg
ggaatgacggtacccccgaaggaagcaccggctaactctgtgccagcagccgcggtaaga
cagagggtgcgagcgttgttcggaattactgggcgtaaagggcgcgtaggcggtctgtta
agttcggtgtgaaagccctcggctcaaccggggaagtgcgccggatactggcagactcga
gtaccggagaggagggtggaattcctggtgtagcggtgaaatgcgtagatatcaggagga
acaccggtggcgaaggcggccctctggacgagtactgacggctgaagcgcgaaaacgtgg
ggatcaaacagggattagataccctgggtagtccacgcggtaaacgatggggactaggtg
tggggggtattgacccctcccgtgccgacgctaacgcattaagtcccccgcctggggatt
acggccgcaaggttaaaactcaaaggaattgacgggggcccgcacaagcggtggagcatg
tggttcaattcgacgcaacgcgaagaaccttacctgggctagacaacaggggacagtctc
agagatgagatcttctcttcggagacccctggttcaggtgctgcatggctgtcgtcagct
cgtgtcgtgagatgttgggttaagtcccgcaacgagcgcaacccctgtccttagttgccc
ccgggtcaagccgtggcactctaaggagactgccggcgttaagccggaggaaggtgggga
tgacgtcaagtcctcatggcccttatgtccagggctacacacgtgctacaatgggcggta
caaagggatgcaagcccgcgagggtgagccaatcccaaaaagccgctctcagttcggatt
gcagtctgcaactcgactgcatgaagctggaatcgctagtaatcgcggatcagcacgccg
cggtgaatacgttctcgggccttgtacacaccgcccgtcacaccatggaagcccgttgta
ccggaagccggtgcgccaacccgcaaggggggtagccgtccatggtatgactggtgactg
gggtgaagtcgtaacaaggtagcc
>embl|FJ478476|FJ478476 Uncultured bacterium clone p25d22ok 16S ribosomal RNA gene, partial sequence. ...
gtttgattatggctcagaatcaacgctggcggcgtgcctaacacatgcaagtcgaacgcg
aaaaccccgcaaggggttagtagagtggcaaacgggtgagtaacgcgcgggtgacctgcc
ttcgagtgggggataacgttccgaaagggacgctaataccgcatgacatcctgtctttca
agagatggagatcaaagctggggatcgcaagacctagcactcgaagaggggcccgcgtcc
gattagctagttggtgaggtaacggctcaccaaggcaacgatcggtagccggcctgagag
ggcggacggccacactgggactgagacacggcccagactcctacgggaggcagcagtggg
gaattgttcgcaatgggcgcaagcctgacgacgcaacgccgcgtggaggatgaagatctt
cgggtcgtaaactcctttcgatcgagacgaattcctccggggtgaacaatcccgggggtt
gacggtaccgagagaagaagccccggctaactccgtgccagcagccgcggtaatacgggg
ggggcaagcgttgttcggaattactgggcgtaaagggctcgtaggcggccaactaagtca
gacgtgaaatccctcggcttatccggggaactgcgtctgatactggatggctcgagtttg
ggagagggatgcggaattccaggtgtagcggtgaaagggtaggaaatctggaggaacacc
ggtggccaaaagcggcatctgggaccaacactgaggctgaggagcgaaagccaggggagc
aaacgggattagataccccggtagtcctggccctaaacgatgaatgcttggtgtgacggg
tatcgatccctgtcgtgccgaagctaacgcattaagcattccgcctggggagtacggtcg
caaggctgaaactcaaaggaattgacgggggcccgcacaagcggtggagcatgtggttca
attcgacgcaacgcgaagaaccttacccaggcttgaactgtcagtgacaacttccgaaag
gaggctcccgcaagggcactgatagaggtgctgcatggctgtcgtcagctcgtgtcgtga
gatgttgggttaagtcccgcaacgagcgcaacccttgtttgctgttgccatcaggttatg
ctgggcactctgcaaagactgccggtgataaaccggaggaaggtggggatgacgtcaagt
cagcatggcctttatgtctggggctacacacgtgctacaatggccgatacaaaccgtcgc
gataccgtaaggtggagctaatcggagaaagtcggtctcagttcggattgtaggctgcaa
ctcgcctgcatgaagttggaatcgctagtaatcgcggatcagcacgccgcggtgaatacg
ttcccgggccttgtacacaccgcccgtcacatcacgaaagccggttgtactagaagtcgc
cataccaacccgcaagggagggaggcgcctaaggtatggtcggtgattggggtgaagtcg
taacaaggtaacc
>embl|FJ478477|FJ478477 Uncultured bacterium clone p7g11ok 16S ribosomal RNA gene, partial sequence. ...
gtttgattctggctcaggacgaacgctggcggcgtgcttaacacatgcaagtcgagcgct
gatgcctgctttttgggtgggtggatgagcggcgaacgggtgagtaacacgtgggtgacc
tgccctcagctttgggataagcctgggaaactgggtctaataccgggtaggactgctggt
tgcatgactagtggtggaaagccagttttggctggcggctggggatgggcccgcggccta
tcagcttgttggtggggtgatggcctaccaaggcggtgacgggtagccggcctgagaggg
cgaccggccacactgggactgagatacggcccagactcctacgggaggcagcagtgggga
atattgcgcaatgggcggaagcctgacgcagcgacgccgcgtgggggatgacggccttcg
ggttgtaaacctctttcgccatcgacgaagggcctcttttgggggtttgacggtaggtgg
agaagaagcaccggccaactacgtgccagcagccgcggtaacacgtagggtgcgagcgtt
gtccggaattattgggcgtaaagagctcgtaggcggtgtgtcgcgtcggccgtgaaaact
tgcagcttaactgtgggcgtgcggtcgatacgggcatcactggagttcggcaggggagac
tggaattcctggtgtagcggtgaaatgcgcagatatcaggaggaacaccggtggcgaagg
cgggtctctgggccgatactgacgctgaggagcgaaagcgtgggggagcgaacaggatta
gataccctggtagtccacgccgtaaacgttgggcgctaggtgtggggaccattccacggt
ttctgtgccgtagctaacgcattaagcgccccgcctggggagtacggccgcaaggctaaa
actcaaaggaattgacgggggcccgcacaagcggcggagcatgtggattaattcgatgca
acgcgaagaaccttacctgggtttgacatgcaccaggcgcgtctagagataggcgttccc
ttgtggttggtgtgcaggtggtgcatggctgtcgtcagctcgtgtcgtgagatgttgggt
taagtcccgcaacgagcgcaacccttgttccatgttgccagcacgcggtggaagccgtgg
tggggactcatgggagactgccggggtcaactcggaggaaggtggggatgacgtcaagtc
atcatgccccttatgtccagggcttcacacatgctacaatggcctatacagagggctgcg
agaccgtgaggtggagcgaatcccttaaagtgggtctcagttcggatcggggtctgcaac
tcgaccccgtgaagttggagtcgctagtaatcgcagatcagcaacgctgcggtgaatacg
ttcccgggccttgtacacaccgcccgtcacgtcacgaaagttggtaacacccgaagccca
tggcctaacccgcttgcgggggggagtggtcgaaggtgggactggcgattgggacgaagt
cgtaacaaggtaacc
>embl|FJ478478|FJ478478 Uncultured bacterium clone p5c01ok 16S ribosomal RNA gene, partial sequence. ...
gagtttgattctggctcaggacgaacgctggcggcgcgcttaacacatgcaagtcgagcg
agaaccagtccttcgggactggggaaagcggcgaacgggtgagtatcacgtgggtaatct
gccctcggcaccgggatagcccggggaaacccggattaataccggatagcctctcgagcc
ttcgggctcgtcagaaaaggtggcttcggcttccggctgaggatgagcccgcggcggatt
agcttgttggtggggtaatggcccaccaaggcgacgatccgtagctggtctgagaggacg
atcagccacactgggactgagacacggcccagactcctacgggaggcagcagtggggaat
cttgcgcaatgggcgaaagcctgacgcagcgacgccgcgtgcgggaagaaggccttcggg
ttgtaaaccgctttcaggagggacgaagccactcgggttaatagcccagagggtgacggt
acctccagaagaagccccggctaactacgtgccagcagccgcggtaatacgtagggggca
agcgttgtccggatttattgggcgtaaagagcgtgtaggcggccagataggtcagctgtg
aaaactcgaggctcaacctcgagatgtcggctgaaaccatctggctagagtccggaagag
gagaatggaattcccggtgtagcggtgaaatgcgcagatatcgggaagaacacccgtggc
gaaggcggttctctgggacggtactgacgctgagaccgcgaaagcgtggggagcgaacag
gattagataccctggtagtccacgccgtaaacgatgggaactaggtgtgggcggtgtcga
ctccgtccgtgccgaagctaacgcattaagttccccgcctggggagtacggccgcaaggc
taaaactcaaaggaattgacgggggcccgcacaagcagcggagcatgtggtttaattcga
cgcgacgcgaagaaccttaccaaggcttgacatgcactggaatgtcgtagaaatacggca
gcccttcggggccagtgcacaggtggtgcatggctgtcgtcagctcgtgtcgtgagatgt
tgggttaagtcccgcaacgagcgcaacccctgtccctagttgccagcggataatgccggg
gactctagggagactgccggtgacaaatcggaggaaggtggggatgacgtcaagtcatca
tgccccttatgtcttgggctacacacgtgctacattcgccggtacagagggctgcaaacc
cgtgagggggagcgaatcccaaaaagccggcgccggttcggattggaggctgaaactcgc
ctccatgaaggcggagttgctagtaatcgcggatcagcaacgccgcggtgaatacgttct
cgggccttgtacacaccgcccgtcacaccacgaaagtcggcaatacccgaagccggtggc
ccaacccgcaagggagggagccgtcgaaggtagggtcgatgattggggtgaagtcgtaac
aaggtaacc
>embl|FJ478479|FJ478479 Uncultured bacterium clone p36f13ok 16S ribosomal RNA gene, partial sequence. ...
gagtttgatcatggctcagaacgaacgctggcggcgtggataagacatgcaagtcgagcg
ctgatttcagggtagcaatattctggagttggagcggcgcaagggtgcgtaacacgtggg
taatttgccaggaagtttgggataactcgctgaaaggcgagctaataccggatgtgatca
ttgggcggcatcgcctggtgatcaaagttggggaccgcaaggcctgacgcttcctgataa
gcccgcggcctatcagctagttggtgaggtaacggctcaccaaggctaagacgggtagct
ggtctgagaggacgaccagccacactggaactgagacacggtccagacacctacgggtgg
cagcagtcgagaatttttcacaatgggcgcaagcctgatggagcgacgccgcgtggggga
tgaatggcttcggcccgtaaacccctgtcatttacgaacaaaccttgctatttaaaagat
ggcgagctgattgtagcgaaagaggaagggacggctaactctgtgccagcagccgcggta
atacagaggtcccaagcgttgttcggattcactgggcgtaaagggtgcgtaagtggtgag
gtaagtcggatgtgaaagctccgagctcaactcgaaaatggcattggaaactaccttgct
agagggttggaggggggactggaatacttggtgtagcagtgaaaggtgtggttttcaagt
ggaaccccattgccgaagggggagtccctggacaaaatcctaacactgaggcacgaaagc
taggggagcaaacaggattagataccctggtagtcctagccgtaaacggtgcgtatttgc
tgtaaaaggaatcgaccccttttgtggcgtagccaacgcgttaaatacgccgcctgggaa
gtacggtcgcaagattaaaactcaaagaaattgacgggggcctgcacaagcggtggagta
tgtggcttaattcgatgcaacgcgaagaaccttacctggccttgacatgcaagtagtaga
accatgaaagtgggacgaccccgcaaggggagcttgcacaggtgctgcatggctgtcgtc
agctcgtgtcgtgagatgttgggttaagtcccgcaacgagcgcaacccttgtgtcctgtt
gccacccctacgagagtagggagcactctggacagactgcctcgcttaaacgaggaggaa
ggtggggatgacgtcaagtcagtatggcccttacggccagggctgcacacgtactacaat
gcccggcacagagggaagcgagaccttaaggtggagcaaatcccagaaaaccgggcccag
ttcagattgtcgtctgcaactcgacggcatgaagctggaatcgctagtaatggcgcatca
gctacggcgccgtgaatacgttcccaggccttgtacacaccgcccgtcacatcatgaaag
ccgcttgtacccgaagtcactgtgccaaccgcaagggggcaggtgccgaaggtatgggtg
gtgattgggatgaagtcgtaacaaggtaacc
>embl|FJ478480|FJ478480 Uncultured bacterium clone p9f01ok 16S ribosomal RNA gene, partial sequence. ...
gggtttgattatggctcaggatgaacgctggcggcatgcttaacacatgcaagtcgaacg
ggaagtggtgtttccagtggcgaacgggtgagtaacgcgtaagaacctgcccttgggagg
ggaacaacaactggaaacggttgctaataccccgtaggctgaggagcaaaaggagaaatc
cgcccaaggaggggctcgcgtctgattagctagttggtgaggcaatagcttaccaaggcg
atgatcagtagctggtccgagaggatgatcagccacactgggactgagacacggcccaga
ctcctacgggaggcagcagtggggaattttccgcaatgggcgaaagcctgacggagcaat
gccgcgtggaggtggaaggcctacgggtcgtcaacttcttttctcggagaagaaacaatg
acggtatctgaggaataagcatcggctaactctgtgccagcagccgcggtaagacagagg
atgcaagcgttatccggaatgattgggcgtaaagcgtctgtaggtggcttttcaagtccg
ccgtcaaatcccagggctcaaccctggacaggcggtggaaactaccaagctggagtacgg
taggggcagagggaatttccggtgggagcggtgaaatgcattgaaatcggaaagaacacc
aacggcgaaagcactctgctgggccgacactgacactgagagacgaaagctaggggagca
aatgggattagagaccccagtagtcctagccgtaaacgatggatactaggtgctgtgcga
ctcgacccgtgcagtgctgtagctaacgcgttaagtatcccgcctggggagtacgttcgc
aagaatgaaactcaaaggaattgacgggggcccgcacaagcggtggagcatgtggtttaa
ttcgatgcaaagcgaagaaccttaccagggcttgacatgccgcgaatcctcttgaaagag
aggggtgccctcgggaacgcggacacaggtggtgcatggctgtcgtcagctcgtgccgta
aggtgttgggttaagtctcgcaacgagcgcaaccctcgtgtttagttgccactatgagtt
tggagccctgaacagaccgccggtgttaagccggaggaaggagaggatgaggccaagtca
tcatgccccttatgccctgggcgacacacgtgctacaatgggcgggacaaagggtcgcga
tctcgcgagggtgagctaactccaaaaacccgtcctcagttcggattgcaggctgcaact
cgcctgcatgaagcaggaatcgctagtaatcgccggtcagccatacggcggtgaatccgt
tcccgggccttgtacacaccgcccgtcacactataggagctggccaggtttgaagtcatt
acccttaaccgtaaggagggggatgcctaaggctaggcttgcgactggagtgaagtcgta
acaaggtaacc
>embl|FJ478481|FJ478481 Uncultured bacterium clone p6e14ok 16S ribosomal RNA gene, partial sequence. ...
gtttgatcatggctcacattgaacgctggcggcaggcctaacacatgcgagtcgaacggt
aacaggaagaagcttgcttctttgctgacgagtggcggacgggtgagtaatgtctgggaa
actgcctgatggagggggataactactggaaacggtagctaataccgcataacgtcgcaa
gaccaaagagggggaccttcgggcctcttgccatcggatgtgcccagatgggattagcta
gtaggtggggtaacggctcacctaggcgacgatccctagctggtctgagaggatgaccag
ccacactggaactgagacacggtccagactcctacgggaggcagcagtggggaatattgc
acaatgggcgcaagcctgatgcagccatgccgcgtgtatgaagaaggccttcgggttgta
aagtactttcagcggggaggaagggagtaaagttaatacctttgctcattgacgttaccc
gcagaagaagcaccggctaactccgtgccagcagccgcggtaatacggagggtgcaagcg
ttaatcggaattactgggcgtaaagcgcacgcaggcggtttgttaagtcagatgtgaaat
ccccgggctcaacctgggaactgcatctgatactggcaagcttgagtctcgtagaggggg
gtagaattccaggtgtagcggtgaaatgcgtagagatctggaggaataccggtggcgaag
gcggccccctggacgaagactgacgctcaggtgcgaaagcgtggggagcaaacaggatta
gataccctggtagtccacgccgtaaacgatgtcgacttggaggttgtgcccttgaggcgt
ggctaccggagctaacgcgttaagtcgaccgcctggggagtacggccgcaaggttaaaac
tcaaatgaattgacgggggcccgcacaagcggtggagcatgtggtttaattcgatgcaac
gcgaagaaccttacctggtcttgacatccacagaactttccagagatggattggtgcctt
cgggaactgtgagacgggtgctgcatggctgtcgtcagctcgtgttgtgaaatgttgggt
taagtcccgcaacgagcgcaacccttatcttttgttgccagcggtccggccgggaactca
aaggagactgccagtgataaactggaggaaggtggggatgacgtcaagtcatcatggccc
ttacgaccagggctacacacgtgctacaatggcgcatacaaagagaagcgacctcgcgag
agcaagcggacctcataaagtgcgtcgtagtccggattggagtctgcaactcgactccat
gaagtcggaatcgctagtaatcgtggatcagaatgccacggtgaatacgttcccgggcct
tgtacacaccgcccgtcacaccatgggagtgggttgcaaaagaagtaggtagcttaacct
tcgggagggcgcttaccactttgtgattcatgactggggtgaagtcgtaacaaggtagcc
>embl|FJ478482|FJ478482 Uncultured bacterium clone p5o08ok 16S ribosomal RNA gene, partial sequence. ...
gtttgatcatggctcagagcgaacgctggcggcgtacttaacacatgcaagtcgaacgag
gagctcttctgtagcaatacagaggagcttctagtggcgtacgggtgagtaacacgtggg
caacctgcccttgagttcgggataccctctcgaaagggaggctaataccggatacgttcc
tcgggtcgcgagacctggggaggaaaggcggcgaaagctgccgctcttggaggggctcgc
ggcctatcagctagttggtgaggtcacggctcaccaaggcgatgacgggtagctggtctg
agaggacgaccagccacacgggaactgagacacggtcccgactcctacgggaggcagcag
tggggaattttccgcaatgggcgaaagcctgacggagtgacgccgcgtgggggatgaagg
ccttcgggttgtaaacccctgtcagagggaaagaagggtcggcgcgtgaatatcgcgtcg
atctgacggtaccttcagaggaagccccggccaactctgtgccagcagccgcggtaagac
agagggggcaagcgttgctcggaatcactgggcgtaaagggcgcgtaggcgggatggcaa
gtcggtcgtgaaatccctgggctcaactcaggggggtcggccgatactgccattcttgag
ggatgcagaggagactggaattcccggtgtagcggtgaaatgtgtagagatcgggaggaa
caccggtggcgaaggcgggtctctgggcattccctgaccctgagggcgcgaaagcgtggg
gagcaaacgggattagatacccccggtagtccacgcggtaagcgatgacgactaggtgtg
ggggggttaagtcccttccgtgccgcagctaacgcattaagtcgtccgcctggggagtac
ggccgcaaggttgaaactcaaaggaattgacgggggcccgcacaagcggtggagcatgtg
gttcaattcgatgcagagcgaagaaccttacctgggcttgacatgtaggaagtagagacc
cgaaagggcgacgacctgttaagtcaggaacctacacaggtggtgcatggctgtcgtcag
ctcgtgccgtgaggtgttgggttaagtcccgcaacgagcgcaaccctcacccgatgttgc
caacggttcggccgggcactcttcgggaactgccggcgaagagctggaggaaggggggga
tgacgtcaagtccgtatgccccttatgtccagggctacacacatgctacaatggtcggta
cagagggttgccaactcgcgagagggagccaatcccacaaagccgatctcagttcggatt
gcaggctgcaactcgcctgcatgaagtcggaatcgctagtaagcgcagatcagcaggctg
cgctgaatacgttcccgggccttgtacacaccgcccgtcacaccacgaaagccggcggta
ccagaagtcgctgcgccaaccgcaaggaggcaggcgccgaaggtatggtcggtgattggg
gtgaagtcgtaacaaggtaacc
>embl|FJ478483|FJ478483 Uncultured bacterium clone p27c06ok 16S ribosomal RNA gene, partial sequence. ...
gtttgattatggctcaggacgaacgctggcggcgcgcttaacacatgcaagtcgagcgag
aaccagtccttcgggactggggaaagcggcgaacgggtgagtatcacgtgggtaatctgc
cctcggcactgggatagcccggggaaacccggattaataccggatagcctctcgagcctt
cgggctcgtcagaaaaggtggcttcggcttccggctgaggatgagcccgcggcggattag
cttgttggtggggtaatggcccaccaaggcgacgatccgtagctggtctgagaggacgat
cagccacactgggactgagacacggcccagactcctacgggaggcagcagtggggaatct
tgcgcaatgggcgaaagcctgacgcagcgacgccgcgtgcgggaagaaggccttcgggtt
gtaaaccgctttcaggagggacgaagccactcgggttaatagcccagagggtgacggtac
ctccagaagaagccccggctaactacgtgccagcagccgcggtaatacgtagggggcaag
cgttgtccggatttattgggcgtaaagagcgtgtaggcggccaggtaggtcagctgtgaa
aactcgaggctcaacctcgagatgtcggctgaaaccatctggctagagtccggaagagga
gaatggaattcccggtgtagcggtgaaatgcgcagatatcgggaagaacacccgtggcga
aggcggttctctgggacggtactgacgctgagacgcgaaaacgtggggagcgaacaggat
tagataccctggtaatcccccccgtaaacgatgggaactaggtgtgggcggtgtcgactc
cgtccgtgccgaagctaacgcattaagttccccgcctggggagtacggccgcaaggttaa
aactcaaaggaattgacgggggcccgcacaagcagcggagcatgtggtttaattcgacgc
gacgcgaagaaccttaccaaggcttgacatgcactggaatgtcgtagaaatacggcagcc
cttcggggccagtgcacaggtggtgcatggctgtcgtcagctcgtgtcgtgagatgttgg
gttaagtcccgcaacgagcgcaacccctgtccctagttgccagcggataatgccggggac
tctagggagactgccggtgacaaatcggaggaaggtggggatgacgtcaagtcatcatgc
cccttatgtcttgggctacacacgtgctacattcgccggtacagagggctgcaaacccgt
gagggggagcgaatcccaaaaagccggcgccggttcggattggaggctgaaactcgcctc
catgaaggcggagttgctagtaatcgcggatcagcaacgccgcggtgaatacgttctcgg
gccttgtacacaccgcccgtcacaccacgaaagtcggcaatacccgaagccggtggccca
acccgcaagggagggagccgtcgaaggtagggtcgatgattggggtgaagtcgtaacaag
gtaacc
>embl|FJ478484|FJ478484 Uncultured bacterium clone p27i20ok 16S ribosomal RNA gene, partial sequence. ...
gggtttgattctggctcagaatcaacgctggcggcgtgcctaacacatgcaagtcggacg
cgaaagcccccttcggggggtgagtagagtggcgaccgggtgagtaacgcgtgggtgatc
tacctttcggtggggaataacacctcgaaagaggtgctaataccgcataaggtcatatgc
ttgcgggcgtatgagcaaagcgggggatcctttcggggacctcgcgccgggagaggggcc
cgcgtctgattagctagtcggcggggtaacggcccaccgaggcaatgatcagtagctggt
ctgagaggacggccagccacattggcactgacacacgggccaaactcctacgggaggcag
cagtggggaattttgggcaatgggcgcaagcctgacccagcaacgccgcgtgagcgatga
agtccttcgggatgtaaggctcggaagccagggacgaaccagcggtcgctaataccgatc
gctgttgacggtacctggtctaagccccggctaactacgtgccagcagccgcggtaatac
gtagggggcgagcgttgttcggaattactgggcgtaaagcgcgcgtaggcggctgtgcaa
gtcaggtgtgaaagccccgggctcaacccgggaactgcatttgatactgcatagctggag
tacagaaggggcggtcggaattcccagtgtagcggtgaaatgcgtagatattgggaggaa
caccggaggcgaaggcgggccgctgggctgatactgacgctgaggcgcgaaagccagggg
agcgaacgggattagataccccggtagtcctggccctaaacgatggacacttggtgtgtg
gggtttgaagcccccgcgtgccggagctaacgcgttaagtgtcccgcctggggagtacgg
tcgcaaggctgaaactcaaaggaattgacggggacccgcacaagcggtggagcatgtggt
ttaattcgacgcaacgcgaagaaccttacctgggctagaatgcgcgggcaagcctcggag
acgaggccctcggggcaacccgacccaaagcaaggtgctgcatggctgtcgtcagctcgt
gtcgtgagatgttgggttaagtcccgcaacgagcgcaacccctaccggctgttactaaca
ttgagttgaggactcagccggaactgccggtgacaaaccggaggaaggtggggatgacgt
caagtcctcatggcctttatgcccagggctacacacgtgctacaatggcatctacaaagc
gctgcaaacccgcgagggggagccaatcgcaaaaagggtgtctcagttcggatcgcagtc
tgcaacccgactgcgtgaagctggaatcgctagtaatcgcggatcagcacgccgcggtga
atacgttcccgggtcttgtacacaccgcccgtcacatcacgaaagtgggctgtactagaa
gtggccgcgccgaccggtttccaaaagaagctgggggcaggtcaccacggtatggctcat
gattggggtgaagtcgtaacaaggtaacc
>embl|FJ478485|FJ478485 Uncultured bacterium clone p9e13ok 16S ribosomal RNA gene, partial sequence. ...
gagtttgatcatggctcagaatcaacgctggcggcgtgcctcagacatgcaagtcgaacg
cgaaagccccttcgggggcaagtagagtggcgcacgggtgagtaacacgtaggtaatcta
ccttcggatggggaataacaaccggaaacggttgctaataccgcataatgcagcggcacc
taatggtgacagttgttaaagcgggggatcgaaagacctcgcgtctgaagaggagcctgc
ggcggattagctagttggtagggtaatggcctaccaaggcaacgatccgtagccggcctg
agagggcggtcggccacactgacactgacatacgggtcagactcctacgggaggcagcag
tcgggaattttgggcaatgggcgaaagcctgacccagcaacgccgcgtgaaggatgaaat
ccttcgggatgtaaacttcgcaagaacgggaagaataagtctgcgcgaatatcgcagatg
atgacggtaccgtttgtaagctccggctaactccgtgccagcagccgcggtaatacgggg
ggagcaagcgttgttcggatttactgggcgtaaagggcgcgtaggcggccactgcaagtc
aattgtgaaatctccgggcttaactcggaaaggtcaactgatactgcagggctagagtgc
agaaggggcaactggaattctcggtgtaacggtgaaatgcgtagatatcgagaggaacac
ctgcggcgaaagcgggttgctgggctgacactgacgctgacagtggcgaagctaggggag
cgaacgggattaaataccccggtagtcccagccttaaacgatgaatggttggtgtcgggg
gttttatattccccggggtggcgtcgctaacgctttaagcattccgcctgggggagtccg
gtcgcaagactgaaactcaaaggaattgacggggacccgcacaagcggtggagcatgtgg
tttaattcgacgcaacgcgaagaaccttacctgggctagaatgcctctgacagccccaga
gagggggtctcctgggtaaaaccaggcagagtgcgaggtgctgcatggctgtcgtcagct
cgtgtcgtgagatgttgggttaagtcccgcaacgagcgcaacccttatcaatagttgcca
gcggttcggccgggcactctattgagactgccgttgacaaaacggaggaaggtggggatg
acgtcaagtcctcatggcctttatgtccagggctacacacgtgctacaatggccggtaca
aagcgctgcaaaagagcaatctggagccaatcgcaaaaagccggtctcagttcggattgg
agtctgcaactcgactccatgaagttggaatcgctagtaatcgcagatcagcatgctgcg
gtgaatacgttcccgggtcttgtacacaccgcccgtcacatcacgaaagtgggttgtact
agaagtcgtcgcgccaacccgtaagggaggcaggcgcccacggtatgatccatgattggg
gtgaagtcgtaacaaggtaacc
>embl|FJ478486|FJ478486 Uncultured bacterium clone p11o01ok 16S ribosomal RNA gene, partial sequence. ...
gagtttgattatggctcagaacgaacgctggcggcgtgcctaacacatgcaagtcgaacg
agaaaggggcttcggccctgagtaaagtggcgcacgggtgagtaacacgtaggtaacctg
cctctaagattgggataacatgtcgaaagacgtgctaataccgaatgagaccacagtttc
ctcggaaacaggggtcaaaggtagcctctatttataagctatcacttagagatgggcctg
cgtaccattagctagttggtagggtaacggcctaccaaggcaaagatggttagctggtct
gagaggatgatcagccacactggaactgagacacggtccagactcctacgggaggcagca
gtggggaatattgcgcaatgggcgaaagcctgacgcagcaacgccgcgtgagtgatgaag
gccttcgggtcgtaaagctctgtcggagggaacgaatgtttctgaggttaacagcctcag
gaagtgacggtaccctcaaaggaagcaccggctaactctgtgccagcagccgcggtaata
cagagggtgctagcgttgttcggaatcattgggcgtaaagggcgtgtaggcggtttgtta
agtcatgtgtgaaatccctcggctcaaccggggaacgacgcatgaaactggcaagctaga
gtaccaaagaggggggtggaattcccggtgtagcggtgaaatgcgtagatatcgggagga
acacctgtggcgaaggcggccccctggtgggatactgacgctgagacgcgaaagcgtggg
gagcaaacaggattagataccctggtagtccacgctgtaaacgatgggcactaggtgtcc
ggggtattgaccccctgggtgccgcagctaacgcattaagtgccccgcctggggagtacg
gtcgcaagattaaaactcaaaggaattgacgggggcccgcacaagcggtggagcatgtgg
ttcaattcgacgcaacgcgaagaaccttacctgggctagacaacggtggaccgtcctaga
aataggattttcccttcggggactgccggttcaggtgctgcatggctgtcgtcagctcgt
gccgtgaggtgttgggttaagtcccgcaacgagcgcaaccctcgtccttagttgccacca
ttcagttgggcactctagggagactgccggcgttaagccggaggaaggtggggacgacgt
caagtcatcatggcccttatgtccagggccacacacgtgctacaatgggcggtacaaagg
gttgcaaacccgcgagggggagctaatcccaaaaagccgctctcagttcggattggagtc
tgcaactcgactccatgaagttggaatcgctagtaatcgcggatcagcacgccgcggtga
atacgttcccgggccttgtacacaccgcccgtcacaccatggaagccagctgtaccggaa
gtcggtgcgccaacccgcaagggaggtagccgcctatggtatgactggtgactggggtga
agtcgtaacaaggtaacc
>embl|FJ478487|FJ478487 Uncultured bacterium clone p32b19ok 16S ribosomal RNA gene, partial sequence. ...
gtttgattatggctcagcctgtacgctggcggcgtggctaagacatgcaagtcgaacggg
tgtagcaatacaccagtggcggacgggtcagtaatgaatcgctaatgtaccccggagcca
gggatagctgcccgaaagggcaggtaatacctgatgagaccacagcatcgcatgatgcag
tgctcaaagccgcaaggcactctgggcgcaggcgattttgtatcagcttgttggtgaggt
aacggctcaccaaggcgacgacgcatagccggactgagaggttggccggcgacattggga
ctgagacactgcccagactcctacggggggctgcagtaacgaatcttccgcaatgcacga
aagtgtgacggagcgacgccgcgtgtaggacgaagcccttcggggtgtaaactactgtca
ggggaaggaaagttctgatctaccccagaggaagggacggctaactctgtgccagcagcc
gcggtaagacagaggtcccgagcgttaggcggaatcactgggcttaaagcgtgtgtaggc
ggagttgtaagtaccttgtgaaatcccacggcttaaccgtggaactgcttggtatactgc
gactcttgggccagctaggggctaccggaacaagtggtggagcggtgaaatgcgtagata
tcacttggaacgccaatggtgaaaacaggtagctggggctgtgccgacgctgagacacga
aagccaggggagcgaacgggattagataccccggtagtcctggctgtaaacgatgtcgac
tagatcgtagtggctctgacgctattacggtcgaagcaaaagtgctaagtcgaccgcctg
ggaagtacggtcgcaaggctaaaactcaaaggaattgacgggggctcacacaagcggtgg
agcatgtggttcaattcgaagcaacgcgcagaaccttacctgggcttgaaacgctaggat
tatctccatgaaagtggagtaggcccttcggggtacaactagtacaggtgctgcatggct
gtcgtcagctcgtgtcgtgagatgtcgggttaagtcccttaacgagcgaaacctttgccc
ttagttaccagcgggttatgccggggactctaaggggactgccggtgtcaaaccggagga
acgcggagatgacgtcaagtcctcatggcctttatgcccagggccacacacgtgctacaa
tggcgtccacaaagcgaaccgagagcgcaagctggaggaaatcgcacaaatgacgcccca
gttcagatcggaggctgcaactcgcctccgtgaagttggaatcgctagtaatcgcggatc
agctacgccgcggtgaatgtgttcctgagccttgtacacaccgcccgtcaagtcatggga
gccggaaatagccgaagttgccacactactgtggtgcctacgctaggttcggtgactggg
actaagtcgtaacaaggtagcc
>embl|FJ478488|FJ478488 Uncultured bacterium clone p11l08ok 16S ribosomal RNA gene, partial sequence. ...
gtttgatcatggctcaggacgaacgctggcggcgcgcctaacacatgcaagtcgagcgag
aaccagggcttcggccctggggacagcggcgaacgggtgagtaacacgtggataacctgc
cctcggcaccggaatagcccgaggaaactcggattaatgccggatggccccacatccctg
cggggaacgtgggaaaaggtagcttcggcctctggccggggatgggtccgcggtggatta
gcttgttggcggggtaacggcccaccaaggcgacgatccatagctggtctgagaggatga
tcagccacactgggactgagacacggcccagactcctacgggaggcagcagtggggaatc
ttgcgcaatgggcgaaagcctgacgcagcgacgccgcgtgcgggaagaaggccttcgggt
tgtaaaccgctttcaggagggacgaagccactcgggtgaatagcccagagggtgacggta
cctccagaagaagccccggctaactacgtgccagcagccgcggtaatacgtagggggcta
gcgttgtccggatttattgggcgtaaagagcgtgtaggcggccaggtaggtcagctgtga
aaactggaggctcaaccttcagacgtcggctgaaaccatctggctagagtccgggagagg
agagtggaattcctggtgtagcggtgaaatgcgcagatatcaggaagaacacccgtggcg
aaagcggctctctggaacggtactgacgctgagacgcgaaagcgtggggagcgaacagga
ttagataccctggtagtccacgccgtaaacgatgggcgctaggtgtgggaggtgtcgact
ccttccgtgccgaagctaacgcattaagcgccccgcctggggagtacggccgcaaggcta
aaactcaaaggaattgacgggggcccgcacaagcagcggagcatgtggtttaattggatg
cgacgccaagaaccttaccaaggcttgacatggtcgggaaggctggagaaattcagccct
ccttcgggactcgatcacaggtggtgcatggctgtcgtcagctcgtgtcgtgagatgttg
ggttaagtcccgcaacgagcgcaacccctgtcccatgttgccagcgagttatgtcgggga
ctcatgggagactgccggtgacaaatcggaggaaggtggggatgacgtcaagtcatcatg
ccccttatgtcttgggctacacacgtgctacattggccggtacaaagggctgcaaaaccg
cgaggttgagcgaatcccaaaaagccggtcccggttcggattggaggctgcaactcgcct
ccatgaaggcggagttgctagtaatcgcggatcagcaacgccgcggtgaatacgttcccg
ggccttgtacacaccgcccgtcacaccacgaaagtcggcaacacccgaagccggtgggct
aacccgcaagggaggcagccgtcgaaggtggggtcgatgattggggtgaagtcgtaacaa
ggtagcc
>embl|FJ478489|FJ478489 Uncultured bacterium clone p22k13ok 16S ribosomal RNA gene, partial sequence. ...
gagtttgattctggctcagaacgaacgctggcggcgtgcctaacacatgcaagtcgaacg
agaaaggggcttcggccccgagtaaagtggcgcacgggtgagtaacacgtgggtaacctg
cctctaagatggggataacctgtcgaaagacgggctaataccgaataagaccacagtttc
ctcggaaacaggggtcaaaggtagcctctacttgtaagctaccacttagagatgggcctg
cgtaccattagctagttggtggggtaacggcctaccaaggcaaagatggttagctggtct
gagaggatgatcagccacactggaactgagacacggtccagactcctacgggaggcagca
gtggggaatattgcgcaatgggcgaaagcctgacgcagcaacgccgcgtgagtgatgaag
gccttcgggtcgtaaagctctgtcggagggaacgaatgctctcggggttaacagcctcga
gaagtgacggtaccctcaaaggaagcaccggctaactctgtgccagcagccgcggtaata
cagagggtgcgagcgttgttcggaatcattgggcgtaaagggcgtgtaggcggtttgtta
agtcatgtgtgaaatccctcggctcaaccggggaaggacgcatgaaactgataagctaga
gtaccaaagaggggggtggaattcccggtgtagcggtgaaatgcgtacatatcgggagga
acacctgtggcgaaggcggccccttggttggatactgacgctgatacgcgaaagcgtggg
gagcaaacaggattagataccctggtagtccacgctgtaaacgatgggcactaggtgtcc
ggggtattgaccccctgggtgccgcagctaacgcattaagtgccccgcctggggagtacg
gtcgcaagattaaaactcaaaggaattgacgggggcccgcacaagcggtggagcatgtgg
ttcaattcgacgcaacgcgaagaaccttacctgggctagacaacggcggaccgtcctaga
aataggactttcccttcggggactgccggttcaggtgctgcatggctgtcgtcagctcgt
gccgtgaggtgttgggttaagtcccgcaacgagcgcaaccctcgtccttagttgccacca
ttcagttgggcactctaaggagactgccggcgttaagccggaggaaggtggggacgacgt
caagtcatcatggcccttatgtccagggccacacacgtgctacaatgggcggtacaaagg
gtcgcaaacccgcgagggggagccaatcccaaaaagccgctctcagttcggattggagtc
tgcaactcgactccatgaagttggaatcgctagtaatcgcggatcagcacgccgcggtga
atacgttcccgggccttgtacacaccgcccgtcacaccatggaagccagctgtaccggaa
gtcggtgcgccaacccgcaagggaggtagccgcctatggtatgactggtgactggggtga
agtcgtaacaaggtaacc
>embl|FJ478490|FJ478490 Uncultured bacterium clone p5p10ok 16S ribosomal RNA gene, partial sequence. ...
gtttgattatggctcagaatcaacgctggcggcgtgcctaacacatgcaagtcgaacgag
aaagagggggtaaccccttgagtaaagtggcgaccgggtgagtaacacgtgactaaccta
cccttgagtggggaataaccttccgaaaggagggctaataccgcataacatcgcgaggcg
agattccttgtgatcaaaggagcaattcgcttaaggagggggtcgcggctgattagctag
ttggtgaggtaacggctcaccaaggcgatgatcagtatccggcctgagagggcgcacgga
cacactggaactgaaacacggtccagactcctacgggaggcagcagtggggaattttgcg
caatgggggaaaccctgacgcagcaacgccgcgtggaggatgaaggtctttggattgtaa
actcctttcgatcgggacgattatgacggtaccggaagaagaagcaccggctaactctgt
gccagcagccgcggtaatacagagggtgcaagcgttgttcggaattattgggcgtaaagg
gcgcgtaggcggttcggcaagtctctagtgaaatctctgggctcaactcagagtctgctg
gggaaactgccgggcttgagtgtgggagaggagagtggaattcccggtgtagcggtgaaa
tgcgtagatatcgggaggaacacctgtggcgaaagcggctctctggaccacaactgacgc
tgaggcgcgaaagctaggggagcaaacaggattagataccctggtagtcctagccctaaa
cgatgattgcttggtgtggtgggtacccaatcccactgtgccgaagctaacgcgataagc
aatccgcctggggagtacggtcgcaaggctgaaactcaaaggaattgacgggggcccgca
caagcggtggagcatgtggttcaattcgacgcaacgcgaagaaccttacctgggctcgaa
atgtagtggaccggggtggaaacatccctttctcgcaagagactgctatataggtgctgc
atggctgtcgtcagctcgtgtcgtgagatgttgggttaagtcccgcaacgagcgcaaccc
ttattgccagttgctaacaggtcaagctgagcactctggcgaaaccgccccggataacgg
ggaggaaggtggggatgacgtcaagtcctcatggcctttatgtccagggctacacacgtg
ctacaatgggtggtacaaaccgtcgcaaacccgcgagggggagctaatcggaaaaagcca
tcctcagttcggattggagtctgcaactcgactccatgaagctggaatcgctagtaatcg
cggatcagcacgccgcggtgaatacgttcccgggccttgtacacaccgcccgtcacatca
cgaaagtgggtcgtactagaagtcggtgggctaaccgcaaggaggcagccgcccaaggta
tgattcatgattggggtgaagtcgtaacaaggtaacc
>embl|FJ478491|FJ478491 Uncultured bacterium clone p26k24ok 16S ribosomal RNA gene, partial sequence. ...
gggtttgattatggctcagaatcaacgctggcggcgtgcctaacacatgcaagtcgaacg
cgaaaggggagcaatccctgagtagagtggcaaacgggtgagtaacacgtgggtgacctg
ccttcgagtgggggataacgtcccgaaagggacgctaataccgcatgacatcctgctttt
ggaaaagcggagatcaaagctggggatcgcaagacctggcgcttgaagaggggcccgcgc
ctgattagctagttggtgaggtaacggctcaccaaggcaacgatcagtatccggcctgag
agggcggacggacacactgggactgagacacggcccagactcctacgggaggcagcagtg
gggaattgttcgcaatgggcgcaagcctgacgacgcaacgccgcgtggaggatgaagatc
ttcgggtcgtaaactcctgtcgagcgggaagaatagtttcggggtgaacaacctcgaagc
ctgacggtaccgctaaaggaagccccggctaactccgtgccagcagccgcggtaatacgg
ggggggcaagcgttgttcggaattactgggcgtaaagggctcgtaggcggccaactaagt
cagacgtgaaatccccaggctcaacctgggaactgcgtctgatactggatggcttgaatt
cgggagagggatgcagaattccaggtgtagcggtgaaatgcgtagatatctggaggaata
ccggcggcgaaggcggcatcctggactgacattgacgctgaggagcgaaagctaggggag
caaacgggattagataccccggtagtcctagccctaaacgatgaatgcttggtgtaacgg
gtatcgatccctgttgtgccgaagctaacgcattaagcattccgcctggggagtacggtc
gcaaggctgaaactcaaaggaattgacgggggcccgcacaagcggtggagcatgtggttc
aattcgacgcaacgcgaagaaccttacccaggctcgaacggcaactgacatccggcgaaa
gccggctcccgcaagggcagttgtcgaggtgctgcatggctgtcgtcagctcgtgtcgtg
agatgttgggttaagtcccgcaacgagcgcaacccttgtccgctgttgccatcaggttat
gctgggcactctgcggagactgccggtgataaaccggaggaaggtggggatgacgtcaag
tcagcatggcctttatgtctggggctacacacgtgctacaatggccggtacaaaccgtcg
cgataccgcaaggtggagctaatcggagaaagccggtctcagttcggattgtaggctgca
actcgcctgcatgaagttggaatcgctagtaatcgcggatcagcacgccgcggtgaatac
gttcccgggccttgtacacaccgcccgtcacatcacgaaagctggctgtactagaagtcg
ccgagctaacccgcaagggaggcaggcgcctaaggtatggttagtgattggggtgaagtc
gtaacaaggtagcc
>embl|FJ478492|FJ478492 Uncultured bacterium clone p36p24ok 16S ribosomal RNA gene, partial sequence. ...
gggtttgattatggctcagaacgaacgctggcggcaggcctaacacatgcaagtcgaacg
tgaagccaccttcgggtggtggaaagtggcagacgggtgagtaacgcgtgggaacgtgcc
tttcggttcgggataacccagggaaacttgggctaataccggatacgcccttcgggggaa
agattcattgccgaaagatcggcccgcgtcggattagctagttggtggggtaaaagccta
ccaaggcgacgatccgtagctggtctgagaggatgaccagccacactgggactgagacac
ggcccagactcctacgggaggcagcagtggggaatattggacaatgggcgcaagcctgat
ccagccatgccgcgtgggtgaagaaggccctagggttgtaaacccctttcagcggggaag
ataatgacggtacccgcagaagaagccccggctaactccgtgccagcagccgcggtaata
cggagggggctagcgttgttcggaattactgggcgtaaagcgcgcgtaggcggacctgca
agtcgggggtgaaagcccgaggctcaacctcggaactgccttcgatactgcgggtctcga
gtccgggagaggtgagtggaattcctagtgtagaggtgaaattcgtagatattaggaaga
acaccagtggcgaaggcggctcactggcccggtactgacgctgaggcgcgaaagcgtggg
gagcaaacaggattagataccctggtagtccacgccgtaaactatgggtgctagccgtcg
gtcggcatgccggtcggtggcgcagccaacgcattaagcaccccgcctggggagtacggt
cgcaagattaaaactcaaaggaattgacgggggcccgcacaagcggtggagcatgtggtt
taattcgaggcaacgcgaagaaccttaccagcccttgacttcccgatcggggctccagag
acggagctcttcaattggtcggtgacaggtgctgcatggctgtcgtcagctcgtgtcgtg
agatgttgggttaagtcccgcaacgagcgcaacccttgccattagttgccatcatttagt
tgggcactctagtgggactgccggtgataagccggaggaaggtggggatgacgtcaagtc
atcatggcccttacgggctgggctacacacgtgctacaatggcggtgacaatgggcagcc
actccgcgaggaggcgctaatcccaaaaagccgtctcagttcggattgttctctgcaact
cgagagcatgaagtcggaatcgctagtaatcgcggatcagcatgccgcggtgaatacgtt
cccgggccttgtacacaccgcccgtcacaccatgggagttggttttacccgaagccggtg
cgctaaccgcaaggaggcagccgtccacggtagggtcagcgactggggtgaagtcgtaac
aaggtagcc
>embl|FJ478493|FJ478493 Uncultured bacterium clone p25p07ok 16S ribosomal RNA gene, partial sequence. ...
gagtttgatcatggctcagagcgaacgctggcggcaggcctaacacatgcaagtcgagcg
ccgtagcaatacggagcggcagacgggagagtaacacgtgggaacgtaccctttggttcg
gaacaacccagggaaacttgggctaataccggataagccctcacggggaaagatttatcg
ccgaaggatcggcccgcgtctgattagctagttggtggggtaatggcccaccaaggcgac
gatcagtagctggtctgagaggatgatcagcctcactgggactgagacacggcccagact
cctacgggaggcagcagtggggaatattggacaatgggcgcaagcctgatccagccatgc
cgcgtgggtgatgaaggccttagggttgtaaagccctttcggcggggaagataatgacgg
tacccgcagaagaagccccggctaacttcgtgccagcagccgcggtaatacgaagggggc
tagcgttgctcggaatcactgggcgtaaagcgcacgtaggcggattgctaagtcaggggt
gaaatcctggagctcaactccagaactgcctttgatactggcgatctcgagtccgggaga
ggtgagtggaactgcgagtgtagaggtgaaattcgtagatattcgcaagaacaccagtgg
cgaaggcggctcactggcccggtactgacgctgaggtgcgaaagcgtggggagcaaacag
gattagataccctggtagtccacgccgtaaacgatggatgctagccgttggtgggtttac
ccatcagtggcgcagctaacgcattaagcatcccgcctggggagtacggtcgcaagatta
aaactcaaaggaattgacgggggcccgcacaagcggtggagcatgtggttcaattcgaag
caacgcgaagaaccttaccagcttttgacatcccggtcgcgagcaccagagatggagctc
ttcagttcggctggaccggagacaggtgctgcatggctgtcgtcagctcgtgtcgtgaga
tgttgggttaagtcccgcaacgagcgcaaccctcgcccttagttgccatcatttagttgg
gcactctaaggggactgccggtgataagccggaggaaggtggggatgacgtcaagtcctc
atggcccttacaggctgggctacacacgtgctacaatggcggtgacagagggatgcaaag
gagcaatccttcgcaaatctcaaaaagccgtctcagttcggattgtgctctgcaactcga
gcacatgaagctggaatcgctagtaatcgcagatcagcacgctgcggtgaatacgttccc
gggccttgtacacaccgcccgtcacaccatgggagttggctttacctgaaggcggtgcgc
taacccgcaagggaggcagccgaccacggtagggtcagcgactggggtgaagtcgtaaca
aggtagcc
>embl|FJ478494|FJ478494 Uncultured bacterium clone p36f11ok 16S ribosomal RNA gene, partial sequence. ...
gggtttgattatggctcaggataaacgctggcggcgtgcctaacacatgcaagtcgaacg
ctcttttgtgggaaactacaagagggagtggcggacgggtgagtaacgcgtgggttatct
accttgaggtgaggaataccggcgagaaatcgccgacaagaccgcatagcctggagtctc
tccaggaaagttccggcgacgggacgccccaagatgagcctgcgtccgattagcttcgtt
ggtggggtaacggcctaccaaagcgacgatcggtagctggtctgagaggacgatcagcca
cactgggattgagaacggcccagactcctacggggggcagcagtgaggaattttcgtcaa
tgggggaaaccctgaacgagcaacgccgcgtgcaggaagaaggttttcggatcgtaaact
gcttttctcggggaagagaacggacggtacccgaggaagaagccccggctaactacgtgc
cagcagccgcggtaatacgtagggggcaagcgttgtccggatttattgggcgtaaagcgc
acgcaggcggtcttctacgtttccagtgacaggtggtggctcaactgccacaggtctggg
aaaacgggttgacttgaggacgaaagagggatgcggaattccaggtgggagcggtgaatt
gcggtagagatctggaagaacaccaataggcgaaggcagcatcctggatcgtttctgacg
cctcgggtgcgaaagccaggggagcgaacgggattagataccccggtagtcctggctgta
aacgatgaccactagacgtaggaggtatcgaccccttctgtgtcgcagctaacgcactaa
gtggtccgcctggggagtacggtcgcaagattaaaactcaaaggaattgacggggacccg
cacaagcagcggagcgtgtggtttaattcgatgcagcgcgaagaaccttaccaaggcttg
acatggactcgcaccagccgtaacgggctgtctctttcgggagcgggttcacaggtgctg
catggctgtcgtcagctcgtgtcgtgagatgttgggttaagtcccgcaacgagcgcaacc
cctatcgttagttgcctaatctagcgagactgccacgctaaacgtggaggaaggtgggga
tgacgtcaagtcagcacggcccttacgccttgggcgacacacacgctacaatggtcagga
caaagagttgccaacccgcgagggggagctaatctcgtcaaacctgatctcagttcagat
tgcaggctgcaacccgcctgcatgaagtcggagttgctagtaaccgtaggtcagcacact
acggtgaatacgttcccgggtcttgtacacaccgcccgtcacaccacgaaagtcggcaac
acttgaagccgctgggctaacccgacaggggggcaagcgtcgagggtggggtcggtgatt
ggggtgaagtcgtaacaaggtaacc
>embl|FJ478495|FJ478495 Uncultured bacterium clone p36h23ok 16S ribosomal RNA gene, partial sequence. ...
gtttgatcctggctcagaatcaacgctggcggcgtgcctcagacatgcaagtcgaacgat
taaagctcccttcggggagtgcataaagtggcgcacgggtgagtaacacgtaagtaatct
accttcgagtggggaataacccggggaaacccgagctaataccgcataacgcagcggcat
cgcaagatgacagttgttaaaggagcaatccgcttgaagaggagcttgcggcagattagc
tagttggtaaggtaatggcttaccaaggctacgatctgtatccggtctaagaggacggtc
ggacacactgacactgaatgacgggtcagactcctacgggaggcagcagtcgggaatttt
gggcaatgggggaaaccctgacccagcaacgccgcgtgaaggatgaagtatttcggtatg
taaacttcgaaagagtgggaagaataaatgacggtaccatttataagctccggctaacta
cgtgccagcagccgcggtaatacgtagggagcaagcgttgttcggatttactgggcgtaa
agggcgcgtaggcggcgcggtaagtcacttgtgaaatctctgagcttaactcagaacggc
caagtgatactgcagtgctagagtgcagaaggggcaatcggaattcttggtgtagcggtg
aaatgcgtagatatcaagaggaacacctgaggtgaagacgggttgctaggctgacactga
cgctgaggcgcgaaagccaggggagcaaacgggattagataccccggtagtcctggccct
aaacgatgaatacttggtgtctggagttctaatactccgggtgccgtcgctaacgttttt
agtattccgcctggggagtacgctcgcaagagtgaaactcaaaggaattgacggggaccc
gcacaagcggtggagcatgtggtttaattcgacgcaacgcgaagaaccttacctggacta
gaatgtgagggaaggtcggttaatgccgtccgtccgggaaaccggacccaaaacaaggtg
ctgcatggctgtcgtcagctcgtgtcgtgagatgttgggttaagtcccgcaacgagcgca
acccttatcaacagttgccatcattaagttgggaactctgttgagactgccgttgataaa
acggaggaaggtggggatgatgtcaagtcatcatggcctttatgttcagggctacacacg
tgctacaatggccggtacaaaacgtcgcaatcccgcaagggggagctaatcgctaaaacc
ggtctcagttcggattgaagtctgcaactcgacttcatgaagttggaatcgctagtaatc
gcaaatcagcatgttgcggtgaatacgttcccgggtcttgtacacaccgcccgtcacatc
acgaaagtaggttgtactagaagtagccgggccaacccgcaagggaggcaggttaccacg
gtatgatttatgattagggtgaagtcgtaacaaggtaacc
>embl|FJ478496|FJ478496 Uncultured bacterium clone p27j11ok 16S ribosomal RNA gene, partial sequence. ...
gtttgattctggctcagaacgaacgctggcggcgtgcctaacacatgcaagtcgaacgag
aaaggggcttcggccccgagtaaagtggcgcacgggtgagtaacacgtgggtaacctgcc
tctgagatggggataacctgtcgaaagacgggctaataccgaataagaccacagtttcct
tggaaacaggggtcaaaggtagcctctacttgtaagctatcacttagagatgggcctgcg
taccattagctagttggtggggtaacggcctaccaaggcaaagatggttagctggtctga
gaggatgatcagccacactggaactgagacacggtccagactcctacgggaggcagcagt
ggggaatattgcgcaatgggcgaaagcctgacgcagcaacgccgcgtgagtggtgaaggc
cttcgggtcgtaaagctctgtcggagggaacgaatggtctcggggttaacagcctcgaga
agtgacggtaccctcaaaggaagcaccggctaactctgtgccagcagccgcggtaataca
gagggtgcgagcgttgttcggaatcattgggcgtaaagggcgtgtaggcggtttgttaag
tcatgtgtgaaatccctcggctcaaccggggaaggacgcatgaaactgataagctagagt
accaaagaggggggtggaattcccggtgtagcggtgaaatgcgtagatatcgggaggaac
acctgtggcgaaggcggccccctggttggatactgacgctgatacgcgaaagcgtgggga
gcaaacaggattagataccctggtagtccacgctgtaaacgatgggcactaggtgtccgg
ggtattgaccccctgggtgccgcagctaacgcattaagtgccccgcctggggagtacggt
cgcaagattaaaactcaaaggaattgacgggggcccgcacaagcggtggagcatgtggtt
caattcgacgcaacgcgaagaaccttacctgggctagacaacggcggaccgtcctagaaa
taggactttcccttcggggactgccggttcaggtgctgcatggctgtcgtcagctcgtgc
cgtgaggtgttgggttaagtcccgcaacgagcgcaaccctcgtccttagttgccaccatt
cagttgggcactctaaggagactgccggcgttaagccggaggaaggtggggacgacgtca
agtcatcatggcccttatgtccagggccacacacgtgctacaatgggcggtacaaagggt
cgcaaacccgcgagggggagccaatcccaaaaagccgctctcagttcggattggagtctg
caactcgactccatgaagttggaatcgctagtaatcgcggatcagcacgccgcggtgaat
acgttcccgggccttgtacacaccgcccgtcacaccatggaagccagctgtaccggaagt
cggtgcgccaacccgcaagggaggtagccgcctatggtatgactggtgactggggtgaag
tcgtaacaaggtaacc
>embl|FJ478497|FJ478497 Uncultured bacterium clone p36h21ok 16S ribosomal RNA gene, partial sequence. ...
gagtttgattctggctcaggacgaacgctggcggcgtgcttaacacatgcaagtggagcg
acgaaccgggcttcggcccggggcaaagccgcgaacgggtgagtatcacgtgggtaacct
gccccgatgaccgggacaacccgaggaaactcgggctaataccggatgtgctctcaatcc
accagggttgggaaaaaaggaagcttcggcctccgcatcgggttgggcccgcggcccatt
agcttgttggtgaggtaacggctcaccaaggcgacgatgggtagctggtctgagaggacg
atcagccacactgggactgagacacggcccagactcctacgggagccagcagtggggaat
cttgcgcaatgcgcgaaagcgtgacgcagcaacgccgcgtgagggaagaaggccttcggg
ttgtaaacctctttcaggagggacgaaggttcaggcgcgaacagcgacctggactgacgg
tacctccagaagaagccccggctaactacgtgccagcagccgcggtaatacgtagggggc
tagcgttgtccggaatcattgggcgtaaagcgcgcgtaggcggcccggtaagtccgctgt
aaaagtcaaaggctcaacctttgaatgtcagtggatactgccgggctagagtccggaaga
ggcgagtggaattcctggtgtaacggtggaatgcgcagatatcaggaggaaacccgacgg
cgaaggcagctcgctgggacggtactgacgctgaagcgcgaaagcgtggggagccgaaca
ggaataaataccttggtagtcctcgctttaaacgatgggccactaggtgtggggggtgtg
gactcctcccgtgcccggcgctaacgcattaagtgccccgcctggggagtacggccgcaa
ggctaaaactcaaaggaattgacgggggcccgcacaagcagcggagcatgtggttttaat
tcgatgcaacgcgaagaaccttacctgggcttgacatgtaactgacagccgtggaaacac
ggtcttccttcgggacagttacacaggtggtgcatggctgtcgtcagctcgtgtcgtgag
atgttgggttaagtcccgcaacgagcgcaacccctgtcctatgttgccagcattaagttg
gggactcataggagactgccggtgacaaaccggaggaaggtggggatgacgtcaagtcat
catgccccttatgtccagggctacacacgtgctacattggccggtacagagggttgcgat
accgcgaggtggagcgaatcccaaaaagccggtctcggttcggattggaggctgaaattc
gcctccatgaaggtggagttgctagtaatcgcggatcagcaacgccgcggtgaatacgtt
cccgggccttgtacacaccgcccgtcacaccacgaaagcgggcaacacccgaagccggtg
tcctaacccttatgggagggagccgtcgaaggtggggctcgtgattggggtgaagtcgta
acaaggtagcc
>embl|FJ478498|FJ478498 Uncultured bacterium clone p25i18ok 16S ribosomal RNA gene, partial sequence. ...
gggtttgattatggctcagaacgaacgctggcggcaggcctaacacatgcaagtcgaacg
ctcgtagcaatacgagagtggcagacgggtgagtaacacgtgggaaccttccctatggtt
cggaatagcccagggaaacttggggtaataccggataagcccttcgggggaaagatttat
cgccattggatgggcccgcgtcggattagctagttggtggggtaacggcctaccaaggcg
acgatccgtagctggtctgagaggatgatcagccacactgggactgagacacggcccaga
ctcctacgggaggcagcagtggggaatattggacaatgggcgcaagcctgatccagccat
gccgcgtgagtgacgaaggtcttcggattgtaaagctcttttggcggggacgataatgac
ggtacccgcagaataagccccggctaacttcgtgccagcagccgcggtaatacgaagggg
gctagcgttgttcggaatcactgggcgtaaagcgcacgtaggcggatgtgccagtcaggg
gtgaaatcccggagctcaacttcggaactgcctctgatacagcacgtcttgagtccggaa
gaggtgggtggaattcctagtgtagaggtgaaattcgtagatattaggaagaacaccggt
ggcgaaggcggcccactggtccggtactgacgctgaggtgcgaaagcgtggggagcaaac
aggattagataccctggtagtccacgccttaaacgatggatgctagccgtcagcaagcat
gcttgttggtggcgcagctaacgcattaagcatcccgcctggggagtacggccgcaaggt
taaaactcaaaggaattgacgggggcccgcacaagcggtggagcatgtggtttaattcga
cgcaacgcgaagaaccttaccagcccttgacattctccgggcggttttcagagatgaatt
cctcccagcaatgggtcggagaacaggtgctgcatggctgtcgtcagctcgtgtcgtgag
atgttgggttaagtcccgcaacgagcgcaaccctcgccactagttgccatcattaagttg
ggcactctagtgggactgccggtgataagccggaggaaggtggggatgacgtcaagtcat
catggcccttacgggctgggctacacacgtgctacaatggcggtgacagtgggcagccac
ccagcgatggggagctaatcaccaaaagccgtctcagttcggattggggtctgcaactcg
accccatgaagtcggaatcgctagtaatcgcagatcagcacgctgcggtgaatacgttcc
cgggccttgtacacaccgcccgtcacaccatgggagttggctttacccgaagacggtgcg
ctaaccgcaaggaggcagccggccacggtaaggtcagcgactggggtgaagtcgtaacaa
ggtagcc
>embl|FJ478499|FJ478499 Uncultured bacterium clone p5a08ok 16S ribosomal RNA gene, partial sequence. ...
gggtttgattatggctcagaatcaacgctggcggcgtgcctaacacatgcaagtcgaacg
cgactgagggcttcggctctcagttgagtggcaaacgggtgagtaacacgtgggtgacct
accttcgaatgggggataacgtcccgaaagggacgctaataccgcataacatcctgcctt
tgaacaggtggagatcaaagccggggatcgcaagacctggcgtttgaagaggggcccgcg
tccgattagctagttggtgaggtaacggctcaccaaggcgacgatcggtagccggcctga
gagggcggacggccacactgggactgagacacggcccagactcctacgggaggcagcagt
ggggaattgttcgcaatgggcgcaagcctgacgacgcaacgccgcgtggaggatgaaggt
cttcggattgtaaactcctgttgcccgggacgaaccgctccgacctaacacgtcggagtc
tgacggtaccgggtgaggaagccccggctaactctgtgccagcagccgcggtaatacaga
gggggcgagcgttgttcggaattactgggcgtaaagggcgcgtaggcggcctgttaagtc
gaacgtgaaatccccgggctcaacccgggaactgcgtccgagactgataggctcgaatcc
gggagagggatgtggaattccaggtgtagcggtgaaatgcgtagatatctggaggaacac
cggtggcgaaggcggcatcctggaccggtattgacgctgaggcgcgaaagccaggggagc
aaacgggattagataccccggtagtcctggccctaaacgatgaatgcttggtgtggcggg
tatcgatccctgccgtgccgaagctaacgcataagcattccgcctggggagtacggtcgc
aaggctgaaactcaaaggaattgacgggggcccgcacaagcggtggagcatgtggttcaa
ttcgacgcaacgcgaagaaccttacccaggcttgaactgcagatgacatcctacgaaagt
aggctcccgaaagggcatctgtggaggtgctgcatggctgtcgtcagctcgtgtcgtgag
atgttgggttaagtcccgcaacgagcgcaacccttgtcttctgttgccatcgggtcatgc
cgggcactctgaagagactgccggtgacaaaccggaggaaggtggggatgacgtcaagtc
agcatggcctttatgtctggggccacacacgtgctacaatggccggtacaaaccgtcgcg
atcccgcgagggggagctaatcggagaaagccggtctcagttcggattgcaggctgcaac
tcgcctgcatgaagctggaatcgctagtaatcgcggatcagcacgccgcggtgaatacgt
tcccgggccttgtacacaccgcccgtcacatcacgaaagctggctgtactagaagtcgtc
gcgctaacccgcaagggaggcagacgcctaaggtatggtcagtgattggggtgaagtcgt
aacaaggtaacc
>embl|FJ478500|FJ478500 Uncultured bacterium clone p11e01ok 16S ribosomal RNA gene, partial sequence. ...
gggtttgatcctggctcagaatcaacgctggcggcgtgcctaacacatgcaagtcgaacg
cggttactcccgcaagggagtaactgagtggcgaacgggtgagtaacacgtgggtgacct
accctcgagtgggggataacgtcccgaaagggacgctaataccgcataacatcctgcctt
tgaagaggtggagatcaaagccggggatcgtaagacctggcgcttgttgaggggcccgcg
tccgattagctagttggcggggtaatggcccaccaaggcgacgatcggtagccggcctga
gagggcggacggccacactgggactgagacacggcccagactcctacgggaggcagcagt
ggggaattgttcgcaatgggcgcaagcctgacgacgcaacgccgcgtggaggatgaaggt
cttcggattgtaaactcctgttgcccgggacgaatggctccaacctaacacgttggagat
tgacggtaccgggtgaggaagccccggctaactctgtgccagcagccgcggtaatacaga
gggggcaagcgttgttcggaattactgggcgtaaagggcgcgtaggcggccttctaagtc
gaacgtgaaatccccgggctcaacccgggaactgcgtccgagactggaaggctcgaatcc
gggagagggatgtggaattccaggtgtagcggtgaaatgcgtagatatctggaggaacac
cggtggcgaaggcgacatccctggaccggtattgacgttggggcgggaaagccaggggag
caaacgggattaggtaccccggtagtcctggccctaaacgatgaatgcttggtgtggcgg
gtatcgatccctgccgtgccgaagctaacgcattaagcattccgcctggggagtacggtc
gcaaggctgaaactcaaaggaattgacgggggcccgcacaagcggtggagcatgtggttt
aattcgacgcaacgcgaagaaccttacccaggcttgaactgcagatgccatcctacgaaa
gtaggcttccgcaaggacgtctgtagaggtgctgcatggctgtcgtcagctcgtgtcgtg
agatgttgggttaagtcccgcaacgagcgcaacccttgtcttctgttgccatcgggttat
gccgggcactctgaagagactgccggtgacaaaccggaggaaggtggggatgacgtcaag
tcagcatggcctttatgtctggggccacacacgtgctacaatggccggtacaaaccgtcg
cgataccgtaaggtggagctaatcggagaaagccggtctcagttcggattgtaggctgca
actcgcctgcatgaagttggaatcgctagtaatcgcggatctgcacgccgcggtgaatac
gttcccgggccttgtacacaccgcccgtcacatcacgaaagctggctgtactagaagtgg
ccgagctaacccgcaagggaggcaggtccctaaggtatggtcagtgattggggtgaagtc
gtaacaaggtagcc
>embl|FJ478501|FJ478501 Uncultured bacterium clone p11l03ok 16S ribosomal RNA gene, partial sequence. ...
gggtttgattatggctcagattgaacgctggcggcatgccttacacatgcaagtcgaacg
gcagcacgggagcaatcctggtggcgagtggcgaacgggtgagtaatacatcggaacgtg
cccagttgtgggggatagcccggcgaaagccggattaataccgcatacgacctacgggtg
aaagcgggggaccgcaaggcctcgcgcaattggagcggccgatgtcagattagctagttg
gtggggtaaaggcctaccaaggcgacgatctgtagctggtctgagaggacgaccagccac
actgggactgagacacggcccagactcctacgggaggcagcagtggggaattttggacaa
tgggcgcaagcctgatccagccatgccgcgtgcgggaagaaggccttcgggttgtaaacc
gcttttgtcagggaagaaacggtctggtctaataaaccggactaatgacggtacctgaag
aataagcaccggctaactacgtgccagcagccgcggtaatacgtagggtgcaagcgttaa
tcggaattactgggcgtaaagcgtgcgcaggcggccttgcaagacagatgtgaaatcccc
gggcttaacctgggaactgcatttgtgactgcaaggctggagtacggcagagggggatgg
aattccgcgtgtagcagtgaaatgcgtagatatgcggaggaacaccgatggcgaaggcaa
tcccctgggcctgtactgacgctcatgcacgaaagcgtggggagcaaacaggattagata
ccctggtagtccacgccctaaacgatgtcaactggttgttggacggcttgctgttcagta
acgaagctaacgcgtgaagttgaccgcctggggagtacggccgcaaggttgaaactcaaa
ggaattgacggggacccgcacaagcggtggatgatgtggtttaattcgatgcaacgcgaa
aaaccttacctacccttgacatgcctagaatcctgcagagatgtgggagtgctcgaaaga
gaactaggacacaggtgctgcatggccgtcgtcagctcgtgtcgtgagatgttgggttaa
gtcccgcaacgagcgcaacccttatcattagttgctacgcaagggcactctaatgagact
gccggtgacaaaccggaggaaggtggggatgacgtcaggtcatcatggcccttatgggta
gggctacacacgtcatacaatggccggtacagagggctgccaacccgcgagggggagcta
atctcagaaaaccggtcgtagtccggatcgcagtctgcaactcgactgcgtgaagtcgga
atcgctagtaatcgcggatcagcttgccgcggtgaatacgttcccgggtcttgtacacac
cgcccgtcacaccatgggagcgggttctgccagaagtagttagcctaaccgcaaggaggg
cgattaccacggcagggttcgtgactggggtgaagtcgtaacaaggtagcc
>embl|FJ478502|FJ478502 Uncultured bacterium clone p9h04ok 16S ribosomal RNA gene, partial sequence. ...
agatcgaataatgggtgtagagtacacgagcggcggacggctgagtaacgcgtaggaacg
taccccaaagtgagggataagcaccagaaatggtgtctaataccgcatgtgatctaagga
ttaaagcttcggcgctttgggaacggcctgcgtatgattagcttgttggtgaggtaatgg
ctcaccaaggcgacgatcattagctggtctgagaggatgatcagccagactgggactgag
acacggcccagactcctacgggaggcagcagtagggaattttccacaatgggcgaaagcc
tgatggagcaacgccgcgtgcaggatgaatgccttcgggttgtaaactgcttttatatgt
gacgattatgacggtagcatatgaataaggatcggctaactccgtgccagcagccgcggt
catacggaggatccaagcgttatccggaattactgggcgtaaagagttgcgtaggtggca
gagtaagtagatagtgaaattgtgtggctcaaccatacacccattatctaaactgctcag
cttgagtatgagagaggtagatggaattccctgtgtaggagtgaaatccgtagatatagg
gaggaacaccgatggcgtaggcagtctactggctcattactgacactaaggcacgaaagc
gtggggagcaaacgggattagataccccggtagtccacgccgtaaactatggatgctagc
tgttatcggtatcgaccccggtagtagcgaagctaacgcgttaagcatcccgcctgtgga
gtacggtcgcaagactaaaacataaaggaattgacggggagccgcacaagcggtggagcg
tgttgtttaattcgatggtaagcgaagaaccttacccaggcttgacatccttggaatttc
tccgaaaggagagagtgctttattgagccaagtgacaggtgatgcatggccgtcgtcagc
tcgtgtcgtgagatgtttggttaagtccatcaacgagcgcaacccttatagttagttgta
tttctctagctagactgccctggtaacagggaggaaggaggggtcgaagtcaggtcggta
tttcccttacgtctggggctacaaacacgctacgatggccagtacaaagggcagccaagt
cgcaagacggagcaaatcccatcaaagctggtctcagttcggatagcaggctgaaactcg
cctgcttgaagttggaatcgctagtaacggtaggtcagcacactaccgtgaatacgttcc
cggctcttgtacacaccgcccgtcaaaccatgaaagtcgccaatacctgacgtctgagct
ttgactcggcctaaggtaggggagatgattggggttaagtcgtaacaaggtagcc
>embl|FJ478503|FJ478503 Uncultured bacterium clone p7o11ok 16S ribosomal RNA gene, partial sequence. ...
gtttgatcatggctcaggataaacgctggcggcgtgcctaacacatgcaagtcgaacgcg
gtttggggggcgactcctagaccgagtggcggacgggtgagtaacacgtgggttatctac
cttgaggtgaggaataccggcgagaaatcgctgacaagaccgcataggtttggcaaacca
aacaaagccgagcaatcggcgccacaagatgagcctgcggccgattagtttggttggtgg
ggtaacggcctaccaagacgacgatcggtagctggtctgagaggacgatcagccacactg
ggattgagaacggcccagactcctacggggggcagcagtgaggaattttcgtcaatgggg
gcaaccctgaacgagcaacgccgcgtgcaggaagaaggttttcggatcgtaaactgcttt
tcccagggaagagagaggacggtacctggggaagaagccccggctaactacgtgccagca
gccgcggtaatacgtagggggcaagcgttgtccggatttattgggcgtaaagcgcacgca
ggcggtcttgtcagtttccagtgacaggtggtggcttaactgccacaggcctggaaagac
ggcaagacttgagggcaagagagggacacggaattccaggtggagcggtgaaatgcgtag
agatctggaagaacaccgaaggcgaaggcagcgtcctggtttgtatctgacgctcaagtg
cgaaagctaggggagcgaacgggattagataccccggtagtcctagccgtaaacgatgac
cactagacgtgggaggtatcgaccccttccgtgtcgcagcttacgcaagaagtggtccgc
ctggggagtacggtcgcaagattaaaactcaaaggaattgacggggacccgcacaagcag
cggagcgtgtggtttaattccatgcaacgcgaagaaccttaccaaggcttgacatggacc
tgcaccagccgtaatgggctgtcccgggtttcccggcgggttcacaggtgctgcatggct
gtcgtcagctcgtgtcgtgagatgttgggttaagtcccgcaacgagcgcaacccctatcg
ttagttaaatggtctagcgagactgccacgctaaacgtggaggaaggtggggatgacgtc
aagtcagcacggcccttacgccttgggcgacacacacgctacaatggtcgggacaaagag
ccagccaacccgcgagggggagccaatctcatcaaacccgatctcagttcagattgcagg
ctgcaacccgcctgcatgaaggaggagttgctagtaatcgtgagtcagcacatcacggtg
aatacgttcccgggtcttgtacacaccgcccgtcacaccacgaaagtcggcaacacctga
agccgccgagctgacccgaatacgggaggcaagcgtcgagggtggggttggtgattgggg
tgaagtcgtaacaaggtaacc
>embl|FJ478504|FJ478504 Uncultured bacterium clone p9f11ok 16S ribosomal RNA gene, partial sequence. ...
gtttgattctggctcaggacgaacgctggcggcgcgcttaacacatgcaagtcgagcgag
aaccaggccttagggcctggggaaagcggcgaacgggtgagtaacacgtgggtaatctgc
cctcggcactgggatagcccggggaaacccggattaataccggatggcctctcgagctct
cgggctcgtgagaaaaggtagcttcggcctccggccgaggaggagcccgcggcggattag
cttgttggtgaggtaaaggctcaccaaggcgacgatccgtagctggtgtgagagcatgac
cagccacactgggactgagacacggcccagactcctacgggaggcagcagtggggaatct
tgcgcaatgggcgaaagcctgacgcagcgacgccgcgtgcgggaagaaggccttcgggtt
gtaaaccgctttcaggagggacgaagccactcgggtgaatagcccagagggtgacggtac
ctccagaagaagccccggctaactacgtgccagcagccgcggtaatacgtagggggctag
cgttgtccggatttattgggcgtaaagcgcgtgtaggcggcttgataggtctgctgtgaa
aactcggggctcaaccccgagaggtcggtggaaaccatctggctagagtccggaagagga
gagtggaattcccggtgtagcggtgaaatgcgcaaatatcgggaagaacacccgtggcga
aggcggctctctgggacggtactgacgctgagacgccaaagcgtggggagcgaacaggat
tagataccctggtagtccacgccgtaaacgatgggtgccaggtgtgggtggtgtccactc
catccgtgcccaacctaacgcattaagcaccccggcccggggagtacggccgcatggctg
aaactcaaagaaattgacgggggcccgcacaagcagcggagcatgtggtttaattcgacg
cgacgcgaagaaccttaccagggcttgacatgcactggaatgtcgtagaaatacggcagc
ccttcggggccagtgcacaggtggtgcatggctgtcgtcagctcgtgtcgtgagatgttg
ggttaagtcccgcaacgagcgcaacccctgtcccatgttgccagcgtgaaagacggggac
tcatgggagactgccggtgacaaatcggaggaaggtggggatgacgtcaagtcatcatgc
cccttacgtcctgggctacacacgtgctacattggccggtacaaagggctgcaaacccgt
gagggggagcgaatcccaaaaaaccggtcccggttcggattgaaggctgaaactcgcctt
catgaaggcggagttgctagtaatcgcggatcagcaatgccgcggtgaatacgttcccgg
gccttgtacacaccgcccgtcacgtcatgggagtcggcaacacccgaagccggtggccta
acccgcaagggagggagccgtcgaaggtggggtcggtgactgggacgaagtcgtaacaag
gtagcc
>embl|FJ478505|FJ478505 Uncultured bacterium clone p25d20ok 16S ribosomal RNA gene, partial sequence. ...
gggtttgattatggctcagagcgaacgctggcggcaggcttaacacatgcaagtcgagcg
ggcgtagcaatacgtcagcggcagacgggtgagtaacgcgtgggaacgtaccttttggct
cggaacaacacagggaaacttgtgctaataccggataagcccttacggggaaagatttat
cgccgaaagatcggcccgcgtctgattagctagttggtgaggtaatggctcaccaaggcg
acgatcagtagctggtctgagaggatgatcagccacattgggactgagacacggcccaaa
ctcctacgggaggcagcagtggggaatattggacaatgggcgcaagcctgatccagccat
gccgcgtgagtgatgaaggccctagggttgtaaagctcttttgtgcgggaagataatgac
ggtaccgcaagaataagccccggctaacttcgtgccagcagccgcggtaatgcgaagggg
gctagcgttgctcggaatcactgggcgtaaagggtgcgtaggcgggtctttaagtcaggg
gtgaaatcctggagctcaactccagaactgcctttgatactgaagatcttgagttcggga
gaggtgagtggaactgcgagtgtagaggtgaaattcgtagatattcgcaagaacaccagt
ggcgaaggcggctcactggcccgatactgacggctgaggcacgaaagcgtggggagcaaa
caggattagataccctggtagtccacgccgtaaacgatgaatgccagccgttagtgggtt
tactcactagtggcgcagctaacgctttaagcattccgcctggggagtacggtcgcaaga
ttaaaactcaaaggaattgacgggggcccgcacaagcggtggagcatgtggtttaattcg
acgcaacgcgcagaaccttaccagcccttgacatcccggtcgcggactccagagacggag
ttcttcagttcggctggaccggagacaggtgctgcatggctgtcgtcagctcgtgtcgtg
agatgttgggttaagtcccgcaacgagcgcaacccccgtccttagttgctaccatttagt
tgagcactctaaggagactgccggtgataagccgcgaggaaggtggggatgacgtcaagt
cctcatggcccttacgggctgggctacacacgtgctacaatggcggtgacaatgggatgc
taaggggcgacccttcgcaaatctcaaaaagccgtctcagttcggattgggctctgcaac
tcgagcccatgaagttggaatcgctagtaatcgtggatcagcacgccacggtgaatacgt
tcccgggccttgtacacaccgcccgtcacaccatgggagttggttttacctgaagacggt
gcgctaaccgaaagggggcagccggccacggtagggtcagcgactggggtgaagtcgtaa
caaggtaacc
>embl|FJ478506|FJ478506 Uncultured bacterium clone p11o02ok 16S ribosomal RNA gene, partial sequence. ...
gtttgattatggctcaggatgaacgctggcggcgtacctaacgcatgcaagtcgaacgaa
ccttttgtagcaatacggaaggttagtggcaaacgggtgagtaacacgtaggttatctac
cctcgagtggggaataacgacccgaaagggtcgctaataccgcatacggttgtgaaacta
aagccgaaaggcgcttgaggatgagcctgcggcccatcaggtagttggtgaggtaacggc
ttaccaagccgatgacgggtagctgatctgagaggatgaccagccacactggcactgata
cacgggccagactcctacgggaggcagcagcgaggaatattgcacaatgggcgaaagcct
gatgcagtaacgccgcgtgagggatgaaggccttcgggtcgtaaacctcttttcgcgggg
acgagtgaggacggtacccgcggaataagtctcggctaactacgtgccagcagccgcggt
aaaacgtaggaggcgagcgttatccggattcactgggcgtaaagcgcgtgtaggcggtcg
gtcaagtcggctgttaaagcccctggcttaactgggggaggccagccgagactgctcgac
ttgagggtggtagaggagagtggaactcccggtgtagcggtggaatgcgtagagatcggg
aagaacaccagtggcgaaggcgactctctgggccacacctgacgctgagacgcgaaagtg
tggggagcaaacgggattagataccccggtagtccacaccctaaacgatgagggctaggt
gttggtgggatttcccatctgtgccgtagcaaacgcgttaagccctccgcctggggacta
tgagcgcaagcttaaaactcaaaggaattgacgggggcccgcacaagcagcggagcgtgc
ggttcaattcgatgcgacacgaagaaccttaccagggtttgacatgcgcgtggtaggaaa
gggaaaccggaccgacccgcaagggagcgcgtacaggtgatgcatggctgtcgtcagctc
gtgccgtgaggtgttcacttaagtgtgaaaacgagcgcaacccttgtcgctagttacaag
tgtctagcgagactgccggattatctccggaggaaggcggggatgacgtcaagtcagcat
gtcctttatatcctgggcgacacgcacgctacaatgggcgtcataatgcgttgccaagcc
gtgaggcggagctaatcgcacaaaagcgccctcagttcagattgcaggctgcaacccgcc
tgcatgaagtcggagttgctagtaaacgcgcgtctgccatagtgcgttgaatacgttccc
gggccttgtacacaccgcccgtcacgtcatggaagtcggtaacacctgaagtcggtgacc
taaccgcaaggaaggagccgccgaaggtgggaccggtaactgggacgaagtcgtaacaag
gtagcc
>embl|FJ478507|FJ478507 Uncultured bacterium clone p22o17ok 16S ribosomal RNA gene, partial sequence. ...
gagtttgattctggctcagaacgaacgctggcggcatgcctaacacatgcaagtcgaacg
agaccttcgggtctagtggcgcacgggtgcgtaacgcgtgggaatctgcccttgggttcg
ggataacagttggaaacgactgctaataccggatgatgacttcggtccaaagatttatcg
cccagggatgagcccgcgtcggattagctagttggtagggtaaaagcctaccaaggcgac
gatccgtagctggtctgagaggatgatcagccacactgggactgagacacggcccagact
cctacgggaggcagcagtggggaatattggacaatgggcgaaagcctgatccagcaatgc
cgcgtgagtgatgaaggccttagggttgtaaagctcttttacccgggatgataatgacag
taccgggagaataagccccggctaactccgtgccagcagccgcggtaatacggagggggc
tagcgttgttcggaattactgggcgtaaagcgcacgtaggcggctttgtaagttagaggt
gaaagcccggagctcaactccggaactgcctttaacactgcatcgctagaattgtggaga
ggtaagtggaattccgagtgtagaggtgaaattcgtagatattgggaagaacaccagtgg
cgaaggcgacttactggacacatattgacgctgaggtgcgaaagcgtggggagcaaacag
gattagataccctggtagtccacgccgtaaacgatgatgactagctgtcggggctcatgg
agtttcggtggcgcagctaacgcgttaagtcatccgcctggggagtacggccgcaaggtt
aaaactcaaagaaattgacgggggcctgcacaagcggtggagcatgtggtttaattcgaa
gcaacgcgcagaaccttaccagcgtttgacatggtaggacggtttccagagatggattcc
ttcccttacgggacctacacacaggtgctgcatggctgtcgtcagctcgtgtcgtgagat
gttgggttaagtcccgcaacgagcgcaaccctcgtctttagttgctaccatttagttggg
cactctaaagaaactgccggtgataagccggaggaaggtggggatgacgtcaagtcctca
tggcccttacgcgctgggctacacacgtgctacaatggcggtgacagtgggcagcaaact
cgcgagagtgagcaaatcccaaaaaaccgtctcagttcggattgttctctgcaactcgag
agcatgaaggcggaatcgctagtaatcgcggatcagcatgccgcggtgaatacgttccca
ggccttgtacacaccgcccgtcacaccatgggagttggtttcacccgaaggcagtgcgct
aaccgcaaggaggcagctgaccacggtgggatcagcgactggggtgaagtcgtaacaagg
taacc
>embl|FJ478508|FJ478508 Uncultured bacterium clone p7l16ok 16S ribosomal RNA gene, partial sequence. ...
ccagtgaagctgctgctcgaagaggggcccgcgtcccatcagctagttggtagggtaacg
gcctaccaaggcgacgacgggtagctggtctgagaggacgaccagccacacgggaattga
gatacggtcccgactcctacgggaggcagcagtggggaatcttgggcaatgggggaaacc
ctgacccagcgacgccgcgtgggggatgaaggctttcgggtcgtaaacccctgttaggtg
ggacgaatgtccccctgcaaatagctgggggatttgacggtaccaccagagaaagccccg
gctaactccgtgccagcagccgcggtaatacggagggggcgagtgttgttcggaattact
gggcgtaaagggcgcgcaggcggcctggcaagtcgagtgtgaaatcccttggcttaactg
aggaatggcgctcgaaactacctcgctggagggcgggagagggaagtggaactctcggtg
taggggtgaaatctgtagatatcgagaggaacaccggtggcgaaggcggcttcctggccc
gtacctgacgctgaggcgcgaaagcgtggggagcaaacaggattagataccctggtagtc
cacgccctaaacgatgggcactaggtgtgggcggtattaatcccgcctgtgccgtagcta
acgcattaagtgccccgcctggggagtacggtcgcaaggctgaaactcaaaggaattgac
ggggacccgcacaagcggtggagcatgtggttcaattcgacgcaacgcgaaaaaccttac
ctgggtttgacatgtcggtggtaggaaaccgaaaggggcccgaccccgcaaggggagccg
acacaggtgctgcatggctgtcgtcagctcgtgtcgtgagatgttgggttaagtcccgca
acgagcgcaaccctcgcccctagttgccaacggatcatgccgggaactctagggggactg
ccccggttaacggggaggaaggtggggatgacgtcaagtcatcatggcctttatgtccag
ggctacacacgtgctacaatggccggtacaaagggtcgcaaacgcgcgagcgggagctaa
tcccaaaaagccggtcccagttgggatcgcagtctgcaactcgactgcgtgaacgcggaa
tcgctagtaatcgcgaatcagcaggtcgcggtgaatacgttcccgggtcctgtacacacc
gcccgtcacaccacgaaagccgattgtacttgaagtcgctgggctaacccgcaagggagg
caagtgccgaaggtatggtcggtgattggggtgaagtcgtaacaaggtagcc
>embl|FJ478509|FJ478509 Uncultured bacterium clone p7h19ok 16S ribosomal RNA gene, partial sequence. ...
gagtttgattctggctcaggacgaacgctggcggcgcgcttaacacatgcaagtcgagcg
agaaccagggcttcggccctggggacagcggcgaacgggtgagtaacacgtgggtaatct
gccctcggttccggaatagcccggggaaacccggattaatgccggatagcctctcgagct
ctcgggctcgtgagaaaaggtagcttcggcctccgaccgaggatgagcccgcggcggatt
agcttgttggtgggataacggcctaccaaggcgacgatctgtagctggtctgagaggacg
atcagccacactgggactgagacacggcccagactcctacgggaggcagcagtggggaat
cttgcgcaatgggcgaaagcctgacgcagcgacgccgcgtgggggaagaaggccttcggg
ttgtaaacctctttcaggagggacgaagccactcgggtgaacagcccagagggtgacggt
acctccagaagaagccccggctaactacgtgccagcagccgcggtaatacgtagggggca
agcgttgtccggatttattgggcgtaaagagcgtgtaggcggccaggtaggtcggttgtg
aaaactggaggctcaacctccagacgtcgaccgaaaccatctggctagagtccggaagag
gagagtggaattcctggtgtagcggtgaaatgcgcagatatcaggaagaacacccgtggc
gaaggcggctctctgggacggtactgacgctgagacgcgaaagcgtggggagcgaacagg
attagataccctggtagtccacgccgtaaacgatgagtgctaggtgtggggggtgtcgac
tccctccgtgccgaagctaacgcattaagcactccgcctggggagtacggccgcaaggct
aaaactcaaaggaattgacgggggcccgcacaagcagcggagcatgtggtttaattcgac
gcgacgcgaagaaccttaccagggcttgacatgcacaggaatgtcgtagaaatacggcag
cccttcggggcctgtgcacaggtggtgcatggctgtcgtcagctcgtgtcgtgagatgtt
gggttaagtcccgcaacgagcgcaacccctgtcccatgttgccagcgcgtaatggcgggg
actcatgggagactgccggtgacaaatcggaggaaggtggggatgacgtcaagtcatcat
gccccttatgtcctgggctacacacgtgctacattggccggtacaaagggctgcaaacct
gtgaaggtgagcgaatcccaaaaagccggtcccggttcggattggaggctgaaactcgcc
tccatgaaggcggagttgctagtaatcgcggatcagcaacgccgcggtgaatacgttccc
gggccttgtacacaccgcccgtcacaccacgaaagtcggcaatacccgaagccggtgggc
taaccctctgggaggcagccgtcgaaggtagggtcgatgattggggtgaagtcgtaacaa
ggtagcc
>embl|FJ478510|FJ478510 Uncultured bacterium clone p11e08ok 16S ribosomal RNA gene, partial sequence. ...
gggtttgatcatggctcagattgaacgctggcggaatgctttacacatgcaagtcgaacg
gcagcacgggggcaaccctggtggcgagtggcgaacgggtgagtaatacatcggaacgtg
cccagtcgtgggggataacgtagcgaaagctacgctaataccgcatacgaactctggttg
aaagcgggggatcgcaagacctcgcgcgattggagcggccgatggcagattaggtagttg
gtggggtaaaggctcaccaagccgacgatctgtagctggtctgagaggacgaccagccac
actgggactgagacacggcccagactcctacgggaggcagcagtggggaattttggacaa
tgggcgcaagcctgatccagccattccgcgtgcaggatgaaggccctcgggttgtaaact
gcttttgtacggaacgaaacggcgctggttaatacccggcgctaatgacggtaccgtaag
aataagcaccggctaactacgtgccagcagccgcggtaatacgtagggtgcgagcgttaa
tcggaattactgggcgtaaagcgtgcgcaggcggtgatgtaagacaggtgtgaaatcccc
gggcttaacctgggaactgcatttgtgactgcatcgctggagtgcggcagagggggatgg
aattccgcgtgtagcagtgaaatgcgtagatatgcggaggaacacccgatggcgaaggca
atcccctgggcctgccctgacgctcatgcacgaaagcgtggggagcaaaacaggattagt
taccctggtaatccacgccctaaacgatgtccactggtttgtggtccttcactggatcac
taaacaaagctaaagcggaaattgaccccctggggagtacggccgcaaggttgaaactca
aaggaattgacggggacccgcacaagcggtggatgatgtggtttaattcgatgcaacgcg
aaaaaccttacctacccttgacatgtctggaatccttcagagatggaggagtgcccgaaa
gggagccagaacacaggtgctgcatggctgtcgtcagctcgtgtcgtgagatgttgggtt
aagtcccgcaacgagcgcaacccttgtcattagttgctacgaaagggcactctaatgaga
ctgccggtgacaaaccggaggaaggtggggatgacgtcaagtcctcatggcccttatggg
tagggctacacacgtcatacaatggctggtacagagggttgccaacccgcgagggggagc
taatcccataaaaccagtcgtagtccggatcgcagtctgcaactcgactgcgtgaagtcg
gaatcgctagtaatcgcggatcagcatgtcgcggtgaatacgttcccgggtcttgtacac
accgcccgtcacaccatgggagcgggttctgccagaagtagttagcctaaccgcagggag
ggcgattaccacggcagggttcgtgactggggtgaagtcgtaacaaggtaacc
>embl|FJ478511|FJ478511 Uncultured bacterium clone p8n05ok 16S ribosomal RNA gene, partial sequence. ...
gggtttgattatggctcaggatgaacgctagcggcaggcctaatacatgcaagtcgaacg
gtaaatattttagcaatagaatatgagagtgacgtacgggtgcgtaacacgtatgcaacc
taccctttacagatggatagctcggggaaactcgaattaacccgtcataagatcatagag
tggcatcacttagtgattaaattacaagaggtaaaggatgggcatgcgtctgattagtta
gttggcggggtaacggcccaccaagacgatgatcagtaggggaactgagaggttgatccc
ccacactggcactgagatacgggccagactcctacgggaggcagcagtagggaatattgg
tcaatggatggaagtctgaaccagccatgccgcgtgcaggaagacggccttctgggttgt
aaactgcttttgccaggggctaaaaagctcatgcgtgagaaattgaaagtacctggtgaa
taagccacggctaactacgtgccagcagccgcggtaatacgtaggtggcaagcgttgtcc
ggatttattgggtttaaagggtgcgtaggcggctttgtaagtcagtggtgaaatatggca
gctcaactgtcagggtgccattgatactgcagagcttgagtacagatgaggtaggcggaa
ttgacggtgtagcggtgaaatgcttagatatcgtcaagaacaccgatagcgaaggcagct
tactaggctgtaactgacgctgaggcacgaaagtgtggggatcaaacaggattagatacc
ctggtagtccacactgtaaacgttgatgactcgctgttggcgatacacggccagcggcag
agagaaatcgttaagtcatccacctggggagtacgccggcaacggtgaaactcaaaggaa
ttgacgggggtccgcacaagcggtggagcatgtggtttaattcgatgatacgcgaggaac
cttacctgggctagaatgcccttgatgggtccagagatggactgttccgcaaggacaagg
agcaaggtgctgcatggctgtcgtcagctcgtgccgtgaggtgttgggttaagtcccgca
acgagcgcaacccttattcttagttgccaacacgaaaggtggggactctaagaagactgc
ctgcgcaagcagagaggaaggaggggatgacgtcaagtcatcatggcccttacgcccagg
gctacacacgtgctacaatggcgtatacagagtgttgcaagctggtgacagtgagccaat
cacaaaaagtacgtctcagttcggattgcaggctgcaactcgcctgcatgaagttggaat
cgctagtaatcgcgcatcagcaatggcgcggtgaatacgttcccggaccttgtacacacc
gcccgtcaagccatgagagtcgggaggacctgaagccagttgctgtaaggcgctgtttag
ggttaaaccgatgattagggttaagtcgtaacaaggtagcc
>embl|FJ478512|FJ478512 Uncultured bacterium clone p8e17ok 16S ribosomal RNA gene, partial sequence. ...
gggtttgattatggctcagaatcaacgctggcggcgtgcctcagacatgcaagtcgaacg
cgaaagcccctttcggggggcaagtagagtggcgcacgggtgagtaacacgtaggtaatc
taccttcggatggggaataacaaccggaaacggttgctaataccgcataatgcagcggca
cctaatggtgacagttgttaaagcgggggatcgtaagacctcgcgtctgaagaggagcct
gcggcagattagctagttggtaaggtaacggcttaccaaggcgatgatctgtagccggcc
tgagagggcggtcggccacactgacactgacatacgggtcagactcctacgggaggcagc
agtcgggaattttgggcaatgggcgaaagcctgacccagcaacgccgcgtgaaggatgaa
atccctcgggatgtaaacttcgcaagaacgggaagaataagccggtgacaacaccaccgg
cgatgacggtaccgtttgtaagctccggctaactccgtgccagcagccgcggtaatacgg
ggggagcaagcgttgttcggatttactgggcgtaaagggcgcgtaggcggccaccgcaag
tcgactgtgaaatctccgggcttaactcggaaaggtcagccgatactgcggggctagagt
gcagaaggggcaactggaattccccggtgtaccggtgaaatgcgtaaatatcaagaggaa
caccggcggccaaggcgggttgctgggctgacactgacgctgaggcgcgaaagctagggg
agcgaacgggattagataccccggtagtcctagccttaaacgatgaatgcttggtgtctg
gggttttatagtccccgggtgccgtcgctaacgctttaagcattccgcctggggagtacg
gtcgcaagactgaaactcaaaggaattgacggggacccgcacaagcggtggagcatgtgg
tttaattcgacgcaacgcgaagaaccttacctgggctagaatgcctctgaccggcgtaga
gatacgccttcctgggtaaaaccaggcagagtgcaaggtgctgcatggctgtcgtcagct
cgtgtcgtgagatgttgggttaagtcccgcaacgagcgcaacccttatcaatagttgcca
gcggttcggccgggcactctattgagactgccgttgacaaaacggaggaaggtggggatg
acgtcaagtcctcatggcctttatgtccagggctacacacgtgctacaatggcgagtaca
aagcgctgcaaacctgcaagggggagccaatcgcaaaaagctcgtctcagttcggattgg
agtctgcaactcgactccatgaagctggaatcgctagtaatcgcagatcagcatgctgcg
gtgaatacgttcccgggtcttgtacacaccgcccgtcacatcacgaaagtgggttgtact
agaagtcgtcgcgccaaccccctaaaaagggaggcaggcgcccacggtatgatccatgat
tggggtgaagtcgtaacaaggtagcc
>embl|FJ478513|FJ478513 Uncultured bacterium clone p7k13ok 16S ribosomal RNA gene, partial sequence. ...
gtttgattctggctcagagcgaacgctggcggcgtacttaacacatgcaagtcgaacgag
gagcttcggtgtagcaatacatcggagcttcgagtggcgcacgggtgagtaacacgtggg
caacctgcccttgagtccgggataccctctcgaaagggaggctaatactggatacgttct
tcggatcgcaagtctggagaggaaaggcggcgaaagctgccgctcttggaggggctcgcg
gcctatcagctagttggtgaggtcacggctcaccaaggctatgacgggtagctggtctga
gaggacgaccagccacacgggaactgagacacggtcccgactcctacgggaggcagcagt
ggggaattttccgcaatgggcgaaagcctgacggagtgacgccgcgtgggggacgaaggc
cttcgggtcgtaaacccctgtcagagggaaagaagggtcggcgcgtgaatagcgcgtcga
tctgacggtaccttcagaggaagccccggccaactctgtgccagcagccgcggtaagaca
gagggggcaagcgttgctcggaattactgggcgtaaagggcgcgtaggcgggatggcaag
tcggtcgtgaaatccctgggctcaactcaggggggtcggccgatactgccgttcttgagg
gatgcagaggagactggaattcccggtgtagcggtgaaatgtgtagagatcgggaggaac
accggtggcgaaggcgggtctctgggcattccctgacgctgaggcgcgaaagcgtgggga
gcaaacgggattagataccccggtagtccacgcggtaaacgatgacgactaggtgtgggg
gggttaagtcccttccgtgccgcagctaacgcattaagtcgtccgcctggggagtacggc
cgcaaggttgaaactcaaaggaattgacgggggcccgcacaagcggtggagcatgtggtt
caattcgatgcagagcgaagaaccttacctgggcttgacatgtaggaagtagaaaccgga
aacggggacgacctgttgagtcaggagcctacacaggtggtgcatggctgtcgtcagctc
gtgccgtgaggtgttgggttaagtcccgcaacgagcgcaaccctcacccgatgttgccaa
cggttcggccgggcactcttcgggaactgccggcgaagagctggaggaagggggggatga
cgtcaagtccgtatgccccttatgtccagggctacacacatgctacaatggtcggtacag
agggttgccaacccgcgagggggagccaatcccacaaagccgatctcagttcggattgca
ggctgcaactcgcctgcatgaagtaggaatcgctagtaagcgcagatcagcaggctgcgc
tgaatacgttcccgggccttgtacacaccgcccgtcacaccacgaaagccggcggtacca
gaagtcgctgcgccaaccgcaaggaggcaggcgccgaaggtatggtcggtgattggggtg
aagtcgtaacaaggtagcc
>embl|FJ478514|FJ478514 Uncultured bacterium clone p6j17ok 16S ribosomal RNA gene, partial sequence. ...
gggtttgattctggctcagaatgaacgttggcggcatggattaggcatgcaagtcgagcg
agaagggttttgaagcttgctttagaacctggacagcggcgaaagggagagtaacgcgta
gttatgtgcccaggggttcggaatagccacgggaaactgtgggtaatgccgaataacatc
tccggatcaaaggtgtgattccgcccttggagcagactgcgtcctactagctagttggcg
gggtaatggcccaccaaggcgacgatgggtagcgggtgtgagagcatgacccgtctcact
gggactgagacactgcccagacacctacgggtggctgcagtcgagaatcttcggcaatga
gcgcaagcttgaccgagcgatgccgcgtgcgggatgaaggccctcgggttgtaaaccgct
gtcgtaggggaggaaggctccgtgaagagcggggtttgacctatcctaggaggaagtacg
ggctaagtacgtgccagcagccgcggtaatacgtaccgtacgaacgttattcggaattac
tgggcttaaagggtttgtaggcggccttgtaagtcaggtgtgaaatccctcggctcaacc
gaggaacggcgcttgatactgcaaggcttgagggagacaggggtaagcggaactgatggt
ggagcggtgaaatgcgttgatatcatcaggaacaccggtggcgaaagcggcttactgggt
ctcttctgacgctgaggaacgaaagctagggtagcgaacgggattagataccccggtagt
cctagctgtaaacgatgagcacttatctggggatcctcccataggttcccggatgtagcg
aaagtgttaagtgctccgcctggggagtatggtcgcaaggctgaaactcaaagaaattga
cgggggctcacacaagcggtggaggatgtggcttaattcgaggctacgcgaagaacctta
tccaggtcttgacatgtacggattaacccggtgaaagccgggccacgccttcgggtggaa
cgtgcacaggtgctgcatggctgtcgtcagctcgtgtcgtgagatgtcgggttaagtccc
ttaacgagcgaaacccttgtctctagttgccagcgagtaatgtcggggactctagagaga
ctgccggtgttaaaccggaggaaggcggggatgacgtcaagtcctcatggcctttatgac
ctgggctgcacacgtcctacaatggcgtctacaaagggaagcaagctcgcgagagtaagc
aaatcccaaaaagggcgcctcagttcggattgcaggctgcaactcgcctgcatgaagctg
gaatcgctagtaatcgccggtcagcatacggcggtgaatgtgttcctgagccttgtacac
accgcccgtcaagccacgaaagtggggggggcttaaagccgtcgcgctaacccgcaaggg
aggcaggcgtctagagtcaactccgtgattgggactaagtcgtaacaaggtagcc
>embl|FJ478515|FJ478515 Uncultured bacterium clone p27f05ok 16S ribosomal RNA gene, partial sequence. ...
gagtttgatcatggctcagagcgaacgctggcggcgtgcttaacacatgcaagtcgagcg
agaaagtcccgcaagggatgagtacagcggcgaacgggtgcgtaacacgtgggtaatcta
cccccgaggcggggataacccagcgaaagttgggctaataccggatgagaccacagcagg
aaactgcaggggttaaaggtggctttcttgtggaggccatcctttgaggaggagcccgcg
gcctatcagcttgttggcgaggtaatggctcaccaaggcgaagacgggtagctggtctga
gaggatgaccagccacacggggactgagacacggccccgactcctacgggaggcagcagt
ggggaatattgggcaatgggggaaaccctgacccagcgacgccgcgtgggtgatgaaggc
cttcgggtcgtaaagccctgtcgggaggaaagaacgactctatggcgaataaccatagag
tgtgacggtacctccgaaggaagcaccggccaactccgtgccagcagccgcggtaagacg
gagggtgcaagcgttgctcggaatcactgggcgtaaagggtgcgtaggcggccttgcaag
tctgacgtgaaagcccagggctcagccctggaagtgcgttagaaactgcaaggcttgagt
gccggaggggagagtggatttcccggggtagcggggaaatgggtagatttggggaggaat
accggtggagaaagcgattttctggacggtcactgacgctgaggcacgaaagcgtgggga
gcaaacaggattagataccctggtagtccacgccgtaaacgatgggcactaggtgtcgag
ggtatccactccctcggtgccgccgctaacgcattaagtgccccgcctgggaagtacggc
cgcaaggttaaaactcaaaggaattgacgggggcccgcacaagcggtggagcatgtggtt
caattcgatgcaacgcgaagaaccttacctgggtttgacatctagcgaatctcctggaaa
caggggagtgcccgcaagggaacgctaagacaggtgctgcatggctgtcgtcagctcgtg
ccgtgaggtgttaggttaagtcctgcaacgagcgcaacccttgtccttagttgcccccag
gtaatgctgtggcactctaaggagactgcccgtgttaagcgggaggaaggtggggacgac
gtcaagtcatcatggcctttatatccagggctacacacgtgctacaatgggcggtacaga
tggatgccaatctgtgaggaagagctaacccccaaaagccgccctcagttcggatcgcag
tctgcaactcgactgcgtgaagctggaatcgctagtaatcgcggatcagcatgccgcggt
gaatacgttcccgggccttgtacacaccgcccgtcacaccatgggagtcggtggtaccgg
aagtgagcacgccaacctgcaaaggaagcagcttcccaggttacgaccggtgaccggggg
gaagtggtaacaaggtaacc
>embl|FJ478516|FJ478516 Uncultured bacterium clone p7k15ok 16S ribosomal RNA gene, partial sequence. ...
gagtttgattatggctcaggacgaacgctgacggtgtgctttaggcatgcaagtcgaacg
agaaagcccttcggggtgagtagagtggcgaacgggtgagtaacacgtgggcaacctgcc
cctcgcagggggataaccggaggaaactccggctaataccccgtaagctttacgggtcgc
atggccctgtaaggaaaggtagcttcggccatccggcgagggatgggcccgcggtgcatt
agctagttggtggggtaacggcccaccaaggcgacgatgcgtagctggtctgagaggatg
atcagccacactgggactgagacacggcccagactcctacgggaggcagcagccaggaat
cttgggcaatgggcgaaagcctgacccagcaacaccgtgtgggcgatgaaggccttcggg
tcgtaaagccctgttgatagggacgaagggcgaagggttaatagcccctagcctgacggt
acctttcgaggaagccccggctaactacgtgccagcagccgcggtaatacgtagggggcg
agcgttgtccggaattattgggcgtaaagagcgtgtaggcggttcggtaagtctgccgtg
aaaacctgaggctcaacctcgggcgtgcggtggatactgccgggctagaggacggtagag
gcgagtggaattcccggtgtagcggtgaaatgcgcagatatcgggaggaacaccagtagc
gaaggcggctcgctgggccgttcctgacgctgagacgcgaaagctaggggagcaaacagg
attagataccctggtagtcctagccgtaaacgatggacactaggtgtggggggagtcgaa
tccctctgtgccgcagttaacgcgttaagtgtcccgcctggggagtacggccgcaaggct
aaaactcaaaagaattgacgggggcccgcacaagcagcggagcatgttctttaattcgat
gcaacgcgaagaaccttacctggacttgacatggtgctgcaagcgcacggaaacgtgtga
ccttcgagggtgcaccacagatgctgcatggctgtcgtcagctcgtgtcgtgagatgttg
ggttaagtcccgcaacgagcgcaacccctgtggcgtgttgccatcattaagttggggact
cacgccagactgccggtgacaaaccggaggaaggtggggatgaggtcaagtcatcatggc
tcttacgtccagggctagaaacgtgctacaatggctgatacaaagggttgcaagaccgca
aggtggagcgaatctcatcaaagtcagtctaagttcggatcgcagtctgcaactcgactg
cgtgaaggcggagttgctagtaatcgcggatcagcatgccgcggtgaatacgttcccggg
ccttgtacacaccgcccgtcacaccacgaaagtcggcaatacccgaagcaggcgcagcca
accccttgtgggaggcggtctgcgaaggtagggctggcgattggggtgaagtcgtaacaa
ggtaacc
>embl|FJ478517|FJ478517 Uncultured bacterium clone p7i13ok 16S ribosomal RNA gene, partial sequence. ...
gagtttgattatggctcagaatcaacgctggcggcgtgcctaacacatgcaagtcgaacg
cgaaagccccgcaaggggtgagtagagtggcgaacgggtgagtaacgcgtgggtgacctg
ccttcgagcgggggataacgttccgaaagggacgctaataccgcatgacatccgaccttt
aaagaggtggagatcaaagctggggatcgcaagacctagcactcgaagaggggcccgcgt
ccgattagctagttggtgaggtaacggctcaccaaggcgacgatcggtagccggcctgag
agggcggacggccacactgggactgagacacggcccagactcctacgggaggcagcagtg
gggaattgttcgcaatgggcgcaagcctgacgacgcaacgccgcgtggaggatgaagatc
ttcgggtcgtaaactcctttcgatcgagacgaattcctctggggtgaacaatcccggagg
ttgacggtaccgagagaagaagccccggctaactccgtgccagcagccgcggtaatacgg
ggggggcaagcgttgttcggaattactgggcgtaaagggctcgtaggcggccaactaagt
cagacgtgaaatccctcggcttaaccggggaactgcgtctgatactggatggcttgagtt
tgggagagggatgcggaattccaggtgtagcggtgaaatgcgtagatatctggaggaaca
ccggtggcgaaggcggcatcctggaccaacactgacgctgaggagcgaaagccaggggag
caaacgggattagataccccggtagtcctggccctaaacgatgaatgcttggtgtggcgg
gtatcgatccctgccgtgccgaagctaacgcattaagcattccgcctggggagtacggtc
gcaaggctgaaactcaaaggaattgacgggggcccgcacaagcggtggagcatgtggttc
aattcgacgcaacgcgaagaaccttacccaggcttgaactgccagtgacaacctccgaaa
ggaggctcccgcaagggcactggtagaggtgctgcatggctgtcgtcagctcgtgtcgtg
agatgttgggttaagtcccgcaacgagcgcaacccttgtttgctgttgccatcaggttaa
gctgggcactctgcaaagactgccggtgataaaccggaggaaggtggggatgacgtcaag
tcagcatggcctttatgtctggggctacacacgtgctacaatggccgatacaaaccgtcg
cgagcccgcaagggggagctaatcggagaaagtcggtctcagttcggatagcaggctgca
actcgcctgcttgaagttggaatcgctagtaatcgcggatcagcacgccgcggtgaatac
gttcccgggccttgtacacaccgcccgtcacatcacgaaagccggttgtactagaagtcg
ccataccaacccgcaagggagggaggcgcctaaggtatggtcggtgattggggtgaagtc
gtaacaaggtaacc
>embl|FJ478518|FJ478518 Uncultured bacterium clone p36n17ok 16S ribosomal RNA gene, partial sequence. ...
gggtttgatcatggctcagagcgaacgctggcggcaggcctaacacatgcaagtcgaacg
ggcgtagcaatacgtcagtggcagacgggagagtaacacgtgggaacgtgccctttggtt
cggaacaacccagggaaacttgggctaataccggataagcccttacggggaaagatttat
cgccagaggatcggcccgcgtctgattagctagttggtggggtaatggctcaccaaggcg
acgatcagtagctggtctgagaggatgatcagcctcactgggactgagacacggcccaga
ctcctacgggaggcagcagtggggaatattggacaatgggcgcaagcctgatccagccat
gccgcgtgggtgatgaaggccctagggttgtaaagccctttcggcggggaagataatgac
ggtacccgcagaagaagccccggctaacttcgtgccagcagccgcggtaatacgaagggg
gctagcgttgctcggaatcactgggcgtaaagcgcacgtaggcggcttcttaagtcaggg
gtgaaatcctggagctcaactccagaactgcctttgatactgaggagctcgagtccggga
gaggtgagtggaactgcgagtgtagaggtgaaattcgtagatattcgcaagaacaccagt
ggcgaaggcggctcactggcccggtactgacgctgaggtgcgaaagcgtggggagcaaac
aggattagataccctggtagtccacgccgtaaacgatggatgctagccgttggtgggttt
acccttcagtggcgcagctaacgcattaagcatcccgcctggggagtacggtcgcaagat
taaaactcaaaggaattgacgggggcccgcacaagcggtggagcatgtggttcaattcga
agcaacgcgcagaaccttaccagcctttgacatcccggtcgcgagcaccagagatggagc
tcttcagttcggctggaccggagacaggtgctgcatggctgtcgtcagctcgtgtcgtga
gatgttgggttaagtcccgcaacgagcgcaaccctcgcccttagttgccatcatttagtt
gggaactctaaggggactgccggtgataagccggaggaaggtggggatgacgtcaagtcc
tcatggcccttacaggctgggctacacacgtgctacaatggcggtgacagagggaagcaa
aggagcaatccttcgcaaatctcaaaaagccgtctcagttcggattgtgctctgcaactc
gagcacatgaagctggaatcgctagtaatcgcagatcagcacgctgcggtgaatacgttc
ccgggccttgtacacaccgcccgtcacaccatgggagttggctttacctgaagacggtgc
gctaaccgcaaggaggcagccggccacggtagggtcagcgactggggtgaagtcgtaaca
aggtagcc
>embl|FJ478519|FJ478519 Uncultured bacterium clone p7e10ok 16S ribosomal RNA gene, partial sequence. ...
gagtttgattatggctcagaacgaacgctggcggcgtggataagacatgcaagtcgagcg
ctgatttcagggtagcaatattctggagtcggagcggcgcaagggtgcgtaacacgtggg
taatctgccatgaagtttgggataactcgctgaaaggcgagctaataccggatgtgaaaa
tcgggtggcatcatttgattttcaaagctggggaccgcaaggcctggcgcttcatgatga
gcccgcggcctatcagctagttggtgaggtaacggctcaccaaggcgaagacgggtagct
ggtctgagaggacgaccagccacactggaactgagacacggtccagacacctacgggtgg
cagcagtcgagaatttttcacaatgggcgcaagcctgatggagcgacgccgcgtggggga
tgaatggcttcggcccgtaaacccctgtcatctgggaacaatgctcatccgataacaccg
gatgagttgatagtactggaagaggaagggacggctaactctgtgccagcagccgcggta
atacagaggtcccaagcgttgttcggattcactgggcgtaaagggtgcgtaggtggtgag
gtaagtcggatgtgaaatctccgagctcaactcggaaatggcattggaaactaccttgct
agaggattggaggggagactggaatgcttggtgtagcagtgaaatgcgtagatatcaagc
ggaacaccagtggcgaaggcgagtctctggacaattcctgacactgaggcacgaaagcca
ggggagcaaacgggattagataccccggtagtcctggccgtaaacggtgcacgtttgctg
taaaaggaatcgaccccttttgtggcgtagccaacgcgataaacgtgccgcctgggaagt
acggtcgcaagattaaaactcaaagaaattgacgggggcctgcacaagcggtggagtatg
tggctcaattcgatgcaacgcgaagaaccttacctggccttgacatgcacgtagtagaag
ggtgaaagcccgacgaggtagcaataccagcgtgcacaggtgctgcatggctgtcgtcag
ctcgtgtcgtgagatgttgggttaagtcccgcaacgagcgcaacccttgtgtcctgttgc
cacctcgacgagagtcgggagcactctggacagactgcctcgcttaaacgaggaggaagg
tggggatgacgtcaagtcagtatggcccttacggccagggctgcacacgtactacaatgc
ccggtacaaagggaagcgagaccgcgaggtggagcaaatccccgaaaaccgggcccagtt
cagattgaaggctgcaactcgccttcatgaagctggaatcgctagtaatggcgcatcagc
tacggcgccgtgaatacgttcccaggccttgtacacaccgcccgtcacatcatgaaagcc
gtttgtacccgaagtcaccgtgctaaccgcaaggaagcaggtgccgaaggtatggatggt
gattgggatgaagtcgtaacaaggtaacc
>embl|FJ478520|FJ478520 Uncultured bacterium clone p32o10ok 16S ribosomal RNA gene, partial sequence. ...
ggtttgattatggctcagaatgaacgttggcggcgtggattaggcatgcaagtcgagcgt
gtaccccgcaagggggaaagcggcgtaagggagagtaatacgtagatacgtgccttcagg
tctgggatagccacgggaaactgtgggtaataccggataatgtctaaggaccaaagatgt
gatttcacctgaagatcggtctgcgtcctatcagcttgttggtgaggtaacggctcacca
aggctacgacgggtacggggtgtgagagcatgcccccgctcactgggactgagacactgc
ccagacacctacgggtggctgcagtcgaggatcttcggcgatgggcgcaagcctgaccga
gcgacgccgcgtgggggatgaaggccttcgggttgtaaactcctgtcagtggggaggaag
gccctgtgaagagcagggtttgacctatccgcagaggaagtgtgggctaagttcgtgcca
gcagccgcggtaagacgaaccacacgaacgttattcggaattactgggcttaaagggtgc
gtaggctgtgcggaaagttgggtgtgaaatcccccggctcaaccggggaattgcgcccaa
aactaccgtgctggaggaatacagaggtgagcggaacttcgggtggagcggtgaaatgcg
ttgatatccgaaggaacaccggtggcgaaagcggctcactgggtattttctgacgctgat
gcacgaaagctaggggagcaaacgggattagataccccggtagtcctagccgtaaacgat
gagcactgggttgaagggccctccatagcctttcagccgcagcaaaagtgttaagtgctc
cgcctggggagtatggtcgcaaggctgaaactcaaaggaattgacgggggctcacacaag
cggtggaggatgtggcttaattcgaggctacgcgaagaaccttatcctagtcttgacatg
cacggattaactcggtgaaagccgagccaggccttcgggtacaacgtgcacaggtgctgc
atggctgtcgtcagctcgtgctgtgaagtgtcgggttaagtcccttaacgagcgaaaccc
ttgtcgctagttgccagcgggtcatgccggggactctagcgagaccgccggcgttaagcc
ggaggaaggtggggacgacgtcaagtcctcatggcctttatgactagggctgcacacgtc
ctacaatggcctgcacaaagggatgcaaaatcgtgaggtctagcaaatcccaaaaaacag
gccccagttcggattgcaggctgcaactcgcctgcatgaagccggaatcgctagtaatcg
cgggtcagcataccgcggtgaatgtgttcctgagccttgtacacaccgcccgtcaagcca
cgaaagtggggggtatctgataacgctgccgcaacccgcaagggagcaaagcgtctaaga
taaactccgcgattgggactaagtcgtaacaaggtaacc
>embl|FJ478521|FJ478521 Uncultured bacterium clone p27h06ok 16S ribosomal RNA gene, partial sequence. ...
gagtttgattctggctcagaacgaacgctggcggcaggcctaacacatgcaagtcgaacg
ccgtagcaatacggagtggcagacgggtgagtaacgcgtgggaaccttccctatggttcg
gaatagctcagggaaacctggggtaataccggataagcccttcgggggaaagatttatcg
ccattggatgggcccgcgtcggattagctagttggtagggtaacggcctaccaaggcgac
gatccgtagctggtctgagaggatgatcagccacactgggactgagacacggcccagact
cctacgggaggcagcagtggggaatattggacaatgggcgaaagcctgatccagccatgc
cgcgtgagtgacgaaggccttagggttgtaaagctcttttggcggggaagataatgacgg
tacccgcagaataagctccggctaacttcgtgccagcagccgcggtaatacgaagggagc
tagcgttgttcggaatcactgggcgtaaagcgcacgtaggcggatttgccagtcaggggt
gaaatcccggggctcaacctcggaactgcctttgatacagcaagtcttgagttcgagaga
ggtgggtggaattcctagtgtagaggtgaaattcgtagatattaggaagaacaccggtgg
cgaaggcggcccactggctcgacactgacgctgaggtgcgaaagcgtggggagcaaacag
gattagataccctggtagtccacgccgtaaacgatggatgctagccgtcagcaagcatgc
ttgttggtggcgcagctaacgcattaagcatcccgcctggggagtacggccgcaaggtta
aaactcaaaggaattgacgggggcccgcacaagcggtggagcatgtggtttaattcgacg
caacgcgaagaaccttaccagcccttgacatgcccggacggtttccagagatggattcct
cctagcaataggtcgggacacaggtgctgcatggctgtcgtcagctcgtgtcgtgagatg
ttgggttaagtcccgcaacgagcgcaaccctcgccattagttgccatcatttagttgggc
actctagtgggactgccggtgataagccggaggaaggtggggatgacgtcaagtcatcat
ggcccttacgggctgggctacacacgtgctacaatggcggtgacagtgggcagccaccca
gcgatggggagctaatcaccaaaagccgtctcagttcggattggggtctgcaactcgacc
ccatgaagtcggaatcgctagtaatcgcggatcagcacgccgcggtgaatacgttcccgg
gccttgtacacaccgcccgtcacaccatgggagttggttttacccgaagacggtacgcta
accgcaaggaggcagccggccacggtaaggtcagggactggggtgaagtggtaaaaaggt
aacc
>embl|FJ478522|FJ478522 Uncultured bacterium clone p26j16ok 16S ribosomal RNA gene, partial sequence. ...
gggtttgattctggctcagaatcaacgctggcggcgtgcctcagacatgcaagtcgaacg
cgaaagtccccttcgggggacgagtagagtggcgcacgggtgagtaacacgtaggtaatc
taccttcgggtggggaataaccccgggaaaccggggctaataccgcataatgcagcggca
cctaatggtgacagttgttaaagcgggggatcgcaagatctcgcgcctgaagaggagcct
gcggcggattagctagttggcagggtaacggcctaccaaggcgacgatccgtagccggcc
tgagagggcggtcggccacactgacactgacatacgggtcagactcctacgggaggcagc
agtcgggaattttgggcaatgggcgaaagcctgacccagcaacgccgcgtgaaggatgaa
atccctcgggatgtaaacttcgcaagaacgggaagaataagtttgtgctaacaccacaag
cgatgacggtactgtttgtaagctccggctaactccgtgccagcagccgcggtaatacgg
ggggagcaagcgttgttcggatttactgggcgtaaagggcgcgtaggcggcctccgcaag
tcagtttgtgaaatctccgagcttacctcgcaaaggccacttgatactggcggggctaga
gtgcgcaagggccacttggatttctcggctgcgcgggcgaatgggtagatattaagagga
acacctgcggcgaaggcgggttgctgggccgacactgacggtgaggcgcgaaagctaggg
gagcgaacgggattagataccccggtagtcctagccttaaacgatgaatgcttggtgtct
ggggttataaagtccccgggtgccgtcgctaacgctttaagcattccgcctggggagtac
ggtcgcaagactgaaactcaaaggaattgacggggacccgcacaagcggtggagcatgtg
gtttaattcgacgcaacgcgaagaaccttacctgggctagaatgcctctgacaaccctag
agatagggcctcctagggaaacctaggcagagtgcaaggtgctgcatggctgtcgtcagc
tcgtgtcgtgagatgttgggttaagtcccgcaacgagcgcaacccttatcaatagttgcc
agcggttcggccgggcactctattgagactgccgttgacaaaacggaggaaggtggggat
gacgtcaagtcctcatggcctttatgtccagggctacacacgtgctacaatggccggtac
aaagcgctgcaaacctgcaagggggagccaatcgcaaaaagccggtctcagttcggattg
gagtctgcaactcgactccatgaagttggaatcgctagtaatcgcagatcagcatgctgc
ggtgaatacgttcccgggtcttgtacacaccgcccgtcacatcacgaaagtgggttgtac
tagaagcgccagcgctaacccgcaagggaggcatggtgtaacggtatgatccatgattgg
ggtgaagtcgtaacaaggtagcc
>embl|FJ478523|FJ478523 Uncultured bacterium clone p25o14ok 16S ribosomal RNA gene, partial sequence. ...
gggtttgattatggctcagagcgaacgctggcggcaggcttaacacatgcaagtcgagcg
ggcgtagcaatacgtcagcggcagacgggtgagtaacgcgtgggaacgtaccttttggtt
cggaacaacacagggaaacttgtgctaataccggataagcccttacggggaaagatttat
cgccgaaagatcggcccgcgtctgattagctagttggtgaggtaatggctcaccaaggcg
acgatcagtagctggtctgagaggatgatcagccacattgggactgagacacggcccaaa
ctcctacgggaggcagcagtggggaatattggacaatgggcgcaagcctgatccagccat
gccgcgtgagtgatgaaggccctagggttgtaaagctcttttgtgcgggaagataatgac
ggtaccgcaagaataagccccggctaacttcgtgccagcagccgcggtaatacgaagggg
gctagcgttgctcggaatcactgggcgtaaagggtgcgtaggcgggtctttaagtcaggg
gtgaaatcctggagctcaactccagaactgcctttgatactgaagatcttgagttcggga
gaggtgagtggaactgcgagtgtagaggtgaaattcgtagatattcgcaagaacaccagt
ggcgaaagcggctcactggcccgatactgacgctgaggcacgaaagcgtggggagcaaac
aggattagataccctggtagtccacgccgtaaacgatgaatgccagccgttagtgggttt
actcactagtggcgcagctaacgctttaagcattccgcctggggagtacggtcgcaagat
taaaactcaaaggaattgacgggggcccgcacaagcggtggagcatgtggtttaattcga
cgcaacgcgcagaaccttaccagcccttgacatcccggtcgcggactccagagacggagt
tcttcagttcggctggaccggagacaggtgctgcatggctgtcgtcagctcgtgtcgtga
gatgttgggttaagtcccgcaacgagcgcaacccccgtccttagttgctaccatttagtt
gagcactctaaggagactgccggtgataagccgcgaggaaggtggggatgacgtcaagtc
ctcatggcccttacgggctgggctacacacgtgctacaatggcggtgacaatgggatgct
aaggggcgacccttcgcaaatctcaaaaagccgtctcagttcggattgggctctgcaact
cgagcccatgaagttggaatcgctagtaatcgtggatcagcacgccacggtgaatacgtt
cccgggccttgtacacaccgcccgtcacaccatgggagttggttttacctgaagacggtg
cgctaaccgaaagggggcagccggccacggtagggtcagcgactggggtgaagtcgtaac
aaggtaacc
>embl|FJ478524|FJ478524 Uncultured bacterium clone p32j08ok 16S ribosomal RNA gene, partial sequence. ...
gtttgattattgctcagattgaacgctggcggcatgccttacacatgcaagtcgaacgac
gctaggggcaactctagcgagtggcgtacgggtgagtaatgcatcggaacgtgtcctctt
gtgggggataaccagtcgaaagattggctaataccgcatgagctcgagagaggaaagcgg
gggatccgcaaggacctcgcgcgagaggagcggccgatgcccgattagctagttggtggg
gtaaaagcccaccaaggcgacgatcggtagctggtctgagaggacgaccagccacactgg
gactgagacacggcccgggcgcctacgggaggcagcagtggggaattttggacaatgggg
gcaaccctgatccagccatgccgcgtgtgtgaagaaggccttcgggttgtaaagcacttt
cggacggaacgaaatcgcgcgggttaacagcccgcgtggatgacggtaccgtaagaagaa
gcaccggctaactacgtgccagcagccgcggtaatacgtagggtgcgagcgttaatcgga
attactgggcgtaaagcgtgcgcaggcggcgccgcaagtcgagtgtgaaatccccgagct
taacttgggaattgcgctcgaaactacggtgctggagtgtggcagagggaggtggaattc
cacgtgtagcggtgaaatgcgtagagatgtggaggaacaccgatggcgaaggcagcctcc
tgggccaacactgacgctcatgcacgaaagcgtggggagcaaacaggattagataccctg
gtagtccacgccctaaacgatgatgactagttgttgggggagttaaatcccttagtaacg
cagctaacgcgtgaagtcatccgcctggggagtacggtcgcaagattaaaactcaaagga
attgacgggggcccgcacaagcggtggatgatgtggtttaattcgacgcaacgcgaaaaa
ccttacctacccttgacatgtgcggaatcctgcagagatgcaggagtgcccgaaagggaa
ccgcaacacaggtgctgcatggctgtcgtcagctcgtgtcgtgagatgttgggttaagtc
ccgcaacgagcgcaacccttgccattagttgctacattcagttgagcactctaatgggac
tgccggtgacaaaccggaggaaggtggggatgacgtcaagtcctcatggcccttatgggt
agggctacacacgtcatacaatggcgcgtacagagggttgccaacccgcgagggggagcc
aatcccagaaagcgcgtcgtagtccggattgaagtctgcaactcgacttcatgaagtcgg
aatcgctagtaatcgcagatcagcatgctgcggtgaatacgttcccgggccttgtacaca
ccgcccgtcacaccatgggagtggggttcaccagaagcaggttgcctaaccgcaaggagg
gcgcctaccacggtgagcttcatgactggggtgaagtcgtaacaaggtaacc
>embl|FJ478525|FJ478525 Uncultured bacterium clone p32m01ok 16S ribosomal RNA gene, partial sequence. ...
gggtttgatcttggctcagagcgaacgctggcggcaggcctaacacatgcaagtcgagcg
cccgtagcaatacgggagcggcagacgggagagtaacacgtgggaacgtacccttcagtt
cggaacaacccagggaaacttgggctaataccgaatacgtccgtaaggagaaagatttat
cgctgaaggatcggcccgcgtctgattagctagttggtgaggtaacggctcaccaaggcg
acgatcagtagctggtctgagaggatgatcagcctcactgggactgagacacggcccaga
ctcctacgggaggcagcggtggggaatattggacaatgggcgcaagcctgatccagccat
gccgcgtggatgatgaaggccctagggttgtaaagtcctttcggcggggaagataatgac
ggtacccgcagaagaagccccggctaacttcgtgccagcagccgcggtaatacgaagggg
gctagcgttgctcggaatcactgggcgtaaagcgcacgtaggcggcttcttaagtcaggg
gtgaaatcctggagctcaactccagaactgcctttgatactgaggagcttgagtccggga
gaggtgagtggaactgcgagtgtagaggtgaaattcgtagatattcgcaagaacaccagt
ggcgaaggcggctcactggcccggtactgacgctgaggtgcgaaagcgtggggagcaaac
aggattagataccctggtagtccccgcccgtaacgatggatgctagccgttggtgggttt
accccttcgtggcgcagctaacgcattaagcatcccgcctggggagtacggtcgcaagat
taaaactcaaaggaattgacgggggcccgcacaagcggtggagcatgtggttcaattcga
agcaacgcgcagaaccttaccagcctttgacatcccggtcgcgagcaccagagatggagc
tcttcagttcggctggaccggagacaggtgctgcatggctgtcgtcagctcgtgtcgtga
gatgttgggttaagtcccgcaacgagcgcaaccctcgcccttagttgccatcattcagtt
gggcactctaaggggactgccggtgataagccggacgaaggtggggatgacgtcaagtcc
tcatggcccttacaggctgggctacacacgtgctacaatggcggtgacagagggacgcaa
aggggtaacccttcgcaaatctcaaaaagccgtctcagttcggattgtgctctgcaactc
gagcacatgaagttggaatcgctagtaatcgcagatcagcacgctgcggtgaatacgttc
ccgggccttgtacacaccgcccgtcacaccatgggagttggctttacctgaggacggtgc
gctaaccgcaaggaggcagccggccacggtagggtcagcgactggggtgaagtcgtaaca
aggtaacc
>embl|FJ478526|FJ478526 Uncultured bacterium clone p11a03ok 16S ribosomal RNA gene, partial sequence. ...
gggtttgattatggctcagaatcaacgctggcggcgtgcctaacacatgcaagtcgaacg
cgacttaggcttcggtctaagttgagtggcgaacgggtgagtaacacgtgggtgacctac
cttcgagtgggggataacgtcccgaaagggacgctaataccgcataacatcctgcctttg
aacaggtggagatcaaagccggggatcgcaagacctggcgcttgatgaggggcccgcgcc
tgattagctagttggtgaggtaatggctcaccaaggcgacgatcagtatccggcctgaga
gggcggacggacacactgggactgagacacggcccagactcctacgggaggcagcagtgg
ggaattgttcgcaatgggcgcaagcctgacgacgcaacgccgcgtggaggatgaaggtct
tcggattgtaaactcctgttgctcgggacgaaaagcttcgacctaatacgtcgaagtctg
acggtaccgagtgaggaagccccggctaactctgtgccagcagccgcggtaatacagagg
gggcaagcgttgttcggaattactgggcgtaaagggcgcgtaggcggcctgctaagtcga
acgtgaaatccctgggctcaacccaggaactgcgtccgatactggttggcttgaatccgg
gagagggatgtggaattccaggtgtagcggtgaaatgcgtagatatctggaggaacaccg
gtggcgaaggcgacatcctggaccggtattgacgctgaggcgcgaaagccaggggagcaa
acgggattagataccccggtagtcctggccctaaacgatgaatgcttggtgtggcgggta
tcgatccctgccgtgccgaagctaacgcattaagcattccgcctggggagtacggtcgca
aggctgaaactcaaaggaattgacgggggcccgcacaagcggtggagcatgtggtttaat
tcgacgcaacgcgaagaaccttacccaggctcgaacggtagatgacatcttacgaaagta
ggctcccgcaagggcatctatcgaggtgctgcatggctgtcgtcagctcgtgtcgtgaga
tgttgggttaagtcccgcaacgagcgcaacccttgtcttctgttgccatcaggtcaagct
gggcactctgaagagactgccggtgacaaaccggaggaaggtggggatgacgtcaagtca
gcatggcctttatgtctggggccacacacgtgctacaatggcaggtacaaaccgtcgcga
gaccgcaaggtggagctaatcggagaaagcctgtctcagttcggattgtcggctgcaact
cgccggcatgaagttggaatcgctagtaatcgcggatcagcacgccgcggtgaatacgtt
cccgggccttgtacacaccgcccgtcacatcacgaaagctggctgtactagaagtcgccg
agctaacccgcaagggacgcaggtgcctaaggtatggtcagtgattggggtgaagtcgta
acaaggtagcc
>embl|FJ478527|FJ478527 Uncultured bacterium clone p7d01ok 16S ribosomal RNA gene, partial sequence. ...
gtttgattatggctcaggacgaacgctggcggcgtgcttaacacatgcaagtggagcgac
gaaccgggcttcggcccggggcaaagccgcgaacgggtgagtatcacgtgggtaacctgc
cccgatgaccgggacaacccgaggaaactcgggctaataccggatgtcttctccgcacat
cagtgcggagagaaaaggaagcttcggcctccgcattgggatgggcccgcggcccattag
cttgttggtgaggtaaaggctcaccaaggccgcgatgggtagctggtctgagaggacgat
cagccacactgggactgagacacggcccagactcctgcgggaggcagcagtggggaatct
tgcgcaatgcgcgaaagcgtgacgcagcaacgccgcgtgagggaagaaggccttcgggtt
gtaaacctctttcaggagggacgaaggttcaggcgcgaatagcgtcctggactgacggta
cctccagaagaagccccggctaactacgtgccagcagccgcggtaatacgtagggggcta
gcgttgtccggaatcattgggcgtaaagcgcgcgtaggcggcccggtaagtccgctgtaa
aagtcaaaggctcaacctttgaatgtcagtggatactgccgggctagagtccggaagagg
cgagtggaatttctggtgtagcggtggaatgcgcagatatcaggaggaacaccaacggcg
aaggcagctcgctgggacggtactgacgctgaggcgcgaaagcgtggggagcgaacagga
ttagataccctggtagtccacgccgtaaacgatgggcactaggtgtgggaggtgtcgact
cctcccgtgccggcgctaacgcattaagtgccccgcctggggagtacggccgcaaggcta
aaactcaaaggaattgacgggggcccgcacaagcagcggagcatgtggtttaattcgatg
caacgcgaagaaccttacctgggcttgacatgtaactgacagccgtggaaacacggtctt
ccttcgggacagttacacaggtggtgcatggctgtcgtcagctcgtgtcgtgagatgttg
ggttaagtcccgcaacgagcgcaacccctgttccatgttgccagcattaagttggggact
catgggagactgccggtgacaaaccggaggaaggtggggatgacgtcaagtcatcatgcc
ccttatgtccagggctacacacgtgctacattggccggtacagagggttgcgataccgcg
aggtggagcgaatcccaaaaagccggtctcggttcggattggaggctgcaattcgcctcc
atgaaggtggagttgctagtaatcgcggatcagcaacgccgcggtgaatacgttcccggg
ccttgtacacaccgcccgtcacaccacgaaagcgggcaacacccgaagccggtgtcctaa
cccttttgggagggagccgtcgaaggtggggctcgtgattggggtgaagtcgtaacaagg
taacc
>embl|FJ478528|FJ478528 Uncultured bacterium clone p6i05ok 16S ribosomal RNA gene, partial sequence. ...
gagtttgattatggctcagaatcaacgctggcggcgtgcctcagacatgcaagtcgaacg
cgaacgtccccttcgggggacgagtagagtggcgcacgggtgagtaacacgtaggtaatc
tacctttggatggggaataacaaccggaaacggttgctaataccgcataatgcagcggca
cctaatggtgacagttgttaaagcgggggatcgcaagacctcgcgtctaaagaggagcct
gcggcggattagctagttggtaaggtaatggcttaccaaggctacgatccgtaaccggcc
tgagagggcggtcggtcacactgacactgacatacgggtcagactcctacgggaggcagc
agtcgggaattttgggcaatgggcgaaagcctgacccagcaacgccgcgtgaaggatgaa
atccctcgggatgtaaacttcgcaagaacgggaagaataagtaggggacaatacccccta
tgatgacggtaccgtttgtaagctccggctaactccgtgccagcagccgcggtaatacgg
ggggagcaagcgttgttcggatttactgggcgtaaagggcgcgtaggcggccagcgcaag
tcagttgtgaaatctccgagcttaactcggaaaggtcaactgatactgcgcggctagagt
gcggaaggggcaactggaattctcggtgtagcggtgaaatgcgtagatatcgagaggaac
acctgcggcgaaggcgggttgctgggccgactctgacccctgaagcgcggaagctagggg
agcgaacgggattagataccccggtagtcctagccttaaacgatgaatgcttggtgtctg
gggttatatagtccccgggtgccgtcgctaacgctttaagcattccgcctggggagtacg
gtcgcaagactgaaactcaaaggaattgacggggacccgcacaagcggtggagcatgtgg
tttaattcgacgcaacgcgaagaaccttacctgggctagaatgcctctgacaaccctaga
gatagggccttctgggtaaaaccagacagagtgcaaggtgctgcatggctgtcgtcagct
cgtgtcgtgagatgttgggttaagtcccgcaacgagcgcaacccttatcaatagttgcca
gcatttagttgggcactctattgagactgccgttgacaaaacggaggaaggtggggatga
cgtcaagtcctcatggcctttatgtccagggctacacacgtgctacaatggccggtacaa
accgctgcaaactcgcaagagggagccaatcggaaaaagccggtctcagttcggattgca
ctctgcaactcgagtgcatgaagttggaatcgctagtaatcgcggatcagcatgccgcgg
tgaatacgttcccgggtcttgtacacaccgcccgtcacatcacgaaagtgggttgtacta
gaagcgccagcgctaacccgcaagggaggcatggcgtaacggtatgatccatgattgggg
tgaagtcgtaacaaggtagcc
>embl|FJ478529|FJ478529 Uncultured bacterium clone p35c24ok 16S ribosomal RNA gene, partial sequence. ...
gagtttgattatggctcagaacgaacgctggcggcgtggataagacatgcaagtcggacg
ggattacttttggtagcaataccgaaagtgatccagtggcgaacgggtgcgtaacacgtg
ggcaatctaccgagaagtgggggatagctcgccgaaaggcgaattaataccgcatgtgat
cagaggcgacatcgcttcgaaatcaaaggtggcgcaagctaccgctttttgaggagcccg
cggcctatcagcttgttggtgaggtaacggctcaccaaggctttgacgggtagctggtct
gagaggacgaccagtcacactgggactgagacacggcccagacacctacgggtggcagca
gtcgagaatttttctcaatgggggaaaccctgaaggagcgacgccgcgtggaggatgaag
gtcttcgggttgtaaactcctgtcatttgggaacaaggctccgaagagtaactgtttcgg
agttgatagtaccagaagaggaagagacggctaactctgtgccagcagccgcggtaatac
agaggtctcaagcgttgttcggattcattgggcgtaaagggtgcgtaggcggcgcggtaa
gtcgggtgtgaaatttcgaggcttaacttccaaactgcattcgatactgccgtgcttgag
gactggagaggagactggaatttacggtgtagcggtgaaatgcgtagatatcgtaaggaa
gaccagtggcgaaggcgggtctctggacagttcctgacgctgaggcacgaaggccagggg
agcaaacgggattagataccccggtagtcctggcaataaacggtgcacgtttggtgtggg
aggattcgaccccttctgcgccggagctaacgcgttaaacgtgccgcctggggagtacgg
tcgcaagattaaaactcaaagaaattgacgggggcccgcacaagcggtggagtatgtggc
ttaattcgatgcaacgcgaagaaccttacctggccttgacatgcatctctaagctggtga
aagccagtgagtcccgaaagggacaatttgcacaggtgctgcatggctgtcgtcagctcg
tgtcgtgagatgttgggttaagtcccgcaacgagcgcaacccctgtgaactgttgccacc
ggcccgtgagggtcgagcactctgttcagactgccctgtgaaacggggaggaaggtgggg
acgacgtcaagtcagtatggcccttacggccagggctgcacacgtactacaatgcccagt
acagaacgatccaagaccgcgaggtggaggaaatctagtaaaactgggcccagttcggat
tgaagtctgcaactcgacttcatgaagccggaatcgctagtaatggcgcatcagctacgg
cgccgtgaatacgttcccgggccttgtacacaccgcccgtcacatcatggaagtcgcttg
tagccgaagccggcgcgctaaccgcaaggaggcagccgcctacgctatgagcggtaactg
ggatgaagtcgtaacaaggtaacc
>embl|FJ478530|FJ478530 Uncultured bacterium clone p5a06ok 16S ribosomal RNA gene, partial sequence. ...
gggtttgattatggctcagattgaacgctggcggcatgctttacacatgcaagtcgagcg
gcagcgcggggcaacctggcggcgagcggcgaacgggtgaggaatgcatcggaacgtgtc
ccgtaatgggggatagcccggcgaaagccggattaataccgcatacgctctatggaggaa
agccggggattctgcaaaggacctggcgttatgggggcggccgatgtccgattagctagt
tggtggggtaacggcctaccaaggcgacgatcggtagctggtctgagaggatgatcagcc
acactgggactgagacacggcccagactcctacgggaggcagcagtggggaattttggac
aatgggcgcaagcctgatccagccatgccgcgtgcgggaagaaggccttcgggttgtaaa
ccgcttttagccgggaagaaaagggcgaggctaataccttcgctcgttgacggtaccggc
ggaataagcaccggctaactacgtgccagcagccgcggtaatacgtagggtgcgagcgtt
aatcggaattactgggcgtaaagcgtgcgcaggcggttcgttaagttcgttgtgaaagcc
ccgggctcaacctgggaatggcaatggaaactggcgggcttggagtgcggcagagggggg
tggaattccgcgtgtagcagtgaaatgcgtagagatgcggaggaacaccgatggcgaagg
cagccccctgggccgacactgacgctcaggcacgaaagcgtggggagcaaacaggattag
ataccctggtagtccacgccctaaacgatgctcactaggtgttggggaagcgattccttg
gtaccgtagctaacgcgtgaagtgagccgcctggggagtacggccgcaaggttaaaactc
aaaggaattgacggggacccgcacaagcggtggatgatgtggattaattcgatgcaacgc
gaacaaccttacctacccttgacatgtcgcgaagcccgctgagaggcgggtgtgcccgaa
agggaacgcgaacacaggtgctgcatggctgtcgtcagctcgtgtcgtgagatgttgggt
taagtcccgcaacgagcgcaacccttgtccctagttgctacgcaagggcactctagggag
actgccggtgacaaaccggaggaaggtggggatgacgtcaagtcctcatggcccttatgg
gtagggcttcacacgtcatacaatggccggtacagagggttgccaaggcgcgagccggag
ccaatccctacaaagccggtcgtagtctggattgcagtctgcaactcgactgcatgaagt
cggaatcgctagtaatcgcggatcagcatgtcgcggtgaatacgttcccgggtcttgtac
acaccgcccgtcacaccatgggagcgggatgtaccagaagtaggtaggctaaccgcaagg
gggccgcttaccacggtgcgtttcgtgactggggtgaagtcgtaacaaggtaacc
>embl|FJ478531|FJ478531 Uncultured bacterium clone p36g18ok 16S ribosomal RNA gene, partial sequence. ...
gggtttgattatggctcagagcgaacgctggcggcaggcctaacacatgcaagtcgagcg
ccgtagcaatacggagcggcagacgggagagtaacacgtgggaacgtaccctttggttcg
gaacaacccagggaaacttgggctaataccggataagcccttacggggaaagatttatcg
ccgaaggatcggcccgcgtctgattagctagttggtggggtaatggcccaccaaggcgac
gatcagtagctggtctgagaggatgatcagcctcactgggactgagacacggcccagact
cctacgggaggcagcagtggggaatattggacaatgggcgcaagcctgatccagccatgc
cgcgtgggtgatgaaggccttagggttgtaaagccctttcggcggggaagataatgacgg
tacccgcagaagaagccccggctaacttcgtgccagcagccgcggtaatacgaagggggc
tagcgttgctcggaatcactgggcgtaaagcgcacgtaggcggattgttaagtcaggggt
gaaatcctggagctcaactccagaactgcctttggtactggcgatctcgagtccgggaga
ggtgagtggaactgcgagtgtagaggtgaaattcgtagatattcgcaagaacaccagtgg
cgaaggcggcttactggcccggtactgacgctgaggtgcgaaagcgtggggagcaaacag
gattaaataccctggtagtccacgccgtaaacgatggatgctagccgttggtgggtttac
ccatcagtggcgcagctaacgcattaagcatcccgcctggggagtacggtcgcaagatta
aaactcaaaggaattgacgggggcccgcacaagcggtggagcatgtggttcaattcgaag
caacgcgaagaaccttaccagcctttgacatcccggtcgcgagcaccagagatggagctc
ttcagttcggctggaccggagacaggtgctgcatggctgtcgtcagctcgtgtcgtgaga
tgttgggttaagtcccgcaacgagcgcaaccctcgcccttagttgccatcatttagttgg
gcactctaaggggactgccggtgataagccggaggaaggtggggatgacgtcaagtcctc
atggcccttacaggctgggctacacacgtgctacaatggcggtgacagagggacgcaaag
gagcaatccttcgcaaatctcaaaaagccatctcagttcggattgtgctctgcaactcga
gcacatgaagctggaatcgctagtaatcgcagatcagcacgctgcggtgaatacgttccc
gggccttgtacacaccgcccgtcacaccatgggagttggctttacctgaaggcggtgcgc
taacccgcaagggaggcagccgaccacggtagggtcagcgactggggtgaagtcgtaaca
aggtaacc
>embl|FJ478532|FJ478532 Uncultured bacterium clone p25m07ok 16S ribosomal RNA gene, partial sequence. ...
gagtttgattatggctcaggacgaacgctggcggcgcgcctaacacatgcaagtcgagcg
acgaaaggtccttcgggaccctgaaagcggcgaacgggtgagtaacacgtgggtaaccca
cccctggttccgggatagcccgaggaaactcggatcaataccggatggcccctcgagttc
acgggctcgagaggaaaggtagcttcggcctccgaccagggacgggcccgcggccgatta
gcttgttggcggggtaacggcccaccaaggcaacgatcggtagctggtctgagaggacga
tcagccacactgggactgagacacggcccagactcctacgggaggcagcagtggggaatc
ttgcgcaatgggcgaaagcctgacgcagcgacgccgcgtgcgggaagaaggccttagggt
tgtaaaccgctttcaggagggacgaagccactcgggtgaacagcccagagggtgacggta
cctccagaagaagccccggctaactacgtgccagcagccgcggtaagacgtagggggcga
gcgttgtccggattcattgggcgtaaagagcgtgtaggcggccaggtaggtcggatgtga
aaactcgaggctcaacctcgagatgtcatccgaaaccatctggctagagtccggaagagg
agagtggaattcctggtgtagcggtgaaatgcgcagatatcaggaagaacaccgatggcg
aaggcagctttttggtacggtactgacgttgagacgcgaaagcgtgggggagcgaacagg
attagataccctggtagtccacgccgtaaacgatgggcgctaggtgtgggcggtgtcgac
tccgtccgtgccgcagctaacgcattaagcgccccgcctggggagtacggccgcaaggct
aaaactcaaaggaattgacgggggcccgcacaagcagcggagcatgtggtttaattcgac
gcgacgcgaagaaccttaccagggcttgacatgcactagaaagccgtagaaatacggaac
ccagcaatggctggtgcacaggtggtgcatggctgtcgtcagctcgtgtcgtgagatgtt
gggttaagtcccgcaacgagcgcaacccctgtcccatgttgccagcgagtcatgtcgggg
actcatgggagactgccggtgacaaaccggaggaaggtggggatgacgtcaagtcatcat
gccccttacgtcctgggctacacacgtgctacattggccggtacaaagggctgcaaaccc
gtgagggggagcgaatcccaaaaagccggtcccggttcggattggaggctgaaactcgcc
tccatgaaggcggagttgctagtaatcgcggatcagcaatgccgcggtgaatacgttccc
gggccttgtacacaccgcccgtcacaccacgaaagccggcaacacccgaagccggtggcc
taacccgcaagggagggagccgtcgaaggtggggttggtgattggggtgaagtcgtaaca
aggtaacc
>embl|FJ478533|FJ478533 Uncultured bacterium clone p36f07ok 16S ribosomal RNA gene, partial sequence. ...
gggtttgattatggctcagagcgaacgctggcggcaggcctaacacatgcaagtcgagcg
ccgtagcaatacggagcggcagacgggagagtaacacgtgggaacgtaccctttggttcg
gaacaacccagggaaacttgggctaataccggataagcccttacggggaaagatttatcg
ccgaaggatcggcccgcgtctgattagctagttggtggggtaatggcccaccaaggcgac
gatcagtagctggtctgagaggatgatcagcctcactgggactgagacacggcccagact
cctacgggaggcagcagtggggaatattggacaaagggcgcaagcctgatccagccatgc
cgcgtgggtgatgaaggccttagggttgtaaagccctttcggcggggaagataatgacgg
tacccgcagaagaagccccggctaacttcgtgccagcagccgcggtaatacgaagggggc
tagcgttgctcggaatcactgggcgtaaagcgcacgtaggcggattgttaagtcaggggt
gaaatcctggagctcaactccagaactgcctttgatactggcgatctcgagtccgggaga
ggtgagtggaactgcgagtgtagaggtgaaattcgtagatattcgcaagaacaccagtgg
cgaaggcggctcactggcccggtactgacgctgaggtgcgaaagcgtggggagcaaacag
gattagataccctggtagtccacgccgtaaacgatggatgctagccgttggtgggtttac
ccatcagtggcgcagctaacgcattaagcatcccgcctggggagtacggtcgcaagatta
aaactcaaaggaattgacgggggcccgcacaagcggtggagcatgtggttcaattcgaag
caacgcgaagaaccttaccagcctttgacatcccggtcgcgagcaccagagatggagctc
ttcagttcggctggaccggagacaggtgctgcatggctgtcgtcagctcgtgtcgtgaga
tgttgggttaagtcccgcaacgagcgcaaccctcgcccttagttgccatcatttagttgg
gcactctaaggggactgccggtgataagccggaggaaggtggggatgacgtcaagtcctc
atggcccttacaggctgggctacacacgtgctacaatggcggtgacagagggatgcaaag
gagcaatccttcgcaaatctcaaaaagccgtctcagttcggattgtgctctgcaactcga
gcacatgaagctggaatcgctagtaatcgcagatcagcacgctgcggtgaatacgttccc
gggccttgtacacaccgcccgtcacaccatgggagttggctttacctgaaggcggtgcgc
taacccgcaagggaggcagccgaccacggtagggtcagcgactggggtgaagtcgtaaca
aggtaacc
>embl|FJ478534|FJ478534 Uncultured bacterium clone p8d04ok 16S ribosomal RNA gene, partial sequence. ...
gagtttgattatggctcagaatcaacgctggcggcgtgcctcagacatgcaagtcgaacg
cgaaagtccccttcgggggacaagtagagtggcgcacgggtgagtaacacgtaggtaatc
taccttcgggtggggaataacaaccggaaacggttgctaataccgcataatgcagcggca
cctaatggtgacagttgttaaagcgggggatcgaaagatctcgcgcctgaagaggagcct
gcggcggattagctagttggtagggtaacggcctaccaaggcgacgatccgtagccggcc
tgagagggcggtcggccacactgacactgacatacgggtcagactcctacgggaggcagc
agtcgggaattttgggcaatgggcgaaagcctgacccagcaacgccgcgtgaaggatgaa
atccctcgggatgtaaacttcgcaagaacgggaagaataagtctatgttaataccatagg
cgatgacggtaccgtttgtaagctccggctaactccgtgccagcagccgcggtaatacgg
ggggagcaagcgttgttcggatttactgggcgtaaagggcgcgtaggcggccaccgcaag
tcagttgtgaaatctccgagcttaactcggaaaggtcaactgatactgcggggctagagt
gcggaaggggcaactggaattcttggtgtagcggtgaaatgcgtagatatcaagaggaac
acctgcggcgaaggcgggttgctgggccgacactgacgctgaggcgcgaaagctagggga
gcgaacggggttagataccccggtagtcctagccttaaacgatgaatgcttggtgtctgg
ggttatatagtccccgggtgccgtcgctaacgctttaagcattccgcctggggagtacgg
tcgcaagactgaaactcaaaggaattgacggggacccgcacaagcggtggagcatgtggt
ttaattcgacgcaacgcgaagaaccttacctgggctagaatgcctctgacaaccctagag
atagggccttctgggtaaaaccagacagagtgcaaggtgctgcatggctgtcgtcagctc
gtgtcgtgagatgttgggttaagtcccgcaacgagcgcaacccttatcaatagttgccag
cggttcggccgggcactctattgagactgccgttgacaaaacggaggaaggtggggatga
cgtcaagtcctcatggcctttatgtccagggctacacacgtgctacaatggccggtacaa
agcgctgcaaacctgcaagggggagccaatcgcaaaaagccggtctcagttcggattgga
gtctgcaactcgactccatgaagttggaatcgctagtaatcgcagatcagcatgctgcgg
tgaatacgttcccgggtcttgtacacaccgcccgtcacatcacgaaagtgggttgtacta
gaagcgccagcgctaacccgcaagggaggcatggtgtaacggtatgatccatgattgggg
tgaagtcgtaacaaggtagcc
>embl|FJ478535|FJ478535 Uncultured bacterium clone p35o07ok 16S ribosomal RNA gene, partial sequence. ...
gagtttgattatggctcagaatcaacgctggcggcgcgcttaacacatgcaagtcgaacg
agaaagccggggcaactcggtgagtaaagtggcgtacgggtgagtaacacgtggatcatc
tacctcttggtggggaataaccctgggaaaccggggataataccgcataagcctgtgagg
ggaaagtcgaaagacgccgagagaggagtccgcggccgattagctagttggcggggtaac
ggcccaccaaggctatgatcggtagccggcctgagagggcacacggccacactggcactg
aaacacgggccagactcctacgggaggcagcagtggggaatcttgcacaatgggggaaac
cctgatgcagcgacgccgcgtgagcgatgaagcccttcggggtgtaaagctctttcgacg
ggaacgattatgacggtacccggagaagaagctgcggctaactacgtgccagcagccgcg
gtaatacgtaggcagcaagcgttgttcggagttactgggcgtaaagagtgtgtaggcggt
cccgcaagttcggtgtgaaatctcccggcttaactgggagggtgcgccgggaactgcggg
gcttgagtacgggagagggaagcggaattcctggtgtagcggtgaaatgcgtagatatca
agaggaacacctgcggtgtagacggcttcctggaccgttactgacgctgagacacgaaag
cgtggggagcaaacaggattagataccctggtagtccacgccctaaacgatgcatacttg
gtgtgagccattcagttggttcgtgccggagctaacgcgttaagtatgccgcctggggag
tacggtcgcaaggctgaaactcaaaggaattgacgggggcccgcacaagcggtggagcat
gtggttcaattcgacgcaacgcgaagaaccttacctgggctcgaacggctgtggacagtc
ggtggaaacactggccttcccgcaagggactgcagtcgaggtgctgcatggctgtcgtca
gctcgtgtcgtgagatgttgggttaagtcccgcaacgagcgcaacccttgccctgtgttg
ccatgccgtaaggcggaactcgcaggggaccgctaccgataaggtggaggaaggtgggga
tgacgtcaagtcatcatggcctttatgtccagggctacacacgtgctacaatgggcggta
caaagcgctgctaagtcgcgagacggagctaatcgcaaaaaaccgctctcagttcggatc
gcaggctgcaactcgcctgcgtgaagctggaatcgctagtaatggcatatcagaacgatg
ccgtgaatacgttcccgggccttgtacacaccgcccgtcacatcacgaaagtgggttgta
ctagaagtctgcacgccgacccgcaaggggggcagcggcccaaggtatgactcatgattg
gggtgaagtcgtaacaaggtagcc
>embl|FJ478536|FJ478536 Uncultured bacterium clone p11g08ok 16S ribosomal RNA gene, partial sequence. ...
gagtttgatcatggctcagaataaacgctggcggcgtgcctaacacatgcaagtcgagcg
ggaaaacccttcggggttagtacagcggcggacgggtgagcaacgcgtgagaatctgccc
tttagtgaagaatactctcgagaaatcgggaataatactgcatgagtccctacggggaga
aagatggctttatgctgtcgctagaggatgagcttgcgtactattagctagttggtaggg
taaaggcttaccaaggcgatgatggttaaccggcctgagagggtgttcggtcacactgga
actgagacacggtccagactcctacgggaggcagcagtgaggaatattgcgcaatgggcg
aaagcctgacgcagcgacgccgcgtggaggatgaaggtcttaggattgtaaacttctgtt
aagtgggaagaaaaagttacttctaatacaagtgaaaaatgacggtaccactaaagaaag
caccggctaacttcgtgccagcagccgcggtaatacgaagggtgcaagcgttattcggat
ttattgggtgtaaagggtgcgtacacagtatgttaagtccgctgataaatttcccagcct
taactgggagtcagcggtggataatggtgtactaaaggatggaagagagaagtgggaatt
cccggagtagcggtaaaatgcgtagatctcgggaggaacaccaatggcgaaagcagcttc
ttggtccatttttgacgttgaggcacgaaagcgtggggagcaaacaggattagataccct
ggtagtccacgctgtaaacgataatcactagatgttggtttgacttagtcggatcagtat
cgtagctaacgcgttaagtgattcacctggggattacggtcgcaagactaaaactcaaag
gaattgacgggggtccgcacaagcggtggaacatgtggtttaattcgacactacgcgaga
aaccttacctgggcttgacatatttctgaccgtcgtagaaatacgattttctaagtttac
ttagacagttatacaggtgctgcatggctgtcgtcagctcgtgtcgtgagatgttcggtt
aagtcctctaacgagcgcaacccttgccgtcagttgctacgtgctttgcacggcactctg
gcgggactgcctgggaaaccaggaggaaggtggggacgatgtcaagtcatcatggtcctt
atgcccagggctacacacgtgttacaatggccaatacaaagggcagcaagctcgcaaggg
taagcaaatcccagaaagttggtctaagttcggattggggtctgcaactcgaccccatga
agttgaaatcgctagtaatcgtatatcagcaacggtacggtgaatacgttctcgggcctt
gtacacaccgcccgtcacaccacgagagttgtttgtacccaaagtcgctttagctaaccc
gtaagggaggcgggcgcctaaggtatggggaatgattggggtgaagtcgtaacaaggtaa
cc
>embl|FJ478537|FJ478537 Uncultured bacterium clone p7k12ok 16S ribosomal RNA gene, partial sequence. ...
gggtttgatcatggctcagaatgaacgctggcggcgtgcttaacacatgcaagtcgtgcg
cgaaggtggcttcggccaccggagagcggcgaacgggtgagtaacacgtgggtgatctgc
ctgggagcgggggataacctggggaaactcgggctaataccgcatacgttgatctggttg
cggccgggtcaagaaagctggcctctatttataagctagcgctcctagaggagcccgcgg
ctgattagctagttggtagggtaatggcctaccaaggcgacgatcagtagccggcctgag
agggtgatcggccacactgggactgagacacggcccagactcctacgggaggcagcagtg
gggaatattggacaatgggcgcaagcctgatccagcaacgccgcgtggaggacgaaggtc
ttcggatcgtaaactcctgtcaggcgggacgaaggcttccgtgcgaacagtgcggaagct
tgacggtactgccagaggaagccccggctaactccgtgccagcagccgcggtaatacgga
gggggctagcgttattcggaattattgggcgtaaagggcgcgtaggcggcccggtaagtc
aaaggtgaaatccctcggctcaactgaggaactgcctttgaaactgtcgggcttgaggcc
gggagggggtagcggaattcccagtgtagcggtgaaatgcgtagatattgggaggaacac
cggtggcgaaggcggctacctggaccggttctgacgctgatgcgcgaaagcgtgggtagc
aaacaggattagataccctggtagtccacgctgtaaacgatgggtgctcggtgtcgcggg
tatcgacccctgcggtgccttagctaacgcgttaagcaccccgcctggggagtacggtcg
caaggctgaaactcaaaggaattgacgggggcccgcacaagcggtggagcatgtggttta
attcgatgcaacgcgaagaaccttacctgggcttgaactgtggtggaccggtctggaaac
aggccttccccttcgggggccgccatagaggtgctgcatggctgtcgtcagctcgtgtcg
tgagatgttgggttaagtcccgcaacgagcgcaacccctatccctagttgccagcggttc
ggccgggaactctagggagactgccccggaaatcggggaggaaggtggggatgacgtcaa
gtcctcatggcctttatgtccagggctacacacgtgctacaatgggcggcacaaagggtt
gcgatggtgcgagccggagctaatcccaaaaaaccgtcctcagtacggattgcagtctgc
aactcgactgcatgaagctggaatcgctagtaatcccaggtcagcatgctggggtgaata
cgttcccgggccttgtacacaccgcccgtcacatcacgaaagttggttgtaccggaagcc
ggtgcgctaacccttcggggaagcagccgtccatggtatgcccagcgattggggtgaagt
cgtaacaaggtagcc
>embl|FJ478538|FJ478538 Uncultured bacterium clone p6k04ok 16S ribosomal RNA gene, partial sequence. ...
gagtttgattctggctcacaacgaacgctggcggcaggcttagcacatgcaagtcgagcg
ccccgcaaggggagcggcagacgggtgagtaacgcgtgggaatctacccagctctacgga
acaactccgggaaactggagctaataccgtatacgtccttcgggagaaagatttatcgga
gttggatgagcccgcgttggattagctagttggtggggtaatggcctaccaaggcgacga
tccatagctggtctgagaggatgatcagccacactgggactgagacacggcccagactcc
tacgggaggcagcagtggggaatattggacaatgggcgaaagcctgatccagccatgccg
cgtgagtgatgaaggccctagggttgtaaagctctttcaccggtgaagataatgacggta
accggagaagaagccccggctaacttcgtgccagcagccgcggtaatacgaagggggcta
gcgttgttcggaattactgggcgtaaagcgcacgtaggcggactattaagtcaggggtga
aatcccggggctcaaccccggaactgcctttgatactggtagtctcgagtccggaagagg
tgagtggaattccgagtgtagaggtgaaattcgtagatattcggaggaacaccagtggcg
aaggcggctcactggtccggtactgacgctgaggtgcgaaagcgtggggagcaaacagga
ttagataccctggtagtccacgccgtaaacgatggaagctagccgttggcaagtttactt
gtcggtggcgcagctaacgcattaagcttcccgcctggggagtacggtcgcaagattaaa
actcaaaggaattgacgggggcccgcacaagcggtggagcatgtggtttaattcgaagca
acgcgcagaaccttaccagcccttgacttcctggtcgcgggaccgagagatcggtctctt
cagttcggctggaccagtgacaggtgctgcatggctgtcgtcagctcgtgtcgtgagatg
ttgggttaagtcccgcaacgagcgcaaccctcgcccttagttgccatcattaagttgggc
actctaaggggactgccggtgataagccgagaggaaggtggggatgacgtcaagtcctca
tggcccttacgggctgggctacacacgtgctacaatggtggtgacagtgggcagcgaggc
cgcgaggccgagctaatctccaaaagccatctcagttcggattgcactctgcaactcgag
tgcatgaagttggaatcgctagtaatcgcggatcagcatgccgcggtgaatacgttcccg
ggccttgtacacaccgcccgtcacaccatgggagttggctttacccgaaggcgctgtgct
aaccgcaaggaggcaggcgaccacggtagggtcagcgactggggtgaagtcgtaacaagg
tagcc
>embl|FJ478539|FJ478539 Uncultured bacterium clone p32j22ok 16S ribosomal RNA gene, partial sequence. ...
gggtttgatcatggctcagactctacgctggcggcgtgcctaacacatgcaagtcgaacg
cgaaaggggagcaatccctgagcagagtggcaaacgggtgagtaacacgtgggtgacctg
ccttcgagtgggggataacgtcctgaaagggacgctaataccgcatgacatcctgctctt
ggacgagcggagatcaaagccggggatcgcaagacctggcgcttggagaggggcccgcgt
ctgattagctagttggtagggtaatggcctaccaaggcgacgatcagtatccggcctgag
agggcggacggacacactgggactgagacacgggccagactcctacgggaggcagcagtg
gggaattgttcgcaatgggcgcaagcctgacgacgcaacgccgcgtggaggatgaagatc
ttcgggtcgtaaactcctgtcgagcgggaagaattcctgcccggctaacatccgggtagg
ttgacggtaccgctaaaggaagccccggctaactccgtgccagcagccgcggtaatacgg
ggggggcaagcgttgttcggaattactgggcgtaaagggctcgtaggcggccaactaagt
cagacgtgaaatccccaggctcaacctgggaactgcgtctgatactggttggcttgaatc
cgggagagggatgcagaattccaggtgtagcggtgaaatgcgtagatatctggaggaata
ccggtggcaaaggcggcatcctggaccggcattgacgctgaggagcgaaagccaggggag
caaacgggattagataccccggtagtcctggccctaaacgatgaatgcttggtgtaacgg
gtatcgatccctgttgtgccgaagctaacgcattaagcattccgcctggggagtacggtc
gcaaggctgaaactcaaaggaattgacgggggcccgcacaagcggtggagcatgtggttc
aattcgacgcaacgcgaagaaccttacccaggctcgaacggtgatggacatccggcgaaa
gccggctcccgcaagggccgtcatcgaggtgctgcatggctgtcgtcagctcgtgtcgtg
agatgttgggttaagtcccgcaacgagcgcaacccttgtccgctgttgccatcaggttaa
gctgggcactctgcggagactgccggtgataaaccggaggaaggtggggatgaccccaag
tcagcatggcctttatgtctggggctacacacgtgctacaatggccggtacaaaccgtcg
cgatctcgcaagagggagctaatcggagaaagccggtctcagttcggattgcaggctgca
actcgcctgcatgaagttggaatcgctagtaatcgcggatcagcacgccgcggtgaatac
gttcccgggccttgtacacaccgcccgtcacatcacgaaagccggctgtactagaagtcg
ctgagccaacccgcaaggggggcaggcgcctaaggtatggtcggtgattggggtgaagtc
gtaacaaggtagcc
>embl|FJ478540|FJ478540 Uncultured bacterium clone p8c01ok 16S ribosomal RNA gene, partial sequence. ...
ctttgccggttgatcttggctcatagctgacgctggcgggcggtggcccgcttgcaagtc
gagcgctcgtttcaataagagagtggcagacgggtgagtaacgcgtgggaacgtgccctt
cggttcggaataacccggggaaactcgggctaataccgaatacgtccgtaaggagaaaga
tttatcgccgaaggatcggcccgcgtcggattagctagttggtgaggtaacggctcacca
aggcgatgatccgtagctggtctgagaggacgatcagccacactgggactgagacacggc
ccagactcctacgggaggcagcagtggggaatattggacaatgggcgcaagcctgatcca
gccatgccgcgtgagtgatgaaggccttagggttgtaaagctcttttagcggggacgata
atgacggtacccgcagaaaaagccccggctaacttcgtgccagcagccgcggtaatacga
agggggctagcgttgctcggaatcactgggcgtaaagcgcacgtaggtgggtcgctaagt
cgggggtgaaatcctggagctcaactccagaactgccttcgatactggcgatctttgagt
ccgggagaggtgggtggaactgcgagtgtagaggtgaaattcgtagatattcgcaagaac
accagtggcgaaggcggctcactggcccggtactgacactgaggtgcgaaagcgtgggga
gcaaacaggattagataccctggtagtccacgccgtaaacgatggatgctagccgttggt
gagcttgctcatcagtggcgcagttaacgcattaagcatcccgcctggggagtacggtcg
caagattaaaactcaaaggaattgacgggggcccgcacaagcggtggagcatgtggttca
attcgaagcaacgcgaagaaccttaccagcttttgacatgtccggtatgagaaccagaaa
tggatctcttcagttcggctggccggaacacaggtgctgcatggctgtcgtcagctcgtg
tcgtgagatgttgggttaagtcccgcaacgagcgcaaccctcgcccttagttgccatcat
tcagttgggcactctaaggggactgccggtgataagccgcgaggaaggtggggatgacgt
caagtcctcatggcccttacaggctgggctacacacgtgctacaatggcggtgacaatgg
gaagcgaaggcgcaagccggagctaatctcaaaaagccgtctcagttcggattgcactct
gcaactcgagtgcatgaagtcggaatcgctagtaatcgtggatcagcacgccacggtgaa
tacgttcccgggccttgtacacaccgcccgtcacaccatgggagttggttttaccttaag
acggtttgctaaccgcaaggagagggccggccacggtaaggtcagcgactggggtgaagt
cgaatgaaggtagcc
>embl|FJ478541|FJ478541 Uncultured bacterium clone p8f14ok 16S ribosomal RNA gene, partial sequence. ...
gagtttgatcctggctcagaacgaacgctggcggcgtggataagacatgcaagtcgagcg
agatttttcgttgtagcaatacgatggaaagtttagcggcgaacgggtgcttaacacgtg
ggcaacctgccatgaagtgggggatagctcgccgaaaggcgaattaataccgcatgtgat
tagagaggacatcctttcgaaattaaagtcggggcaacctgacgcttcttgtggggcccg
cggcctatcagctagttggtgaggtaacggctcaccaaggctttgacgggtagctggtct
gagaggacgaccagccacactgggactgagacacggcccagacacctacgggtggcagca
gtcgagaatttttgacaatgggggaaaccctgatcgagcgacgccgcgtggaggatgaag
gtcttcggattgtaaactcctgtcattggggaacaaggtgcatacgttaactgcgtgtgc
attgatagtacccgaagaggaagagacggctaactctgtgccagcagccgcggtaataca
gaggtctcaagcgttgttcggattcattgggcgtaaagggtgcgtaagcggcacggtaag
tcgggtgtgaaatctcggagcttaactccgaaactgcactcgataactgccgtgcttgag
gacgggagaggagactggaatttacggtgtagcggtgaaatgcgtagatatcgtaaggaa
gaccagtggcgaaggcgggtctctggacagttcctgacgctgaggcacgaaggccagggg
agcaaacgggattagataccccggtagtcctggcagtaaacggtgcacgtttggtgtggg
aggattcgaccccttctgcgccggagctaacgcgttaaacgtgccgcctggggagtacgg
tcgcaagattaaaactcaaagaaattgacgggggcccgcacaagcggtggagtatgtggc
tcaattcgacgcaacgcgaagaaccttaccaggccttgacatgcatctctaagttggtga
aagccagcgagtcccgaaagggacaatttgcacaggtgctgcatggctgtcgtcagctcg
tgtcgtgagatgttgggttaagtcccgcaacgagcgcaacccctgtgaactgttgccacg
gaaccgagaggttccagcactctgttcagactgccccgctctaacggggaggaaggtggg
gacgacgtcaagtcagtatggcccttacggcctgggctgcacacgtactacaatgcccag
cacagaacgatccaagaccgcaaggtggaggaaatcactaaaactgggcccagttcagat
tgaagtctgcaactcgacttcatgaagccggaatcgctagtaatggcgcatcagctacgg
cgccgtgaatacgttcccgggccttgtacacaccgcccgtcacatcatgggagtcgcttg
tagccgaagtacacgtgccaacccgcaagggaagcagtgtcctacgctatgagcggtaac
tgggatgaagtcgtaacaaggtagcc
>embl|FJ478542|FJ478542 Uncultured bacterium clone p6j15ok 16S ribosomal RNA gene, partial sequence. ...
gtttgatcatggctcaggacgaacgctgacggtgtgctttaggcatgcaagtcgaacgag
aaagcccttcggggtgagtagagtggcgaacgggtgagtaacacgtgggcaacctgcccc
tcgcagggggataaccggaggaaactccggctaataccccgtaagctttcagggtcgcat
ggccctgtaaggaaaggtagcttcggccatccggcgagggatgggcccgcggtgcattag
ctagttggtggggtaacggcccaccaaggcgacgatgcgtagctggtctgagaggatgat
cagccacactgggactgagacacggcccagactcctacgggaggcagcagccaggaatct
tgggcaatgggcgcaagcctgacccagcaacaccgtgtgggcgatgaaggccttcgggtc
gtaaagccctgttgatagggacgaagggcgaagggttaatagcccctagcctgacggtac
ctttcgaggaagccccggctaactacgtgccagcagccgcggtaatacgtagggggcgag
cgttgtccggaattattgggcgtaaagagcgtgtaggcggttcggtaagtctgccgtgaa
aacctgaggctcaacctcgggcgtgcggtggatactgccgggctagaggacggtagaggc
gagtggaattcccggtgtagcggtgaaatgcgcagatatcgggaggaacaccagtagcga
aggcggctcgctgggccgttcctgacgctgagacgcgaaagctaggggagcgaacaggat
tagataccctggtagtcctagccgtaaacgatggacactaggtgtggggggagtggaatc
cctctgtgccgcagttaacgcgttaagtgtcccgcctggggagtacggccgcaaggctaa
aactcaaaagaattgacgggggcccgcacaagcagcggagcatgttctttaattcgatgc
aacgcgaagaaccttacctggacttgacatggtgctgcaagcgcacggaaacgtgtgacc
ttcgagggtgcaccacagatgctgcatggctgtcgtcagctcgtgtcgtgagatgttggg
ttaagtcccgcaacgagcgcaacccctgtggcgtgttgccatcattaagttggggactca
cgccagactgccggtgacaaaccggaggaaggtggggatgaggtcaagtcatcatggctc
ttacgtccagggctagaaacgtgctacaatggctgatacaaagggttgcaagaccgcaag
gtggagcgaatctcatcaaagtcagtctaagttcggatcgcagtctgcaactcgactgcg
tgaaggcggagttgctagtaatcgcggatcagcatgccgcggtgaatacgttcccgggcc
ttgtacacaccgcccgtcacaccacgaaagtcggcaatacccgaagcaggcgcagccaac
cccttgtgggaggcggtctgcgaaggtagggctggcgattggggtgaagtcgtaacaagg
tagcc
>embl|FJ478543|FJ478543 Uncultured bacterium clone p7a15ok 16S ribosomal RNA gene, partial sequence. ...
gtttgattatggctcagagcgaacgctggcggcgtacttaacacatgcaagtcgaacggg
gatcgtcgggttagcaataattcggcggtcctagtggcgcacgggtgagtaacacgtggg
taacctgcccttgagctcgggataccccctcgaaaggggggctaataccggatacgttcc
tcgggtcgaaaggcctggggaggaaaggtggcgcaagctgccgctcttggaggggctcgc
ggcctatcagctagttggcggggtaatggcccaccaaggcgatgacgggtagctggtctg
agaggacgaccagccacacggggactgagacacggccccgactcctacgggaggcagcag
tggggaattttccgcaatgggcgaaagcctgacggagtgacgccgcgtgtgggacgaagg
ccttcgggtcgtaaaccactgtcagtgggaaagaagggtgtcggcgcgataaccgccggc
atttgacggtacctgcagaggaagccccggccaactctgtgccagcagccgcggtaagac
agagggggcaagcgttgctcggaattactgggcgtaaagggcgcgtaggcgggatggcaa
gtcggtcgtgaaatccttcggcccaaccgaagaacgtcgatcgatactgctgttctagag
ggttgcagaggagactggaattcccggtgtagcggtgaaatgtgtagagatcgggaggaa
caccggtggccaaggcgggtctctgggcaactcctgacgctgaggcgcgaaagcgtgggg
agcaaacgggattagataccccggtagtccacgctgtaaacgatgacgactaggtgtggg
ggggttcagtcccttccgtgccgcagctaacgcattaagtcgtccgcctggggagtacgg
ccgcaaggttgaaactcaaaggaattgacgggggcccgcacaagcggtggagcatgtggt
tcaattcgatgcagagcgaagaaccttacctgggcttgacatgtaggaagtagaaaccgg
aaacggcgacgacctgttaagtcaggagcctacacaggtggtgcatggctgtcgtcagct
cgtgccgtgaggtgttgggttaagtcccgcaacgagcgcaaccctcactctatgttgcca
tcgggtaatgccgggcactcttagggaaccgccggcgaagagctggaggaagggggggat
gacgtcaagtccgtatgccccttatgtccagggctacacacatgctacaatggccgatac
agagggttgccaacccgcgagggggagccaatcccacaaagtcggtctcagttcggattg
caggctgcaactcgcctgcgtgaagtcggaatcgctagtaagcgcagatcagcaggctgc
gctgaatacgttcccgggccttgtacacaccgcccgtcacaccacgaaagccggttgtac
cagaagtcgctgagccaaccgcaagggagcaggcgccgaaggtatggtcggtgattggtg
tgaagtcgtaacaaggtaacc
>embl|FJ478544|FJ478544 Uncultured bacterium clone p27l20ok 16S ribosomal RNA gene, partial sequence. ...
gtttgattatggctcaggatgaacgctggcggcgtgcctaacacatgcaagtcgaacggt
ctcttcttttcggagaggagatagtggcgaacgggtgagtaagacgtagatgacctgccc
tggacaggaggataactctgggaaaccagagctaatactgcggaagtccaagtagttaga
gagcttggactaaagttaagacggtcgaggaggggtctgcgggctatcagctagttggag
aggtaaaagctcaccaaggcgaagacggctagggagcgtgagagcgcgaccccccacaat
ggaactgagacacggtccatactcctacgggaggcagcagtgaggaatattgagcaatgg
gggcaaccctgactcagcaacgccgcgtggatgaagaaggccttcgggttgtaaaatcct
tttgggtgggaagatgatgacggtaccatccgaataagtcccggctaactacgtgccagc
agccgcggtaaaacgtaggggacaagcgttatccggatttattgggcgtaaagcgcccgt
aggcggctttttaagctggacgtgaaagctcctggcttaactgggagaggtcgtgcagga
ctgaaaagctagaggctgaaagaggaacgtggaatttccggtgtagtggtggaatgcgta
ggtatcgggaggaacaccagtggcgaaagcggcgttctggttcagccctgacgttgaggg
gcgaaagcgtggggagcgaacgggattagataccccggtagtccacgctgtaaacgatgg
atactaggtgtaggcggatacaaaccccgtctgtgccgaagccaacgcgttaagtatccc
gcctggggagtacggccgcaaggttaaaactcaaaggaattgacgggggcccgcacaagc
agcggaacgtgtggtttaattcgatgatacgcgaagaaccttacctgggtttgacatctc
tgtagtaggaaagcgaaagcggcccgacccttcggggagcagagacaggtgctgcatggc
tgtcgtcagctcgtgtcgtgagatgttgggttaagtcccgcaacgagcgcaacccctgtt
gctagttacaagtgtctagcgagactgctggtctgaaaccggaggaaggtggggatgacg
tcaagtcagcatggtctttatgtccagggctactcacacgctacaatggtcagtacaata
ggtagctacctcgcgagaggatgctaatcccaaaagctggtctcagttcggattgcagcc
tgcaactcgactgcatgaaggtggagttgctagtaaccgcgcgtcagccatagtgcggtg
aatgcgttcccgggccttgtacacaccgcccgtcacatcatgggagtcggtaacacctga
agtcggtgacctaaccgcaaggggggagccgccgaaggtgggactggtgactgggatgaa
gtcgtaacaaggtaacc
>embl|FJ478545|FJ478545 Uncultured bacterium clone p9b24ok 16S ribosomal RNA gene, partial sequence. ...
gagtttgatcatggctcaggacgaacgctggcggcgtgcctaatgcatgcaagtcgcacg
caccgcgcttgcgcggtgagtggcgcacggctgaggatcacgtgggaacatgcctccttg
tgggggacaacaccgcgaaagcggtgctaagcccgcatacgctcgcgtgagcgaggaaag
cttgtaaaagcgcagggagagtggcccgcggcccatcaggtggttggtggggtaatggcc
taccaagccgatgacgggtagctggtctgtgaggacagccagccagactgggactgagac
acggcccagactcctacgggaggcagcagcaaggaattttcgtcaatgggcgcaagcctg
aacgagcaacgccgcgtgcaggatgacggccttcgggttgtaaactgcttttgcggggga
cgatgatgacggtaccccgcgaataaggctcggctaactctgtgccagcagccgcggtaa
tacagaggagccaagcgttgtccggattgactgggcgtaaagcgcacgcaggcggacgcg
cgcgtggggtgtgaaatctggccgcttaacggccaggcgccatcccatacggcgcgtctg
gagccatgcagagggcggtggaattgccggtgtagtggtgaaatgcgtagagatcggcag
gaacacccagggggaaaccagccgcctgggcatgcgctgacgctgaggtgcgagagcgtg
gggaagcgaaccggattagatacccgggtagtccacgccgtaaacgatggccactcggcc
tttgggggcggaatctccgctcctgggggccttagctaacgcgggaagtggcccgcctgg
gaactacgagcgcaagcttaaaactcaaaggaattgacgggggcccgcacaagcagcgga
gcgtgtggtttaattcgacgcaacgcgcagaaccttacccaggtttgacatggccctgca
cggtggtgaaagccacccgccttcgagggtgggccacagatgctgcatggctgtcgtcag
ctcgtgtcgtgagatgttgggttaagtcccgcaacgagcgcaacccctacggtcagttat
ttgtgtctggccggactgcccctttggggaggaaggcggggatgacgtcaagtccgcatg
gctcttacgcctggggcgacacacacgctacaatgccggtcgcaacgcgcagctaccgcg
caagcggacgcgaatcgccaaggaccggcccagtgcagattgggggctgcaactcgcccc
catgaaggcggagttgctagtaaccgcgtatcagccatggcgcggtgaatacgtacccgg
gccttgtacacaccgcccgtcacgtcatgggagttgtcaaggcgtgaagtccgtgggcca
accgcaaggaggcagcggccgagcgccggggcagcgactgggacgaagtcgtaacaaggt
agcc
>embl|FJ478546|FJ478546 Uncultured bacterium clone p27m06ok 16S ribosomal RNA gene, partial sequence. ...
gtttgattatggctcagagtgaacgctggcggcgtgcttaacacatgcaagtcgaacgcg
aaagggtagcaatacccgagtagagtggcgaacgggtgagtaatgtgtgggtaatttgcc
ttttagagggggataacccggcgaaagctgagctaataccccataacatcacagtgtctt
cggacgttatgatcaaatgatggcctctatttataagctatcgctaaaagatgagcccac
atcctatcacgcttgttggtggggtaatggcccaccaaggcgacgacgggtagccggcct
gagagggtgtccggccacgctggaactgagacacggtccagactcctacgggaggcagca
gtggggaatttttcgcaatgggcgaaagcctgacgaagcaacgccgcgtggaggatgacg
gccctcgtggtcttaaactcctgtctagcgggacgaaagtattggaggtgaataatctcc
gatattgactgtaccgctggaggaagctccggccaactccgtgccagcagccgcggtaat
acggagggagcaagcgttactcggaattattgggcgtaaagggcgcgtaggcgatctgac
aagttctgtgtgaaagcccacatgttaactgtggaagtgcaccgaaaactgttggatttg
agttcaggagaggaaggcagaattcccggtgtagcggtgaaatgcgtagagatcgggaag
aataccagtggcgaaagcggccttctggactgacactgacgctgaggcgcgaaagccagg
ggagcaaacgggattagataccccggtagtcctggctgtaaacgatgtgcacttggtgtg
agccggttttcggttcgtgccgaagttaacgcaataagtgcaccgcctggggagtacggt
cgcaaggctgaaactcaaaggaattgacgggggcccgcacaagcggtggagcatgtggtt
caattcgatgcaacgcgaagaaccttaccggggtttgaactgtgtctgaaacgctcagag
atgggtgcccctagcaataggcagatacagaggtgctgcatggctgtcgtcagctcgtgt
cgtgagatgttgggttaagtcccgcaacgagcgcaacccttgctgttagttgctcactcg
caagagtagcactctaactaggaccgctggtgataaaccggaggaaggtggggatgacgt
caagtcatcatggcctttatgtcccgggctacacacgtgctacaatggctggtacaaagg
gttgctaaatcgcaaggtggagccaatcccagaaagccagcctcagttcggattgcactc
tgcaactcgagtgcatgaaggtggaatcgctagtaatcgcggatcagcatgccgcggtga
atacgtttccgggccttgtacacaccgcccgtcacaccacgaaagtggattgtacccgaa
gtcgccaagctaaccctttgggaagcaggtgcccaaggtatgattcatgattggggtgaa
gtcgtaacaaggtagcc
>embl|FJ478547|FJ478547 Uncultured bacterium clone p11p20ok 16S ribosomal RNA gene, partial sequence. ...
gagtttgatcatggctcagaatcaacgctggcggcgtgcctaacacatgcaagtcgaacg
cgaaagtcccgcaagggatgagtagagtggcaaacgggtgagtaacacgtgggtgacctg
ccttcgagtgggggataacgtcccgaaagggacgctaataccgcatgatatcccgccttt
taacaggtggagatcaaagctggggatcgcaagacctagcgctcggagaggggcccgcgc
ccgattagctagttggtggggtaacggctcaccaaggcaacgatcggtagccggcctgag
agggcggacggccacactgggactgagacacggcccagactcctacgggaggcagcagtg
gggaattgttcgcaatgggcgcaagcctgacgacgcaacgccgcgtggaggatgaagatc
ttcgggtcgtaaactcctttcgatcgagacgaatttcccgggggtgaacaatccccgggg
ttgacggtaccgagagaagaagccccggctaactccgtgccagcagccgcggtaatacgg
ggggggcaagcgttgttcggaattactgggcgtaaagggctcgtaggcggccaactaagt
cggacgtgaaatccctcggctcaaccggggaactgcgtccgatactggatggcttgagtt
cgggagagggatgcggaattccaggtgtagcggtgaaatgcgtagatatctggaggaaca
ccgggggagaagggcggcatcctggaccgacactgacgctgagtgagcgaaagccagggg
agcaaacgggattagataccccggtagtcctggccctaaacgatgaatgcttggtgtggc
gggtatcgatccctgccgtgccgaagctaacgcattaagcattccgcctggggagtacgg
tcgcaaggctgaaactcaaaggaattgacgggggcccgcacaagcggtggagcatgtggt
tcaattcgacgcaacgcgaagaaccttacccaggcttgaacagcgagtgaccactcacga
aagtgagcttccgcaaggacactcgtagaggtgctgcatggctgtcgtcagctcgtgtcg
tgagatgttgggttaagtcccgcaacgagcgcaacccttgttcgctgttgccatcaggta
aagctgggcactctgcgaagactgccggtgataaaccggaggaaggtggggatgacgtca
agtcagcatggcctttatgtctggggctacacacgtgctacaatggcagatacaaaccgt
cgcgagaccgcaaggtggagctaatcggataaagactgtctcagttcggatagcaggctg
caactcgcctgcttgaagttggaatcgctagtaatcgcggatcagcacgccgcggtgaat
acgttcccgggccttgtacacaccgcccgtcacatcacgaaagccggttgtactagaagt
cgccataccaacccgcaagggagggaggcgcctaaggtatggtcggtgattggggtgaag
tcgtaacaaggtaacc
>embl|FJ478548|FJ478548 Uncultured bacterium clone p26n09ok 16S ribosomal RNA gene, partial sequence. ...
gagtttgattatggctcaggacgaacgctggcggcgtgcttaacacatgcaagtcgaacg
gtaaggccccttcgggggtacacgagtggcgaacgggtgagtaacacgtgagcaacctgc
ccttgactctgggataacagttggaaacagctgctaataccggatacgaccttcgatgac
atcatctggaggtggaaagcgctttagcggtcaaggatgggctcgcggcctatcagcttg
ttggtgaggtaacggctcaccaaggcttcgacgggtagccggcctgagagggcgaccggc
cacactgggactgagatacggcccagactcctacgggaggcagcagtggggaatattgca
caatgggcgcaagcctgatgcagcaacgccgcgtgcgggatgacggccttcgggttgtaa
accgctttcagttccgacgaagcgcaagtgacggtaggaacagaagaaggaccggccaac
tacgtgccagcagccgcggtgatacgtagggtccgagcgttgtccggaattattgggcgt
aaagggcttgtaggcggtttgtcacgtcggaagtgaaaactcagggcttaaccctgagcc
ggcttccgatacgggcaaactagaggaatgcaggggagaatggaattcctggtggagcgg
tggaatgcgcatatatcaggaggaacaccggtggggaagggggtttctctgggcatttcc
tgacgctgagaagcgaaagcgtggggagcaacaaggcttagataccctggtagtccacgc
cgtaaacggtgggcactaggtgtggggaacattccacgttctccgtgccgaagctaacgc
attaagtgccccgcctggggagtacggccgcaaggctaaaactcaaaggaattgacgggg
gcccgcacaagcggcggagcatgcggattaattcgatgcaacgcgaagaaccttacctgg
gtttgacatataccggaaagctgcagagatgtagcccccgcaaggtcggtatacaggtgg
tgcatggctgtcgtcagctcgtgtcgtgagatgttgggttaagtcccgcaacgagcgcaa
ccctcgtcctatgttgccagcggataatgccggggactcataggagactgccggggtcaa
ctcggaggaaggtggggatgacgtcaagtcatcatgccccttaagtccagggcttcacgc
atgctacaatggctggtacaaagggctgcgaaaccgcaaggtcgagcgaatcccaaaaag
ccagtctcagttcggattggggtctgcaactcgaccccatgaagtcggagtcgctagtaa
tcgcagatcagcaacgctgcggtgaatacgttcccgggccttgtacacaccgcccgtcaa
gtcatgaaagtcggtaacacccgaagccggtggcccaacccttgtggagggagctgtcga
aggtgggactggcgattaggactaagtcgtaacaaggtaacc
>embl|FJ478549|FJ478549 Uncultured bacterium clone p35i05ok 16S ribosomal RNA gene, partial sequence. ...
gagtttgattatggctcaggacgaacgctggcggcgcgcttaacacatgcaagtcgagcg
agaaccagggcttcggccctggggacagcggcgaacgggtgagtaacacgtgggtaatct
gccctcggcatcgggatagcccggggaaacccggattaataccgaatagcctccggagcc
ttcgggcgccggagaaaaggtagcttcggcctctggccgaggatgagcccgcggcggatt
agcttgttggcggggtaacggcccaccaaggcgacgatccgtagctggtctgagaggacg
atcagccacactgggactgagacacggcccagactcctacgggaggcagcagtggggaat
cttgcgctaatgcgggaaaccgtgacgcagcgacgccgcgtgggggaagaaggccttcgg
gttgtaaacctctttcaggagggacgaagctactcgggtgaatagcccagagggtgacgg
tacctccagaagaagccccggctaactacgtgccagcagccgcggtaatacgtagggggc
aagcgttgtccggatttattgggcgtaaagagcgtgtaggcggcctggcaggtctgctgt
gaaaactcgaggctcaacctcgagatgtcggcggaaaccgtctggctagagtccggaaga
ggagagtggaattcctggtgtagcggtgaaatgcgcagatatcaggaagaacacctatgg
cgaaggcagctctctgggacggtactgacgctgagacgcgaaagcgtggggagcgaacag
gattagataccctggtagtccacgccgtaaacgatgggtgctaggtgtgggcggtgtcga
ctccgtccgtgccgaagctaacgcattaagcaccccgcctggggagtacggccgcaaggc
taaaactcaaaggaattgacgggggcccgcacaagcagcggagcatgtggtttaattcga
cgcgacgcgaagaaccttaccaaggcttgacatgtaccggaatgtcgtagaaatacggca
gcccttcggggccggtacacaggtggtgcatggctgtcgtcagctcgtgtcgtgagatgt
tgggttaagtcccgcaacgagcgcaacccctgtcccatgttgccagcgagttatgtcggg
gactcatgggagactgccggtgacaaatcggaggaaggtggggatgatgtcaagtcatca
tgccccttatgtcttgggctacacacgtgctacattggccggtacaaagggctgcaaacc
cgcgagggggagcgaatcccaaaaagccggtcccggttcggattggaggctgaaactcgc
ctccatgaagccggagttgctagtaatcgcggatcagcaacgccgcggtgaatacgttct
cgggccttgtacacaccgcccgtcacaccacggaagccggcaacacccgaagtcggtgtg
ctaaccgctctgcggaggcagccgccgaaggtggggttggtgactggggtgaagtcgtaa
caaggtagcc
>embl|FJ478550|FJ478550 Uncultured bacterium clone p27o12ok 16S ribosomal RNA gene, partial sequence. ...
gtttgattatggctcaggacgaacgctggcggcgcgcttaacacatgcaagtcgagcgag
aaccagggcttcggctctggggacagcggcgaacgggtgagtaacacgtgagtaatctgc
cctcgacactgggatagcccggggaaacccggattaataccggatagcctttcgagctct
cgagctcgtcagaaaagatggcttcggctttcggttgaggaggagcttgcggcggattgg
cttgttgatggggtaacggcccaccaaggcgacgatccgtagctggtctgagaggacgat
cagccacactgggactgagacacggcccagactcctacgggaggcagcagtggggaatct
tgcgcaatgggcgaaagcctgacgcagcgacgccgcgtgagggaagaaggccttcgggtt
gtaaacctctttcaagagggacgaagccactcgggttaataccccagagggtgacggtac
ctccagaagaagccccggctaactacgtgccagcagccgcggtaatacgtagggggcaag
cgttgtccggaattattgggcgtaaagcgcgtgtaggcggccaagtaggtctgctgtgaa
aactcgaggctcaacttcgagatgtcggcggaaaccatttggctagagtccggaagagga
gagtggaattcctggtgtagcggtgaaatgcgcagatatcaggaagaacacccgtggcga
aggcggctctctgggacggtactgacgctgagacgcgaaagcgtggggagcgaacaggat
tagataccctggtagtccacgccgtaaacgatgggtgctaggtgtgggcggtgtcgactc
cgtccgtgccgaagctaacgcattaagcaccccgcctggggagtacggccgcaaggctaa
aactcaaaggaattgacgggggcccgcacaagcagcggagcatgtggttcaattcgacga
tacgcgaagaaccttaccagggcttgacatgcactggaatgtcgtagaaatacggcagcc
cttcggggctagtgcacaggtggtgcatggctgtcgtcagctcgtgtcgtgagatgttgg
gttaagtcccgcaacgagcgcaacccctgtcctatgttgccagcgtgaaagacggggact
cataggagactgccggtgacaaatcggaggaaggtggggatgatgtcaagtcatcatgcc
ccttatgccctgggctacacacgtgctacattggccggtacaaagggctgcaaacccgtg
agggggagcgaatcccaaaaaaccggtcccggttcggattggaggctgaaactcgcctcc
atgaaggcggagttgctagtaatcgcgaatcagcaacgtcgcggtgaatacgttcccggg
ccttgtacacaccgcccgtcacaccacggaagccggtaacacccgaagccggtggcctaa
cccgcaagggagggagccgtcgaaggtgggattggtgactggggtgaagtcgtaacaagg
taacc
>embl|FJ478551|FJ478551 Uncultured bacterium clone p5a16ok 16S ribosomal RNA gene, partial sequence. ...
gggtttgatcatggctcagaatcaacgctggcggcgtgcctaacacatgcaagtcgaacg
cgaaaggggcttcggccctgagtagagtggcgaacgggtgagtaacacgtgggtgaccta
ccttcgagtgggggataacgtcccgaaagggacgctaataccgcattacatcctgctttt
gaacaggcagagatcaaagccggggatcgcaagacctggcgcttgaagaggggcccgcgt
ccgattagctagttggtgaggtaacggctcaccaaggcgacgatcggtagccggcctgag
agggcggacggccacactgggactgagacacggcccagactcctacgggaggcagcagtg
gggaattgttcacaatgggcgcaagcctgatgacgcaacgccgcgtggaggatgaaggtc
ttcggattgtaaactcctgttgcccgggacgaaaagctctgacctaacacgtcagagtct
gacggtaccgggtgaggaagccccggctaactctgtgccagcagccgcggtaatacagag
ggggcaagcgttgttcggaattactgggcgtaaagggcgcgtaggcggcgtgctaagtcg
aacgtgaaatccccgggctcaacccgggaactgcgtccgagactggcatgcttgaatccg
ggagagggatgtggaattccaggtgtagcggtgaaatgcgtagatatctggaggaacatc
ggtggcgaaggcggcatcctggaccggtattgacgctgaggcgcgaaagccaggggagca
aacgggattagataccccggtagtcctggccctaaacgatgaatgcttggtgtggcgggt
atcgatccctgccgtgccgaagctaacgcattaagcattccgcctggggagtacggtcgc
aaggctgaaactcaaaggaattgacgggggcccgcacaagcggtggagcatgtggttcaa
ttcgacgcaacgcgaagaaccttacccaggcttgaactgcagatgacatcctacgaaagt
aggcttccgcaaggacatctgtagaggtgctgcatggctgtcgtcagctcgtgtcgtgag
atgttgggttaagtcccgcaacgagcgcagcccttgtcttctgttgccatcgggtcaagc
cgggcactctgaagagactgccggtgacaaaccggaggaaggtggggatgacgtcaagtc
agcatggcctttatgtctggggccacacacgtgctacaatggccggtacaaaccgtcgcg
agcccgcgagggggagctaatcggagaaagccggtctcagttcggattgtaggctgcaac
tcgcctgcatgaagttggaatcgctagtaatcgcggatcagcacgccgcggtgaatacgt
tcccgggccttgtacacaccgcccgtcacatcacgaaagccggctgtactagaagtcgct
gcgctaacccgcaagggaggcaagcgcctaaggtatggtcggtgattggggtgaagtcgt
aacaaggtagcc
>embl|FJ478552|FJ478552 Uncultured bacterium clone p22m05ok 16S ribosomal RNA gene, partial sequence. ...
gggtttgattatggctcagagcgaacgctggcggcaggcctaacacatgcaagtcgagcg
ccgtagcaatacggagcggcagacgggagagtaacacgtgggaacgtaccctttggttcg
gaacaacccagggaaacttaggctaataccggataagcccttacggggaaagatttatcg
ccgaaggatcggcccgcgtctgattagctagttggtggggtaatggcccaccaaggcgac
gatcagtagctggtctgagaggatgaacagcctcactgggactgagacacggcccagact
cctacgggaggcagcagtggggaatattggacaatgggcgcaagcctgatccagccatgc
cgcgtgggtgatgaaggccttagggttgtaaagccctttcggcggggaagataatgacgg
tacccgcagaagaagccccggctaacttcgtgccagcagccgcggtaatacgaagggggc
tagcgttgctcggaatcactgggcgtaaagcgcacgtaggcggattgttaagtcaggggt
gaaatcctggagctcaactccagaactgcctttgatactggcgatctcgagtccgggaga
ggtgagtggaactgcgagtgtagaggtgaaattcttagatattcgcaagaacaccagtgg
cgaagggcggctcactggcccggtactgacgctgaggtgcgaaagcgtggggagcaaaca
ggattagataccctggtagtccacgccgtaaacgatggatgctagccgttggtgggttta
cccatcagtggcgcagctaacgcattaagcatcccgcctgggaagtacggtcgcaagatt
aaaactcaaaggaattgacgggggcccgcacaagcggtggagcatgtggttcaattcgaa
gcaacgcgaagaaccttaccagcctttgacatcccggtcgcgagcaccagagatggagct
cttcagttcggctggaccggagacaggtgctgcatggctgtcgtcagctcgtgtcgtgag
atgttgggttaagtcccgcaacgagcgcaaccctcgcccttagttgccatcatttagttg
ggcactctaaggggactgccggtgataagccggaggaaggtggggatgacgtcaagtcct
catggcccttacaggctgggctacacacgtgctacaatggcggtgacagagggacgcaaa
ggagcaatccttcgcaaatctcaaaaagccgtctcagttcggattgtgctctgcaactcg
agcacatgaagctggaatcgctagtaatcgcagatcagcacgctgcggtgaatacgttcc
cgggccttgtacacaccgcccgtcacaccatgggagttggctttacctgaaggcggtgcg
ctaacccgcaagggaggcagccgaccacggtagggtcagcgactggggtgaagtcgtaac
aaggtaacc
>embl|FJ478553|FJ478553 Uncultured bacterium clone p27d21ok 16S ribosomal RNA gene, partial sequence. ...
gagtttgatcatggctcaggacgaacgctggcggcgtgcctaatacatgcaagtcgagcg
ggaacctcgggaggggtaacccttccgaggggagagcggcgaacgggtgagtaacacgtg
ggcaacctgccccggacaccgggataactcagggaaacctgggctaataccggatacctc
ggcgtgatcgcatggtcgtgccgggaaagctccgacggtccgggatgggcccgcggccta
tcagcttgttggtggggtaacggcctaccaaggcggcgacgggtagctggtctgagagga
cggccagccacactgggactgagacacggcccagactcctacgggaggcagcagtaggga
atcttgcgctaatgcgcgaaagcgtgacgcagcgacgccgcgtgcgggatgaaggccctc
gggtcgtaaaccgctttcggcagggacgaagcgaaagtgacggtacctgcagaagaagtc
ccggctaactacgtgccagcagccgcggtaacacgtaggggacgagcgttgtccggattc
attgggcgtaaagcgcgcgtaggcggctcggaaagtcggtcgtgaaatcctggggctcaa
ccccggaactgcgtccgatactcccgagctggaggcaggtaggggagatcggaattcctg
gtgtagcggtgaaatgcgcagatatcaggaggaacaccggtggcgaaggcggatctctgg
gccttgcctgacgctgaggcgcgaaagctaggggagcgaacaggattagataccctggta
gtcctagccgtaaacgttgggtgctaggtgtgggcggatatcgaccccgtccgtgccgaa
gctaacgcattaagcaccccgcctggggagtacggccgcaaggctaaaactcaaaggaat
tgacgggggcccgcacaagcggcggagcatgcggcttaattcgatgcgacgcgaagaacc
ttacctgggcttgacatgcagggtgaagccggtgaaagccggagctctacggagcctgca
caggtggtgcatggctgtcgtcagctcgtgccgtgaggtgttgccttaagtggcgcaacg
agcgcaacccttgtcctcagttgccagcgggtaatgccgggaactctgaggagactgccg
gtgccaaaccggaggaaggtggggatgacgtcaagtcatcatgccccttatgtccagggc
tgcacgcatgctacaatgcgcgatacagagggctgcgatcccgcaagggggagcgaatcc
caaaaagtcgcgctcagttcggatcggggtctgcaacccgaccccgtgaagtcggagtcg
ctagtaatcgcggatcagcaatgccgcggtgaatacgttcccgggccttgtacacaccgc
ccgtcacaccacgaaagtgggcaacacccgaagccggtggcccaacccttgtggagggag
ccgtcgaaggtggggctcgcgattggggtgaagtcgtaacaaggtagcc
>embl|FJ478554|FJ478554 Uncultured bacterium clone p27c13ok 16S ribosomal RNA gene, partial sequence. ...
gtttgattctggctcaggacgaacgctggcggcgcgcctaacacatgcaagtcgagcgag
aacccgaggaggggtaacccttctcgggggagagcggcgaacgggtgagtaccacgtggg
caacctgccccagaccctgggataaccccgggaaaccggagctaataccggatactctcg
gcggaccgcatgatctgccgaggaaagctcttgcggtctgggatgggcccgcggcctatc
agcttgttggtgaggtaacggcccaccaaggcgacgacgggtagctggtctgagaggacg
gccagccacactgggactgagacacggcccagactcctacgggaggcagcagtggggaat
cttgcgcaatgggcgaaagcctgacgcagcgacgccgcgtgggggatgaaggccctcggg
ttgtaaacccctttcggcagggacgaagcggaagtgacggtacctgcagaagaagctccg
gctaactacgtgccagcagccgcggtaagacgtagggagcgagcgttgtccggattcatt
gggcgtaaagagcgcgtaggcggccgtgcaagtcggttgtgaaatcccggggctcaaccc
cgggactgcgtccgatactgcacggctcgaggcaggtaggggagagtggaattcccggtg
tagcggtgaaatgcgcagatatcgggaggaacaccggtggcgaaggcggctctctggacc
tgtcctgacgctgaggcgcgaaagctaggggagcgaacaggattagataccctggtagtc
ctagccgtaaacgttgggtgctaggtgtgggcggatatcgaccccgtccgtgccgaagct
aacgcattaagcaccccgcctggggagtacggccgcaaggctaaaactcaaaggaattga
cgggggcccgcacaagcggcggagcatgtggcttaattcgatgcgacgcgaagaacctta
cctgggcttgacatgcggggtgaagccgtggaaacacggtcctctacggagcccgcacag
gtggtgcatggctgtcgtcagctcgtgccgtgaggtgttgccttaagtggcgcaacgagc
gcaacccctgtccctagttgccagcgggtcatgccgggaactctagggagactgccggtg
ccaaaccggaggaaggtggggatgacgtcaagtcatcatgccccttaagtccagggctgc
acacatgctacaatgcgcggtacagagggctgcgatcccgcaagggggagcgaatcccaa
aaagccgcgctcagttcggatcggggtctgcaacccgaccccgtgaagtcggagtcgcta
gtaatcgcagatcagcaacgctgcggtgaatacgttcccgggccttgtacacaccgcccg
tcacaccacgaaagtgggcaacacccgaagccggtggcccaaccctttgggagggagccg
tcgaaggtggggctcgcgattggggtgaagtcgtaacagggtagcc
>embl|FJ478555|FJ478555 Uncultured bacterium clone p11i17ok 16S ribosomal RNA gene, partial sequence. ...
gtttgatcatggctcaggacgaacgcttgcggcgtgcctaatgtatgcaagtcgagcgag
ggagtgagcttcggctcgctttcctagcggcgaacggttgagtaacacgtaggcaacctg
ccccgaagtgggggataactcaccgaaaggtgggctaataccgcatgtggaagacgagcg
cctgctcgtttctccaaagcagtgatgcgcttcgggatgggcctgcggcctatcagcttg
ttggtggggtgacggcctaccaaggcgacgacgggtagctggtctgagaggatggtcagc
cagacagggactgagacacggccctgactcctttggggggcagcaatgagggatcttgcg
caatgggcgaaagcctgacgcagcgacgccgcgtgggtgatgaagtctctcgggatgtaa
agcccttttgtcggggacgagaacggacggtacccggcgaataagccccggctaactacg
tgccagcagccgcggtaatacgtagggggcgagcgttgtccggatttactgggcgtaaag
cgcgtgtaggcggcggcttaagtcgggtgtgaaagcccggggctcaaccccgggatgccg
cccgagactgggtcgcttgaggctggaagaggggagtggaattcctggtgtagcggtgaa
atgcgtagagatcaggaggaacacccgtggcgaaggcggctccctggtccggttctgacg
ctgagacgcgaaagcgcggggagcgaacgggattagataccccggtagtccgcgccgtaa
acgatggtcactaggtgtgcgtggtatcgaccccacgcgtgccggcgctaacgcattaag
tgacccgcctggggagtacggccgcaaggttgaaactcaaaggaattgacgggggcccgc
acaagcggtggagcatggggattaattcgtcactaaccgaagaaccttacccaggcttga
catccgtcgtaagtccgggaaaccggcacccctctttcgtaagagagagcggcgagacag
gtgttgcatggctgtcgtcagctcgtgtcgtgagatgttgggttaagtcccgcaacgagc
gcaaccctcacggcctgttgccagcgttaagtcgggcactccggccgaactgcccaggta
accgggaggaaggtggggatgacgtcaagtcggcatggcccttacgcctggggcttcacc
catgctacaatgggcgcgacagagggaagcaagcccgcgagggggagccaatcccacaaa
cgcgctctcagttcggattgcaggctgcaactcgcctgcatgaagtcggaatcgctagta
accgccggtcagctaaacggcggtgaatacgttcccgggccttgtacacaccgcccgtca
cgtcacctgagtctgctgcacccgaagtcactggcccaactcgcaagagagggaggtgcc
gaaggtgtggccggtaagggggacgaagtcgtaacaaggtaacc
>embl|FJ478556|FJ478556 Uncultured bacterium clone p27j14ok 16S ribosomal RNA gene, partial sequence. ...
gggtttgatcatggctcagaacgagcgctggcggcatgcctaacacatgcaagtcgaacg
cgtggcttcggccacgagtggcgcacgggtgagtaacgcgtgggaacctgcccggcagta
cgggacaaccgcgggaaactgcggctaataccgtatacggcctgagggcgaaagaatttc
gttgtcggaggggcccgcgtcggattaggtagttggtggggtaacggcctaccaagcctg
cgatccgtagctggtctgagaggatgatcagccacactgggactgagacacggcccagac
tcctacgggaggcagcagtggggaatattggacaatgggcgcaagcctgatccagcaatg
ccgcgtgagtgatgaaggccttagggttgtaaagctctttcgcccgcgacgatgatgacg
gtagcgggagaagaagccccggctaactccgtgccagcagccgcggtaatacggaggggg
ctagcgttgttcggaattactgggcgtaaagggcgcgcaggcggctgctcaagtcaggcg
tgaaaggcctgggctcaacccgggaattgcgcttgagactgggctggcttgagtgcggga
gaggatggtggaattcccagtgtagaggtgaaattcgtagatattgggaagaacaccggt
ggcgaaagcggccatctggaccgcaacggacgctgaggcgcgaaagcgtggggagcaaac
aggattagataccttggtagtccacgccgtaaacgatgagtgctagacgttggggagcct
agctttccggtgtcgcagctaacgcattaagcactccgcctggggagtacggccgcaagg
ttaaaactcaaaggaattgacgggggcccgcacaagcggtggagcatgtggtttaattcg
aagcaacgcgcagaaccttaccagcccttgacatggggagtgtgggcctgagagatcggg
tccttcagttcagctggctcccgcacaggtgctgcatggctgtcgtcagctcgtgtcgtg
agatgttgggttaagtcccgcaacgagcgcaaccctcatcttcagttgccaacgggttcg
gccgggcactctgaagaaactgccggtgacaagccggaggaaggcggggatgacgtcaag
tcctcatggcccttacgggctgggctacacacgtgctacaatggcggtgacagagggagg
cgaaggcgcgagctggagcgaacccccaaaagccgtctcagttcggattgcactctgcaa
ctcgagtgcatgaagtcggaatcgctagtaatcgcggatcagcacgccgcggtgaatacg
ttcccgggccttgtacacaccgcccgtcacaccatgggagttggttttacccgaagccgg
tcatgctaaccgcaaggaggcagccgaccacggtaaggtcagcgactggggtgaagtcgt
aacaaggtaacc
>embl|FJ478557|FJ478557 Uncultured bacterium clone p27j07ok 16S ribosomal RNA gene, partial sequence. ...
gtttgattatggctcaggacgaacgctggcggcgtgcctaacacatgcaagtcgagcggg
aacctcaggaggggtaacccttctgaggggagagcggcgaacgggtgagtaacacgtggg
caacctgccccggacaccgggataacccagggaaacctgagctaataccggatactccgg
cgcgatcgcatggtcgcgccgggaaagctccgacggtccgggatgggcccgcggcctatc
agcttgttggtggggtaacggcccaccaaggcgacgacgggtagctggtctgagaggacg
gccagccacactgggactgagacacggcccagactcctacgggaggcagcagtgggggat
cttgcgctaatgcgcgaaagcgtgacgcagcgacgccgcgtgggggatgaaggccttcgg
gttgtaaacccctttcggcagggacgaagggaaactgacggtacctgcagaagaagtccc
ggctaactacgtgccagcagccgcggtaacacgtaggggacgagcgttgtccggattcat
tgggcgtaaagcgcgcgtaggcggctcggaaagtcgggcgtgaaatgccggggctcaacc
ccgggactgcgtccgatacttccgagctggaggtaggtaggggagatcggaattcctggt
gtagcggtgaaatgcgcagatatcaggaggaacaccggtggcgaaggcggatctctgggc
cttacctgacgctgaggcgcgaaagctaggggagcgaacaggattagataccctggtagt
cctagccgtaaacgttgggtgctaggtgtgggcggacatcgaccccgtccgtgccgaagc
taacgcattaagcaccccgcctggggagtacggccgcaaggctaaaactcaaaggaattg
acgggggcccgcacaagcggcggagcatgcggcttaattcgatgcgacgcgaagaacctt
acctgggcttgacatgcagggcaaagctggtgaaagccggcgctctacggagcctgcaca
ggtggtgcatggctgtcgtcagctcgtgccgtgaggtgttgccttaagtggcgcaacgag
cgcaacccttgtccttagttgccagcgggtaaagccgggaactctagggagactgccggt
gccaaaccggaggaaggtggggatgacgtcaagtcatcatgccccttatgtccagggctg
cacgcatgctacaatgcgcggtacaaagggctgcgatcccgtaagggggagcgaatccca
aaaagccgcgctcagttcggatcggggtctgcaacccgaccccgtgaagtcggagtcgct
agtaatcgcagatcagcaatgctgcggtgaatacgttcccgggccttgtacacaccgccc
gtcacaccacgaaagtgggcaacacccgaagccggtggcccaaccctctgggagggagcc
gtcgcaggtggggctcgcgattggggtgaagtcgtaacaaggtaacc
>embl|FJ478558|FJ478558 Uncultured bacterium clone p22n08ok 16S ribosomal RNA gene, partial sequence. ...
gagtttgattatggctcagaatcaacgctggcggcgtgcctcagacatgcaagtcgaacg
cgaaagttcccttcggggagcaagtagagtggcgcacgggtgagtaacacgtaggtaatc
tacctttggattgggaataacaaccggaaacggttgctaataccgaataatgcagcggca
cctaatggtgacagttgttaaagcggggatcgcaagacctcgcgtctaaagaggagcctg
cggcagattagctagttggtaaggtaatggcttaccaaggcgatgatctgtagccggcct
gagagggcggtcggccacactgacactgacacacgggtcagactcctacgggaggcagca
gtcgggaattttgggcaatgggcgaaagcctgacccagcaacgccgcgtgaaggatgaaa
tccttcgggatgtaaacttcataagaacggggagaataagccggtgtgaataccaccggc
gatgacggtaccgttagtaagctccggctaactccgtgccagcagccgcggtaatacggg
gggagcaagcgttgttcggatttactgggcgtaaagggcgcgtaggcggccaccgcaagt
cgactgtgaaatctccgggcttaacccggaaaggtcagccgatactgcggggctagagtg
cagaaggggcaactggaattctcggtgtagcggtgaaatgcgtagatatcgagaggaaca
cctgcggcgaatgcgggttgctgggctgaccctgacgctgaggcgcgaaagctaggggag
cgaacgggattagataccccggtagtcctagccttaaacgatgaatgcttggtgtctggg
gttttatagtccccgggtgccgtcgctaacgctttaagcattccgcctggggagtacggt
cgcaagactgaaactcaaaggaattgacggggacccgcacaagcggtggagcatgtggtt
taattcgacgcaacgcgaagaaccttacctgggctagaatgcctctgaccggcgtagaga
tacgccttcctgggtaaaaccaggcagagtgcaaggtgctgcatggctgtcgtcagctcg
tgtcgtgagatgttgggttaagtcccgcaacgagcgcaacccttatcaatagttgccagc
ggttcggccgggcactctattgagactgccgttgacaaaacggaggaaggtggggatgac
gtcaagtcctcatggcctttatgtccagggctacacacgtgctacactggcgagtacaaa
gcgctgcaaacctgcaagggggagccaatcgcaaaaagctcgtctcagttcggattggag
tctgcaactcgactccatgaagctggaatcgctagtaatcgcagatcagcatgctgcggt
gaatacgttcccgggtcttgtacacaccgcccgtcacatcacgaaagtgggttgtactag
aagtcgtcgcgccaacccgagcaatcgggaggcaggcgcccacggtatgatccatgattg
gggtgaagtcgtaacaaggtaacc
>embl|FJ478559|FJ478559 Uncultured bacterium clone p36g24ok 16S ribosomal RNA gene, partial sequence. ...
gtttgattatggctcaggacgaacgctggcggcgtgcctaatgcatgcaagtcgcacgca
gagtgcttgcactctgagtggcgcacggctgagtagcacgtgggaacgtaccctctggtg
ggggataacgccgcgaaagcgacgctaatcccgcatagcttctgcggaagaaagcgtggc
aacacgcgccaggggagcggcccgcggcccatcaggtcgttggtgtggtaacggcgcacc
aagccgctgacgggtagctggtctgtgaggacagacagccagactgggactgagaaacgg
cccagactcctacgggaggcagcagcaaggaattttcgtcaatgggggcaaccctgaacg
agcaacgccgcgtggaggatgacggccttcgggttgtaaactccttttgggggggaagac
atcgacggtaccccctgaataaggctcggctaactctgtgccagcagccgcggtaagaca
gaggagccaagcgttgtccggactgactgggcgtaaagcgcacgcaagctgcgctgcgcg
tggggtgtgaaagctcctgccttacctgcacagaagctatcccatactgcagcgcttgaa
ccgtgcaaaccgtccgcaaaactgccgcgtgtaacgctttaatgcgtagagatcggcagg
aacacccagggggaaaccagcggactgggcatcggctgacgctcaggtgcgacagcgtgg
ggagcgaaccggattagatacccgggtagtccacgccataaacgatggacactcggcatc
tggcgccgattatctcggcgctgggtgcccaagctaacgcggaagtgtcccgcctgggaa
ctacgagcgcaagcttaaaactcaaaggaattgacgggggcccgcacaagcagcggagcg
tgtggtttaattcgacgcaacgcgcagaaccttacccagattggacatgccactgcaagc
gcctgaaagggcgtcgccttcgagggtgtggcacagatgctgcatggctgtcgtcagctc
gtgtcgtgagatgttgggttaagtcccgcaacgagcgcaacccctacggtcagttacctc
gtgtctggccggactgcccgtttagggaggaaggcggggatgacgtcaagtccgcatggc
tcttacatctggggcgacacacacgctacaatggcgccgacagcgcgcagccacggagca
atccggcgcaaatcgccaaacggcgtctcagtgcagattgggggctgcaactcgccccca
tgaaggcggagttgctagtaaccgcgtatcagccatggcgcggtgaatacgtacccgggc
cttgtacacaccgcccgtcacgtcatgggagtggtcaatgcttgaagtccgtgggccaac
ccgtctgcaaagatggggggcagcggccgagggcaggggccgcgactgggacgaagtcgt
aacaaggtagcc
>embl|FJ478560|FJ478560 Uncultured bacterium clone p26m12ok 16S ribosomal RNA gene, partial sequence. ...
gagtttgattctggctcagaatgaacgttggcggcgtggattaggcatgcaagtcgagcg
agaaccccgcaaggggggacagcggcaaacggggtagtaatgtgtcggaacgtgcccaga
ggacggggatagcggcgggaaactgccggtaatacccgatgatctcgagagagcaaaggt
gtgattccgcctttggagcggccgacatggtattagctagttggcggggtaacggcccac
caaggctgtgatgcctaggggatgtgagagcatgatccccaccattgggactgagacact
gcccagacacctacgggtggctgcagtcgagaatcttcgtcaatgggcgaaagcctgaac
gagcgacgccgcgtgcgggatgaaggcctttgggttgtaaaccgctgtcgagggggatga
aggtctgaaggtactccttcagatttgacagagccctggaggaagcacgggctaagttcg
tgccagcagccgcggtaatacgaactgtgcgaacgttattcggaatcactgggcttacag
ggtgcgtaggcggctattcaggtcaggtgtgaaagcccccggctcaaccggggaactgcg
cttgaaaccgagtggctcgagtcagctagaggtacacggaacttccagtggagcggtgaa
atgtgttgatattggaaggaacaccggaggcgaaagcggtgtactggggctggtctgacg
ctgaggcacgaaagccaggggagcgaacgggattagataccccggtagtcctggccgtaa
acgatgagtgctggacgggaggaggttcgccttctccggtcggagcgaaagcgggaagca
ctccgcctggggagtatggtcgcaaggctgaaactcaaaggaattgacgggggctcacac
aagcggtggagcatgtggcttaattcgaggcaacgcgaagaaccttatcctaggcttgac
atgcatggattaactctctgaaaggagagccacgccttcgggtggaacatgcacaggtgc
tgcatggctgtcgtcagctcgtgccgtgaggtgtcgggttaagtccttcaacgagcgaaa
cccttgtctccagttgccagcattcagttggggactctggagagaccgccggcgtcaagc
cggaggaaggcggggacgacgtcaagtcatcatggcctttatgcctagggctgcacacgt
gctacaatgctgcgtacaaagggacgccaaaccgcgaggtggagccaatcccagaaagcg
cggctcagttcggattgcaggctgcaactcgcctgcatgaagctggaatcgctagtaatc
gcagatcagctatgctgcggtgaatgtgttcctgagccttgtacacaccgcccgtcaagc
cacgaaagcggggggcatcccaagttactgtgcgaaccgcaaggacgcaggtacctaaga
tgaactccgtgattgggactaagtcgtaacaaggtaacc
>embl|FJ478561|FJ478561 Uncultured bacterium clone p22k10ok 16S ribosomal RNA gene, partial sequence. ...
gtttgattctggctcaggattaacgctggcggcgtgcctaatgcatgcaagttgaacgtg
cgctcttcggagcgaaacgtggcggacgggtgaggaacacgtggggaacctgcccagcgg
tggggggtagcccgcggaaacgcggggtaattccgcatacgctggccgacgggtaacgtc
ggtcaggaaagggactgttcgcagtcgcgccgctggaggggcctgcgtccgattagctag
ttggtggggtaacggcccaccaaggctctgatcggtagctggtctgagaggacggccagc
cacagggggactgagacacggcccccactcctacgggaggcagcagcaaggagttttccg
caatgggcgcaagcctgacggagcaacgccgcgtgggggatgacgcccttcggggtgtaa
accccttttcttggggacgaagcagtgacggtacccgaggaagaaggcccggctaactac
gtgccagcagccgcggtaatacgtaggggccgagcgttgtccggagttactgggcgtaaa
gcgcgcgcaggcggcggtgcaagcctgacgtgaaagcccccggctcaaccggggagggtc
gtcggggactgcgccgcttgaggtcggcagggttgggtggaattcccggtgtagtggtga
aatgcgtagagatcgggaggaacaacccgtggcgcaaggcggccaactgggccggacctg
aggctgaggcgcgaaggcgtggggagcgaacgggattagataccccggtagtccacgcag
taaacgatgcagactaggcgtggggggacttgaccccctccgtgccgcagctaacgcgtg
aagtctgccgcctggggagtacggccgcaaggctaaaactcaaaggaattgacgggggcc
cgcacaagcggcggagcgtgcggtttaattcgacgcaacgcgcagaaccttaccagggct
tgacatgcccctgcagagccgggaaaccggttggctttcgaaggtggggcacaggtgctg
catggctgtcgtcagctcgtgtcgtgagatgttgggttaagtcccgcaacgagcgcaacc
ctcgtggctagttgccgatgtttctagccagactgccggtagcaagccggaggaaggtgg
ggatgatgtcaagtcagcatggcccttacgtcctgggcgacacgcacgctacaatggccg
ggacagtgggctgccaaaccgcaaggtggagcgaatcccccaaacccggtctcagttcag
atcgcgggctgcaactcgcccgcgtgaaggtggagtcgctagtaaccgcgggtcagcact
accgcggtgaatacgttcccgggccttgtacacaccgcccgtcacgtcacgaaagccggc
aacacctgaagccggtgggccaactcgcaagaggggcagccgtcgagggtggggcgggtg
attgggacgaagtcgtaacaaggtagcc
>embl|FJ478562|FJ478562 Uncultured bacterium clone p8k05ok 16S ribosomal RNA gene, partial sequence. ...
gtttgatcatggctcataacgaacgctggcggcgtgcctaacacatgcaagtcggacgag
aaagggacttaaggtcctgagtaaagtggcgcacgggtgagtaacacgtaggtaacctgc
ctctaagattgggataacctgtcgaaagacgagctaataccggatgagaccacagtttct
tcggaaacagaggtcaaaggtagcctctatttataagctatcacttagagatgggcctgc
gtaccattagctagttggtagggtaacggcctaccaaggcaaagatggttagctggtctg
agaggatgatcagccacactggaactgagacacggtccagactcctacgggaggcagcag
tggggaatattgcgcaatgggcgaaagcctgacgcagcaacgccgcgtgagtgatgaagg
ccttcgggtcgtaaagctctgtcggagggaacgaatgtttttgaggttaacagcctcaga
aagtgacggtaccctcaaaggaagcaccggctaactctgtgccagcagccgcggtaatac
agagggtgctagcgttgttcggaatcattgggcgtaaagggcgtgtaggcggtttgctaa
gtcatgtgtgaaatccctcggctcaaccggggaacgacgcctgaaactggcaagctagag
taccaaagaggggggtggaattcccggtgtagcggtgaaatgcgtagatatcgggaggaa
cacctgtggcgaaggcggccccctggttggatactgacgctgagacgcgaaagcgtgggg
agcaaacaggattagataccctggtagtccacgctgtaaacgatgggcactaggtgtccg
gggtattgaccccctgggtgccgcagctaacgcattaagtgccccgcctggggagtacgg
tcgcaagattaaaactcaaaggaattgacgggggcccgcacaagcggtggagcatgtggt
tcaattcgacgcaacgcgaagaaccttacctgggctagacaacggcggaccgtcctagaa
ataggattttcccttcggggactgccggttcaggtgctgcatggctgtcgtcagctcgtg
ccgtgaggtgttgggttaagtcccgcaacgagcgcaaccctcgtccttagttgccaccat
tcagttgggcactctagggagactgccggcgttaagccggaggaaggtggggacgacgtc
aagtcatcatggcccttatgtccagggccacacacgtgctacaatgggcggtacaaaggg
tcgcaaacccgcgagggggagccaatcccaaaaagccgctctcagttcggattggagtct
gcaactcgactccatgaagttggaatcgctagtaatcgcggatcagcacgccgcggtgaa
tacgttcccgggccttgtacacaccgcccgtcacaccatggaagccagctgtaccggaag
tcggtgcgccaacccgtaagggaggtagccgcctatggtatgactggtgactggggtgaa
gtcgtaacaaggtagcc
>embl|FJ478563|FJ478563 Uncultured bacterium clone p5p04ok 16S ribosomal RNA gene, partial sequence. ...
gtttgattatggctcaggacgaacgctggcggcgcgcttaacacatgcaagtcgagcgag
aaccagggcttcggctctggggacagcggcgaacgggtgagtaacacgtgagtaatctgc
cctcgacactgggatagcccggggaaacccggattaataccggatagcctttcgagctct
cgagctcgtcagaaaagatggcttcggctttcggttgaggaggagcttgcggcggattag
cttgttggtggggtaacggcccaccaaggcgacgatccgtagctggtctgagaggacgat
cagccacactgggactgagacacggcccagactcctacgggaggcagcagtggggaatct
tgcgcaatgggcgaaagcctgacgcagcgacgccgcgtgagggaagaaggccttcgggtt
gtaaacctctttcaagagggacgaagccactcgggttaataccccagagggtgacggtac
ctccagaagaagccccggctaactacgtgccagcagccgcggtaatacgtagggggcaag
cgttgtccggaattattgggcgtaaagcgcgtgtaggcggccaagtaggtctgctgtgaa
aactcgaggctcaacttccagatgtcggcggaaaccatttggctagagtccggaagagga
cagtggaattcctggtgtagcggtgaaatgcgcagatatcaggaagaacacccgtggcga
aggcggctctctgggacggtactgacgctgagacgcgaaagcgtggggagcgaacaggat
tagataccctggtagtccacgccgtaaacgatgggtgctaggtgtgggcggtgtcgactc
cgtccgtgccgaagctaacgcattaagcaccccgcctggggagtacggccgcaaggctaa
aactcaaaggaattgacgggggcccgcacaagcagcggagcatgtggttcaattcgacga
tacgcgaagaaccttaccagggcttgacatgcactggaatgtcgtagaaatacggcagcc
cttcggggctagtgcacaggtggtgcatggctgtcgtcagctcgtgtcgtgagatgttgg
gttaagtcccgcaacgagcgcaacccctgtcctatgttgccagcgtgaaagacggggact
cataggagactgccggtgacaaatcggaggaaggtggggatgatgtcaagtcatcatgcc
ccttatgccctgggctacacacgtgctacattggccggtacaaagggctgcaaacccgtg
agggggagcgaatcccaaaaaaccggtcccggttcggattggaggctgaaactcgcctcc
atgaaggcggagttgctagtaatcgcgaatcagcaacgtcgcggtgaatacgttcccggg
ccttatacacaccgcccgtcacaccacggaagccggtaacacccgaagccggtggcctaa
cccgcaagggagggagccgtcgaaggtgggattggtgactggggtgaagtcgtaacaagg
tagcc
>embl|FJ478564|FJ478564 Uncultured bacterium clone p7c13ok 16S ribosomal RNA gene, partial sequence. ...
gagtttgattatggctcagaacgaacgctggcggcaggcctaacacatgcaagtcgaacg
ctcgtagcaatacgagagtggcagacgggtgagtaacacgtgggaaccttcccttcggtc
gggaatagcccagggaaacttggggtaataccggatacgcccttacggggaaagatttat
cgccgttggatgggcccgcgtcggattagctagttggtgaggtaatggctcaccaaggcg
acgatccgtagctggtctgagaggatgatcagccacactgggactgagacacggcccaga
ctcctacgggaggcagcagtggggaatattggacaatgggcgcaagcctgatccagccat
gccgcgtgagtgacgaaggccttagggttgtaaagctcttttggcggggacgataatgac
ggtacccgcagaataagctccggctaacttcgtgccagcagccgcggtaatacgaaggga
gctagcgttgttcggaatcactgggcgtaaagcgcacgtaggcgggtttgtcagtcaggg
gtgaaatcccggagctcaacttcggaactgcccttgatacagcaagccttgagtccggaa
gaggtgggtggaattcctagtgtagaggtgaaattcgtagatattaggaagaacaccggt
ggcgaaggcggcccactggtccggcactgacgctgaggtgcgaaagcgtggggagcaaac
aggattagataccctggtagtccacgccgtaaacgatggatgctagccgtcagcaagcat
gcttgttggtggcgcagctaacgcattaagcatcccgcctggggagtacggccgcaaggt
taaaactcaaaggaattgacgggggcccgcacaagcggtggagcatgtggtttaattcga
cgcaacgcgaagaaccttaccagcccttgacatgcccggacggtttccagagatggattc
ttcctagcaataggtcgggacacaggtgctgcatggctgtcgtcagctcgtgtcgtgaga
tgttgggttaagtcccgcaacgagcgcaaccctcgccattagttgccatcattcagttgg
gcactctagtgggactgccggtgataagccggaggaaggtggggatgacgtcaagtcatc
atggcccttacgggctgggctacacacgtgctacaatggcggtgacaatgggcagccacc
tagcaataggcagctaatcccaaaaagccgtctcagttcggattgagctctgcaactcga
gctcatgaagttggaatcgctagtaatcgtagatcagcacgctacggtgaatacgttccc
gggccttgtacacaccgcccgtcacaccatgggagttggctttacccgaagacggtgcgc
taaccgcaaggaggcagccggccacggtaaggtcagcgactggggtgaagtcgtaacaag
gtagcc
>embl|FJ478565|FJ478565 Uncultured bacterium clone p26n21ok 16S ribosomal RNA gene, partial sequence. ...
gggtttgattatggctcagagcgaacgctggcggcaggcttaacacatgcaagttgagcg
ccgtagcaatacggagcggcagacgggtgagtaacacgtgggaacgtaccttttggttcg
gaacaacacagggaaacttgtgctaataccggataagcccttacggggaaagatttatcg
ccgaaagatcggcccgcgtctgattagctagttggtgaggtaacggctcaccaaggcgac
gatcagtagctggtctgagaggatgatcagccacactgggactgagacacggcccagact
cctacgggaggcagcagtggggaatattggacaatgggcgcaagcctgatccagccgtgc
cgcgtgagtgatgaaggccctagggttgtaaagctcttttgtgcgggaagataatgactg
taccgcaagaataagccccggctaacttcgtgccagcagccgcggtaatacgaagggggc
tagcgttgctcggaatcactgggcgtaaagcgcacgtaggcggactcttaagtcggtggt
gaaatcctggagctcaactccagaactgccttcgatactgggagtctcgagttcgggaga
ggtgagtggaactgcgagtgtagaggtgaaattcgtatatattcgcaagaacaccagtgg
cgaaggcggctcactggcccgatactgacgctgaggtgcgaaagcgtggggagcaaacag
gattagataccctggtagtccacgccgtaaacgatgaatgctagccgttggtgggtttac
ccttcagtggcgcagctaacgctttaagcattccgcctggggagtacggtcgcaagatta
aaactcaaaggaattgacgggggcccgcacaagcggtggagcatgtggtttaattcgacg
caacgcgcagaaccttaccagctcttgacatgtccaagaccggccgcagagatgtggtct
tcccttcggggcttggaacacaggtgctgcatggctgtcgtcagctcgtgtcgtgagatg
ttgggttaagtcccgcaacgagcgcaacccccgtccttagttgctaccatttagttgagc
actctaaggagactgccggtgataagccgcgaggaaggtggggatgacgtcaagtcctca
tggcccttacgggctgggctacacacgtgctacaatggcggtgacagagggatgcaaagg
cgcgagccttcgcaaatctcaaaaagccgtctcagttcggattgggctctgcaactcgag
cccatgaagttggaatcgctagtaatcgcagatcagcatgctgcggtgaatacgttcccg
ggccttgtacacaccgcccgtcacaccatgggagttggctttacctgaagacggtgcgct
aaccagcaatggaggcagccggccacggtagggtcagcgactggggtgaagtcgtaacaa
ggtagcc
>embl|FJ478566|FJ478566 Uncultured bacterium clone p9i22ok 16S ribosomal RNA gene, partial sequence. ...
gagtttgattatggctcagagcgaacgctggcggcaggcctaacacatgcaagtcgagcg
ccgtagcaatacggagcggcagacgggagagtaacacgtgggaacgtaccctttggttcg
gaacaacccagggaaacttgggctaataccggataagcccttacggggaaagatttatcg
ccgaaggatcggcccgcgtctgattagctagttggtggggtaatggcccaccaaggcgac
gatcagtagctggtctgagaggatgatcagcctcactgggactgagacacggcccagact
cctacgggaggcagcagtggggaatattggacaatgggcgcaagcctgatccagccatgc
cgcgtgggtgatgaaggccttagggttgtaaagccctttcggcggggaagataatgacgg
tacccgcagaagaagccccggctaacttcgtgccagcagccgcggtaatacgaagggggc
tagcgttgctcggaatcactgggcgtaaagcgcacgtaggcggattgttaagtcaggggt
gaaatcctggagctcaactccagaactgcctttgatactggcgatctcgagtccgggaga
ggtgagtggaactgcgagtgtagaggtgaaattcgtagatattcgcaagaacaccagtgg
cgaaggcggctcactggcccggtactgacgctgaggtgcgaaagcgtggggagcaaacag
gattagataccctggtagtccacgccgtaaacgatggatgctagccgttggtgggtttac
ccatcagtggcgcagctaacgcattaagcatcccgcctggggagtacggtcgcaagatta
aaactcaaaggaattgacgggggcccgcacaagcggtggagcatgtggttcaattcgaag
caacgcgaagaaccttaccagcctttgacatcccggtcgcgagcaccagagatggagctc
ttcagttcggctggaccggagacaggtgctgcatggctgtcgtcagctcgtgtcgtgaga
tgttgggttaagtcccgcaacgagcgcaaccctcgcccttagttgccatcatttagttgg
gcactctaaggggactgccggtgataagccggaggaaggtggggatgacgtcaagtcctc
atggcccttacaggctgggctacacacgtgctacaatggcggtgacagagggacgcaaag
gagcaatccttcgcaaatctcaaaaagccgtctcagttcggattgtgctctgcaactcga
gcacatgaagctggaatcgctagtaatcgcagatcagcacgctgcggtgaatacgttccc
gggccttgtacacaccgcccgtcacaccatgggagttggctttacctgaaggcggtgcgc
taacccgcaagggaggcagccgaccacggtagggtcagcgactggggtgaagtcgtaaca
aggtagcc
>embl|FJ478567|FJ478567 Uncultured bacterium clone p32k24ok 16S ribosomal RNA gene, partial sequence. ...
gtttgattatggctcagaacgaacgctggcggcaggcttaacacatgcaagtcgagcgag
ggcttcggccctagcggcggacgggtgagtaacgcgtgggaacgtgcccagaggtacgga
atagccccgggaaactgggagtaatgccgtatgagccctccttgagtggatcttggaggg
gaaagatttatcgcctttggatcggcccgcgtcggattaggtagttggtggggtaatggc
ctaccaagccgacgatccgtagctggtttgagaggatgatcagccacactgggactgaga
cacggcccagactcctacgggaggcagcagtggggaatcttggacaatgggggcaaccct
gatccagccatgccgcgtgagcgatgaaggccttagggttgtaaagctctttcagcgggg
aagataatgacggtacccgcagaagaagccccggctaactccgtgccagcagccgcggta
atacggagggggctagcgttgttcggaattactgggcgtaaagcgcacgtaggcggatgc
tcaagtcaggggtgaaatcccggggctcaaccccggaacggcctttgatactgggtgtct
ggaggatgagagaggcgagtggaattccgagtgtagaggtgaaattcgtagatattcgga
ggaacaccagtggcgaaggcggctcgctggctcatttctgacgctgcggtgcgaaagcgt
ggggagcaaacaggattagataccctggtagtccacgccgtaaacgatgagagctagacg
tcgggcggcttgccgttcggtgtcgcagttaacgcagtaagctctccgcctggggagtac
ggccgcaaggttaaaactcaaaggaattgacgggggcccgcacaagcggtggagcatgtg
gtttaattcgaagcaacgcgcagaaccttaccatcccttgacttggacgtcgcgggccca
gagatgggtctttcagttcggctggacgtcacacaggtgctgcatggctgtcgtcagctc
gtgtcgtgagatgttgggttaagtcccgcaacgagcgcaaccctcgctgctagttgccag
cattcagttgggcactctagcggaaccgccggtgataagccggaggaaggtggggatgac
gtcaagtcctcatggcccttacgggatgggctacacacgtgctacaatggcggtgacaga
gggcaatcctcaaaagccgtctcagttcggatcggggtctgcaactcgaccccgtgaagt
tggaatcgctagtaatcgcgtaacagcatgacgcggtgaatacgttcccgggccttgtac
acaccgcccgtcacaccatgggaattgggtctacccgaagacggtgcgccaaagggtaac
ggaggcagccggccacggtaggctcagtgacaagggtgaagtcgtaacaaggtaacc
>embl|FJ478568|FJ478568 Uncultured bacterium clone p27c08ok 16S ribosomal RNA gene, partial sequence. ...
gtttgattatggctcagagcgaacgttagcggcgggcctaacacatgcaagtcgaacgag
aatgtagacttcggtctactagtaaagtggcggacgggtgcgtaacacgtgggtaatcta
ccttccggcgggggacaacagtccgaaaggattgctaataccgcgtacgtcagcggcgcc
tacgggcgctgttgggaaagatggcctctccttggaagctatcaccggaagatgagcccg
cgtcccatcagctagttggtgaggtaatggctcaccaaggcaaagacgggtagctggtct
gagaggatgatcagccacactgggactgcgacacggcccagactcctacgggaggcagca
gtggggaatattgggcaatgggcgaaagcctgacccagccacgccgcgtgagtgatgaag
gccttcgggtcgtaaagctctgtggggagggacgaacaaatctggggctaatcacccgga
tcctgacggtacctccttagcaagcaccggctaaccctgtgccagcagccgcggtaatac
agggggtgcaaacgttgctcggaatcattgggcgtaaagcgcacgtaggcggtctgttat
gtcggatgtgaaagcccttggcttaactgaggaagtgcatccgaaactggcaggctagag
tactaaagagggtcgcggaattcccggtgtagaggtgaaattcgtagatatcgggaggaa
caccggtggcgaaggcggcgacctgggtagatactgacgctgaggtgcgaaagcgtgggg
agcaaacaggattagataccctggtagtccacgccgtaaacgatgagtgctagatgtttc
tggtattgaccccggaggcgtcgtagctaacgcgttaagcactccgcctggggagtacgg
ccgcaaggctaaaactcaaaggaattgacgggggcccgcacaagcggtggagcatgtggt
tcaattcgacgcaacgcgaagaaccttacctgggttggaaccccccggaaccttccagag
atggaggggtgcccgcaagggaatcgggtgtccaggtgctgcatggctgtcgtcagctcg
tgtcgtgagatgttgggttaagtcccgcaacgagcgcaacccttgtcgttagttgccagc
ggttcggccgggcactctaacgagactgccggtgttaaaccggaggaaggtggggatgac
gtcaagtcctcatggcccttatgcccagggctacacacgtgctacaatgaccggtacaaa
gggttgctaacccgcgagggtacgctaatcccaaaaaaccggcctcagttcagattgaag
tctgcaactcgacttcatgaagtcggaatcgctagtaatccctgatcagcaggcaggggt
gaatacgttcccgggccttgtacacaccgcccgccacaccatgggagtcagttgctccag
aaatggctgcgctaacccgcaaggggggcaggtccttaaggagtgactggtaactggggt
gaagtcgtaacaaggtagcc
>embl|FJ478569|FJ478569 Uncultured bacterium clone p8f20ok 16S ribosomal RNA gene, partial sequence. ...
gtttgattctggctcagagcgaacgctggcggcgtacttaacacatgcaagtcgaacgag
gagcttcggtgtagcaatacatcggagcttcgagtggcgcacgggtgagtaacacgtggg
caacctgcccttgagtccgggataccctctcgaaagggaggctaatactggatacgttct
tcggatcgcaagtctggagaggaaaggcggcgaaagctgccgctcttggaggggctcgcg
gcctatcagctagttggtgaggtcacggctcaccaaggctatgacgggtagctggtctga
gaggacgaccagccacacgggaactgagacacggtcccgactcctacgggaggcagcagt
ggggaattttccgcaatgggcgaaagcctgacggagtgacgccgcgtgggggacgaaggc
cttcgggtcgtaaacccctgtcagagggaaagaagggtcggcgcgtgaatagcgcgtcga
tctgacggtaccttcagaggaagccccggccaactctgtgccagcagccgcggtaagaca
gagggggcaagcgttgctcggaattactgggcgtaaagggcgcgtaggcgggatggcaag
tcggtcgtgaaatccctgggctcaactcaggggggtcggccgatactgccgttcttgagg
gatgcagaggagactggaattcccggtgtagcggtgaaatgtgtagagatcgggaggaac
accggtggcgaaggcgggtctctgggcattccctgacgctgaggcgcgaaagcgtgggga
gcaaacgggattagataccccggtagtccacgcgtaaaacgaggacgactagtgtggggg
gggttaagtcccttccgtgccgcaactaaagcattaagtccgtccgcctggggaatacgg
ccgcaaggttgaaactcaaaggaattgacgggggcccgcacaagcggtggagcatgtggt
tcaattcgatgcagagcgaagaaccttacctgggcttgacatgtaggaagtagaaaccgg
aaacggggacgacctgttgagtcaggagcctacacaggtggtgcatggctgtcgtcagct
cgtgccgtgaggtgttgggttaagtcccgcaacgagcgcaaccctcacccgatgttgcca
acggttcggccgggcactcttcgggaactgccggcgaagagctggaggaagggggggatg
acgtcaagtccgtatgccccttatgtccagggctacacacatgctacaatggtcggtaca
gagggttgccaacccgcgagggggagccaatcccacaaagccgatctcagttcggattgc
aggctgcaactcgcctgcatgaagtaggaatcgctagtaagcgcagatcagcaggctgcg
ctgaatacgttcccgggccttgtacacaccgcccgtcacaccacgaaagccggcggtacc
agaagtcgctgcgccaaccgcaaggaggcaggcgccgaaggtatggtcggtgattggggt
gaagtcgtaacaaggtagcc
>embl|FJ478570|FJ478570 Uncultured bacterium clone p8d20ok 16S ribosomal RNA gene, partial sequence. ...
gggtttgatcatggctcagaatcaacgctggcggcgtgcctaacacatgcaagtcgaacg
cgaaagccccttcgggggtaagtagagtggcgtccgggtgagtaacacgtgggtaatctg
ccttcgggtggggaataacccagggaaacttgggctaataccgcataatgcagcggcacc
taatggtgattagttgttaaagcgggggatcgcaagacctcgcgcctgaagaggagcctg
cggcagattagctagttggtgaggtaacggctcaccaaggctacgatctgtagctggtct
gagaggacggccagccacactggcactgacacacgggccagactcctacgggaggcagca
gtggggaattttgggcaatgggcgagagcctgacccagcaacgccgcgtgagggaggaaa
tccttcgggatgtaaacctcacaagcaagggaagagagctgcgggctgaataatcccgcg
gtacgacggtaccttgcgtaagccacggctaactacgtgccagcagccgcggtaatacgt
aggtggcaagcgttgttcggaattattgggcgtaaagggcgcgtaggcggtttgttaagt
cggctgtgaaagcccggggctcaaccccggagggtcagccgatactggcagactagagtt
cggaagaggtaggtggaattccgggtgtagcggtgaaatgcgtagatattgggaggaaca
cctgaggcgaaggcgggctactgggccgatactgacgctgatgcgcgaaagccaggggag
cgaacgggattagataccccggtagtcctggccctaaactatggacacttggtgtgtcgg
gtattccagtcccgatgtgccggagctaacgcgttaagtgtcccgcctggggagtacggt
cgcaaggctgaaactcaaaggaattgacggggacccgcacaagcggtggagcatgtggtt
taattcgacgcaacgcgaagaaccttacctgggttaaatcccagttgcaaagtgcagaga
tgcattcccctcgcaagaggcggctgggaaggtgctgcatggctgtcgtcagctcgtgtc
gtgagatgttgggttaagtcccgcaacgagcgcaacccttaccactagttgccagcatta
agttgggcactctagcggaactgccggtgataaaccggaggaaggtggggatgacgtcaa
gtcatcatggcctctatgtccagggctacacacgtgctacaatggccggtacaaaccgct
gcgaactcgcgagagggagccaatcggaaaaagccggtctcagttcggattggagtctgc
aactcgactccatgaagttggaatcgctagtaatcgcagatcagcacgctgcggtgaata
cgttcccgggtcttgtacacaccgcccgacacatcacgaaagcgggctgtactagaagtg
gctgcgctaactcgcaagaggggcaggtcacgacggtatggttcgtgattggggtgaagt
cgtaacaaggtagcc
>embl|FJ478571|FJ478571 Uncultured bacterium clone p36h05ok 16S ribosomal RNA gene, partial sequence. ...
gggtttgattctggctcagagcgaacgctggcggcaggcctaacacatgcaagtcgaacg
ggcgtagcaatacgtcagtggcagacgggagagtaacacgtgggaacgtgccctttggtt
cggaacaacccagggaaacttgggctaataccggataagcccttacggggaaagatttat
cgccagaggatcggcccgcgtctgattagctagttggtggggtaatggctcaccaaggcg
acgatcagtagctggtctgagaggatgatcagcctcactgggactgagacacggcccaga
ctcctacgggaggcagcagtggggaatattggacaatgggcgcaagcctgatccagccat
gccgcgtgggtgatgaaggccctagggttgtaaagccctttcggcggggaagataatgac
ggtacccgcagaagaagccccggctaacttcgtgccagcagccgcggtaatacgaagggg
gctagcgttgctcggaatcactgggcgtaaagcgcacgtaggcggcttcttaagtcaggg
gtgaaatcctggagctcaactccagaactgcctttgatactgaggagctcgagtccggga
gaggtgagtggaactgcgagtgtagaggtgaaattcgtaaatattcgcaagaacaccagt
ggcgaaggcggctcactggcccggtactgacgctgaggtgcgaaagcgtggggagcaaac
aggattagataccctggtagtccacgccgtaaacgatggatgctagccgttggtgggttt
acccttcagtggcgcagctaacgcattaagcatcccgcctggggagtacggtcgcaagat
taaaactcaaaggaattgacgggggcccgcacaagcggtggagcatgtggttcaattcga
agcaacgcgcagaaccttaccagcctttgacatcccggtcgcgagcaccagagatggagc
tcttcagttcggctggaccggagacaggtgctgcatggctgtcgtcagctcgtgtcgtga
gatgttgggttaagtcccgcaacgagcgcaaccctcgcccttagttgccatcatttagtt
gggaactctaaggggactgccggtgataagccggaggaaggtggggatgacgtcaagtcc
tcatggcccttacaggctgggctacacacgtgctacaatggcggtgacagagggaagcaa
aggagcaatccttcgcaaatctcaaaaagccgtctcagttcggattgtgctctgcaactc
gagcacatgaagctggaatcgctagtaatcgcagatcagcacgctgcggtgaatacgttc
ccgggccttgtacacaccgcccgtcacaccatgggagttggctttacctgaagacggtgc
gctaaccgcaaggaggcagccggccacggtagggtcagcgactggggtgaagtcgtaaca
aggtaacc
>embl|FJ478572|FJ478572 Uncultured bacterium clone p11h02ok 16S ribosomal RNA gene, partial sequence. ...
gagtttgattctggctcagaacgaacgctggcggcaggcttaacacatgcaagtcgaacg
cccgtagcaatacgggagtggcagacgggtgagtaacgcgtgggaatctccccaaaggta
cggaacaactcagggaaacttgagctaataccgtatgtgcccgagagggcaaagatttat
cgcctttggatgagcccgcgttggattagctagttggtggggtaacggcctaccaaggcg
acgatccatagctgatctgagaggatgatcagccacactgggactgagacacggcccaga
ctcctacgggaggcagcagtggggaatcttggacaatgggcgaaagcctgatccagccat
gccgcgtgagtgaagaaggccttagggttgtaaagctcttttacccgggaagataatgac
ggtaccgggagaataagccccggcaaacttcgtgccagcagccgcggtaatacgaagggg
gctagcgttgttcggatttactgggcgtaaagcgcacgtaggcggattgttaagtcgggg
gtgaaatcctggagctcaactccagaattgccttcgatactggctttctagaggctggaa
gaggttagtggaattcccagtgtagaggtgaaattcgtagatattgggaagaacaccagt
ggcgaaggcggctaactggtccagatctgacgctgaggtgcgaaagcgtggggagcaaac
aggattagataccctggtagtccacgccgtaaactatgggtgctagccgtcggtgagctt
gctcatcggtggcgcagctaacgctttaagcaccccgcctggggagtacggtcgcaagat
taaaactcaaaggaattgacgggggcccgcacaagcggtggagcatgtggtttaattcga
agcaacgcgcagaaccttaccaacccttgacatcccggtcgcgaggaccagaaatggacc
tcttcagttcggctggaccggagacaggtgctgcatggctgtcgtcagctcgtgtcgtga
gatgttgggttaagtcccgcaacgagcgcagccctcgcctttagttgccaccattcagtt
gggcactctaaagggactgccggtgataagccggaggaaggtggggatgacgtcaagtcc
tcatggcccttacgggttgggctacacacgtgctacaatggcggtgacagagggcagcta
cttcgcaaggagaagctaatccctaaaagccgtctcagttcagattgcactctgcaactc
gagtgcatgaagtcggaatcgctagtaatcgctaatcagcaggtagcggtgaatacgttc
ccgggccttgtacacaccgcccgtcacaccatgggagttggttttaccttaagacggtgt
gctaacccgcaagggaggcagccggccacggtaaggtcagcgactggggtgaagtcgtaa
caaggtaacc
>embl|FJ478573|FJ478573 Uncultured bacterium clone p9f21ok 16S ribosomal RNA gene, partial sequence. ...
gagtttgatcatggctcagaacgaacgctggcggcgtggataagacatgcaagtcgagcg
ggacaatcagggtagcaatattctggttgttcagcggcgcaagggtgcgtaacacgtggg
taatttgccatgaagtctggaacaacttgctgaaaggcgagctaatgccggatgtgactt
ccgaagggcatcttttggaattcaaagctggaaccgtaaggtctggcgctttttgataag
cccgcggtctatcagctagttggtgaggtaacggctcaccaaggctaagacggatagctg
gtctgagaggacgaccagccacactggaactgagacacggtccagacacctacgggtggc
agcagtcgagaatttttcacaatgggcgaaagcctgatggagcgacgccgcgtgggggat
gaatggcttcggcccgtaaacccctgtcatttgcgaacaaaccttaccggttaatacccg
gtgagctgattgtagcggaagaggaagggacggctaactctgtgccagcagccgcggtaa
tacagaggtcccgagcgttgttcggattcactgggcgtaaagggtgcgtaggtggtgagg
taagtcggatgtgaaatctccgggctcaacccggaaatggcattggaaactaccttgctg
gaggatttgaggggggattgtaatacttggtgtatcagtgaaatgcgtaaatatcaagtg
gaacaccattggcgaaggcgaatccctggaaaatacctgacactgaggcacgaaagctag
gggagcaaacaggattagataccctggtagtcctagccctaaacggtgcttgcttgctgt
aagaggaatcgacccctcttgtggcggagctaacgcgttaagcaagccgcctgggaagta
cggtcgcaagatttaaactcaaagaaattgacgggggcctgcacaagcggtggagtatgt
ggcttaattcgatgcaacgcgaagaaccttacctggccttgacatgcaagtagtagaacc
ctgaaagggggacgaggtagcaataccagcttgcacaggtgctgcatggctgtcgtcagc
tcgtgtcgtgagatgttgggttaagtcccgcaacgagcgcaacccctgtgtcctgttgcc
actcgaacgagagttcgaagcactctggacagactgcctcattttaatgaggaggaaggt
ggggatgacgtcaagtcagtatggcccttacggccagggctgcacacgtactacaatgcc
cggtacaaaggggagcaaaactgtaaggtggagcaaatcccagaaaaccgggctcagttc
agattggagtctgcaactcgactccatgaagctggaatcgctagtaatggcgcatcagct
acggcgccgtgaatacgttcccaggccttgtacacaccgcccgtcacatcatgaaagccg
tttgtacccgaagtcgccccttaaaaggtgccgaaggtatggatggtgattgggatgaag
tcgtaacaaggtaacc
>embl|FJ478574|FJ478574 Uncultured bacterium clone p8c20ok 16S ribosomal RNA gene, partial sequence. ...
gggtttgattatggctcaggatgaacgctagcggcgtgcttaatgcatgcaagtcgaacg
gtgcaagatttcggctttgcacagtggcgaacgggtgagtaagacgttggtgacctaccc
tggagagggggataactattggaaacgatagctaataccccggatgttatcggagttaga
gactgataactgaagcctcggtgctccaggaggggccagcggcccatcagctagttggtg
aggtaatggcccaccaaggcgaagacgggtagggggcgtgagagcgtgaccccccacact
ggtactgagagacggaccagatacctacgggtagcagcagcaaggaatattgcccaatgg
acggaagtctgaggcagcaacgccgcgtgaaggatgaaggccttcgggtcgtaaacttct
tttaagggggatgagaacggacagtaccccttgaataagcttcggctaactacgtgccag
cagccgcggtaaaacgtaggaagcgagcgttatccggatttactgggcgtaaagcgcatg
caggcggttccataagttagacttgaaagctcctggctcaactgggagaggcggtttaag
actgtgggactagaggatggacgaggagagcggaattcccggtgtagtggtgaaatgcgt
agatatcgggaggaacaccagtggcgaaagcggctctctaggccgtacctgacgctcaga
tgcgaaagccaggggagagaacgggattagaaaccccggtattcctggccgtaaacgatg
ttaactaggcgtcgtgggtgtcaaagcctacggtgctgcagccaacgcgataagttaacc
gcctggggactacggccgcaaggctaaaactcaaaggaattgacgggggcccgcacaagc
agcggagcgtgtggtttaattcgaggctacgcgaagaaccttaccagggaatgacatgca
gatggtagcgaggtgaaagctgagcgacccttcggggagtctgcacaggtgctgcatggc
tgtcgtcagctcgtgccgtgaggtgttaggttaagtcctgtaacgagcgcaaccctcgtc
gttagttacaagtgtctaacgagaccgccggtgataagccggaggaaggtggggatgacg
tcaagtcagcatggcctttatatcctgggctacacacacgctacaatggccggtacaatg
ggctgcgaaaccgcgaggtggagccaatcccgcaaagccggtctcagttcggatggcagg
ctgcaactcgcctgcctgaagtcggagttgctagtaaccgcgcgtcagcacagtgcggtg
aatacgttcccgggccttgtacacaccgcccgtcacgtcatggaagttggcaacgcctga
agccggtggactaactcgcaagagaggtagccgtccaaggcggggtcggtaactgggacg
aagtcgtaacaaggtaacc
>embl|FJ478575|FJ478575 Uncultured bacterium clone p5d01ok 16S ribosomal RNA gene, partial sequence. ...
gggtttgattatggctcaggatgaacgctagcggcaggcttaatacatgcaagtcgtggg
gcagcaggggcgtagcaatacgctcgctggcgaccggcaaacgggtgcggaacacgtaca
caaccttcctttaagtggggaatagcccggggaaacccggattaataccccgtaacataa
tgaagtggcatcgctttattattaaagctccggcgcttgaagatgggtgtgcgactgatt
aggcagttggcggggtaacggcccaccaaacctacgatcagtaactggtgtgagagcacg
accagtcacacgggcactgagacacgggcccgactcctacgggaggcagcagtaaggaat
attggtcaatggacgcaagtctgaaccagccatgccgcgtggaggatgaaggtcctctgg
attgtaaacttcttttatctgggaagaaatccatgaattcttttgtggttgacggtacca
gatgaataagcaccggctaactccgtgccagcagccgcggtaatacggagggtgcaagcg
ttatccggattcactgggtttaaagggtgcgtaggtgggttggtaagtcagtggtgaaat
ctccaggcttaacttggaaactgccattgatactatcaatcttgaataccgtggaggtca
acggaatatgtcatgtagcggtgaaatgcttagatatgacatacaacaccaattgcgaag
gcagctggctacacgaatattgacactgatgcacgaaagcgtggggatcaaacaggatta
gataccctggtagtccacgccctaaacgatggatactcgacatacgcgatatacagtgtg
tgtctgagcgaaagcattaagtatcccacctgggaagtacgatcgcaagattgaaactca
aaggaattggcgggggtccgcacaagcggtggagcatgtggtttaattcgatgatacgcg
aggaaccttacctgggctagaatgctgatggactgtgggtgaaagctcacttccccgcaa
ggggccgtcagtaaggtgctgcatggctgtcgtcagctcgtgccgtgaggtgttgggtta
agtcccgcaacgagcgcaacccccatcactagttgccatcaggtaacgctgggaactcta
gtgaaactgccgtcgtaagacgtgaggaaggaggggatgatgtcaagtcatcatggcctt
tatgcccagggctacacacgtgctacaatggggtgtacaaagagcagcaacacagtgatg
tgaagccaatctcaaaaaacatctctcagttcagattgaagtctgcaactcgacttcatg
aagctggaatcgctagtaatcgtatatcagcaatgatacggtgaatacgttcccggacct
tgcacacaccgcccgtcaagccatggaagccgggtgtacctaaagtcggtaaccgtaagg
agccgcctagggtaaaactggtgactggggctaagtcgtaacaaggtaacc
>embl|FJ478576|FJ478576 Uncultured bacterium clone p9o12ok 16S ribosomal RNA gene, partial sequence. ...
gggtttgattctggctcaggacgaacgctggcggcgcgccttacgcatgcaagtcgcacg
gaccttcgggttagtggcggacggctgagtaacgcgtaggtaacctatccagtggtgggg
gataactcgctgaaaggcgagctaataccgcatgtgatcccggagtgagatcctccggga
ggaaagccgcaaggcgccacttgaggggcctgcgtcctatcaggtagttggtggggtaac
ggcctaccaagcctgtgacgggtagctggtctgagaggacgaccagccagaaggggactg
agacacggcccctactcctacgggaggcagcagcgaggaatcttgggcaatgggcgaaag
cctgacccagcgacgccgcgtggaggatgaaggccttcgggtcgtaaactccttttgtga
gggaagaagttctgacggtacctcacgaataagccacggctaactacgtgccagcagccg
cggtaatacgtaggtggcaagcgttgtccggatttactgggcgtaaagggcttgtaggcg
gttcgttaagtccggtgtgaaatctcccggctcaactgggaggggccatcgaaaactggc
gagctagaggtgggcagaggaaagcggaattcccggtgtagcggtgaaatgcgtagatat
cgggaggaacaccagtggcgaaggcggctttctgggcctatcctgacgctgagggacgaa
agcgtggggagcaaaccggattagatacccgggtagtccacgcccttaactgtggatgct
aggtgtggggggtgtcgaccccctctgtgccgtagctaacgctttaagcatcccgcctgg
ggagtacggccgcaaggctaaaactcaaaggaattgacgggggcccgcacaagcggcgga
gcgtgtggtttaattcgatgcaacgcgaagaaccttaccagggcttgacatgctagtggt
acggatcggaaacgtgaaggacccttcggggagctagcacaggtgctgcatggctgtcgt
cagctcgtgccgtgaggtgttgggttaagtcccgcaacgagcgcaaccctcgccgtcagt
tatatttctctgacgggaccgctgggataaacccagaggaaggtggggatgacgtcaagt
cagcatggcccttacgtcctgggctacacacacgctacaatggccggtacaatgggctgc
caaggcgcgagccggagctaatcccgcaaagccggcctcagttcagattgcaggctgcaa
ctcgcctgcatgaaggcggagtcgctagtaaccgtaggtcagcacactacggtgaatacg
ttcccgggccttgtacacaccgcccgtcacgtcatggaagccggcagcacctgaagccgt
tgagccaacgcgtaagcggggcaggcgcctagggtgaggctggtaactgggacgaagtcg
taacaaggtagcc
>embl|FJ478577|FJ478577 Uncultured bacterium clone p36h07ok 16S ribosomal RNA gene, partial sequence. ...
gtttgattatggctcaggacgaacgctggcggcgtgcctaacacatgcaagttgagcgac
gaaccagggcttgccctggggcaaagcagcgaacgggtgagtaacacgtgggtaacctgc
cccgatgaccgggacaacccgaggaaactcgggctaataccggatgtgctcgccggacac
tagtccggcgcgtaaaggaagcttcggcctccgcttcgggaggggcccgcggcccattag
cttgttggtgaggcaacggctcaccaaggcaacgatgggtagctggtctgagaggacgat
cagccacactgggactgagacacggcccagactcctacgggaggcagcagtggggaatct
tgcgcaatgcgcgaaagcgtgacgcagcaacgccgcgtgggggaagaaggccttcgggtt
gtaaacccctttcaggagggacgaaggttcggcggtgaatagccgtccggactgacggta
cctccacaagaagccccggctaactacgtgccagcagccgcggtaatacgtagggggcaa
gcgttgtccggaatcattgggcgtaaagcgcgcgtaggcggcccggtaagtccgttgtaa
aagtcaaaggctcaacctttgaaagccgatggatactgccgggctagagtccggaagagg
cgagtggaattcctggtgtagcggtggaatgcgcagatatcaggaggaacaccaatagcg
aaggcagctcgctgggacggtactgacgctgaggcgcgaaagcgtggggagcgaacagga
ttagataccctggtagtccacgccgtaaacgatgggcactaggtgtgggaggtgtcgact
cctcccgtgccgacgctaacgcattaagtgccccgcctggggagtacggccgcaaggcta
aaactcaaaggaattgacgggggcccgcacaagcagcggagcatgtggtttaattcgacg
caacgcgaagaaccttacctgggtttgacatgttggtgacaggtgtggaaacacaccctt
ccttcgggacaccatcacaggtggtgcatggctgtcgtcagctcgtgtcgtgagatgttg
ggttaagtcccgcaacgagcgcaacccctgtcctatgttgccagcattcagttggggcct
cataggagactgccggtgacaaaccggaggaaggtggggatgacgtcaagtcatcatgcc
ccttatgtccagggctacacacgtgctacattggcgcgtacagagggaagcaataccgcg
aggtggagcaaatcccacaaagcgtgtctcggttcggattggaggctgaaactcgcctcc
atgaaggtggagttgctagtaatcgcggatcagcaacgccgcggtgaatacgttcccggg
ccttgtacacaccgcccgtcacaccacgaaagcgggcaacacccgaagccggtggcctaa
cccttttgggagggagccgtcgaaggtggggctcgtgattggggtgaagtcgtaacaagg
taacc
>embl|FJ478578|FJ478578 Uncultured bacterium clone p27n22ok 16S ribosomal RNA gene, partial sequence. ...
gggtttgattctggctcaggataaacgctggcggcgtgcctaacacatgcaagtcgaacg
cgcatggggagacccatgcgagtggcggacgggtgagtaacacgtgggttatctaccttg
aggtgaggaataccggcgagaaatcgctgacaaaaccgcatgatctcgcggaagcgagga
aagtcccgcaagggacgccccaagatgagcctgcgcccgattagctaggttggtggggta
aaagcctaccaaggcgacaatcggtagctggtctgagaggacgatcagccacactgggat
tgagaacggcccagactcctacggggggcagcagtgaggaattttcgtcaatgggggaaa
ccctgaacgagcaacgccgcgtgcaggaagaaggttttcggatcgtaaactgcttttctt
ggggaagagaaaaggacggtacccaaggaagaagccccggctaactacgtgccagcagcc
gcggtaatacgtagggggcaagcgttgtccggatttattgggcgtaaagcgcacgcaggc
ggtcttttaagtttcgagtgacaggtgagggcttaactctcgcaggccttggaaaactgg
aagacttgagggcttcagagggacgcggaattccaggtggagcggtgaaatgcgtagaga
tctggaagaacaccgatggcgaaggcagcgtcctgggaagccgctgacgctcatgtgcga
aagctaggggagcgaacgggattagataccccggtagtcctagccgtaaacgatgaccac
tagacgtgggaggtatcgaccccttccgtgtcgcagcaaacgcatgaagtggtccgcctg
gggagtacggtcgcaagattaaaactcaaaggaattgacggggacccgcacaagcagcgg
agcgtgtggtttaattcgatgcaacgcgaagaaccttaccaaggcttgacatggacttgc
accagccgtaatgggctgtctcggaaacgagcgggttcacaggtgctgcatggctgtcgt
cagctcgtgtcgtgagatgttgggttaagtcccgcaacgagcgcaacccctatcgttagt
tgaatgatctagcgagactgccacgctaaacgtggaggaaggtggggatgacgtcaagtc
agcacggcccttacgccttgggcgacacacacgctacaatggccaggacaaagagcatgc
caacccgcgagggggagccaatctcatcaaacctggtctcagttcagattgcaggctgaa
acccgcctgcatgaaggaggagttgctagtaaccgtgagtcagcacatcacggtgaatac
gttcccgggtcttgtacacaccgcccgtcacaccacgaaagtcggcaacacctgaagccg
ctgagctaaccagagatgggggcaagcgtcgagggtggggtcggtgattgaagtgaagtc
gtaacaaggtagcc
>embl|FJ478579|FJ478579 Uncultured bacterium clone p7j08ok 16S ribosomal RNA gene, partial sequence. ...
gtttgatcatggctcaggacgaacgctggcggcgtgcttaacacatgcaagtggagcgac
gaaccgggcttcggcccggggcaaagccgcgaacgggtgagtaacacgtgggtaacctgc
cccgttgaccgggacaacccgaggaaactcgggctaataccggatgagctctcctcccac
cagggaggtgaggaaaggaagcttcggcctccgcatcgggatgggcccgcggcccattag
cttgttggtggggtaatggcctaccaaggctgcgatgggtagctggtctgagaggacgat
cagccacactgggactgagacacggcccagactcctacgggaggcagcagtggggaatct
tgcgcaatgcgcgaaagcgtgacgcagcaacgccgcgtgcgggaagacggccttcgggtt
gtaaaccgctttcagttgggacgaagcctcgtcggtgaatagccggctgaggtgacggta
ccttcagaagaagccccggctaactacgtgccagcagccgcggtaatacgtagggggcaa
gcgttgtccggaatcattgggcgtaaagcgcgtgtaggcggccaggtaagtccgttctga
aagcccggggctcaaccccgggaggcggatggatactgcttggctcgagtccggaagagg
cgagtggaattcccggtgtagcggtgaaatgcgcagatatcgggaggaacaccaatggcg
aaggcagctcgctgggacggtactgacgctgagacgcgaaagcgtggggagcaaacagga
ttagataccctggtagtccacgctgtaaacgatggtcactaggtgtggggggtgtcgact
ccctccgtgccgaagctaacgcattaagtgacccgcctggggagtacggccgcaaggcta
aaactcaaaggaattgacgggggcccgcacaagcagcggagcatgtggtttaattcgacg
caacgcgaagaaccttacctgggcttgacatgttcctgatcggcgtggaaacacgtcttc
tcttcggagcaggatcacaggtggtgcatggctgtcgtcagctcgtgtcgtgagatgttg
ggttaagtcccgcaacgagcgcaacccccgtcgcatgttgccagcattcagttggggact
catgcgagactgccggtgacaaaccggaggaaggtggggatgacgtcaagtcatcatgcc
ccttatgtccagggctacacacgtgctacattggcgcgtacagagggctgcgataccgcg
aggtggagcgaatcccttaaagcgcgtctcggttcggattgcaggctgaaacccgcctgc
atgaaggtggagttgctagtaatcgtggatcagcactgccacggtgaatacgttcccggg
ccttgtacacaccgcccgtcacaccacgggagtgagcaacacccgaagccggtggcctaa
ccccttgtgggagggagccgtcgaaggtggggctcgtgactggggtgaagtcgtaacaag
gtagcc
>embl|FJ478580|FJ478580 Uncultured bacterium clone p35o03ok 16S ribosomal RNA gene, partial sequence. ...
gagtttgattatggctcaggacgaacgctggcggcgcgcctaatacatgcaagtcgagcg
agaaccagggcttcggccccggggacagcggcgaacgggtgagtaacacgtggataacct
gccctcggcaccggaatagcccggggaaacccggattaatgccggatggccccacatccc
tgcggggaacgtgggaaaaggtagcttcggcctctggccgaggatgggtccgcggtggat
tagcttgttggtggggtaacggcccaccaaggcgacgatccatagctggtctgagaggac
gatcagccacactgggactgagacacggcgcagactcctacgggaggcagcagtagggaa
tcttgcgcaatgggcgaaagcctgacgcagcgacgccgcgtgcgggaagaaggccttcgg
gttgtaaaccgctttcaggagggacgaagccactcgggtgaacagcccagagggtgacgg
tacctccagaagaagccccggctaactacgtgccagcagccgcggtaatacgtagggggc
aagcgttgtccggattcattgggcgtaaagagcgtgtaggcggccaggtaggtcggttgt
gaaaactggaggctcaaccttcagaggtcgaccgaaaccatctggctagagtccgggaga
ggagagtggaattcctggtgtagcggtgaaatgcgcagatatcaggaagaacacccgtgg
ccaaagcggctctctggaacggtactgacgctgagacgcgaaagcgtggggagcgaacag
gattagataccctggtagtccacgccgtaaacgatgggcgctaggtgtgggaggtgtcga
ctcctcccgtgccgcagctaacgcattaagcgccccgcctggggagtacggccgcaaggc
taaaactcaaaggaattgacgggggcccgcacaagcagcggagcatgtggtttaattgga
tgcgacgccaagaaccttaccaaggcttgacatggtcgggaaagctggagaaattcagcc
ctccttcgggactcgatcacaggtggtgcatggctgtcgtcagctcgtgtcgtgagatgt
tgggttaagtcccgcaacgagcgcaacccctgtcccatgttgccagcgagttatgtcggg
gactcatgggagactgccggtgacaaatcggaggaaggtggggatgacgtcaagtcatca
tgccccttatgtcttgggctacacacgtgctacattggccggtacaaagggctgcaaaac
cgcgaggttgagcgaatcccaaaaagccggtcccggttcggattggaggctgcaactcgc
ctccatgaaggcggagttgctagtaatcgcggatcagcaacgccgcggtgaatacgttcc
cgggccttgtacacaccgcccgtcacaccacgaaagtcggcaacacccgaagccggtggg
ctaacccctctggggaggcagccgtcgaaggtggggtcgatgattggggtgaagtcgtaa
caaggtaacc
>embl|FJ478581|FJ478581 Uncultured bacterium clone p7g24ok 16S ribosomal RNA gene, partial sequence. ...
gtttgatcatggctcaggacgaacgctggcggcgtgcttaacacatgcaagtcgaacgag
gcccaaccagtggcaacactggggaaggcctagtggcgaacgggtgagtaacacgtgagg
aacctgccccgaagactgggataaccccccgaaaggggagctaataccagatgtcccttc
cagatcgcatggtcaggaagggaaaggtccgctgcttcgggagggcctcgcggcctatca
gcttgttggtgaggtaacggctcaccaaggcgacgacgggtagctggtctgagaggacga
tcagccacactgggactgagacacggcccagactcctacgggaggcagcagtggggaatc
ttgcgcaatgggcgaaagcctgacgcagcaacgccgcgtgcgggatgacggccttcgggt
tgtaaaccgctttcagtggggacgaaaacagacggtacccacagaagaagccccggccaa
ctacgtgccagcagccgcggtaacacgtagggggcaagcgttgtccggaatcattgggcg
taaagagctcgtaggcggctcggtaagtcgggtgtgaaaccctcaggctcaacctgggga
cgccacccgatactgccgtggctagagtccagtaggggagtgtggaattcccggtgtagc
ggtgaaatgcgcagatatcgggaggaacaccagcggcgaaggcggcactctgggctggta
ctgacgctgaggagccgaaagcctgggtagcaaacaggattagataccctggtagtccac
gccgtaaacgttgggcactaggtgtggggcctttccaacgggttccgtgccgtagctaac
gcattaagtgccccgcctggggagtacggccgcaaggctaaaactcaaaggaattgacgg
gggcccgcacaagcggcggagcatgttgcttaattcgaggcaacgcgaagaaccttacct
gggtttgacatgtagggaaaagccgtagagatacggtgtccttcggggccctacacaggt
ggtgcatggctgtcgtcagctcgtgtcgtgagatgttgggttaagtcccgcaacgagcgc
aacccctgtcccatgttgccagcgggtaatgccggggactcttgggagactgccgtggtc
aacacggaggaaggtggggacgatgtcaagtcatcatgccccttatgtccagggctgcaa
acatgctacaatggtcggtacagagggctgcgagaccgcgaggttgagcgaatcccgtaa
agccgatctcagttcggattggagtctgcaactcgactctatgaagccggagtcgctagt
aatcccggatcagcaacgccggggtgaatacgttcccgggccttgtacacaccgcccgtc
acaccatgaaagtctgcaacacccgaagccggtggcccaacccttgtggagggagccgtc
gaaggtggggtgggcgattggggtgaagtcgtaacaaggtaacc
>embl|FJ478582|FJ478582 Uncultured bacterium clone p22f10ok 16S ribosomal RNA gene, partial sequence. ...
gtttgattatggctcagcctgaacgctggcggcgtggttaagacatgcaagtcgcacgga
acccgcaagggtttagtggcgcaagggtgagtaatgtatcgctaacgtaccccggaagtt
gggatagctgcccgaaagggcaggtaataccagatgatatatcctggccgcatggttggg
atctcaaaggagcaatccgctctgggcgcgggcgatatcgtatcagctagttggtgaggt
aacggctcaccaaggcgacgacgcgtagccggactgagaggtcggtcggccacatcggga
ctgagacactgcccggactcctacggggggctgcagtaacgaatcttccccaatgggcgc
aagcctgagggagcgacgccgcgtggaggatgaagtccttcgggatgtaaactcctgtca
ggggttaccaagttctgaggagccccagaggaagaggcggctaactctgtgccagcagcc
gcggtaagacagaggcctcaagcgttaggcggaatcactgggcttaaagcgtgtgtaggc
ggatcgttaagtgccttgtgaaatcccacggcttaactgtggaacggctgggcatactgg
cggtcttgagccatctaggggcgactggaacaaacggtggagcggtgaaatgcgtagata
tcgtttggaacgccaatggtgaaaacaggtcgctggggatgtgctgaccctgagacacga
aagccaggggagcaaacgggattagataccccggtagtcctggccctaaacgatgtccac
tagatcacaggacttctgacggttttgtggtcgaagcaaaagtgctaagtggaccgcctg
ggaagtacggtcgcaaggctaaaactcaaaggaattgacgggggctcacacaagcggtgg
agcatgtggttcaattcgaagcaacgcgcagaaccttacctgggcttgacatgcttggat
tatctccatgaaagtggagtaggcccttcggggtacaacaagtacaggtgctgcatggct
gtcgtcagctcgtgtcgtgagatgtcgggttaagtcccataacgagcgaaacctttgccc
ttagttaccagcgggttatgccggggactctaaggggactgccggtgtcaaaccggagga
aggtggagatgacgtcaagtcctcatggcctttatgcccagggccacacacgtgctacaa
tggcgtcgacaaagcgagcctaaagcgcaagctggtggaaaacgcaaaaatgacgcccca
gttcagatcggaggctgcaactcgcctccgtgaagttggaatcgctagtaatcgcggatc
agctacgccgcggtgaatgtgttcctgagccttgtacacaccgcccgtcaagtcatggga
gccggaaatagccgaagtcgctgtgatacagcagtgcctacgctaggttcggtgactggg
actaagtcgtaacaaggtaacc
>embl|FJ478583|FJ478583 Uncultured bacterium clone p7i12ok 16S ribosomal RNA gene, partial sequence. ...
gggtttgattatggctcaggatcaacgctggcggcgtgcatgagacatgcaagtcgaacg
gaccttcacgggcttgcctgtaaaggttagtggcggacggctgagtaacgcgtaggtgac
ctgccccgaagtggggaataactgcccgaaagggtggctaataccgcatgtggtgatgcg
ttcagacgcatcagtaaagccgcaaggcgcttcgggaggggcctgcgtccgattagctcg
ttggtggggtaacggctcaccaaggcgacgatcggtaggtggtctgagaggacgatcacc
cagactgggactgagacacggcccagactcctacgggaggcagcagtcgggaattttgcg
caatggacgaaagtctgacgcagcaacgccgcgtgagggatgacggccttcgggttgtaa
acctcttttgtcagggacgatgatgacggtacctgacgaataagccacggctaactacgt
gccagcagccgcggtaatacgtaggtggcaagcgttgtccggatttactgggcgtaaaga
gcgcgcaggcggtcgatcaagtcgcgtgtgaaagcccccggctcaactggggagggtcac
gcgatactgatcgactcgaaggcaggagagggtagtggaattcccggtgtagtggtgaaa
tgcgtagatatcgggaggaacaccagtggcgaaggcgactacctggcctgttcttgacgc
tgaggcgcgaaagctaggggagcaaacgggattagataccccggtagtcctagccgtaaa
cgatggacactaggtgttggtggtatcaaccccgccagtgccgaagctaacgcattaagt
gtcccgcctggggagtacggccgcaaggctaaaactcaaaggaattgacgggggcccgca
caagcagcggagcgtggggtttaattcgacgcaacgcgaagaaccttaccaaggcttgac
atgaccaggatcccggcggaaacgtcggttccccgcaaggggcctggccacaggtgttgc
atggctgtcgtcagctcgtgtcgtgagatgttgggttaagtcccgcaacgagcgcaaccc
ctactgtgtgttgtatcactcacacgggactgccgagagaaactcggaggaaggtgggga
tgacgtcaagtcagcatggcccttacgtcttgggctacacccacgctacaatggccggta
caacgggcggcgaaaccgcgaggtggagcgaatcccttaaagccggtctcagttcggatt
gcaggctgcaactcgcctgcatgaagccggagttgctagtaaccgccggtcagcatacgg
cggtgaatatgttcccgggccttgtacacaccgcccgtcacgtcatgaaagctggtaaca
cccgaagccggtgggccaaccgcaaggaggcagccgtcgaaggtgggatcggtgattggg
acgaagtcgtaacaaggtagcc
>embl|FJ478584|FJ478584 Uncultured bacterium clone p9o15ok 16S ribosomal RNA gene, partial sequence. ...
tgcagtgaagccgctgcttgaagaggggctcgcggcccatcagctagttggtagggtaac
ggcctaccaaggcgacgacgggtagctggtctaagaggacgaccagccacacgggaattg
agatacggtcccgactcctacgggaggcagcagtggggaatcttgggcaatgggggcaac
cctgacccagcgacgccgcgtgggggatgaaggccctcgggttgtaaacccctgttaggt
gggacgaacacctcttgatgaatagtcaggaggtctgacggtaccaccagagaaagcccc
ggctaactccgtgccagcagccgcggtaatacggagggggctagtgttgttcggaattac
tgggcgtaaagggcgcgcaggcggcttggcaagtcgagtgtgaaatcccttggcttaact
aaggaatggcgctcgaaactaccccgctagaggacgggagagggaagtggaactcccggt
gtaggggtgaaatctgtaaatatcgagaggaacaccggtggcgaaggccgcttccctggc
ccgaaactgacgctggggcgcgaaagcgtggggagcaaacaggattagataccctggtag
tccacgccctaaacgatgggcactaggtgtgggcggtattaatcccgcctgtgccgtagc
taacgcattaagtgccccgcctggggagtacggtcgcaaggctgaaactcaaaggaattg
acggggacccgcacaagcggtggagcatgtggttcaattcgacgcaacgcgaaaaacctt
acctgggtttgacatgtcggtggtaggaaaccgaaaggggcccgaccccgcaaggggagc
cgacacaggtgctgcatggctgtcgtcagctcgtgtcgtgagatgttgggttaagtcccg
caacgagcgcaaccctcgcccctagttgccaacgggtcaagccgggaactctagggggac
tgccccggttaacggggaggaaggtggggatgacgtcaagtcatcatggcctttatgccc
agggctacacacgtgctacaatggccggtacaaagggtcgcaaacgcgcgagcggaagct
aatcccaaaaagccggtcccagttgggatcgcagtctgcaactcgactgcgtgaacgcgg
aatcgctagtaatcgcgaatcagcaggtcgcggtgaatacgttcccgggtcctgtacaca
ccgcccgtcacaccacgaaagccgattgtacttgaagtcgctgggctaacccgtaaggga
ggcaagtgccgaaggtatggtcggtgattggggtgaagtcgtaacaaggtaacc
>embl|FJ478585|FJ478585 Uncultured bacterium clone p7g16ok 16S ribosomal RNA gene, partial sequence. ...
gtttgattatggctcaggacgaacgctggcggcgtgcctaacacatgcaagtcgaacgag
gtccaaccagtggcaacactggggaagacctagtggcgaacgggtgagtaacacgtgagg
aacctgccccgaagaccgggataaccctccgaaaggagagctaataccggatgtccccac
cggaccgcatgattcggtgaggaaatggattccgcttcgggagggtctcgcggcctatca
gcttgttggtggggtaacggcccaccaaggcttcgacgggtagctggtctgagaggacga
tcagccacactgggactgagacacggcccagactcctacgggaggcagcagtggggaatc
ttgcgcaatgggcgaaagcctgacgcagcaacgccgcgtgggggatgaaggctctcgggt
tgtaaacccctttcagcagggacgaatctgacggtacctgcagaagaagccccggccaac
tacgtgccagcagccgcggtaacacgtagggggcaagcgttgtccggatttattgggcgt
aaagagctcgtaggcggttcggtaagtcgggtgtgaaacctccaggctcaacctggagac
gccacccgatactgctgtgactagagtccggtaggggagcgtggaattcctggtgtagcg
gtgaaatgcgcagatatcaggaggaacaccagcggcgaaggcggcgctctgggccggaac
tgacgctgaggagcgaaagcgtgggtagcaaacaggattagataccctggtagtccacgc
cgtaaacgttgggcactaggtgtgggtctcaaccaacgggatccgtgccgtagctaacgc
attaagtgccccgcctggggagtacggccgcaaggctaaaactcaaaggaattgacgggg
gcccgcacaagcggcggagcatgttgcttaattcgaggcaacgcgaagaaccttacctgg
gcttgacatgtagggaaaagccgtagagatacggtgtccttcggggccctacacaggtgg
tgcatggctgtcgtcagctcgtgtcgtgagatgttgggttaagtcccgcaacgagcgcaa
cccttgtcctgtgttgctaccagatcatgctgggcactctcaggagactgccggggtcaa
ctcggaggaaggtggggatgacgtcaagtcatcatgccccttatgtccagggctgcaaac
atgctacaatggccggtacaacgggctgctacctcgcgagaggacgcgaatcccttaaag
ccggtctcagttcggattggagtctgcaactcgactccatgaagtcggagtcgctagtaa
tcccggatcagccacgccggggtgaatacgttcccgggccttgtacacaccgcccgtcac
accacgaaagtcggtaacacccgaagccagtggcccaaccctttggggagggagctgtcg
aaggtgggatcagcgattggggtgaagtcgtaacaaggtaacc
>embl|FJ478586|FJ478586 Uncultured bacterium clone p27j15ok 16S ribosomal RNA gene, partial sequence. ...
gtttgattatggctcaggacgaacgctggcggcgcgcttaacacatgcaagtcgagcgat
aaccatggcttcggccatggggagagcggcgaacgggtgagtaacacgtgagtgatctgc
cctcgacactgggatagcccggggaaacccggattaataccggatagcctctcgagccca
cgggctcgtgagaaaagatggcttcggctttcggttgaggaggagcttgcggcggattag
cttgttggtgaggtaacggctcaccaaggcgacgatccgtagctggtctgagaggacgat
cagccacactgggactgagacacggcccagactcctacgggaggcagcagtggggaatct
tgcgcaatgggcgaaagcctgacgcagcgacgccgcgtgagggaagaaggccttcgggtt
gtaaacctctttcaggagggacgaagccactcgggttaataccccagagggtgacggtac
ctccagaagaagccccggctaactacgtgccagcagccgcggtaatacgtagggggcaag
cgttgtccggaatcattgggcgtaaagcgcgtgtaggcggccagataagtccgctgtgaa
aactcgaggctcaacttcgagctgtcggtggaaactatctggctagagtccggaagagga
gagtggaattcctggtgtagcggtgaaatgcgcagatatcaggaggaacacccgtggcga
aggcggctctctgggacggtactgacgctgagacgcgaaagcgtggggagcgaacaggat
tagataccctggtagtccacgccgtaaacgatgggaactaggtgtgggcggtgtcgactc
cgtccgtgccgaagctaacgcattaagttccccgcctggggagtacggccgcaaggctaa
aactcaaaggaattgacgggggcccgcacaagcagcggagcatgtggttcaattcgacgc
aacgcgaagaaccttacctaggcttgacatgcactggaatagcgtagaaatacgctagcc
cttcggggctaatgcacaggtggtgcatggctgtcgtcagctcgtgtcgtgagatgttgg
gttaagtcccgcaacgagcgcaacccctgtcctatgttgccagcgagtaatgtcggggac
tcataggagactgccggtgacaaatcggaggaaggtggggatgatgtcaagtcatcatgc
cccttatgcctagggctacacacgtgctacattggccggtacaaagggctgcaaacccgc
gagggggagcgaatcccaaaaagccggtcccggttcggattggaggctgaaactcgcctc
catgaaggcggagttgctagtaatcgcggatcagcaatgccgcggtgaatacgttcccgg
gccttgtacacaccgcccgtcacaccatggaagccggtaacacccgaagccggtggccta
acccgcaagggagggagccgtcgaaggtgggattggtgactggggtgaagtcgtaacaag
gtaacc
>embl|FJ478587|FJ478587 Uncultured bacterium clone p25j04ok 16S ribosomal RNA gene, partial sequence. ...
ggtttgattctggctcaggacgaacgctggcggcgcgcttaacacatgcaagtcgagcga
gaaccagtccttcgggactggggacagcggcgaacgggtgagtaacacgtgggtaatctg
ccctcggcactgggatagcccggggaaacccggattaataccggatagcctttcgagtcc
tcggactcgtcagaaaaggtggcttcggcatctggctgaggatgagcccgcggcggatta
gcttgttggtggggtaatggcccaccaaggcgacgatccgtagctggtctgagaggacga
tcagccacactgggactgagacacggcccagactcctacgggaggcagcagtggggaatc
ttgcgcaatgggcgaaagcctgacgcagcgacgccgcgtgcgggaagaaggccttcgggt
tgtaaaccgctttcaggagggacgaagccactcgggtgaatagcccagagggtgacggta
cctccagaagaagccccggctaactacgtgccagcagccgcggtaatacgtagggggcaa
gcgttgtccggatttattgggcgtaaagagcgtgtaggcggccaggtaggtcagctgtga
aaactcgaggctcaacctcgagatgtcggctgaaaccatctggctagagtccggaagagg
agaatggaattcccggtgtagcggtgaaatgcgcagatatcggggaagaacacccgtggc
gaaggcggtttttttgggacggtaactgaccgctgagacgcgaaagcgtgggggagcgaa
caggattagatcccctggtagtccacgccgtaaacgatgggtgctaggtgtgggcggtgt
cgactccgtccgtgccgaagctaacgcattaagcaccccgcctggggagtacggccgcaa
ggctaaaactcaaaggaattgacgggggcccgcacaagcagcggagcatgtggtttaatt
cgacgcgacgcgaagaaccttaccagggcttgacatgcactggaatgtcgtagaaatacg
tcagcccttcggggccggtgtacaggtggtgcatggctgtcgtcagctcgtgtcgtgaga
tgttgggttaagtcccgcaacgagcgcaacccctgtccctagttgccagcggataatgcc
ggggactctagggagactgccggtgacaaatcggaggaaggtggggatgatgtcaagtca
tcatgccccttatgtcctgggctacacacgtgctacattggccggtacagagggctgcaa
acccgtgagggggagcgaatcccaaaaagccggcctcggttcggattggaggctgaaact
cgcctccatgaaggtggagttgctagtaatcgcggatcagcaacgccgcggtgaatacgt
tctcgggccttgtacacaccgcccgtcacaccacgaaagttggcaatacccgaagccggt
ggcctaacccgcaagggagggagccgtcgaaggtagggtcgatgattggggtgaagtcgt
aacaaggtagcc
>embl|FJ478588|FJ478588 Uncultured bacterium clone p35f15ok 16S ribosomal RNA gene, partial sequence. ...
gggtttgattatggctcagagcgaacgctggcggcaggcttaatacatgcaagtcgagcg
cctgtagcaatacaggagcggcagacgggagagtaacacgtgggaacgtgccctttggtt
cggaacaacacagggaaacttgtgctaataccggatacgcccttacggggaaagatttat
cgccaaaggatcggcccgcgtctgattagctagttggtggggtaatggcccaccaaggcg
acgatcagtagctggtctgagaggatgatcagcctcattgggactgagacacggcccaaa
ctcctacgggaggcagcagtagggaatattggacaatgggggcaaccctgatccagccat
gccgcgtgagtgatgaaggccttagggttgtaaagctctttcggcggggaagataatgac
ggtacccgcataagaagccccggctaacttcgtgccagcagccgcggtaatacgaagggg
gctagcgttgctcggaatcactgggcgtaaagcgcacgtaggcggactcttaagtcaggg
gtgaaatcctggagctcaactccagaactgcctttgatactgggagccttgagttcggga
gaggtgagtggaactgcgagtgtagaggtgaaattcgtagatattcgcaagaacaccagt
ggcgaaggcggctcactggcccgatactgacgctgaggtgcgaaagcgtggggagcaaac
aggattagataccctggtagtccacgctgtaaacgatggatgctagccgttggcgggttt
actcgtcagtggcgcagctaacgcattaagcatcccgcctggggagtacggtcgcaagat
taaaactcaaaggaattgacgggggcccgcacaagcggtggagcatgtggttcaattcga
agcaacgcgcagaaccttaccaacctttgacatgtcccgtatgagcaccagagatggagc
tcttcagttcggctggcgggaacacaggtgctgcatggctgtcgtcagctcgtgtcgtga
gatgttgggttaagtcccgcaacgagcgcaaccctcgcccttagttgccatcattcagtt
gggcactctagggggactgccggtgataagccgcgaggaaggtggggatgacgtcaagtc
ctcatggcccttacaggttgggctacacacgtgctacaatggcggtgacaatgggatgca
atggtgcaagcctgcgcaaatctcaaaaagccgtctcagttcggattggggtctgcaact
cgaccccatgaagtcggaatcgctagtaatcgtggatcagcatgccacggtgaatacgtt
cccgggccttgtacacaccgcccgtcacaccatgggagttggctttacctgaagacggtg
cgctaaccgcaaggaggcagccggccacggtagggtcagcgactggggtgaagtcgtaac
aaggtaacc
>embl|FJ478589|FJ478589 Uncultured bacterium clone p11m12ok 16S ribosomal RNA gene, partial sequence. ...
gagtttgattatggctcaggacgaacgctgacggtgtgctttaggcatgcaagtcgaacg
agaaagcccttcggggtgagtagagtggcgaacgggtgagtaacacgtgggcaacctgcc
cctcgcagggggataaccggaggaaactccggctaataccccgtaagctttacgggtcgc
atggccctgtaaggaaaggtagcttcggccatccggcgagggatgggcccgcggtgcatt
agctagttggtggggtaacggcccaccaaggcgacgatgcgtagctggtctgagaggatg
atcagccacactgggactgagacacggcccagactcctacgggaggcagcagccaggaat
cttgggcaatgggcgaaagcctgacccagcaacaccgtgtgggcgatgaaggccttcggg
tcgtaaagccctgttgatagggacgaagggcgaagggttaatagcccctagcctgacggt
acctttcgaggaagccccggctaactacgtgccagcagccgcggtaatacgtagggggcg
agcgttgtccggaattattgggcgtaaagagcgtgtaggcggttcggtaagtctgccgtg
aaaacctgaggctcaacctcgggcgtgcggtggatactgcccggctagaggccggtagag
gcgagtggaattcccggtgtagcggtgaaatgcgcagatatcgggaagaaccccagtatc
cgaaggcggctcgctgggccgttcctgacgctgagacgcgaaagttaggggagcaaacag
gattagataccctggtagtcctagccgtaaacgatggacactaggtgtggggggagtcga
atccctctgtgccgcagttaacgcgttaagtgtcccgcctggggagtacggccgcaaggc
taaaactcaaaagaattgacgggggcccgcacaagcagcggagcatgttctttaattcga
tgcaacgcgaagaaccttacctggacttgacatggtgctgcaagcgcacggaaacgtgtg
accttcgagggtgcaccacagatgctgcatggctgtcgtcagctcgtgtcgtgagatgtt
gggttaagtcccgcaacgagcgcaacccctgtggcgtgttgccatcattaagttggggac
tcacgccagactgccggtgacaaaccggaggaaggtggggatgaggtcaagtcatcatgg
ctcttacgtccagggctagaaacgtgctacaatggctgatacaaagggttgcaagaccgc
aaggtggagcgaatctcatcaaagtcagtctaagttcggatcgcagtctgcaactcgact
gcgtgaaggcggagttgctagtaatcgcggatcagcatgccgcggtgaatacgttcccgg
gccttgtacacaccgcccgtcacaccacgaaagtcggcaatacccgaagcaggcgcagcc
aaccccttgtgggaggcggtctgcgaaggtagggctggcgattggggtgaagtcgtaaca
aggtaacc
>embl|FJ478590|FJ478590 Uncultured bacterium clone p5p14ok 16S ribosomal RNA gene, partial sequence. ...
gagtttgattctggctcaggatgaacgctggcggcgtgcctaacacatgcaagtcgaacg
tgaagtctatacttgtataggctgaaagtggcgaacgggtgagtaacacgtagatgacct
gccctgagaagggggataactccttgaaagaggagctaacaccccagatgtctagatcgt
tagggggtctagactaaaaccttggtgtctcgggaggggtctgcgggctatcagctagtt
ggtggggtaaaagcctaccaaggcgaagacggctagggggcgtgagagcgcgatccccca
caagggaactgagaaacggtccctactcctacgggaggcagcagtgaggaatattgagca
atgggcgcaagcctgactcagcaacgccgcgtggatgaagacggccttcgggttgtaaaa
tccttttctgcgggacgatgatgacggtaccgcaggaacaagttccggctaactacgtgc
cagcagccgcggtaaaacgtaggggacgagcgttatccggatttactgggcgtaaagcgc
ccgtaggcggccttgtaagttggctgtgaaagctcccggcttaactgggagaggtcagtc
aaaactgtgaggctggaggctgaaataggcgagcggaattcccggtgtagtggtggaatg
cgtagagatcgggaggaacaccagtggcgaaagcggctcgctggttcagccttgacgctg
aggggcgaaagcgtggggagcgaacgggattagataccccggtagtccacgctgtaaacg
atggatactaggtgtaggcggtcattaaccccgtctgtgccgcagccaacgcgttaagta
tcccgcctggggagtacggccgcaaggttaaaactcaaaggaattgacgggggcccgcac
aagcagcggagcgtgtggtttaattcgatggtacgcgaagaaccttacctgggtttgaca
tagccgtagtagtccggtgaaagccgggcgacccttcggggagcggttacaggtgctgca
tggctgtcgtcagctcgtgtcgtgagatgttgggttaagtcccgcaacgagcgcaacccc
cgtcgttagttacaagtgtctaacgagactgctggtatcaaaccggaggaaggtggggat
gacgtcaagtcagcatggtctttatgtccagggctacacacacgctacaatggccggtac
aacaggttgctaccgcgtaagcggatgctaatccccaaagccggtctcagttcagattgt
cgtctgcaacccgacggcatgaaggcggagttgctagtaaccgcgcgtcagccatagtgc
ggtgaatgcgttcccgggccttgtacacaccgcccgtcacatcatgggagctggtaacac
ctgaagtcggtgacccaaccgcaagggaggaactgcctaaggtgggactggtgactggga
tgaagtcgtaacaaggtaacc
>embl|FJ478591|FJ478591 Uncultured bacterium clone p8h24ok 16S ribosomal RNA gene, partial sequence. ...
gggtttgactttggctcagagcgaacgctggcggcaggcttaacacatccctgtcgagcg
ggcgtagcaatacgtcagcggcagacgggtgagtaacgcgtgggaacgtaccttttggtt
cggaacaacccagggaaacttgggctaataccggataagcccttacggggaaagatttat
cgccgaaagatcggcccgcgtctgattagctagttggtgaggtaatggctcaccaaggcg
acgatcagtagctggtctgagaggatgatcagccacattgggactgagacacggcccaaa
ctcctacgggaggcagcagtggggaatattggacaatgggcgcaagcctgatccagccat
gccgcgtgagtgatgaaggccctagggttgtaaagctcttttgtgcgggaagataatgac
ggtaccgcaagaataagccccggctaacttcgtgccagcagccgcggtaatacgaagggg
gctagcgttgctcggaatcactgggcgtaaagggtgcgtaggcgggtctttaagtcaggg
gtgaaatcctggagctcaactcccagaactgcctttgatactgaagatcttgagttcggg
agaggtgagtggaactgcgagttgtagaggtgaaattggtagatattcgcaagaacacca
gtgggagaaggcggctcactggcccgatactgacgctgaggcacgaaagcgtggggagca
aacaggattagataccctggtagtccacgccgtaaacgatgaatgccagccgttagtggg
tttactcactagtggcgcagctaacgctttaagcattccgcctggggagtacggtcgcaa
gattaaaactcaaaggaattgacgggggcccgcacaagcggtggagcatgtggtttaatt
cgacgcaacgcgcagaaccttaccagcccttgacatcccggtcgcggactccagagacgg
agttcttcagttcggctggaccggagacaggtgctgcatggctgtcgtcagctcgtgtcg
tgagatgttgggttaagtcccgcaacgagcgcaacccccgtccttagttgctaccattca
gttgagcactctaaggagactgccggtgataagccgcgaggaaggtggggatgacgtcaa
gtcctcatggcccttacgggctgggctacacacgtgctacaatggcggtgacaatgggac
gcgaaggggcaacccctagcaaatctcaaaaagccgtctcagttcggattgggctctgca
actcgagcccatgaagttggaatcgctagtaatcgtggatcagcatgccacggtgaatac
gttcccgggccttgtacacaccgcccgtcacaccatgggagttggttttacctgaagacg
gtgcgctaaccgaaagggggcagccggccacggtagggtcagcgactggggtgaagtcgt
aacaaggtaacc
>embl|FJ478592|FJ478592 Uncultured bacterium clone p5e01ok 16S ribosomal RNA gene, partial sequence. ...
gagtttgattatggctcaggacgaacgctggcggcgcgcttaacacatgcaagtcgagcg
agaaccagggcttcggccctggggacagcggcgaacgggtgagtaacacgtggataacct
gccctcggcaccgggatagcccggggaaacccggattaataccggatggcccttccggct
ttcgagctggtcggaaaaggtagcttcggcctccggccgaggatgggtccgcggcggatt
agcttgttggtggggtaacggcctaccaaggctccgatccgtagctggtctgagaggacg
atcagccacactgggactgagacacggcccagactcctacgggaggcagcagtggggaat
cttgcgcaatgggcgaaagcctgacgcagcgacgccgcgtgagggaagaaggccttcggg
ttgtaaacctctttcaggagggacgaagctactcgggtgaatagcccagagggtgacggt
acctccagaagaagccccggctaactacgtgccagcagccgcggtaatacgtagggggca
agcgttgtccggatttactgggcgtaaagcgcgtgtaggcggccacgcaggtccgttgtg
aaaactggaggctcaacctccagacgtcgacggaaaccgtgtggctagagtccggaagag
gagagtggaattcctggtgtagcggtgaaatgcgcagatatcaggaagaacaccaatggc
gaaggcagctctctgggacggtactgacgctgagacgcgaaagcgtggggagcgaacagg
attagataccctggtagtccacgccgtaaacgatgggtgctaggtgtgggaggtgtcgac
tccttccgtgccgtagctaacgcattaagcaccccgcctggggagtacggccgcaaggct
aaaactcaaaggaattgacggggccccgcacaagcagcggagcatgtggtttaattcgat
gcaacgcgaagaaccttaccagggcttgacatgcactggaaaaccgtagaaatacggtcc
tccttcgggactagtgcacaggtggtgcatggctgtcgtcagctcgtgtcgtgagatgtt
gggttaagtcccgcaacgagcgcaacccctgtcccatgttgccagcgagtaatgtcgggg
actcatgggagactgccggtgacaaatcggaggaaggtggggatgatgtcaagtcatcat
gccccttatgtcctgggctacacacgtgctacattggccggtacaaagggctgcaaacct
gcgagggtgagcgaatcccaaaaagccggtcccggttcggattgaaggctgaaactcgcc
ttcatgaaggcggagttgctagtaatcgcggatcagcaacgccgcggtgaatacgtacac
ggggcttgtacacaccgcccgtcacaccacgaaagtcggcaatacccgaagccggtgagc
taacccctcggggaggcagccgtcgaaggtagggttgatgattggggtgaagtcgtaaca
aggtagcc
>embl|FJ478593|FJ478593 Uncultured bacterium clone p9c13ok 16S ribosomal RNA gene, partial sequence. ...
gagtttgattctggctcaggatgaacgctagcggcaggcctaatacatgcaagtcgaacg
gcaagtggtgtagcaatacatcacctagagtgacgtaagggtgcgtaacacgtatgcaat
ctgcccgcaactggagcatagctccccgaaaggggaattaacactccataagatattggt
gtggcatcacacagatattaaaactccggtggttgcggatgagcatgcgtctgattagct
agttggtagtgtaatggactaccaaggcgatgatcagtaggggaactgagaggttgatcc
cccacactggcactgagatacgggccagactcctacgggaggcagcagtagggaatattg
gacaatgggtgcaagcctgatccagccatgccgcgtgcaggaagaaggccttctgggttg
taaactgcttttaccaggggctaaaaggcccatgcgtgggaaattgaaagtacctggtga
ataagccacggctaactacgtgccagcagccgcggtaatacgtaggtggcaagcgttgtc
cggatttattgggtttaaagggtgcgtaggcggtctattaagtcagtgctgaaatatccc
ggcttaaccgggagggtggcattgatactgatggacttgagtgaagtcgaggtaggcgga
attgacggtgtagcggtgaaatgcttagatatcgtcaagaacaccgatagtgaagacagc
ttactagacttcaactgacgctgaggcacgaaagtgtggggatcaaacaggattagatac
cctggtagtccacactgtaaacgttgatgactcgctgtgtgcgatatacagtacgcggct
tagcgaaagcgataagtcatccacctggggagtacgccggcaacggtgaaactcaaagga
attgacgggggtccgcacaagcggtggagcatgtggtttaattcgatgatacgcgaggaa
ccttacctgggctagaatgcccttgattgccccagagatggggagttccgcaaggacaag
gagcaaggtgctgcatggctgtcgtcagctcgtgccgtgaggtgttgggttaagtcccgc
aacgagcgcaacccttatttttagttgccaacaggttaagctggggactctaaaaagact
gcccgcgcaagcggagaggaaggaggggatgacgtcaagtcatcatggcccttacgccca
gggctacacacgtgctacaatggcgtctacaaagtgttgcgaaccggtgacggtgagcca
atcacaaaaaggacgtctcagttcggattgcaggctgcaactcgcctgcatgaagttgga
atcgctagtaatcgcgcatcagcaatggcgcggtgaatacgttcccggaccttgtacaca
ccgcccgtcaagccatgggagttgggaggacctgaagacagttgctgtgaggcgctgttt
agggttaaaccaatgactggggctaagtcgtaacaaggtaacc
>embl|FJ478594|FJ478594 Uncultured bacterium clone p35p09ok 16S ribosomal RNA gene, partial sequence. ...
gggtttgatcatggctcagaacgaacgctggcggcgtacttaacacatgcaagtcggacg
agaagggagacctcggtctctgagtaaagtggcgcacgggtgcgtaacacgtaagtaacc
taccccaaactctgggataactctccgaaaggagagctaaaactggatagggtccttggg
gtgtaggccgcagggggaaaacaagcctctgtttcatgcttgtggtttgggatgagcttg
cggcccattagcttgttggtagggtaatggcctaccaaggcgacgatgggtagctggtct
gagaggatgatcagccacactggcactgagacacgggccagactcctacgggaggcagca
gtggggaattttgcgcaatgggcgaaagcctgacgcagtaacgccgcgtggaggatgaag
gccttcgggttgtaaactcctgtcaggaggaacgacggagaaatggtgataagccctttc
ctccagacggtacctccaaaggaagccccggctaattccgtgccagcagccgcggtaata
cggaaggggcaagcgttgttcggaatcattgggcgtaaagggcgcgtaggtggttctgtg
tgtctactgtgaaagcgtacggctcaaccgtatttagtcggtagaaactgcaggacttga
ggctgggaggggctggtggaattccctgtgtagcggtgaaatgcgtagagatgggggaga
acactcgtggcgaaggcggccagctagaccagttctgacactgaggcgcgacagcgtggg
gagcaaacaggattagataccctggtagtccacgctgtaaacgatgggcactaggtgccg
gcggtcttgatcccgtcggtgccggcgctaacgcagtaagtgccccgcctggggagtacg
gtcgcaaggctgaaactcaaaggaattgacgggggcccgcacaagcggtggagcatgtgg
tttagttcgacgcaacgcgaagaaccttacctgggtttgacatgtgcaggacaggcaatg
aaagttgctctccctttggggcctgtacacaggtgctgcatggctgtcgtcagctcgtgt
cgtgagatgttgggttaagtcccgcaacgagcgcaaccctcgccctctgttgctaccggg
ttatgctgggcactctgaggggactgccccggtgaacggggaggaaggtggggatgacgt
caagtcctcatggcctttatgtccagggctacacacgtgctacaatggtcaggacaatgg
gtcgctccctcgcaagaggttgccaatctcaaaaacctggcctcagttcggatggtcggc
tgcaactcgccggcctgaagctggaatcgctagtaatcggagatcagcacgctccggtga
atacgttcccgggccttgtacacaccgcccgtcacaccacgaaagccgtgtgtaccagaa
gtcgctggaccaaccccttctggggaggtaggcgcctaaggtatgcggggtaattggggt
gaagtcgtaacaaggtagcc
>embl|FJ478595|FJ478595 Uncultured bacterium clone p27m16ok 16S ribosomal RNA gene, partial sequence. ...
gggtttgattctggctcagaatcaacgctggcggcgtgcctaacacatgcaagtcgaacg
cggttactcccgcaagggagtaactgagtggcgaacgggtgagtaacacgtgggtgacct
accttcgagtgggggataacgtcccgaaagggacgctaataccgcataacatcctgcctt
tgaagaggtggagatcaaagccggggatcgtaagacctggcgcttgttgaggggcccgcg
tccgattagctagttggcggggtaatggcccaccaaggcgacgatcggtagccggcctga
gagggcggacggccacactgggactgagacacggcccagactcctacgggaggcagcagt
ggggaattgttcgcaatgggcgcaagcctgacgacgcaacgccgcgtggaggatgaaggt
cttcggattgtaaactcctgttgcccgggacgaatggctccaacctaacacgttggagat
tgacggtaccgggtgaggaagccccggctaactctgtgccagcagccgcggtaatacaga
gggggcaagcgttgttcggaattactgggcgtaaagggcgcgtaggcggccttctaagtc
gaacgtgaaatccccgggctcaacccgggaactgcgtccgagactggaaggctcgaatcc
gggagagggatgtggaattccaggtgtagcggtgaaatgcgtagatatctggaggaacac
cggtggcgaaggcgacatcctggaccggtattgacgctgaggcgcgaaagccaggggagc
aaacgggattagataccccggtagtcctggccctaaacgatgaatgcttggtgtggcggg
tatcgatccctgccgtgccgaagctaacgcattaagcattccgcctggggagtacggtcg
caaggctgaaactcaaaggaattgacgggggcccgcacaagcggtggagcatgtggttta
attcgacgcaacgcgaagaaccttacccaggcttgaactgcagatgccatcctacgaaag
taggcttccgcaaggacgtctgtagaggtgctgcatggctgtcgtcagctcgtgtcgtga
gatgttgggttaagtcccgcaacgagcgcaacccttgtcttctgttgccatcgggttatg
ccgggcactctgaagagactgccggtgacaaaccggaggaaggtggggatgacgtcaagt
cagcatggcctttatgtctggggccacacacgtgctacaatggccggtacaaaccgtcgc
gataccgtaaggtggagctaatcggagaaagccggtctcagttcggattgtaggctgcaa
ctcgcctgcatgaagttggaatcgctagtaatcgcggatcagcacgccgcggtgaatacg
ttcccgggccttgtacacaccgcccgtcacatcacgaaagctggctgtactagaagtggc
cgagctaacccgcaagggaggcaggtccctaaggtatggtcagtgattggggtgaagtcg
taacaaggtagcc
>embl|FJ478596|FJ478596 Uncultured bacterium clone p22g05ok 16S ribosomal RNA gene, partial sequence. ...
gggtttgatcatggctcaggatgaacgctagcggcaggcttaacacatgcaagtcgaggg
gcagcgcagtgtagcaatacatgggcggcgaccggcaaacgggtgcggaacacgtacgca
accttcccaaaactggtgaatagcctttcgaaagagagattaatacaccgtaacttaatg
aagtggcatcactttattagtatagctccggcggttttggatgggcgtgcgcctgattag
gtagttggcggagtaatagcccaccaagcctacgatcagtaactggtgtgagagcacgac
cagtcacacgggcactgagacacgggcccgactcctacgggaggcagcagtaaggaatat
tggtcaatggacgcaagtctgaaccagccatgccgcgtggaggatgaaggtcctctggat
tgtaaacttcttttatcggagaagaaacccatactttctagtgtggttgacggtacccga
tgaataagcaccggctaactccgtgccagcagccgcggtaatacggagggtgcaagcgtt
atccggattcactgggtttaaagggtgcgtaggtgggctagtaagtccgtggtgaaatct
ccaagcttaacttggaaactgccgtggatactattagtcttgaatattgcggaggtaagc
ggaatatgtcatgtagcggtgaaatgcttaaatatgacatacaaccccgatagcgaaggc
agcttgctactcaattattgacactggggcaggaaagccgtggggatcaaacaggattag
atacctggttagtccagccctaaaacgatggatactcgacatacgcgatacacagtgtgt
gtctgagcgaaagcattaagtatcccacctgggaagtacgatcgcaagattgaaactcaa
gggaattggcgggggtccgcacaagcggtggagcatgtggtttaattcgatgatatgcga
ggaaccttacctgggctagaatgcagtctgaccgtgggtgaaagctcattttgtagcaat
acacagattgtaaggtgctgcatggctgtcgtcagctcgtgccgtgaggtgttgggttaa
gtcccgcaacgagcgcaacccccatcattagttgccatcaggtcaagctgggaactctaa
tgaaactgccgtcgtaagacgcgaggaaggaggggatgatgtcaagtcatcatggccttt
atgcccagggctacacacgtgctacaatgggaaggacaaagggctgccacttggtgacaa
ggagctaatcccaaaaaccttctctcagttcagatcgcagtctgcaactcgactgcgtga
agctggaatcgctagtaatcgtatatcagcaatgatacggtgaatacgttcccggacctt
gcacacaccgcccgtcaagccatggaagccgggtgtacctaaagtcggtaaccgcaagga
gccgcctagggtaaaactggtgactggggctaagtcgtaacaaggtagcc
>embl|FJ478597|FJ478597 Uncultured bacterium clone p36l20ok 16S ribosomal RNA gene, partial sequence. ...
gggtttgatcatggctcaggatgaacgctggcggcgtgcctaatacatgcaagtcgaacg
aggtgcttttgtagcaatacgagagtatcctagtggcgaacgggtgagtaacgcgttggt
gacctaccccaaagtgtgggataacagtccgaaaggattgctaataccgcatgtggttat
tggatttagaaaccggtaactaaaggagcaattcgctttgggagggacctgcgtcccatc
agctagttggtgaggtaatggctcaccaaggcgacgacgggtaggggacctgagagggtg
accccccacaatggaactgaaacacggtccatacacctacgggtggcagcagtagggaat
attgcacaatgggcgaaagcctgatgcagcaacgccgcgtgtgtgatgaaggccttcggg
tcgtaaagcacttttctgggagatgagaaaggacagtatcccaggaataagtctcggcta
actacgtgccagcagccgcggtaaaacgtaggaggcgagcgttatccggattcactgggc
gtaaagcgcgtgcaggtggcgcggtaagttgggcgtgaaatctcccggctcaactgggag
aggtcctccaatactaccgtgcttgaaaacagaaaaggaagatggaattcccggtgtaat
ggtgaaatgcgtagatatcggggggaacaccagtggcgaaggcgatcttctggtctgttt
ctgacactcagacgcgacagctagggtagcaaacgggattagagaccccggtaatcctag
ccgtaaacgatgtgaacttggcgttggtgggttaaactccatcagtgccgtagcaaacgc
gataagttcaccgcctggggactacggccgcaaggttaaaactcaaaggaattgacgggg
gcccgcacaagcagcggagcgtgtggtttaattcgatgctacacgaagaaccttacccag
gcttgacatacaggtggtagggatccgaaaggtgaccgacccgcaagggagcctgtacag
gtgttgcatggctgtcgtcagctcgtgtcgtgagatgttcggttaagtccgctaacgagc
gcaaccctcgctgcgtgttacaagtgtcacgcaggaccgccggtattaagccggaggaag
gtggggatgacgtcaagtcagcatggcctttatgcctggggctacacacacgctacaatg
ggcagtacaatgggttgctaagccgcgaggtggagccaatcccccaaaactgtcctcagt
tcagattgcaggctgcaactcgcctgcatgaagccggagttgctagtaaacgcgcgtcag
ctatagtgcgttgaatacgttctcgggccttgtacacaccgcccgtcacgtcatgggagc
tggtaacacctgaagccggtagcctaaccgcaaggagggcgccgtcgaaggtggggctgg
tgactgggacgaagtcgtaacaaggtagcc
>embl|FJ478598|FJ478598 Uncultured bacterium clone p26k12ok 16S ribosomal RNA gene, partial sequence. ...
gagtttgattatggctcagaacgaacgctggcggcgtggattaggcatgcaagtcgaacg
cgaaagagggggaaacccctcaagtagagtggcgaacgggtgagtaacgcgtgaagaacc
tgccttcaacagggggataacactcctaacggggtgctaataccgcatgacaccacgagc
tctcatgggcttgtggtcgaaggtggcctctgcttgcaagctaccggttgaagatggctt
cgcgtcccattagctagttggtggtgtaacggactaccaaggcgacgatgggtagctggt
ctgagaggatggtcagccacactgggactgagatacggcccagactcctacgggaggcag
cagtcgagaggctttggcaatgggggaaaccctgaccaagcgacgccgcgtggaggatga
aggcccttgggttgtaaactccttttgctagggaagaaatgcgatcaggtgaacaatctg
gtcgtttgacggtacctggcgaataagctccggctaactccgtgccagcagccgcggtaa
cacggggggagcaagcgttgttcggaattactgggcgtaaagggcgtgtaggcggttagg
taagtgggacgtgaaatccctcggctcacccgaggacctgcatcccaaactgccttactt
gagtatgggagaggatgagggaattcctggtgtagcggtaaaatgggtagatatcagaag
gaaccccggtggggaaggcgctcatttggcccaatactgacgatggggcgcgaaagctag
ggtagcgaacgggattagataccccggtagtcctagccgtaaacggtgatcactaggtgt
tggaggcatcgacccctccagtgccgcagctaacgcattaagtgatccgcctggggagta
cggccgcaaggttgaaactcaaaggaattgacgggggcccgcacaagcggtggagcatgt
ggtttaattcgacgcaacgcgaagaaccttacccagacttgacatgcattggacgggtgt
ggaaacacaccttcccttcggggccggtgcacaggtgctgcatggctgtcgtcagctcgt
gtcgtgagatgttgggttaagtcccgcaacgagcgcaacccttgtccttagttgctaacg
ggtaatgctgagcactctaaggagactgccggtgataaaccggaggaaggtggggatgac
gtcaagtcctcatggcccttacgtctggggctacacacgtgctacaatggccggtacaaa
gggttccgatactgcgaagtggaggcaatcccaaaaaaccggtctcagttcggattgcag
tctgcaactcgactgcatgaagtcggaatcgctagtaatcgctgatcagcaggcagcggt
gaatacgttcccgggccttgtacacaccgcccgtcaggccacgaaagttggtagcacccg
aagtcgctatgctaaccgtaaggaagcaggcgcctaaggtgaggccagtgattggggcta
agtcgtaacaaggtagcc
>embl|FJ478599|FJ478599 Uncultured bacterium clone p11k18ok 16S ribosomal RNA gene, partial sequence. ...
gagtttgattatggctcagaatcaacgctggcggcgtgcctaacacatgcaagtcgaacg
cgagagaggcttcggcctcgattgagtggcaaacgggtgagtaacacgtgggtgacctac
cttcgagtgggggataacgtcccgaaagggacgctaataccgcataacatcctgcctttg
aacaggcggagatcaaagccggggatcgcaagacctggcgcttgatgaggggcccgcgtc
tgattagctagttggtgaggtaacggctcaccaaggcgacgatcagtatccggcctgaga
gggcggacggacacactgggactgagacacggcccagactcctacgggaggcagcagtgg
ggaattgttcacaatgggcgcaagcctgatgacgcaacgccgcgtggaggatgaaggtct
tcggattgtaaactcctgttgctcgggacgaaaagcctcgacctaatacgtcgaggtctg
acggtaccgagtgaggaagccccggctaactctgtgccagcagccgcggtaatacagagg
gggcaagcgttgttcggaattactgggcgtaaagggcgcgtaggcggcctgctaagtcga
acgtgaaatccccgagctcaactcgggaactgcgtccgatactgacaggcttgaatccgg
gagaggggatgcggaattcccggtgtagcggtgaaatgcgtagatatttggaggaacccc
ggtggcaaaggcgggcatcctgtaccggcttggcggctgtggcgcgaaagctagggaagc
aaacgggattagataccccggtagtcctagccctaaacgatgaatgcttggtgtggcggg
tatcgatccctgccgtgccgaagctaacgcattaagcattccgcctggggagtacggtcg
caaggctgaaactcaaaggaattgacgggggcccgcacaagcggtggagcatgtggttta
attcgacgcaacgcgaagaaccttacccaggcttgaactgcagaggacactctaagaaat
tagacttccgcaaggacctctgtagaggtgctgcatggctgtcgtcagctcgtgtcgtga
gatgttgggttaagtcccgcaacgagcgcaacccttgtcttctgttgccatcaggttaag
ctgggcactctgaagagactgccggtgacaaaccggaggaaggtggggatgacgtcaagt
cagcatggcctttatgtctggggccacacacgtgctacaatggcaggtacaaaccgtcgc
gagaccgcaaggtggagctaatcggataaagcctgtctcagttcggattgtcggctgcaa
ctcgccggcatgaagttggaatcgctagtaatcgcggatcagcacgccgcggtgaatacg
ttcccgggccttgtacacaccgcccgtcacatcacgaaagctggctgtactagaagtagc
agcgctaacccgcaagggaggcatgttcctaaggtatggtcagtgattggggtgaagtcg
taacaaggtaacc
>embl|FJ478600|FJ478600 Uncultured bacterium clone p6d07ok 16S ribosomal RNA gene, partial sequence. ...
gtttgattctggctcagcctgaacgctggcggcgtggctaagacatgcaagtcgcacggt
gtagcaatacacagtggcgaacgggtgagtaatgaatcgctaatgtaccccggactctgg
gatagctgaccgaaaggtcaggtaataccagatgagaccacggccaggcatctggctgtg
ctcaaaggtccgccggtctgggagcaggcgatttcgtatcagcttgttggtgaggtaacg
gctcaccaaggcgacgacgcgtagccggactgagaggttggccggccacattgggactga
gacactgcccagactcctacggggggctgcagtaacgaatcttccgcaatgcacgaaagt
gtgacggagcgacgccgcgtgtaggacgaagcccttcggggtgtaaactactgtcagggg
ttagaaagttctgatcaaccccagaggaaggcacggctaactctgtgccagcagccgcgg
taagacagaggtgccaagcgttaggcggaatcactgggcttaaagcgtgtgtaggcggac
tggtaagtaccttgtgaaatcccacggctcaaccgtggaactgcttggtatactgcttgt
cttgagccacttaggggcaaccggaacaaatggtggagcggtgaaatgcgtagatatcat
ttggaacgccaatggtgaaaacaggttgctgggagtgtgctgacgctgagacacgaaagc
caggggagcaaacgggattagataccccggtagtcctggccgtaaacgatgtcgactaga
tcgtggcagctctgacgttgtcacggtcgaagcaaaagtgctaagtcgaccgcctgggaa
gtacggtcgcaaggctaaaactcaaaggaattgacgggggctcacacaagcggtggagca
tgtggttcaattcgaagcaacgcgcagaaccttacctgggcttgacatgcttggattatc
cctatgaaagtagggtaggcccttcggggtacaacaagtacaggtgctgcatggctgtcg
tcagctcgtgtcgtgagatgtcgggttaagtcccttaacgagcgaaacctttgcccttag
ttaccatcgggttatgccggggactctaaggggactgccggtgtcaaaccggaggaaggt
ggagatgacgtcaagtcctcatggcctttatgcccagggccacacacgtgctacaatggc
gtccacaaagcgaaccgagagcgcaagctggaggaaatcgcacaaatgacgccccagttc
agattggaggctgcaactcgcctccatgaagttggaatcgctagtaatcgcggatcagct
acgccgcggtgaatgtgttcctgagccttgtacacaccgcccgtcaagtcatgggagccg
gaaatagccgaagtggccacaccactgtggtccctacgctaggttcggtgactgggacta
agtcgtaacaaggtagcc
>embl|FJ478601|FJ478601 Uncultured bacterium clone p8d19ok 16S ribosomal RNA gene, partial sequence. ...
gtttgattatggctcaggacgaacgctgacggtgtgctttaggcatgcaagtcgaacgag
aaagcccttcggggtgagtagagtggcgaacgggtgagtaacacgtgggcaacctacccc
tcgcagggggataaccggaggaaactccggctaataccccgtaagctttcagggtcgcat
ggccctggaaggaaaggtagcttcggccatccggcgagggatgggcccgcggtgcattag
ctagttggtggggtaaaggcctaccaaggcgacgatgcgtagctggtctgagaggatgat
cagccacactgggactgagacacggcccagactcctacgggaggcagcagccaggaatct
tgggcaatgggcgcaagcctgacccagcaacaccgtgtgggcgatgaaggccttcgggtc
gtaaagccctgttgatagggacgaagggcgaagggttaatagcccctagcctgacggtac
ctttcgaggaagccccggctaactacgtgccagcagccgcggtaatacgtagggggcgag
cgttgtccggaattattgggcgtaaagagcgtgtaggcggttcggtaagtctgccgtgaa
aacctgaggctcaacctcgggcgtgcggtggatactgccgggctagaggacggtagaggc
gagtggaattcccggtgtagcggtgaaatgcgcagatatcgggaggaacaccagtagcga
aggcggctcgctgggccgttcctgacgctgagacgcgaaagctaggggagcgaacaggat
tagataccctggtagtcctagccgtaaacgatggacattaggtgtggggggagtggaatc
cctctgtgccgcagttaacgcgttaagtgtcccgcctggggagtacggccgcaaggctaa
aactcaaaagaattgacgggggcccgcacaagcagcggagcatgttctttaattcgatgc
aacgcgaagaaccttacctggacttgacatggtgctgcaagcgcacggaaacgtgtgacc
ttcgagggtgcaccacagatgctgcatggctgtcgtcagctcgtgtcgtgagatgttggg
ttaagtcccgcaacgagcgcaacccctgtggcgtgttgccatcattaagttggggactca
cgccagactgccggtgacaaaccggaggaaggtggggatgaggtcaagtcatcatggctc
ttacgtccagggctagaaacgtgctacaatggctgatacaaagggttgcaagaccgcaag
gtggagcgaatctcatcaaagtcagtctaagttcggatcgcagtctgcaactcgactgcg
tgaaggcggagttgctagtaatcgcggatcagcatgccgcggtgaatacgttcccgggcc
ttgtacacaccgcccgtcacaccacgaaagtcggcaatacccgaagcaggcgcagccaac
cccttgtgggaggcggtctgcgaaggtagggctggcgattggggtgaagtcgtaacaagg
tagcc
>embl|FJ478602|FJ478602 Uncultured bacterium clone p7k10ok 16S ribosomal RNA gene, partial sequence. ...
gggtttgatcatggctcagaacgaacgctggcggcaggcctaacacatgcaagtcgaacg
tgaagccaccttcgggtggtggaaagtggcagacgggtgagtaacgcgtgggaacgtgcc
tttcggttcggaataacccagggaaacttgggctaataccggatacgcccttcgggggaa
agattcatcgccgaaagatcggcccgcgtcggattagctagttggtagggtagtggccta
ccaaggcgacgatccgtagctggtctgagaggatgaccagccacactgggactgagacac
ggcccagactcctacgggaggcagcagtggggaatattggacaatgggcgaaagcctgat
ccagccatgccgcgtgggtgaagaaggccttagggttgtaaacccctttcagcggggaag
ataatgacggtacccgcagaagaagccccggctaactccgtgccagcagccgcggtaata
cggagggggctagcgttgttcggaattactgggcgtaaagcgcgcgtaggcggacctgca
agtcgggggtgaaagcccgaggctcaacctcggaactgccttcgatactgcgggtctcga
gtccgggagaggtgagtggaattcctagtgtagaggtgaaattcgtagatattaggaaga
acaccagtggcgaaggcggctcactggcccggtactgacgctgaggcgcgaaagcgtggg
gagcaaacaggattagataccctggtagtccacgccgtaaactatgggtgctagccgtcg
gtcggcatgccgatcggtggcgcagcaaacgcattaagcaccccgcctggggagtacggt
cgcaagattaaaactcaaaggaattgacgggggcccgcacaagcggtggagcatgtggtt
taattcgaggcaacgcgaagaaccttaccagcccttgacttcccgatcggggctccggag
acggagctcttcaattggtcggtgacaggtgctgcatggctgtcgtcagctcgtgtcgtg
agatgttgggttaagtcccgcaacgagcgcaacccctgccattagttgccatcattcagt
tgggcactctagtgggactgccggtgataagccggaggaaggtggggatgacgtcaagtc
atcatggcccttacgggctgggctacacacgtgctacaatggcggtgacaatgggcagcc
actccgcgaggaggcgctaatcccaaaaagccgtctcagttcggattgttctctgcaact
cgagagcatgaagtcggaatcgctagtaatcgcggatcagcgtgccgcggtgaatacgtt
cccgggccttgtacacaccgcccgtcacaccatgggagttggctttacccgaagacggtg
cgctaaccagcaatggaggcagccggccacggtagggtcagcgactggggtgaagtcgta
acaaggtagcc
>embl|FJ478603|FJ478603 Uncultured bacterium clone p32k22ok 16S ribosomal RNA gene, partial sequence. ...
gtttgattatggctcaggacgaacgctggcggcgcgcttaacacatgcaagtcgagcgag
aatcggggcttcggccccggggacagcggcgaacgggtgagtaacacgtgggtaacctgc
cctcggcaccgggatagcccgaggaaactcggattaataccggatggcccctccgacctt
cgggtcgattgggaaaggtagcttcggcctccggccgaggatgggcccgcggcggattag
cttgttggtggggtaacggctcaccaaggctccgatccgtagctggtctgagaggacgat
cagccacactgggactgagacacggccgggggggctacgggaggcagcagtggggaatcg
tgggcaatgggcgaaagcctgacgcagcgacgccgcgtgagggaagaaggccttcgggtt
gtaaacctctttcaggagggacgaagctactcgggtgaatagcccagagggtgacggtac
ctccagaagaagccccggctaactacgtgccagcagccgcggtaatacgtagggggcaag
cgttgtccggatttactgggcgtaaagcgcgtgtaggcggccgagcaggtctgttgtgaa
aactggaggctcaacctccagacgtcgacagaaaccgcacggctagagtccggaagagga
gagtggaattcctggtgtagcggtgaaatgcgcagatatcaggaagaacaccaatggcga
aggcagctctctgggacggtactgacgctgagacgcgaaagcgtggggagcgaacaggat
tagataccctggtagtccacgccgtaaacgatgggtgctaggtgtgggaggtgtcgactc
cttccgtgccgcagctaacgcattaagcaccccgcctggggagtacggccgcaaggctaa
aactcaaaggaattgacgggggcccgcacaagcagcggagcatgtggttcaattcgatgc
aacgcgaagaaccttaccagggcttgacatgcactggaaatccgtagaaatacggccctc
cttcgggaccagtgcacaggtggtgcatggctgtcgtcagctcgtgtcgtgagatgttgg
gttaagtcccgcaacgagcgcaacccctgtcccatgttgccagcgagtaatgtcggggac
tcgtgggagactgccggtgacaaatcggaggaaggtggggatgatgtcaagtcatcatgc
cccttatgtcctgggctacacacgtgctacattggccggtacagagggctgcaaactcgc
gagggtgagcgaatcccaaaaagccggtctcggttcggattgaaggctgaaactcgcctt
catgaaggcggagttgctagtaatcgcggatcagcaacgccgcggtgaatacgtacacgg
gccttgtacacaccgcccgtcacaccacgaaagtcggcaatacccgaagccggtgagcta
acctcttcggaggaggcagccgtcgaaggtagggtcgatgattggggtgaagtcgtaaca
aggtagcc
>embl|FJ478604|FJ478604 Uncultured bacterium clone p5h12ok 16S ribosomal RNA gene, partial sequence. ...
gggtttgattatggctcagattgaacgctggcggcatgccttacacatgcaagtcgaacg
gtaacgcggggcaacctggcgacgagtggcgaacgggtgagtaatacatcggaacgtgcc
cagtagtgggggatagcccggcgaaagccggattaataccgcatacgacctacgggtgaa
agcgggggatcgcaagacctcgcgctattggagcggccgatgtcagattaggtagttggt
ggggtaaaggcctaccaagccgacgatctgtagctggtctgagaggacgaccagccacac
tgggactgagacacggcccagactcctacgggaggcagcagtggggaattttggacaatg
ggggcaaccctgatccagccatgccgcgtgcgggaagaaggccttcgggttgtaaaccgc
ttttgccagggaagaaacgcgctgagttaatacctcggcgtaatgacggtacctgaagaa
taagcaccggctaactacgtgccagcagccgcggtaatacgtagggtgcaagcgttaatc
ggaattactgggcgtaaagcgtgcgcaggcggttgtgcaagacagatgtgaaatccctgg
gcttaacctgggaactgcatttgtgactgcccagctggagtgcggcagagggggatggaa
ttccgcgtgtagcaatgaaatgcgtaaatatgcggagaaccacgatgggggagactaatc
ccttgggcctgcattgccgttcatgcacgaaagcgtggggagcaaacaggattagatacc
ctggtagtccacgccttaaacgatgtcaactggttgttgggaaggttccttctcagtaac
gtagctaacgcgtgaagttgaccgcctggggagtacggccgcaaggttgaaactcaaagg
aattgacggggacccgcacaagcggtggatgatgtggtttaattcgatgcaacgcgaaaa
accttacctacccttgacatgcctggaatcccgcagagatgtgggagtgctcgaaagaga
accaggacacaggtgctgcatggccgtcgtcagctcgtgtcgtgagatgttgggttaagt
cccgcaacgagcgcaacccttgtcattagttgctacgaaagggcactctaatgagactgc
cggtgacaaaccggaggaaggtggggatgacgtcaggtcctcatggcccttatgggtagg
gctacacacgtcatacaatggccggtacagagggttgccaacccgcgagggggagccaat
cccagaaaaccggtcgtagtccggatcgcagtctgcaactcgactgcgtgaagtcggaat
cgctagtaatcgcggatcagcttgccgcggtgaatacgttcccgggtcttgtacacaccg
cccgtcacaccatgggagcgggttctgccagaagtagttagcctaaccgcaaggagggcg
attaccacggcagggttcgtgactggggtgaagtcgtaacaaggtaacc
>embl|FJ478605|FJ478605 Uncultured bacterium clone p11a01ok 16S ribosomal RNA gene, partial sequence. ...
gagtttgattatggctcagaatcaacgctggcggcgtgcctaacacatgcaagtcgagcg
cgaaagcggggcaacctgcaagtagagcggcgaacgggtgagtaacgcgtgggtgatcta
cctccgagtggggaataaccccgggaaactggggctaataccgcatgacatcttcgggtc
acactgaagatcaaagccggggaccgcaaggcctggcgtttggagatgagcccgcgtccg
attagctagttggcggggtaacggcccaccaaggcgacgatcggtagccggcctgagagg
gcggacggccacactgggactgagacacggcccagactcctacgggaggcagcagtgggg
aatttttcgcaatgggggaaaccctgacgaagcaacgccgcgtggaggatgaaggccttc
gggtcgtaaactcctgtcgaccgggacgaaagtagtccgacccaatacgtcgggctatcg
actgtaccggtggaggaagccacggctaactctgtgccagcagccgcggtaatacagagg
tggcaagcgttgttcggaattactgggcgtaaagggcgcgtaggcggcccgataagtccc
gcgtgaaagcccccggctcaactggggaacggcgcgggaaactatcgggcttgagttcgg
gagagggaagcggaattccgggtgtagcggtgaaatgcgtagatatccggaggaacaccg
gtggcgaaggcggcttcctggaccgacactgacgctgaggcgcgaaagctaggggagcaa
acgggattagataccccggtagtcctagctgtaaacgatgagtgctgggtgtaggaggta
tcaacccctcctgtgccgaagctaacgcattaagcactccgcctggggagtacggtcgca
aggctgaaactcaaaggaattgacgggggcccgcacaagcggtggagcatgtggttcaat
tcgacgcaacgcgaagaaccttaccggggtttgaaccgtacgggacagctacagagacgt
agtcttccttcgggacccgtatagaggtgctgcatggctgtcgtcagctcgtgtcgtgag
atgttgggttaagtcccgcaacgagcgcaacccttgcctcctgttgctaacgagtaaagt
cgagcactctggagagactgccggtgataaaccggaggaaggtggggatgacgtcaagtc
ctcatggcctttatgccccgggctacacacgtgctacaatggctggtacaaagggtcgca
aagccgcgaggtggagctaatcccagaaaaccagtcccagttcggattgcagtctgcaac
tcgactgcatgaagttggaatcgctagtaatcgcggatcagcacgccgcggtgaatacgt
tcccgggccttgtacacaccgcccgtcacatcacgaaagccggctgtactagaagtcgct
gcgccgacccgtaagggaggcaggcgcccacggtatggtcggtgattggggtgaagtcgt
aacaaggtaacc
>embl|FJ478606|FJ478606 Uncultured bacterium clone p11m04ok 16S ribosomal RNA gene, partial sequence. ...
gggtttgatcatggctcagaatcaacgctggcggcgtgcctcagacatgcaagtcgaacg
tgaaagcccccttcggggggcaagtagagtggcgcacgggtgagtaacacgtaggtaatc
taccttcggatggggaataacaaccggaaacggttgctaataccgcataatgcagcggca
cctaatggtgacagttgttaaagcgggggatcgaaagacctcgcgtctgaagaggagcct
gcggcggattagctagttggtaaggtaatggcttaccaaggcgacgatccgtagccggcc
tgagagggcggtcggccacactgacactgacatacgggtcagactcctacgggaggcagc
agtcgggaattttgggcaatgggcgaaagcctgacccagcaacgccgcgtgaaggatgaa
atccctcgggatgtaaacttcgcaagaacgggaagaataagtcggtgctaataccaccgg
cgatgacggtaccgtttgtaagctccggctaactccgtgccagcagccgcggtaatacgg
ggggagcaagcgttgttcggatttactgggcgtaaagggcgcgtaggcggccaccgcaag
tcaattgtgaaatctccgggcttaactcggaaaggtcaactgatactgcggggctagagt
gcagaaggggcaactggaattctcggtgtagcggtgaaatgcgtagatatcgagaggaac
acctgcggcgaaggcgggttgctgggctgacactgacgctgaggcgcgaaagctagggga
gcgaacgggattagataccccggtagtcctagccttaaacgatgaatgcttggtgtctgg
ggttttaaagtccccgggtgccgtcgctaacgctttaagcattccgcctggggagtacgg
tcgcaagactgaaactcaaaggaattgacggggacccgcacaagcggtggagcatgtggt
ttaattcgacgcaacgcgaagaaccttacctgggctagaatgcccgtgacagccccagag
atggggtctccttggtaaaacttggcacggtgcaaggtgctgcatggctgtcgtcagctc
gtgtcgtgagatgttgggttaagtcccgcaacgagcgcaacccttatcaatagttgccag
cggttcggccgggcactctattgagactgccgttgacaaaacggaggaaggtggggatga
cgtcaagtcctcatggcctttatgtccagggctacacacgtgctacaatggcaagtacaa
agcgctgcaaacctgcaaaggggagccaatcgcaaaaagcttgtctcagttcggattgga
gtctgcaactcgactccatgaagttggaatcgctagtaatcgcagatcagcatgctgcgg
tgaatacgttcccgggtcttgtacacaccgcccgtcacatcacgaaagtgggttgtacta
gaagcgccagagctaacccgcaagggaggcatggtgtaacggtatgatccatgattgggg
tgaagtcgtaacaaggtagcc
>embl|FJ478607|FJ478607 Uncultured bacterium clone p7e21ok 16S ribosomal RNA gene, partial sequence. ...
gtttgatcatggctcagagcgaacgctggcggcgtacttaacacatgcaagtcgaacggg
gatcttcggtgtagcaatacatcggcggtcctagtggcgcacgggtgagtaacacgtggg
taacctgtccttgagttcgggataccctttcgaaaggaaggctaataccggatacgttcc
tcgggttgcgaaatctggggaggaaaggtggcgaaagctaccgctcttagaggggctcgc
ggcctatcagctagttggtgaggtaacggctcaccaaggctatgacgggtagctggtctg
agaggacgaccagccacacgggaactgagacacggtcccgactcctacgggaggcagcag
tggggaattttccgcaatgggcgaaagcctgacggagtgacgccgcgtgggggacgaagg
ccttcgggttgtaaacccctgtcagagggaaagaagggtcgcctggctaatatccaggtg
atctgacggtaccttcagaggaagccccggccaactctgtgccagcagccgcggtaagac
agagggggcaagcgttgctcggaatcactgggcgtaaagggcgcgtaggcgggatggcaa
gtcagtcgtgaaatctctcggctcaaccgagaaacgtcggctgatactgccgttcttgag
ggatgcagaggagactggaattcccggtgtagcggtgaaatgtgtagagatcgggaggaa
cgccggtggcgaaggcgggtctctgggcatttcctgacgttgaggcgggaaagcgtgggg
acaaaatgggattagatactccggtagtcctcgctgtaaacgatgacgactaggtatggg
gtggttcagtccattccgtgccgcagctaacgcattaagtcgtccgcctggggagtacgg
ccgcaaggttgaaactcaaaggaattgacgggggcccgcacaagcggtggagcatgtggt
tcaattcgatgcagagcgaagaaccttacctgggcttgacatgtaggaagtagaaacccg
aaagggcgacgacctgttaagtcaggagcctacacaggtggtgcatggctgtcgtcagct
cgtgccgtgaggtgttgggttaagtcccgcaacgagcgcaacccttaccctatgttgcca
acggttcggccgggcactcttaggggactgccggcgaagagctggaggaagggggggatg
acgtcaagtccgtatgccccttatgtccagggctacacacatgctacaatgcgcggtaca
gagggttgccaactcgcgagagggagccaatcccccaaagccgcgctcagttcggattgc
aggctgcaactcgcctgcatgaagtcggaatcgctagtaagcgcagatcagcaggctgcg
ctgaatacgttcccgggccttgtacacaccgcccgtcacaccacgaaagccagttgtacc
agaagtcgctgcgccaaccgcaaggaggcaggcgcccaaggtatggttggtgattggggt
gaagtcgtaacaaggtaacc
>embl|FJ478608|FJ478608 Uncultured bacterium clone p11b07ok 16S ribosomal RNA gene, partial sequence. ...
gtttgattatggctcaggacgaacgctggcggcgcgcttcacacatgcaagtcgaacgag
aagcccgggcttgcccgggtggaaagtggcgaacgggtgagtaacacgtgagcaacctgc
cccgaagacgggaataagccggggaaacctggtctaatgcccgatgccctcaccggaccg
catgatccggcgaggaaagctccggcgcttcgggatggactcgcggcctatcagcttgtt
ggtggggtaacggcccaccaaggcgacgacgggtagctggtctgagaggatgtccagcca
cactgggactgagacacggcccagactcctacgggaggcagcagtggggaatcttgcgca
atgggcgaaagcctgacgcagcgacgccgcgtgcgggatgaaggccttcgggttgtaaac
cgctttcagcagggacgaaattgacggtacctgcagaagaagccccggccaactacgtgc
cagcagccgcggtaatacgtagggggcgagcgttgtccggaattattgggcgtaaagagc
tcgtaggcggttcggcaagtcacgtgtgaaatctccacgctcaacgtggaggcgccacgt
gagactgccgtgactcgagtccggtaggggagcgtggaattcccggtgtagcggtgaaat
gcgcagagatcgggaggaacacccgtagcgaaggcggcgctctgggccggtactgacgct
gaggagcgaaagcgtggggagcaaacaggattagataccctggtagtccacgccgtaaac
gttgggcactaggtgtggggctctatcgacgggctccgtgccgtagctaacgcattaagt
gccccgcctggggagtacggccgcaaggctaaaactcaaaggaattgacgggggcccgca
caagcggcggagcatgtggctcaattcgatgcaacgcgaagaaccttacctgggctgaac
tacgcgggaaaagccgtagaaatacggtgtccttcggggtccgcgataggtggtgcatgg
ctgtcgtcagctcgtgtcgcgagatgttgggttaagtcccgcaacgagcgcaacccttat
cccatgttgccagcgggtaatgccggggactcgtgggggactgccggtgccaaaccggag
gaaggtggggacgaggtcaagtcatcatgccccttacgtccagggctgcacacatgctac
aatggccggtacaaagggctgcgatcccgcgagggggagctaatcccagaaagccggtct
cagttcggatcgtagtctgcaactcgactgcgtgaagtcggagtcgctagtaatcgcaga
tcagcattgctgcggtgaatacgttcccgggccttgtacacaccgcccgtcacaccacga
aagtcggtaacacccgaagccggtggcccaaccttttggagggagccgtcgaaggtggga
tcggcgattggggtgaagtcgtaacaaggtagcc
>embl|FJ478609|FJ478609 Uncultured bacterium clone p26m13ok 16S ribosomal RNA gene, partial sequence. ...
gggtttgattatggctcagaatcaacgctggcggcgtgcctaacacatgcaagtcgaacg
cgaaaggggcttcggccctgagtagagtggcgaacgggtgagtaacacgtgggtgatcta
ccttcgagtgggggataacgttccgaaaggaacgctaataccgcatgacgttccgggttt
aaagacctggaaaccaaagccggggaccgcaaggcctggcgcttgaagaggagcccgcgt
ccgattagctagttggcggggtaatggcccaccaaggcgacgatcggtagccggcctgag
agggcggacggccacactggaactgagacacggtccagactcctacgggaggcagcagtg
gggaattgttcacaatgggcgcaagcctgatgacgcaacgccgcgtgggggatgaaggtc
ttcggatcgtaaacccttgtcgaacggaaagaatgactcgcgcactaacactgcgcggga
ctgacggtaccgttaaaggaagccacggctaactctgtgccagcagccgcggtaatacag
aggtggcaagcgttgttcggaattactgggcgtaaagggcgcgtacgcggccatctaagt
cagacgtgaattcccccggcttaacctgggaactgcgtctgatactggacgggctggagt
ttgggagaggggatggggaattcccggtgtatcggtgaaaatgcctagatatctggagga
acaccggtggcgaaggcggcattcctggaccaccattgacgctggaggccgaaaagctag
gggagcaaacgggattagatacccccggtagtcctaagccctaaacgatgaatgcttggt
gtggcgggtatcgatccctgccgtgccgaagctaacgcattaagcattccgcctggggag
tacggtcgcaaggctgaaactcaaaggaattgacgggggcccgcacaagcggtggagcat
gtggttcaattcgacgcaacgcgaagaaccttacctgggctcgaaatgcagatgacatcc
ggcgaaagccggctcccgcaagggcgtctgtataggtgctgcatggctgtcgtcagctcg
tgtcgtgagatgttgggttaagtcccgcaacgagcgcaaccctcgtcctctgttgccatc
aggtcaagctgggcactctgaggagactgccggtgataaaccggaggaaggtggggatga
cgtcaagtcagcatggcctttatgtccagggccacacacgtgctacaatggcggatacaa
agcgctgcaaacccgcgagggtgagctaatcgcataaagtccgtctcagttcggatcgta
ggctgcaactcgcctgcgtgaagttggaatcgctagtaatcgcgggtcagcatgccgcgg
tgaatacgttcccgggccttgtacacaccgcccgtcacatcacgaaagctggctgtacta
gaagtagtcctgctaacccgcaaggggggcggattcctaaggtatggtcagtgattgggg
tgaagtcgtaacaaggtaacc
>embl|FJ478610|FJ478610 Uncultured bacterium clone p11a07ok 16S ribosomal RNA gene, partial sequence. ...
gtttgatcatggctcagaacgaacgctggcggcgtgcctaacacatgcaagtcgaacgag
aaaggggcttcggccctgagtaaagtggcgcacgggtgagtaacacgtgggtaacctgcc
tctgagatggggataacctgtcgaaagacggactaataccgaataagaccacagtttcct
tggaaacaggggtcaaaggtagcctctacttgtaagctaccacttagagatgggcctgcg
taccattagctagttggtggggtaacggcctaccaaggcaaagatggttagctggtctga
gaggatgatcagccacactggaactgagacacggtccagactcctacgggaggcagcagt
ggggaatattgcgcaatgggcgcaagcctgacgcagcaacgccgcgtgagtgatgaaggc
cttcgggtcgtaaagctctgtcggagggaacgaatgctcttggggttaacagccttgaga
agtgacggtaccctcaaaggaagcaccggctaactctgtgccagcagccgcggtaataca
gagggtgcgagcgttgttcggaatcattgggcgtaaagggcgtgtaggcggtttgttaag
tcatgtgtgaaatccctcggctcaaccggggaaggacgcatgaaactgacaagctagagt
accaaagaggggggtggaattcccggtgtagcggtgaaatgcgtagatatcgggaggaac
acctgtggcgaaggcggccccctggttggatactgacgctgatacgcgaaagcgtgggga
gcaaacaggattagataccctggtagtccacgctgtaaacgatgggcactaggtgtccgg
ggtattgaccccctgggtgccgcagctaacgcattaagtgccccgcctggggagtacggt
cgcaagattaaaactcaaaggaattgacgggggcccgcacaagcggtggagcatgtggtt
caattcgacgcaacgcgaagaaccttacctgggctagacaacggcggatcgtcctagaaa
taggattttcccttcggggactgccggttcaggtgctgcatggctgtcgtcagctcgtgc
cgtgaggtgttgggttaagtcccgcaacgagcgcaaccctcgtccttagttgccaccatt
cagttgggcactctaaggagactgccggcgttaagccggaggaaggtggggacgacgtca
agtcatcatggcccttatgtccagggccacacacgtgctacaatgggcggtacaaagggt
cgcaaacccgcgagggggagccaatcccaaaaagccgctctcagttcggattggagtctg
caactcgactccatgaagttggaatcgctagtaatcgcggatcagcacgccgcggtgaat
acgttcccgggccttgtacacaccgcccgtcacaccatggaagccagctgtaccggaagt
cggtgcgttaacccgcaagggaaatagccgcctatggtatgactggtgactggggtgaag
tcgtaacaaggtaacc
>embl|FJ478611|FJ478611 Uncultured bacterium clone p22i10ok 16S ribosomal RNA gene, partial sequence. ...
gtttgattatggctcaggacgaacgctggcggcgcgcttaacacatgcaagtcgagcgag
aaccagcccttcggggctggggaaagcggcgaacgggtgagtaacacgtgagtaatctgc
cctcggcatcgggatagcccggggaaacccggattaataccggatggcctctcgagcttt
cgggctcgtgagaaaaggtggcttcggcttccggccgaggaggagctcgcggcggattag
cttgttggtggggtaacggcctaccaaggcgacgatccgtagctggtctgagaggacgat
cagccacactgggactgagacacggcccagactcctacgggaggcagcagtggggaatct
tgcgcaatgggcgaaagcctgacgcagcgacgccgcgtgcgggaagaaggccttcgggtt
gtaaaccgctttcaggagggacgaagccactcgggttaatagcccagagggtgacggtac
ctccagaagaagccccggctaactacgtgccagcagccgcggtaatacgtagggggcaag
cgttgtccggatttattgggcgtaaagcgcgtgtaggcggccaggtaggtctgctgtgaa
aactcgaggcttaacctcgagcggtcggcggaaaccatctggctagagtccggaagagga
gaatggaattcccggtgtagcggtgaaatgcgcagatatcgggaagaacacccgtggcga
aaggggttctctgggacggtactgacgcctgaacgcgaaagcgtggggagcgaacaggat
taaattccctggtagtccacgccgtaaaggatgggcactaggtgtgggcggtgtcgactc
cgtccgtgccgaagctaacgcattaagtgccccgcctggggagtacggccgcaaggctaa
aactcaaaggaattgacgggggcccgcacaagcagcggagcatgtggtttaattcgacgc
aacgcgaagaaccttacctgggcttgacatgcacaggaataccgtagaaatacggtagcc
cttcggggcctgtgcacaggtggtgcatggctgtcgtcagctcgtgtcgtgagatgttgg
gttaagtcccgcaacgagcgcaacccctgtcccatgttgccagcgtgaaagacggggact
catgggaaactgccggcgaaaagtcggaggaaggtggggctgaagtcaagtcatcatgcc
ccttacgtccagggctacacacgtgctacattggccggtacagagggctgcaaacccgcg
agggggagcgaatcccaaaaagccggtcccggttcggattggaggctgaaactcgcctcc
atgaaggcggagttgctagtaatcgcggatcagcaacgtcgcggtgaatacgttctcggg
ccttgtacacaccgcccgtcacaccacggaagccggtaacacccgaagccggtgtcctaa
ccgcaaggagggagccgtcgaaggtgggattggtgactggggtgaagtcgtaacaaggta
gcc
>embl|FJ478612|FJ478612 Uncultured bacterium clone p11k04ok 16S ribosomal RNA gene, partial sequence. ...
gtttgatcatggctcagagcgaacgctggcggcgtacttaacacatgcaagtcgtacgag
gatcgtcgggttagcaataattcggcggttcgagtggcgcacgggtgagtaacacgtggg
taacccaccctcgagaccgggataccctctcgaaagggaggctaatactggatacgttcc
ctgggacgcaagatctggggaggaaaggtggcgaaagctgccgctcttggaggggctcgc
ggcctatcagctagttggtgaggtaacggctcaccaaggctatgacgggtagctggtctg
agaggacgaccagccacacgggaactgagacacggtcccgactcctacgggaggcagcag
tggggaattttccgcaatgggcgaaagcctgacggagtgacgccgcgtgggggacgaagg
ccttcgggtcgtaaacccctgtcagagggaaagaagggtgtcggcgtgaatagcgccggc
acttgacggtaccttcagaggaagccccggccaactctgtgccagcagccgcggtaagac
agagggggcaagcgttgctcggaatcactgggcgtaaagggcgcgtaggcgggatggcaa
gtcggtcgtgaaatccttcggctcaaccgaagaacgtcggccgatactgccgttcttgag
ggatgcagaggagattggaattcccggtgtagcggtgaaatgtgtagagatcgggaggaa
caccggtggcgaaggcgggtctctgggcatctcctgacgttgaggcgcgaaagcgtgggg
agcaaacgggattagataccccggtagtccacgctgtaaacgatgacgactaggtgtggg
gggggttagtcctttccgtgccgcagctaacgcattaagtcgtccgcctggggagtacgg
ccgcaaggttgaaactcaaaggaattgacgggggcccgcacaagcggtggagcatgtggt
tcaattcgatgcagagcgaagaaccttacctgggcttgacatgctggaagtagaaacccg
aaagggggacgacctgttaagtcaggagccagcacaggtggtgcatggctgtcgtcagct
cgtgccgtgaggtgttgggttaagtcccgcaacgagcgcaaccctcaccctatgttgcca
tcagttcggctgggcactcttagggaactgccggcgaggagctggaggaagggggggatg
acgtcaagtccgtatgccccttatgtccagggctacacacatgctacaatggtcggtaca
gagggttgccaacccgcgagggggagccaatcccacaaagccgatctcagttcggattgc
aggctgcaactcgcctgcatgaagtaggaatcgctagtaagcgcagatcagcaggctgcg
ctgaatacgttcccgggccttgtacacaccgcccgtcacaccacgaaagccagttgtacc
agaagtcgccgagctaaccgcaaggacgcaggcgcccaaggtatggttggtgattggggt
gaagtcgtaacaaggtaacc
>embl|FJ478613|FJ478613 Uncultured bacterium clone p36k23ok 16S ribosomal RNA gene, partial sequence. ...
gggtttgatcatggctcagaacgaacgttagcggcgcgcctaatacatgcaagtcgagcg
agaaagggcttcggccccggtaaagcggcgcacgggtgagtaacacgtaggcaatctgcc
ctcgagtggtggacaaccctccgaaaggagggctaatacagcataacgtcagcaatgacc
aaagcgggcctctccacggaagctcgcgcttgaggatgagcctgcggcccatcagctagt
tggcggggtaacagcccaccaaggctaagacgggtagctggtctgagaggatgaacagcc
acactggaactgagacacggtccagactcctacgggaggcagcagtagggaatcttccgc
aatgggcgaaagcctgacggagcgacgccgcgtgagcgatgaaggccttcgggttgtaaa
gctctgtggggagggaagaataagttcagattaacactctgaatgatgacggtacctcct
tagcaagcaccggctaactctgtgccagcagccgcggtaagacagagggtgcaaacgttg
ttcggaattactgggcgtaaagcgcgtgtaggcggcagggcaggtcggatgtgaaatccc
gtggctcaaccatggaagtgcactcgaaaccgcctagctggagtctcggagaggaaggtg
gaatgcttggtgtagaggtgaaattcgtagatatcaagcagaacacctgtggcgaaggcg
gccttctggacgatgactgacgctgagacgcgaaaagcgtggggagcaaacaggattaga
taccctggtagttcacgccgtaaacgatgagtgctaggtatcacaggctttgacccctgt
ggtgccgaagctaacgcgataagcactccgcctgggaagtacggccgcaaggctaaaact
caaaggaattgacgggggcccgcacaagcggtggagcatgtggtttaattcgacgcgacg
cgcagaaccttacctgggctagaaaacacaggaactcgggtgaaaactcggggtgccctt
cggggaatctgtggttaggtgttgcatggctgtcgtcagctcgtgtcgtgagatgttggg
ttaagtcccgcaacgagcgcaacccctgtcgttagttgccagcattcagttgggcactct
aacgagactgccgacctttaagtcggaggaaggtggggatgacgtcaagtcctcatggcc
cctatgtccagggctacacacgtgctacaatggttggtacaaagggtcgctaagccgcga
ggtggagccaatcccaaaaaaccgacctcagtacggataggagtctgcaactcgactcct
tgaaggcggaatcgctagtaatccctgatcagcatggcaggggtgaatacgttcccgggc
cttgtacacaccgcccgtcacaccatgggagttgattgctccagaagtggctgagccaac
ccgcaagggaggcaggtccccaaggagtgattggtaactggggtgaagtcgtaacaaggt
aacc
>embl|FJ478614|FJ478614 Uncultured bacterium clone p27k06ok 16S ribosomal RNA gene, partial sequence. ...
gagtttgattctggctcaggacgaacgctggcggcgtgcttaacacatgcaagtggagcg
acgaaccgggcttcggcccggggcagagccacgaacgggtgagtaacacgtgggtaaccc
accccgatgaccgggacaacccgaggaaactcgggctaataccggatgtactgcgctctc
ataagggagaacaggaaagatagcttcggccttcgcatcgggacgggcccgcggcgcatt
agctggttggtggggtaatggcctaccaaggcgacgatgcgtagctggtctgagaggacg
atcagccacactgggactgagacacggcccagactcctacgggaggcagcagtggggaat
cttgcgcaatgcgcgaaagcgtgacgcagcaacgccgcgtgggggaagaaggccttcggg
ttgtaaacccctttcagttgggacgaagcttcgacggtgaacagccgtctggagtgacgg
taccttcacaagaagccccggctaactacgtgccagcagccgcggtaatacgtagggggc
tagcgttgtccggaatcattgggcgtaaagcgcgtgtaggcggcccggtaagtccgctgt
gaaagtcgggggctcaaccctcgaaagccggtggatactgtcgggctcgagtacggaaga
ggcgagtggaattcctggtgtagcggtgaaatgcgcagatatcaggaggaacaccaattg
cgaaggcagctcgctgggacgtcactgacgctgagacgcgaaagcgtggggagcaaacag
gattagataccctggtagtccacgctgtaaacgatgggcactaggtgtggggggtgtcga
ctccctccgtgccgaagctaacgcattaagtgccccgcctggggagtacggccgcaaggc
taaaactcaaaggaattgacgggggcccgcacaagcagcggagcatgtggtttaattcga
cgcaacgcgaagaaccttacctgggcttgacatgtaggtcatacccgtggaaacacgggg
tcggttcggccggaccttcacaggtggtgcatggctgtcgtcagctcgtgtcgtgagatg
ttgggttaagtcccgcaacgagcgcaacccccgtcgcatgttgccagcatttagttgggg
actcatgcgagactgccggtgacaaaccggaggaaggtggggatgacgtcaagtcatcat
gccccttatgttcagggctacacacgtgctacattggcgcgtacagagggctgcgatacc
gcgaggtggagcgaatccctcaaagcgcgtctcggttcggattgcaggctgaaactcgcc
tgcatgaaggcggagttgctagtaatcgcggatcagcattgccgcggtgaatacgttccc
gggccttgtacacaccgcccgtcacaccacggaagcaagcaacacccgaagccggtggcc
taaccctttgggagggagccgtcgaaggtggggctcgtgactggggtgaagtcgtaacaa
ggtagcc
>embl|FJ478615|FJ478615 Uncultured bacterium clone p25k12ok 16S ribosomal RNA gene, partial sequence. ...
gggtttgattatggctcagaacgaacgctggcggcaggcttaacacatgcaagtcgaacg
cccgtagcaatacgggagtggcagacgggtgagtaacgcgtgggaatcttcccaaaggta
cggaacaactcagggaaacttgagctaataccgtatgtgcccgagagggcaaagatttat
cgcctttggatgagcccgcgttggattagctagttggtggggtaatggcctaccaaggcg
acgatccatagctgatctgagaggatgatcagccacactgggactgagacacggcccaga
ctcctacgggaggcagcagtggggaatcttggacaatgggcaaaagcctgatccagccat
gccgcgtgagtgaagaaggccttagggttgtaaagctcttttgcccgggaagataatgac
ggtaccgggagaataagccccggcaaacttcgtgccagcagccgcggtaatacgaagggg
gctagcgttgttcggatttactgggcgtaaagcgcacgtaggcggattgttaagtcgggg
gtgaaatcctggagctcaacttcagaattgccttcgatactggctttctagaggctggaa
gaggttagtggaattcccagtgtagaggtgaaattcgtagatattgggaagaacaccagt
gggggaaggcggttaactggtccagatttgacggtgaggatgcgaaagcgtggggagcaa
acaggattagataccctggtagtccacgccgtaaattaagggtgctagcggtcggtgagc
ttgctcatcggtggcgcagctaacgctttaagcaccccgcctggggagtacggtcgcaag
attaaaactcaaaggaattgacgggggcccgcacaagcggtggagcatgtggtttaattc
gaagcaacgcgcagaaccttaccaacccttgacatcccggtcgcgaggatcagagatgaa
cctcttcagttcggctggaccggagacaggtgctgcatggctgtcgtcagctcgtgtcgt
gagatgttgggttaagtcccgcaacgagcgcaaccctcgcctttagttgccatcatttag
ttgggcactctaaagggactgccggtgataagccggaggaaggtggggatgacgtcaagt
cctcatggcccttacgggttgggctacacacgtgctacaatggcggtgacagagggcagc
tacttcgcaaggagaagctaatccctaaaagccgtctcagttcagattgcactctgcaac
tcgagtgcatgaagtcggaatcgctagtaatcgctaatcagcaggtagcggtgaatacgt
tcccgggccttgtacacaccgcccgtcacaccatgggagttggttttaccttaagacggt
gtgctaaccagcaatggaggcagccggccacggtaaggtcagcgactggggtgaagtcgt
aacaaggtaacc
>embl|FJ478616|FJ478616 Uncultured bacterium clone p7o13ok 16S ribosomal RNA gene, partial sequence. ...
gtttgattctggctcagaacgaacgctggcggcgtgcctaacacatgcaagtcgagcgag
aaagtagcaatacgagtaaagcggcggacgggtgagtaatgcatagataatctaccttca
agtgggggataacgtttcgaaaggaacgctaataccgcatgtgaatcctggtcgatggat
cagtattcaaaggggacgcccgcaaggggttctcgctagaagatgagtttatgtcccatt
aggtagttggtggggtaaaagcctaccaagccgacgatgggtagcaggtctgagaggacg
acctgccacactggaactgacacacggtccagactcctacgggaggcagcagtggggaat
attgcgcaatggaggaaactctgacgcagcgacgccgcgtgggtgatgaaggccttcggg
ttgtaaagccctgtcggctgggaaaaaggtagtcgtgctaataccacgattgcttgatgg
taccagcaaaggaagcaccggctaactctgtgccagcagccgcggtaatacagagggtgc
aagcgttgttcggaattactgggcgtaaagggcgcgtaggcggtttagcaagtcaggtgt
gaaatcccggggctcaactccggaagtgcatttgaaactgctaggctagagtgttgtaga
ggatggcggaatacccagtggagaggtgaaattcgtagatattgggtggaacaccggtgg
cgaaggcggccatctgggcaacaactgacgctgaggcgcgagagcgtggggagcaaacag
gattagataccctggtagtccacgctgtaaactatgggcactcgctgtggctggtattga
ccccggccgtagccaagttaacacgttaagtgccccgcctggggagtacggtcgcaagat
taaaactcaaaggaattgacgggggcccgcacaagcggtggattatgtggtttaattcga
agcaacgcgcaaaaccttacctagccttgacatgtctttgaccggtcctggaaacaggcc
tttcccgcaagggacagagaacacaggtgctgcatggctgtcgtcagctcgtgtcgtgag
atgtttggttaagtccagcaacgagcgcaacccttgtcgttagttgccatcattaagttg
ggcactctagcgagactgccggtgttaaaccggaggaaggtggggatgacgtcaagtcct
catggcccttacggctagggctacacacgtaatacaatggatgctacaaagggcagcgaa
acagcgatgtgaagcttaatcccaaaaaagcatcctcagttcggattggagtctgcaact
cgactccatgaagttggaatcgctagtaatcgcggatcagcatgccgcggtgaatacgtt
cccgggccctgtacacaccgcccgtcacaccacgaaagctggttccaccagaagtcgctg
tgctaaccgcaaggaggtaggcgcccaaggtgagatcggtgattggggtgaagtcgtaac
aaggtaacc
>embl|FJ478617|FJ478617 Uncultured bacterium clone p6k01ok 16S ribosomal RNA gene, partial sequence. ...
gagtttgatcctggctcaggacgaacgctggcggcgcgcttaacacatgcaagtcgagcg
ataaccatggcttcggccatggggagagcggcgaacgggtgagtaacacgtgagtgatct
gccctcgacactgggatagcccggggaaacccggattaataccggatagcctctcgggtc
tacgggctcgtgagaaaagatggcttcggctttcggttgaggaggagcttgcggcggatt
agcttgttggtgaggtaacggctcaccaaggcgacgatccgtagctggtctgagaggacg
atcagccacactgggactgagacacggcccagactcctacgggaggcagcagtggggaat
cttgcgcaatgggcgaaagcctgacgcagcgacgccgcgtgagggaagaaggccttcggg
ttgtaaacctctttcaggagggacgaagctactcgggttaatagcccagagggtgacggt
acctccagaagaagccccggctaactacgtgccagcagccgcggtaatacgtagggggca
agcgttgtccggaatcattgggcgtaaagcgcgtgtaggcggccagaaaagtccgctgtg
aaaactcgaggctcaacttcgagctgtcggtggaaactttctggctagagtccggaagag
gagagtggaattcctggtgtagcggtgaaatgcgcagatatcaggaagaacacccgtggc
gaaggcggctctctgggacggtactgacgctgagacgcgaaagcgtggggagcgaacagg
attagataccctggtagtccacgccgtaaacgatgggtgctaggtgtggggggtgtcgac
tccctccgtgccgaagctaacgcattaagcaccccgcctggggagtacggccgcaaggct
aaaactcaaaggaattgacgggggcccgcacaagcagcggagcatgtggttcaattcggc
gcaacgcgaagaaccttacctaggcttgacatgcactggaatgtcgtagaaatacgccag
cccttcggggctagtgcacaggtggtgcatggctgtcgtcagctcgtgtcgtgagatgtt
gggttaagtcccgcaacgagcgcaacccctgtcctatgttgccagcgagtaatgtcgggg
actcataggagactgccggtgacaaatcggaggaaggtggggatgatgtcaagtcatcat
gccccttatgcctagggctacacacgtgctacattggccggtacaaagggctgcaaaccc
gcgagggggagcgaatcccaaaaagccggtcccggttcggattggaggctgaaactcgcc
tccatgaaggcggagttgctagtaatcgcggatcagcaatgccgcggtgaatacgttccc
gggccttgtacacaccgcccgtcacaccatggaagccggtaacacccgaagccggtggcc
taacccgcaagggagggagccgtcgaaggtgggattggtgactggggtgaagtcgtaaca
aggtaacc
>embl|FJ478618|FJ478618 Uncultured bacterium clone p8i14ok 16S ribosomal RNA gene, partial sequence. ...
gggtttgattatggctcagaatcaacgctggcggcgtgcctcagacatgcaagtcgaacg
cgaaagttcccttcggggagcaagtagagtggcgcacgggtgagtaacacgtaggtaatc
tacctttggattgggaataacaaccggaaacggttgctaataccgaataatgcagcggca
cctaatggtgacagttgttaaagcggggatcgcaagacctcgcgtctaaagaggagcctg
cggcagattagctagttggtaaggtaatggcttaccaaggcgatgatctgtagccggcct
gagagggcggtcggccacactgacactgacacacgggtcagactcctacgggaggcagca
gtcgggaattttgggcaatgggcgaaagcctgacccagcaacgccgcgtgaaggatgaaa
tccttcgggatgtaaacttcataagaacgggaagaataagccggtgtgaataccaccggc
gatgacggtaccgttagtaagctccggctaactccgtgccagcagccgcggtaatacggg
gggagcaagcgttgttcggatttactgggcgtaaagggcgcgtaggcggccaccgcaagt
cgactgtgaaatctccgggcttaacccggaaaggtcagccgatactgcggggctagagtg
cagaaggggcaactggaattctcggtgtagcggtgaaatgcgtagatatcgagaggaaca
cctgcggcgaaggcgggttgctgggctgtcactgacgctgaggcgcgaaagctaggggag
cgaacgggattagataccccggtagtcctagccttaaacgatgaatgcctggtgtctggt
gttttatagtccccgggtgccgtcgctaacgctttaagcattccgccgggggagaacggt
cgcaagactgaaactcaaaggaattgacgggggacccgcacaagcggtggagcatgtggt
ttaattggacgcaacgcgaagaaccttacctgggctagaatgcctctgaccggcgtagag
atacgccttcctgggtaaaaccaggcagagtgcaaggtgctgcatggctgtcgtcagctc
gtgtcgtgagatgttgggttaagtcccgcaacgagcgcaacccttatcaatagttgccag
cggttcggccgggcactctattgagactgccgttgacaaaacggaggaaggtggggatga
cgtcaagtcctcatggcctttatgtccagggctacacacgtgctacaatggcgagtacaa
agcgctgcaaacctgcaagggggagccaatcgcaaaaagctcgtctcagttcggattgga
gtctgcaactcgactccatgaagctggaatcgctagtaatcgcagatcagcatgctgcgg
tgaatacgttcccgggtcttgtacacaccgcccgtcacatcacgaaagtgggttgtacta
gaagtcgtcgcgccaacccgagcaatcgggaggcaggcgcccacggtatgatccatgatt
ggggtgaagtcgtaacaaggtaacc
>embl|FJ478619|FJ478619 Uncultured bacterium clone p8g08ok 16S ribosomal RNA gene, partial sequence. ...
gggtttgattctggctcataactaacgctggcggcatgcctaacacatgcaagtcgaacg
ggatctttcctaagggatggtgagagtggcggacgggtgagtaacgcgtgggaacctgcc
cagtggtgggggataactgcgggaaactgcagctaataccgcatgagcccgagaggggaa
agatttatcgccattggaggggcccgcgttcgattaggtagttggtgaggtaatggctca
ccaagccgacgatcgatagctggtctgagaggatgatcagccacactgggactgagatac
ggcccagactcctacgggaggcagcagtggggaatattggacaatgggggcaaccctgat
ccagcaatgccgcgtgagtgatgaaggccttcgggttgtaaagctcttttgccagggacg
atgatgacggtacctggagaataagccccggctaacttcgtgccagcagccgcggtaata
cgaagggggcaagcgttgttcggaattactgggcgtaaagggcgcgtaggcggcttatca
agtcaggcgtgaaattcccgggctcaacctgggggctgcgcttgatactgatgagcttga
atgcgggagaggatagtggaattcccagtgtagaggtgaaattcgtagatattgggaaga
acaccggtggcgaaggcggctatctggcccgtaattgacgctgaggcgcgaaagcgtggg
ggagcaaacaggattagataccctggtagtccacgccgtaaacgatgaatgctagacgtt
ggcgagcatgctcgtcagtgtcggagctaacgcattaagcattccgcctggggagtacgg
tcgcaagattaaaactcaaaggaattgacgggggcccgcacaagcggtggagcatgtggt
ttaattcgaagcaacgcgcagaaccttaccaacccttgacatgggacgtatgggctcgag
agatcgggtccttcagttcggctggcgtccacacaggtgctgcatggctgtcgtcagctc
gtgtcgtgagatgttgggttaagtcccgcaacgagcgcaacccctatcttcagttgccat
cattcagttgggcactctgaagaaactgccggtgacaagccggaggaaggcggggatgac
gtcaagtcctcatggcccttacgggttgggctacacacgtgctacaatggtggtgacaat
ggggagcgaggcggcgacgccaagccaatctcaaaaagccatctcagttcggattgcact
ctgcaactcgagtgcatgaagttggaatcgctagtaatcgcgcatcagcatggcgcggtg
aatacgttcccgggccttgtacacaccgcccgtcacaccatgggagttggttttacccga
agccggtgcgcgaaccgcaaggacgcagccgaccacggtaaggtcagcgactggggtgaa
gtcgtaacaaggtaacc
>embl|FJ478620|FJ478620 Uncultured bacterium clone p25e22ok 16S ribosomal RNA gene, partial sequence. ...
gtttgattatggctcagaatcaacgctggcggcgcgcttaacacatgcaagtcgcacgag
aaaactggagcaatctagtgagtaaagtggcgcacgggtgagtaacacgtgggtgatcta
ccttcttgtggggaataaccctgggaaaccggggctaataccgcataagcccgaaagggg
aaagcagcaatgcgctggaagaggagcccgcggccgattagcttgttggtagggtaatgg
cctaccaaggcattgatcggtagccggcctgagagggcacacggccacactggcactgaa
acacgggccagactcctacgggaggcagcagtggggaatcttgcacaatgggggaaaccc
tgatgcagcgacgccgcgtgagcgatgaagcccttcggggtgtaaagctctttcggcagg
aacgataatgacggtacctgcagaagaagctgcggctaactacgtgccagcagccgcggt
aatacgtaggcagcaagcgttgttcggagttactgggcgtaaagagtgcgtaggcggtcc
tgtaagttcggtgtgaaatctcccggctcaactgggagggtgcgccgaagactgcagggc
ttgagtatgggagaggaaagcggaattcctggtgtagcggtgaaaggggtagatatcagg
aggaacacctgcggtgtagacggctttttagaccataactgacgctgaggcacgaaagcg
tgggtagcaaacaggattagataccctggtagtccacgccctaaacgatgcatacttggt
gtgggcagttcattctgtccgtgccggagctaacgcgttaagtatgccgcctggggagta
cggtcgcaaggctgaaactcaaaggaattgacgggggcccgcacaagcggtggagcatgt
ggttcaattcgacgcaacgcgaagaaccttacctgggctcgaacggctggtcaacggcgg
tggaaacactgctactccgcaagggggtccagtcgaggtgctgcatggctgtcgtcagct
cgtgtcgtgagatgttgggttaagtcccgcaacgagcgcaacccttgtcctgtgttgcaa
ccccgcaagggggcactctcaggagaccgccagcgataagttggaggaaggtggggatga
cgtcaagtcatcatggcctttatgtccagggctacacacgtgctacaatggacggtacaa
agcgctgctaagccgcgaggtggagctaatcgcaaaaaaccgttctcagttcggatcgca
ggctgcaactcgcctgcgtgaagctggaatcgctagtaatggcatatcagaacgatgccg
tgaatacgttcccgggccttgtacacaccgcccgtcacatcacgaaagtggattgtacta
gaagtccgcacaccaacccgcaagggaggtagcggcccaaggtatgattcatgattgggg
tgaagtcgtaacaaggtaacc
>embl|FJ478621|FJ478621 Uncultured bacterium clone p22n07ok 16S ribosomal RNA gene, partial sequence. ...
gtttgattatggctcagaacgaacgctggtggtatgcttaacacatgcaagtcgaacgcg
tttttgggggcaactccaaaaatgagtggcaaacgggtgagtaatacataggaatctacc
tagcagtaaggaataacattgggaaaccaatgctaatgccatatattaccaatttattgg
gaaagatttatcgctgttagatgagcctttgtcggattagctagttggtagggtaatggc
ctaccaaggcgatgatccgtagctggtctgagaggatgatcagccacattgggactgcga
cacggcccaaactcctacgggaggcagcagtggggaatattggacaatggacgcaagtct
gatccagcaataccacgtgagtgatgaaggccttcgggttgtaaaactcttttagtaggg
aagataatgacggtacctacagaaaaagcaccggctaacttcgtgccagcagccgcggta
atacgaagggtgctagcgttgttcggaatcattgggcgtaaagcgtgcgtaggcggttta
gtaagtcgaatgtgaaagcccagagcttaactttggaattgcattcgaaactactatact
agagtatggcgggggatagtggaattcttagtgtaggggtgaaatccgtagatattaaga
ggaacaccggtggcgaaggcgactatctacaccatcactgacgctgaggcacgaaagcgt
ggggagcaaacaggattagataccctggtagtccacgcagtaaacgatgagtgctagtca
ttgggatcttagatttcggtggcgaagctaacgcgttaagcactccgcctggggagtacg
gccgcaaggctaaaactcaaaggaattgacggggacccgcacaagcagtggagcatgtgg
tttaattcgatgctacgcgaaaaaccttaccagctcttgtatcctcactatgattttcag
aaatgaatttcttcacttcgggtgggtgagagacaggtgttgcatggctgtcgtcagctc
gtgtcgtgagatgttaggttaagtccttcaacgagcgcaaccctcatccttatttgccat
cgggttatgccgggaactataaggaaactgccaacgacaagttggaggaaggtggggatg
atgtcaagtcatcatggcccttatgggctgggctacacacatgctacaatggtggttaca
acgggatgcgaaagagcgatctggagccaatcctttaaaagccatctcagttcagattgg
gggctgcaactcgcccccatgaagttggaattgctagtaatcgcggatcagcacgccgcg
gtgaatacgttctcgggtcttgtacacactgcccgtcaagccatggaagttgtttctacc
cgaatatggtgagctaaccgcaaggaggtagccatacacggtaggaatagtaactggggt
taagtcgtaacaaggtaacc
>embl|FJ478622|FJ478622 Uncultured bacterium clone p6d11ok 16S ribosomal RNA gene, partial sequence. ...
gtttgatcctggctcaggataaacgctggcggcgtgcctaacacatgcaagtcgaacgcg
gtttggggggcgactcctagaccgagtggcggacgggtgagtaacacgtgggttatctac
cttgaggtgaggaataccggcgagaaatcgctgacaagaccgcataggtttggcaaacca
aacaaagccgagcaatcggcgccacaagatgagcctgcggccgattagtttggttggtgg
ggtaacggcctaccaagacgacgatcggtagctggtctgagaggacgatcagccacactg
ggattgagaacggcccagactcctacggggggcagcagtgaggaattttcgtcaatgggg
gcaaccctgaacgagcaacgccgcgtgcaggaagaaggttttcggatcgtaaactgcttt
tcccagggaagagagaggacggtacctggggaagaagccccggctaactacgtgccagca
gccgcggtaatacgtagggggcaagcgttgtccggatttattgggcgtaaagcgcacgca
ggcggtcttgtcagtttccagtgacaggtggtggcttaactgccacaggcctggaaagac
ggcaagacttgagggcaagagagggacgcggaattccaggtggagcggtgaaatgcgtag
agatctggaagaacaccgaaggcgagggcagcgtcctggtttgtatctgacgctcaagtg
cgaaagctaggggagcgaacgggattagataccccggtagtcctagccgtaaacgatgac
cactagacgtgggaggtatcgaccccttccgtgtcgcagcttacgcaagaagtggtccgc
ctggggagtacggtcgcaagattaaaactcaaaggaattgacggggacccgcacaagcag
cggagcgtgtggtttaattcgatgcaacgcgaagaaccttaccaaggcttgacatggacc
tgcaccagccgtaatgggctgtcccgggtttcccggcgggttcacaggtgctgcatggct
gtcgtcagctcgtgtcgtgagatgttgggttaagtcccgcaacgagcgcaacccctatcg
ttagttaaatggtctagcgagactgccacgctaaacgtggaggaaggtggggatgacgtc
aagtcagcacggcccttacgccttgggcgacacacacgctacaatggtcgggacaaagag
ccagccaacccgcgtgggggagccaatctcatcaaacccgatctcagttcagattgcagg
ctgcaacccgcctgcatgaaggaggagttgctagtaaccgtgagtcagcacatcacggtg
aatacgttcccgggtcttgtacacaccgcccgtcacaccacgaaagtcggcaacacctga
agccgccgagctgacccgaatacggggggcaagcgtcgagggtggggttggtgattgggg
tgaagtcgtaacaaggtagcc
>embl|FJ478623|FJ478623 Uncultured bacterium clone p9b04ok 16S ribosomal RNA gene, partial sequence. ...
gagtttgattatggctcaggacgaacgctggcggcgcgcttaacacatgcaagtcgagcg
agaaccagggcttcggccctggggacagcggcgaacgggtgagtaacacgtggataacct
gccctcggcaccgggatagcccggggaaacccggattaataccggatagcccaactggct
catgagccggctggaaaaggtagcttcggcctctggccggggatgggtccgcggcggatt
agcttgttggtggggtaacggcctaccaaggctccgatccgtagctggtctgagaggacg
atcagccacactgggactgagacacggcccagactcctacgggaggcagcagtggggaat
cttgcccaatgggcgaaagcctgaggcagcgacgccgcgtgagggaggaaggccttcggg
ttgtaaacctctttcaggagggacgaagctactcgggtgaatagcccagagggtgacggt
acctccagaagaagccccggctaactacgtgccagcagccgcggtaatacgtagggggca
agcgttgtccggatttactgggcgtaaagcgcgtgtaggcggccacgcaggtccgttgtg
aaaactggaggctcaacctccagacgtcgacggaaaccgtgtggctagagtccggaagag
gagagtggaatttctggtgtagcggtgaaatgcgcacatattcaggaagaacaccaatgg
cgaaggcagctctctgggacggtactgacgctgagacgcgaaagcgtggggagcgaacag
gattagataccctggtagtccacgccgtaaacgatgggtgctaggtgtgggaggtgtcga
ctccttccgtgccgtagctaacgcattaagcaccccgcctggggagtacggccgcaaggc
taaaactcaaaggaattgacggggccccgcacaagcagcggagcatgtggtttaattcga
tgcaacgcgaagaaccttaccagggcttgacatgcactggaaaaccgtagaaatacggtc
ctccttcgggaccagtgcacaggtggtgcatggctgtcgtcagctcgtgtcgtgagatgt
tgggttaagtcccgcaacgagcgcaacccctgtcccatgttgccagcgagtaatgtcggg
gactcatgggagactgccggtgacaaatcggaggaaggtggggatgatgtcaagtcatca
tgccccttatgtcctgggctacacacgtgctacattggccggtacaaagggctgcaaacc
tgtgagggtgagcgaatcccaaaaagccggtcccggttcggattgaaggctgaaactcgc
cttcatgaaggcggagttgctagtaatcgcggatcagcaacgccgcggtgaatacgtaca
cggggcttgtacacaccgcccgtcacaccacgaaagtcggcaatacccgaagccggtgag
ctaaccgcaaggaggcagccgtcgaaggtagggttgatgattggggtgaagtcgtaacaa
ggtagcc
>embl|FJ478624|FJ478624 Uncultured bacterium clone p5o06ok 16S ribosomal RNA gene, partial sequence. ...
gtttgatcatggctcaggacgaacgctggcggcgtgcttaacacatgcaagtcgaacgat
gaagcccttttgggtggattagtggcgaacgggtgagtaacacgtgggtaatctgcctca
tactctgggataagcttgggaaactgggtctaataccggataggcacttctggccgcatg
gttgggggtggaaagttgtggtggtatgggatgagcccgcggcctatcagcttgttggtg
gggtgatggcctaccaaggcgacgacgggtagccggcctgagagggcgaccggccacact
gggactgagacacggcccagactcctacgggaggcagcagtggggaatattgcgcaatgg
acggaagtctgacgcagcgacgccgcgtgagggatgacggccttcgggttgtaaacctct
ttcaccatcgacgaagccttttggggtgacggtaggtggggaagaagcaccggctaacta
cgtgccagcagccgcggtaatacgtagggtgcgagcgttgtccggaattattgggcgtaa
agagctcgtaggcggtttgttgcgtcggccgtgaaaactagaggcttaacttttagcttg
cggtcgatacgggcagacttgatttcggtaggggagactggaattcctggtgtagcggtg
aaatgcgcagatatcaggaggaacaccggtggcgaaggcgggtctctgggccgatactga
cgctgaggagcgaaagcgtggggagcgaacaggattagataccctggtagtccacgctgt
aaacgttgggcgctaggtgtggggagcattccacgttctccgtgccgtagctaacgcatt
aagcgccccgcctggggagtacggccgcaaggctaaaactcaaaggaattgacgggggcc
cgcacaagcggcggagcatgtggattaattcgatgcaacgcgaagaaccttacctgggct
tgacatgcatcagatttcctcagagatggggcttcccttgtggttggtgtacaggtggtg
catggctgtcgtcagctcgtgtcgtgagatgttgggttaagtcccgcaacgagcgcaacc
ctcattccatgttgccagcgcgtgatggcggggactcatgggagactgccggggtcaact
cggaggaaggtggggatgacgtcaagtcatcatgccccttatgtccagggcttcacacat
gctacaatggctcatacagagggttgcgagaccgtgaggtggagcgaatcccttaaagtg
agtctcagttcggatcggggtctgcaactcgaccccgtgaagtcggagtcgctagtaatc
gcagatcagcaatgctgcggtgaatacgttcccgggccttgtacacaccgcccgtcacgt
cacgaaagtcggtaacacccgaagcccatggcctaacccactgttgtgggggggagtggt
cgaaggtgggactggcgattgggacgaagtcgtaacaaggtagcc
>embl|FJ478625|FJ478625 Uncultured bacterium clone p27k10ok 16S ribosomal RNA gene, partial sequence. ...
gagtttgattatggctcagcctgaacgctggcggcgtggctaagacatgcaagtcgcacg
gacccgcaagggttagtggcgaacgggtgagtaatgaatcgctaatgtaccccggattct
gggatagctaaccgaaaggttaggtaataccagatgatataaccgaaccgcatggtttgg
ttctcaaaggagcaatccgctctgggagcaggcgatttcgtatcagcttgttggtgaggt
aacggctcaccaaggcgacgacgcgtagccggactgagaggttggccggccacattggga
ctgagacactgcccagactcctacggggggctgcagtaacgaatcttccgcaatgcacga
aagtgtgacggagcgacgccgcgtgtgggacgaagcccttcggggtgtaaaccactgtca
ggggtaagaaagttctgatctaccccagaggaaggcacggctaactctgtgccagcagcc
gcggtaagacagaggtgccgagcgttaggcggaatcactgggcttaaagcgtgtgtaggc
ggattggtaagtaccttgtgaaatcccacggcttaaccgtggaactgcttggtatactgc
ttatcttgggccacttaggggttaccggaacaaacggtggagcggtgaaatgcgtagata
tcgtttggaacgccaatggtgaaaacaggtaactgggagtgtgccgacgctgagacacga
aagccaggggagcgaacgggattagataccccggtagtcctggctgtaaacgatgtcgac
tagattgtggcggctctgacgccgtcacggtcgaagcaaaagtgctaagtcgaccgcctg
ggaagtacggtcgcaaggctaaaactcaaaggaattgacgggggctcacacaagcggtgg
agcatgtggttcaattcgaagcaacgcgcagaaccttacctgggcttgacatgctaggat
tattcccatgaaagtgggataggcccttcggggtacaactagtacaggtgctgcatggct
gtcgtcagctcgtgtcgtgagatgtcgggttaagtcccttaacgagcgaaacctttgccc
ttagttactaacaggtaatgctgaggactctaaggggactgccggtgtcaaaccggagga
aggtggagatgacgtcaagtcctcatggcctttatgcccagggccacacacgtgctacaa
tggcgtccacaaagcgaaccgagagcgcaagctggaggaaatcgcacaaatgacgcccca
gttcagatcggaggctgcaactcgcctccgtgaagttggaatcgctagtaatcacggatc
agctacgccgcggtgaatgtgttcctgagccttgtacacaccgcccgtcaagtcatggga
gccggaaatagccgaagttgcctcaccactgaggtacctacgctaggttcggtgactggg
actaagtcgtaacaaggtaacc
>embl|FJ478626|FJ478626 Uncultured bacterium clone p27h11ok 16S ribosomal RNA gene, partial sequence. ...
gtttgattatggctcaggacgaacgctggcggcgtgcctaatgcatgcaagtcgcacgcg
cggagcttgctccgtgagtggcgcacggctgaggaccacgtgggaacctgcctcctagtg
ggggacaacagcgcgaaagcgatgctaatcccgcatacgctcgggcaaccgaggaaagcg
gcaacgcgctgggagaggggcccgcggcccatcaggtcgtaggtggggtaatggcctacc
tagccgatgacgggtagctggtctgtgaggacagacagccagactgggactgagaaacgg
cccagactcctacgggaggcagcagcaaggaattttcgtcaatgggcgcaagcctgaacg
agcaacgccgcgtggaggatgacggccttcgggttgtaaactcctttttcgggggacgat
tgtgacggtaccccgggaataaggctcggctaactctgtgccagcagccgcggtaagaca
gaggagccaagcgttgtccggattgactgggcgtaaagcgcacgcaggcgggtgcgcgcg
tggggtgtgaaatctggccgcttaacggccaggcgccatcccatacggcgcgcctggagc
cttgcagagggcggtggaattgccggtgtagtggtgaaatgcgtagagatcggcaggaac
acccagggggaaaccagccgcctgggcaagcgctgacgctgaggtgcgagagcgtgggga
gcgaaccggattagatacccgggtagtccacgccgtaaacgatggccactcggcctttgg
tggcggatactccgtcgctgggggccttagctaacgcgggaagtggcccgcctgggaact
acgagcgcaagcttaaaactcaaaggaattgacgggggcccgcacaagcagcggagcgtg
tggtttaattcgacgcaacgcgcagaaccttacccaggtttgacatgcagctgcacactg
gtgaaagccagtcgccttcgagggtgctgcacagatgctgcatggctgtcgtcagctcgt
gtcgtgagatgttgggttaagtcccgcaacgagcgcaacccctacggtcagttacctgtg
tctggccggactgccggtttccggaggaaggcggggatgacgtcaagtccgcatggctct
tacgcctggggcgacacacacgctacaatgccggtcgcagcgcgccgctcccgcgtaagc
ggcagctaatcgccaaggaccggctcagtgcagattgggggctgcaactcgcccccatga
aggcggagttgctagtaaccgcgtatcagccatggcgcggtgaatacgtacccgggcctt
gtacacaccgcccgtcacgtcatgggagttgtcaaggcgtgaagtccgtgggccaaccgc
aaggaggcagcggccgagcgccggggcagcgactgggacgaagtcgtaacaaggtaacc
>embl|FJ478627|FJ478627 Uncultured bacterium clone p9o17ok 16S ribosomal RNA gene, partial sequence. ...
gtttgattctggctcaggacgaacgctggcggcgtgcttaacacatgcaagtcgaacgga
aagcgctcttcggagtgactcgagtggcgaacgggtgagtaacacgtgggtgatctgccc
tgcactttgggataagcctgggaaactgggtctaataccggataggactacgaatcgcat
ggtttgtggtggaaagcttttgcggtgtgggatgggcccgcggcctatcagcttgttggt
ggggtgatggcctaccaaggcgacgacgggtagccggcctgagagggtgtccggccacac
tgggactgagatacggcccagactcctacgggaggcagcagtggggaatattgcacaatg
ggcgcaagcctgatgcagcgacgccgcgtgagggatgacggccttcgggttgtaaacctc
tttcagcatcgacgaagcgcaagtgacggtagatgcagaagaagcaccggccaactacgt
gccagcagccgcggtaatacgtagggtgcgagcgttgtccggaattactgggcgtaaaga
gctcgtaggtggtttgtcgcgttgttcgtgaaaactcacagcttaactgtgggcgtgcgg
gcgatacgggcagactggagtactgcaggggagactggaattcctggtgtagcggtggga
atgcgcagatatcaggaggaacaccggtggcgaaggcgggtctctgggcagtaactgacg
ctgaggagcgaaagcgtggggagcgaacaggattagataccctggtagtccacgccgtaa
acggtgggtactaggtgtgggtttccttccttgggatccgtgccgtagctaacgcattaa
gtaccccgcctggggagtacggccgcaaggctaaaactcaaaggaattgacgggggcccg
cacaagcggcggagcatgtggattaattcgatgcaacgcgaagaaccttacctgggtttg
acatgcacaggacgcgcctagagataggtgttcccttgtggcctgtgtgcaggtggtgca
tggctgtcgtcagctcgtgtcgtgagatgttgggttaagtcccgcaacgagcgcaaccct
tgtctcatgttgccagcgcgttatggcggggactcgtgagagactgccggggtcaactcg
gaggaaggtggggatgacgtcaagtcatcatgccccttatgtccagggcttcacacatgc
tacaatggccggtacaaagggctgcgatgccgtgaggtggagcgaatcctttcaaagccg
gtctcagttcggatcggggtctgcaactcgaccccgtgaagtcggagtcgctagtaatcg
cagatcagcaacgctgcggtgaatacgttcccgggccttgtacacaccgcccgtcacgtc
atgaaagtcggtaacacccgaagccggtggcctaaccccttggggagggagccgtcgaag
gtgggatcggcgattgggacgaagtcgtaacaaggtagcc
>embl|FJ478628|FJ478628 Uncultured bacterium clone p36m18ok 16S ribosomal RNA gene, partial sequence. ...
gagtttgatcatggctcagaacgaacgctggcggcgtggataagacatgcaagtcgaacg
ctcattctgatgtagcaatatatcagggtgggagtggcgcaagggtgcgtaacacgtggg
taatttgccatgaagttggggataactcgctgaaaggcgagctaataccggatgtggttt
ttggaaggcatcttctgacaactaaagctggggatcgcaagacctggcgcttcatgataa
gcccgcggcctatcagctagttggtgaggtaacggctcaccaaggctaagacgggtagct
ggtctgagaggacgaccagccacactggaactgagacacggtccagacacctacgggtgg
cagcagtcgagaatttttctcaatgggcgcaagcctgaaggagcgacgccgcgtggggga
tgaagggtttcgatccgtaaacccctgtcatttgtgaacaatgcttgagcgtgaatagcg
ctcaagttgatagtaatgaaagaggaagggacggctaactctgtgccagcagccgcggta
atacagaggtcccgagcgttgttcggattcactgggcgtaaagggtgcgtaggtggcatg
ttaagtttgatgtgaaagctcacggcttaaccctgaaatggcattgaatactagcgtgct
ggaggtttggaggggggactggaattcttggtgtaacagtgaaatgcgtaaatatcaaga
ggaacaccagtggcgaaggggagtccctggacaccacctgacaatgaggcacgaaagcta
ggggagcaaacagggattagataccctggtagtcctagccctaaacggtgcgcgcttgtt
gtaagaggaatcgacccctcttgtggcgaagctaacgcgataagcgcgccgcctggggag
tacggtcgcaagattaaaactcaaagaaattgacgggggcctgcacaagcggtggagtat
gtggcttaattcgatgcaacgcgaagaaccttacctggccttgacatgcatgtggtagaa
ccatgaaagtgggacgaccccgcaaggggagtatgcacaggtgctgcatggctgtcgtca
gctcgtgtcgtgagatgttgggttaagtcccgcaacgagcgcaacccttgtgtcctgttg
ccacccccacgagagtggggagcactctggacagactgcctcgctcaaacggggaggaag
gtggggatgacgtcaagtcagtatggcccttacggccagggctgcacacgtactacaatg
ccttacacaaagggaagcaagaccgtcaggtggagcaaatcccagaaaataaggcccagt
tcagattgtcgtctgcaactcgacggcatgaagttggaatcgctagtaatggcgcatcag
ctacggcgccgtgaatacgttcccaggccttgtacacaccgcccgtcacatcatgaaagc
cggttgtacccgaagtccgcaagcaaaccgcaaggacgcagcggccgaaggtatggctgg
tgattgggatgaagtcgtaacaaggtagcc
>embl|FJ478629|FJ478629 Uncultured bacterium clone p5o11ok 16S ribosomal RNA gene, partial sequence. ...
gagtttgatcatggctcagagcgaacgctggcggcaggcctaacacatgcaagtcgagcg
ccccgcaaggggagcggcagacgggtgagtaacacgtgggaacgtgcccttcagttcgga
acaacccagggaaacttgggctaataccggatacgtccgtaaggagaaagatttatcgct
gaaggatcggcccgcgtctgattagcttgttggtgaggtaacggctcaccaaggctacga
ccagtagctggtctgagaggatgatcagccacactgggactgagacacggcccagactcc
tacgggaggcagcagtggggaatattggacaatgggcgcaagcctgatccagccatgccg
cgtgagtgatgaaggccctagggttgtaaagctctttcggcggggaagataatgacggta
cccgcagaagaagccccggccaacttcgtgccagcagccgcggtaatacgaagggggcta
gcgttgctcggaatcactgggcgtaaagcgcacgtaggcggatctttaagtcaggggtga
aatcccggagctcaactccggaactgcctttgatactgagggtctcgagtccgggagagg
tgagtggaactgcgagtgtagaggtgaaattcgtagatattcgcaagaacaccagtggcg
aaggcggctcactggcccggtactgacgctgaggtgcgaaagcgtggggagcaaacagga
ttagataccctggtagtccacgctgtaaacgatggaggctagccgttggcgagcatgctc
gtcagtggcgcagctaacgcattaagcctcccgcctggggagtacggtcgcaagattaaa
actcaaaggaattgacgggggcccgcacaagcggtggagcatgtggttcaactcgaagca
acgcgcagaaccttaccagcccttgacatcccggtcgcgggaaccagagatggatccctt
cagttcggctggaccggtgacaggtgctgcatggctgtcgtcagctcgtgtcgtgagatg
ttgggttaagtcccgcaacgagcgcaaccctcgcccttagttgccaccattcagttgggc
actctaaggggactgccggtgataagccgcgaggaaggtggggatgacgtcaagtcctca
tggcccttacgggctgggctacacacgtgctacaatggcggtgacagtgggatgcgatgg
ggcgaccctgagcaaatctcaaaaagccgtctcagttcggattgtgctctgcaactcgag
cacatgaagtcggaatcgctagtaatcgcagatcagcacgctgcggtgaatacgttcccg
ggccttgtacacaccgcccgtcacaccatgggagttggctttacctgaagacggtgcgct
aacccgcaagggaggcagccggccacggtagggtcagcgactggggtgaagtcgtaacaa
ggtagcc
>embl|FJ478630|FJ478630 Uncultured bacterium clone p36k03ok 16S ribosomal RNA gene, partial sequence. ...
gtttgattctggctcagattgaacgctggcggcatgccttacacatgcaagtcgaacggt
aacgggccttcgggtgccgacgagtggcgaacgggtgagtaatgcatcggaacgtgccat
tgagtgggggataacgtagcgaaagttacgctaataccgcatattctgtgcgcaggaaag
caggggaccttcgggccttgcgctctttgagcggccgatgtcagattagctagttggtga
ggtaaaggctcaccaaggcgacgatctgtagcgggtctgagaggatgatccgccacactg
ggactgagacacggcccagactcctacgggaggcagcagtggggaattttggacaatggg
ggcaaccctgatccagccatgccgcgtgagtgaagaaggccttcgggttgtaaagctctt
tcggccgggaaaaaatcgcttcggctaatacccggggtggatggtggtaccggactaaga
agcaccggctaactacgtgccagcagccgcggtaatacgtagggtgcgagcgttaatcgg
aattactgggcgtaaagcgtgcgcaggcggtttgttaagacaggcgtgaaatccccgggc
ttaacctgggaactgcgcttgtgactggcaggctagagtacggcagaggggggtggaatt
ccacgtgtagcagtgaaatgcgtagagatgtgggaggaacaccgatggcgaaagcagccc
cctgggccgatactgacgctcatgcacgaaagcgtggggagcaaacaggaatagataccc
tggtaatccccgcccctaaacatgttaactaggtgttgggagggtaaaaccttttagtac
cggagataacgcgtgaagttgaccgcctggggagtacggccgcaaggttaaaactcaaag
gaattgacggggacccgcacaagcggtggatgatgtggattaattcgatgcaacgcgaaa
aaccttacctacccttgacatgtcccggaccctggcgagagctgggggtgcccgaaaggg
aacgggagcacaggtgctgcatggctgtcgtcagctcgtgtcgtgagatgttgggttaag
tcccgcaacgagcgcaacccttgtcgttaattgccatcattgagttgggcactttaacga
gactgccggtgacaaaccggaggaaggtggggatgacgtcaagtcctcatggcccttatg
ggtagggcttcacacgtcatacaatggtcggtacagagggttgccaagccgcgaggtgga
gccaatcccagaaagccgatcgtagtccggatcgcaggctgcaactcgcctgcgtgaagt
cggaatcgctagtaatcgcggatcagcatgtcgcggtgaatacgttcccgggtcttgtac
acaccgcccgtcacaccatgggagcgggttccaccagaagtaggtagcctaaccgcaagg
agggcgcttaccacggtggggttcgtgactggggtgaagtcgtaacaaggtagcc
>embl|FJ478631|FJ478631 Uncultured bacterium clone p6h08ok 16S ribosomal RNA gene, partial sequence. ...
gagtttgatcctggctcagcctgaacgctggcggcgtggctaagacatgcaagtcgcacg
gtgtagcaatacacagtggcgaacgggtgagtaatgaatcgctaatgtaccccggactct
gggatagctgaccgaaaggtcaggtaataccagatgagaccacggccaggcatctggctg
tgctcaaaggtccgccggtctgggagcaggcgatttcgtatcagcttgttggtgaggtaa
cggctcaccaaggcgacgacgcgtagccggactgagaggttggccggccacattgggact
gagacactgcccagactcctacggggggctgcagtaacgaatcttccgcaatgcacgaaa
gtgtgacggagcgacgccgcgtgtaggacgaagcccttcggggtgtaaactactgtcagg
ggttagaaagttctgatcaaccccagaggaaggcacggctaactctgtgccagcagccgc
ggtaagacagaggtgccaagcgttaggcggaatcactgggcttaaagcgtgtgtaggcgg
actggtaagtaccttgtgaaatcccacggctcaaccgtggaactgcttggtatactgctt
gtcttgagccacttaggggcaaccggaacaaatggtggagcggtgaaatgcgtagatatc
atttggaacgccaatggtgaaaacaggttgctgggagtgtgctgacgctgagacacgaaa
gccaggggagcaaacgggattagataccccggtagtcctggccgtaaacgatgtcgacta
gatcgtggcagctctgacgttgtcacggtcgaagcaaaagtgctaagtcgaccgcctggg
aagtacggccgcaaggctaaaactcaaaggaattgacgggggctcacacaagcggtggag
catgtggttcaattcgaagcaacgcgcagaaccttacctgggcttgacatgcttggatta
tccctatgaaagtagggtaggcccttcggggtacaacaagtacaggtgctgcatggctgt
cgtcagctcgtgtcgtgagatgtcgggttaagtcccttaacgagcgaaacctttgccctt
agttaccatcgggttatgccggggactctaaggggactgccggtgtcaaaccggaggaag
gtggagatgacgtcaagtcctcatggcctttatgcccagggccacacacgtgctacaatg
gcgtccacaaagcgaaccgagagcgcaagctggaggaaatcgcacaaatgacgccccagt
tcagattggaggctgcaactcgcctccatgaagttggaatcgctagtaatcgcggatcag
ctacgccgcggtgaatgtgttcctgagccttgtacacaccgcccgtcaagtcatgggagc
cggaaatagccgaagtggccacaccactgtggtccctacgctaggttcggtgactgggac
taagtcgtaacaaggtagcc
>embl|FJ478632|FJ478632 Uncultured bacterium clone p7i17ok 16S ribosomal RNA gene, partial sequence. ...
gtttgattatggctcaggacgaacgctggcggcgcgcttaacacatgcaagtcgagcgag
aaccagggcttcggccctggggacagcggcgaacgggtgagtaacacgtgagtaatctgc
cctcggcaccgggatagcccggggaagcccggattaataccggatagcctctcgagcttc
cgggctcgcgagaaaagatggcttcggctttcggccgtggaggagcttgcggcggattag
cttgttggcggggtaacggcccaccaaggcgacaatccgtagctggtctgagaggacgat
cagccacactgggactgagacacggcccagactcctacgggaggcagcagtggggaatct
tgcgcaatgggcgaaagcctgacgcagcgacgccgcgtgagggaagaaggccttcgggtt
gtaaacctctttcaggagggacgaagccactcgggttaatagcccagagggtgacggtac
ttccagaagaagccccggctaactacgtgccagcagccgcggtaatacgtagggggcaag
cgttgtccggaattattgggcgtaaagcgcgtgtaggcggccagttaggtctgctgtgaa
aactcgaggctcaacttcgagatgtcggcggaaaccatctggctagagtccggaagagga
gagtggaattcctggtgtagcggtgaaatgcgcagatatcaggaagaacacccgtggcga
aggcggctctctgggacggtactgacgctgagacgcgaaagcgtggggagcaaacaggat
tagataccctggtagtccacgccgtaaacgatgggtgctaggtgtgggcggtgtcgactc
cgtccgtgccgaagctaacgcattaagcaccccgcctggggagtacggccgcaaggctaa
aactcaaaggaattgacgggggcccgcacaagcagcggagcatgtggttcaattcgacgc
aacgcgaagaaccttaccagggcttgacatgcactggaatgtcgtagaaatacggcagcc
cttcggggccagtgcacaggtggtgcatggctgtcgtcagctcgtgtcgtgagatgttgg
gttaagtcccgcaacgagcgcaacccctgtcctatgttgccagcgtgaaagacggggact
cataggagactgccggtgacaaatcggaggaaggtggggatgatgtcaagtcatcatgcc
ccttatgccctgggctacacacgtgctacattggccggtacagagggctgcaaacccgtg
agggggagcgaatcccaaaaagccggtcccggttcggattggaggctgaaactcgcctcc
atgaaggcggagttgctagtaatcgcggatcagcaacgccgcggtgaatacgttcccggg
ccttgtacacaccgcccgtcacaccacggaagccggtaacacccgaagccggtggcctaa
cccgcaagggagggagccgtcgaaggtgggattggtgactggggtgaagtcgtaacaagg
taacc
>embl|FJ478633|FJ478633 Uncultured bacterium clone p5p11ok 16S ribosomal RNA gene, partial sequence. ...
gtttgatcatggctcagaacgaacgctggcggcgtgcctaacacatgcaagtcgaacgag
aaaggggcttcggccctgagtaaagtggcgcacgggtgagtaacacgtgggtaacctgcc
tctaagattgggataacctgtcgaaagacggactaataccgaataagaccacagtttcct
tggaagcaggggtcaaaggtagcctctatttataagctatcacttagagatgggcctgcg
caccattagctagttggtggggtaacggcctaccaaggcaaagatggttagctggtctga
gaggatgatcagccacactggaactgagacacggtccagactcctacgggaggcagcagt
ggggaatattgcgcaatgggcgaaagcctgacgcagcaacgccgcgtgagtgatgaaggc
cctcgggtcgtaaagctctgtcggagggaacgaatgctcttggggttaacagccccgaga
agtgacggtaccctcaaaggaagcaccggctaactctgtgccagcagccgcggtaataca
gagggtgcaagcgttgttcggaatcattgggcgtaaagggcgtgtaggcggtttgttaag
tcatgtgtgaaatccctcggctcaaccggggaaggacgcatgaaactggcaagctagagt
accaaagaggggggtggaattcccggtgtagcggtgaaatgcgtagatatcgggaggaac
acctgtggcgaaggcggccccctggttggatactgacgctgatacgcgaaagcgtgggga
gcaaacaggattagataccctggtagtccacgctgtaaccgatgggcactaggtgtccgg
ggtattgaccccctgggtgccgcagctaacgcattaagtgccccgcctggggagtacggt
cgcaagattaaaactcaaaggaattgacgggggcccgcacaagcggtggagcatgtggtt
caattcgacgcaacgcgaagaaccttacctgggctagacaacggcggaccgtcctagaaa
taggatcttcccttcggggactgccggttcaggtgctgcatggctgtcgtcagctcgtgc
cgtgaggtgttgggttaagtcccgcaacgagcgcaaccctcgtccttagttgccaccatt
cagttgggcactctaaggagactgccggcgttaagccggaggaaggtggggacgacgtca
agtcatcatggcccttatgtccagggccacacacgtgctacaatgggcggtacaaagggt
cgcaaacccgcgagggggagctaatcccaaaaagccgctctcagttcggattggagtctg
caactcgactccatgaagttggaatcgctagtaatcgcggatcagcacgccgcggtgaat
acgttcccgggccttgtacacaccgcccgtcacaccatggaagccagctgtaccggaagt
cggtgcgttaacccgcaagggagacagccgcctatggtatgactggtgactggggtgaag
tcgtaacaaggtaacc
>embl|FJ478634|FJ478634 Uncultured bacterium clone p25m06ok 16S ribosomal RNA gene, partial sequence. ...
gtttgattatggctcaggacgaacgctggcggcgcgcttcaagcatgcaagtcgaacgag
aaccccgggcttgcccggggggagagtggcgaacgggtgagtaacacgtgaggaacctgc
cccaaagaccgggataacgccgggaaactggtgctaataccggatgccctcgccggatcg
catggtctggcaaggaaacggattccgcttcgggatggcctcgcgtcctatcagcttgtt
ggtggggtaacggcctaccaaggcggcgacgggtagctggtctgagaggatgtccagcca
cactgggactgagacacggcccagactcctacgggaggcagcagctaggaatcttgcgca
atggacgaaagtctgacgcagcgacgccgcgtgcgggatgaaggccctagggtcgtaaac
cgctttcagcagggacgaaaatgacggtacctgcagaagaagccccggccaactacgtgc
cagcagccgcggtaatacgtagggggcgagcgttgtccggatttattgggcgtaaagagc
tcgtaggcggtttggtaagtcgggtgtgaaatctccaggctcaacttggagaggtcattc
gatactgccatgactccagtccggtaggggagtgtggaatacctggtggagcggtgaaat
gcgcagatatcaggtggaacacccgtagcgaaagcggcactctgggccggaactggacgc
tgaggagagaaagcgtgggggagcgaacaggattagataccctggtagtccacgccgtaa
acgttgggcactaggtgtggggttctatcgacggattccgtgccgtagctaacgcattaa
gtgccccgcctggggagtacggccgcaaggctaaaactcaaaggaattgacgggggcccg
cacaagcggcggagcatgttgcttaattcgatgcaacgcgaagaaccttacctgggtttg
acatgtagggaaaagccgtagagatacggtgtccttcggggtcctacacaggtggtgcat
ggctgtcgtcagctcgtgtcgtgagatgttgggttaagtcccgcaacgagcgcaacccct
ttcctatgttgccagcggattatgccggggactcgtaggagactgccggtgccaaaccgg
aggaaggtggggatgaggtcaagtcatcatgccccttacgtccagggctgctaacatgct
acaatggctggtacaaagggttgctacttcgcgagaagacgccaatcccaaaaagccagt
ctcagttcggattgcagtctgcaactcgactgcatgaagtcggagtcgctagtaatcgca
gatcagcattgctgcggtgaatacgttcccgggccttgtacacaccgcccgtcacaccac
gaaagttggtaacgcccgaagccggtggcccaacccttttgggagggagccgtcgaaggt
gggatcagcgattggggtgaagtcgtaacaaggtagcc
>embl|FJ478635|FJ478635 Uncultured bacterium clone p8i11ok 16S ribosomal RNA gene, partial sequence. ...
gagtttgattatggctcagaatcaacgctggcggcgtgcctaacacatgcaagtcgaacg
cgaaaggggcttcggccctgagtagagtggcgaacgggtgagtaacacgtgggtgacctg
ccctcgagtgggggataacatcccgaaaggggtgctaataccgcatgacatcctgtcttt
gaacagatggacattaaagccggggatcgcaagacctggcgctcgaggaggggctcgcgt
ccgattagctagttggtggggtaatggcctaccaaggcgacgatcggtagccggcctgag
agggcggacggccacactgggactgagacacggcccagactcctacgggaggcagcagtg
gggaattgttcgcaatgggcgcaagcctgacgacgcaacgccgcgtggaggatgaagatc
ttcgagtcgtaaactcctttcgatcgggacgaatggctggtggtctaacacatcaccaga
gtgacggtaccgagagaagaagccccggctaactccgtgccagcagccgcggtaatacgg
ggggggcaagcgttgttcggaattactgggcgtaaagggcgcgtaggcggcctactaagt
cggacgtgaaatccctcggctcaaccgaggaactgcgtccgatactggcaggctggaatc
cgggagagggatgtggaattccaggtgtagcggtgaaatgcgtagatatctggaggaaca
ccggtggcgaaggcggcatccgggaccggtattgacgctgaggcgcgaaagctaagggaa
caaaccggattagataccccggtagtcctacccctaaacgatgagtgcttggtgtggcgg
gtatcgatccctgccgtgccgaagctaacgcattaagcactccgcctggggagtacggtc
gcaaggctgaaactcaaaggaattgacgggggcccgcacaagcggtggagcatgtggttc
aattcgacgcaacgcgaagaaccttacccaggctcgaacggcgagtgacgtccggcgaaa
gtcggtttccgcaaggacactcgtcgaggtgctgcatggctgtcgtcagctcgtgtcgtg
agatgttgggttaagtcccgcaacgagcgcaacccttgtcctctgttgccatcacgttat
ggtgggcactctgaggagactgccggtgacaaaccggaggaaggtggggatgacgtcaag
tcagcatggcctttatgtttggggctacacacgtgctacaatggccggtacaaaccgtcg
cgatctcgtaagagggagctaatcggagaaagccggtctcagttcggattgcaggctgca
actcgcctgcatgaagttggaatcgctagtaatcgcggatcagcacgccgcggtgaatac
gttcccgggccttgtacacaccgcccgtcacatcacgaaagctggctgtactngaagtc
>embl|FJ478636|FJ478636 Uncultured bacterium clone p25h07ok 16S ribosomal RNA gene, partial sequence. ...
gggtttgattatggctcagaatcaacgctggcggcgcgcctcagacatgcaagtcgaacg
cgaaagccccttcgggggcaagtagagtggcgcacgggtgagtaacacgtaggtaatcta
ccttcggatggggaataacaaccggaaacggttgctaataccgcataatgcagcggcacc
taatggtgacagttgttaaagcgggggatcgaaagacctcgcgtctgaagaggagcctgc
ggcggattagctagttggtagggtaatggcctaccaaggcaacgatccgtagccggcctg
agagggcggtcggccacactgacactgacatacgggtcagactcctacgggaggcagcag
tcgggaattttgggcaatgggcgaaagcctgacccagcaacgccgcgtgaaggatgaaat
ccttcgggatgtaaacttcgcaagaacgggaagaataagtctgcgcgaatatcgcagatg
atgacggtaccgtttgtaagctccggctaactccgtgccagcagccgcggtaatacgggg
ggagcaagcgttgttcggatttactgggcgtaaagggcgcgtaggcggccactgcaagtc
aattgtgaaatctccgggcttaactcggaaaggtcaactgatactgcagggctagagtgc
agaaggggcaactggaattctcggtgtagcggtgaaatgcgtaaatatcgagaggaacac
ctgcggcgaaggcgggttgctgggctgacactgactctgaccgtgcgaaagctaggggga
gcgaacgggatttagatacccccggtaggtcctacccttaaacgatgaatgtttggtgtc
tggggttttatagtccccgggtgccgtcgctaacgctttaagcattccgcctggggagta
cggtcgcaagactgaaactcaaaggaattgacggggacccgcacaagcggtggagcatgt
ggtttaattcgacgcaacgcgaagaaccttacctgggctagaatgcctctgacagcccca
gagagggggtctcctgggtaaaaccaggcagagtgcaaggtgctgcatggctgtcgtcag
ctcgtgtcgtgagatgttgggttaagtcccgcaacgagcgcaacccttatcaatagttgc
cagcggttcggccgggcactctattgagactgccgttgacaaaacggaggaaggtgggga
tgacgtcaagtcctcatggcctttatgtccagggctacacacgtgctacaatggccggta
caaagcgctgcaaaagagcaatctggagccaatcgcaaaaagccggtctcagttcggatt
ggagtctgcaactcgactccatgaagttggaatcgctagtaatcgcagatcagcatgctg
cggtgaatacgttcccgggtcttgtacacaccgcccgtcacatcacgaaagtgggttgta
ctagaagtcgtcgcgccaacccgtaagggaggcaggcgcccacggtatgatccatgattg
gggtgaagtcgtaacaaggtagcc
>embl|FJ478637|FJ478637 Uncultured bacterium clone p32d06ok 16S ribosomal RNA gene, partial sequence. ...
gtttgattatggctcagaatcaacgctggcggcgtgcctaacacatgcaagtcgaacgcg
gttagtagcaatactaactgagtggcaaacgggtgagtaacacgtgggtgacctaccttc
gagtgggggataacgtcccgaaagggacgctaataccgcataatatcctgtccttgaacg
gatggagatcaaagccggggatcgtaagacctggcgcttgatgaggggcccgcgtctgat
tagctagttggtgaggtaacggcccaccaaggcgacgatcagtatccggcctgagagggc
ggacggacacactgggactgagacacggcccagactcctacgggaggcagcagtggggaa
ttgttcacaatgggcgcaagcctgatgacgcaacgccgcgtggaggatgaaggtcttcgg
attgtaaactcctgttgctcgggacgaaaagcttcgacctaacacgtcgaggtctgacgg
taccgagtgaggaagccccggctaactctgtgccagcagccgcggtaatacagagggggc
aagcgttgttcggaattactgggcgtaaagggcgcgtaggcggccccgctaagtcgaacg
tgaaatccccgagctcaactcgggaactgcgtccgatactggcgggcttgaatccgggag
agggatgcgaaattccaggggtagcggtgaaatgcgtagatatctggaggaacaccggtg
gcgaaggcggcatcctggaccggcattgacgctgaggcgcgaaagctaggggagcaaacg
ggattagataccccggtagtcctagccctaaacgatgaatgcttggtgtggcgggtatcg
atccctgccgtgccgaagctaacgcattaagcattccgcctggggagtacggtcgcaagg
ctgaaactcaaaggaattgacgggggcccgcacaagcggtggagcatgtggtttaattcg
acgcaacgcgaagaaccttacccaggcttgaactgcagaggacactctacgaaagtagac
ttccgcaaggacctctgtagaggtgctgcatggctgtcgtcagctcgtgtcgtgagatgt
tgggttaagtcccgcaacgagcgcaacccttgtcttctgttgccatcaggttaagctggg
cactctgaagagactgccggtgacaaaccggaggaaggtggggatgacgtcaagtcagca
tggcctttatgtctggggccacacacgtgctacaatggcaggtacaaaccgtcgcgagac
cgcaaggtggagctaatcggataaagcctgtctcagttcggattgtcggctgcaactcgc
cggcatgaagttggaatcgctagtaatcgcggatcagcacgccgcggtgaatacgttccc
gggccttgtacacaccgcccgtcacatcacgaaagctggctgtactagaagtagcagcgc
taacccgcaagggaggcatgttcctaaggtatggtcagtgattagggtgaagtcgtaaca
aggtaacc
>embl|FJ478638|FJ478638 Uncultured bacterium clone p11k20ok 16S ribosomal RNA gene, partial sequence. ...
gggtttgattctggctcagaatcaacgctggcggcgtgcctcagacatgcaagtcgaacg
cgaaagcctccttcggggggcaagtagagtggcgcacgggtgagtaacacgtaggtaatc
tacctttggattgggaataaccaccggaaacggtggctaataccgaataatgcagcggca
cctaatggtgacagttgttaaagcgggggatcgcaagacctcgcgtctaaagaggagcct
gcggcggattagctagttggtaaggtaacggcttaccaaggcgatgatccgtagccggcc
tgagagggcggtcggccacactgacactgacatacgggtcagactcctacgggaggcagc
agtcgggaattttgggcaatgggcgaaagcctgacccagcaacgccgcgtgaaggatgaa
atccctcgggatgtaaacttcgcaagaacgggaagaataagtaagagttaacatctctta
cgatgacggtactgtttgtaagctccggctaactccgtgccagcagccgcggtaatacgg
ggggagcaagcgttgttcggatttactgggcgtaaagggcgcgtaggcggccaccgcaag
tcgactgtgaaatctccgggcttaacccggaaaggtcagccgatactgcggggctagagt
gcagaaggggcaactggaattctcggtgtagcggtgaaatgcgtagatatcgagaggaac
acctgcggcgaaggcgggttgctgggctgaccctgacgctgaggcgcgaaagctagggga
gcgaacgggattagataccccggtagtcctagccttaaacgatgaatgcttggtgtctgg
ggttttatagtccccgggtgccgtcgctaacgctttaagcattccgcctggggagtacgg
tcgcaagactgaaactcaaaggaattgacggggacccgcacaagcggtggagcatgtggt
ttaattcgacgcaacgcgaagaaccttacctgggctagaatgcctctgaccggcgtagag
atacgccttcctgggtaaaaccaggcagagtgcaaggtgctgcatggctgtcgtcagctc
gtgtcgtgagatgttgggttaagtcccgcaacgagcgcaacccttatcaatagttgccag
cggttcggccgggcactctattgagactgccgttgacaaaacggaggaaggtggggatga
cgtcaagtcctcatggcctttatgtccagggctacacacgtgctacaatggcgagtacaa
agcgctgcaaacctgcaagggggagccaatcgcaaaaagctcgtctcagttcggattgga
gtctgcaactcgactccatgaagctggaatcgctagtaatcgcagatcagcatgctgcgg
tgaatacgttcccgggtcttgtacacaccgcccgtcacatcacgaaagtgggttgtacta
gaagtcgtcgcgccaacccgtaagggaggcaggcgcccacggtatgatccatgattgggg
tgaagtcgtaacaaggtagcc
>embl|FJ478639|FJ478639 Uncultured bacterium clone p32a06ok 16S ribosomal RNA gene, partial sequence. ...
gtttgattatggctcagaccgtacgctggcggcgtgcctaacacatgcaagtcgaacgag
catggggcttcggccccgagtaaagtggcgcacgggtgagtaacacgtgggtaacctgcc
tctaagatggggataacctgtcgaaagacgggctaataccgaataagaccacagtttcct
tggaaacaggggtcaaaggtagcctctacttgtaagctaccacttagagatgggcctgcg
taccattagctagttggtggggtaacggcctaccaaggcaaagatggttagctggtctga
gaggatgatcagccacactggaactgagacgcggtccagactcctacgggaggcagcagt
ggggaatattgcgcaatgggcgaaagcctgacgcagcaacgccgcgtgagtgatgaaggc
cttcgggtcgtaaagctctgtcggagggaacgaatgctctcggggttaacagccttgaga
agtgacggtaccctcaaaggaagcaccggctaactctgtgccagcagccgcggtaataca
gagggtgcgagcgttgttcggaatcattgggcgtaaagggcgtgtaggcggtttgttaag
tcatgtgtgaaatccctcggctcaaccggggaaggacgcatgaaactgataagctagagt
accaaagaggggggtggaattcccggtgtagcggtgaaatgcgtagatatcgggaggaac
acctgtggcgaaggcggccccctggttggatactgacgctgatacgcgaaagcgtgggga
gcaaacaggattagataccctggtagtccacgctgtaaacgatgggcactaggtgtccgg
gggtattgacccccttgggtgcccgcagctaacgcattaagtgccccgcctggggagtac
ggtggcaagattaaaactcaaaggaattgacgggggcccgcacaagcggtggagcatgtg
gttcaatttgacgcaacgcgaagaaccttacctgggctagacaacggcggaccgtcctag
aaataggactttcccttcggggactgccggttcaggtgctgcatggctgtcgtcagctcg
tgccgtgaggtgttgggttaagtcccgcaacgagcgcaaccctcgtccttagttgccacc
attcagttgggcactctaaggagactgccggcgttaagccggaggaaggtggggacgacc
ccccgtcatcatggcccttatgtccagggccacacacgtgctacaatgggcggtacaaag
ggtcgcaaacccgcgagggggagccaatcccaaaaagccgctctcagttcggattggagt
ctgcaactcgactccatgaagttggaatcgctagtaatcgcggatcagcacgccgcggtg
aatacgttcccgggccttgtacacaccgcccgtcacaccatggaagccagctgtaccgga
agtcggtgcgccaacccgcaagggaggtagccgcctatggtatgactggtgactggggtg
aagtcgtaacaaggtagcc
>embl|FJ478640|FJ478640 Uncultured bacterium clone p27e20ok 16S ribosomal RNA gene, partial sequence. ...
gggtttgattatggctcagaacgaacgctggcggcaggcttaacacatgcaagtcgagcg
ccccgcaaggggagcggcagacgggtgagtaacgcgtgggaatctacccatccctacgga
acaactccgggaaactggagctaataccgtatacgtccttcgggagaaagatttatcggg
gatggatgagcccgcgttggattagctagttggtggggtaatggcctaccaaggcgacga
tccatagctggtctgagaggatgatcagccacactgggactgagacacggcccagactcc
tacgggaggcagcagtggggaatattggacaatgggcgaaagcctgatccagccatgccg
cgtgagtgatgaaggccctagggttgtaaagctctttcaccggtgaagataatgacggta
accggagaagaagccccggctaacttcgtgccagcagccgcggtaatacgaagggggcta
gcgttgttcggaattactgggcgtaaagcgcacgtaggcggactattaagtcaggggtga
aatcccggggctcaaccccggaactgcctttgatactggtagtctcgagtccggaagagg
tgagtggaattccgagtgtagaggtgaaattcgtagatattcggaggaacaccagtggcg
aaggcggctcactggtccggtactgacgctgaggtgcgaaagcgtggggagcaaacagga
ttagataccctggtagtccacgctgtaaacgatggaagctagccgtcggcaagtttactt
gtcggtggcgcagctaacgcattaagcttcccgcctggggagtacggtcgcaagattaaa
actcaaaggaattgacgggggcccgcacaagcggtggagcatgtggtttaattcgaagca
acgcgcagaaccttaccagcccttgacatcccggtcgcgggttcgagagatcgaaccctt
cagttcggctggaccggtgacaggtgctgcatggctgtcgtcagctcgtgtcgtgagatg
ttgggttaagtcccgcaacgagcgcaaccctcgcccttagttgccagcattcagttgggc
actctaaggggactgccggtgataagccgagaggaaggtggggatgacgtcaagtcctca
tggcccttacgggctgggctacacacgtgctacaatggtggtgacagtgggcagcgaggc
cgcgaggccgagctaatctccaaaagccatctcagttcggattgcactctgcaactcgag
tgcatgaagttggaatcgctagtaatcgcggatcagcatgccgcggtgaatacgttcccg
ggccttgtacacaccgcccgtcacaccatgggagttggttttacccgaaggcgctgtgct
aaccgcaaggaggcaggcgaccacggtagggtcagcgactggggtgaagtcgtaacaagg
tagcc
>embl|FJ478641|FJ478641 Uncultured bacterium clone p6k17ok 16S ribosomal RNA gene, partial sequence. ...
gggtttgatcatggctcagaacgaacgctggcggcatgcctaacacatgcaagtcgaacg
ggatccggacttcggttcggtgagagtggcggacgggtgagtaacgcgtgggaacctgcc
cagtggtgggggataactgcgggaaactgcagctaataccgcatgaacccgaaaggggaa
agatttatcgccattggaggggcccgcgttcgattaggtagttggtgaggtaatggctca
ccaagccgacgatcgatagctggtctgagaggatgatcagccacactgggactgagatac
ggcccagactcctacgggaggcagcagtggggaatattggacaatgggggcaaccctgat
ccagcaatgccgcgtgagtgatgaaggccttcgggttgtaaagctcttttggcggggacg
atgatgacggtacccgcagaataagccccggctaacttcgtgccagcagccgcggtaata
cgaagggggcaagcgttgttcggaattactgggcgtaaagggcgcgtaggcggcttacca
agtcaggcgtgaaattcccgggctcaacctgggggctgcgcttgatactggtgagcttga
atgcgggagaggatagtggaattcccagtgtagaggtgaaattcgtagatattgggaaga
acaccggtggcgaaggcggctatctggcccgttattgacgctgaggcgcgaaagcgtggg
gagcaaacaggattagataccctggtagtccacgccgtaaacgatgaatgctagacgttg
gcgagcatgctcgtcagtgtcgcagctaacgcattaagcattccgcctggggagtacggt
cgcaagattaaaactcaaaggaattgacgggggcccgcacaagcggtggagcatgtggtt
taattcgaagcaacgcgcagaaccttaccaacccttgacatggggagtatgggctggaga
gatccggtccttcagttcggctggctcccacacaggtgctgcatggctgtcgtcagctcg
tgtcgtgagatgttgggttaagtcccgcaacgagcgcaatccctatcttcagttgccatc
attgagttgggcactctgaagaaactgccggtgacaagccggaggaaggcggggatgacg
tcaagtcctcatggcccttacgggttgggctacacacgtgctacaatggtggtgacaatg
gggagcgaggccgcgaggccaagccaatctcaaaaagccatctcagttcggattgcactc
tgcaactcgagtgcatgaagttggaatcgctagtaatcgcgcatcagcatggcgcggtga
atacgttcccgggccttgtacacaccgcccgtcacaccatgggagttggttttacccgaa
gccggtgcgcgaaccgcaaggacgcagccgaccacggtaaggtcagcgactggggtgaag
tcgtaacaaggtagcc
>embl|FJ478642|FJ478642 Uncultured bacterium clone p32f23ok 16S ribosomal RNA gene, partial sequence. ...
gggtttgattctggctcagattgtacgctggcggcatgccttacacatgcaagtcgaacg
gcatcacgggggcaaccctggtggcgagtggcgaacgggtgagtaatgcatcggaacgtg
cccagtagtgggggataaccagtcgaaagattggctaataccgcatacgacctacgggtg
aaagcgggggaccgtaaggcctcgcgctattggagcggccgatgtccgattagctagttg
gtggggtaaaagcccaccaaggcgacgatcggtagctggtctgagaggacgaccagccac
actgggactgagacacggcccagactcctacgggaggcagcagtggggaattttggacaa
tgggcgcaagcctgatccagccatgccgcgtgcgggaagaaggccttcgggttgtaaacc
gcttttggcaggaacgaaacggcgcgagcgaatacctcgcgctaatgacggtacctgcag
aataagcaccggctaactacgtgccagcagccgcggtaatacgtagggtgcgagcgttaa
tcggaattactgggcgtaaagcgtacgcaggcggctatgcaagacagatgtgaaatcccc
gggcttaacctgggaactgcatttgtgactgcatagctagagtttgtcagaggggggtgg
aattccacgtgtagcagtgaaatgggtggggagggggaggaacaccgatggcgaaggcag
ccccctgggacctgactgacgctcatgtacgaaagcgtggggagcaaacaggattagata
ccctggtagtccacgccctaaacgatgtcgactagttgtcggaggcttgcgccttcggta
acgcagctaacgcgtgaagtcgaccgcctggggagtacggtcgcaagattaaaactcaaa
ggaattgacggggacccgcacaagcggtggatgatgtggattaattcgatgcaacgcgaa
aaaccttacctacccttgacatgccaggaacttgccagagatggcttggtgctcgaaaga
gaacctggacacaggtgctgcatggctgtcgtcagctcgtgtcgtgagatgttgggttaa
gtcccgcaacgagcgcaacccttgtcactagttgctacgaaagggcactctagtgaaact
gccggtgacaaaccggaggaaggtggggatgacgtcaagtcctcatggcccttatgggta
gggcttcacacgtcatacaatggccggtacagagggaagccaacccgcgagggggagcca
atcccagaaaaccggtcgtagtccggattgcagtctgcaactcgactgcatgaagtcgga
atcgctagtaatcgcggatcagcatgtcgcggtgaatacgttcccgggtcttgtacacac
cgcccgtcacaccatgggagtggggttcaccagaagccgtttgcctaaccgcaaggaggg
cggcgaccacggtgagcttcatgactggggtgaagtcgtaacaaggtagcc
>embl|FJ478643|FJ478643 Uncultured bacterium clone p25j08ok 16S ribosomal RNA gene, partial sequence. ...
gagtttgcttatggctcaggacgaacgctggcggcgtgcctaacacatgtaagtcgagcg
ggaacctcaggaggggtaacccttctgaggggagagcggcgaacgggtgagtaacacgtg
ggcaacctgccccggacaccgggataacccagggaaacctgggctaataccggatactcc
ggcgcgatcgcatggtcgtgccgggaaagctccgacggtccgggatgggcccgcggccta
tcagcttgttggtggggtaacggcctaccaaggcgacgacgggtagctggtctgagagga
cggccagccacactgggactgagacacggcccagactcctacgggaggcagcagtggggg
atcttgcgctaatgcgcgaaagcgtgacgcagcgacgccgcgtgggggatgaaggccttc
gggttgtaaacccctttcggcagggacgaagggaaactgacggtacctgcagaagaagtc
ccggctaactacgtgccagcagccgcggtaacacgtaggggacgagcgttgtccggattc
attgggcgtaaagcgcgcgtaggcggctcggaaagtcggtcgtgaaatgccggggctcaa
ccccgggactgcgtccgatacttccgggctggaagtaggtaggggagatcggaattcctg
gtgtagcggtgaaatgcgcatatatcaggaagaacaccggtgggcaaaggcggatctctg
tgccttacctgacgctgagcggcgaaagcctatgggagcgaacaggattagttaccctgg
tagtcctagctgtaaacgttgggtgttaggtgtgggcggacatcgactccgtccgtgccg
aagctaacgcattaagcaccccgcctggggagtacggccgcaaggctaaaactcaaagga
attgacgggggcccgcacaagcggcggagcatgcggcttaattcgatgcgacgcgaagaa
ccttacctgggcttgacatgcagggcaaagccggtgaaagccggcgctctacggagcctg
cacaggtggtgcatggctgtcgtcagcccgtgccgtgaggtgttgccttaagtggcgcaa
cgagcgcaacccttgtccttagttgccagcgggtaaagccgggaactctagggagactgc
cggtgccaaaccggaggaaggtggggatgacgtcaagtcatcatgccccttatgtccagg
gctgcacgcatgctacaatgcgcggtacaaagggctgcgatcccgcaagggggaacgaat
cccaaaaagccgcgctcagttcggatcggggtctgcaacccgaccccgtgaagtcggagt
cgctagtaatcgcagatcagcaatgctgcggtgaatacgttcccgggccttgtacacacc
gcccgtcacaccacgaaagtgggcaacacccgaagccggtggcccaaccctttgggaggg
agccgtcgaaggtggggctcgcgattggggtgaagtcgtaacaaggtagcc
>embl|FJ478644|FJ478644 Uncultured bacterium clone p5g07ok 16S ribosomal RNA gene, partial sequence. ...
gggtttgattatggctcagaatcaacgctggcggcgtgcgtaacacatgcaagtcgaacg
ggaaagcgggggcaactccgcaagtatagtggcagacgggtgagtaacacgtgaacaatc
tacccttgagaggggaataaccccgcgaaagcggggctaataccgcataacatccctgag
tcgcatggcacagggatcaaaggctccggtcgctcaaggaggagttcgcgcctgattagc
tagttggtgaggtaacggcccaccaaggcaacgatcagtagccggcctgagagggcgtac
ggccacactggaactgagacacggtccagactcctacgggaggcagcagtggggaatttt
gcgcaatgggcgaaagcctgacgcagcaacgccgcgtggaggatgaaggccttcgggtcg
taaactcctgtcaggggggacgaaacgcccggcaacgggcattgactgtaccctctgagg
aagccacggctaactccgtgccagcagccgcggtaatacggaggtggcaagcgttgttcg
gaattactgggcgtaaagggcgcgtaggcggcaaggcaagtcagatgtgaaagccccggg
cttaactcgggaattgcatctgaaactgctgtgcttgagttctggagggggtagtggaat
tcccagtgtagcggtgaaatgcgtagatattgggaggaacacctgcggcgaaggcggcta
cctggacagaaactgacgctgaggcgcgaaagctaggggagcgaacgggattagataccc
cggtagtcctagccgtaaacgatgggcacttggtgttgggggtattgagtccctcagtgc
cggagttaacacgttaagtgccccgcctggggagtacggtcgcaagactgaaactcaaag
gaattgacgggggcccgcacaagcggtggagcatgtggttcaattcgacgcaacgcggag
aaccttaccggggctcgaacggtaactgcaacctgtggaaacatagggttctcttcggag
acggttaccgaggtgctgcatggctgtcgtcagctcgtgtcgtgagatgttgggttaagt
cccgcaacgagcgcaacccttgcccttagttgctaacaggtcaagctgagcaccctaggg
gaactgtcggcgaaaagccggaggaaggtggggatgacgtcaagtcctcatggcccttac
gtcccgggctacacacgtgctacaatggtcggtacaaagggtcgccaacccgcgaggggg
agctaatctcaaaaaaccgatctcagttcggattgcagtctgcaactcgactgcatgaag
gcggaatcgctagtaatcgcagatcagcatgctgcggtgaatacgttcccgggccttgta
cacaccgcccgtcacatcacgaaagtgggttgtactagaaatcgccgggctgacctcgca
agaggaggcaggtgcttaaggtatgatccatgattggggtgaagtcgtaacaaggtaacc
>embl|FJ478645|FJ478645 Uncultured bacterium clone p8k06ok 16S ribosomal RNA gene, partial sequence. ...
gagtttgatcctggctcaggacgaacgctggcggcgcgcttaacacatgcaagtcgagcg
ataaccatggcttcggccatggggagagcggcgaacgggtgagtaacacgtgagtgatct
gccctcgacactgggatagcccggggaaacccggattaataccggatggcccctcgagcc
catgggctcgtgagaaaagatggcttcggctttcggtcgaggaggagcttgcggcggatt
agctggttggtgaggtaacggctcaccaaggcgacgatccgtagctggtctgagaggacg
atcagccacactgggactgagacacggcccagactcctacgggaggcagcagtggggaat
cttgcgcaatgggcgaaagcctgacgcagcgacgccgcgtgagggaagaaggccttcggg
ttgtaaacctctttcaggagggacgaagctactcgggttaatagcccagagggtgacggt
acctccagaagaagccccggctaactacgtgccagcagccgcggtaatacgtagggggca
agcgttgtccggaatcattgggcgtaaagcgcgtgtaggcggccagataagtccgctgtg
aaatctcgaggctcaacttcgagctgtcggtggaaactatctgggctagagtccggaaga
ggagagtggaattcctggtgtagcggtgaaatgcgcagatatcaggaagaacacccgtgg
cgaaggcggctctctgggacggtactgacgctgagacgcgaaagcgtggggagcaaacag
gattagataccctggtagtccacgccgtaaacgatgggtgctaggtgtgggcggtgtcga
ctccgtccgtgccgaagctaacgcattaagcaccccgcctggggagtacggccgcaaggc
taaaactcaaaggaattgacgggggcccgcacaagcagcggagcatgtggttcaattcga
cgcaacgcgaagaaccttacctaggcttgacatgcactggaattgcgtagaaatacgcaa
gcccttcggggccagtgcacaggtggtgcatggctgtcgtcagctcgtgtcgtgagatgt
tgggttaagtcccgcaacgagcgcaacccctgtcctatgttgccagcgagtaatgtcggg
gactcataggagactgccggtgacaaatcggaggaaggtggggatgatgtcaagtcatca
tgccccttatgcctagggctacacacgtgctacattggccggtacaaagggctgcaaacc
cgcgagggggagcgaatcccaaaaagccggtcccggttcggattggaggctgaaactcgc
ctccatgaaggcggagttgctagtaatcgcggatcagcaatgccgcggtgaatacgttcc
cgggccttgtacacaccgcccgtcacaccatggaagccggtaacacccgaagccggtggc
ctaacccgcaagggagggagccgtcgaaggtgggattggtgactggggtgaagtcgtaac
aaggtagcc
>embl|FJ478646|FJ478646 Uncultured bacterium clone p7g20ok 16S ribosomal RNA gene, partial sequence. ...
gtttgattatggctcagagcgaacgctggcggcgtacttaacacatgcaagtcgaacggg
gatcgtcgggttagcaataattcggcggtcctagtggcgcacgggtgagtaacacgtggg
taacctgcccttgagctcgggataccccctcgaaaggggggctaataccggatacgttcc
tcgggtcgaaaggcctggggaggaaaggtggcgcaagctgccgctcttggaggggctcgc
ggcctatcagctagttggcggggtaatggcccaccaaggcgatgacgggtagctggtctg
agaggacgaccagccacacggggactgagacacggccccgactcctacgggaggcagcag
tggggaattttccgcaatgggcgaaagcctgacggagtgacgccgcgtgtgggacgaagg
ccttcgggtcgtaaaccactgtcagtgggaaagaagggtgtcggcgcgataaccgccggc
atttgacggtacctgcagaggaagccccggccaactctgtgccagcagccgcggtaagac
agagggggcaagcgttgctcggaattactgggcgtaaagggcgcgtaggcgggatggcaa
gtcggtcgtgaaatccttcggcccaaccgaagaacgtcgatcgatactgctgttctagag
ggttgcagaggagactggaattcccggtgtagcggtgaaatgtgtagagatcgggaggaa
caccggtggcgaaggcgggtctctgggcaactcctgacgctgaggcgcgaaagcgtgggg
agcaaacgggattagataccccggtagtccacgctgtaaacgatgacgactaggtgtggg
ggggttcagtcccttccgtgccgcagctaacgcattaagtcgtccgcctggggagtacgg
ccgcaaggttgaaactcaaaggaattgacgggggcccgcacaagcggtggagcatgtggt
tcaattcgatgcagagcgaagaaccttacctgggcttgacatgtaggaagtagaaaccgg
aaacggcgacgacctgttaagtcaggagcctacacaggtggtgcatggctgtcgtcagct
cgtgccgtgaggtgttgggttaagtcccgcaacgagcgcaaccctcactctatgttgcca
tcgggtaatgccgggcactcttagggaaccgccggcgaagagctggaggaagggggggat
gacgtcaagtccgtatgccccttatgtccagggctacacacatgctacaatggccgatac
agagggttgccaacccgcgagggggagccaatcccacaaagtcggtctcagttcggattg
caggctgcaactcgcctgcgtgaagtcggaatcgctagtaagcgcagatcagcaggctgc
gctgaatacgttcccgggccttgtacacaccgcccgtcacaccacgaaagccggttgtac
cagaagtcgctgagccaaccgcaagggagcaggcgccgaaggtatggtcggtgattggtg
tgaagtcgtaacaaggtaacc
>embl|FJ478647|FJ478647 Uncultured bacterium clone p7m13ok 16S ribosomal RNA gene, partial sequence. ...
gggtttgattatggctcagaacgaacgctggcggcatgcttaacacatgcaagtcgaacg
gacttttggggcttgctccataagttagtggcagacgggtgagtaacgcgtgggaatgta
ccttttggttcggaataaccacgggaaactgtggctaataccggatgagcccgcgagggg
aaagatttatcgccgaaagagcagcccgcgttagattaggtagttggtggggtaaaggcc
taccaagcctacgatctatagctggtctgagaggatgatcagccacactgggactgagac
acggcccagactcctacgggaggcagcagtggggaatattggacaatgggggaaaccctg
atccagcaatgccgcgtgagtgatgaaggccttcgggttgtaaagctcttttgtcaggga
cgatgatgacggtacctgacgaataagctccggctaacttcgtgccagcagccgcggtaa
tacgaagggagctagcgttgttcggaattactgggcgtaaagggcgtgtaggcggtacca
taagtcagatgtgaaagccctaggcttaacctaggaggtgcatttgatactgtggaacta
gagatcgagagaggaaagtggaattacgagtgtagaggtgaaattcgtagatattcgtaa
gaacaccagtggcgaaggcgactttctggctcgataccgacgctaaggcgcgaaagcgtg
gggagcaaacaggattagataccctggtagtccacgctgtaaacgatgagtgctagatgt
tggtgaagaaattcatcagtgtcgcagctaacgcattaagcactccgcctggggagtacg
gtcgcaagattaaaactcaaaggaattgacgggggcccgcacaagcggtggagtatgtgg
tttaattcgaagcaacgcgaaaaaccttaccagctcttgacatgttgactatggagacca
gagatggtttccttcggttcggccgggtcaaacacaggtgctgcatggctgtcgtcagct
cgtgtcgtgagatgttgggttaagtcccgcaacgagcgcaaccctcatcattagttgcca
tcaggtttggctgggcactctaatggaactgccggtgataagccggaggaaggtggggat
gatgtcaagtcctcatggcccttatgggctgggctacacacgtactacaatggtggtgac
aacgggtagcgatggagcaatcctgagcaaatcctttaaaagccatctcagttcggattg
tcctctgcaactcgagggcatgaagttggaatcgctagtaatcgcagatcagcatgctgc
ggtgaatacgttcacgggccttgtacacaccgcccgtcacaccatgggagttggttttac
cttaagccggcgccttaacccgtaagggagagagccgaccacggtagggtcagcgactgg
ggtgaagtcgtaacaaggtaacc
>embl|FJ478648|FJ478648 Uncultured bacterium clone p5o12ok 16S ribosomal RNA gene, partial sequence. ...
gggtttgattatggctcagagcgaacgctggcggcgtgcctaacacatgcaagtcgagcg
agaaagtcccgcaagggatgagtacagcggcgaacgggtgcgtaacacgtgggcaattct
tccttaaggcggggataacccaacgaaagttgggctaataccggatgagaccacaggggg
aaaccccaggggtcaaagggcgctctctttacagaggcgttcccccaaggagaagcccgc
ggcctatcagcttgttggtagggtaacggcctaccaaggcaacgacgggtagctggtctg
agaggatgaccagccacacggggactgagacacggccccgactcctacgggaggcagcag
tggggaatattgggcaatgggggaaaccctgacccagcgacgccgcgtgggtgacgaagg
ccttcgggtcgtaaagccctgtcaggaggaaagaacgacctcatggtgaataaccatggg
gtgtgacggtacctccgaaggaagcaccggccaactccgtgccagcagccgcggtaagac
ggagggtgcaagcgttgctcggaatcactgggcgtaaagggtgcgtaggcggcctcttaa
gtctgacgtgaaagcccagggctcagccctggaagggcgctagaaactgggaggctagag
tgccggaggggagagtggatttcccggtgtagcggtgaaatgcgtagatatcggggggaa
taccggtggcgaaagcgactctctggacggcaactgacgctgaggcatgaaagcgtgggg
agcaaacaggattagataccctggtagtccacgccgtaaacgatggacactaggtgtcgg
gggtattcactcccccggtgccgccgctaacgcattaagtgtcccgcctgggaagtacgg
ccgcaaggttaaaactcaaaagaattgacgggggcccgcacaagcggtggagcatgtggt
tcaattcgatgcaacgcgaagaaccttacctgggtttgacatctggcgaatcctcgtgaa
aatggggagtgcccgcaagggagcgccaagacaggtgctgcatggctgtcgtcagctcgt
gccgtgaggtgttgggttaagtcccgcaacgagcgcaacccctgtccttagttgcccccg
ggtgaagccgtggcactctaaggaaactgcccgtgttaagcgggaggaaggtggggacga
cgtcaagtcatcatggcctttatatccagggctacacacgtgctacaatggatggtacaa
agagtggccaactcgtgagagggagctaatctcaaaaaaccaccctcagttcggatcgaa
gtctgcaactcgacttcgtgaagctggaatcgctagtaatcgcggatcagcatgccgcgg
tgaatacgttcccgggccttgtacacaccgcccgtcacaccatggaagccagttgtaccg
gaagttagtgggctaacccgcaagggaagcagctacccagggtacgaccggtaaccgggg
tgaagtcgtaacaaggtaacc
>embl|FJ478649|FJ478649 Uncultured bacterium clone p5p20ok 16S ribosomal RNA gene, partial sequence. ...
gagtttgattctggctcagagcgaacgctggcggcaggcctaacacatgcaagtcgagcg
ccccgcaaggggagcggcagacgggagagtaacacgtgggaacgtacccttcagttcgga
acaacccagggaaacttgggctaataccgaatacgtccgtaaggagaaagatttatcgct
gaaggatcggcccgcgtctgattagctagttggtgaggtaacggctcaccaaggcaacga
tcagtagctggtctgagaggatgatcagcctcactgggactgagacacggcccagactcc
tacgggaggcagcagtggggaatattggacaatgggcgcaagcctgatccagccatgccg
cgtgggtgatgaaggccctagggttgtaaagccctttcggcggggaagataatgacggta
cccgcagaagaagccccggctaacttcgtgccagcagccgcggtaatacgaagggggcta
gcgttgctcggaatcactgggcgtaaagcgcacgtaggcggatccttaagtcgggggtga
aatcctggagctcaactccagaactgccttcgatactgaggatcttgagtccgggagagg
tgagtggaactgccagtgtagaggtgaaattcgtacatattcgcaagaacaccagtggcg
aaggcggctcactggcccggtactgacgttgaggtgcgaaagcgtggggagcaaacagga
ttagataccctggtagtccacgccgtaaacgatggatgctagccgttggcaggcttgcct
gtcagtggcgcagctaacgcattaagcatcccgcctggggagtacggtcgcaagattaaa
actcaaaggaattgacgggggcccgcacaagcggtggagcatgtggttcaattcgaagca
acgcgcagaaccttaccaacctttgacatcccggtcgcgggcaccagagatggagccctt
cagttcggctggaccggagacaggtgctgcatggctgtcgtcagctcgtgtcgtgagatg
ttgggttaagtcccgcaacgagcgcaaccctcgcccttagttgccatcattcagttgggc
actctaaggggactgccggtgataagccgcgaggaaggtggggatgacgtcaagtcctca
tggcccttacaggttgggctacacacgtgctacaatggcggtgacaatgggatgcaatgg
ggcaaccctgcgcaaatctcaaaaagccgtctcagttcggattgggctctgcaactcgag
cccatgaagttggaatcgctagtaatcgcagatcagcacgctgcggtgaatacgttcccg
ggccttgtacacaccgcccgtcacaccatgggagttggctttacctgaagacggtgcgct
aaccgcaaggaggcagccggccacggtagggtcagcgactggggtgaagtcgtaacaagg
tagcc
>embl|FJ478650|FJ478650 Uncultured bacterium clone p7c07ok 16S ribosomal RNA gene, partial sequence. ...
gagtttgattatggctcagaatcaacgctggcggcgtgcctaacacatgcaagtcgaacg
cgaaaggggagcaatccctgagtagagtggcaaacgggtgagtaacacgtgggtgacctg
cctcagagtgggggataacgtcccgaaagggacgctaataccgcataacatcctgccttt
ggaaaggcggagatcaaagccggggatcgcaagacctggcgcttggagaggggcccgcgt
ctgattagctagttggtagggtaatggcctaccaaggcgacgatcagtatccggcctgag
agggcggacggacacactgggactgagacacggcccagactcctacgggaggcagcagtg
gggaattgttcgcaatgggcgcaagcctgacgacgcaacgccgcgtggaggatgaagatc
ttcgggtcgtaaactcctgtcgagcgggacgaacacttatccagtgaatacctgggtagg
ctgacggtaccgctaaaggaagccccggctaactccgtgccagcagccgcggtaatacgg
ggggggcaagcgttgttcggaattactgggcgtaaagggctcgtaggcggccaactaagt
cggacgtgaaatccccaggctcaacctgggaactgcgtccgatactggatggcttgaatc
cgggagagggatgcagaattccaggtgtagcggtgaaatgcgtagatatctggaggaata
ccggtggcgaaggcggcatcctggaccggcattgacgctgaggagcgaaagccaggggag
caaacgggattagataccccggtagtcctggccctaaacgatgaatgcttggtgtaacgg
gtatcgatccctgttgtgccgaagctaacgcattaagcattccgcctggggagtacggtc
gcaaggctgaaactcaaaggaattgacgggggcccgcacaagcggtggagcatgtggttc
aattcgacgcaacgcgaagaaccttacccaggctcgaacggtgatggacatccggcgaaa
gccggctcccgcaagggccgtcatcgaggtgctgcatggctgtcgtcagctcgtgtcgtg
agatgttgggttaagtcccgcaacgagcgcaacccttgtccgctgttgccatcaggttac
gctgggcactctgcggagactgccggtgataaaccggaggaaggtggggatgacgtcaag
tcagcatggcctttatgtctggggctacacacgtgctacaatggccggtacaaaccgtcg
cgatctcgcgagagggagctaatcggagaaagccggtctcagttcggattgcaggctgca
actcgcctgcatgaagttggaatcgctagtaatcgcggatcagcacgccgcggtgaatac
gttcccgggccttgtacacaccgcccgtcacatcacgaaagccggctgtactagaagtcg
ccgagctaacccgcaagggaagcaagcgcctaaggtatggtcggtgattggggtgaagtc
gtaacaaggtagcc
>embl|FJ478651|FJ478651 Uncultured bacterium clone p25f17ok 16S ribosomal RNA gene, partial sequence. ...
gagtttgatcctggctcagaatgaacgctggcggcgtgcttaacacatgcaagtcgaacg
aggcctggggggcaactcccagagtcgagtggcggacgggtgagtaacacgtgggtaacc
tgcccggaagtggggaatacctcggggaaactcgagctaattccgcatgacatcttcggg
acgaaagtcctgacgatcaaagcggggtcgcaagatctcgcgctaccggatgggcccgcg
cccgattagctagttggtgaggtaacggctcaccaaggcttcgatcggtaaccggcctga
gagggcgatcggtcacaccggaactgagacacggtccggactcctacgggaggcagcagt
ggggaatcttgcgcaatgggcgaaagcctgacgcagcaacgccgcgtggaggatgaaggc
ccttgggttgtaaactcctgtcggctgggaagaaatcatacggtgctaataccaccgtgt
gttgactgtaccagcaaaggaagccccggctaactctgtgccagcagccgcggtaataca
gagggggccagcgttattcggaattattgggcgtaaagggcgcgtaggcggccatgcgtg
tcttccgtgaaatccctcggcttaactgaggacgtgcggaagaaactgcaaggctcgagt
ccgggagaggggggtggaattcccagtgtagcggtgaaatgcgtagatattgggaggaac
accggtggcgaaggcggccccctgtaccggtactgacgctaaagcgcgaaagcgtgggta
acaaacgggattagataccccggtagtccacgccgtaaacgatgggcacttggtgtcgcg
ggtatcgacccctgggggtgccgaagctaacgcattaagtgccccgcctggggagtacgg
tcgcaaggctgaaactcaaaggaattgacgggggcccgcacaagcggtggagcatgtggt
tcaattcgaagcaacgcgaagaaccttacctgggtttgaagatcagttgatcgggggcga
aatccccttttcccgcaagggacagctggttaggtgctgcatggctgtcgtcagctcgtg
tcgtgagatgttgggttaagtcccgcaacgagcgcaacccctgctgctagttgccaacgg
ttcggccgggcactctagtgggactgccggtgataaaccggaggaaggtggggatgacgt
caagtcctcatggcctttatgtccagggcgacacacgtgctacaatggccggtacaaacc
gtcgctaaagcgcaagctggagccaatcggaaaaagccggtctcagttcggattggggtc
tgcaactcgaccccatgaagctggaatcgctagtaatcgcggatcagcacgccgcggtga
atacgttcccgggccttgtacacaccgcccgtcacatcacgaaagtcggctgtaccagaa
gtcggtgttccaacccgcaagggaggaagccgcctaaggtatggtcggtaattggggtga
agtcgtaacaaggtaacc
>embl|FJ478652|FJ478652 Uncultured bacterium clone p6e21ok 16S ribosomal RNA gene, partial sequence. ...
gagtgaagctgccgctcgaagaggggcccgcggcccatcagctagttggtggggtaatgg
cccaccaaggcgacgacgggtagctggtctgagaggacgaccagccacacgggaattgag
atacggtcccgactcctacgggaggcagcagtggggaatcttgggcaatgggggaaaccc
tgacccagcgacgccgcgtgggggatgaaggccctcgggtcgtaaacccctgttaggtgg
gacgaatgtccccttgcaaataacggggggacctgacggtaccaccagagaaagccccgg
ctaactccgtgccagcagccgcggtaatacggagggggctagtgttgttcggaattactg
ggcgtaaagggcgcgcaggcggcttggcaagtcgagtgtgaaatcccttggcttaactaa
ggaatagcgctcgaaactacctcgctagagggcgggagagggaagtggaactctcggtgt
aggggtgaaatctgtagatatcgagaggaacaccggtggggaaggcgtctttctggccct
tacctgacgctgaggcgcgaaagcgtggggagcaaacaggattagataccctggtagtcc
acgccgtaaacgatgggcactaggtgtgggcggtattaatcccgcctgtgccgtagctaa
cgcattaagtgccccgcctggggagtacggtcgcaaggctgaaactcaaaggaattgacg
gggacccgcacaagcggtggagcatgtggttcaattcgacgcaacgcgaaaaaccttacc
tgggtttgacatgtcggtgataggaaaccgaaaggggcccgaccccgcaaggggagccga
cacaggtgctgcatggctgtcgtcagctcgtgtcgtgagatgttgggttaagtcccgcaa
cgagcgcaaccctcgcccctagttgccaacgggtcatgccgggaactctagggggactgc
cccggttaacggggaggaaggtggggatgacgtcaagtcatcatggcctttatgtccagg
gctacacacgtgctacaatggccggtacaaagggtcgcaaacgcgcgagcggaagccaat
cccaaaaagccggtcccagttgggatcgcagtctgcaactcgactgcgtgaacgcggaat
cgctagtaatcgcgaatcagcaggtcgcggtgaatacgttcccgggtcctgtacacaccg
cccgtcacaccacgaaagccgattgtacttgaagtcgctgggctaacccgcaagggaggc
aggtgccgaaggtatggtcggtgattggggtgaagtcgtaacaaggtagcc
>embl|FJ478653|FJ478653 Uncultured bacterium clone p8k01ok 16S ribosomal RNA gene, partial sequence. ...
gtcgggcgtcatttttcgcaatagtggcgcacgggtgcgtaacgcgtgggaatctgccca
aaggttcggaataactcagggaaacttgagctaataccgaatgatgtcttcggaccaaag
atttatcgcctttggatgagcccgcgtcggattagcttgttggtgaggtaaaagctcacc
aaggcgacgatccgtagctggtctgagaggatgatcagccacactgggactgagacacgg
cccagactcctacgggaggcagcagtggggaatattggacaatgggcgaaagcctgatcc
agcaatgccgcgtgagtgatgaaggccttagggttgtaaagctcttttacccgggatgat
aatgacagtaccgggagaataagctccggctaactccgtgccagcagccgcggtaatacg
gagggagctagcgttgttcggaattactgggcgtaaagcgcacgtaggcggctttgtaag
ttagaggtgaaagcccggggctcaactccggaattgcctttaaaactgcatcgcttgaat
ccgggagaggtgagtggaattccgagtgtagaggtgaaattcgtagatattcggaagaac
accagtggcgaaggcggctcactggaccggtattgacgctgaggtgcgaaagcgtgggga
gcaaacaggattagataccctggtagttcacgctgtaaacgatgagaactagctgtcggg
ggccttaggctttcggtggcgcagctaacgcattaagttctccgcctggggagtacggcc
gcaaggttaaaactcaaagaaattgacgggggcctgcacaagcggtggagcatgtggttt
aattcgaagcaacgcgcagaaccttaccagcgtttgacatcccggtcgcgggttccagag
atggatctcttcagttcggctggaccggtgacaggtgctgcatggctgtcgtcagctcgt
gtcgtgagatgttgggttaagtcccgcaacgagcgcaaccctcgtctttagttgccatca
tttagttgggtactctaaagaaaccgccggtgataagccggaggaaggtggggatgacgt
caagtcctcatggcccttacgcgctgggctacacacgtgctacaatggcggtgacaacgg
gctgcgacctcgcgaggggtagctaatcccgaaaagccgtctcagttcggattgttctct
gcaactcgagagcatgaaggcggaatcgctagtaatcgcggatcagcatgccgcggtgaa
tacgttcccaggccttgtacacaccgcccgtcacaccatgggagttggattgacccgaag
gtggtgagctaacccgcaagggagacagccaaccacggtcggttcagcgactggggtgaa
gtcgaaaggaggtaacc
>embl|FJ478654|FJ478654 Uncultured bacterium clone p27f02ok 16S ribosomal RNA gene, partial sequence. ...
ggtttgatcttggctcaggatgaacgctggcggcgtgcctaatacatgcaagtcgaacga
ggtgcttttgtagcaatacgagagtatcctagtggcgaacgggtgagtaacgcgttggtg
acctaccccaaagtgtgggataacagtccgaaaggattgctaataccgcatgtggtcctc
aggcttagaaactgatgactaaaggagcaattcgctttgggagggacctgcgtcccatca
gctagttggtgaggtaatggctcaccaaggcgacgacgggtaggggacctgagagggtga
ccccccacaatggaactgaaacacggtccatacacctacgggtggcagcagtagggaata
ttgcacaatgggcgaaagcctgatgcagcaacgccgcgtgcacgatgaaggccttcgggt
cgtaaagtgcttttctgggagatgagaaaggacagtatcccaggaataagtctcggctaa
ctacgtgccagcagccgcggtaaaacgtaggaggcgagcgttatccggattcactgggcg
taaagcgcgtgcaggtggcttggtaagttgggcgtgaaatctcccggctcaactgggaga
ggtcgtccaatactaccgggctcgagagcagaagaggaagatggaattcccggtgtagtg
gtgaaatgcgtagatatcgggaggaacaccagtggcgaaggcgatcttctggtctgtttc
tgacactcagacgcgacagctagggtagtaaacgggattagagaccccggtaatcctagc
cgtaaacgatgtgaacttggcgttggtgggttaaactccatcagtgccgcagcaaacgcg
ataagttcaccgcctggggactacggccgcaaggttaaaactcaaaggaattgacggggg
cccgcacaagcagcggagcgtgtggtttaattcgatgctacacgaagaaccttacccagg
cttgacatacaggtggtagggatccgaaaggtgaccgacccgcaagggagcctgaacagg
tgttgcatggctgtcgtcagctcgtgtcgtgagatgttcggttaagtccgccaacgagcg
ccgccctcgccgtgtgttatacgtgtcacgcgggactgccggtattaagccggaggaagg
tggggatgaggtcaagtcagcatggcctttatgcctggggctacacacacgctacaatgg
gcagtacaatgggttgctaagccgcgaggtggagccaatcccccaaaactgtcctcagtt
cagattgcaggctgcaactcgcctgcatgaagccggagttgctagtaaacgcgcgtcagc
tatagtgcgtggaatacgttttcgggccttgtccacaccgcccgtcacgtcatgggagct
ggtaccacctgaagccggtagcctaaccgcaaggagggcgccgtggaaggtggggctggt
gactgggaggaagtcgtaacaaggtagcc
>embl|FJ478655|FJ478655 Uncultured bacterium clone p8e16ok 16S ribosomal RNA gene, partial sequence. ...
gggtttgatcctggctcagaatcaacgctggcggcgtgcctaacacatgcaagtcgaacg
cgaaaggggcttcggccctgagtagagtggcgaacgggtgagtaacacgtgggtgatcta
ccttcgagtgggggataacgtcccgaaagggacgctaataccgcatgacgttctgggttt
gaagacctggaaaccaaagccggggaccgcaaggcctggcgcttgaagaggagctcgcgt
ccgattagctagttggcggggtaatggcccaccaaggcgacgatcggtagccggcctgag
agggcggacggccacactggaactgagacacggtccagactcctacgggaggcagcagtg
gggaattgttcacaatgggcgcaagcctgatgacgcaacgccgcgtgggggatgaaggtc
ttcggattgtaaacccctgtcgaacgggacgaaagactcgagagctaatcatctcgagag
tgacggtaccgttaaaggaagccacggctaactctgtgccagcagccgcggtaatacaga
ggtggcaagcgttgttcggaattactgggcgtaaagggcgcgtaggcggccttctaagtc
agacgtgaaatcccccggcttaacctgggaactgcgtctgatactgggaggcttgagtat
gggagagggatgtagaattccaggtgtagcggtgaaatgcgtagatatctggaggaatac
cggtggcgaaggcggcatcctggaccataactgacgctgatgcgcgaaagctaggggagc
aaacgggattagataccccggtagtcctagccctaaacgatgaatgcttggtgtgggcgg
gtatcgatccctgccgtgccaaagctaacgcattaaccattccgcccggggagtacggtc
gcaaggctgaaactcaaaggaattgacgggggcccgcacaagcggtggagcatgtggttc
aattcgacgcaacgcgaagaaccttacctgggctcgaaatgcagatgacaaccgatgaaa
gtcggctcccgcaagggcatctgtataggtgctgcatggctgtcgtcagctcgtgtcgtg
agatgttgggttaagtcccgcaacgagcgcaaccctcgtcctctgttgccatcaggtcat
gctgggcactctgaggagactgccggtgataaaccggaggaaggtggggatgacgtcaag
tcagcatggcctttatgtccagggccacacacgtgctacaatggcggatacaaagcgctg
caaacccgcgtgggtgagccaatcgcataaagtccgtctcagttcggattgtaggctgca
actcgcctgcatgaagttggaatcgctagtaatcgcggatcagcatgccgcggtgaatac
gttcccgggccttgtacacaccgcccgtcacatcacgaaagctggctgtactagaagtag
cctcgctaacccgcaaggggggcaggttcctaaggtatggtcagtgattggggtgaagtc
gtaacaaggtaacc
>embl|FJ478656|FJ478656 Uncultured bacterium clone p8d06ok 16S ribosomal RNA gene, partial sequence. ...
gagtttgattatggctcaggacgaacgctggcggcgtgcctaatacatgcaagtcgagcg
gatttatcccttcggggataagttagcggcggacgggtgagtaacacgtaggcaacctgc
ctggaggatcgggataactatcggaaacgatagctaagaccgaataattggcgctttcgc
atgaaggcgccatgaaacacggagcaatctgtggcctttggatgggcctgcggcgcatta
gctagtaggtgaggtaacggctcacctaggcgacgatgcgtagccgacctgagagggtga
acggccacactgggactgagacacggcccagactcctacgggaggcagcagtagggaatc
ttccgcaatggacgcaagtctgacggagcaacgccgcgtgagtgatgaaggttttcggat
cgtaaagctctgttgccctagacgaacgagtcagagagtaactgctctggctgtgacggt
ataggagaagaaagccccggctaactacgtgccagcagccgcggtaatacgtagggggca
agcgttgtccggaattattgggcgtaaagcgcgcgcaggcggttcagtaagttggatgtt
taaagccggggctcaaccccggtgcgcatccaaaactggtggacttgagtgtaggagagg
aaagtggaattccacgtgtagcggtgaaatgcgtagagatgtggaggaacaccagtggcg
aaggcgactttctggcctataactgacgctgaggcgcgaaagcgtggggagcaaacagga
ttagataccctggtagtccacgccgtaaacgatgagtgctaggtgttaggggtttcgatg
cccttggtgccgaagttaacacagtaagcactccgcctggggagtacgctcgcaagagtg
aaactcaaaggaattgacggggacccgcacaagcagtggagtatgtggtttaattcgaag
caacgcgaagaaccttaccaggtcttgacatccccctgaagctgctagagatagcagggg
ccttcgggacaggggagacaggtggtgcatggttgtcgtcagctcgtgtcgtgagatgtt
gggttaagtcccgcaacgagcgcaacccttgatgttagttgccagcaggtgaagctgggc
actctaacgtgactgccggtgacaaaccggaggaaggtggggatgacgtcaaatcatcat
gccccttatgacctgggctacacacgtactacaatggccggtacaacggggtgcgaaaga
gcgatctggagcgaatccttagaagccggtctcagttcggattgcaggctgcaactcgcc
tgcatgaagtcggaattgctagtaatcgcggatcagcatgccgcggtgaatacgttcccg
ggtcttgtacacaccgcccgtcacaccacgagagtttacaacacccgaagtcggtggggt
aacccgcaagggagccagccgccgaaggtggggtagatgattggggtgaagtcgtaacaa
ggtaacc
>embl|FJ478657|FJ478657 Uncultured bacterium clone p27n12ok 16S ribosomal RNA gene, partial sequence. ...
gggtttgatcatggctcagaacgaacgctggcggcgtggattaggcatgcaagtcgaacg
tgaaaggaggggcaactctccgagtaaagtggcgaacgggtgaggaacgcgtgggaaatc
tgccttcgagttggggataaccatcccaacgggtggctaataccgaatgtgatcgtcggg
gggcatcctctggcgattaaaggtggggacccgaaagggcctgccgctcgaagatgatcc
cgcgtcccattagctagttggtgaggtaacggcccaccaaggctacgatgggtagctggt
ctgagaggacgaccagccacactgggactgagatacggcccagactcctacgggaggcag
cagtcgagaggcttcggcaatgggggaaaccctgaccgagcgacgccgcgtgggggatga
aggcctttgggttggaaacccctgtcaagtgggacgaaacactctgaggtgataagccga
ggggtttgacggtaccgccagaggaagctccggctaactccgtgccagcagccgcggtaa
tacggggggagcaagcgttgttcggaattactgggcgtaaagggcgtgtaggcggccttg
taagtcgggggtgaaatccactggctcaaccagtgacgtgccttcgaaactgcttggctt
gagtatggcagaggagagcggaattccaggtgtagcggtgaaatgcgtagatatctggaa
gaacaccggtggcgtaggcggctctctgggccaatactgacgctgaggcgcgaaagccag
gggagcaaacgggattagataccccggtagtcctggccctaaacgttggatactaggtgt
aggaggcatcgaccccttctgtgccgcagctaacgcattaagtatcccgcctggggagta
cgaccgcaaggttgaaactcaaaggaattgacgggggcccgcacaagcggtggagtatgt
ggtttaattcgacgcaacgcgaagaaccttaccggggcttgacatgcacaggacaggcgt
ggaaacacgctctcccttcggggtctgtgcacaggtgctgcatggctgtcgtcagctcgt
gtcgtgagatgttgggttaagtcccgcaacgagcgcaacccttgcccttagttgccatca
ttcagttgggaactctaaggggactgccggtgataagccggaggaaggtggggatgacgt
caagtcctcatggcccttacgccccgggctacacacgtactacaatggccggtacagagg
gtcgcaatgtcgcgagacggagccaatcccaaaaagccggcctcagttgggatcgtagtc
tgcaactcgactacgtgaacgcggaatcgctagtaatcgcggatcagcacgccgcggtga
atacgttcccgggccttgtacacaccgcccgtcaagtcagccgaattgagtgcacccgaa
gtcgccgtaccaacccgcaagggagggaggcgcccaaggtgtgcttggtgagggggacta
agtcgtaacaaggtagcc
>embl|FJ478658|FJ478658 Uncultured bacterium clone p27i11ok 16S ribosomal RNA gene, partial sequence. ...
gagtttgattatggctcagagcgaacgctggcggcaggcctaacacatgcaagtcgagcg
ccgtagcaatacggagcggcagacgggagagtaacacgtgggaacgtaccctttggttcg
gaacaacccagggaaacttgggctaataccggataagcccttacggggaaagatttatcg
ccgaaggatcggcccgcgtctgattagctagttggtggggtaatggcccaccaaggcgac
gatcagtagctggtctgagaggatgatcagcctcactgggactgagacacggcccagact
cctacgggaggcagcagtggggaatattggacaatgggcgcaagcctgatccagccatgc
cgcgtgggtgatgaaggccttagggttgtaaagccctttcggcggggaagataatgacgg
tacccgcagaagaagccccggctaacttcgtgccagcagccgcggtaatacgaagggggc
tagcgttgctcggaatcactgggcgtaaagcgcacgtaggcggattgttaagtcaggggt
gaaatcctggagctcaactccagaactgcctttgatactggcgatctcgagtccgggaga
ggtgagtggaactgcgagtgtagaggtgaaattcgtagatattcgcaagaacaccagtgg
cgaaggcggctcactggcccggtactgacgctgaggtgcgaaagcgtggggagcaaacag
gattagataccctggtagtccacgccgtaaacgatggatgctagccgttggtgggtttac
ccatcagtggcgcagctaacgcattaagcatcccgcctggggagtacggtcgcaagatta
aaactcaaaggaattgacgggggcccgcacaagcggtggagcatgtggttcaattcgaag
caacgcgaagaaccttaccagcctttgacatcccggtcgcgagcaccagagatggagctc
ttcagttcggctggaccggagacaggtgctgcatggctgtcgtcagctcgtgtcgtgaga
tgttgggttaagtcccgcaacgagcgcaaccctcgcccttagttgccatcatttagttgg
gcactctaaggggactgccggtgataagccggaggaaggtggggatgacgtcaagtcctc
atggcccttacaggctgggctacacacgtgctacaatggcggtgacagagggacgcaaag
gagcaatccttcgcaaatctcaaaaagccgtctcagttcggattgtgctctgcaactcgg
gcacatgaagctggaatcgctagtaatcgcagatcagcacgctgcggtgaatacgttccc
gggccttgtacacaccgcccgtcacaccatgggagttggctttacctgaaggcggtgcgc
taacccgcaagggaggcagccgaccacggtagggtcagcgactggggtgaagtcgtaaca
aggtagcc
>embl|FJ478659|FJ478659 Uncultured bacterium clone p26d23ok 16S ribosomal RNA gene, partial sequence. ...
gagtttgatcctggctcagaacgaacgctggcggcaggcctaacacatgcaagtcgaacg
ccccgcaaggggagtggcagacgggtgagtaacgcgtgggaacctacccagtggtacgga
acaacccagggaaacttgggctaataccgtatacgcccttagggggaaagatttatcgcc
attggacgggcccgcgttggattagctagttggtggggtaatggcctaccaaggcaacga
tccatagctggtctgagaggatgatcagccacactgggactgagacacggcccagactcc
tacgggaggcagcagtggggaatcttggacaatgggcgcaagcctgatccagccatgccg
cgtgagtgaagaaggccctagggttgtaaagctctttcggcggggacgataatgacggta
cccgcagaagaagccccggctaactccgtgccagcagccgcggtaatacggagggggcta
gcgttgttcggaattactgggcgtaaagcgcacgtaggcggactgttaagtcgggggtga
aatcctggggctcaacctcagaattgcctccgatactggcagtctcgagtgcgggagagg
tgagtggaattcccagtgtagaggtgaaattcgtagatattgggaagaacaccagtggcg
aaggcggctcactggcccgtaactgacgctgaggtgcgaaagcgtggggagcaaacagga
ttagataccctggtagtccacgccgtaaacgatgggcgctagccgttgggcagcttgctg
ctcggtggcgcagctaacgctttaagcgccccgcctggggagtacggtcgcaagattaaa
actcaaaggaattgacgggggcccgcacaagcggtggagcatgtggtttaattcgaagca
acgcgcagaaccttacctacccttgacatccctcacgcgaggaccagagatggacctctt
cagttcggctggtgaggagacaggtgctgcatggctgtcgtcagctcgtgtcgtgagatg
ttgggttaagtcccgcaacgagcgcaaccctcgcctttagttgccatcattcagttgggc
actctaaagggactgccggtgataagccggaggaaggtggggatgacgtcaagtcctcat
ggcccttacgggtagggctacacacgtgctacaatggcggtgacagagggcagcgacccc
gcgaggggatgctaatcctaaaaagccgtctcagttcggattgcactctgcaactcgggt
gcatgaagtcggaatcgctagtaatcgctaatcagcaggtagcggtgaatacgttcccgg
gccttgtacacaccgcccgtcacaccatgggagttggtcttaccttaagacggtgtgcta
accgcaaggaggcagccggccacggtaaggtcagcgactggggtgaagtcgtaacaaggt
agcc
>embl|FJ478660|FJ478660 Uncultured bacterium clone p11j13ok 16S ribosomal RNA gene, partial sequence. ...
gggtttgattctggctcagagcgaacgctggcggcgtgcctaacacatgcaagtcgagcg
agaaagggggcttcggcccctgagtacagcggcgaacgggtgcgtaacacgtgggtgatc
tgtccttgaggcggggataacccagcgaaagttgggctaataccggataagaccacgaga
ggaaactctcggggttaaagggtgctctctgcggggagcatccgcttgaggaggagcccg
cggcctatcagcttgttggtagggtaacggcctaccaaggcaaagacgggtagctggtct
gagaggatgaccagccacacggggactgagacacggccccgactcctacgggaggcagca
gtggggaatattgggcaatgggggaaaccctgacccagcgacgccgcgtgggtgatgaag
gccttcgggtcgtaaagccctgtcgggaggaacgaatgatcgcacggtgaataaccgtgt
gatgtgacggtacctccgaaggaagcaccggccaactccgtgccagcagccgcggtaaga
cggagggtgcaagcgttgctcggaatcactgggcgtaaagggtgcgtaggcggtctctca
agtctggcgtgaaagcccagggctcagccttggaagtgcgctagaaactgataggcttga
gtgccggaggggagagtggaattcccggtgtagcggggaaatgcgtatatatcgggagga
ataccggtgggcgaaagcgactctctggacggcaactgacgttgaggcacgaaagcgtgg
ggagcaaacaggattagataccctggtagtccacgccgtaaacgatgggcactaggtgtc
gggggtatccactccctcggtgccgccgctaacgcattaagtgtcccgcctgggaagtac
ggccgcaaggttaaaactcaaaggaattgacgggggcccgcacaagcggtggagcatgtg
gttcaattcgatgcaacgcgaagaaccttacctgggtttgacatctggcgaatccccctg
aaaggggggagtgcccgcaagggagcgccaagacaggtgctgcatggctgtcgtcagctc
gtgccgtgaggtgttgggttaagtcccgcaacgagcgcaacccttacccttagttgcccc
cgggtaaagccgtggcactccaagggaactgcccgtgttaagcgggaggaaggtggggac
gacgtcaagtcatcatggcctttatatccagggctacacacgtgctacaatggctggtac
agagagtggccaacgcgcgagcgggagctaatctcaaaaaaccatcctcagttcggatcg
aagtctgcaactcgacttcgtgaagctggaatcgctagtaatcgcggatcagcatgccgc
ggtgaatacgttcccgggccttgtacacaccgcccgtcacaccatggaagtcggttgtac
cggaagctagtaagccaacccgcaagggaggcagctacccagggtacgaccggtaaccgg
ggtgaagtcgtaacaaggtagcc
>embl|FJ478661|FJ478661 Uncultured bacterium clone p11a16ok 16S ribosomal RNA gene, partial sequence. ...
gggtttgattctggctcagaacgaacgctggcggcaggcttaacacatgcaagtcgagcg
ccccgcgaggggagcggcagacgggtgagtaacgcgtggggatgtacccgaaggtacgga
acaactccgggaaactggagctaataccgtatgagcccgagaggggaaagatttatcgcc
tttggatcaacccgcgtcagattagctagttggtagggtaatggcctaccaaggcgacga
tctgtagctggtctgagaggatgatcagccacactgggactgagacacggcccagactcc
tacgggaggcagcagtggggaatattggacaatgggcgcaagcctgatccagccatgccg
cgtgagtgatgacggccttagggttgtaaagctctttcgacggggacgataatgacggta
cccgtagaagaagccccggcaaacttcgtgccagcagccgcggtaatacgaagggggcta
gcgttgttcggaatcactgggcgtaaagcgcacgtaggcggattgttaagtcgggggtga
aatcctgaggctcaacctcagaactgccttcgatactggcaatctcgagtccggaagagg
ttggtggaacagctagtgtagaggtgaaattcgtagatattagctagaacaccagtggcg
aaggcggccaactggtccggcactgacgctgaggtgcgaaagcgtggggagcaaacagga
ttagataccctggtagtccacgccgtaaacgatggatgctagccgtcggggagcttgctc
ttcggtggcgcagtcaacacattaagcatcccgcctggggagtacggtcgcaagattaaa
actcaaaggaattgacgggggcccgcacaagcggtggagcatgtggtttaattcgaagca
acgcgcagaaccttaccagcccttgacatcccggtcgcgaccctcagagacgagggtctt
cagttcggctggaccggagacaggtgctgcatggctgtcgtcagctcgtgtcgtgagatg
ttgggttaagtcccgcaacgagcgcaaccctcgcccctagttgccaccattgagttgggc
actctagggggactgccggtgataagccgcgaggaaggtggggatgacgtcaagtcctca
tggcccttacgggctgggctacacacgtgctacaatggcggtgacagtgggatgcgaagg
ggtgacccccagcaaatctccaaaagccgtctcagttcagattgcactctgcaactcgag
tgcatgaaggtggaatcgctagtaatcgtagatcagcatgctacggtgaatacgttcccg
ggccttgtacacaccgcccgtcacaccatgggagttggttttacccgaaggcgctgcgcc
aaccgcaagggggcaggcgaccacggtagggtcagcgactggggtgaagtcgtaacaagg
tagcc
>embl|FJ478662|FJ478662 Uncultured bacterium clone p6c24ok 16S ribosomal RNA gene, partial sequence. ...
gggtttgattatggctcaggacgaacgctggcggcgcgcttaacacatgcaagccgagcg
agaaccagcccttcggggctggggacagcggcgaacgggtgagtaacacgtgggtcatct
gccctcggcaccggaatagcccggggaaacccggattaatgccggatggcctctcgagct
ctcgagcttgagagaaaaggtagcttcggcctccggccgaggatgagcccgcggccgatt
agcttgttggtgaggtaatggctcaccaaggctacgatcggtagctggtctgagaggacg
atcagccacactgggactgagacacggcccagactcctacgggaggcagcagtggggaat
cttgcgcaatgggcgaaagcctgacgcagcgacgccgtgtgcgggaagaaggccctcggg
ttgtaaaccgctttcaggagggacgaagccactcaggttaatagccgagagggtgacggt
acctccagaagaagccccggctaactacgtgccagcagccgcggtaatacgtagggggct
agcgttgtccggatttattgggcgtaaagagcgtgtaggcggccggataagtccggtgtg
aaaactcgaggcttaacctcgagatgtcatcggaaactattcggctagagtccggaagag
gagagtggaattcctggtgtagcggtgaaatgcgcagatatcaggaagaacacctatggc
gaaagcagctctctgggacggtactgacgctgagacgcgaaagcgtggggagcgaacagg
attagataccctggtagtccacgccgtaaacgatgggtgctaggtgtgggcggtgtcgac
tccgtccgtgccgaagctaacgcattaagcaccccgcctggggagtacggccgcaaggct
aaaactcaaaggaattgacgggggcccgcacaagcagcggagcatgtggtttaattcgac
gcaacgcgaagaaccttaccagggcttgacatgcactggaattgcatagaaatatgcaag
cccttcggggccagtgcacaggtggtgcatggctgtcgtcagctcgtgtcgtgagatgtt
gggttaagtcccgcaacgagcgcaacccctgtcctatgttgccagcgagttatgtcgggg
actcataggagactgccggtgacaaaccggaggaaggtggggatgacgtcaagtcatcat
gccccttatgtcctgggctacacacgtgctacattggccggtacaaagggctgcaaaccc
gtgagggggagcgaatcccaaaaagccggtcccggttcggattgaaggctgaaactcgcc
ttcatgaaggcggagttgctagtaatcgcggatcagcaatgccgcggtgaatacgttccc
gggccttgtacacaccgcccgtcacaccacgaaagccggcaccaccggaagccggtgtct
taacccccaagggagggacccttggaaggtggggttggtgattggggtgaagtcgtaaca
aggtaccc
>embl|FJ478663|FJ478663 Uncultured bacterium clone p11f07ok 16S ribosomal RNA gene, partial sequence. ...
gggtttgatcctggctcaggatgaacgctggcggcgtgcctaatacatgcaagtcgaacg
ggaggcggttttcggatcgccaagagtggcgcacgggtgagtaacacgtagctcacttgc
cccgaagtgtgggataacgtctcgaaagggacgctaaaaccgcataagctcacgggttgt
agagacttgtgagaaaagatttatcgcttcgggagagggctgcggcctatcaggtagttg
gtggggtaacggcctaccaagccgacgacgggtagggggcctgagagggtggccccccac
actgggactgagacacggcccagactcctacgggaggcagcagtaaggaatattgctcaa
tgggcgcaagcctgaagcagcgacgccgcgtgggcgatgaaggtcttcggatcgtaaagc
ccttttttaggtgacgagcaaggacggtagcctaagaataagtctcggctaactacgtgc
cagcagccgcggtaaaacgtaggagacgagcgttatccggaattactgggcgtaaagcgc
gtgtaggcggttcagcaagttcgtcgtgaaagcttccggctaaactggaagaggtcgagg
gatactgctgggctggagtgcgggagaggcaggtggaattccgggtgtactggtgaaatg
cgtagagatccggaggaacaccagtgggcgaaggcggcctgctggcccgcaactgacgct
gagacgcgaaagcatggggagcgaacgggattagaaaccccggtagtccatgccgtaaac
gatgcagactaagtgttcgtggggggcaacccctgggagtgctgaagctaacgcgctaag
tctgccgcctggggagtacgatcgcaaggttaaaactcaaaggaattgacgggggcccgc
acaagcagcggagcgtgtggtttaattcgaggctacacgaagaaccttacctgggcttga
catagtagtggtagggaaccgaaaggggaccgaccttcgggagctattacaggtgctgca
tggctgtcgtcagctcgtgtcgtgagatgttcggttaagtccgaaaacgagcgcaaccct
cggcagtagttacacgtgtctactgcgactgccggcgacaagccggaggaaggtggggat
gacgtcaagtcagcatggcctttatgtccagggctacacacacgctacaatgggcggtac
aatgggttgccaagtggcgacacggagccaatcctgaaaagccgttcgtagttcggattg
caggctgcaactcgcctgcatgaagccggagttgctagtaaccgcgcgtcagctatagcg
cggtgaatacgttcccgggccttgtacacaccgcccgtcacgtcatgggagctggtcacg
cctgaagtcgggaagctaacctcacggaggctaccgccgaaggcagggccggtgactggg
acgaagtcgtaacaaggtagcc
>embl|FJ478664|FJ478664 Uncultured bacterium clone p7p08ok 16S ribosomal RNA gene, partial sequence. ...
gagtttgattatggctcagaatcaacgctggcggcgtgcctcagacatgcaagtcgaacg
cgaaagttcccttcggggagcaagtagagtggcgcacgggtgagtaacacgtaggtaatc
taccttcggatggggaataacaaccggaaacggttgctaataccgcataatgcagcggca
cctaatggtgacagttgttaaagcgggggatcgcaagacctcgcgtctgaagaggagcct
gcggcggattagctagttggtagggtaacggcctaccaaggcgacgatccgtagccggcc
tgagagggcggtcggccacactgacactgacatacgggtcagactcctacgggaggcagc
agtcgggaattttgggcaatgggcgaaagcctgacccagcaacgccgcgtgaaggatgaa
atccctcgggatgtaaacttcgcaagaacgggaagaataagacggtgctaacaccaccgg
cgatgacggtactgtttgtaagctccggctaactccgtgccagcagccgcggtaatacgg
ggggagcaagcgttgttcggatttactgggcgtaaagggcgcgtaggcggccaccgcaag
tcgattgtgaaatctccgggcttaccccggaaaggtcaaccgatactgcggggcaggagt
gcagaaggggcaacgggaattctcggtgtaggggtgaaatgcgtagatatgaggaggaac
tcctgcggggaaggcgggttgctgggctgacactgacgctgaagtgcgaaagctagggga
gcgaacgggattagataccccggtagtcctagccttaaacgatgaatgcttggtgtctgg
ggttttatagtccccgggtgccgtcgctaacgctttaagcattccgcctggggagtacgg
tcgcaagactgaaactcaaaggaattgacggggacccgcacaagcggtggagcatgtggt
ttaattcgacgcaacgcgaagaaccttacctgggctagaatgcctctgacagccccagag
atggggtctcctgggtaaaaccaggcagagtgcaaggtgctgcatggctgtcgtcagctc
gtgccgtgagatgttgggttaagtcccgcaacgagcgcaacccttatcaatagttgccag
cggttcggccgggcactctattgagactgccgttgacaaaacggaggaaggtggggatga
cgtcaagtcctcatggcctttatgtccagggctacacacgtgctacaatggccggtacaa
agcgctgcaaaagagcaatctggagccaatcgcaaaaagccggtctcagttcggattgga
gtctgcaactcgactccatgaagttggaatcgctagtaatcgcagatcagcatgctgcgg
tgaatacgttcccgggtcttgtacacaccgcccgtcacatcacgaaagtgggttgtacta
gaagtcgtcgcgccaacccgtaagggaggcaggcgcccacggtatgatccatgattgggg
tgaagtcgtaacaaggtaacc
>embl|FJ478665|FJ478665 Uncultured bacterium clone p35g08ok 16S ribosomal RNA gene, partial sequence. ...
gtttgattctggctcaggatgaacgctagcggcaggcctaatacatgcaagtcgaacggt
aaatattttagcaatagaatatgagagtgacgtacgggtgcgtaacacgtatgcaaccta
ccctttacagatggatagctcggggaaactcgaattaacccgtcataatataatttagtg
gcatcattggattattaaaacgcaagtggtaaaggatgggcatgcgtctgattagttagt
tggtgcgggtaacggcccaccaagacgatgatcagtaggggaactgagaggttgatcccc
cacactggcactgagatacgggccagactcctacgggaggcagcagtagggaatattggt
caatggatggaagtctgaaccagccatgccgcgtgcaggaagacggccttctgggttgta
aactgcttttgccaggggctaaaaagctcatgcgtgagaaattgaaagtacctggtgaat
aagccacggctaactacgtgccagcagccgcggtaatacgtaggtggcaagcgttgtccg
gatttattgggtttaaagggtgcgtaggcggctttgtaagtcagtggtgaaatatggcag
ctcaactgtcagggtgccattgatactgcggagcttgagtacagatgaggtaggcggaat
tgacggtgtagcggtgaaatgcttagatatcgtcaagaacaccgatagcgaaggcagctt
actaggctgtaactgacgctgaggcacgaaagtgtggggatcaaacaggattagataccc
tggtagtccacactgtaaacgttgatgactcgctgttggcgatacacggccagcggcaga
gagaaatcgttaagtcatccacctggggagtacgccggcaacggtgaaactcaaaggaat
tgacgggggtccgcacaagcggtggagcatgtggtttaattcgatgatacgcgaggaacc
ttacctgggctagaatgcccttgatgggtgcagagatgcactgttccgcaaggacaagga
gcaaggtgctgcatggctgtcgtcagctcgtgccgtgaggtgttgggttaagtcccgcaa
cgagcacaacccttattcttagttgccaacacgaaaggtggggactctaagaagactgcc
tgcgcaagcagagaggaaggaggggatgacgtcaagtcatcatggcccttacgcccaggg
ctacacacgtgctacaatggcgtatacagagtgttgcaagctggtgacagtgagccaatc
acaaaaagtacgtctcagttcggattgcaggctgcaactcgcctgcatgaagttggaatc
gctagtaatcgcgcatcagcaatggcgcggtgaatacgttcccggaccttgtacacaccg
cccgtcaagccatgagagtcgggaggacctgaagccagttgctgcaaggcgctgtttagg
gttaaaccgatgattagggctaagtcgtaacaaggtagcc
>embl|FJ478666|FJ478666 Uncultured bacterium clone p11l07ok 16S ribosomal RNA gene, partial sequence. ...
gggtttgattatggctcagaatgaacgctggcggcgtgcctaacacatgcaagtcgagcg
agaaagtggcttcggccatgagtacagcggcgaacgggtgagtaacacgtggataacctg
cctggaagtgggggataactcggggaaacctgagctaataccgcatacgccttccggatc
ttggtccggattggaaaggttgcctcttcttcgaaagctatcgcttccagaggggtccgc
gcctgattagctagttggtgaggtaatggctcaccaaggcgacgatcagtagccggcctg
agagggtgatcggccacactggaactgagacacggtccagactcctacgggaggcagcag
tggggaatattgcgcaatgggggaaaccctgacgcagcaacgccgcgtggaggatgaagg
ccttcgggtcgtaaactcctgtcaggtgggaagaataggttgcagctaacaactgcaact
gttgacggtaccaccagaggaagccccggctaactccgtgccagcagccgcggtaatacg
gagggggcaagcgttattcggaatcattgggcgtaaagggcgcgtaggcggcctgtcaag
tcaaaggtgaaatccctcggcccaaccgaggaactgcctttgaaactgcaaggctcgagg
ccgggagagggtagcggaattcccagtgtagcggggaaatgggtgaatattggggaggaa
caccagtggccaaaggcggctacctggaccaggttctgaacctgaggcgcgaaaacgtga
gggagcaaacaggattagataccctggtagtccacgccgtaaacgatgggtactcggtgt
cgcgggtatcgacccctgcggtgccttagctaacgcgttaagtaccccgcctggggagta
cggtcgcaaggctgaaactcaaaggaattgacgggggcccgcacaagcggtggagcatgt
ggtttaattcgatgcaacgcgcagaaccttacctgggcttgaactgcaggagacagctct
ggaaacagagtcttctcgcaagagactgctgcagaggtgctgcatggctgtcgtcagctc
gtgtcgtgagatgttgggttaagtcccgcaacgagcgcaacccctatccttagttgctaa
cgggtaaagccgagaactctaaggagactgcctgggaaatccgggaggaaggtggggatg
acgtcaagtcctcatggcctttatgtccagggctacacacgtgctacaatgggcgctaca
aagggttgcgaagccgcgaggtagagccaatcccaaagaggcgtcccaagttcggattgc
agtctgcaactcgactgcatgaagttggaatcgctagtaatcccagatcagcatgctggg
gtgaatacgttcccgggccttgtacacaccgcccgtcacatcacgaaagtcggctgtacc
ggaagtcagtaggctaacccgcaaggggggcagctgcccatggtatggtcggtgattggg
gtgaagtcgtaacaaggtaacc
>embl|FJ478667|FJ478667 Uncultured bacterium clone p8c08ok 16S ribosomal RNA gene, partial sequence. ...
gagtttgattatggctcagaatcaacgctggcggcgtgcctcagacatgcaagtcgaacg
cgaaagtccccttcggggggcgagtagagtggcgcacgggtgagtaacacgtaggtaatc
tacctttggattgggaataacaaccggaaacggttgctaataccgaataatgcagcggca
cctaatggtgacagttgttaaagcgggggatcgcaagacctcgcgtctgaagaggagcct
gcggcagattagctagttggtaaggtaacggcttaccaaggcgatgatctgtagccggcc
tgagagggcggtcggccacactgacactgacatacgggtcagactcctacgggaggcagc
agtcgggaattttgggcaatgggcgaaagcctgacccagcaacgccgcgtgaaggatgaa
atccctcgggatgtaaacttcgcaagaacgggaagaataagtaagagttaatatctctta
tgatgacggtactgtttgtaagctccggctaactccgtgccagcagccgcggtaatacgg
ggggagcaagcgttgttcggatttactgggcgtaaagggcgcgtaggcggccaccgcaag
tcgactgtgaaatctccgggcttaacccggaaaggtcagccgatactgcggggctagagt
gcagaaggggcaactggaattctcggtgtagcggtgaaatgcgtagatatcgagaggaac
acctgcggcgaaggcgggttgctgggctgacactgacgctgaggcgcgaaagctagggga
gcgaacgggattagataccccggtagtcctagccttaaacgatgaatgcttggtgtctgg
ggttttatagtccccgggtgccgtcgctaacgctttaagcattccgcctggggagtacgg
tcgcaagactgaaactcaaaggaattgacggggacccgcacaagcggtggagcatgtggt
ttaattcgacgcaacgcgaagaaccttacctgggctagaatgcctctgaccgccatagag
atatggcttcctgggtaaaaccaggcagagtgcaaggtgctgcatggctgtcgtcagctc
gtgtcgtgagatgttgggttaagtcccgcaacgagcgcaacccttatcaatagttgccag
cggttcggccgggcactctattgagactgccgttgacaaaacggaggaaggtggggatga
cgtcaagtcctcatggcctttatgtccagggctacacacgtgctacaatggcaagtacaa
agcgctgcaaacctgcaagggggagccaatcgcaaaaagcttgtctcagttcggattgga
gtctgcaactcgactccatgaagctggaatcgctagtaatcgcagatcagcatgctgcgg
tgaatacgttcccgggtcttgtacacaccgcccgtcacatcacgaaagtgggttgtacta
gaagtcgtcgcgccaacccgtaagggaggcaggcgcccacggtatgatccatgattgggg
tgaagtcgtaacaaggtaacc
>embl|FJ478668|FJ478668 Uncultured bacterium clone p25d14ok 16S ribosomal RNA gene, partial sequence. ...
gtttgattatggctcagagcgaacgctggcggcgtacctaacacatgcaagtcgaacggg
gatcattgggttagcaataattcgatggtcctagtggcgcacgggtgagtaacacgtggg
caacctgcccttgagtctgggatacctccgcgaaagtggggctaataccggatacgttcc
tcgggtcggaagatctggggaggaaaggtggcgcaagctgccgctcttggaggggctcgc
ggcctatcagctagttggcggggtaatggcccaccaaggcgatgacgggtagctggtctg
agaggacgaccagccacacggggactgagacacggccccgactcctacgggaggcagcag
tggggaattttccgcaatgggcgaaagcctgacggagtgacgccgcgtgtgggacgaagg
ccttcgggtcgtaaaccactgtcagtgggaaagatgggcatcggcgcgataaccgccggt
gcttgacggtacctgcagaggaagccccggccaactctgtgccagcagccgcggtaagac
agagggggcaagcgttgctcggaattactgggcgtaaagggcgcgtaggcgggatggcaa
gtcggttgtgaaatccttcggctcaaccgaagaacgtcaatcgatactgccattcttgag
ggatgcagaggagactggaattcccggtgtagcggtgaaatgtgtagagatcgggaggaa
caccggtgggggaaggcgggtctctgggcatctcctgacgctgaggcgcgaaaggtgggg
gagcaaacgggattagttaccccggtagtccacgctgtaaacgaagacgactaggtgtgg
gggggttcagtcccttccgtgccgcagctaacgcattaagtcgtccgcctggggagtacg
gccgcaaggttgaaactcaaaggaattgacgggggcccgcacaagcggtggagcatgtgg
ttcaattcgatgcagagcgaagaaccttacctgggcttgacatgtaggaagtagaaaccg
gaaacggggacgacctgttaagtcaggagcctacacaggtggtgcatggctgtcgtcagc
tcgtgccgtgaggtgttgggttaagtcccgcaacgagcgcaaccctcactccatgttgct
accgggtaatgccgggcactcttggggaactgccggcgaagagctggaggaaggggggga
tgacgtcaagtccgtatgccccttatgtccagggctacacacatgctacaatggccggta
cagagggtcgccaacccgcgagggggagccaatcccacaaagccggtctcagttcggatt
gcaggctgcaactcgcctgcatgaagtcggaatcgctagtaagcgcagatcagcaggctg
cgctgaatacgttcccgggccttgtacacaccgcccgtcacaccacgaaagccggttgta
ccagaagtcgctgagctaaccgcaaggaagcaggcgcccaaggtatggtcggtgattggg
gtgaagtcgtaacaaggtagcc
>embl|FJ478669|FJ478669 Uncultured bacterium clone p25j20ok 16S ribosomal RNA gene, partial sequence. ...
gagtttgattatggctcagaacgaacgctggcggcatgcctaacacatgcaagtcgaacg
ggatccggacttcggttcggtgagagtggcggacgggtgagtaacgcgtgggaacctgcc
cagtggtgggggataactgcgggaaactgcagctaataccgcatgagcccgagaggggaa
agatttatcgccattggaggggcccgcgttcgattaggtagttggtgaggtaatggctca
ccaagccgacgatcgatagctggtctgagaggatgatcagccacactgggactgagatac
ggcccagactcctacgggaggcagcagtggggaatattggacaatgggggcaaccctgat
ccagcaatgccgcgtgagtgatgaaggccttcgggttgtaaagctcttttgccagggacg
atgatgacggtacctggagaataagccccggctaacttcgtgccagcagccgcggtaata
cgaagggggcaagcgttgttcggaattactgggcgtaaagggcgcgtaggcggcttatca
agtcaggcgtgaaattcccgggctcaacctgggggctgcgcttgatactggtgggcttga
atgcgggagaggatagtggaattcccagtgtagaggtgaaattcctagatattgggaaaa
acaccggtggcgaaggcggctatctggcccgtaattgacgctgaagcgcgaaaagcgtgg
ggagcaaacaggattagataccctgggtattccacgccgtaaacgtgaaatgctagacgt
tggcgagcatgcttgtcagtgtcggagctaacgcattaagcattccgcctggggagtacg
gtcgcaagattaaaactcaaaggaattgacgggggcccgcacaagcggtggagcatgtgg
tttaattcgaagcaacgcgcagaaccttaccaacccttgacatgggacgtatgggcttca
gagatggggtccttcagttcggctggcgtccacacaggtgctgcatggctgtcgtcagct
cgtgtcgtgagatgttgggttaagtcccgcaacgagcgcaacccctatcttcagttgcca
tcattgagttgggcactctgaagaaactgccggtgacaagccggaggaaggcggggatga
cgtcaagtcctcatggcccttacgggttgggctacacacgtgctacaatggtggtgacaa
tggggagcgaggcggcgacgccaagccaatctcaaaaagccatctcagttcggattgcac
tctgcaactcgagtgcatgaagttggaatcgctagtaatcgtggatcagcatgccacggt
gaatacgttcccgggccttgtacacaccgcccgtcacaccatgggagttggttttacccg
aagccggtgcgcgaaccgcaaggacgcagccgaccacggtaaggtcagcgactggggtga
agtcgtaacaaggtaacc
>embl|FJ478670|FJ478670 Uncultured bacterium clone p22o15ok 16S ribosomal RNA gene, partial sequence. ...
gggtttgattatggctcaggatgaacgctggcggcgtgcctaatacatgcaagtcgaacg
aggtgcttttgtagcaatacgagagtatcctagtggcgaacgggtgagtaacgcgttggt
gacctaccccaaagtgtgggataacagtccgaaaggattgctaataccgcatgtggtcat
tggatttagaaactgatgactaaaggagcaattcgctttgggagggacctgcgtcccatc
agctagttggtgaggtaatggctcaccaaggcgacgacgggtaggggacctgagagggtg
accccccacaatggaactgaaacacggtccatacacctacgggtggcagcagtagggaat
attgcacaatgggcgaaagcctgatgcagcaacgccgcgtgtgcgatgaaggccttcggg
tcgtaaagcacttttctgggagatgagaaaggacagtatcccaggaataagtctcggcta
actacgtgccagcagccgcggtaaaacgtaggaggcgagcgttatccggattcactgggc
gtaaagcgcgtgcaggtggcgcggtaagttgggcgtgaaatctcccggctcaactgggag
aggtcgtccaatactaccgtgctagagagcagaagaggaagatggaattcccggtgtagt
ggtgaaatgcgtagatatcgggaggaacaccagtggcgaaggcgatcttctggtctgttt
ctgacactcagacgcgacagctagggtagtaaacgggattagagaccccggtaatcctag
cccgtaacgatgtgaacttggccttggtgggtttaaactcctcattgccgcagcaaacgc
gataagttcaccgcctggggactacggccgcaaggttaaaactcaaaggaattgacgggg
gcccgcacaagcagcggagcgtgtggtttaattcgatgctacacgaagaaccttacccag
gcttgacatacaggtggtagggatccgaaaggtgaccgacccgcaagggagcctgaacag
gtgttgcatggctgtcgtcagctcgtgtcgtgagatgttcggttaagtccgctaacgagc
gcaaccctcgctgcgtgttacaagtgtcacgcaggaccgccggtattaagccggaggaag
gtggggatgacgtcaagtcagcatggcctttatgcctggggctacacacacgctacaatg
ggcagtacaatgggttgctaagccgcgaggtggagccaatcccccaaaactgtcctcagt
tcagattgcaggctgcaactcgcctgcatgaagccggagttgctagtaaacgcgcgtcag
ctatagtgcgttgaatacgttctcgggccttgtacacaccgcccgtcacgtcatgggagc
tggtaacacctgaagccggtagcctaaccgcagggagggcgccgtcgaaggtggggctgg
tgactgggacgaagtcgtaacaaggtagcc
>embl|FJ478671|FJ478671 Uncultured bacterium clone p6e07ok 16S ribosomal RNA gene, partial sequence. ...
gggtttgattatggctcagaatcaacgctggcggcgtgcctaacacatgcaagtcgaacg
cgaaaggggcttcggccctgagtagagtggcgaacgggtgagtaacacgtgggtgaccta
ccttcgagtgggggataacgtcccgaaagggacgctaataccgcataacattctgtgttt
gaacacatggaaatcaaagctggggatcgtcagacctggcgcttgaggaggggcccgcgt
ccgattagctagttggtgaggtaatggctcaccaaggcaacgatcggtagccggcctgag
agggcggacggccacactgggactgagacacggcccagactcctacgggaggcagcagtg
gggaattgttcacaatgggcgcaagcctgatgacgcaacgccgcgtggaggatgaaggtc
ttcggattgtaaactcctgttgcccgggacgaatgtcttcgacctaacacgtcggagagt
gacggtaccgggtgaggaagccccggctaactctgtgccagcagccgcggtaatacagag
ggggcaagcgttgttcggaattactgggcgtaaagggcgcgtaggtggccttcttagtcg
aacgtgaaatccccgggctcaacccgggaactgcgtccgatactggaaggcttgaatccg
ggagagggatgcggaattccaggtgtagcggtgaaatgcgtagatatctggaggaacacc
ggtggcgaaggcggcatcctggaccggcattgacgctgaagcggcgaagccaggggagca
aacgggattagataccccggtagtcctgaccttaaacgatgaatgcttggtgtggcgggt
atcgatccctgccgtgccgaagctaacgcattaagcattccgcctggggagtacggtcgc
aaggctgaaactcaaaggaattgacgggggcccgcacaagcggtggagcatgtggtttaa
ttcgacgcaacgcgaagaaccttacccaggcttgaactgcagatgacatcctacgaaagt
aggctcccgcaagggcatctgtagaggtgctgcatggctgtcgtcagctcgtgtcgtgag
atgttgggttaagtcccgcaacgagcgcaacccttgtcttctgttgccatcgggtcaagc
cgggcactctgaagagactgccggtgacaaaccggaggaaggtggggatgacgtcaagtc
agcatggcctttatgtctggggccacacacgtgctacaatggtcggtacaaaccgtcgcg
agcccgcaagggggagctaatcggagaaagccggtctcagttcggattgtaggctgcaac
tcgcctgcatgaagttggaatcgctagtaatcgcggatcagcacgccgcggtgaatacgt
tcccgggccttgtacacaccgcccgtcacatcacgaaagctggctgtactagaagtcgtc
acgctaacccgcaagggaggcagacgcctaaggtatggtcagtgattggggtgaagtcgt
aacaaggtaacc
>embl|FJ478672|FJ478672 Uncultured bacterium clone p27a20ok 16S ribosomal RNA gene, partial sequence. ...
gtttcattatggctcaggacgaacgctggcggcgtgcctaacacatgcaagtcgagcggg
aacctcaggaggggtaacccttctgaggggagagcggcgaacgggtgagtaacacgtggg
caacctgccccggacaccgggataacccagggaaacctgagctaataccggatactccgg
cgtgatcgcatggtcgcgccgggaaagctccgacggtccgggatgggcccgcggcctatc
agcttgttggtggggtaacggcccaccgaggcgacgacgggtagctggtctgagaggacg
gccagccacactgggactgagacacggcccagactcctacgggaggcagcagtgggggat
cttgcgctaatgcgcgaaagcgtgacgcagcgacgccgcgtgggggatgaaggccctcgg
gttgtaaacccctttcggcagggacgaagggcaactgacggtacctgcagaagaagtccc
ggctaactacgtgccagcagccgcggtaacacgtaggggacgagcgttgtccggattcat
tgggcgtaaagcgcgcgtaggcggctcggaaagtcgggcgtgaaatgccggggctcaacc
ccgggactgcgtccgatacttccgagctggaggtaggtaggggagatcggaattcctggt
gtagcggtgaaatgggcagatatcaggaggaacaccggtggcgaaggcggatctctgggc
cttacctgacgctgaggcgcgaaagctaggggagcgaacaggattagataccctggtagt
cctagccgtaaacgttgggtgctaggtgtgggcggacatcgaccccgtccgtgccgaagc
taacgcattaagcaccccgcctggggagtacggccgcaaggctaaaactcaaaggaattg
acgggggcccgcacaagcggcggagcatgcggcttaattcgatgcgacgcgaagaacctt
acctgggcttgacatgcagggcaaagccggcgaaagccggcgctctacggagcctgcaca
ggtggtgcatggctgtcgtcagctcgtgccgtgaggtgttgccttaagtggcgcaacgag
cgcaacccttgtccttagttgccagcgggtaaagccgggaactctagggagactgccggt
gccaaaccggaggaaggtggggatgacgtcaagtcatcatgccccttatgtccagggctg
cacgcatgctacaatgcgcggtacaaagggctgcgatcccgtaagggggagcgaatccca
aaaagccgcgctcagttcggatcggggtctgcaacccgaccccgtgaagtcggagtcgct
agtaatcgcagatcagcaatgctgcggtgaatacgttcccgggccttgtacacaccgccc
gtcacaccacgaaagtgggcaacacccgaagccggtggcccaaccttttgggagggagcc
gtcgaaggtggggctcgcgattgagagtgaagtcgtaacaaggtagcc
>embl|FJ478673|FJ478673 Uncultured bacterium clone p27e21ok 16S ribosomal RNA gene, partial sequence. ...
gagtttgattatggctcagagcgaacgctggcggcgtacttaacacatgcaagtcgaacg
ggaatcgtcgggttagcaataactcggcggttctagtggcgcacgggtgagtaacacgtg
ggtaacctgccctcgagttcgggataccccctcgaaaggggggctaataccggatacgtt
ccttgggtcgaaagattcgaggaggaaaggtggcgcaagctgccgctcttggaggggctc
gcggcctatcagctagttggcggggtaacggcccaccaaggctatgacgggtagctggtc
tgagaggacgaccagccgcacggggactgagacacggccccgactcctacgggaggcagc
agtggggaattttccgcaatgggcgaaagcctgacggagtgacgccgcgtgtgggacgaa
ggccttcgggtcgtaaaccactgtcagtgggaaagaagggtgtcggcgcgataaccgccg
gcatctgacggtacctgcagaggaagccccggccaactctgtgccagcagccgcggtaag
acagagggggcaagcgttgctcggaattactgggcgtaaagggcgcgtaggcgggatggc
aagtcggtcgtgaaatccttcggctcaaccgaagaacgtcggtcgatactgctgttctag
agggttgcagaggagactggaattcccggtgtagcggtgaaatgtgtagagatcgggagg
aacaccggtggcgaaggcgggtctctgggcaactcctgacgctgaggcgcgaaagcgtgg
ggagcaaacgggattagataccccggtagtccacgctgtaaacgatgagcactaggtgtg
ggggggttcagtcccctccgtgccgcagctaacgcattaagtgctccgccttgggagtac
ggccgcaaggttgaaactcaaaggaattgacgggggcccgcacaagcggtggagcatgtg
gttcaattcgatgcagagcgaagaaccttacctgggcttgacatgtaggaagtagaaacc
ggaaacggcgacgacctgttaagtcaggagcctacacaggtggtgcatggctgtcgtcag
ctcgtgccgtgaggtgttgggttaagtcccgcaacgagcgcaaccctcaccctatgttgc
cagcgggtcatgccgggcactcttagggaaccgccggcgaagagctggaggaaggggggg
atgacgtcaagtccgtatgccccttatgtccagggctacacacatgctacaatggccggt
acagagggttgccaacccgcgagggggagccaatcccagaaaagccggtctcagttcgga
ttgcaggctgcaactcgcctgcatgaagtcggaatcgctagtaagcgcagatcagcaggc
tgcgctgaatacgttcccgggccttgtacacaccgcccgtcacaccacgaaagccggttg
taccagaagtcgctgagccaaccgaaagggagcaggcgccgaaggtatggtcggtgattg
gggtgaagtcgtaacaaggtaacc
>embl|FJ478674|FJ478674 Uncultured bacterium clone p27d20ok 16S ribosomal RNA gene, partial sequence. ...
gtttgatcatggctcagattgaacgctggcggcatgccttacacatgcaagtccaacgac
gttacgggggcaactccgtagcgagtggcgaacgggtgagtaatgcatcggaacgtgccc
tcttgtgggggataaccagtccaaagattggctaataccgcatgagctcgagagaggaaa
gcgggggatccgcaaggacctcgcgcgagaggagcggccgatgcccgattagctagttgg
tggggtaatagcccaccaaggcgacgatcggtagctggtctgggaggacgaccagccaca
ctgggactgagacacggcccagactcctacgggaggcagcagtggggaattttggacaat
gggggcaaccctgatccagccatgccgcgtgtgtgaagaaggccttcgggttgtaaagca
ctttcggacggaacgaaatcgcgcgggtgaacaatccgcgtggatgacggtaccgtagga
agaagcaccggctaactacgtgccagcagccgcggtaatacgtagggtgcgagcgttaat
cggaattactgggcgtaaagcgtgcgcaggcggcgccgcaagtcaggcgtgaaatccccg
agcttaacttgggaatggcgcttgaaactacggtgctggagtgtggcagagggaggtgga
attccacgtgtagcggtgaaatgcgtacagatgtggaggaacaccgatggcgaaggcagc
ctcctgggccaacactgacgctcatgcacgaaagcgtggggagcaaacaggattagatac
cctggtagtccacgccctaaacgatgatgactagttgttgggggagttaaatcccttagt
aacgcagctaacgcgtgaagtcatccgcctggggagtacggtcgcaagattaaaactcaa
aggaattgacgggggcccgcacaagcggtggatgatgtggtttaattcgacgcaacgcga
aaaaccttacctacccttgacatgtacggaatcctgcagagatgcaggagtgcccgaaag
ggagccgtaacacaggtgctgcatggctgtcgtcagctcgtgtcgtgagatgttgggtta
agtcccgcaacgagcgcaacccttgccattagttgctacattcagttgagcactctaatg
ggactgccggtgacaaaccggaggaaggtggggatgacgtcaagtcctcatggcccttat
gggtagggctacacacgtcatacaatggcgcgtacagagggttgccaacccgcgaggggg
agccaatcccagaaagcgcgtcgtagtccggattgaagtctgcaactcgacttcatgaag
tcggaatcgctagtaatcgcagatcagcatgctgcggtgaatacgttcccgggccttgta
cacaccgcccgtcacaccatgggagtggggttcaccagaagcaggttgcctaaccgcaag
gagggcgcctaccacggtgagcttcatgactggggtgaagtcgtaacaaggtaacc
>embl|FJ478675|FJ478675 Uncultured bacterium clone p27d24ok 16S ribosomal RNA gene, partial sequence. ...
gttccattctggctcaggacgaacgctggcggcgcgcttaacacatgcaagtcgagcgag
aaccagtccttcgggactggggaaagcggcgaacgggtgagtaacacgtgggtaatctgc
cctcggcactgggatagcccggggaaacccggattaataccggatggcctttcgagtctt
cggattcgtcagaaaaggtggcttcggcttccggctgaggaggagcccgtggcggactag
cttgttggtggggtaacggcccaccaaggcgacgatccgtagctggtctgagaggacgat
cagccacactgggactgagacacggcccagactcctacgggaggcagcagtggggaatct
tgcgcaatgggcgaaagcctgacgcagcgacgccgcgtgcgggaagaaggccttcgggtt
gtaaaccgctttcaggagggacgaagccactcgggttaatagcccagagggtgacggtac
ctccagaagaagccccggctaactacgtgccagcagccgcggtaatacgtagggggcaag
cgttgtccggatttattgggcgtaaagcgcgtgtaggcggccaggtaggtcggctgtgaa
aactcgaggctcaacctcgagatgtcggccgaaaccatctggctagagtccggaagagga
gagtggaattcccggtgtagcggtgaaatgcgcagatatcgggaagaacacccgtggcga
aggcggctctctgggacggtactgacgctgagacgcgaaagcgtggggagcgaacaggat
tagataccctggtagtccacgccgtaaacgatgggaactaggtgtgggcggtgtcgactc
cgtccgtgccgaagctaacgcattaagttccccgcctggggagtacggccgcaaggctaa
aactcaaaggaattgacgggggcccgcacaagcagcggagcatgtggtttaattcgacgc
aacgcgaagaaccttaccagggcttgacatgcactggaatgtcgtagaaatacggcagcc
cttcggggccagtgcacaggtggtgcatggctgtcgtcagctcgtgtcgtgagatgttgg
gttaagtcccgcaacgagcgcaacccctgttcctagttgccagcggataatgccggggac
tctagggagactgccggtgacaaatcggaggaaggtggggatgacgtcaagtcatcatgc
cccttatgtcctgggctacacacgtgctacattggccggtacagagggctgcaaacccgt
gagggggagcgaatcccaaaaagccggcctcggttcggattggaggctgaaacccgcctc
catgaaggcggagttgctagtaatcgcggatcagcaacgccgcggtgaatacgttctcgg
gccttgtacacaccgcccgtcacaccacgaaagttggcaatacccgaagccggtggccta
accagcaagggagggagccgtcgaaggtagggtcgatgattggaatgaagtcgtaacaag
gtaacc
>embl|FJ478676|FJ478676 Uncultured bacterium clone p22g15ok 16S ribosomal RNA gene, partial sequence. ...
gagtttgattctggctcagaatcaacgctggcggcgtgcctaacacatgcaagtcgaacg
cggttaccccgcaaggggtaactgagtggcgaacgggtgagtaacacgtgggtgacctgc
cttcgagtgggggataacatcccgaaaggggtgctaataccgcatgacatcctgcctttg
aagaggtggagattaaagctggggatcgcaagacctggcgcttgaagaggggcccgcgtc
cgattagctagttggtggggtaatggcctaccaaggcgacgatcggtagccggcctgaga
gggcggacggccacactgggactgagacacggcccagactcctacgggaggcagcagtgg
ggaattgttcgcaatgggcgcaagcctgacgacgcaacgccgcgtggaggacgaagatct
tcgggtcgtaaactcctttcgatcgggacgaatggccggtgacctaacacgtcatcggaa
tgacggtaccgagagaagaagccccggctaactccgtgccagcagccgcggtaatacggg
gggggcaagcgttgttcggaattactgggcgtaaagggcgcgtaggcggcctgctaagtc
acacgtgaaatccctcggctcaaccggggaactgcgtgtgatactggcgggctcgaattc
gggagagggatgtggaattccaggtgtagcggtgaaatggcgtagattctggaggaacac
cggtggggagggcggcatctgggaccgagattgacgctgaggcgggaaagctagggtagc
aaacgggattagataccccggtagtcctagccctaaacgatgagtgcttggtgtggcggg
tatcgatccctgccgtgccgaagctaacgcattaagcactccgcctggggagtacggtcg
caaggctgaaactcaaaggaattgacgggggcccgcacaagcggtggagcatgtggttca
attcgacgcaacgcgaagaaccttacccaggctcgaacggcaagtgacatccggcgaaag
tcggcttccgcaaggacacttgtcgaggtgctgcatggctgtcgtcagctcgtgtcgtga
gatgttgggttaagtcccgcaacgagcgcaacccttgtcctctgttgccatcacgttatg
gtgggcactctgaggagactgccggtgacaaaccggaggaaggtggggatgacgtcaagt
cagcatggcctttatgtctggggccacacacgtgctacaatggcagatacaaaccgtcgc
gatctcgcgagagggagctaatcggagaaagtctgtctcagttcggattgcaggctgcaa
ctcgcctgcatgaagttggaatcgctagtaatcgcggatcagcacgccgcggtgaatacg
ttcccgggccttgtacacaccgcccgtcacatcacgaaagctggctgtactagaagtcgc
tgcgctaacccgcaagggaggcaggcgcctaaggtatggttagtgattggggtgaagtcg
taacaaggtaacc
>embl|FJ478677|FJ478677 Uncultured bacterium clone p27j01ok 16S ribosomal RNA gene, partial sequence. ...
gggtttgattatggctcagaatcaacgctggcggcgtgcctaacacatgcaagtcgaacg
cgacttaggcttcggcctaagttgagtggcgaacgggtgagtaacacgtgggtgacctac
cttcgagtgggggataacgtcccgaaagggacgctaataccgcataacatcctgcctttg
aacaggtggagatcaaagccggggatcgcaagacctggcgcttgatgaggggcccgcgtc
tgattagctagttggtggggtaatggctcaccaaggcgacgatcagtatccggcctgaga
gggcggacggacacactgggactgagacacggcccagactcctacgggaggcagcagtgg
ggaattgttcgcaatgggcgcaagcctgacgacgcaacgccgcgtggaggatgaaggtct
tcggattgtaaactcctgttgctcgggacgaaaagctccgacctaacacgtcggagtctg
acggtaccgagtgaggaagccccggctaactctgtgccagcagccgcggtaatacagagg
gggcgagcgttgttcggaattactgggcgtaaagggcgcgtaggcggcctgctaagtcga
acgtgaaatccctgggctcaacccaggaactgcgtccgatactggttggcttgaatccgg
gagagggatgtggaattccaggtgtagcggtgaaatgcgtagatatctggaggaacaccg
gtggcgaaggcgacatcctggaccggtattgacgctgaggcgcgaaagccaggggagcaa
acgggattagataccccggtagtcctggccctaaacgatgaatgcttggtgtggtgggta
tcgatccctaccgtgccgaagctaacgcattaagcattccgcctggggagtacggtcgca
aggctgaaactcaaaggaattgacgggggcccgcacaagcggtggagcatgtggtttaat
tcgacgcaacgcgaagaaccttacccaggctcgaacggtagctgacatcctacgaaagta
ggctcccgcaagggcagctatcgaggtgctgcatggctgtcgtcagctcgtgtcgtgaga
tgttgggttaagtcccgcaacgagcgcaacccttgtcttctgttgccatcaggtcaagct
gggcactctgaagagactgccggtgacaaaccggaggaaggtggggatgacgtcaagtca
gcatggcctttatgtctggggccacacacgtgctacaatggcaggtacaaaccgtcgcga
gaccgcaaggtggagctaatcggataaagcctgtctcagttcggattgtcggctgcaact
cgccggcatgaagttggaatcgctagtaatcgcggatcagcacgccgcggtgaatacgtt
cccgggccttgtacacaccgcccgtcacatcacgtaagctggctgtactagaagtcgctg
cgctaacccacaagggaggcaggtgcctaaggtatggtcagtgattgaaatgaagtcgta
acaaggtaacc
>embl|FJ478678|FJ478678 Uncultured bacterium clone p7i06ok 16S ribosomal RNA gene, partial sequence. ...
gagtttgattatggctcaggatgaacgctggcggcgtgcctaacacatgcaagtcgaacg
tgatttctatacttgtataggatgaaagtggcgaacgggtgagtaacacgtaggtgacct
gccccgaggcgggggataactccttgaaagaggagctaataccccagatgttcaagtggt
tagtggatttgaactaaaactcaggtgccatgggaggggcctgcgggctatcagctagtt
ggtggggtaaaggcctaccaaggcgaagacggctagggggcgtgagagcgcgatccccca
caagggaactgagagacggtccctactcctacgggaggcagcagtgaggaatattgagca
atgggcgcaagcctgactcagcaacgccgcgtggatgaagaaggccttcgggttgtaaaa
tccttttctgcgggacgatgatgacggtaccgcaggaacaagttccggctaactacgtgc
cagcagccgcggtaaaacgtaggggacgagcgttatccggatttactgggcgtaaagcgc
ccgtaggcggctatgtaagttggctgtgaaagctcccggcttaactgggagaggtcagtc
aaaactgtgtagctagaggctgagataggcgagcggaactcccggtgtagtggtggaatg
cgtagagatcgggaggaacaccagtggcgaaagcggctcgctggttcagccctgacgctg
aggggcgaaagcgtggggagcgaacgggattagataccccggtagtccacgccgtaaacg
atggatactaggtgtaggcggtcattaaccccgtctgtgccgcagccaacgcgttaagta
tcccgcctggggagtacggccgcaaggttaaaactcaaaggaattgacgggggcccgcac
aagcagcggagcgtgtggtttaattcgatggtacgcgaagaaccttacctgggtttgaca
tgctggtagtagcaaagcgaaagcggcgcgacccttcggggagccagcacaggtgctgca
tggctgtcgtcagctcgtgtcgtgagatgttgggttaagtcccgcaacgagcgcaacccc
cgtcgttagttacaagtgtctaacgagactgctggtatcaaaccggaggaaggtggggat
gacgtcaagtcagcatggtctttatgtccagggctacacacacgctacaatggccggtac
aacaggttgctacggcgtaagccgatgctaatccccaaagccggtctcagttcagattgt
cgtctgcaacccgacggcatgaaggcggagttgctagtaaccgcgcgtcagccatagtgc
ggtgaatgcgttcccgggccttgtacacaccgcccgtcacatcatgggagctggtaacac
ctgaagtcggtgacccaaccgcaagggcggaactgcctaaggtgggactggtgactggga
tgaagtcgtaacaaggtaacc
>embl|FJ478679|FJ478679 Uncultured bacterium clone p22k15ok 16S ribosomal RNA gene, partial sequence. ...
gagtttgattatggctcagaatcaacgctggcggcgtgcctaacacatgcaagtcgaacg
cgaaagggggcaaccccgagtagagtggcgtccgggtgagtaacacgtggataatctacc
ttcaggtggggaataactttccgaaaggggagctaataccgcataacacttttatggggc
atcccagagaagtcaaagcgggggattcgaaagaacctcgcgcctttggaggagtccgcg
gccgattagctagttggtgaggtaaaggctcaccaaggcgacgatcggtagccggcctga
gagggtgaccggccacactggcactgaaacacgggccagactcctacgggaggcagcagt
ggggaattttgggcaatggccgaaaggctgacccagcaacgccgcgtgagggatgaaatc
cttcgggatgtaaacctcgtaagtcaaggaagaataaacgtactctaacacagtgcgata
tgacggtacttgacgtaagccccggctaactccgtgccagcagccgcggtaatacggggg
gggcaagcgttgttcggaattactgggcgtaaagggcgcgtaggcggccagaccaagtcg
agtgttaaattccagggcttaaccctggacagccgctcgatactggtcggctagagtgtg
gaagagggtgctggaattcccggtgtagcggtgaaatgcgtagatatcnggaggaacacc
agtggcgaaggcgggcacctgggccaacactgacgctgaggcgcgaaagctaggggagcc
aacaggattagataccctggtagtcctagccttaaacgatgatgacttggtgtgtcgggg
tttagtccccgatgtgccggagctaacgcgttaagtcatccgcctggggagtacggtcgc
aagactgaaactcaaaggaattgacggggacccgcacaagcggtggagcatgtggtttaa
ttcgacgcaacgcgaagaaccttacctgggctagaatgcgaaggacggcggtgcaaaaca
tcgccttctgggggaaaccccagacctgaagcaaggtgctgcatggctgtcgtcagctcg
tgtcgtgagatgttgggttaagtcccgcaacgagcgcaacccttaccgctagttgctaca
gttcggctgagcactctagtggaaccgctggtgataaaccggaggaaggtggggatgacg
tcaagtcatcatggcctttatgtccagggctacacacgtgctacaatggctggtacaaag
ggcagcaaacccgcgaggggaagccaatcccaaaaaaccggcctcagttcggattgcagt
ctgcaactcgactgcatgaagttggaatcgctagtaatcgcggatcagcatgccgcggtg
aatacgttcccgggtcttgtacacaccgcccgtcacatcacgaaagtgggctgtactaga
agacgccgagctaacccgcaaggggagcaagcgtccacggtatggtccatgattggggtg
aagtcgtaacaaggtaacc
>embl|FJ478680|FJ478680 Uncultured bacterium clone p22m13ok 16S ribosomal RNA gene, partial sequence. ...
gagtttgattatggctcagaatcaacgctggcggcgtgcctaacacatgcaagtcgaacg
cgaaaggggagcaatccctgagtagagtggcaaacgggtgagtaacacgtgggtgacctg
cctcagagtgggggataacgtcccgaaagggacgctaataccgcataacatcctgccttt
ggaaaggcggagatcaaagccggggatcgcaagacctggcgcttggagaggggcccgcgt
ctgattagctagttggtagggtaatggcttaccaaggcaacgatcagtatccggcctgag
agggcggacggacacactgggactgagacacggcccagactcctacgggaggcagcagtg
gggaattgttcgcaatgggcgcaagcctgacgacgcaacgccgcgtggaggatgaagatc
ttcgggtcgtaaactcctgtcgagcgggacgaacacctatccggctaacatccgggaagg
ctgacggtaccgctaaaggaagccccggctaactccgtgccagcagccgcggtaatacgg
ggggggcaagcgttgttcggaattactgggcgtaaagggctcgtaggcggccaactaagt
cggacgtgaaatccccaggctcaacctgggaactgcgtccgatactggatggcttgaatc
cgggagagggatgcagaattccaggtgtagcggtgaaatgcgtagatatctggaggaata
ccggtggcgaaggcggcatcctggaccggcattgacgctgaggagcgaaagccaggggag
caaacgggattagataccccggtagtcctggccctaaacgatgaatgcttggtgtaacgg
gtatcgatccctgttgtgccgaagctaacgcattaaccattcccccctggggagtaaggt
cgcaagggtgaaactcaaaggaatttgacgggggcccgcacaagcggtggagcatgtggt
tcaattcgacgcaacgcgaagaaccttacccaggctcgaacggtgacggacatccggcga
aagccggctcccgcaagggccgtcatcgaggtgctgcatggctgtcgtcagctcgtgtcg
tgagatgttgggttaagtcccgcaacgagcgcaacccttgtccgctgttgccatcaggtt
acgctgggcactctgcggagactgccggtgataaaccggaggaaggtggggatgacgtca
agtcagcatggcctttatgtctggggctacacacgtgctacaatggccggtacaaaccgt
cgcgatctcgcaagagggagctaatcggagaaagccggtctcagttcggattgcaggctg
caactcgcctgcatgaagttggaatcgctagtaatcgcggatcagcacgccgcggtgaat
acgttcccgggccttgtacacaccgcccgtcacatcacgaaagccggctgtactagaagt
cgccgagccaacccgcaagggaggcaagcgcctaaggtatggtcggtgattggggtgaag
tcgtaacaaggtagcc
>embl|FJ478681|FJ478681 Uncultured bacterium clone p8b23ok 16S ribosomal RNA gene, partial sequence. ...
tcacaatcaacgctggcggcgtgcctaacacatgcctgtcgaacgcgaaaggggcttcgg
ccctgagtagagtggcgaacgggtgagtaacacgtgggtgatctacctctgagtggggga
taacgttccgaaaggagcgctaataccgcatgacgtcccgggtttgaagacctggacacc
aaagtcggggaccgcaaggcctgacgcttggagaggagcccgcgcctgattagctagttg
gtgaggtaatggctcaccaaggcgacgatcagtagccggcctgagagggcggacggccac
actgggactgagacacggcccagactcctacgggaggcagcagtggggaattgttcgcaa
tgggcgcaagcctgacgacgcaacgccgcgtgggggatgaaggtcttcggattgtaaact
cctgttgaccgggaagaatggatcccgcacgaatactgcggggtaatgacggtaccggtt
gaggaagccacggctaactctgtgccagcagccgcggtaatacagaggtggcaagcgttg
ttcggaattactgggcgtaaagggcgcgtaggcggccgcctaagtcagacgtgaaatccc
caagcttaacttgggaactgcgtctgatactgggtggcttgagttcgggagaggaatgtg
gaattccaggtgtagcggtgaaatgcgtagatatctggaggaacaccggtggcgaagggc
gccattctggaccgaaactgacgctgaggggcgaaagccaggggaacaaacgggattaaa
ataccccggtagtcctggccctaaacgatgagtgcttggtgtggtgggtatcgatccctg
ccgtgccgaagctaacgcattaagcactccgcctggggagtacggtcgcaaggctgaaac
tcaaaggaattgacgggggcccgcacaagcggtggagcatgtggttcaattcgacgcaac
gcgaagaaccttacctgggctcgaaatgcagctgacatccggcgaaagtcggctcccgca
agggcagctgtataggtgctgcatggctgtcgtcagctcgtgtcgtgagatgttgggtta
agtcccgcaacgagcgcaaccctcgtcctctgttgccatcaggttatgctgggcactctg
aggagactgccggtgataaaccggaggaaggtggggatgacgtcaagtcagcatggcctt
tatgtccagggccacacacgtgctacaatggccgatacaaagcgtcgcaatctcgcaaga
gtgagctaatcgcagaaagtcggtctcagttcggattgtcggctgcaactcgccgacatg
aagttggaatcgctagtaatcgcggatcagcatgccgcggtgaatacgttcccgggcctt
gtacacaccgcccgtcacatcacgaaagctggctgtactagaagtagccccgccaacccg
caagggaggcaggttcctaaggtatggtcagtgattggggtgaagtcgtaacaaggtagc
c
>embl|FJ478682|FJ478682 Uncultured bacterium clone p27g17ok 16S ribosomal RNA gene, partial sequence. ...
gtttgattatggctcagaatgaacgctggcggcgtggttaagacatgcaagtcgaacggg
acttcctgaagggcaaccggatggaagttcagtggcgaacgggtgcgtaacacgtgaaca
atctacctccgagtggggaatagctcgccgaaaggcgaattaataccgcatgtggtggtt
tctcgcatgagagacttactaaaaacagggaccgcaaggcctgttgctaggagaggagtt
cgcggcctatcagctagttggcgaggtaacggctcaccaaggctaagacgggtagctggt
ctgagaggatgatcagccacactggaactgagacacggtccagacacctacgggtggcag
cagtttcgaatcattcacaatgggcgaaagcctgatggtgcgacgccgcgtgagggatga
aggccttcgggttgtaaacctctgtcaccggggaagaaacgctttgagctaatagttcaa
agcctgacttaacccggagaggaagcagtggctaactctgtgccagcagccgcggtaata
cagagactgcgagcgttattcggattcactgggcgtaaagggtgcgcaggcggccaagtg
tgtgaggcgtgaaagcccggggcttaaccccggaattgcacctcaaactacatggctaga
gcattggagagggtagcagaattcatggtgtagcagtgaaatgcgtagatatcatgagga
ataccagaggcgaaggcggctacctggacaattgctgacgctcaggcacgaaagcgtggg
gagcaaaagggattagatacccctgtagtccacgccctaaacggtgcacactaggtcttg
gcggattcgacccccccagggcccaagctaacgcgttaagtgtgccgcctgaggactacg
gccgcaaggctaaaactcaaaggaattgacgggggcccgcacaagcggtggagtatgtgg
ctcaattcgatgcaacgcgaagaaccttaccaggccttgacatgcactagaccgacgctg
aaaggcgtcctcccttcggggctggtgcacaggtgctgcatggctgtcgtcagctcgtgt
cgtgagatgttgcgttaagtcgcgcaacgagcgcaacccctgtccttagttgccatcatt
aagttgggcactctagggagacaaaccctctttgagggtgggaaggtggggatgacgtca
agtcaggatggcccttacggcctgggctgcacacgtactacaatgcccggtacagaggga
agcaataccgcgaggtggagcaaatcctcaaaaccgggcccagttcagattgtagtctgc
aactcgactacatgaagttggaatcgctagtaatggcgcatcagctacggcgccgtgaat
acgttcccgggccttgtacacaccgcccgtcacgtcatgaaagccggtttcgcccgaagt
gcgtttgccaaccagcaatggaggcggcgccctaaggtgaggctggtgattgggacgaag
tcgtaacaaggtaacc
>embl|FJ478683|FJ478683 Uncultured bacterium clone p7f10ok 16S ribosomal RNA gene, partial sequence. ...
gggtttgattatggctcagaacgaacgctggcggcaggcctaacacatgcaagtcgaacg
tgaagccaccttcgggtggtggaaagtggcagacgggtgagtaacgcgtgggaacgtgcc
tttcggttcggaataacccagggaaacttgggctaataccggatacgcccttcgggggaa
agattcatcgccgaaagatcggcccgcgtcggattagctagttggtagggtaatggccta
ccaaggcgacgatccgtagctggtctgagaggatgaccagccacactgggactgagacac
ggcccagactcctacgggaggcagcagtggggaatattggacaatgggcgaaagcctgat
ccagccatgccgcgtgggtgaagaaggccttagggttgtaaacccctttcagcggggaag
ataatgacggtacccgcagaagaagccccggctaactccgtgccagcagccgcggtaata
cggagggggctagcgttgttcggaattactgggcgtaaagcgcgcgtaggcggacctgca
agtcgggggtgaaagcccgaggctcaacctcggaactgccttcgatactgcgggtctcga
gtccgggagaggtgagtggaattcctagtgtagaggtgaaattcgtagatattaggaaga
acaccagtggcgaaggcggctcactggcccggtactgacgctgaggcgcgaaagcgtggg
gagcaaacaggattagataccctggtagtccacgctgtaaactatgggtgctagccgtcg
gtcggcatgccggtcggtggcgcagcaaacgcattaagcaccccgcctggggagtacggt
cgcaagattaaaactcaaaggaattgacgggggcccgcacaagcggtggagcatgtggtt
taattcgaggcaacgcgaagaaccttaccagcccttgacttcccgatcggggctccggag
acggagctcttcaattggtcggtgacaggtgctgcatggctgtcgtcagctcgtgtcgtg
agatgttgggttaagtcccgcaacgagcgcaacccctgccattagttgccatcatttagt
tgggcactctagtgggactgccggtgataagccggaggaaggtggggatgacgtcaagtc
atcatggcccttacgggctgggctacacacgtgctacaatggcggtgacaatgggcagcc
actccgcgaggaggcgctaatcccaaaaagccgtctcagttcggattgttctctgcaact
cgagagcatgaagtcggaatcgctagtaatcgcggatcagcgtgccgcggtgaatacgtt
cccgggccttgtacacaccgcccgtcacaccatgggagttggcttcacccgaagacggtg
cgctagccagcaatggaggcagccggccacggtagggtcagcgactggggtgaagtcgta
acaaggtaacc
>embl|FJ478684|FJ478684 Uncultured bacterium clone p7n06ok 16S ribosomal RNA gene, partial sequence. ...
tgagagcggcgaaagggagagtaatacgtagttacgtaccccgaggaccggaatagccac
gggaaactgtgggtaatgccggatgatgtcttcggaccaaaggtgtgattccgccttggg
agcggactgcgttgtactagctagttggtagggtaatggcctaccaaggcgatgatgcat
agcgggcgtgagagcgtggcccgcctcactgggactgagacactgcccagacacctacgg
gtggctgcagtcgagaatcttcggcaatgggcgaaagcctgaccgagcgacgccgcgtgc
gggatgaaggccttcgggttgtaaaccgctgtcgtaggggaggaaattgatcggggttct
ccccggtcattgacctatcctaggaggaaggacgggctaagttcgtgccagcagccgcgg
taatacgaaccgtccaaacgttattcggaatcattgggcttaaagggtacgtaggcggcg
ctgtcagtcgggtgtgaaatccctcggctcaaccgaggaattgcgcccgatactgcagtg
ctggagggagacagaggtaagcggaactgatggtggagcggtgaaatgcgttgatatcat
caggaacaccggtggcgaaagcggcttactgggtctcttctgacgctgaggtacgaaagc
taggggagcgaaagggattaaatacccccgtaatcctagctgtaaacgttgaacacttga
tcgtggaaccccccataagttctcggtcttaaccaaagtgtaagcgctccgcctggggag
tatggtcgcaaggctgaaactcaaaggaattgacgggggctcacacaagcggtggaggat
gtggcttaattcgaggctacgcgaagaaccttatcctagtcttgacatgcacggattaac
ccggtgaaagccgggccacgccttcgggtggaacgtgcacaggtgctgcatggctgtcgt
cagctcgtgtcgtgagatgtcgggttaagtcccttaacgagcgaaacccttgtcgctagt
tgccagcgagtcatgtcggggactctagcgagaccgccggcgttaagccggaggaaggtg
gggatgacgtcaagtcctcatggcctttatgactagggctgcacacgtcctacaatgctg
cgcacaaagggatgcaagctcgcgagagtaagcaaatcccagaaaacgcagctcagttcg
gattgcaggctgcaacccgcctgcatgaagccggaatcgctagtaatcgcgggtcagcat
accgcggtgaatgtgttcctgagccttgtacacaccgcccgtcaagccacgaaagtggga
ggcgcttaaagtcgccgcgcgaacccgcaagggaagcaggcgcctagagcgaattccgcg
attgggactaagtcgtaacaaggtagcc
>embl|FJ478685|FJ478685 Uncultured bacterium clone p7e03ok 16S ribosomal RNA gene, partial sequence. ...
gtttgattatggctcaggacgaacgctggcggcgtgcctaatgcatgcaagtcgcacgca
cgtctcttgaggcgtgagtggcgcacggctgaggaccacgtgggaacatgcctctgagtg
ggggacaacagcgcgaaagcgctgctaatcccgcatacggtcggtgtatgccgaagaaag
cgtgtaaacgcgctcggagagtggcccgcggcccatcaggtcgtcggtggggtaacggcc
taccgagccaatgacgggtagctggtctgtgaggacagacagccagactgggactgagac
acggcccagactcctacgggaggcagcagcaaggaattttcgtcaatgggcgcaagcctg
aacgagcaacgccgcgtggaggatgacggccttcgggttgtaaactcctttttcggggga
cgattgtgacggtaccccgggaataaggctcggctaactctgtgccagcagccgcggtaa
gacagaggagccaagcgttgtccggattgactgggcgtaaagcgcacgcaggcggtcgcg
cgcgtggggtgtgaaatctggccgcttaacggccaggcgccatcccatacggcgcgactg
gagccatgcagagggcggtggaattgccggtgtagtggtgaaatgcgtagagatcggcag
gaacacccagggggaaaccagccgcctgggcatgcgctgacgctgaggtgcgagagcgtg
gggagcgaaccggattagatacccgggtagtccacgccgtaaacgatggccactcggcct
ttggcagcggaacctccgttgctgggggccttagctaacgcgggaagtggcccgcctggg
aactacgagcgcaagcttaaaactcaaaggaattgacgggggcccgcacaagcagcggag
cgtgtggtttaattcgacgcaacgcgcagaaccttacccaggtttgacatgctactgcaa
gccgcggaaacgcggtcgccttcgagggtgtagcacagatgctgcatggctgtcgtcagc
tcgtgtcgtgagatgttgggttaagtcccgcaacgagcgcaacccctacggtcagttact
tgtgtctggccggactgccggtttccggaggaaggcggggatgacgtcaagtccgcatgg
ctcttacgcctggggcgacacacacgctacaatgccggtcgcagcgcgccgcgacctcgc
aagaggaagcgaatcgttaagaccggctcagtgcagattgggggctgcaactcgccccca
tgaaggcggagttgctagtaaccgcgtatcagccatggcgcggtgaatacgtacccgggc
cttgtacacaccgcccgtcacgtcatgggagttgtcaaggcgtgaagtccgtgggccaac
cgcaaggaggcagcggccgagcgccggggcagcgactgggacgaagtcgtaacaaggtaa
cc
>embl|FJ478686|FJ478686 Uncultured bacterium clone p6i15ok 16S ribosomal RNA gene, partial sequence. ...
gtttgattatggctcagagcgaacgttagcggcgggcttaacacatgcaagtcgcacgag
atagggacttcggtcctgtgtaaagtggcggacgggtgcgtaacacgtggctaacctgcc
ctccagttggggataactgtccgaaaggatagctaataccgaattcgtcggccgggtctt
cggacctggtcgggaaagccggcctctacatgtaagctggcgctggaggagggggccgcg
gcccatcagctagttggtgaggtaatggctcaccaaggctaagacgggtagctggtctga
gaggatgatcagccacactgggactgagacacggcccagactcctacgggaggcagcagt
ggggaatattgggcaatgggcgcaagcctgacccagccacgccgcgtgagtgatgaaggc
cttcgggtcgtaaagctctgtggggagggacgaaagcccggaagctaatatcttccggtt
tgacggtacctccttagcaagcaccggctaactccgtgccagcagccgcggtaatacgga
gggtgcaaacgttgctcggaattattgggcgtaaagcgcacgtaggcggtccagcaagtc
gggtgtgaaagccctcagcttaactgaggaagtgcattcgaaactactgggcttgagtac
tgaagaggacgacggaattcccggtgtagaggtgaaattcgtagatatcgggaggaacac
cagtggcgaaggcggtcgtctgggcagatactgacgctgaggtgcgaaagcgtggggagc
aaacaggattagataccctggtagtccacgccgtaaacgatgaatgttagtcgtcgcggg
tattgacccctgcggcaacgaagttaacacgctaagcattccgcctggggagtacggccg
caaggctaaaactcaaaggaattgacgggggcccgcacaagcggtggagcatgtggttca
attcgacgcaacgcgcagaaccttacctgggttaaatccactggaaccctgcagagatgt
gggggtgctcgcaagagaatcagtgagaaggtgctgcatggctgtcgtcagctcgtgtcg
tgagatgttgggttaagtcccgcaacgagcgcaacccctgtcgtcagttgccatcattaa
gttgggcactctgacgagactgccgacgttaagtcggaggaaggtggggatgacgtcaag
tcctcatggcccttatgcccagggctacacacgtgctacaatggccggtacaaagggttg
cgaagctgtgaagcggagctaatctcaaaaaaccggtctcagttcggattggagtctgca
actcgactccatgaagttggaatcgctagtaatcccggatcagcacgccggggtgaatac
gttcccgggccttgtacacaccgcccgtcacaccatgggagtctgttgctccagaagtgg
cttgcctaacctgcaaaggaaggcggtccccaaggagtggcaggtaactggggtgaagtc
gtaacaaggtaacc
>embl|FJ478687|FJ478687 Uncultured bacterium clone p11f13ok 16S ribosomal RNA gene, partial sequence. ...
gagtttgattatggctcagaatcaacgctggcggcgtgcctaacacatgcaagtcgaacg
cgaaaggggcttcggccctgagtagagtggcgaacgggtgagtaacacgtgggtgaccta
ccctcgagtgggggataacatcccgaaaggggtgctaataccgcatgacatcctgtcttt
gaacagatggacattaaagccggggatcgcaagacctggcgctcgaggaggggctcgcgt
ccgattagctagttggtggggtaatggcctaccaaggcgacgatcggtagccggcctgag
agggcggacggccacactgggactgagacacggcccagactcctacgggaggcagcagtg
gggaattgttcgcaatgggcgcaagcctgacgacgcaacgccgcgtggaggatgaagatc
ttcgggtcgtaaactcctttcgatcgggacgaatggctgggtggtctaacacatcatcag
agtgacggtaccgagagaagaagccccggctaactccgtgccagcagccgcggtaatacg
gggggggcaagcgttgttcggaattactgggcgtaaagggcgcgtaggcggcctactaag
tcggacgtgaaatccctcggctcaaccgaggaactgcgtccgatactggcaggctggaat
ccgggagagggatgtggaattccaggtgtagcggtgaaatgcgtagatatctggaggaac
accggtggcgaaggcggcatcctggaccggtattgacgctgaggcgcgaaagctagggga
gcaaacgggattagataccccggtagtcctagccctaaacgatgagtgcttggtgtggcg
ggtatcgatccctgccgtgccgaagctaacgcattaagcactccgcctggggagtacggt
cgcaaggctgaaactcaaaggaattgacgggggcccgcacaagcggtggagcatgtggtt
caattcgacgcaacgcgaagaaccttacccaggctcgaacggcgagtgacgtccggcgaa
agtcggtttccgcaaggacactcgtcgaggtgctgcatggctgtcgtcagctcgtgtcgt
gagatgttgggttaagtcccgcaacgagcgcaacccttgtcctctgttgccatcacgtta
tggtgggcactctgaggagactgccggtgacaaaccggaggaaggtggggatgacgtcaa
gtcagcatggcctttatgtctggggctacacacgtgctacaatggccggtacaaaccgtc
gcgatctcgtaagagggagctaatcggagaaagccggtctcagttcggattgcaggctgc
aactcgcctgcatgaagttggaatcgctagtaatcgcggatcagcacgccgcggtgaata
cgttcccgggccttgtacacaccgcccgtcacatcacgaaagctggctgtactagaagtc
gctgcgctaacccgcaagggaggtaggcgcctaaggtatggttagtgattggggtgaagt
cgtaacaaggtagcc
>embl|FJ478688|FJ478688 Uncultured bacterium clone p25i08ok 16S ribosomal RNA gene, partial sequence. ...
gagtttgattatggctcaggacgaacgctggcggcgcgcctaatacatgcaagtcgagcg
agaaccagggcttcggccctggggacagcggcgaacgggtgagtaacacgtggataacct
gccctcggcaccggaatagcccggggaaacccggattaatgccggatggccccacatccc
tgcggggaacgtgggaaaaggtagcttcggcctctggccgaggatgggtccgcggtggat
tagcttgttggtgcgggtaatggcccaccaaggcgacgatccatagctggtctgagagga
cgatcagccacactgggactgagacacggcccagactcctacgggaggcagcagtaggga
atcttgcgcaatgggcgaaagcctgacgcagcgacgccgcgtgcgggaagaaggccttcg
ggttgtaaaccgctttcaggagggacgaagccactcgggtgaatagcccagagggtgacg
gtacctccagaagaagccccggctaactacgtgccagcagccgcggtaatacgtaggggg
caagcgttgtccggattcattgggcgtaaagagcgtgtaggcggccaggtaggtcggttg
tgaaaactggaggctcaaccttcagaggtcgaccgaaaccatctggctagagtccgggag
aggagagtggaattcctggtgtagcggtgaaatgcgcagatatcaggaagaacacccgtg
gcgaaagcggctctctggaacggttactgacgctgagacccgaaagcgtgggggagcgaa
caggattagataccctggtagtccacgccgtaaacgatgggcgctaggtgtgggaggtgt
cgactccttccgtgccgaagctaacgcattaagcgccccgcctggggagtacggccgcaa
ggctaaaactcaaaggaattgacgggggcccgcacaagcagcggagcatgtggtttaatt
ggatgcgacgccaagaaccttaccaaggcttgacatggtcgggaaagctggagaaattca
gccctccttcgggactcgaccacaggtggtgcatggctgtcgtcagctcgtgtcgtgaga
tgttgggttaagtcccgcaacgagcgcaacccctgtcccatgttgccagcgagttatgtc
ggggactcatgggagactgccggtgacaaatcggaggaaggtggggatgacgtcaagtca
tcatgccccttatgtcttgggctacacacgtgctacattggccggtacaaagggctgcaa
aaccgcgaggttgagcgaatcccaaaaagccggtcccggttcggattggaggctgcaact
cgcctccatgaaggcggagttgctagtaatcgcggatcagcaacgccgcggtgaatacgt
tcccgggccttgtacacaccgcccgtcacaccacgaaagttggcaacacccgaagccggt
gggctaacccgcaagggaggcagccgtcgaaggtggggtcgatgattggggtgaagtcgt
aacaaggtagcc
>embl|FJ478689|FJ478689 Uncultured bacterium clone p6b10ok 16S ribosomal RNA gene, partial sequence. ...
gggtttgattatggctcagttggaacgctggcggcatggctaaaacatgcaagtcgaacg
agaaagaggagcaatcctcgagtaaagtggcgaaagggtgagtaatacgtttctacgtgc
cttgaggtcagggatagccaagggaaactttgggtaatacctgatgtggtctccggatca
aaggcttgccgcctcaagagcggggaacgtcctatcagctagttggtgaggtaacggctc
accaaggctaagacgggtagcgggtgtgagagcacggcccgccacatcggaactgagaca
ctgtccggactcctacgggaggctgcagtaacgaatcttccgcaatgcgcgaaagcgtga
cggagcaatgccgcgtgcaggatgaagcccttcggggtgtaaactgctgtcaggttttag
caagaaagtgagcaagaccaaaggaagagacgactaactctgtgccagcagtcgcggtaa
tacagaggtctcgagcgttcaacggattcattgggcttaaagcgtacgtaggcggatgtg
caggcgtcgtgtgaaagccctcggctcaaccgaggaattgcacggcgaaccgcatgtctt
gagacaagtaggggcggtcggaacgataggtggagtggtgaaatgcgttgatatctatcg
gaacgccgatggtgaagacaggccgctgggcttgttctgacgctgaggtacgaaagcatg
gggagcgaacgggattagataccccggtagtccatgccgtaaacaatgtgcactagatcg
aggaaggtctgatcctttctcggccgaagtaaaaacgttgagtgcaccgcctggggagta
cggtcgcaaggctaaaactcaaaggaattgacgggggctcacacaagcggtggagcatgt
ggctcaattcgaagcaacgcgaagaaccttatcctaggtttgacatgcacggattaaccg
gcagaaacgtcggtgacactctcgtagtggaacgtgcacaggtgctgcatggctgtcgtc
agctcgtgctgtgaagtgtcgggttaagtcccttaacgagcgaaacccctatcgctagtt
gccaccatttagttgggcactctagcgagactgccggtgttaaaccggaggaaggtgggg
atgacgtcaagtcctcatggcctttatgcctagggctgcacacgtgctacaatggtgcga
acagaacgatgcaagaccgcaaggtggagcaaatcgcttaaatcgcaccccagttcggat
tgagggctgcaacccgccctcatgaagtcggaatcgctagtaatcgcggatcagctacgc
cgcggtgaatatgttcctgagccttgtacacaccgcccgtcaagtcatggaagctgtcag
tgccttaagtcgcctcaatactgaggtgcccacggcaaggatagtgactgggactaagtc
gtaacaaggtagcc
>embl|FJ478690|FJ478690 Uncultured bacterium clone p22o14ok 16S ribosomal RNA gene, partial sequence. ...
gagtttgatcatggctcaggatgaacgctagcggcaggcttaatacatgcaagtcgaggg
gcaacaggtcccgcaagggatgctggcgaccggcaaacgggtgcggaacacgtacacaac
tttcctttaagtggggaatagcccggggaaacccggattaataccccgtaacattatgaa
atggcatcattttataattatagctttattgcgcttgaagatgggtgtgcggctgattag
gtagttggcggggtaacggcccaccaagcctacgatcagtaactggtgtgagagcacgac
cagtcacacgggcactgagacacgggcccgactcctacgggaggcagcagtaaggaatat
tggtcaatggacgcaagtctgaaccagccatgccgcgtggaggatgaaggtcctctggat
tgtaaacttcttttctctgggaagaaacccatattttctagtgtggttgacggtaccaga
ggaataagcaccggctaactccgtgccagcagccgcggtaatacggagggtgcaagcgtt
atccggattcactgggtttaaagggtgcgtaggcgggcagataagtcagtggtgaaatct
ctgggcttaactcagaaactgccgttgatactatttgtcttgaatatcatggaggtaagc
ggaatatgtcatgtagcggtgaaatgcttagatatgacatagaacaccgatagcgaaggc
agcttactacatgttcattgacgctgaggcacgaaagcgtggggagcaaacaggattaga
taccctggtagtccacgccctaaacgatggatactggacatcagcgatatactgttggtg
tctgagcgaaagcattaagtatcccacctgggaagtacgaccgcaaggttgaaactcaaa
ggaattggcgggggtccgcacaagcggtggagcatgtggtttaattcgatgatacgcgag
gaaccttacctgggctagaatgctggtagactgagggtgaaagctctcttccccgcaagg
ggctgccagtaaggtgctgcatggctgtcgtcagctcgtgccgtgaggtgttgggttaag
tcccgcaacgagcgcaacccccatcactagttgccatcaggtaatgctgggaactctagt
gaaactgccgtcgtaagacgcgaggaaggaggggatgatgtcaagtcatcatggccttta
tgcccagggctacacacgtgctacaatggggaggacaaagggctgcaacacggcgacgtg
aagccaatcccaaaaacctcttctcagttcagatcgcagtctgcaactcgactgcgtgaa
gctggaatcgctagtaatcgtatatcagcaatgatacggtgaatacgttcccggaccttg
cacacaccgcccgtcaagccatggaagccgggtgtacctaaagtcggtaaccgtaaggag
ccgcctagggtaaaactggtgactggggctaagtcgtaacaaggtagcc
>embl|FJ478691|FJ478691 Uncultured bacterium clone p27a16ok 16S ribosomal RNA gene, partial sequence. ...
tttgattctggctcaaaatccacgctggcggcgtggctaacacatgccagtccaacgcca
aagtcccccaagggatgaataaaatggccaacgggtgaataacgcgtgggtgacctgcct
tccagtgggggataacgttccgaaagggacgctaataccgcataacatcctgcctttcaa
gaggtggagatcaacgccggggatcgcaagacctggcgctcgaagaggggcccgcgtccg
attagctagttggtgaggtaacggctcaccaaggcaacgatcggtagccggcctgagagg
gcggacggccacactgggactgagacacggcccagactcctacgggaggcagcagtgggg
aattgttcgcaatgggcgcaagcctgacgacgcaacgccgcgtggaggatgaagatcttc
gggtcgtaaactcctttcgatcgagacgaattcctccggggtgaacaatcccgggggttg
acggtaccgagagaagaagccccggctaactccgtgccagcagccgcggtaatacggggg
gggcaagcgttgttcggaattactgggcgtaaagggctcgtaggcggccaactaagtcag
acgtgaaatccctcggctcaaccggggaactgcgtctgatactggatggcttgagtttgg
gagagggatgcggaattccaggtgtaccggtgaaatgcgtaaatatctggaagaacaccg
gtggcgaaggcggcatctgggaccaacactgacgctgaggagcgaaagccaggggagcaa
acgggattagataccccggtagtcctggccctaaacgatgaatgcttggtgtggcgggta
tcgatccctgccgtgccgaagctaacgcattaagcattccgcctggggagtacggtcgca
aggctgaaactcaaaggaattgacgggggcccgcacaagcggtggagcatgtggttcaat
tcgacgcaacgcgaagaaccttacccaggcttgaactgcgagtgaccactcccgaaaggg
agcttccgcaaggacactcgtagaggtgctgcatggctgtcgtcagctcgtgtcgtgaga
tgttgggttaagtcccgcaacgagcgcaacccttgtttgctgttgccatcaggtaatgct
gggcactctgcaaagactgccggtgataaaccggaggaaggtggggatgacgtcaagtca
gcatggcctttacgtctggggctacacacgtgctacaatggccgatacaaaccgtcgcag
agccgcaaggtgaagctaatcggagaaagtcggtctcagttcggatagcaggctgcaact
cgcctgcttgaagttggaatcgctagtaatcgcggatcagcacgccgcggtgaatacgtt
cccgggccttgtacacaccgcccgtcacatcacgaaagccggttgtactagaagtcgcca
taccaacccgcaagggagggaggcgcctaaggtatggtcggtgattggggtgaagtcgta
acaaggtagcc
>embl|FJ478692|FJ478692 Uncultured bacterium clone p8k07ok 16S ribosomal RNA gene, partial sequence. ...
gagtggcgcacgggtgagtaacacgtaggtaatctaccttcgggtggggaataaccaatc
ggaaacggttgctaataccgcataatgcagcggcacctaatggtgacagttgttaaagcg
ggggatcgcaagatctcgcgcctgaagaggagcctgcggcggattagctagttggtaggg
taatggcctaccaaggcgacgatccgtagccggcctgagagggcggtcggccacactgac
actgacatacgggtcagactcctacgggaggcagcagtcgggaattttgggcaatgggcg
aaagcctgacccagcaacgccgcgtgaaggatgaaatccctcgggatgtaaacttcgcaa
gaacgggaagaattagtggaagttaataccttccatgatgacggtaccgtttgtaagctc
cggctaactccgtgccagcagccgcggtaatacggggggagcaagcgttgttcggattta
ctgggcgtaaagggcgcgtaggcggcctccgcaagtcagttgtgaaatctccgagcttaa
ctcggaaaggtcaactgatactgcggggctagagtgcagaaggggcaactggaattcttg
gtgtagcggtgaaatgcgtagatatcaagaggaacacctgcggcgaaggcgggttgctgg
gctgacactgacgctgaggcgcgaaagctaggggagcgaacgggattagataccccggta
gtcctagccttaaacgatgaatgcttggtgtctggggttatatagtccccgggtgccgtc
gctaacgctttaagcattccgcctggggagtacggtcgcaagactgaaactcaaaggaat
tgacggggacccgcacaagcggtggagcatgtggtttaattcgacgcaacgcgaagaacc
ttacctgggctagaatgcctctgacaaccccagagatggggcctccaaggtaaaacttgg
cagagtgcaaggtgctgcatggctgtcgtcagctcgtgtcgtgagatgttgggttaagtc
ccgcaacgagcgcaacccttatcaatagttgccagcggttcggccgggcactctattgag
actgccgttgacaaaacggaggaaggtggggatgacgtcaagtcctcatggcctttatgt
ccagggctacacacgtgctacaatggccggtacaaagcgctgcaaacctgcaagggggag
ccaatcgcaaaaagccggtctcagttcggattggagtctgcaactcgactccatgaagtt
ggaatcgctagtaatcgcagatcagcatgctgcggtgaatacgttcccgggtcttgtaca
caccgcccgtcacatcacgaaagtgggttgtactagaagcgccagcgctaacccgcaagg
gaggcatggtgtaacggtatgatccatgattggggtgaagtcgtaacaaggtaacc
>embl|FJ478693|FJ478693 Uncultured bacterium clone p27e05ok 16S ribosomal RNA gene, partial sequence. ...
gggtttgattatggctcagaacgaacgctggcggcatgcctaacacatgcaagtcgaacg
agaccttcgggtctagtggcgcacgggtgcgtaacgcgtgggaatctgcccctgggttcg
ggataacagttggaaacgactgctaataccggatgatgtcttcggaccaaagatttatcg
cccagggatgagcccgcgtaggattagcttgttggtgaggtaagagctcaccaaggcgac
gatccttagctggtctgagaggatgatcagccacactgggactgagacacggcccagact
cctacgggaggcagcagtggggaatattggacaatgggcgaaagcctgatccagcaatgc
cgcgtgagtgatgaaggccttagggttgtaaagctcttttacccgggatgataatgacag
taccgggagaataagccccggctaactccgtgccagcagccgcggtaatacggagggggc
tagcgttgttcggaattactgggcgtaaagcgcgcgtaggcggctttgtaagttagaggt
gaaagcccggagcttaactccggaactgcctttaagactgcatcgctagaattgtggaga
ggtgagtggaattccgagtgtagaggtgaaattcgtagatattcggaagaacaccagtgg
cgaaggcgactcactggacacatattgacgctgaggtgcgaaagcggggggagcaaacag
gattagataccctggtagtccacgccgtaaacgatgatgactagctgtcggggctcatgg
agtttcggtggcgcagctaacgcgttaagtcatccgcctggggagtacggccgcaaggtt
aaaactcaaagaaattgacgggggcctgcacaagcggtggagcatgtggtttaattcgaa
gcaacgcgcagaaccttaccagcgtttgacatggtaggacggtttccagagatggattcc
ttcccttacgggacctacacacaggtgctgcatggctgtcgtcagctcgtgtcgtgagat
gttgggttaagtcccgcaacgagcgcaaccctcgtctttagttgccaccatttagttggg
cactctaaagaaactgccggtgataagccggaggaaggtggggatgacgtcaagtcctca
tggcccttacgcgctgggctacacacgtgctacaatggcggtgacagtgggcagcaaact
cgcgagagtgagcaaatcccaaaaagccgtctcagttcggattgttctctgcaactcgag
agcatgaaggcggaatcgctagtaatcgcggatcagcatgccgcggtgaatacgttccca
ggccttgtacacaccgcccgtcacaccatgggagttggtttcacccgaaggcgctgcgct
aacccgcaagggaggcaggcgaccacggtgggatcagcgactggggtgaagtcgtaacaa
ggtagcc
>embl|FJ478694|FJ478694 Uncultured bacterium clone p25o10ok 16S ribosomal RNA gene, partial sequence. ...
gagtttgattatggctcagaacgaacgctggcggcgtggataagacatgcaagtcggacg
agattttccgttgtagcaatacgatggaaagtctagtggcgaacgggtgcttaacacgtg
ggcaacctgccgggaagtgggggatagctcgccgaaaggcgaattaataccgcatgtgat
cagagaggacatcctttcgaaattaaagtcggggcaacctgacgcttcttgtggggcccg
cggcctatcagctagttggtgaggtaacggctcaccaaggctttgacgggtagctggtct
gagaggacgaccagccacactgggactgagacacggcccagacacctacgggtggcagca
gtcgagaatttttgacaatgggggaaaccctgatcgagcgacgccgcgtggaggatgaag
gtcttcggattgtaaactcctgtcattggggaacaaggtgcatacgttaactgcgtgtgc
attgatagtacccgaagaggaagagacggctaactctgtgccagcagccgcggtaataca
gaggtctcaagcgttgttcggattcattgggcgtaaagggtgcgtacgcggcgcggtaag
tcgggtgtgaaatctcggagcttaactccgaaactgcattcgatactgccgtgcttgagg
actggagaggagactggaatttacggtgtaacggtgaaatgcgtaaatatcgtaaggaag
accagtggcgaaagcgggtccctgggacagttcctgaccctgagggccgaaggtcagggg
agcaaacgggattagataccccggtagtcctgacagtaaacggtgcacgtttggtgtggg
aggattcgaccccttctgcgccggagctaacgcgttaaacgtgccgcctggggagtacgg
tcgcaagattaaaactcaaagaaattgacgggggcccgcacaagcggtggagtatgtggc
tcaattcgatgcaacgcgaagaaccttaccaggccttgacatgcatctctaagttggtga
aagccagcgagtcccgaaagggacaatttgcacaggtgctgcatggctgtcgtcagctcg
tgtcgtgagatgttgggttaagtcccgcaacgagcgcaacccctgtgaactgttgccacc
gagccgtgaggctcgagcactctgttcagactgccccgctctaacggggaggaaggtggg
gacgacgtcaagtcagtatggcccttacggcctgggctgcacacgtactacaatgcccag
cacagaacgatccaagaccgcaaggtggaggaaatcactaaaactgggcccagttcagat
tgaagtctgcaactcgacttcatgaagccggaatcgctagtaatggcgcatcagctacgg
cgccgtgaatacgttcccgggccttgtacacaccgcccgtcacatcatgggagtcgcttg
tagccgaagtcggcgcgctaaccgcaaggaggcagccgcctacgctatgagcggtaactg
ggatgaagtcgtaacaaggtagcc
>embl|FJ478695|FJ478695 Uncultured bacterium clone p7d15ok 16S ribosomal RNA gene, partial sequence. ...
gtttgattatggctcaggacgaacgctggcggcgcgcttaacacatgcaagtcgagcgag
aaccagtccttcgggactggggaaagcggcgaacgggtgagtaacacgtgggtaatctgc
cctcggcactgggatagcccggggaaacccggattaataccggatggcctttcgagtctt
cggattcgtcagaaaaggtggcctcggcttccggctgaggaggagcccgtggcggattag
cttgttggtggggtaacggcccaccaaggcgacgatccgtagctggtctgagaggacgat
cagccacactgggactgagacacggcccagactcctacgggaggcagcagtggggaatct
tgcgcaatgggcgaaagcctgacgcagcgacgccgcgtgcgggaagaaggccttcgggtt
gtaaaccgctttcaggagggacgaagccactcgggttaatagcccagagggtgacggtac
ctccagaagaagccccggctaactacgtgccagcagccgcggtaatacgtagggggcaag
cgttgtccggatttattgggcgtaaagcgcgtgtaggcggccaggtaggtcggctgtgaa
aactcgaggctcaacctcgagatgtcggccgaaaccatctggctagagtccggaagagga
gagtggaattcccggtgtagcggtgaaatgcgcagatatcgggaagaacacccgtggcga
aggcggctctctgggacggtactgacgctgagacgcgaaagcgtggggagcgaacaggat
tagataccctggtagtccacgccgtaaacgatgggaactaggtgtgggcggtgtcgactc
cgtccgtgccgaagctaacgcattaagttccccgcctggggagtacggccgcaaggctaa
aactcaaaggaattgacgggggcccgcacaagcagcggagcatgtggtttaattcgacgc
aacgcgaagaaccttaccagggcttgacatgcactggaatgtcgtagaaatacggcagcc
cttcggggccagtgcacaggtggtgcatggctgtcgtcagctcgtgtcgtgagatgttgg
gttaagtcccgcaacgagcgcaacccctgttcctagttgccagcggataatgccggggac
tctagggagactgccggtgacaaatcggaggaaggtggggatgacgtcaagtcatcatgc
cccttatgtcctgggctacacacgtgctacattggccggtacagagggctgcaaacccgt
gagggggagcgaatcccaaaaagccggcctcggttcggattggaggctgaaacccgccta
catgaaggcggagttgctagtaatcgcggatcagcaacgccgcggtgaatacgttctcgg
gccttgtacacaccgcccgtcacaccacgaaagttggcaatacccgaagccggtggccta
acccgcaagggagggagccgtcgaaggtagggtcgatggttggggtgaagtcgtaacaag
gtaacc
>embl|FJ478696|FJ478696 Uncultured bacterium clone p7c10ok 16S ribosomal RNA gene, partial sequence. ...
gggtttgattctggctcaggatgaacgctagcggcaggcttaatacatgcaagtcgtggg
gcagcatgtcccgcagcaatgcgggatgatggcgaccggcaaacgggtgcggaacacgta
cacaaccttcctttaagtgggggatagcccagggaaacttggattaataccccgtaatat
atagaagcggcatcgcttttatattatagcagcaatgcgcttgaagatgggtgtgcggct
gattagatagttggcggggtaacggcccaccaagtcgacgatcagtaactggtgtgagag
cacgaccagtcacacgggcactgagacacgggcccgactcctacgggaggcagcagtaag
gaatattggtcaatggacgcaagtctgaaccagccatgccgcgtggaggatgaaggtcct
ctggattgtaaacttcttttatctgggaagaaatccattttttctaaagtggttgacggt
accagatgaataagcaccggctaactccgtgccagcagccgcggtaatacggagggtgca
agcgttatccggattcactgggtttaaagggtgcgtaggtgggcaagtaagtcagtggtg
aaatctccgggcttaacccggaaactgccattgatactatttgtcttgaatactgtggag
gtcagcggaatatgtcatgtagcggtgaaatgcttagatatgacatagaacaccaattgc
gaaggcagctggctacacaaatattgacactgaggcacgaaagcgtggggatcaaacagg
attagataccctggtagtccacgccctaaactatggatactcgacatttgcgataaactg
caagtgtctgagcgaaagcattaagtatcccacctgggaagtacgatcgcaagattgaaa
ctcaaaggaattggcgggggtccgcacaagcggtggagcatgtggtttaattcgatgata
cgcgaggaaccttacctgggctagaatgctgggagaccgtgggtgaaagctcactttgta
gcaatacactgccagtaaggtgctgcatggctgtcgtcagctcgtgccgtgaggtgttgg
gttaagtcccgcaacgagcgcaacccccatcactagttgccatcaggtaacgctgggaac
tctagtgaaactgccgtcgtaagacgtgaggaaggaggggatgatgtcaagtcatcatgg
cctttatgcccagggctacacacgtgctacaatggagaggacaaagggctgcaacatagt
gatatgaagctaatcccaaaaacctcttctcagttcagattggagtctgcaactcgactc
catgaagctggaatcgctagtaatcgtagatcagcaacgctacggtgaatacgttcccgg
accttgcacacaccgcccgtcaagccatggaagctgggtgtacctaaagtcggtaaccgt
aaggagccgcctagggtaaaactagtgactggggctaagtcgtaacaaggtaacc
>embl|FJ478697|FJ478697 Uncultured bacterium clone p25m10ok 16S ribosomal RNA gene, partial sequence. ...
gtttgattatggctcaggacgaacgctggcggcgcgcttaacacatgcaagtcgagcgat
aaccatggcttcggccatggggagagcggcgaacgggtgagtaacacgtgagtgatctgc
cctcgacactgggatagcccggggaaacccggattaataccggatagcctctcgagccca
cgggctcgtgagaaaagatggcttcggctttcggttgaggaggagcttgcggcggattag
cttgttggtgaggtaacggctcaccaaggcgacgatccgtagctggtctgagaggacgat
cagccacactgggactgagacacggcccagactcctacgggaggcagcagtggggaatct
tgcgcaatgggcgaaagcctgacgcagcgacgccgcgtgagggaagaaggccttcgggtt
gtaaacctctttcaggagggacgaagccactcgggttaataccccagagggtgacggtac
ctccagaagaagccccggctaactacgtgccagcagccgcggtaatacgtagggggcaag
cgttgtccggaatcattgggcgtaaagcgcgtgtaggcggccagataagtccgctgtgaa
aactcgaggctcaacttcgagctgtcggtggaaactatctggctagagtccggaagagga
gagtggaattcctggtgtagcggtgaaatgcgcagatatcaggaggaacacccgtggcga
aggcggctctctgggacgggactgaccctgagacgccaaagcggggggagcgaacaggat
taaataccctggtaatcccacgcctaaacgaaggggaactaggtgtgggcggtgtcgatt
ccgtccgtgccgaagctaacgcattaagttccccgcctggggagtacggccgcaaggcta
aaactcaaaggaattgacgggggcccgcacaagcagcggagcatgtggttcaattcgacg
caacgcgaagaaccttacctaggcttgacatgcactggaatagcgtagaaatacgctagc
ccttcggggctaatgcacaggtggtgcatggctgtcgtcagctcgtgtcgtgagatgttg
ggttaagtcccgcaacgagcgcaacccctgtcctatgttgccagcgagtaatgtcgggga
ctcataggagactgccggtgacaaatcggaggaaggtggggatgatgtcaagtcatcatg
ccccttatgcctagggctacacacgtgctacattggccggtacaaagggctgcaaacccg
cgagggggagcgaatcccaaaaagccggtcccggttcggattggaggctgaaactcgcct
ccatgaaggcggagttgctagtaatcgcggatcagcaatgccgcggtgaatacgttcccg
ggccttgtacacaccgcccgtcacaccatggaagccggtaacacccgaagccggtggcct
aacccgcaagggagggagccgtcgaaggtgggattggtgactggggtgaagtcgtaacaa
ggtaacc
>embl|FJ478698|FJ478698 Uncultured bacterium clone p8o05ok 16S ribosomal RNA gene, partial sequence. ...
gtttgattatggctcagaacgaacgctggcggcgtggataagacatgcaagtcgagcgag
atttttcgttgtagcaatacgatggaaagtctagcggcgaacgggtgcttaacacgtggg
caacctgccatgaagtgggggatagctcgccgaaaggcgaattaataccgcatgtgatta
gagaggacatcctttcgaaattaaagtcggggcaacctgacgcttcttgtggggcccgcg
gcctatcagctagttggtgaggtaacggcccaccaaggctttgacgggtagctggtctga
gaggacgaccagccacactgggactgagacacggcccagacacctacgggtggcagcagt
cgagaatttttgacaatgggggaaaccctgatcgagcgacgccgcgtggaggatgaaggt
cttcggattgtaaactcctgtcattggggaacaaggtgcatacgttaactgcgtgtgcat
tgatagtacccgaagaggaagagacggctaactctgtgccagcagccgcggtaatacaga
ggtctcaagcgttgttcggattcattgggcgtaaagggtgcgtaggcggcgcggtaagtc
gggtgtgaaatctcggagcttaactccgaaactgcattcgatactgccgtgcttgaggac
tggagaggagactggaatttacggtgtagcggtgaaatgcgtagatatcgtaaggaagac
cagtggcgaaggcgggtccctggacagttcctgacgctgaggcacgaaggccaggggagc
aaacgggattagataccccggtagtcctggcagtaaacggtgcacgtttggtgtgggagg
attcgaccccttctgcgccggagctaacgcgttaaacgtgccgcctggggagtacggtcg
caagattaaaactcaaagaaattgacgggggcccgcacaagcggtggagtatgtggctca
attcgatgcaacgcgaagaaccttaccaggccttgacatgcatctctaagttggtgaaag
ccagcgagtcccgcaagggacaatttgcacaggtgctgcatggctgtcgtcagctcgtgt
cgtgagatgttgggttaagtcccgcaacgagcgcaacccctgtgaactgttgccaccgag
ccgtgaggctcgagcactctgttcagactgccccgctctaacggggaggaaggtggggac
gacgtcaagtcagtatggcccttacggcctgggctgcacacgtactacaatgcccagcac
agaacgatccaagaccgcgaggtggaggaaatcactaaaactgggcccagttcagattga
agtctgcaactcgacttcatgaagccggaatcgctagtaatggcgtatcagctacgacgc
cgtgaatacgttcccgggccttgtacacaccgcccgtcacatcatgggagtcgcttgtag
ccgaagtcggcgtgctaactagcaatagaggcagccgcctacgctatgagcggtaactgg
gatgaagtcgtaacaaggtagcc
>embl|FJ478699|FJ478699 Uncultured bacterium clone p9c21ok 16S ribosomal RNA gene, partial sequence. ...
gagtttgattatggctcaggacgaacgctggcggcgtgcctaatgcatgcaagtcgcacg
cagagtgcttgcactctgagtggcgcacggctgaggaccacgtgggaacatgcccttgag
tgggggacaacagcgcgaaagcgctgctaatcccgcatacgctcggtaacgaggaaagcg
tggcaacacgcgctcaaggagtggcccgcggcccatcaggtcgtcggtggggtaacggcc
taccgagccgatgacgggtagctggtctgtgaggacagacagccagactgggactgagac
acggcccagactcctacgggaggcagcagcaaggaattttcgtcaatgggcgcaagcctg
aacgagcaacgccgcgtgcaggatgacggccttcgggttgtaaactgctttttcgaggga
tgattgtgacaatacctcgggaataaggctcggctaactctgtgccagcagccgcggtaa
gacagaggagccaagcgttgtccggattgactgggcgtaaagcgcacgcaggcggacgcg
cgcgtggggtgtgaaatctggccgcttaacggccaggcgccatcccatacggcgcgtctg
gagtgatgcagaggtcgatggaattgccggtgtagtggtgaaatgcgtagagatcggcag
gaacacccagggggaaaccagtcgactgggcatctactgacgctgaggtgcgagagcgtg
gggagcgaaccggattagatacccgggtagtccacgccgtaaacgatggccactcggcct
ttgggcgcggaacctccgtgcctgggggccttagctaacgcgggaagtggcccgcctggg
aactacgagcgcaagcttaaaactcaaaggaattgacgggggcccgcacaagcagcggag
cgtgtggtttaattcgacgcaacgcgcagaaccttacccaggtttgacatggcactgcaa
gcccgtgaaaacgggtcgccttcgagggtgtgccacagatgctgcatggctgtcgtcagc
tcgtgtcgtgagatgttgggttaagtcccgcaacgagcgcaacccctacggtcagttacc
agtgtctggccggactgcccctttggggaggaaggcggggatgatgtcaagtccgcatgg
ctcttacgcctggggcgacacacacgctacaatgccagtcgcaacgcgccgcaaccgcgc
gagcggtagcgaatcgtcaaggactggcccagtgcagattgggggctgcaactcgccccc
atgaaggcggagttgctagtaaccgcgtatcagccatggcgcggtgaatacgtacccggg
ccttgtacacaccgcccgtcacgtcatgggagttgtcaaggcgtgaagtccgtgggccaa
ccgcaaggaggcagcggccgagcgccggggcagcgactgggacgaagtcgtaacaaggta
gcc
>embl|FJ478700|FJ478700 Uncultured bacterium clone p36l14ok 16S ribosomal RNA gene, partial sequence. ...
gagtttgattatggctcagaacgaacgctggcggcgtgcctaacacatgcaagtcgaacg
agaaaggggcttcggccccgagtaaagtggcgcacgggtgagtaacacgtgggtaacctg
cctctaagatggggataacctgtcgaaagacggactaataccgaataagaccacagtttc
cttggaaacaggggtcaaaggtagcctctacttgtaagctaccacttagagatgggcctg
cgtaccattagctagttggtggggtaacggcctaccagggcaaagatggttagctggtct
gagaggatgatcagccacactggaactgagacacggtccagactcctacgggaggcagca
gtggggaatattgcgcaatgggcgcaagcctgacgcagcaacgccgcgtgagtgatgaag
gccttcgggtcgtaaagctctgtcggagggaacgaatgctcttggggttaacagccccga
gaagtgacggtaccctcaaaggaagcaccggctaactctgtgccagcagccgcggtaata
cagagggtgcgagcgttgttcggaatcattgggcgtaaagggcgtgtaggcggtttgtta
agtcatgtgtgaaatccctcggctcaaccggggaaggacgcatgaaactgacaagctaga
gtaccaaagaggggggtggaattcccggtgtagcggtgaaatgcgtagatatcgggagga
acacctgtggcgaaggcggccccctggttggatactgacgctgatacgcgaaagcgtggg
gagcaaacaggattagataccctggtagtccacgctgtaaacgatgggcactaggtgtcc
ggggtattgaccccctgggtgccgcagctaacgcattaagtgccccgcctggggagtacg
gtcgcaagattaaaactcaaaggaattgacgggggcccgcacaagcggtggagcatgtgg
ttcaattcgacgcaacgcgaagaaccttacctgggctagacaacggcggaccgtcctaga
aataggactttcccttcggggactgccggttcaggtgctgcatggctgtcgtcagctcgt
gccgtgaggtgttgggttaagtcccgcaacgagcgcaaccctcgtccttagttgccacca
ttcagttgggcactctaaggagactgccggcgttaagccggaggaaggtggggacgacgt
caagtcatcatggcccttatgtccagggccacacacgtgctacaatgggcggtacaaagg
gtcgcaaacccgcgagggggagccaatcccaaaaagccgctctcagttcggattggagtc
tgcaactcgactccatgaagttggaatcgctagtaatcgcggatcagcacgccgcggtga
atacgttcccgggccttgtacacaccgcccgtcacaccatggaagccagctgtaccggaa
gtcggtgcgccaacccgtaagggaggtagccgcctatggtatgactggtgactggggtga
agtcgtaacaaggtaacc
>embl|FJ478701|FJ478701 Uncultured bacterium clone p11g04ok 16S ribosomal RNA gene, partial sequence. ...
gtttgattatggctcaggacgaacgctggcggcgcgcttaatacatgcaagtcgagcgag
aaccagtccttcgggactggggaaagcggcgaacgggtgagtaacacgtgggtaatctgc
cctcggcactgggatagcccggggaaacccggattaataccggatagcctttcgagcctt
cgggctcgtcagaaaaggtggcttcggcttccggctgaggatgagcccgcggcggattag
cttgttggtgaggtaatggctcaccaaggctccgatctgtagctggtctgagaggacgat
cagccacactgggactgagacacggcccagactcctacgggaggcagcagtagggaatct
tgcgcaatgggcgaaagcctgacgcagcgacgccgcgtgcgggaagaaggccttcgggtt
gtaaaccgctttcaggagggacgaagccactcgggttaatagcccagagggtgacggtac
ctccagaagaagccccggctaactacgtgccagcagccgcggtaatacgtagggggcaag
cgttgtccggatttattgggcgtaaagagcatgtaggcggccagataggtcagctgtgaa
aactcgaggctcaacctcgagatgtcggctgaaaccatctggctagagtccggaagagga
gaatggaattcccggtgtagcggtgaaatgcgcagatatcgggaagaacacccgtggcga
aggcggttctctgggacggtactgacgctgagacgcgaaagcgtggggagcgaacaggat
tagataccctggtagtccacgccgtaaacgatgggaactaggtgtgggcggtgtcgactc
cgtccgtgccgaagctaacgcattaagttccccgcctggggagtacggccgcaaggctaa
aactcaaaggaattgacgggggcccgcacaagcagcggagcatgtggtttaattcgacgc
gacgcgaagaaccttaccaaggcttgacatgcactggaaagccgtagaaatacggccccc
cttcggggccggtgcacaggtggtgcatggctgtcgtcagctcgtgtcgtgagatgttgg
gttaagtcccgcaacgagcgcaacccctgtccctagttgccagcgagttatgtcggggac
tctagggagactgccggtgacaaatcggaggaaggtggggatgacgtcaagtcatcatgc
cccttatgtcttgggctacacacgtgctacattcgccggtacagagggctgcaaacccgt
gagggggagcgaatcccaaaaagccggcgtcggttcggattggaggctgaaactcgcctc
catgaaggcggagttgctagtaatcgcggatcagcaacgccgcggtgaatacgttctcgg
gccttgtacacaccgcccgtcacaccacgaaagttggcaatacccgaagccggtggccta
acccgcaagggaaggagccgtcgaaggtagggtcgatgattggggtgaagtcgtaacaag
gtaacc
>embl|FJ478702|FJ478702 Uncultured bacterium clone p9f15ok 16S ribosomal RNA gene, partial sequence. ...
gggtttgattatggctcagagcgaacgctggcggcaggcttaacacatgcaagtcgagcg
ggcgtagcaatacgtcagcggcagacgggtgagtaacgcgtgggaacgtaccttttggtt
cggaacaacacagggaaacttgtgctaataccggataagcccttacggggaaagatttat
cgccgaaagatcggcccgcgtctgattagctagttggtgaggtaatggctcaccaaggcg
acgatcagtagctggtctgagaggatgatcagccacattgggactgagacacggcccaaa
ctcctacgggaggcagcagtggggaatattggacaatgggcgcaagcctgatccagccat
gccgcgtgagtgatgaaggccctagggttgtaaagctcttttgtgcgggaagataatgac
ggtaccgcaagaataagccccggctaacttcgtgccagcagccgcggtaatacgaagggg
gctagcgttgctcggaatcactgggcgtaaagggtgcgtaggcgggtctttaagtcaggg
gtgaaatcctggagctaaatcccagaactgccttgataacgaaaattttggattcgggag
gggtgaagtggaactggaagtgtagaggtaaaattcgtagatattcgcaagaacaccagt
ggcgaaggcggttcactggcccgatactgacgctgaggcacgaaagcgtggggagcaaac
aggattagataccctggtagtccacgccgtaaacgatgaatgccagccgttagtgggttt
actcactagtggcgcagctaacgctttaagcattccgcctggggagtacggtcgcaagat
taaaactcaaaggaattgacgggggcccgcacaagcggtggagcatgtggtttaattcga
cgcaacgcgcagaaccttaccagcccttgacatcccggtcgcggactccagagatggagt
tcttcagttcggctggaccggagacaggtgctgcatggctgtcgtcagctcgtgtcgtga
gatgttgggttaagtcccgcaacgagcgcaacccccgtccttagttgctaccatttagtt
gagcactctaaggagactgccggtgataagccgcgaggaaggtggggatgacgtcaagtc
ctcatggcccttacgggctgggctacacacgtgctacaatggcggtgacaatgggatgct
aaggggcgacccttcgcaaatctcaaaaagccgtctcagttcggattgggctctgcaact
cgagcccatgaagttggaatcgctagtaatcgtggatcagcacgccacggtgaatacgtt
cccgggccttgtacacaccgcccgtcacaccatgggagttggttttacctgaagacggtg
cgctaaccgaaagggggcagccggccacggtagggtcagcgactggggtgaagtcgtaac
aaggtagcc
>embl|FJ478703|FJ478703 Uncultured bacterium clone p36j10ok 16S ribosomal RNA gene, partial sequence. ...
gggtttgattatggctcaggatgaacgctagcggcaggcttaatacatgcaagtcgaggg
gcagcatggtgtagcaatacactgatggcgaccggcaaacgggtgcggaacacgtacgca
acctacccaaaactggggaatagcccggggaaacccggattaatacctcgtaacataatg
gagtggcatcactttattattatagatttatcggttttggatgggcgtgcgactgattag
gtagttggcggggtaacggcccaccaagcctacgatcagtaactggtgtgagagcacgac
cagtcacacgggcactgagaggcgggcccgactcctacgggaggcagcagtaaggaatat
tggtcaatggacgcaagtctgaaccagccatgccgcgtgaaggatgaaggtcctctggat
tgtaaacttcttttatatgggaagaaatcccggaattctttctgggttgacggtaccata
ggaataagcaccggctaactccgtgccagcagccgcggtaatacggagggtgcaagcgtt
atccggattcactgggtttaaagggtgcgtaggagggcaggtaagtcagtggtgaaatcc
ccaagcttaacttgggaactgcccttgatactatctgtcttgaataccggggagatgaac
cgaaatagtcatgtagcggtgaaatgtttagatatgacatagaacaccaattgcgaaggc
agctcgttacacgaatattgactctgaggcacgaaagcgtggggatcaaacaggattaga
taccctggtagtccacgccctaaacgatggatactcgacatacgcgatacacagtgtgtg
tctgagcgaaagcattaagtatcccacctgggaagtacgaccgcaaggttgaaactcaaa
ggaattggcgggggtccgcacaagcggtggagcatgtggtttaattcgatgatacgcgag
gaaccttacctgggctagaatgtcacgtgaccggtggtgaaagctacctttgtagcaata
cacacgtgataaggtgctgcatggctgtcgtcagctcgtgccgtgaggtgttgggctaag
tcccgcaacgagcgcaacccccatcactagttgccatcaggtaacgctgggaactctagt
gaaactgccgtcgtaagacgtgaggaaggaggggatgatgtcaagtcatcatggccttta
tgcccagggctacacacgtgctacaatggggcgtacaaagggctgccacttagcgataag
gagccaatcccaaaaaacgcctctcagttcagatcgcagtctgcaactcgactgcgtgaa
gctggaatcgctagtaatcgtatatcagcaatgatacggtgaatacgttcccggaccttg
cacacaccgcccgtcaagccatggaagccgggtgtacctaaagtcggtaaccgtaaggag
ccgcctagggtaaaactggtaactggggctaagtcgtaacaaggtaacc
>embl|FJ478704|FJ478704 Uncultured bacterium clone p11h22ok 16S ribosomal RNA gene, partial sequence. ...
gagtttgattctggctcagattgaacgctggcggcatgctttacacatgcaagtcgagcg
gcagcgcggggcaacctggcggcgagcggcgaacgggtgaggaacacatcggaacgtacc
cgagagtgggggataacgccgcgaaagcggcgctaataccgcatattctctgaggaggaa
agtgggggacctgcaagggcctcacgctcacggagcggccgatgtccgattagctagttg
gtggggtaaaggcttaccaaggcgacgatcggtagctggtctgagaggatgatcagccac
actgggactgagacacggcccagactcctacgggaggcagcagtggggaattttggacaa
tgggggcaaccctgatccagccatgccgcgtgcgggaagaaggccttcgggttgtaaacc
gcttttagccgggaagaaaaggcgccacctaatacggggcgttcttgacggtaccggcgg
aataagcaccggctaactacgtgccagcagccgcggtaatacgtagggtgcgagcgttaa
tcggaattactgggcgtaaagcgtgtgcaggcggttcgttaagttcgttgtgaaagcccc
gggctcaacctgggaacggcaatggaaactggcgggcttgaatgcggcagaggggggtgg
aattccgcgtgtagcagtgaaatgcgtagagatgcggaggaacaccgatggcgaaggcag
ccccctgggccgacattgacgctcaggcacgaaagcgtggggagcaaacaggattagata
ccctggtagtccacgccctaaacgatgctcactaggtgttggggaagcgattccttggta
ccgtagctaacgcgtgaagtgagccgcctggggagtacggccgcaaggttaaaactcaaa
ggaattgacggggacccgcacaagcggtggatgatgtggattaattcgatgcaacgcgaa
caaccttacctacccttgacatgtctggaaggctgctgaaaggtggctgtgcccgaaagg
gaaccggaacacaggtgctgcatggctgtcgtcagctcgtgtcgtgagatgttgggttaa
gtcccgcaacgagcgcaacccttgtccctagttgctacgcaagggcactctagggagact
gccggtgacaaaccggaggaaggtggggatgacgtcaagtcctcatggcccttatgggta
gggcttcacacgtcatacaatggacggtacagagggttgccaacccgcgagggggagcca
atccctagaaagccgttcgtagtccggattgcagtctgcaactcgactgcatgaagtcgg
aatcgctagtaatcgcggatcagcatgtcgcggtgaatacgttcccgggtcttgtacaca
ccgcccgtcacaccatgggagcgggatgtaccagaagtaggtaggctaaccgcaaggggg
ccgcttaccacggtgcgtttcgtgactggggtgaagtcgtaacaaggtaacc
>embl|FJ478705|FJ478705 Uncultured bacterium clone p32o14ok 16S ribosomal RNA gene, partial sequence. ...
gagtttgatcatggctcagattgaacgctggcggaatgctttacacatgcaagtcgagcg
gcagcgcgggggcaaccctggcggcgagcggcgaacgggtgagtaatacatcggaacatg
tccagttgtgggggataacctggcgaaagccaggctaataccgcatgagctcgggagagg
aaagcgggggacccgcaagggcctcgcgcgattgggttggccgatgtccgattagctagt
tggtggggtaaaggctcaccaaggcgatgatcggtagctggtctgagaggatgatcagcc
acactgggactgagacacggcccagactcctacgggaggcagcagtggggaattttggac
aatgggggcaaccctgatccagccattccgcgtgagtgaagaaggccttcgggttgtaaa
gctcttttgtccggaacgaaacggttgtggtgaatatccacgactactgacggtaccgga
agaataagcaccggctaactacgtgccagcagccgcggtaatacgtagggtgcgagcgtt
aatcggaattactgggcgtaaagcgtgcgcaggcgggcttttaagccagacgtgaaatcc
ccgggcttaacctgggaatggcgtttgggactggaagtctggagtgcggcagaggagact
ggaattcctggtgtagcagtgaaatgcgtagatatcaggaggaacaccgatggcgaaggc
aggtctctgggctgacactgacgctcatgcacgaaagcgtggggagcagacaggattaga
taccctggtagtccacgccctaaacgatgtcgactggttgttgggggtttgacactctca
gtaacgaagctaacgcgtgaagtcgaccgcctggggagtacggccgcaaggttaaaactc
aaaggaattgacggggacccgcacaagcggtggattatgtggattaattcgatgcaacgc
gaaaaaccttacctacccttgacatgtccgagagcccgcagagatgtgggtgtgcccgaa
agggaatcggaacacaggtgctgcatggctgtcgtcagctcgtgtcgtgagatgttgggt
taagtcccgcaacgagcgcaacccttgtcattagttgctacattgagttgggcactctaa
tgagactgccggtgacaaaccggaggaaggtggggatgacgtcaagtcctcatggccctt
atgggtagggcttcacacgtaatacaatggcgcgtacagagggctgcgaaggggcgacct
ggagccaatcccttacaaagcgcgtcgtagtccggattgcagtctgcaactcgactgcat
gaagtcggaatcgctagtaatcgcggatcagcatgtcgcggtgaatacgttcccgggtct
tgtacacaccgcccgtcacaccatgggagtgggtttcaccagaagccggtcgcttaaccg
caaggatggcgccgaccacggtgagattcatgactggggtgaagtcgtaacaaggtagcc
>embl|FJ478706|FJ478706 Uncultured bacterium clone p7p03ok 16S ribosomal RNA gene, partial sequence. ...
gggtttgatcctggctcagaacgaacgctggcggcgtgcctaacacatgcaagtcgcgcg
agaaaatgggggcaactccatgagtacagcggcgcacgggtgagtaacacgtaggtaacc
tgccttcgagaccgggataaccttccgaaaggagggctaataccggatgagaccacggga
ctctggtcctgcggtcaaaggtggcctctgcatgcaagctatcactcgaagatgggcctg
cgcaccattagctagttggcgaggtaacggctcaccaaggctaagatggttagctggtct
gagaggatgatcagccacactgggactgagacacggcccagactcctacgggaggcagca
gtggggaatattggacaatgggggaaaccctgatccagcgacgccgcgtgggtgatgaag
gccttcgggtcgtaaagccctgtctggggggacgaaacctccgccggtgaacaatcggcg
gagctgacggtacccccgaaggaagcaccggctaactctgtgccagcagccgcggtaaga
cagagggtgcgagcgttgttcggaattactgggcgtaaagggcgcgtaggcggtctgtta
agttcggtgtgaaagccctcggctcacccgaggaagtgcgccggatactggcagactcga
gtaccggagaggagggtggaattcctggtgtagcggtgaaatgcgtagatatcangagga
acaccggtggcgaaggcggccctctggacgagtactgacgctgaggcgcgaaagcgtggg
gatcaaacaggattagataccctggtagtccacgctgtaaacgatggagactaggtgtgg
ggggtattgacccctcccgtgccgacgctaacgcattaagtctcccgcctggggattacg
gccgcaaggttaaaactcaaaggaattgacgggggcccgcacaagcggtggagcatgtgg
ttcaattcgacgcaacgcgaagaaccttacctgggctagacaacaggggacagtctcaga
gatgagatcttctcttcggagacccctggttcaggtgctgcatggctgtcgtcagctcgt
gtcgtgagatgttgggttaagtcccgcaacgagcgcaacccctgtccttagttgcccccg
ggtcatgccgtggcactctaaggagactgccggcgttaagccggaggaaggtggggatga
cgtcaagtcctcatggcccttatgtccagggctacacacgtgctacaatgggtggtacaa
agggatgcaagctcgcaagggtgagccaatcccaaaaagccgctctcagttcggattgca
gtctgcaactcgactgcatgaagctggaatcgctagtaatcgcggatcagcacgccgcgg
tgaatacgttctcgggccttgtacacaccgcccgtcacaccatggaagccagttgtaccg
gaagccggtgcgccaacccgcaagggaggcagccgtccatggtatgactggtgactgggg
tgaagtcgtaacaaggtagcc
>embl|FJ478707|FJ478707 Uncultured bacterium clone p32g10ok 16S ribosomal RNA gene, partial sequence. ...
gagtttgatcatggctcaggataaacgctggcggcgtgcctaacacatgcaagtcgaacg
cgtctggaaacagacgagtggcggacgggtgaggaacacgtgggttatctacctttgggt
gaggaataccggcgagaaatcgccgacaataccgcataggtttggcaacaaacaaagctc
ggaaacgggcgcctgaagatgagcctgcggccgattatgctggttggtggggtaaaggcc
taccaaggcgacgatcggtagctggtctgagaggacgatcagccacactgggattgagaa
cggcccagactcctacggggggcagcagtgaggaattttcgtcaatgggggaaaccctga
acgagcaacgccgcgtgcaggaagaaggttttcggatcgtaaactgcttttcttggggaa
gagaagggacggtacccaaggaagaagccccggctaactacgtgccagcagccgcggtaa
tacgtagggggcaagcgttgtccggatttattgggcgtaaagggcatgcaggcggtcaga
gaagtttcgagtgacaggtgagggcttaactctcgcaggcctcggaaaactttttgactt
gagggcttaagagggacgcggaattccaggtggagcggtgaaatgcgtagagatctggaa
gaacaccaatggcgaaggcagcgtcctgggaagcatctgacgctgaggtgcgaaagccag
gggagcgaacgggattagataccccggtagtcctggccgtaaacgatgaccactagacgt
gggaggtatcgaccccttccgtgtcgcagctaacgcaagaagtggtccgcctggggagta
cggtcgcaagattaaaactcaaaggaattgacggggacccgcacaagcagcggagcgtgt
ggtttaattcgatgcaacgcgaagaaccttaccaagacttgacatggacttgcaccagcc
gtaatgggctgtctcccgtaagggagcgggttcacaggtgctgcatggctgtcgtcagct
cgtgtcgtgagatgttgggttaagtcccgcaacgagcgcaacccctatcgttagttgaat
gatctagcgagactgccacgctaaacgtggaggaaggtggggatgacgtcaagtcagcac
ggcccttacgtcttgggcgacacacacgctacaatggtcgggacaaagaggagccaaccc
gcgagggggagccaatctcatcaaagccgatctcagttcagattgcaggctgaaactcgc
ctgcatgaaggaggagttgctagtaaccgtgggtcagcacaccacggtgaatacgttccc
gggtcttgtacacaccgcccgtcacaccacgaaagtcggcaacacctgaagccgccaggc
taaccgcaagggggcaagcgtcgagggtggggtcggtgattggggtgaagtcgtaacaag
gtaacc
>embl|FJ478708|FJ478708 Uncultured bacterium clone p7j12ok 16S ribosomal RNA gene, partial sequence. ...
gagtttgattatggctcagaacgaacgttagcggcgcgcctaacacatgcaagtcgaacg
cgacaggggcaactctgttgagtggcgcacgggtgagtaacacgtaggtaatctcccctc
gagtggtggataaccttccgaaaggagggctaatacagcataagaccacggagtcgaaag
acgctgaggtcaaagcggaggatcgcaagacttcgcgcttgaggatgagcctgcggccca
tcaggtagttggcggagtaacagcccaccaagcctaagacgggtagctggtctgagagga
tgatcagccacactggaactgagacacggtccagactcctacgggaggcagcagtgggga
atcttgcgcaatggacgaaagtctgacgcagcgacgccgcgtgggtgatgaaggccttcg
ggttataaagccctgtggggagggacgaataagttgcggttaatacccgcagcgatgacg
gtacctccttagcaagcaccggctaactctgtgccagcagccgcggtaagacagagggtg
caaacgttgttcggaattactgggcgtaaagcgcgtgtaggcggctatgcaagtcggatg
tgaaagccctcggctcaaccggggaagtgcacccgaaactgcaaagctagagtctcggag
aggatcgtggaattctcggtgtagaggtgaaattcgtagatatcgagaggaacaccggtg
gcgaaggcggcgatctggacgatgactgacgctgagacgcgaaagcgtggggagcaaaca
ggattagataccctggtagtccacgccgtaaacgatgggtgctaggtgtcgcgggctttg
acccctgcggtgccgcagctaacgcattaagcaccccgcctgggaagtacggccgcaagg
ctaaaactcaaaggaattgacgggggcccgcacaagcggtggagcatgtggtttaattcg
acgcaacgcgaagaaccttacctgggctagaaaacatgagaacccggttgaaaagtcggg
gtgctcttcggagaactcatggttaggtgctgcatggctgtcgtcagctcgtgtcgtgag
atgttgggttaagtcccgcaacgagcgcaacccctatcgttagttgccagcggttcggcc
gggcactctaacgagactgccgatattaaaatcggaggaaggtggggatgacgtcaagtc
atcatggcccttatgtccagggctacacacgtgctacaatgatcggtacaaacagtcgcg
aacccgcgaggggaagccaatctgaaaaaaccggtctcagtacagataagagtctgcaac
tcgactctttgaagtcggaatcgctagtaatccctgatcagcaggcaggggtgaatacgt
tcccgggccttgtacacaccgcccgtcacaccatgggagtcgtttgctccagaagtggct
gtgccaaccgcaaggaggcaggtccccaaggagtgaacggtaactggggtgaagtcgtaa
caaggtagcc
>embl|FJ478709|FJ478709 Uncultured bacterium clone p22p14ok 16S ribosomal RNA gene, partial sequence. ...
gggtttgatcctggctcagaatcaacgctggcggcgtgcctaacacatgcaagtcgaacg
cgagagaggcttcggcctcaattgagtggcaaacgggtgagtaacacgtgggtgacctac
cttcgagtgggggataacgtcccgaaagggacgctaataccgcataacatcccgcctttg
aacaggcggagatcaaagccggggatcgtaagacctggcgcttgatgaggggcccgcgtc
tgattagctagttggtgaggtaacggcccaccaaggcgacgatcagtatccggcctgaga
gggcggacggacacactgggactgagacacggcccagactcctacgggaggcagcagtgg
ggaattgttcacaatgggcgcaagcctgatgacgcaacgccgcgtggaggatgaaggtct
tcggattgtaaactcctgttgctcgggacgaaaagcctcgatctaatacgtcgaggtctg
acggtaccgagtgaggaagccccggctaactctgtgccagcagccgcggtaatacagagg
gggcaagcgttgttcggaattactgggcgtaaagggcgcgtaggcggcccgctaagtcga
acgtgaaatccccgagctcaactcgggaactgcgtccgatactggcgggcttgaatccgg
gagagggatgcggatttccaggtgtagcggtgaaatgcgtagatatctggaggaacaccg
gtggcgaaggcggcatcctggaccggtattgacgctgaggcgcgaaagctaggggagcaa
acgggattagataccccggtagtcctagccctaaacgatgaatgcttggtgtggcgggta
tcgatccctgccgtgccgaagctaacgcattaagcattccgcctggggagtacggtcgca
aggctgaaactcaaaggaattgacgggggcccgcacaagcggtggagcatgtggtttaat
tcgacgcaacgcgaagaaccttacccaggcttgaactgcagaggacactctaagaaatta
gacttccgcaaggacctctgtagaggtgctgcatggctgtcgtcagctcgtgtcgtgaga
tgttgggttaagtcccgcaacgagcgcaacccttgtcttctgttgccatcaggttaagct
gggcactctgaagagactgccggtgacaaaccggaggaaggtggggatgacgtcaagtca
gcatggcctttatgtctggggccacacacgtgctacaatggcaggtacaaaccgtcgcga
gaccgcaaggtggagctaatcggataaagcctgtctcagttcggattgtcggctgcaact
cgccggcatgaagttggaatcgctagtaatcgcggatcagcacgccgcggtgaatacgtt
cccgggccttgtacacaccgcccgtcacatcacgaaagctggctgtactagaagtagcag
cgctaacccgcaagggaggcatgttcctaaggtatggtcagtgattggggtgaagtcgta
acaaggtaacc
>embl|FJ478710|FJ478710 Uncultured bacterium clone p8c10ok 16S ribosomal RNA gene, partial sequence. ...
gtttgattatggctcagattgaacgctggcggcatgcctaacacatgcaagtcgaacggt
aacgcgggggcaaccctggcgacgagtggcggacgggtgagtaatacgtaggaatctgcc
cagtagtgggggacaacccggggaaacccgggctaataccgcatacgctctacggaggaa
agcgggggatcgaaagacctcgcgccattggatgagcctacgtcggattagctagttggt
agggtaatggcctaccaaggcgacgatccgtagctggtctgagaggacgatcagccacac
tgggactgagacacggcccagactcctacgggaggcagcagtggggaatattgggcaatg
ggggcaaccctgatccagcaatgccgcgtgtgtgaagaaggcctgcgggttgtaaagcac
tttcagcggggaagaaaaagtcggagctaacatctccgatcttgacgttacctgcagaag
aagcaccggctaactccgtgccagcagccgcggtaatacggagggtgcaagcgttaatcg
gaattactgggcgtaaagcgcacgcaggtggctgagatagtcgattgtgaaagccctggg
cttaacctgggaattgcattcgatactactcagctagagtgtgggagagggaagtggaat
tcccggtgtagcggtgaaatgcgtagatatccgggaggaacatcagtggcgaaggcggct
tcctggcccaacactgacattcaggtgcgacagcggtggggagcaaacaggattagatac
cctggtagtccaccccgtaaacgatgagaactagatgtcgggggggattagcccctcggt
gtcgtagctaacgcgctaagttctccgcctggggagtacggccgcaaggttgaaactcag
aggaattgacggggacccgcacaagcggtggagcatgtggtttaattcgatgcaacgcga
agaaccttacctggtcttgacatcctcggaaccctgcagagatgcgggagtgccttcggg
agccgagagacaggtgctgcatggctgtcgtcagctcgtgtcgtgagatgttgggttaag
tcccgcaacgagcgcaacccttgtccctagttgccatcatttagttgggaactctaggga
gaccgccggtgacaaaccggaggaaggtggggatgacgtcaagtcatcatggccctcatg
accagggctacacacgtgctacaatggccggtacagagggctgccaacccgcaaggggga
gccaatcccaaaaagccggtcgtagtccggatcggagtctgcaactcgactccgtgaagt
cggaatcgctagtaatcgcgaatcagcaacgtcgcggtgaatacgttcccgggtcttgta
cacaccgcccgtcacaccatggaagttggttgcacccgaagtttgtagcttaaccgcaag
gagagcgccgcccacggtgtggccaatgactggggtgaagtcgtaacaaggtagcc
>embl|FJ478711|FJ478711 Uncultured bacterium clone p22e16ok 16S ribosomal RNA gene, partial sequence. ...
gagtttgattatggctcagaacgaacgctggcggcgtggataagacatgcaagtcgagcg
ctcattcggttgcagcaatgtagccgagtgggagcggcgcaagggtgcgtaacacgtggg
taatttgccaaaaagtttgggataactcgctgaaaggcgagctaataccggatgtgatca
tcgggcggcatcgtttgatgattaaagttggggaccgtaaggcctgacgctttttgataa
gcccgcggcctatcagctagttggtgaggtaacggctcaccaaggctaagacgggtagct
ggtctgagaggacgaccagccacactggaactgagacacggtccagacacctacgggtgg
cagcagtcgagaatttttcacaatgggcgaaagcctgatggagcgacgccgcgtggggga
tgaatggcttcggcccgtaaacccctgtcatttgcgaacaaaccttgctatttaaaagat
ggcgagctgattgtagcgaaagaggaagggacggctaactctgtgccagcagccgcggta
atacagaggtcccaagcgttgttcggattcactgggcgtaaagggtgcgtatgtggtgag
gtaagtcggatgtgaaagctccgagctcaactcggaaatggcattggaaactaccttgct
ggaggggtttgaggggggactggaatacttggtgtagcagtgaaatgcgtagatatcaag
tagaacaccagtggcgaaggcgagtccctggaaaacacctgacactgaggcacgaaagct
aggggagcaaacaggattagataccctggtagtcctagccgtaaacggtgcgtatttgct
gtaaaaggaatcgaccccttttgtggcgtagccaacgcgttaaatacgccgcctgggaag
tacggtcgcaagattaaaactcaaagaaattgacgggggcctgcacaagcggtggagtat
gtggcttaattcgatgcaacgcgaagaaccttacctggccttgacatgcaagtagtagaa
ccatgaaagtgggacgaccccgcaaggggagcttgcacaggtgctgcatggctgtcgtca
gctcgtgtcgtgagatgttgggttaagtcccgcaacgagcgcaacccttgtgtcctgttg
ccacttctatgagagtaggaagcactctggacagactgcctcgcttaaacgaggaggaag
gtggggatgacgtcaagtcagtatggcccttacggccagggctgcacacgtactacaatg
cccggcacagagggaagcgagaccttaaggtggagcaaatcccagaaaaccgggcccagt
tcagattgtcgtctgcaactcgacggcatgaagctggaatcgctagtaatggcgcatcag
ctacggcgccgtgaatacgttcccaggccttgtacacaccgcccgtcacatcatgaaagc
cgcttgtacccgaagtcactgtgccaaccgcaagggggcaggtgccgaaggtatgggtgg
tgattgggatgaagtcgtaacaaggtagcc
>embl|FJ478712|FJ478712 Uncultured bacterium clone p22h12ok 16S ribosomal RNA gene, partial sequence. ...
gtttgattatggctcaggacgaacgctggcggcgtgcttaacacatgcaagtcgagcggg
gtccaaccggtggcaacaccggggaagacctagcggcgaacgggtgagtaacacgtgagc
aacctgccccggagaccgggataacaccgggaaaccggtgctaataccggataccctccc
gaggtcatatggccacgggaggaaatggattccgctccgggaggggctcgcggcctatca
gcttgttggtggggtaacggcccaccaaggcgacgacgggtagctggtctgagaggacga
tcagccacactgggactgagacacggcccagactcctacgggaggcagcagtggggaatc
ttgcacaatgggcgcaagcctgatgcagcaacgccgcgtgggggatgacggctctcgggt
tgtaaacccctttcagcagggacgaaactgacggtacctgcagaagaagccccggccaac
tacgtgccagcagccgcggtaatacgtagggggcgagcgttgtccggattcattgggcgt
aaagagctcgtaggcggcttggtaagtcggggtgtgaaacctccaggctcaacttggagc
agccactcgatactgccatggctagattccggtagggggccagggatttctgggtttggg
gtggaatgcgcagattcaggaggaacaccggtggccaaaggcggtggcttgggccggtac
ggacgctgaggagcgaaagcgtggggagggaacaggattagataccctggtagtccacgc
cgtaaacgttgggcactaggtgtggggggttatcaacgccttccgtgccggagctaacgc
attaagtgccccgcctggggagtacggccgcaaggctaaaactcaaaggaattgacgggg
gcccgcacaagcggcggagcatgtggcttaattcgaagcgacgcgaagaaccttacctgg
gcttgacatgcagggaaaagccgtagagatacggtgtccttcggggccctgcacaggtgg
tgcatggctgtcgtcagctcgtgtcgtgagatgttgggttaagtcccgcaacgagcgcaa
cccttgtcctatgttgccagcggatcatgccggggactcgtaggagactgccggggtcaa
ctcggaggaaggtggggacgacgtcaagtcatcatgccccttacgtccagggctgcacac
atgctacaatggccggcacaaagggacgcaatctcgcgagggtgagcgaatcccaaaaaa
ccggtctcagttcggatcgcagtctgcaactcgactgcgtgaagtcggagtcgctagtaa
tcccggatcagcaacgccggggtgaatacgttcccgggccttgtacacaccgcccgtcac
accacgaaagtcggcaacacccgaagccggtggcctaacccttttgggagggagccgtcg
aaggtggggtcggcgattggggtgaagtcgtaacaaggtaacc
>embl|FJ478713|FJ478713 Uncultured bacterium clone p7l03ok 16S ribosomal RNA gene, partial sequence. ...
gggtttgatcctggctcagaatgaacgctggcggcgtgccttacacatgcaagtcgagcg
aggcgggtagcaatacccagtcgagcggcgaacgggtgagtaacgcgtggatgacctgcc
ctttagtggggaataacccggggaaactcgggctaataccgcataagaccgaaaggtgaa
aaggggctcgcaagggctcttgctgaaggaggggtccgcgtccgattagctagttggtag
ggtaaaggcctaccaaggcgacgatcggtagccggcctgagagggtgatcggccacactg
gaactgagacacggtccagactcctacgggaggcagcagtggggaattttgcgcaatggg
cgaaagcctgacgcagcaacgccgcgtggaggatgaaggtctttggattgtaaactcctg
tcagcagggaaaaagcgaccggtgctcataccatcgggagttgattgtacctgcagagga
agccccggctaactctgtgccagcagccgcggtaatacagagggggcaagcgttattcgg
aattattgggcgtaaagggcgcgtaggcggctatgcaagtgacgggtgaaatccctcggc
ttaaccgaggaactgcctatcagactgcgtggcttgagaccgggagaggtgagtggaatt
cccagtgtagcggtgaaatgcgtagatattgggaggaacaccagtggcgaaggcggctca
ctggaccggtactgacgctgatgcgcgaaagcgtggggagcaaacaggattagataccct
ggtagtccacgccgtaaacgatgagtgcttggtgtagcgggtatcgacccctgctgtgcc
gaagtcaacacattaagcactccgcctggggagtacggtcgcaagactgaaactcaaagg
aattgacgggggcccgcacaagcggtggagcatgtggtttaattcgaagcaacgcgcaga
accttacctgggtttgaactgcacaggaaagtctcagagatgagatcccctcttcggagg
tctgtgtagaggtgctgcatggctgtcgtcagctcgtgtcgtgagatgttgggttaagtc
ccgcaacgagcgcaacccttgttcatagttactaacgcgtaatggcgagaactctatgga
gactgccggtgataaaccggaggaaggtggggatgacgtcaagtcctcatggcctttatg
tccagggctacacacgtgctacaatggacggtacagagagctgcaagaccgcgaggtgga
gctaatctcaaaaagccgttctcagttcggattgcactctgcaactcgagtgcatgaagt
tggaatcgctagtaatcgcggatcagcacgccgcggtgaatacgttcccgggccttgtac
acaccgcccgtcacatcacgaaagtcggtagcactagaagtcggtgggctaacccgtaag
ggaggcagccgcctaaagtgtgatcggtaattggggtgaagtcgtaacaaggtagcc
>embl|FJ478714|FJ478714 Uncultured bacterium clone p27p18ok 16S ribosomal RNA gene, partial sequence. ...
gagtttgattatggctcagaatcaacgctggcggcgtgcctcagacatgcaagtcgaacg
cgaaatctcccttcggggagaaagtagagtggcgcacgggtgagtaacacgtaggtaatc
tacctttggatggggaataacaccgagaaatcggtgctaataccgcataatgcagcggca
cctaatggtgacagttgttaaagcgggggatcgcaagacctcgcgtctaaagaggagcct
gcggcggattagcttgttggtaaggtaacggcttaccaaggcgatgatccgtagccggcc
tgagagggcggtcggccacactgacactgacatacgggtcagactcctacgggaggcagc
agtcgggaattttgggcaatgggcgaaagcctgacccagcaacgccgcgtgaaggatgaa
atccctcgggatgtaaacttcgcaagaacgggaagaataagtaagggttaatatctctta
cgatgacggtactgtttgtaagctccggctaactccgtgccagcagccgcggtaatacgg
ggggagcaagcgttgttcggatttactgggcgtaaagggcgcgtaggcggcactgcaagt
cgactgtgaaatctccgggcttaactcggaaaggtcagccgatactgcggggctagagtg
cagaaggggcaactggaattctcggtgtagcggtgaaatgcgtagatatcgagaggaaca
cctgcggcgaaggcgggttgctgggctgacactgacgctgaggcgcgaaagctaggggag
cgaacgggattagataccccggtagtcctagccttaaacgatggatgcttggtgtctggg
gttttatagtccccgggtgccgtcgctaacgctttaagcatcccgcctggggagtacggt
cgcaagactgaaactcaaaggaattgacggggacccgcacaagcggtggagcatgtggtt
taattcgacgcaacgcgaagaaccttacctgggctagaatgcccgtgacagccccagaga
tggggaatccttggtaaaacttggcacggtgcaaggtgctgcatggctgtcgtcagctcg
tgtcgtgagatgttgggttaagtcccgcaacgagcgcaacccttatcaatagttgccagc
ggttcggccgggcactctattgagactgccgttgacaaaacggaggaaggtggggatgac
gtcaagtcctcatggcctttatgtccagggctacacacgtgctacaatggccggtacaaa
gcgctgcaaacctgcaagggggagccaatcgcaaaaaaccggtctcagttcggattggag
tctgcaactcgactccatgaagctggaatcgctagtaatcgcagatcagcatgctgcggt
gaatacgttcccgggtcttgtccacaccgcccgtcacatcacgaaagtgggttgtactag
aagtgccagcgctaaccctcgcaagaggggggcatggtataacggtatgatccatgattg
gggtgaagtcgtaacaaggtaacc
>embl|FJ478715|FJ478715 Uncultured bacterium clone p27b18ok 16S ribosomal RNA gene, partial sequence. ...
gggtttgattatggctcagaacgaacgctggcggcgcgcctaaaacatgcaagtcgaacg
ctccggtttcggccggggagtggcggacgggtgagtaacgcgtgggaacctgcccttagg
ttcgggataaccgcgggaaaccgcggctaagaccgaatattcccgagaggggaaagactt
gtcgcctgaggatgggcccgcgtccgattagctagttggtggggtaaaggcctaccaagg
ctgcgatcggtagctggtctgagaggatgatcagccacactgggactgagacacggccca
gactcctacgggaggcagcagtggggaatcttggacaatgggggcaaccctgatccagcg
acgccgcgtgggtgacgaaggccttcgggttgtaaagcccttttgccggggacgatgatg
acggtacccggagaagaagcaccggctaactccgtgccagcagccgcggtaagacggagg
gtgctagcgttgttcggaattactgggcgtaaagggcgcgtaggcggctgctcaagtcgg
gtgtgaaagcccggggctcaaccccggaacggcacccgagactgggcggctcgagaccgg
aagaggtgggtggaatacccagtgtagaggtgaaattcgtagatattgggtggaacaccg
gtggcgaaagcggctcactggtccggttctgacgctgaggcgcgaaagcgtggggagcaa
acaggattagataccctggtagtccacgccctaaacgatgcgagctggatgtcggagggc
ttgcccttcggtgtcggagccaacgtgttaagctcgccgcctggggagtacggccgcaag
gttaaaactcaaaggaattgacgggggcccgcacaagcggtggagcatgtggtttaattc
gacgcaacgcgcagaaccttaccagcccttgacatggtggccgctgcccggtgagagccg
ggagtcccgcaagggggccatcacaggtgctgcatggctgtcgtcagctcgtgtcgtgag
atgttgggttaagtcccgcaacgagcgcaacccttgtctctagttgccatcgggtagggc
cgggcactctagagagaccgccggtgacaagccggaggaaggtggggatgacgtcaagtc
ctcatggcctttatgggctgggctacacacgtgctacaatggcggtgacagtgggcagcg
aagcagcgatgtggagctaatccccaaaagccgcctcagttcggatcgcgggctgcaact
cgcccgcgtgaaggtggaatcgctagtaatcgcggatcagcatgccgcggtgaatacgtt
cccgggccttgtacacaccgcccgtcacaccatgggagttggttcgaccttaagccggtg
cgccaacccgcaaggggggtagccgtccacggtcgggtcagcgactggggtgaagtcgta
acaaggtaacc
>embl|FJ478716|FJ478716 Uncultured bacterium clone p36o10ok 16S ribosomal RNA gene, partial sequence. ...
gagtttgattctggctcagagcgaacgctggcggcaggcttaacacatgcaagtcgagcg
ccgtagcaatacggagcggcagacgggtgagtaacacgtgggaacgtaccttttggttcg
gaacaacacagggaaacttgtgctaataccggataagcccttacggggaaagatttatcg
ccgaaagatcggcccgcgtctgattagcttgttggtgaggtaacggctcaccaaggcgac
gatcagtagctggtctgagaggatgatcagccacactgggactgagacacggcccagact
cctacgggaggcagcagtggggaatattggacaatgggcgcaagcctgatccagccatgc
cgcgtgagtgatgaaggccctagggttgtaaagctcttttgtgcgggaagataatgacgg
taccgcaagaaaaagccccggctaacttcgtgccagcagccgcggtaatacgaagggggc
tagcgttgctcggaatcactgggcgtaaagcgcacgtaggcggactcttaagtcggtggt
gaaatcctggagctcaactccagaactgccttcgatactgggagtctcgagttcgggaga
ggtgagtggaactgcgagtgtagaggtgaaattcgtagatattcgcaagaacaccagtgg
cgaaggcggctcactgggccgatactgacgctgaggtgcgaaagcgtggggagcaaacaa
ggattagataccctggtagtccacgccgtaaacgatgaatgctagccgttggtgggttta
cccttcagtggcgcagctaacgctttaagcattccgcctggggagtacggtcgcaagatt
aaaactcaaaggaattgacgggggcccgcacaagcggtggagcatgtggtttaattcgac
gcaacgcgcagaaccttaccagctcttgacatgtccaggaccggccgcagagatgtggtc
ttcccttcggggcctggaacacaggtgctgcatggctgtcgtcagctcgtgtcgtgagat
gttgggttaagtcccgcaacgagcgcaacccccgtccttagttgctaccattcagttgag
cactctaaggagactgccggtgataagccgcgaggaaggtggggatgacgtcaagtcctc
atggcccttacgggctgggctacacacgtgctacaatggcggtgacagagggacgcaaag
gcgcgagccttcgcaaatctcaaaaagccgtctcagttcggattgggctctgcaactcga
gcccatgaagttggaatcgctagtaatcgcagatcagcatgctgcggtgaatacgttccc
gggccttgtacacaccgcccgtcacaccatgggagttggctttacctgaagacggtgcgc
taaccgcaaggaggcagccggccacggtagggtcagcgactggggtgaagtcgtaacaag
gtagcc
>embl|FJ478717|FJ478717 Uncultured bacterium clone p35j14ok 16S ribosomal RNA gene, partial sequence. ...
gagtttgattatggctcagattgaacgctggcggcatgccttacacatgcaagtcgaacg
gcagcacggggggtaacccctggtggcgagtggcgaacgggtgagtaatatatcggaaca
tgccctgtagcgggggataacgcgtcgaaagatgtgctaataccgcatacgctctacgga
ggaaagcgggggtcgcaagacctcgcactataggagtggccgatatcggattagctagtt
ggcggggtaaaagcccaccaaggcaacgatccgtagctggtctgagaggatgatcagcca
cactggaactgagacacggtccagactcctacgggaggcagcagtggggaattttggaca
atgggcgcaagcctgatccagccatgccgcgtgagtgaagaaggccttcgggttgtaaag
ctctttcggcaggaacgaaatggtccgtgctaataccacggatcgatgacggtacctgaa
gaagaagcaccggctaactacgtgccagcagccgcggtaatacgtagggtgcaggcgtta
atcggaattactgggcgtaaagcgtgcgcaggcggtttcttaagtcagatgtgaaagccc
cgggcttaacctgggaactgcgtttgaaactgggagacttgagtgtggcagaggggggcg
gaattccacgtgtagcagtgaaatgcgtagatatgtggaggaacaccaatggcgaaggca
gccccctgggtcaacactgacgctcatgcacgaaagcgtggggagcaaacaggattaaga
taccctggtagtccacgccttaaaggatgtcaactggttgtttggggattacctccctta
gtaagaaagctaacgcgtgaagttgaccgcctggggagtacggccgcaaggttaaaactc
aaaggaattgacggggacccgcacaagcggtggattatgtggattaattcgatgcaacgc
gaaaaaccttacctacccttgacatgccaggaaccctccagagatggaggggtgcccgaa
agggaacctggacacaggtgctgcatggctgtcgtcagctcgtgtcgtgagatgttgggt
taagtcccgcaacgagcgcaacccttgtcattagttgctacattcagttgggcactctaa
tgagactgccggtgacaaaccggaggaaggtggggatgacgtcaagtcctcatggccctt
atgggtagggcttcacacgtaatacaatggccggtacagagggttgccaacccgcgaggg
ggagccaatcccagaaagccggtcgtagtccggattgttctctgcaactcgagagcatga
agttggaatcgctagtaatcgcggatcagcatgtcgcggtgaatacgttcccgggtcttg
tacacaccgcccgtcacaccatgggagtgggtttcaccagaagtaggtagcctaaccgca
aggagggcgcttaccacggtgagattcatgactggggtgaagtcgtaacaaggtaacc
>embl|FJ478718|FJ478718 Uncultured bacterium clone p25l18ok 16S ribosomal RNA gene, partial sequence. ...
gggtttgattatggctcagattgaacgctggcggcatgccttacacatgcaagtcgaacg
gcagcacgggggcaaccctggtggcgagtggcgaacgggtgagtaatgcatcggaacgcg
cccagtagtgggggataactagtcgaaagattagctaataccgcatacgacctatgggtg
aaagcgggggacctttaccggcctcgcgctatcggagcggccgatgtctgattagctagt
tggcggggtaagagcccaccaaggcgacgatcagtagctggtctgagaggacgaccagcc
acactgggactgagacacggcccagactcctacgggaggcagcagtggggaattttggac
aatgggcgcaagcctgatccagccatgccgcgtgcgggaagaaggccttcgggttgtaaa
ccgcttttggcaggaacgaaacggcgcgagcgaatatctcgcgttaatgacggtacctgc
agaataagcaccggctaactacgtgccagcagccgcggtaatacgtagggtgcaagcgtt
aatcggaattactgggcgtaaagcgtacgcaggcggctttgcaagacaggtgtgaaatcc
ccgggcctaacctgggaactgcatttgtgactgcatggctaaagtttgtcagaggggggt
ggaattccacgtgtagcaatgaaatgcgtaaatatgttggaggaaacaccgatggcgaag
ggcagcccccctgggatgtgactgacggttcatgtaggaaggcgtggggagcaaacagga
ttagataccctggtagtccacgccctaaacgatgtcgactagttgtcggagggtaactcc
ttcggtaacgcaggtaacgcgtgaagtcgaccgcctggggagtacggtcgcaaaattaaa
actcaaaggaattgacggggacccgcacaagcggtggatgatgtggattaattcgatgca
acgcgaaaaaccttacctacccttgacatgccactaacgaagcagagatgcattaggtgc
ccgaaagggaaagtggacacaggtgctgcatggctgtcgtcagctcgtgtcgtgagatgt
tgggttaagtcccgcaacgagcgcaacccttgccaatagttgctacgaaagggcactcta
ttggaactgccggtgacaaaccggaggaaggtggggatgacgtcaagtcctcatggccct
tatgggtagggcttcacacgtcatacaatggccggtacaaagggcagccaacccgcgagg
gggagctaatcccggaaaaccggtcgtagtccggattggagtctgcaactcgactccatg
aagtcggaatcgctagtaatcgcggatcagcatgtcgcggtgaatacgttcccgggtctt
gtacacaccgcccgtcacaccatgggagtgggtttcaccagaagccgtttgcctaaccgc
aaggagggcggcgaccacggtgagattcatgactggggtgaagtcgtaacaaggtaacc
>embl|FJ478719|FJ478719 Uncultured bacterium clone p36i09ok 16S ribosomal RNA gene, partial sequence. ...
gggtttgattctggctcagaacgaacgctggcggcgtacttaacacatgcaagtcggacg
agaaaggagacttcggtctctgagtaaagtggcgcacgggtgcgtaacacgtaagtaatc
tacctcgaactctgggataaccctccgaaaggagggctaatactggatagggtccccggg
gtatcggctgcgggggaaaaacgggcctctgtttcatgctcgtggttcgggatgagcttg
cggcccattagcttgttggtagggtaacggcctaccaaggcgacgatgggtagctggtct
gagaggatgatcagccacactggcactgagacacgggccagactcctacgggaggcagca
gtggggaattttgcgcaatgggcgaaagcctgacgcagtaacgccgcgtggaggatgaag
gccttcgggttgtaaactcctgtcagggggaacgacggggaaagggtgacaaatcttttc
ctccagacggtacctccaaaggaagccccggctaattccgtgccagcagccgcggtaata
cggaaggggcgagcgttgttcggaatcattgggcgtaaagggcgcgtaggtggttctgta
tgtctaccgtgaaagcgtacggctcaaccgtattttgtcggtagaaactgcaggacttga
ggctgggaggggctggtggaattccctgtgtagcggtgaaatgcgtagagatgggggaga
acactcgtggcgaaaggcggccagctagaccagttctgacactgaggcgcgaccagcgtg
gggagcaaacaggattagataccctggtagtcaacgctgtaaaacgatgggcactaggtg
ccggcggtcttgatcccgtcggtgccggcgctaacgcagtaagtgccccgcctggggagt
acggtcgcaaggctgaaactcaaaggaattgacgggggcccgcacaagcggtggagcatg
tggtttaattcgacgcaacgcgaagaaccttacctgggtttgacatgtgcaggacaggtg
atgaaagtcactctcccttcggggcctgtgcacaggtgctgcatggctgtcgtcagctcg
tgtcgtgagatgttgggttaagtcccgcaacgagcgcaaccctcgccctctgttgctacc
gggttatgccgggcactctgaggggactgccccggtgaacggggaggaaggtggggatga
cgtcaagtcctcatggcctttatgtccagggctacacacgtgctacaatggtcaggacag
tgggtcgctccctcgcaagaggttgccaatctcaaaaacctggccctagttcggatggtc
ggctgcaactcgccggcctgaagctggaatcgctagtaatcggagatcagcacgctccgg
tgaatacgttcccgggccttgtacacaccgcccgtcacaccacgaaagccgtgtgtacca
gaagtcgctgggccaaccccttcgggggaggtaggcgcctaaggtatgcggggtaattgg
ggtgaagtcgtaacaaggtagcc
>embl|FJ478720|FJ478720 Uncultured bacterium clone p8n10ok 16S ribosomal RNA gene, partial sequence. ...
gggtttgattctggctcagagcgaacgctggcggcaggcctaacacatgcaagtcgagcg
[truncated: 1,432,344 more chars]
